# Supplementary material for: Backbone Brackets and Arginine Tweezers delineate Class I and Class II aminoacyl tRNA synthetases
Source: PLoS Comput Biol. 2018 Apr 16;14(4):e1006101. doi: 10.1371/journal.pcbi.1006101 (PMC5919687; doi:10.1371/journal.pcbi.1006101)
Supplement: S1 File — Summary table of all aaRS protein chains used for the analysis, including PDB identifier, chain identifier, superkingdom, taxonomy identifier, and ligand information (if any). (XLSX) [file pcbi.1006101.s013.xlsx]

## Sheet: Sheet1
class	type	identifier	resolution	superkindom	taxonomy_id	wild_type	ligand_id	chain_id	residue_number	aa_relevant	adenosine_relevant	standard	associated_type	notes
1	Arg	1bs2_A	2.75	Eucarya	4932	1	ARG	A	900	yes	no	yes	Arg
1	Arg	1f7u_A	2.2	Eucarya	4932	1	ARG	A	800	yes	no	yes	Arg
1	Arg	1f7v_A	2.9	Eucarya	4932	1
1	Arg	1iq0_A	2.3	Bacteria	274	1
1	Arg	2zue_A	2	Archaea	70601	1	ANP	A	700	no	yes	no
1	Arg	2zuf_A	2.3	Archaea	70601	1
1	Arg	4oby_A	2.57	Bacteria	83333	1	ARG	A	601	yes	no	yes	Arg
1	Arg	4q2t_A	2.4	Eucarya	9606	0	ARG	A	601	yes	no	yes	Arg
1	Arg	4q2t_B	2.4	Eucarya	9606	0	ARG	B	601	yes	no	yes	Arg
1	Arg	4q2x_A	2.8	Eucarya	9606	0	GGB	A	700	yes	no	no	Arg
1	Arg	4q2x_B	2.8	Eucarya	9606	0	GGB	B	700	yes	no	no	Arg
1	Arg	4q2y_B	2.8	Eucarya	9606	0
1	Arg	4q2y_A	2.8	Eucarya	9606	0
1	Arg	4r3z_B	4.03	Eucarya	9606	1
1	Arg	4zaj_A	2.22	Eucarya	9606	1
1	Cys	1li5_A	2.3	Bacteria	562	1
1	Cys	1li5_B	2.3	Bacteria	562	1
1	Cys	1li7_A	2.6	Bacteria	562	1	CYS	A	1000	yes	no	yes	Cys
1	Cys	1li7_B	2.6	Bacteria	562	1	CYS	B	1001	yes	no	yes	Cys
1	Cys	1u0b_B	2.3	Bacteria	562	1
1	Cys	3sp1_B	2.55	Bacteria	139	1	AMP	B	482	no	yes	yes
1	Cys	3sp1_A	2.55	Bacteria	139	1	AMP	A	482	no	yes	yes
1	Cys	3tqo_A	2.3	Bacteria	777	1
1	Gln	1euq_A	3.1	Bacteria	562	1	QSI	A	998	yes	yes	yes	Gln
1	Gln	1euy_A	2.6	Bacteria	562	1	QSI	A	998	yes	yes	yes	Gln
1	Gln	1exd_A	2.7	Bacteria	562	1	A	A	998	no	yes	yes
1	Gln	1gsg_P	2.8	Bacteria	562	1
1	Gln	1gtr_A	2.5	Bacteria	562	1	ATP	A	999	no	yes	yes
1	Gln	1gts_A	2.8	Bacteria	562	1	AMP	A	999	no	yes	yes
1	Gln	1nyl_A	2.6	Bacteria	562	1
1	Gln	1o0b_A	2.7	Bacteria	562	1	AMP	A	998	no	yes	yes
1	Gln	1o0b_A	2.7	Bacteria	562	1	GLN	A	996	yes	no	yes	Gln
1	Gln	1o0c_A	2.7	Bacteria	83333	1	AMP	A	998	no	yes	yes
1	Gln	1o0c_A	2.7	Bacteria	83333	1	GLU	A	996	yes	no	yes	Glu
1	Gln	1qrs_A	2.6	Bacteria	562	0	ATP	A	999	no	yes	yes
1	Gln	1qrt_A	2.7	Bacteria	562	0	ATP	A	999	no	yes	yes
1	Gln	1qru_A	3	Bacteria	562	0	ATP	A	999	no	yes	yes
1	Gln	1qtq_A	2.25	Bacteria	562	1	QSI	A	998	yes	yes	yes	Gln
1	Gln	1zjw_A	2.5	Bacteria	562	1	AMP	A	998	no	yes	yes
1	Gln	1zjw_A	2.5	Bacteria	562	1	GLN	A	996	yes	no	yes	Gln
1	Gln	2hz7_A	2.3	Bacteria	1299	1
1	Gln	2rd2_A	2.6	Bacteria	83333	0	QSI	A	998	yes	yes	yes	Gln
1	Gln	2re8_A	2.6	Bacteria	562	0	GSU	A	998	yes	yes	no	Gln
1	Gln	4h3s_A	2.15	Eucarya	559292	1
1	Gln	4jxx_A	2.3	Bacteria	83333	1	ATP	A	601	no	yes	yes
1	Gln	4jxz_A	2.4	Bacteria	83333	1	ATP	A	601	no	yes	yes
1	Gln	4jyz_A	2.5	Bacteria	83333	1	ATP	A	601	no	yes	yes
1	Gln	4p2b_A	2.8	Eucarya	5811	1
1	Gln	4r3z_C	4.03	Eucarya	9606	1
1	Gln	4ye6_A	2.4	Eucarya	9606	1
1	Gln	4ye8_A	3.3	Eucarya	9606	0
1	Gln	4ye9_A	2.7	Eucarya	9606	0
1	Gln	5bnz_A	1.9	Bacteria	208964	1
1	Gln	5bnz_B	1.9	Bacteria	208964	1
1	Glu	1g59_A	2.4	Bacteria	300852	1
1	Glu	1g59_C	2.4	Bacteria	300852	1
1	Glu	1gln_A	2.5	Bacteria	300852	1
1	Glu	1j09_A	1.8	Bacteria	274	1	ATP	A	501	no	yes	yes
1	Glu	1j09_A	1.8	Bacteria	274	1	GLU	A	500	yes	no	yes	Glu
1	Glu	1n75_A	1.9	Bacteria	274	1	ATP	A	501	no	yes	yes
1	Glu	1n77_A	2.4	Bacteria	274	1	ATP	A	600	no	yes	yes
1	Glu	1n77_B	2.4	Bacteria	274	1	ATP	B	601	no	yes	yes
1	Glu	1n78_A	2.1	Bacteria	274	1	GOM	A	600	yes	yes	no	Glu
1	Glu	1n78_B	2.1	Bacteria	274	1	GOM	B	601	yes	yes	no	Glu
1	Glu	2cfo_B	2.45	Bacteria	32046	1
1	Glu	2cfo_A	2.45	Bacteria	32046	1	GLU	A	1486	yes	no	yes	Glu
1	Glu	2cuz_A	1.98	Bacteria	274	1	GLU	A	501	yes	no	yes	Glu
1	Glu	2cv0_A	2.4	Bacteria	274	1	GLU	A	601	yes	no	yes	Glu
1	Glu	2cv0_B	2.4	Bacteria	274	1	GLU	A	602	yes	no	yes	Glu
1	Glu	2cv1_A	2.41	Bacteria	274	1	ATP	A	601	no	yes	yes
1	Glu	2cv1_A	2.41	Bacteria	274	1	GAU	A	701	yes	no	no	Glu
1	Glu	2cv1_B	2.41	Bacteria	274	1	ATP	B	602	no	yes	yes
1	Glu	2cv1_B	2.41	Bacteria	274	1	GAU	A	702	yes	no	no	Glu
1	Glu	2cv2_A	2.69	Bacteria	274	1	GSU	A	601	yes	yes	yes	Glu
1	Glu	2cv2_B	2.69	Bacteria	274	1	GSU	B	602	yes	yes	yes	Glu
1	Glu	2dxi_A	2.2	Bacteria	274	1	ATP	A	601	no	yes	yes
1	Glu	2dxi_A	2.2	Bacteria	274	1	GAU	A	701	yes	no	no	Glu
1	Glu	2dxi_B	2.2	Bacteria	274	1	ATP	B	602	no	yes	yes
1	Glu	2dxi_B	2.2	Bacteria	274	1	GAU	B	702	yes	no	no	Glu
1	Glu	2ja2_A	1.65	Bacteria	83332	1
1	Glu	2o5r_A	2.34	Bacteria	2336	1
1	Glu	3afh_A	2	Bacteria	2336	1	GSU	A	2001	yes	yes	yes	Glu
1	Glu	3aii_A	1.65	Archaea	187420	1
1	Glu	3akz_B	2.9	Bacteria	243274	1	GSU	B	1001	yes	yes	yes	Glu
1	Glu	3akz_A	2.9	Bacteria	243274	1	GSU	A	1001	yes	yes	yes	Glu
1	Glu	3akz_C	2.9	Bacteria	243274	1	GSU	C	1001	yes	yes	yes	Glu
1	Glu	3akz_D	2.9	Bacteria	243274	1	GSU	D	1001	yes	yes	yes	Glu
1	Glu	3pnv_B	1.95	Bacteria	83332	1
1	Glu	3pnv_A	1.95	Bacteria	83332	1
1	Glu	3pny_B	1.7	Bacteria	83332	1
1	Glu	3pny_A	1.7	Bacteria	83332	1
1	Glu	4g6z_A	2.05	Bacteria	271848	1	GLU	A	501	yes	no	yes	Glu
1	Glu	4gri_B	2.6	Bacteria	224326	1	GLU	B	502	yes	no	yes	Glu
1	Glu	4gri_A	2.6	Bacteria	224326	1	GLU	A	502	yes	no	yes	Glu
1	Glu	5tgt_A	2.45	Bacteria	208964	1
1	Glu	5tgt_B	2.45	Bacteria	208964	1
1	Ile	1ffy_A	2.2	Bacteria	1280	0	MRC	A	1993	no	no	no		with inhibitor
1	Ile	1ile_A	2.5	Bacteria	300852	1
1	Ile	1jzq_A	3	Bacteria	274	1	ILA	A	1301	yes	yes	yes	Ile
1	Ile	1jzs_A	2.5	Bacteria	274	1	MRC	A	1301	no	no	no		with inhibitor
1	Ile	1qu2_A	2.2	Bacteria	1280	0	MRC	A	1993	no	no	no		with inhibitor
1	Ile	1qu3_A	2.9	Bacteria	1280	0	MRC	A	993	no	no	no		with inhibitor
1	Leu	1h3n_A	2	Bacteria	274	1	LMS	A	1816	no	yes	yes
1	Leu	1h3n_A	2	Bacteria	274	1	LEU	A	1815	yes	no	yes	Leu
1	Leu	1obh_A	2.2	Bacteria	274	1	LMS	A	1817	no	yes	yes
1	Leu	1obh_A	2.2	Bacteria	274	1	NVA	A	1816	yes	no	no	Val
1	Leu	1wz2_A	3.21	Archaea	70601	1
1	Leu	1wz2_B	3.21	Archaea	70601	1
1	Leu	2bte_A	2.9	Bacteria	274	1	LEU	A	1894	yes	no	yes	Leu
1	Leu	2bte_D	2.9	Bacteria	274	1	LEU	D	1893	yes	no	yes	Leu
1	Leu	2byt_A	3.3	Bacteria	274	1	LEU	A	1301	yes	no	yes	Leu
1	Leu	2byt_D	3.3	Bacteria	274	1	LEU	D	1601	yes	no	yes	Leu
1	Leu	2v0c_A	1.85	Bacteria	274	1	LMS	A	1814	no	yes	yes
1	Leu	2v0c_A	1.85	Bacteria	274	1	LEU	A	1501	yes	no	yes	Leu
1	Leu	2v0g_A	3.5	Bacteria	274	1	LEU	A	1887	yes	no	yes	Leu
1	Leu	2v0g_D	3.5	Bacteria	274	1	LEU	D	1883	yes	no	yes	Leu
1	Leu	3zgz_D	2.4	Bacteria	562	1	84T	D	1862	no	no	no
1	Leu	3zgz_A	2.4	Bacteria	562	1	84T	A	1862	no	no	no
1	Leu	3ziu_A	2.1	Bacteria	2118	1	LSS	A	1638	yes	yes	yes	Leu
1	Leu	3ziu_B	2.1	Bacteria	2118	1	LSS	B	1576	yes	yes	yes	Leu
1	Leu	3zjt_A	2.2	Bacteria	562	1
1	Leu	3zju_A	2.4	Bacteria	562	1
1	Leu	3zjv_A	2.31	Bacteria	562	1
1	Leu	4aq7_A	2.5	Bacteria	562	1	LMS	A	901	no	yes	yes
1	Leu	4aq7_A	2.5	Bacteria	562	1	LEU	A	902	yes	no	yes	Leu
1	Leu	4aq7_D	2.5	Bacteria	562	1	LMS	D	901	no	yes	yes
1	Leu	4aq7_D	2.5	Bacteria	562	1	LEU	D	902	yes	no	yes	Leu
1	Leu	4arc_A	2	Bacteria	83333	1	LEU	A	1001	yes	no	yes	Leu
1	Leu	4ari_A	2.08	Bacteria	83333	1
1	Leu	4as1_A	2.02	Bacteria	83333	1
1	Leu	4cqn_A	2.5	Bacteria	83333	1	ILA	A	1862	yes	yes	yes	Ile
1	Leu	4cqn_D	2.5	Bacteria	83333	1	ILA	D	1862	yes	yes	yes	Ile
1	Leu	5ah5_A	2.1	Bacteria	311403	1	LSS	A	1818	yes	yes	yes	Leu
1	Leu	5ah5_B	2.1	Bacteria	311403	1	LSS	B	1818	yes	yes	yes	Leu
1	Lys	1irx_A	2.6	Archaea	70601	0
1	Lys	1irx_B	2.6	Archaea	70601	0
1	Met	1a8h_A	2	Bacteria	300852	1
1	Met	1f4l_A	1.85	Bacteria	562	1	MET	A	601	yes	no	yes	Met
1	Met	1p7p_A	1.8	Bacteria	562	1	MPH	A	553	yes	no	no	Met
1	Met	1pfu_A	1.91	Bacteria	83333	1	MPJ	A	553	yes	no	no	Met
1	Met	1pfv_A	1.7	Bacteria	562	1	2FM	A	553	yes	no	no	Met
1	Met	1pfw_A	1.78	Bacteria	562	1	MF3	A	553	yes	no	no	Met
1	Met	1pfy_A	1.93	Bacteria	562	1	MSP	A	553	yes	yes	yes	Met
1	Met	1pg0_A	1.9	Bacteria	562	1	MOD	A	553	yes	yes	yes	Met
1	Met	1pg2_A	1.75	Bacteria	562	1	ADN	A	552	no	yes	no
1	Met	1pg2_A	1.75	Bacteria	562	1	MET	A	553	yes	no	yes	Met
1	Met	1qqt_A	2.03	Bacteria	562	1
1	Met	1rqg_A	2.9	Bacteria	272844	1
1	Met	1woy_A	2	Bacteria	274	0
1	Met	2csx_A	2.7	Bacteria	63363	1
1	Met	2csx_B	2.7	Bacteria	63363	1
1	Met	2ct8_A	2.7	Bacteria	63363	1	MSP	A	501	yes	yes	yes	Met
1	Met	2ct8_B	2.7	Bacteria	63363	1	MSP	B	1501	yes	yes	yes	Met
1	Met	2d54_A	2	Bacteria	274	0
1	Met	2d5b_A	1.8	Bacteria	274	0
1	Met	2x1l_A	2.3	Bacteria	246196	1	ADN	A	601	no	yes	no		with allosteric inhibitor, not compromising structure
1	Met	2x1l_A	2.3	Bacteria	246196	1	MET	A	600	yes	no	yes	Met	with allosteric inhibitor, not compromising structure
1	Met	2x1l_B	2.3	Bacteria	246196	1	ADN	B	601	no	yes	no		with allosteric inhibitor, not compromising structure
1	Met	2x1l_B	2.3	Bacteria	246196	1	MET	B	600	yes	no	yes	Met	with allosteric inhibitor, not compromising structure
1	Met	2x1l_C	2.3	Bacteria	246196	1	ADN	C	601	no	yes	no		with allosteric inhibitor, not compromising structure
1	Met	2x1l_C	2.3	Bacteria	246196	1	MET	C	600	yes	no	yes	Met	with allosteric inhibitor, not compromising structure
1	Met	2x1m_A	2.8	Bacteria	246196	1	MET	A	600	yes	no	yes	Met	with allosteric inhibitor, not compromising structure
1	Met	3h97_A	1.7	Bacteria	83333	0
1	Met	3h99_A	1.4	Bacteria	83333	0	MET	A	602	yes	no	yes	Met
1	Met	3h9b_A	1.5	Bacteria	83333	0	NOT	A	602	yes	no	no
1	Met	3h9c_A	1.4	Bacteria	83333	1
1	Met	3kfl_A	2	Eucarya	5664	1	ME8	A	801	yes	yes	yes	Met
1	Met	3vu8_A	2.2	Bacteria	300852	1	MDS	A	602	yes	no	no	Met	only partial ligand solved
1	Met	4dlp_A	2.65	Bacteria	359391	1	MSE	A	601	yes	no	yes	Mse
1	Met	4dlp_B	2.65	Bacteria	359391	1	MSE	B	601	yes	no	yes	Mse
1	Met	4dlp_C	2.65	Bacteria	359391	1	MSE	C	601	yes	no	yes	Mse
1	Met	4eg1_B	2.9	Eucarya	999953	0	MET	B	806	yes	no	yes	Met
1	Met	4eg1_A	2.9	Eucarya	999953	0	MET	A	808	yes	no	yes	Met
1	Met	4eg3_B	2.94	Eucarya	999953	0	ME8	B	805	yes	yes	yes	Met
1	Met	4eg3_A	2.94	Eucarya	999953	0	ME8	A	808	yes	yes	yes	Met
1	Met	4eg4_A	3.15	Eucarya	999953	0	MET	A	817	yes	no	yes	Met
1	Met	4eg4_B	3.15	Eucarya	999953	0	0OT	B	812	no	no	no		with inhibitor
1	Met	4eg5_A	3.1	Eucarya	999953	0	MET	A	817	yes	no	yes	Met
1	Met	4eg5_B	3.1	Eucarya	999953	0	0OU	B	810	no	no	no		with inhibitor
1	Met	4eg6_A	2.9	Eucarya	999953	0	MET	A	814	yes	no	yes	Met
1	Met	4eg6_B	2.9	Eucarya	999953	0	0P5	B	906	no	no	no		with inhibitor
1	Met	4eg7_B	2.75	Eucarya	999953	0	0P4	B	814	no	no	no		with inhibitor
1	Met	4eg7_A	2.75	Eucarya	999953	0	MET	A	812	yes	no	yes	Met
1	Met	4eg8_B	2.6	Eucarya	999953	0	0P6	B	812	no	no	no		with inhibitor
1	Met	4eg8_A	2.6	Eucarya	999953	0	MET	A	815	yes	no	yes	Met
1	Met	4ega_B	2.7	Eucarya	999953	0	0P8	B	813	no	no	no		with inhibitor
1	Met	4ega_A	2.7	Eucarya	999953	0	MET	A	814	yes	no	yes	Met
1	Met	4mvw_B	2.9	Eucarya	5691	0	43E	B	807	no	no	no		with inhibitor
1	Met	4mvw_A	2.9	Eucarya	5691	0	MET	A	808	yes	no	yes	Met
1	Met	4mvx_B	2.55	Eucarya	5691	0	C13	B	809	no	no	no		with inhibitor
1	Met	4mvx_A	2.55	Eucarya	5691	0	MET	A	807	yes	no	yes	Met
1	Met	4mvy_A	2.31	Eucarya	5691	0	MET	A	807	yes	no	yes	Met
1	Met	4mvy_B	2.31	Eucarya	5691	0	387	B	806	no	no	no		with inhibitor
1	Met	4mw0_B	2.2	Eucarya	5691	0	392	B	808	no	no	no		with inhibitor
1	Met	4mw0_A	2.2	Eucarya	5691	0	MET	A	904	yes	no	yes	Met
1	Met	4mw1_B	2.49	Eucarya	5691	0	44F	B	808	no	no	no		with inhibitor
1	Met	4mw1_A	2.49	Eucarya	5691	0	MET	A	808	yes	no	yes	Met
1	Met	4mw2_B	2.3	Eucarya	5691	0	2E9	B	808	no	no	no		with inhibitor
1	Met	4mw2_A	2.3	Eucarya	5691	0	MET	A	815	yes	no	yes	Met
1	Met	4mw4_B	2.5	Eucarya	5691	0	2EB	B	810	no	no	no		with inhibitor
1	Met	4mw4_A	2.5	Eucarya	5691	0	MET	A	909	yes	no	yes	Met
1	Met	4mw5_B	2.35	Eucarya	5691	0	415	B	909	no	no	no		with inhibitor
1	Met	4mw5_A	2.35	Eucarya	5691	0	MET	A	906	yes	no	yes	Met
1	Met	4mw6_A	2.56	Eucarya	5691	0	MET	A	810	yes	no	yes	Met
1	Met	4mw6_B	2.56	Eucarya	5691	0	2EE	B	806	no	no	no		with inhibitor
1	Met	4mw7_B	2.75	Eucarya	5691	0	2EF	B	806	no	no	no		with inhibitor
1	Met	4mw7_A	2.75	Eucarya	5691	0	MET	A	813	yes	no	yes	Met
1	Met	4mw9_B	2.65	Eucarya	5691	0	2EJ	B	806	no	no	no		with inhibitor
1	Met	4mw9_A	2.65	Eucarya	5691	0	MET	A	807	yes	no	yes	Met
1	Met	4mwb_B	2.31	Eucarya	5691	0	2EK	B	807	no	no	no		with inhibitor
1	Met	4mwb_A	2.31	Eucarya	5691	0	MET	A	809	yes	no	yes	Met
1	Met	4mwc_B	2.65	Eucarya	5691	0	2EM	B	806	no	no	no		with inhibitor
1	Met	4mwc_A	2.65	Eucarya	5691	0	MET	A	808	yes	no	yes	Met
1	Met	4mwd_B	2.25	Eucarya	5691	0	ACP	B	809	no	yes	no		ATP-like beside inhibitor
1	Met	4mwd_B	2.25	Eucarya	5691	0	43E	B	808	no	no	no		with inhibitor
1	Met	4mwd_A	2.25	Eucarya	5691	0	MET	A	908	yes	no	yes	Met
1	Met	4mwe_B	2.45	Eucarya	5691	0	2EN	B	807	no	no	no		with inhibitor
1	Met	4mwe_A	2.45	Eucarya	5691	0	MET	A	809	yes	no	yes	Met
1	Met	4py2_A	2.15	Bacteria	359391	1	43E	A	601	no	no	no		with inhibitor
1	Met	4py2_B	2.15	Bacteria	359391	1	43E	B	601	no	no	no		with inhibitor
1	Met	4py2_C	2.15	Bacteria	359391	1	43E	C	601	no	no	no		with inhibitor
1	Met	4qrd_A	1.97	Bacteria	1280	1	3BJ	A	602	no	no	no		with inhibitor
1	Met	4qre_A	1.7	Bacteria	1280	1	3BG	A	601	no	no	no		with inhibitor
1	Met	4qre_A	1.7	Bacteria	1280	1	ATP	A	602	no	yes	yes
1	Met	4zt2_A	2.7	Eucarya	185431	0	MET	A	805	yes	no	yes	Met
1	Met	4zt2_B	2.7	Eucarya	185431	0	4RP	B	801	no	no	no		with inhibitor
1	Met	4zt3_A	2.8	Eucarya	185431	0	MET	A	801	yes	no	yes	Met
1	Met	4zt3_B	2.8	Eucarya	185431	0	4RQ	B	806	no	no	no		with inhibitor
1	Met	4zt4_A	2.3	Eucarya	185431	0	MET	A	801	yes	no	yes	Met
1	Met	4zt4_B	2.3	Eucarya	185431	0	4RO	B	803	no	no	no		with inhibitor
1	Met	4zt5_A	2.35	Eucarya	185431	0	MET	A	801	yes	no	yes	Met
1	Met	4zt5_B	2.35	Eucarya	185431	0	4RN	B	806	no	no	no		with inhibitor
1	Met	4zt6_A	2.25	Eucarya	185431	0	MET	A	801	yes	no	yes	Met
1	Met	4zt6_B	2.25	Eucarya	185431	0	4RD	B	802	no	no	no		with inhibitor
1	Met	4zt7_A	2.4	Eucarya	185431	0	MET	A	801	yes	no	yes	Met
1	Met	4zt7_B	2.4	Eucarya	185431	0	4RC	B	801	no	no	no		with inhibitor
1	Met	5j58_A	2.8	Eucarya	185431	0	MET	A	801	yes	no	yes	Met
1	Met	5j58_B	2.8	Eucarya	185431	0	N56	B	803	no	no	no		with inhibitor
1	Met	5j59_A	2.4	Eucarya	185431	0	MET	A	800	yes	no	yes	Met
1	Met	5j59_B	2.4	Eucarya	185431	0	N93	B	802	no	no	no		with inhibitor
1	Met	5j5a_A	2.7	Eucarya	185431	0	MET	A	800	yes	no	yes	Met
1	Met	5j5a_B	2.7	Eucarya	185431	0	756	B	801	no	no	no		with inhibitor
1	Met	5k0s_A	2.45	Bacteria	204722	0	0OU	A	601	no	no	no		with inhibitor
1	Met	5k0s_B	2.45	Bacteria	204722	0	0OU	B	601	no	no	no		with inhibitor
1	Met	5k0s_C	2.45	Bacteria	204722	0	0OU	C	601	no	no	no		with inhibitor
1	Met	5k0t_A	2.6	Bacteria	204722	0	415	A	601	no	no	no		with inhibitor
1	Met	5k0t_B	2.6	Bacteria	204722	0	415	B	601	no	no	no		with inhibitor
1	Met	5k0t_C	2.6	Bacteria	204722	0	415	C	601	no	no	no		with inhibitor
1	Met	5tqu_A	2.6	Eucarya	185431	0	MET	A	800	yes	no	yes	Met
1	Met	5tqu_B	2.6	Eucarya	185431	0	I53	B	801	no	no	no		with inhibitor
1	Met	5urb_A	1.9	Bacteria	470	1	MET	A	603	yes	no	yes	Met
1	Met	5urb_B	1.9	Bacteria	470	1	MET	B	603	yes	no	yes	Met
1	Trp	1d2r_A	2.9	Bacteria	1422	1
1	Trp	1d2r_B	2.9	Bacteria	1422	1
1	Trp	1d2r_C	2.9	Bacteria	1422	1
1	Trp	1d2r_D	2.9	Bacteria	1422	1
1	Trp	1d2r_E	2.9	Bacteria	1422	1
1	Trp	1d2r_F	2.9	Bacteria	1422	1
1	Trp	1i6k_A	1.72	Bacteria	1422	1	TYM	A	350	yes	yes	yes	Trp
1	Trp	1i6l_A	1.72	Bacteria	1422	1	TYM	A	350	yes	yes	yes	Trp
1	Trp	1i6m_A	1.72	Bacteria	1422	1	TYM	A	350	yes	yes	yes	Trp
1	Trp	1m83_A	2.2	Bacteria	1422	1	ATP	A	400	no	yes	yes
1	Trp	1mau_A	2.15	Bacteria	1422	1	ATP	A	400	no	yes	yes
1	Trp	1mau_A	2.15	Bacteria	1422	1	LTN	A	390	yes	no	no	Trp
1	Trp	1maw_A	3	Bacteria	1422	1	ATP	A	400	no	yes	yes
1	Trp	1maw_B	3	Bacteria	1422	1	ATP	B	401	no	yes	yes
1	Trp	1maw_C	3	Bacteria	1422	1	ATP	C	404	no	yes	yes
1	Trp	1maw_D	3	Bacteria	1422	1	ATP	D	402	no	yes	yes
1	Trp	1maw_E	3	Bacteria	1422	1	ATP	E	403	no	yes	yes
1	Trp	1maw_F	3	Bacteria	1422	1	ATP	F	405	no	yes	yes
1	Trp	1mb2_A	2.7	Bacteria	1422	1	TRP	A	400	yes	no	yes	Trp
1	Trp	1mb2_B	2.7	Bacteria	1422	1	TRP	B	401	yes	no	yes	Trp
1	Trp	1mb2_C	2.7	Bacteria	1422	1	TRP	C	402	yes	no	yes	Trp
1	Trp	1mb2_D	2.7	Bacteria	1422	1	TRP	D	403	yes	no	yes	Trp
1	Trp	1mb2_E	2.7	Bacteria	1422	1	TRP	E	404	yes	no	yes	Trp
1	Trp	1mb2_F	2.7	Bacteria	1422	1	TRP	F	405	yes	no	yes	Trp
1	Trp	1o5t_A	2.5	Eucarya	9606	1
1	Trp	1r6t_A	2.1	Eucarya	9606	0	TYM	A	501	yes	yes	yes	Trp
1	Trp	1r6t_B	2.1	Eucarya	9606	0
1	Trp	1r6u_A	2	Eucarya	9606	0	TYM	A	501	yes	yes	yes	Trp
1	Trp	1r6u_B	2	Eucarya	9606	0
1	Trp	1ulh_B	2.31	Eucarya	9606	1
1	Trp	1ulh_A	2.31	Eucarya	9606	1
1	Trp	1yi8_C	2.1	Bacteria	243230	1	TRP	C	3000	yes	no	yes	Trp
1	Trp	1yi8_A	2.1	Bacteria	243230	1
1	Trp	1yi8_B	2.1	Bacteria	243230	1
1	Trp	1yia_B	3.7	Bacteria	243230	1	HRP	B	1154	yes	no	no	Trp
1	Trp	1yia_A	3.7	Bacteria	243230	1
1	Trp	1yia_C	3.7	Bacteria	243230	1
1	Trp	1yid_B	2.4	Bacteria	1299	1	ATP	B	3000	no	yes	yes
1	Trp	1yid_A	2.4	Bacteria	1299	1
1	Trp	1yid_C	2.4	Bacteria	1299	1
1	Trp	2a4m_C	2.3	Bacteria	1299	1	TRP	C	500	yes	no	yes	Trp
1	Trp	2a4m_A	2.3	Bacteria	1299	1
1	Trp	2a4m_B	2.3	Bacteria	1299	1
1	Trp	2ake_A	3.1	Eucarya	9913	1	TRP	A	479	yes	no	yes	Trp
1	Trp	2azx_A	2.8	Eucarya	9606	0	TRP	A	602	yes	no	yes	Trp
1	Trp	2azx_B	2.8	Eucarya	9606	0	TRP	B	603	yes	no	yes	Trp
1	Trp	2dr2_A	3	Eucarya	9913	1	TRP	A	479	yes	no	yes	Trp
1	Trp	2el7_A	2.5	Bacteria	300852	1
1	Trp	2el7_B	2.5	Bacteria	300852	1
1	Trp	2g36_A	2.5	Bacteria	2336	1	TRP	A	401	yes	no	yes	Trp
1	Trp	2ip1_A	1.8	Eucarya	4932	1
1	Trp	2ov4_A	2.5	Bacteria	1422	1	AQP	A	400	no	yes	no
1	Trp	2ov4_A	2.5	Bacteria	1422	1	ANL	A	950	yes	no	no	Trp
1	Trp	2quh_B	2.4	Eucarya	9606	1	TRP	B	818	yes	no	yes	Trp
1	Trp	2quh_A	2.4	Eucarya	9606	1	TRP	B	817	yes	no	yes	Trp
1	Trp	2qui_A	2.4	Eucarya	9606	1	ATP	A	502	no	yes	yes
1	Trp	2qui_A	2.4	Eucarya	9606	1	LTN	A	501	yes	no	no	Trp
1	Trp	2qui_B	2.4	Eucarya	9606	1	LTN	B	478	yes	no	no	Trp
1	Trp	2quj_A	2.42	Eucarya	9606	1	TYM	A	810	yes	yes	yes	Trp
1	Trp	2quj_B	2.42	Eucarya	9606	1	TRP	B	817	yes	no	yes	Trp
1	Trp	2yy5_B	2.55	Bacteria	272634	0	WSA	B	1351	yes	yes	yes	Trp
1	Trp	2yy5_A	2.55	Bacteria	272634	0	WSA	A	1350	yes	yes	yes	Trp
1	Trp	2yy5_C	2.55	Bacteria	272634	0	WSA	C	1352	yes	yes	yes	Trp
1	Trp	2yy5_D	2.55	Bacteria	272634	0	WSA	D	1353	yes	yes	yes	Trp
1	Trp	3a04_A	1.97	Archaea	56636	1
1	Trp	3a05_A	2.2	Archaea	56636	1	TRP	A	377	yes	no	yes	Trp
1	Trp	3fhj_A	2.65	Bacteria	1422	0	AMP	A	1003	no	yes	yes
1	Trp	3fhj_A	2.65	Bacteria	1422	0	TRP	A	1001	yes	no	yes	Trp
1	Trp	3fhj_B	2.65	Bacteria	1422	0	AMP	B	1003	no	yes	yes
1	Trp	3fhj_B	2.65	Bacteria	1422	0	TRP	B	1001	yes	no	yes	Trp
1	Trp	3fhj_C	2.65	Bacteria	1422	0	AMP	C	1003	no	yes	yes
1	Trp	3fhj_C	2.65	Bacteria	1422	0	TRP	C	1001	yes	no	yes	Trp
1	Trp	3fhj_D	2.65	Bacteria	1422	0	AMP	D	1003	no	yes	yes
1	Trp	3fhj_D	2.65	Bacteria	1422	0	TRP	D	1001	yes	no	yes	Trp
1	Trp	3fhj_E	2.65	Bacteria	1422	0	AMP	E	1003	no	yes	yes
1	Trp	3fhj_E	2.65	Bacteria	1422	0	TRP	E	1001	yes	no	yes	Trp
1	Trp	3fhj_F	2.65	Bacteria	1422	0	AMP	F	1003	no	yes	yes
1	Trp	3fhj_F	2.65	Bacteria	1422	0	TRP	F	1001	yes	no	yes	Trp
1	Trp	3fi0_A	2.7	Bacteria	1422	0	AMP	A	1003	no	yes	yes
1	Trp	3fi0_A	2.7	Bacteria	1422	0	TRP	A	1001	yes	no	yes	Trp
1	Trp	3fi0_B	2.7	Bacteria	1422	0	AMP	B	1003	no	yes	yes
1	Trp	3fi0_B	2.7	Bacteria	1422	0	TRP	B	1001	yes	no	yes	Trp
1	Trp	3fi0_C	2.7	Bacteria	1422	0	AMP	C	1003	no	yes	yes
1	Trp	3fi0_C	2.7	Bacteria	1422	0	TRP	C	1001	yes	no	yes	Trp
1	Trp	3fi0_D	2.7	Bacteria	1422	0	AMP	D	1003	no	yes	yes
1	Trp	3fi0_D	2.7	Bacteria	1422	0	TRP	D	1001	yes	no	yes	Trp
1	Trp	3fi0_E	2.7	Bacteria	1422	0	AMP	E	1003	no	yes	yes
1	Trp	3fi0_E	2.7	Bacteria	1422	0	TRP	E	1001	yes	no	yes	Trp
1	Trp	3fi0_F	2.7	Bacteria	1422	0	AMP	F	1003	no	yes	yes
1	Trp	3fi0_F	2.7	Bacteria	1422	0	TRP	F	1001	yes	no	yes	Trp
1	Trp	3fi0_G	2.7	Bacteria	1422	0	AMP	G	1003	no	yes	yes
1	Trp	3fi0_G	2.7	Bacteria	1422	0	TRP	G	1001	yes	no	yes	Trp
1	Trp	3fi0_H	2.7	Bacteria	1422	0	AMP	H	1003	no	yes	yes
1	Trp	3fi0_H	2.7	Bacteria	1422	0	TRP	H	1001	yes	no	yes	Trp
1	Trp	3fi0_I	2.7	Bacteria	1422	0	AMP	I	1003	no	yes	yes
1	Trp	3fi0_I	2.7	Bacteria	1422	0	TRP	I	1001	yes	no	yes	Trp
1	Trp	3fi0_J	2.7	Bacteria	1422	0	AMP	J	1003	no	yes	yes
1	Trp	3fi0_J	2.7	Bacteria	1422	0	TRP	J	1001	yes	no	yes	Trp
1	Trp	3fi0_K	2.7	Bacteria	1422	0	AMP	K	1003	no	yes	yes
1	Trp	3fi0_K	2.7	Bacteria	1422	0	TRP	K	1001	yes	no	yes	Trp
1	Trp	3fi0_L	2.7	Bacteria	1422	0	AMP	L	1003	no	yes	yes
1	Trp	3fi0_L	2.7	Bacteria	1422	0	TRP	L	1001	yes	no	yes	Trp
1	Trp	3fi0_M	2.7	Bacteria	1422	0	AMP	M	1003	no	yes	yes
1	Trp	3fi0_M	2.7	Bacteria	1422	0	TRP	M	1001	yes	no	yes	Trp
1	Trp	3fi0_N	2.7	Bacteria	1422	0	AMP	N	1003	no	yes	yes
1	Trp	3fi0_N	2.7	Bacteria	1422	0	TRP	N	1001	yes	no	yes	Trp
1	Trp	3fi0_O	2.7	Bacteria	1422	0	AMP	O	1003	no	yes	yes
1	Trp	3fi0_O	2.7	Bacteria	1422	0	TRP	O	1001	yes	no	yes	Trp
1	Trp	3fi0_P	2.7	Bacteria	1422	0	AMP	P	1003	no	yes	yes
1	Trp	3fi0_P	2.7	Bacteria	1422	0	TRP	P	1001	yes	no	yes	Trp
1	Trp	3fi0_Q	2.7	Bacteria	1422	0	AMP	Q	1003	no	yes	yes
1	Trp	3fi0_Q	2.7	Bacteria	1422	0	TRP	Q	1001	yes	no	yes	Trp
1	Trp	3fi0_R	2.7	Bacteria	1422	0	AMP	R	1003	no	yes	yes
1	Trp	3fi0_R	2.7	Bacteria	1422	0	TRP	R	1001	yes	no	yes	Trp
1	Trp	3foc_A	2.09	Eucarya	184922	1
1	Trp	3foc_B	2.09	Eucarya	184922	1
1	Trp	3hv0_A	2.42	Eucarya	353152	1	TRP	A	1	yes	no	yes	Trp
1	Trp	3hv0_B	2.42	Eucarya	353152	1	TRP	B	2	yes	no	yes	Trp
1	Trp	3i05_B	2.8	Eucarya	5691	1
1	Trp	3i05_A	2.8	Eucarya	5691	1
1	Trp	3jxe_A	3	Archaea	70601	1	TYM	A	400	yes	yes	yes	Trp
1	Trp	3jxe_B	3	Archaea	70601	1	TYM	B	900	yes	yes	yes	Trp
1	Trp	3kt0_A	2.1	Eucarya	4932	1	EMN	A	439	no	no	no
1	Trp	3kt3_A	2.6	Eucarya	4932	1	TYM	A	500	yes	yes	yes	Trp
1	Trp	3kt3_B	2.6	Eucarya	4932	1	TYM	B	700	yes	yes	yes	Trp
1	Trp	3kt3_C	2.6	Eucarya	4932	1	TYM	C	600	yes	yes	yes	Trp
1	Trp	3kt3_D	2.6	Eucarya	4932	1	TYM	D	800	yes	yes	yes	Trp
1	Trp	3kt6_A	2.8	Eucarya	4932	1	TRP	A	500	yes	no	yes	Trp
1	Trp	3kt6_B	2.8	Eucarya	4932	1	TRP	B	700	yes	no	yes	Trp
1	Trp	3kt6_C	2.8	Eucarya	4932	1	TRP	C	600	yes	no	yes	Trp
1	Trp	3kt6_D	2.8	Eucarya	4932	1	TRP	D	800	yes	no	yes	Trp
1	Trp	3kt8_D	3	Eucarya	4932	1	LTN	D	800	yes	no	no	Trp
1	Trp	3kt8_A	3	Eucarya	4932	1	LTN	A	500	yes	no	no	Trp
1	Trp	3kt8_B	3	Eucarya	4932	1	LTN	B	700	yes	no	no	Trp
1	Trp	3kt8_C	3	Eucarya	4932	1	LTN	C	600	yes	no	no	Trp
1	Trp	3m5w_B	2.32	Bacteria	192222	1
1	Trp	3m5w_A	2.32	Bacteria	192222	1
1	Trp	3n9i_A	1.95	Bacteria	214092	1
1	Trp	3n9i_B	1.95	Bacteria	214092	1
1	Trp	3prh_A	2.8	Bacteria	1423	0
1	Trp	3prh_B	2.8	Bacteria	1423	0
1	Trp	3sz3_A	1.5	Bacteria	243277	1	TRP	A	401	yes	no	yes	Trp
1	Trp	3tze_A	2.6	Eucarya	284813	0	TRP	A	386	yes	no	yes	Trp
1	Trp	3tze_B	2.6	Eucarya	284813	0	TRP	B	386	yes	no	yes	Trp
1	Trp	3tzl_B	2.15	Bacteria	192222	1	ADP	A	330	no	yes	yes
1	Trp	3tzl_B	2.15	Bacteria	192222	1	TRP	A	331	yes	no	yes	Trp
1	Trp	3tzl_A	2.15	Bacteria	192222	1	ADP	B	330	no	yes	yes
1	Trp	3tzl_A	2.15	Bacteria	192222	1	TRP	B	331	yes	no	yes	Trp
1	Trp	4j75_A	2.4	Eucarya	36329	1	TYM	A	701	yes	yes	yes	Trp
1	Trp	4j75_B	2.4	Eucarya	36329	1	TYM	B	701	yes	yes	yes	Trp
1	Trp	4j76_A	2.34	Eucarya	36329	1
1	Trp	4j76_B	2.34	Eucarya	36329	1
1	Trp	4jfa_B	2.6	Eucarya	36329	1	TRP	B	701	yes	no	yes	Trp
1	Trp	4jfa_A	2.6	Eucarya	36329	1	TRP	A	701	yes	no	yes	Trp
1	Trp	4jfa_C	2.6	Eucarya	36329	1	TRP	C	701	yes	no	yes	Trp
1	Trp	4jfa_D	2.6	Eucarya	36329	1	TRP	D	701	yes	no	yes	Trp
1	Trp	5ekd_A	1.82	Eucarya	9606	1	ATP	A	402	no	yes	yes
1	Trp	5ekd_A	1.82	Eucarya	9606	1	5BX	A	401	yes	no	no	Trp
1	Trp	5ekd_B	1.82	Eucarya	9606	1	ATP	B	402	no	yes	yes
1	Trp	5ekd_B	1.82	Eucarya	9606	1	5BX	B	401	yes	no	no	Trp
1	Trp	5tev_A	2.25	Bacteria	242231	1
1	Trp	5tev_B	2.25	Bacteria	242231	1
1	Trp	5tew_A	2.5	Bacteria	242231	1	TRP	A	401	yes	no	yes	Trp
1	Trp	5v0i_A	1.9	Bacteria	83334	1	AMP	A	401	no	yes	yes
1	Trp	5v0i_A	1.9	Bacteria	83334	1	TRP	A	402	yes	no	yes	Trp
1	Trp	5v0i_B	1.9	Bacteria	83334	1	AMP	B	401	no	yes	yes
1	Trp	5v0i_B	1.9	Bacteria	83334	1	TRP	B	402	yes	no	yes	Trp
1	Tyr	1h3e_A	2.9	Bacteria	262724	1	ATP	A	1433	no	yes	yes
1	Tyr	1h3e_A	2.9	Bacteria	262724	1	TYE	A	1434	yes	no	no	Tyr
1	Tyr	1h3f_A	2	Bacteria	262724	1	TYE	A	1433	yes	no	no	Tyr
1	Tyr	1h3f_B	2	Bacteria	262724	1	TYE	B	1433	yes	no	no	Tyr
1	Tyr	1j1u_A	1.95	Archaea	2190	1	TYR	A	401	yes	no	yes	Tyr
1	Tyr	1jii_A	3.2	Bacteria	426430	1	383	A	421	no	no	no		with inhibitor
1	Tyr	1jij_A	3.2	Bacteria	426430	1	629	A	421	no	no	no		with inhibitor
1	Tyr	1jik_A	2.8	Bacteria	426430	1	545	A	421	no	no	no		with inhibitor
1	Tyr	1jil_A	2.2	Bacteria	426430	1	485	A	421	no	no	no		with inhibitor
1	Tyr	1n3l_A	1.18	Eucarya	9606	1
1	Tyr	1q11_A	1.6	Eucarya	9606	1	TYE	A	401	yes	no	no	Tyr
1	Tyr	1tya_E	2.8	Bacteria	1422	0	TYR	E	320	yes	no	yes	Tyr
1	Tyr	1tyb_E	2.5	Bacteria	1422	0	TYR	E	320	yes	no	yes	Tyr
1	Tyr	1tyc_A	2.5	Bacteria	1422	0
1	Tyr	1tyd_E	2.5	Bacteria	1422	0	TYR	E	320	yes	no	yes	Tyr
1	Tyr	1u7d_A	2.65	Archaea	2190	1
1	Tyr	1u7d_B	2.65	Archaea	2190	1
1	Tyr	1u7x_A	3	Archaea	2190	0
1	Tyr	1u7x_B	3	Archaea	2190	0
1	Tyr	1vbm_A	2.7	Bacteria	562	1	YSA	A	3001	yes	yes	yes	Tyr
1	Tyr	1vbm_B	2.7	Bacteria	562	1	YSA	B	3002	yes	yes	yes	Tyr
1	Tyr	1vbn_A	2.7	Bacteria	562	0	YSA	A	1001	yes	yes	yes	Tyr
1	Tyr	1vbn_B	2.7	Bacteria	562	0	YSA	B	1002	yes	yes	yes	Tyr
1	Tyr	1wq3_A	2	Bacteria	316407	0	IYR	A	501	yes	no	no	Tyr
1	Tyr	1wq4_A	2	Bacteria	316407	0	TYR	A	501	yes	no	yes	Tyr
1	Tyr	1x8x_A	2	Bacteria	562	1	TYR	A	952	yes	no	yes	Tyr
1	Tyr	2cya_A	2.2	Archaea	56636	1
1	Tyr	2cyb_A	1.8	Archaea	2234	1	TYR	B	401	yes	no	yes	Tyr
1	Tyr	2cyb_B	1.8	Archaea	2234	1	TYR	B	501	yes	no	yes	Tyr
1	Tyr	2cyc_A	2.2	Archaea	70601	1	TYR	A	701	yes	no	yes	Tyr
1	Tyr	2cyc_B	2.2	Archaea	70601	1	TYR	B	801	yes	no	yes	Tyr
1	Tyr	2dlc_X	2.4	Eucarya	4932	1	YMP	X	601	yes	yes	yes	Tyr
1	Tyr	2j5b_A	2.2	Vira	212035	0	TYE	A	1336	yes	no	no	Tyr
1	Tyr	2j5b_B	2.2	Vira	212035	0	TYE	B	1338	yes	no	no	Tyr
1	Tyr	2jan_A	2.9	Bacteria	83332	1
1	Tyr	2jan_B	2.9	Bacteria	83332	1
1	Tyr	2jan_C	2.9	Bacteria	83332	1
1	Tyr	2jan_D	2.9	Bacteria	83332	1
1	Tyr	2pid_B	2.2	Eucarya	9606	1	YSA	B	384	yes	yes	yes	Tyr
1	Tyr	2pid_A	2.2	Eucarya	9606	1	YSA	A	384	yes	yes	yes	Tyr
1	Tyr	2rkj_A	4.5	Eucarya	5141	1
1	Tyr	2rkj_B	4.5	Eucarya	5141	1
1	Tyr	2rkj_E	4.5	Eucarya	5141	1
1	Tyr	2rkj_F	4.5	Eucarya	5141	1
1	Tyr	2rkj_I	4.5	Eucarya	5141	1
1	Tyr	2rkj_J	4.5	Eucarya	5141	1
1	Tyr	2rkj_M	4.5	Eucarya	5141	1
1	Tyr	2rkj_N	4.5	Eucarya	5141	1
1	Tyr	2ts1_A	2.3	Bacteria	1422	1
1	Tyr	2yxn_A	1.8	Bacteria	316407	0	AZY	A	501	yes	no	no	Tyr
1	Tyr	2zp1_A	1.7	Archaea	2190	0	IYR	A	501	yes	no	no	Tyr
1	Tyr	3p0h_A	3	Eucarya	5664	1	FSE	A	701	no	no	no
1	Tyr	3p0h_B	3	Eucarya	5664	1	FSE	B	701	no	no	no
1	Tyr	3p0i_A	3.13	Eucarya	5664	1	TYE	A	701	yes	no	no	Tyr
1	Tyr	3p0i_B	3.13	Eucarya	5664	1	TYE	B	701	yes	no	no	Tyr
1	Tyr	3p0j_D	2.89	Eucarya	5664	1	TYE	D	701	yes	no	no	Tyr
1	Tyr	3p0j_A	2.89	Eucarya	5664	1	TYE	A	701	yes	no	no	Tyr
1	Tyr	3p0j_B	2.89	Eucarya	5664	1	TYE	B	701	yes	no	no	Tyr
1	Tyr	3p0j_C	2.89	Eucarya	5664	1	TYE	C	701	yes	no	no	Tyr
1	Tyr	3ts1_A	2.7	Bacteria	1422	1	TYA	A	420	yes	yes	yes	Tyr
1	Tyr	3vgj_B	2.21	Eucarya	36329	1	AMP	A	402	no	yes	yes
1	Tyr	3vgj_B	2.21	Eucarya	36329	1	TYR	A	401	yes	no	yes	Tyr
1	Tyr	3vgj_A	2.21	Eucarya	36329	1	AMP	B	402	no	yes	yes
1	Tyr	3vgj_A	2.21	Eucarya	36329	1	TYR	B	401	yes	no	yes	Tyr
1	Tyr	3zxi_A	2.75	Eucarya	9606	1	TYA	A	1374	yes	yes	yes	Tyr
1	Tyr	3zxi_B	2.75	Eucarya	9606	1	TYA	B	1374	yes	yes	yes	Tyr
1	Tyr	4hk4_A	2.3	Archaea	2190	0
1	Tyr	4hpw_A	2	Archaea	243232	0	3YM	A	401	yes	no	no	Tyr
1	Tyr	4nd6_A	2	Archaea	243232	0
1	Tyr	4nd7_A	2	Archaea	243232	0
1	Tyr	4nda_A	1.7	Archaea	243232	0	NIY	A	401	yes	no	no	Tyr
1	Tyr	4q93_A	2.1	Eucarya	9606	1	STL	A	401	no	no	no
1	Tyr	4qbt_A	2.1	Eucarya	9606	1	TYR	A	506	yes	no	yes	Tyr
1	Tyr	4ts1_A	2.5	Bacteria	1422	1	TYR	A	320	yes	no	yes	Tyr
1	Tyr	4ts1_B	2.5	Bacteria	1422	1	TYR	B	320	yes	no	yes	Tyr
1	Tyr	5ihx_A	2.3	Eucarya	227321	1	TYR	A	501	yes	no	yes	Tyr
1	Tyr	5ihx_B	2.3	Eucarya	227321	1
1	Tyr	5ijx_A	2.63	Eucarya	222929	1	TYR	A	501	yes	no	yes	Tyr
1	Val	1gax_A	2.9	Bacteria	274	1	VAA	A	990	yes	yes	yes	Val
1	Val	1gax_B	2.9	Bacteria	274	1	VAA	B	1990	yes	yes	yes	Val
1	Val	1ivs_A	2.9	Bacteria	274	1	VAA	A	990	yes	yes	yes	Val
1	Val	1ivs_B	2.9	Bacteria	274	1	VAA	B	991	yes	yes	yes	Val
1	Val	1iyw_A	4	Bacteria	274	1
1	Val	1iyw_B	4	Bacteria	274	1
2	Ala	1riq_A	2.14	Bacteria	63363	1
2	Ala	1yfr_A	2.15	Bacteria	63363	1	ATP	A	1500	no	yes	yes
2	Ala	1yfr_B	2.15	Bacteria	63363	1	ATP	B	2500	no	yes	yes
2	Ala	1yfs_A	2.08	Bacteria	63363	1	ALA	A	1500	yes	no	yes	Ala
2	Ala	1yfs_B	2.08	Bacteria	63363	1	ALA	B	2500	yes	no	yes	Ala
2	Ala	1yft_A	2.23	Bacteria	63363	1	GLY	A	500	yes	no	yes	Gly
2	Ala	1ygb_A	2.48	Bacteria	63363	1	SER	A	501	yes	no	yes	Ser
2	Ala	2ztg_A	2.2	Archaea	2234	1	A5A	A	801	yes	yes	yes	Ala
2	Ala	2zze_A	2.16	Archaea	70601	1
2	Ala	2zze_B	2.16	Archaea	70601	1
2	Ala	2zzf_A	2.7	Archaea	70601	1
2	Ala	2zzg_A	3.1	Archaea	70601	1	A5A	A	999	yes	yes	yes	Ala
2	Ala	2zzg_B	3.1	Archaea	70601	1	A5A	B	999	yes	yes	yes	Ala
2	Ala	3htz_A	2.5	Bacteria	63363	1
2	Ala	3hxu_A	2.1	Bacteria	83333	0	A5A	A	442	yes	yes	yes	Ala
2	Ala	3hxv_A	1.93	Bacteria	83333	0	G5A	A	444	yes	yes	yes	Gly
2	Ala	3hxw_A	1.93	Bacteria	83333	0	SSA	A	442	yes	yes	yes	Ser
2	Ala	3hxx_A	2.11	Bacteria	83333	0	ACP	A	442	no	yes	no		ATP-like beside inhibitor
2	Ala	3hxy_A	2.27	Bacteria	83333	0	ACP	A	444	no	yes	no
2	Ala	3hxy_A	2.27	Bacteria	83333	0	5AL	A	442	yes	yes	yes	Ala
2	Ala	3hxz_A	1.99	Bacteria	83333	0	A5A	A	442	yes	yes	yes	Ala
2	Ala	3hxz_B	1.99	Bacteria	83333	0	A5A	B	442	yes	yes	yes	Ala
2	Ala	3hxz_C	1.99	Bacteria	83333	0	A5A	C	442	yes	yes	yes	Ala
2	Ala	3hxz_D	1.99	Bacteria	83333	0	A5A	D	442	yes	yes	yes	Ala
2	Ala	3hy0_A	1.9	Bacteria	83333	0	G5A	A	442	yes	yes	yes	Gly
2	Ala	3hy0_B	1.9	Bacteria	83333	0	G5A	B	442	yes	yes	yes	Gly
2	Ala	3hy1_A	2.79	Bacteria	83333	0	SSA	A	442	yes	yes	yes	Ser
2	Ala	3hy1_B	2.79	Bacteria	83333	0
2	Ala	3wqy_A	3.3	Archaea	224325	1	A5A	A	1001	yes	yes	yes	Ala
2	Ala	3wqy_B	3.3	Archaea	224325	1	A5A	B	1001	yes	yes	yes	Ala
2	Ala	3wqz_A	3.49	Archaea	224325	1	A5A	A	1001	yes	yes	yes	Ala
2	Ala	3wqz_B	3.49	Archaea	224325	1	A5A	B	1001	yes	yes	yes	Ala
2	Ala	4xem_A	1.28	Eucarya	9606	1	A5A	A	501	yes	yes	yes	Ala
2	Ala	4xeo_A	1.38	Eucarya	9606	0	A5A	A	501	yes	yes	yes	Ala
2	Ala	4xeo_B	1.38	Eucarya	9606	0	A5A	B	501	yes	yes	yes	Ala
2	Ala	5knn_A	2.68	Eucarya	9606	1	A5A	A	500	yes	yes	yes	Ala
2	Ala	5knn_B	2.68	Eucarya	9606	1	A5A	B	500	yes	yes	yes	Ala
2	Ala	5knn_C	2.68	Eucarya	9606	1	A5A	C	500	yes	yes	yes	Ala
2	Ala	5knn_D	2.68	Eucarya	9606	1	A5A	D	500	yes	yes	yes	Ala
2	Ala	5knn_E	2.68	Eucarya	9606	1	A5A	E	500	yes	yes	yes	Ala
2	Ala	5knn_F	2.68	Eucarya	9606	1	A5A	F	500	yes	yes	yes	Ala
2	Ala	5knn_G	2.68	Eucarya	9606	1	A5A	G	500	yes	yes	yes	Ala
2	Ala	5knn_H	2.68	Eucarya	9606	1	A5A	H	500	yes	yes	yes	Ala
2	Asn	1x54_A	1.45	Archaea	70601	1	4AD	A	2001	yes	yes	yes	Asn
2	Asn	1x55_A	1.8	Archaea	70601	1	NSS	A	3002	yes	yes	yes	Asn
2	Asn	1x56_A	1.98	Archaea	70601	1
2	Asn	2xgt_A	1.9	Eucarya	6279	1	NSS	A	1550	yes	yes	yes	Asn
2	Asn	2xgt_A	1.9	Eucarya	6279	1	NSS	B	1550	yes	yes	yes	Asn
2	Asn	2xti_A	2.4	Eucarya	6279	1	NB8	A	1549	yes	yes	no	Asn
2	Asn	2xti_B	2.4	Eucarya	6279	1	ATP	B	1549	no	yes	no
2	Asn	3m4p_A	2.83	Eucarya	5759	1	4AD	A	500	yes	yes	yes	Asn
2	Asn	3m4p_B	2.83	Eucarya	5759	1	4AD	B	500	yes	yes	yes	Asn
2	Asn	3m4p_C	2.83	Eucarya	5759	1	4AD	C	500	yes	yes	yes	Asn
2	Asn	3m4p_D	2.83	Eucarya	5759	1	4AD	D	500	yes	yes	yes	Asn
2	Asn	3m4q_B	3	Eucarya	5759	1
2	Asn	3m4q_A	3	Eucarya	5759	1
2	Asp	1asy_A	2.9	Eucarya	4932	1
2	Asp	1asy_B	2.9	Eucarya	4932	1
2	Asp	1asz_A	3	Eucarya	4932	1	ATP	A	701	no	yes	yes
2	Asp	1asz_B	3	Eucarya	4932	1	ATP	B	701	no	yes	yes
2	Asp	1b8a_A	1.9	Archaea	69014	0	ATP	A	500	no	yes	yes
2	Asp	1b8a_B	1.9	Archaea	69014	0	ATP	B	1500	no	yes	yes
2	Asp	1c0a_A	2.4	Bacteria	562	1	AMO	A	831	yes	yes	yes	Asp
2	Asp	1efw_A	3	Bacteria	274	1
2	Asp	1efw_B	3	Bacteria	274	1
2	Asp	1eov_A	2.3	Eucarya	4932	1
2	Asp	1eqr_A	2.7	Bacteria	562	1
2	Asp	1eqr_B	2.7	Bacteria	562	1
2	Asp	1eqr_C	2.7	Bacteria	562	1
2	Asp	1g51_A	2.4	Bacteria	274	1	AMO	A	831	yes	yes	yes	Asp
2	Asp	1g51_B	2.4	Bacteria	274	1	AMO	B	1831	yes	yes	yes	Asp
2	Asp	1il2_A	2.6	Eucarya	4932	1	AMO	A	831	yes	yes	yes	Asp
2	Asp	1il2_B	2.6	Eucarya	4932	1	AMO	B	1831	yes	yes	yes	Asp
2	Asp	1l0w_A	2.01	Bacteria	274	1
2	Asp	1l0w_B	2.01	Bacteria	274	1
2	Asp	1n9w_B	2.3	Bacteria	274	1
2	Asp	1n9w_A	2.3	Bacteria	274	1
2	Asp	1wyd_B	2.3	Archaea	273063	1
2	Asp	1wyd_A	2.3	Archaea	273063	1
2	Asp	3i7f_A	2.8	Eucarya	5759	1
2	Asp	3i7f_B	2.8	Eucarya	5759	1
2	Asp	3nel_A	1.95	Archaea	311400	1	ASP	A	500	yes	no	yes	Asp
2	Asp	3nel_B	1.95	Archaea	311400	1
2	Asp	3nem_A	1.89	Archaea	311400	1	AMO	A	439	yes	yes	yes	Asp
2	Asp	3nem_B	1.89	Archaea	311400	1	ATP	B	1039	no	yes	yes
2	Asp	3nen_A	2.4	Archaea	311400	1
2	Asp	3nen_B	2.4	Archaea	311400	1
2	Asp	4ah6_A	3.7	Eucarya	9606	1
2	Asp	4ah6_B	3.7	Eucarya	9606	1
2	Asp	4ah6_C	3.7	Eucarya	9606	1
2	Asp	4ah6_D	3.7	Eucarya	9606	1
2	Asp	4j15_A	2.24	Eucarya	9606	1
2	Asp	4j15_B	2.24	Eucarya	9606	1
2	Asp	4o2d_A	2.6	Bacteria	246196	1	ASP	A	801	yes	no	yes	Asp
2	Asp	4o2d_B	2.6	Bacteria	246196	1	ASP	B	801	yes	no	yes	Asp
2	Asp	4rmf_A	2.4	Bacteria	246196	1
2	Gly	1ati_A	2.75	Bacteria	300852	1
2	Gly	1ati_B	2.75	Bacteria	300852	1
2	Gly	1b76_A	3.4	Bacteria	300852	0	ATP	A	1552	no	yes	yes
2	Gly	1b76_B	3.4	Bacteria	300852	0	ATP	B	2552	no	yes	yes
2	Gly	1ggm_A	3.4	Bacteria	300852	0	GAP	A	1550	yes	yes	yes	Gly
2	Gly	1ggm_B	3.4	Bacteria	300852	0	GAP	B	2550	yes	yes	yes	Gly
2	Gly	2pme_A	2.9	Eucarya	9606	1
2	Gly	2pmf_A	2.85	Eucarya	9606	0
2	Gly	2q5h_A	3	Eucarya	9606	1
2	Gly	2q5i_A	2.8	Eucarya	9606	0
2	Gly	2zt5_A	2.5	Eucarya	9606	1	B4P	A	1101	no	yes	no
2	Gly	2zt6_A	3.08	Eucarya	9606	1	APC	A	699	no	yes	no
2	Gly	2zt7_A	2.7	Eucarya	9606	1	ATP	A	1200	no	yes	yes
2	Gly	2zt7_A	2.7	Eucarya	9606	1	GLY	A	1300	yes	no	yes	Gly
2	Gly	2zt8_A	3.35	Eucarya	9606	1	DRV	A	699	yes	yes	yes	Gly
2	Gly	2zxf_A	3.4	Eucarya	9606	1	B4P	A	1101	no	yes	no
2	Gly	3rf1_A	2.2	Bacteria	354242	1
2	Gly	3rf1_B	2.2	Bacteria	354242	1
2	Gly	3rgl_A	2.45	Bacteria	197	1	ATP	A	401	no	yes	yes
2	Gly	3rgl_A	2.45	Bacteria	197	1	GLY	A	301	yes	no	yes	Gly
2	Gly	3rgl_B	2.45	Bacteria	197	1	ATP	B	401	no	yes	yes
2	Gly	3ufg_A	2.55	Bacteria	197	1	ATP	A	288	no	yes	yes
2	Gly	3ufg_B	2.55	Bacteria	197	1	ATP	B	288	no	yes	yes
2	Gly	3ufg_B	2.55	Bacteria	197	1	LEU	B	289	yes	no	yes	Leu
2	Gly	4kqe_A	2.74	Eucarya	9606	0
2	Gly	4kr2_A	3.29	Eucarya	9606	1	AMP	A	701	no	yes	yes
2	Gly	4kr3_A	3.23	Eucarya	9606	0	ANP	A	702	no	yes	no
2	Gly	4kr3_A	3.23	Eucarya	9606	0	GLY	A	701	yes	no	yes	Gly
2	Gly	4qei_A	2.88	Eucarya	9606	0	AMP	A	701	no	yes	yes
2	Gly	5e6m_A	2.93	Eucarya	9606	1	GAP	A	701	yes	yes	yes	Gly
2	Gly	5e6m_B	2.93	Eucarya	9606	1	GAP	B	701	yes	yes	yes	Gly
2	Gly	5f5w_A	2.81	Bacteria	224324	1	G5A	A	300	yes	yes	yes	Gly
2	Gly	5f5w_B	2.81	Bacteria	224324	1	G5A	B	300	yes	yes	yes	Gly
2	Gly	5f5w_C	2.81	Bacteria	224324	1	G5A	C	300	yes	yes	yes	Gly
2	Gly	5f5w_D	2.81	Bacteria	224324	1	G5A	D	300	yes	yes	yes	Gly
2	Gly	5f5w_E	2.81	Bacteria	224324	1	G5A	E	300	yes	yes	yes	Gly
2	His	1adj_A	2.7	Bacteria	300852	1	HIS	A	423	yes	no	yes	His
2	His	1adj_B	2.7	Bacteria	300852	1	HIS	B	423	yes	no	yes	His
2	His	1adj_C	2.7	Bacteria	300852	1	HIS	C	423	yes	no	yes	His
2	His	1adj_D	2.7	Bacteria	300852	1	HIS	D	423	yes	no	yes	His
2	His	1ady_A	2.8	Bacteria	300852	1	HAM	A	423	yes	yes	yes	His
2	His	1ady_B	2.8	Bacteria	300852	1	HAM	B	423	yes	yes	yes	His
2	His	1ady_C	2.8	Bacteria	300852	1	HAM	C	423	yes	yes	yes	His
2	His	1ady_D	2.8	Bacteria	300852	1	HAM	D	423	yes	yes	yes	His
2	His	1h4v_B	2.4	Bacteria	262724	1
2	His	1htt_A	2.6	Bacteria	562	1	AMP	A	451	no	yes	yes
2	His	1htt_A	2.6	Bacteria	562	1	HIS	A	450	yes	no	yes	His
2	His	1htt_B	2.6	Bacteria	562	1	AMP	B	451	no	yes	yes
2	His	1htt_B	2.6	Bacteria	562	1	HIS	B	450	yes	no	yes	His
2	His	1htt_C	2.6	Bacteria	562	1	AMP	C	451	no	yes	yes
2	His	1htt_C	2.6	Bacteria	562	1	HIS	C	450	yes	no	yes	His
2	His	1htt_D	2.6	Bacteria	562	1	AMP	D	451	no	yes	yes
2	His	1htt_D	2.6	Bacteria	562	1	HIS	D	450	yes	no	yes	His
2	His	1kmm_C	2.6	Bacteria	562	1	HAM	C	450	yes	yes	yes	His
2	His	1kmm_A	2.6	Bacteria	562	1	HAM	A	450	yes	yes	yes	His
2	His	1kmm_B	2.6	Bacteria	562	1	HAM	B	450	yes	yes	yes	His
2	His	1kmm_D	2.6	Bacteria	562	1	HAM	D	450	yes	yes	yes	His
2	His	1kmn_C	2.8	Bacteria	562	1	ATP	C	452	no	yes	yes
2	His	1kmn_C	2.8	Bacteria	562	1	HSO	C	451	yes	no	no	His
2	His	1kmn_A	2.8	Bacteria	562	1	ATP	A	452	no	yes	yes
2	His	1kmn_A	2.8	Bacteria	562	1	HSO	A	451	yes	no	no	His
2	His	1kmn_B	2.8	Bacteria	562	1	ATP	B	452	no	yes	yes
2	His	1kmn_B	2.8	Bacteria	562	1	HSO	B	451	yes	no	no	His
2	His	1kmn_D	2.8	Bacteria	562	1	ATP	D	452	no	yes	yes
2	His	1kmn_D	2.8	Bacteria	562	1	HSO	D	451	yes	no	no	His
2	His	1qe0_A	2.7	Bacteria	1280	0
2	His	1qe0_B	2.7	Bacteria	1280	0
2	His	1wu7_A	2.4	Archaea	273075	1
2	His	1wu7_B	2.4	Archaea	273075	1
2	His	2el9_D	2.7	Bacteria	562	1	HSS	D	810	yes	yes	yes	His
2	His	2el9_A	2.7	Bacteria	562	1	HSS	A	510	yes	yes	yes	His
2	His	2el9_B	2.7	Bacteria	562	1	HSS	B	610	yes	yes	yes	His
2	His	2el9_C	2.7	Bacteria	562	1	HSS	C	710	yes	yes	yes	His
2	His	3hri_A	2.85	Eucarya	185431	1
2	His	3hri_B	2.85	Eucarya	185431	1
2	His	3hri_C	2.85	Eucarya	185431	1
2	His	3hri_D	2.85	Eucarya	185431	1
2	His	3hri_E	2.85	Eucarya	185431	1
2	His	3hri_F	2.85	Eucarya	185431	1
2	His	3hrk_A	3.05	Eucarya	353153	1	HAM	A	1	yes	yes	yes	His
2	His	3hrk_B	3.05	Eucarya	353153	1	HAM	B	2	yes	yes	yes	His
2	His	3lc0_A	1.8	Eucarya	353153	1	HIS	A	501	yes	no	yes	His
2	His	3net_A	2.7	Bacteria	103690	1
2	His	3net_B	2.7	Bacteria	103690	1
2	His	3rac_A	2.3	Bacteria	521098	1
2	His	4e51_A	2.65	Bacteria	271848	1	HIS	A	501	yes	no	yes	His
2	His	4e51_B	2.65	Bacteria	271848	1	HIS	B	501	yes	no	yes	His
2	His	4phc_A	2.84	Eucarya	9606	1	HIS	A	1001	yes	no	yes	His
2	His	4phc_B	2.84	Eucarya	9606	1	HIS	B	1001	yes	no	yes	His
2	His	4phc_C	2.84	Eucarya	9606	1	HIS	C	1001	yes	no	yes	His
2	His	4phc_D	2.84	Eucarya	9606	1	HIS	D	1001	yes	no	yes	His
2	His	4rdx_A	2.55	Bacteria	262724	1	AMP	A	501	no	yes	yes
2	His	4rdx_A	2.55	Bacteria	262724	1	HIS	A	502	yes	no	yes	His
2	His	4x5o_A	2.8	Eucarya	9606	1
2	His	4x5o_B	2.8	Eucarya	9606	1
2	His	4yp0_A	2.1	Eucarya	353153	1	HIS	A	501	yes	no	yes	His
2	His	4yp0_A	2.1	Eucarya	353153	1	5IQ	A	502	no	no	no		with inhibitor
2	His	4ypf_A	2.2	Eucarya	353153	1	HIS	A	501	yes	no	yes	His
2	His	4ypf_A	2.2	Eucarya	353153	1	4FS	A	502	no	no	no		with inhibitor
2	His	4yrc_A	2.1	Eucarya	353153	1	HIS	A	501	yes	no	yes	His
2	His	4yrc_A	2.1	Eucarya	353153	1	0P6	A	502	no	no	no		with inhibitor
2	His	4yre_A	2.25	Eucarya	353153	1	HIS	A	501	yes	no	yes	His
2	His	4yre_A	2.25	Eucarya	353153	1	4HR	A	502	no	no	no		with inhibitor
2	His	4yre_B	2.25	Eucarya	353153	1	HIS	B	501	yes	no	yes	His
2	His	4yre_B	2.25	Eucarya	353153	1	4HR	B	502	no	no	no		with inhibitor
2	His	4yrf_A	2.2	Eucarya	353153	1	HIS	A	501	yes	no	yes	His
2	His	4yrf_A	2.2	Eucarya	353153	1	4HS	A	502	no	no	no		with inhibitor
2	His	4yrg_A	2.15	Eucarya	353153	1	HIS	A	501	yes	no	yes	His
2	His	4yrg_A	2.15	Eucarya	353153	1	4HU	A	502	no	no	no		with inhibitor
2	His	4yri_A	2	Eucarya	353153	1	HIS	A	501	yes	no	yes	His
2	His	4yri_A	2	Eucarya	353153	1	4JH	A	502	no	no	no		with inhibitor
2	His	4yrj_A	2.3	Eucarya	353153	1	HIS	A	501	yes	no	yes	His
2	His	4yrj_A	2.3	Eucarya	353153	1	4JJ	A	502	no	no	no		with inhibitor
2	His	4yrk_A	2.2	Eucarya	353153	1	HIS	A	501	yes	no	yes	His
2	His	4yrk_A	2.2	Eucarya	353153	1	4JL	A	502	no	no	no		with inhibitor
2	His	4yrk_B	2.2	Eucarya	353153	1	HIS	A	501	yes	no	yes	His
2	His	4yrk_B	2.2	Eucarya	353153	1	4JL	A	502	no	no	no		with inhibitor
2	His	4yrl_A	2.3	Eucarya	353153	1	HIS	A	501	yes	no	yes	His
2	His	4yrl_A	2.3	Eucarya	353153	1	4JM	A	502	no	no	no		with inhibitor
2	His	4yrm_A	2.3	Eucarya	353153	1	HIS	A	501	yes	no	yes	His
2	His	4yrm_A	2.3	Eucarya	353153	1	282	A	502	no	no	no		with inhibitor
2	His	4yrm_B	2.3	Eucarya	353153	1	HIS	A	501	yes	no	yes	His
2	His	4yrm_B	2.3	Eucarya	353153	1	282	A	502	no	no	no		with inhibitor
2	His	4yrn_A	2.2	Eucarya	353153	1	HIS	A	501	yes	no	yes	His
2	His	4yrn_A	2.2	Eucarya	353153	1	4JN	A	502	no	no	no		with inhibitor
2	His	4yrn_B	2.2	Eucarya	353153	1	HIS	A	501	yes	no	yes	His
2	His	4yrn_B	2.2	Eucarya	353153	1	4JN	A	502	no	no	no		with inhibitor
2	His	4yro_A	2.5	Eucarya	353153	1	HIS	A	501	yes	no	yes	His
2	His	4yro_A	2.5	Eucarya	353153	1	4JO	A	502	no	no	no		with inhibitor
2	His	4yrp_A	2.2	Eucarya	353153	1	HIS	A	501	yes	no	yes	His
2	His	4yrp_A	2.2	Eucarya	353153	1	PZH	A	502	no	no	no		with inhibitor
2	His	4yrp_B	2.2	Eucarya	353153	1	HIS	A	501	yes	no	yes	His
2	His	4yrp_B	2.2	Eucarya	353153	1	PZH	A	502	no	no	no		with inhibitor
2	His	4yrq_A	2.05	Eucarya	353153	1	HIS	A	501	yes	no	yes	His
2	His	4yrq_A	2.05	Eucarya	353153	1	4JQ	A	502	no	no	no		with inhibitor
2	His	4yrr_A	2.3	Eucarya	353153	1	HIS	A	501	yes	no	yes	His
2	His	4yrr_A	2.3	Eucarya	353153	1	691	A	502	no	no	no		with inhibitor
2	His	4yrr_B	2.3	Eucarya	353153	1	HIS	A	501	yes	no	yes	His
2	His	4yrr_B	2.3	Eucarya	353153	1	691	A	502	no	no	no		with inhibitor
2	His	4yrs_A	2.75	Eucarya	353153	1	HIS	A	501	yes	no	yes	His
2	His	4yrs_A	2.75	Eucarya	353153	1	4JS	A	502	no	no	no		with inhibitor
2	His	4yrt_A	2.05	Eucarya	353153	1	HIS	A	501	yes	no	yes	His
2	His	4yrt_A	2.05	Eucarya	353153	1	781	A	502	no	no	no		with inhibitor
2	His	5e3i_A	2.2	Bacteria	509170	1	ATP	A	501	no	yes	yes
2	His	5e3i_A	2.2	Bacteria	509170	1	HIS	A	502	yes	no	yes	His
2	His	5e3i_B	2.2	Bacteria	509170	1	ATP	B	501	no	yes	yes
2	His	5e3i_B	2.2	Bacteria	509170	1	HIS	B	502	yes	no	yes	His
2	Lys	1bbu_A	2.7	Bacteria	83333	1	LYS	A	505	yes	no	yes	Lys
2	Lys	1bbw_A	2.7	Bacteria	83333	1
2	Lys	1e1o_A	2.12	Bacteria	83333	1	LYS	A	510	yes	no	yes	Lys
2	Lys	1e1t_A	2.4	Bacteria	83333	1	LAD	B	510	yes	yes	yes	Lys
2	Lys	1e22_A	2.43	Bacteria	83333	1	ACP	A	512	no	yes	no
2	Lys	1e22_A	2.43	Bacteria	83333	1	LYS	A	510	yes	no	yes	Lys
2	Lys	1e24_A	2.35	Bacteria	83333	1	ATP	A	512	no	yes	yes
2	Lys	1e24_A	2.35	Bacteria	83333	1	LYS	A	510	yes	no	yes	Lys
2	Lys	1lyl_B	2.8	Bacteria	562	1	LYS	B	505	yes	no	yes	Lys
2	Lys	1lyl_A	2.8	Bacteria	562	1	LYS	A	505	yes	no	yes	Lys
2	Lys	1lyl_C	2.8	Bacteria	562	1	LYS	C	505	yes	no	yes	Lys
2	Lys	3a74_A	1.8	Bacteria	1422	1	B4P	A	494	no	yes	no
2	Lys	3a74_A	1.8	Bacteria	1422	1	LYN	A	495	yes	no	no	Lys
2	Lys	3a74_B	1.8	Bacteria	1422	1	B4P	B	494	no	yes	no
2	Lys	3a74_B	1.8	Bacteria	1422	1	LYN	B	495	yes	no	no	Lys
2	Lys	3a74_C	1.8	Bacteria	1422	1	B4P	C	494	no	yes	no
2	Lys	3a74_C	1.8	Bacteria	1422	1	LYN	C	495	yes	no	no	Lys
2	Lys	3a74_D	1.8	Bacteria	1422	1	B4P	D	494	no	yes	no
2	Lys	3a74_D	1.8	Bacteria	1422	1	LYN	D	495	yes	no	no	Lys
2	Lys	3e9h_A	2.1	Bacteria	1422	1	KAA	A	2002	yes	yes	yes	Lys
2	Lys	3e9h_B	2.1	Bacteria	1422	1	KAA	B	2003	yes	yes	yes	Lys
2	Lys	3e9h_C	2.1	Bacteria	1422	1	KAA	C	2004	yes	yes	yes	Lys
2	Lys	3e9h_D	2.1	Bacteria	1422	1	KAA	D	2005	yes	yes	yes	Lys
2	Lys	3e9i_A	2.2	Bacteria	1422	1	XAH	A	1001	yes	yes	yes	Lys
2	Lys	3e9i_B	2.2	Bacteria	1422	1	XAH	B	1101	yes	yes	yes	Lys
2	Lys	3e9i_C	2.2	Bacteria	1422	1	XAH	C	1201	yes	yes	yes	Lys
2	Lys	3e9i_D	2.2	Bacteria	1422	1	XAH	D	1301	yes	yes	yes	Lys
2	Lys	3bju_A	2.31	Eucarya	9606	0	ATP	A	603	no	yes	yes
2	Lys	3bju_A	2.31	Eucarya	9606	0	LYS	A	601	yes	no	yes	Lys
2	Lys	3bju_B	2.31	Eucarya	9606	0	ATP	B	603	no	yes	yes
2	Lys	3bju_B	2.31	Eucarya	9606	0	LYS	B	601	yes	no	yes	Lys
2	Lys	3bju_C	2.31	Eucarya	9606	0	ATP	C	603	no	yes	yes
2	Lys	3bju_C	2.31	Eucarya	9606	0	LYS	C	601	yes	no	yes	Lys
2	Lys	3bju_D	2.31	Eucarya	9606	0	ATP	D	603	no	yes	yes
2	Lys	3bju_D	2.31	Eucarya	9606	0	LYS	D	601	yes	no	yes	Lys
2	Lys	4dpg_B	2.84	Eucarya	9606	1	APC	B	602	no	yes	no
2	Lys	4dpg_B	2.84	Eucarya	9606	1	LYS	B	601	yes	no	yes	Lys
2	Lys	4dpg_A	2.84	Eucarya	9606	1	APC	A	602	no	yes	no
2	Lys	4dpg_A	2.84	Eucarya	9606	1	LYS	A	601	yes	no	yes	Lys
2	Lys	4dpg_C	2.84	Eucarya	9606	1	APC	C	602	no	yes	no
2	Lys	4dpg_C	2.84	Eucarya	9606	1	LYS	C	601	yes	no	yes	Lys
2	Lys	4dpg_D	2.84	Eucarya	9606	1	APC	D	602	no	yes	no
2	Lys	4dpg_D	2.84	Eucarya	9606	1	LYS	D	601	yes	no	yes	Lys
2	Lys	4dpg_E	2.84	Eucarya	9606	1	APC	E	602	no	yes	no
2	Lys	4dpg_E	2.84	Eucarya	9606	1	LYS	E	601	yes	no	yes	Lys
2	Lys	4dpg_F	2.84	Eucarya	9606	1	APC	F	602	no	yes	no
2	Lys	4dpg_F	2.84	Eucarya	9606	1	LYS	F	601	yes	no	yes	Lys
2	Lys	4dpg_G	2.84	Eucarya	9606	1	APC	G	602	no	yes	no
2	Lys	4dpg_G	2.84	Eucarya	9606	1	LYS	G	601	yes	no	yes	Lys
2	Lys	4dpg_H	2.84	Eucarya	9606	1	APC	H	603	no	yes	no
2	Lys	4dpg_H	2.84	Eucarya	9606	1	LYS	H	602	yes	no	yes	Lys
2	Lys	4ex5_A	2.4	Bacteria	271848	1	LYS	A	601	yes	no	yes	Lys
2	Lys	4ex5_B	2.4	Bacteria	271848	1	LYS	B	601	yes	no	yes	Lys
2	Lys	4h02_B	2.9	Eucarya	36329	1
2	Lys	4h02_A	2.9	Eucarya	36329	1
2	Lys	4h02_C	2.9	Eucarya	36329	1
2	Lys	4h02_D	2.9	Eucarya	36329	1
2	Lys	4h02_E	2.9	Eucarya	36329	1
2	Lys	4h02_F	2.9	Eucarya	36329	1
2	Lys	4h02_G	2.9	Eucarya	36329	1
2	Lys	4h02_H	2.9	Eucarya	36329	1
2	Lys	4pg3_B	2.7	Eucarya	36329	1	KRS	B	602	no	no	no		with inhibitor
2	Lys	4pg3_B	2.7	Eucarya	36329	1	LYS	B	601	yes	no	yes	Lys
2	Lys	4pg3_A	2.7	Eucarya	36329	1	KRS	A	602	no	no	no		with inhibitor
2	Lys	4pg3_A	2.7	Eucarya	36329	1	LYS	A	601	yes	no	yes	Lys
2	Lys	4pg3_C	2.7	Eucarya	36329	1	KRS	C	602	no	no	no		with inhibitor
2	Lys	4pg3_C	2.7	Eucarya	36329	1	LYS	C	601	yes	no	yes	Lys
2	Lys	4pg3_D	2.7	Eucarya	36329	1	KRS	D	602	no	no	no		with inhibitor
2	Lys	4pg3_D	2.7	Eucarya	36329	1	LYS	D	601	yes	no	yes	Lys
2	Lys	4up7_A	2.789	Eucarya	5759	0	LAD	A	1584	yes	yes	yes	Lys
2	Lys	4up8_A	2.896	Eucarya	5759	0
2	Lys	4up9_A	3.047	Eucarya	5759	0	ATP	A	1584	no	yes	yes
2	Lys	4upa_A	2.901	Eucarya	5759	0	ANP	A	1584	no	yes	no
2	Lys	4ycu_A	2.1	Eucarya	9606	1	KRS	A	601	no	no	no		with inhibitor
2	Lys	4ycu_A	2.1	Eucarya	9606	1	LYS	A	602	yes	no	yes	Lys
2	Lys	4ycu_B	2.1	Eucarya	9606	1	KRS	B	601	no	no	no		with inhibitor
2	Lys	4ycu_B	2.1	Eucarya	9606	1	LYS	B	602	yes	no	yes	Lys
2	Lys	4ycv_B	3.41	Eucarya	5843	1	KRS	B	601	no	no	no		with inhibitor
2	Lys	4ycv_A	3.41	Eucarya	5843	1	KRS	A	601	no	no	no		with inhibitor
2	Lys	4ycv_C	3.41	Eucarya	5843	1	KRS	C	601	no	no	no		with inhibitor
2	Lys	4ycv_D	3.41	Eucarya	5843	1	KRS	D	601	no	no	no		with inhibitor
2	Lys	4ycw_A	2.9	Eucarya	9606	1	KRS	A	602	no	no	no		with inhibitor
2	Lys	4ycw_A	2.9	Eucarya	9606	1	LYS	A	601	yes	no	yes	Lys
2	Lys	4ycw_B	2.9	Eucarya	9606	1	KRS	B	602	no	no	no		with inhibitor
2	Lys	4ycw_B	2.9	Eucarya	9606	1	LYS	B	601	yes	no	yes	Lys
2	Lys	4ycw_E	2.9	Eucarya	9606	1	KRS	E	602	no	no	no		with inhibitor
2	Lys	4ycw_E	2.9	Eucarya	9606	1	LYS	E	601	yes	no	yes	Lys
2	Lys	4ycw_F	2.9	Eucarya	9606	1	KRS	F	602	no	no	no		with inhibitor
2	Lys	4ycw_F	2.9	Eucarya	9606	1	LYS	F	601	yes	no	yes	Lys
2	Lys	5eln_A	1.9	Eucarya	353152	1	LYS	A	601	yes	no	yes	Lys
2	Lys	5eln_B	1.9	Eucarya	353152	1	LYS	B	601	yes	no	yes	Lys
2	Lys	5eln_C	1.9	Eucarya	353152	1	LYS	C	601	yes	no	yes	Lys
2	Lys	5eln_D	1.9	Eucarya	353152	1	LYS	D	601	yes	no	yes	Lys
2	Lys	5elo_A	1.9	Eucarya	353152	1	LYS	A	601	yes	no	yes	Lys
2	Lys	5elo_A	1.9	Eucarya	353152	1	KRS	A	602	no	no	no		with inhibitor
2	Lys	5elo_B	1.9	Eucarya	353152	1	LYS	B	601	yes	no	yes	Lys
2	Lys	5elo_B	1.9	Eucarya	353152	1	KRS	B	602	no	no	no		with inhibitor
2	Lys	5elo_C	1.9	Eucarya	353152	1	LYS	C	601	yes	no	yes	Lys
2	Lys	5elo_C	1.9	Eucarya	353152	1	KRS	C	602	no	no	no		with inhibitor
2	Lys	5elo_D	1.9	Eucarya	353152	1	LYS	D	601	yes	no	yes	Lys
2	Lys	5elo_D	1.9	Eucarya	353152	1	KRS	D	602	no	no	no		with inhibitor
2	Lys	5hgq_A	3.28	Eucarya	7209	1	LYS	A	601	yes	no	yes	Lys
2	Lys	5hgq_A	3.28	Eucarya	7209	1	KRS	A	602	no	no	no		with inhibitor
2	Lys	5hgq_B	3.28	Eucarya	7209	1	LYS	B	601	yes	no	yes	Lys
2	Lys	5hgq_B	3.28	Eucarya	7209	1	KRS	B	602	no	no	no		with inhibitor
2	Lys	5hgq_C	3.28	Eucarya	7209	1	LYS	C	601	yes	no	yes	Lys
2	Lys	5hgq_C	3.28	Eucarya	7209	1	KRS	C	602	no	no	no		with inhibitor
2	Lys	5hgq_D	3.28	Eucarya	7209	1	LYS	D	602	yes	no	yes	Lys
2	Lys	5hgq_D	3.28	Eucarya	7209	1	KRS	D	603	no	no	no		with inhibitor
2	Lys	5vl1_A	2.7	Bacteria	362242	1	LYS	A	502	yes	no	yes	Lys
2	Lys	5vl1_B	2.7	Bacteria	362242	1	LYS	B	502	yes	no	yes	Lys
2	Lys	5vl1_C	2.7	Bacteria	362242	1	LYS	C	502	yes	no	yes	Lys
2	Lys	5vl1_D	2.7	Bacteria	362242	1	LYS	D	502	yes	no	yes	Lys
2	Phe	1b70_A	2.7	Bacteria	274	1	PHE	A	352	yes	no	yes	Phe
2	Phe	1b7y_A	2.5	Bacteria	274	1	FYA	A	1002	yes	yes	no	Phe
2	Phe	1eiy_A	3.3	Bacteria	300852	1
2	Phe	1jjc_A	2.6	Bacteria	300852	1	FA5	A	999	yes	yes	yes	Phe
2	Phe	1pys_A	2.9	Bacteria	300852	1
2	Phe	2akw_A	2.8	Bacteria	274	1	200	A	999	yes	no	no	Phe
2	Phe	2aly_A	2.6	Bacteria	274	1	YSA	A	999	yes	yes	yes	Tyr
2	Phe	2amc_A	2.7	Bacteria	274	1	TYR	A	888	yes	no	yes	Tyr
2	Phe	2iy5_A	3.1	Bacteria	274	1	FYA	A	1351	yes	yes	no	Phe
2	Phe	3cmq_A	2.2	Eucarya	9606	1	FA5	A	999	yes	yes	yes	Phe
2	Phe	3hfv_A	2.6	Eucarya	9606	1	MTY	A	416	yes	no	no	Tyr
2	Phe	3hfz_A	2.9	Bacteria	274	1	MTY	A	351	yes	no	no	Tyr
2	Phe	3l4g_C	3.3	Eucarya	9606	1	PHE	C	509	yes	no	yes	Phe
2	Phe	3l4g_A	3.3	Eucarya	9606	1	PHE	A	509	yes	no	yes	Phe
2	Phe	3l4g_E	3.3	Eucarya	9606	1	PHE	E	509	yes	no	yes	Phe
2	Phe	3l4g_G	3.3	Eucarya	9606	1	PHE	G	509	yes	no	yes	Phe
2	Phe	3l4g_I	3.3	Eucarya	9606	1	PHE	I	509	yes	no	yes	Phe
2	Phe	3l4g_K	3.3	Eucarya	9606	1	PHE	K	509	yes	no	yes	Phe
2	Phe	3l4g_M	3.3	Eucarya	9606	1	PHE	M	509	yes	no	yes	Phe
2	Phe	3l4g_O	3.3	Eucarya	9606	1	PHE	O	509	yes	no	yes	Phe
2	Phe	3pco_C	3.02	Bacteria	562	1	AMP	C	999	no	yes	yes
2	Phe	3pco_C	3.02	Bacteria	562	1	PHE	C	990	yes	no	yes	Phe
2	Phe	3pco_A	3.02	Bacteria	562	1	AMP	A	992	no	yes	yes
2	Phe	3pco_A	3.02	Bacteria	562	1	PHE	A	980	yes	no	yes	Phe
2	Phe	3teg_A	2.2	Eucarya	9606	1	DAH	A	416	yes	no	no	Phe
2	Phe	3teh_A	2.85	Bacteria	274	1	DAH	A	351	yes	no	no	Phe
2	Phe	3tup_A	3.05	Eucarya	9606	1
2	Phe	4p71_D	2.79	Bacteria	208964	1
2	Phe	4p71_C	2.79	Bacteria	208964	1
2	Phe	4p72_D	2.62	Bacteria	208964	1	2NL	D	301	no	no	no		with inhibitor
2	Phe	4p72_C	2.62	Bacteria	208964	1	2NL	C	301	no	no	no		with inhibitor
2	Phe	4p73_D	3.03	Bacteria	208964	1	GAX	D	301	no	no	no
2	Phe	4p73_C	3.03	Bacteria	208964	1	GAX	C	301	no	no	no
2	Phe	4p74_D	2.7	Bacteria	208964	1	2U9	D	301	no	no	no
2	Phe	4p74_C	2.7	Bacteria	208964	1	2U9	C	301	no	no	no
2	Phe	4p75_D	2.96	Bacteria	208964	1	2NM	D	301	no	no	no
2	Phe	4p75_C	2.96	Bacteria	208964	1	2NM	C	301	no	no	no
2	Phe	4tva_A	2.6	Bacteria	274	1	PHE	A	401	yes	no	yes	Phe
2	Phe	5mgh_A	1.87	Eucarya	9606	0	PHE	A	501	yes	no	yes	Phe
2	Phe	5mgu_A	1.89	Eucarya	9606	0	PHE	A	501	yes	no	yes	Phe
2	Phe	5mgv_A	2.05	Eucarya	9606	0
2	Phe	5mgw_A	1.46	Eucarya	9606	0	PHE	A	501	yes	no	yes	Phe
2	Pro	1h4q_A	3	Bacteria	274	1	ATP	A	1478	no	yes	yes
2	Pro	1h4q_A	3	Bacteria	274	1	PRI	A	1480	yes	no	no	Pro
2	Pro	1h4q_B	3	Bacteria	274	1	ATP	B	1478	no	yes	yes
2	Pro	1h4q_B	3	Bacteria	274	1	PRI	B	1480	yes	no	no	Pro
2	Pro	1h4s_A	2.85	Bacteria	274	1	PSD	A	1478	yes	yes	yes	Pro
2	Pro	1h4s_B	2.85	Bacteria	274	1	PSD	B	1478	yes	yes	no	Pro
2	Pro	1h4t_A	2.9	Bacteria	274	1	PRO	A	1478	yes	no	yes	Pro
2	Pro	1h4t_B	2.9	Bacteria	274	1	PRO	B	1478	yes	no	yes	Pro
2	Pro	1h4t_C	2.9	Bacteria	274	1	PRO	C	1478	yes	no	yes	Pro
2	Pro	1h4t_D	2.9	Bacteria	274	1	PRO	D	1478	yes	no	yes	Pro
2	Pro	1hc7_A	2.43	Bacteria	274	1
2	Pro	1hc7_B	2.43	Bacteria	274	1
2	Pro	1hc7_C	2.43	Bacteria	274	1
2	Pro	1hc7_D	2.43	Bacteria	274	1
2	Pro	1nj1_A	2.55	Archaea	145262	1	5CA	A	512	yes	yes	yes	Cys
2	Pro	1nj2_A	3.11	Archaea	187420	1
2	Pro	1nj5_A	2.8	Archaea	187420	1	P5A	A	510	yes	yes	yes	Pro
2	Pro	1nj6_A	2.85	Archaea	187420	1	A5A	A	508	yes	yes	yes	Ala
2	Pro	1nj8_A	3.2	Archaea	2190	1
2	Pro	1nj8_B	3.2	Archaea	2190	1
2	Pro	1nj8_C	3.2	Archaea	2190	1
2	Pro	1nj8_D	3.2	Archaea	2190	1
2	Pro	2i4l_B	2	Bacteria	1076	1
2	Pro	2i4l_A	2	Bacteria	1076	1
2	Pro	2i4l_C	2	Bacteria	1076	1
2	Pro	2i4m_B	2.8	Bacteria	1076	1	PSD	B	439	yes	yes	yes	Pro
2	Pro	2i4m_A	2.8	Bacteria	1076	1
2	Pro	2i4m_C	2.8	Bacteria	1076	1	PSD	C	439	yes	yes	yes	Pro
2	Pro	2i4n_B	2.85	Bacteria	1076	1	5CA	B	439	yes	yes	yes	Cys
2	Pro	2i4n_A	2.85	Bacteria	1076	1	5CA	A	439	yes	yes	yes	Cys
2	Pro	2i4n_C	2.85	Bacteria	1076	1	5CA	C	439	yes	yes	yes	Cys
2	Pro	2i4o_A	2.4	Bacteria	1076	1	ATP	A	442	no	yes	yes
2	Pro	2i4o_B	2.4	Bacteria	1076	1	ATP	B	442	no	yes	yes
2	Pro	2i4o_C	2.4	Bacteria	1076	1	ATP	C	441	no	yes	yes
2	Pro	2j3l_B	2.3	Bacteria	1351	1	P5A	B	1582	yes	yes	yes	Pro
2	Pro	2j3l_A	2.3	Bacteria	1351	1	P5A	A	1576	yes	yes	yes	Pro
2	Pro	2j3m_B	2.3	Bacteria	1351	1	ATP	B	701	no	yes	yes
2	Pro	2j3m_B	2.3	Bacteria	1351	1	PRI	B	1566	yes	no	no	Pro
2	Pro	2j3m_A	2.3	Bacteria	1351	1	ATP	A	701	no	yes	yes
2	Pro	2j3m_A	2.3	Bacteria	1351	1	PRI	A	1566	yes	no	no	Pro
2	Pro	3ial_B	2.2	Eucarya	184922	1	PR8	B	601	yes	yes	yes	Pro
2	Pro	3ial_A	2.2	Eucarya	184922	1	PR8	A	601	yes	yes	yes	Pro
2	Pro	4k86_A	2.4	Eucarya	9606	1
2	Pro	4k87_A	2.3	Eucarya	9606	1	ADN	A	602	no	yes	yes
2	Pro	4k87_A	2.3	Eucarya	9606	1	PRO	A	603	yes	no	yes	Pro
2	Pro	4k88_A	2.62	Eucarya	9606	1	HFG	A	602	no	no	no		with inhibitor
2	Pro	4ncx_A	1.85	Eucarya	36329	1
2	Pro	4ncx_B	1.85	Eucarya	36329	1
2	Pro	4olf_A	2.9	Eucarya	36329	1	ANP	A	801	no	yes	no
2	Pro	4olf_A	2.9	Eucarya	36329	1	HFG	A	802	no	no	no		with inhibitor
2	Pro	4twa_A	3	Eucarya	36329	1
2	Pro	4twa_B	3	Eucarya	36329	1
2	Pro	4q15_A	2.35	Eucarya	36329	1	ANP	A	802	no	yes	no
2	Pro	4q15_A	2.35	Eucarya	36329	1	HFG	A	803	no	no	no		with inhibitor
2	Pro	4q15_B	2.35	Eucarya	36329	1	ANP	B	802	no	yes	no
2	Pro	4q15_B	2.35	Eucarya	36329	1	HFG	B	803	no	no	no		with inhibitor
2	Pro	4wi1_A	1.65	Eucarya	36329	1								with allosteric inhibitor, not compromising structure
2	Pro	4wi1_B	1.65	Eucarya	36329	1								with allosteric inhibitor, not compromising structure
2	Pro	4ydq_A	2.3	Eucarya	36329	1	ANP	A	801	no	yes	no
2	Pro	4ydq_A	2.3	Eucarya	36329	1	HFG	A	802	no	no	no		with inhibitor
2	Pro	4ydq_B	2.3	Eucarya	36329	1	ANP	B	801	no	yes	no
2	Pro	4ydq_B	2.3	Eucarya	36329	1	HFG	B	802	no	no	no		with inhibitor
2	Pro	5ifu_A	2.45	Eucarya	36329	1								with allosteric inhibitor, not compromising structure
2	Pro	5ifu_B	2.45	Eucarya	36329	1								with allosteric inhibitor, not compromising structure
2	Pro	5ucm_A	2.6	Bacteria	208964	1
2	Pro	5ucm_B	2.6	Bacteria	208964	1
2	Pyl	2e3c_A	2.65	Archaea	2209	1
2	Pyl	2q7e_A	1.8	Archaea	2209	1	ANP	A	900	no	yes	no
2	Pyl	2q7g_A	1.9	Archaea	2209	1	ATP	A	900	no	yes	yes
2	Pyl	2q7g_A	1.9	Archaea	2209	1	CCL	A	901	yes	no	no	Pyl
2	Pyl	2q7h_A	2.1	Archaea	2209	1	YLY	A	900	yes	yes	yes	Pyl
2	Pyl	2zce_A	1.8	Archaea	2209	1	ANP	A	501	no	yes	no
2	Pyl	2zce_A	1.8	Archaea	2209	1	PYL	A	601	yes	no	yes
2	Pyl	2zim_A	2.1	Archaea	2209	1	YLY	A	1	yes	yes	yes	Pyl
2	Pyl	2zin_A	1.79	Archaea	2209	1	ANP	A	501	no	yes	no
2	Pyl	2zin_A	1.79	Archaea	2209	1	LBY	A	601	yes	no	no	Pyl
2	Pyl	2zio_A	2.06	Archaea	2209	1	AYB	A	601	yes	yes	no	Pyl
2	Pyl	2zni_A	3.1	Bacteria	49338	1
2	Pyl	2zni_B	3.1	Bacteria	49338	1
2	Pyl	3vqy_A	2.4	Archaea	2209	0	ANP	A	501	no	yes	no
2	Pyl	3vqy_A	2.4	Archaea	2209	0	LBY	A	502	yes	no	no	Ply
2	Pyl	3qtc_A	1.75	Archaea	2209	0	ANP	A	810	no	yes	no
2	Pyl	3qtc_A	1.75	Archaea	2209	0	0A1	A	811	yes	no	no	Tyr
2	Pyl	3vqv_A	1.9	Archaea	2209	1	ANP	A	501	no	yes	no
2	Pyl	3vqw_A	2.4	Archaea	2209	1	ANP	A	501	no	yes	no
2	Pyl	3vqx_C	2.3	Archaea	2209	1	BLK	C	601	yes	yes	no	Pyl
2	Pyl	3vqx_A	2.3	Archaea	2209	1	AMP	A	501	no	yes	yes
2	Pyl	3vqx_B	2.3	Archaea	2209	1	AMP	B	501	no	yes	yes
2	Pyl	3vqx_D	2.3	Archaea	2209	1	BLK	D	501	yes	yes	no	Pyl
2	Pyl	4bw9_A	2.35	Archaea	2209	0	ANP	A	900	no	yes	no
2	Pyl	4bwa_A	2.45	Archaea	2209	0	N0B	A	1456	yes	yes	no	Pyl
2	Pyl	4ch3_A	2.28	Archaea	192952	1	YLB	A	500	yes	yes	no	Pyl
2	Pyl	4ch4_A	2.16	Archaea	192952	1	YLC	A	500	yes	yes	no	Pyl
2	Pyl	4ch5_A	2.2	Archaea	192952	1	YLP	A	500	yes	yes	no	Pyl
2	Pyl	4ch6_A	2.05	Archaea	192952	1	YLA	A	500	yes	yes	no	Pyl
2	Pyl	4cs2_A	1.9	Archaea	2209	0
2	Pyl	4cs3_A	1.499	Archaea	2209	0	AMP	A	1459	no	yes	yes
2	Pyl	4cs3_A	1.499	Archaea	2209	0	LYS	A	1460	yes	no	yes	Pyl
2	Pyl	4cs3_A	1.499	Archaea	2209	0	FU0	A	1461	yes	no	no	Pyl
2	Pyl	4cs4_A	1.349	Archaea	2209	0	ANP	A	1457	no	yes	no
2	Pyl	4cs4_A	1.349	Archaea	2209	0	AXZ	A	1480	no	no	no
2	Pyl	4q6g_A	2.25	Archaea	192952	0	ANP	A	501	no	yes	no
2	Pyl	4q6g_A	2.25	Archaea	192952	0	ALY	A	508	yes	no	no	Pyl
2	Pyl	4tqd_A	2.14	Archaea	192952	0	ATP	A	504	no	yes	yes
2	Pyl	4tqd_A	2.14	Archaea	192952	0	33S	A	505	yes	no	no	Phe
2	Pyl	4tqf_A	2.71	Archaea	192952	0	ATP	A	503	no	yes	yes
2	Pyl	4tqf_A	2.71	Archaea	192952	0	33W	A	504	no	no	no		alternative substrate
2	Pyl	4zib_A	2.05	Archaea	192952	0	ATP	A	504	no	yes	yes
2	Pyl	4zib_A	2.05	Archaea	192952	0	4OG	A	512	yes	no	no	Trp
2	Pyl	5k1p_A	1.5	Archaea	192952	0	ANP	A	501	no	yes	no
2	Pyl	5k1x_A	1.95	Archaea	192952	0	ANP	A	501	no	yes	no
2	Sep	2du3_A	2.6	Archaea	2234	1	SEP	A	1001	yes	no	yes	Sep
2	Sep	2du3_B	2.6	Archaea	2234	1	SEP	A	1002	yes	no	yes	Sep
2	Sep	2du4_A	2.8	Archaea	2234	1
2	Sep	2du4_B	2.8	Archaea	2234	1
2	Sep	2du5_A	3.2	Archaea	2234	0	SEP	A	1001	yes	no	yes	Sep
2	Sep	2du5_B	3.2	Archaea	2234	0	SEP	A	1002	yes	no	yes	Sep
2	Sep	2du6_A	3.3	Archaea	2234	0	SEP	A	1001	yes	no	yes	Sep
2	Sep	2du6_B	3.3	Archaea	2234	0	SEP	A	1002	yes	no	yes	Sep
2	Sep	2du7_A	3.6	Archaea	2190	1
2	Sep	2du7_B	3.6	Archaea	2190	1
2	Sep	2du7_C	3.6	Archaea	2190	1
2	Sep	2du7_D	3.6	Archaea	2190	1
2	Sep	2odr_A	3.23	Archaea	267377	1
2	Sep	2odr_B	3.23	Archaea	267377	1
2	Sep	2odr_C	3.23	Archaea	267377	1
2	Sep	2odr_D	3.23	Archaea	267377	1
2	Ser	1ser_A	2.9	Bacteria	274	0
2	Ser	1ser_B	2.9	Bacteria	274	0
2	Ser	1ses_A	2.5	Bacteria	274	0	AHX	A	422	yes	yes	yes	Ser
2	Ser	1ses_B	2.5	Bacteria	274	0	AMP	B	423	no	yes	yes
2	Ser	1set_A	2.55	Bacteria	274	0	SSA	A	422	yes	yes	yes	Ser
2	Ser	1set_B	2.55	Bacteria	274	0	SSA	B	423	yes	yes	yes	Ser
2	Ser	1sry_A	2.5	Bacteria	274	0
2	Ser	1sry_B	2.5	Bacteria	274	0
2	Ser	1wle_B	1.65	Eucarya	9913	1	SRP	B	901	yes	yes	yes	Ser
2	Ser	1wle_A	1.65	Eucarya	9913	1	SRP	A	900	yes	yes	yes	Ser
2	Ser	2cim_A	2.51	Archaea	269797	1
2	Ser	2cim_B	2.51	Archaea	269797	1
2	Ser	2cj9_A	2.3	Archaea	269797	1	SSA	A	1505	yes	yes	yes	Ser
2	Ser	2cj9_B	2.3	Archaea	269797	1	SSA	B	1505	yes	yes	yes	Ser
2	Ser	2cja_A	2.2	Archaea	269797	1	ATP	A	1505	no	yes	yes
2	Ser	2cja_B	2.2	Archaea	269797	1	ATP	B	1507	no	yes	yes
2	Ser	2dq0_A	2.6	Archaea	70601	1	SSA	A	1001	yes	yes	yes	Ser
2	Ser	2dq0_B	2.6	Archaea	70601	1	SSA	B	1002	yes	yes	yes	Ser
2	Ser	2dq3_A	3	Bacteria	224324	1	SSA	A	1001	yes	yes	yes	Ser
2	Ser	2dq3_B	3	Bacteria	224324	1	SSA	B	1002	yes	yes	yes	Ser
2	Ser	2zr2_A	2.8	Archaea	70601	1	AMP	A	1001	no	yes	yes
2	Ser	2zr2_B	2.8	Archaea	70601	1	AMP	B	1002	no	yes	yes
2	Ser	2zr3_A	3	Archaea	70601	1
2	Ser	2zr3_B	3	Archaea	70601	1
2	Ser	3lsq_B	2.1	Eucarya	5691	1
2	Ser	3lsq_A	2.1	Eucarya	5691	1
2	Ser	3lss_B	1.95	Eucarya	5691	1	ATP	B	501	no	yes	yes
2	Ser	3lss_A	1.95	Eucarya	5691	1	ATP	A	501	no	yes	yes
2	Ser	3qne_A	2	Eucarya	5476	1
2	Ser	3qo5_A	2.3	Eucarya	5476	1
2	Ser	3qo7_A	2.55	Eucarya	5476	1	ATP	A	486	no	yes	yes
2	Ser	3qo8_A	2	Eucarya	5476	1	SSA	A	486	yes	yes	yes	Ser
2	Ser	3vbb_C	2.89	Eucarya	9606	1
2	Ser	3vbb_A	2.89	Eucarya	9606	1
2	Ser	3vbb_B	2.89	Eucarya	9606	1
2	Ser	3vbb_D	2.89	Eucarya	9606	1
2	Ser	3vbb_E	2.89	Eucarya	9606	1
2	Ser	3vbb_F	2.89	Eucarya	9606	1
2	Ser	3w3s_A	3.1	Archaea	190192	0	SSA	A	2002	yes	yes	yes	Ser
2	Ser	4l87_A	2.9	Eucarya	9606	1	SSA	A	501	yes	yes	yes	Ser
2	Ser	4rqe_A	4	Eucarya	9606	0	ANP	A	602	no	yes	no
2	Ser	4rqe_A	4	Eucarya	9606	0	SER	A	601	yes	no	yes	Ser
2	Ser	4rqe_C	4	Eucarya	9606	0	ANP	C	602	no	yes	no
2	Ser	4rqe_C	4	Eucarya	9606	0	SER	C	601	yes	no	yes	Ser
2	Ser	4rqf_B	3.5	Eucarya	9606	0	ANP	B	602	no	yes	no
2	Ser	4rqf_B	3.5	Eucarya	9606	0	SER	B	601	yes	no	yes	Ser
2	Ser	4rqf_A	3.5	Eucarya	9606	0	ANP	A	602	no	yes	no
2	Ser	4rqf_A	3.5	Eucarya	9606	0	SER	A	601	yes	no	yes	Ser
2	Thr	1evk_B	2	Bacteria	562	1	THR	B	801	yes	no	yes	Thr
2	Thr	1evk_A	2	Bacteria	562	1
2	Thr	1evl_A	1.55	Bacteria	562	1	TSB	A	2002	yes	yes	yes	Thr
2	Thr	1evl_B	1.55	Bacteria	562	1	TSB	B	3002	yes	yes	yes	Thr
2	Thr	1evl_C	1.55	Bacteria	562	1	TSB	C	4002	yes	yes	yes	Thr
2	Thr	1evl_D	1.55	Bacteria	562	1	TSB	D	5002	yes	yes	yes	Thr
2	Thr	1fyf_A	1.65	Bacteria	562	1	SSA	A	1001	yes	yes	yes	Ser
2	Thr	1fyf_B	1.65	Bacteria	562	1	SSA	B	2001	yes	yes	yes	Ser
2	Thr	1kog_A	3.5	Bacteria	562	1	TSB	A	2002	yes	yes	yes	Thr
2	Thr	1kog_B	3.5	Bacteria	562	1	TSB	B	3002	yes	yes	yes	Thr
2	Thr	1kog_C	3.5	Bacteria	562	1	TSB	C	4002	yes	yes	yes	Thr
2	Thr	1kog_D	3.5	Bacteria	562	1	TSB	D	5002	yes	yes	yes	Thr
2	Thr	1kog_E	3.5	Bacteria	562	1	TSB	E	6002	yes	yes	yes	Thr
2	Thr	1kog_F	3.5	Bacteria	562	1	TSB	F	7002	yes	yes	yes	Thr
2	Thr	1kog_G	3.5	Bacteria	562	1	TSB	G	8002	yes	yes	yes	Thr
2	Thr	1kog_H	3.5	Bacteria	562	1	TSB	H	9002	yes	yes	yes	Thr
2	Thr	1nyq_A	3.2	Bacteria	196620	1	TSB	A	1002	yes	yes	yes	Thr
2	Thr	1nyq_B	3.2	Bacteria	196620	1	TSB	B	2002	yes	yes	yes	Thr
2	Thr	1nyr_A	2.8	Bacteria	196620	1	ATP	A	1003	no	yes	yes
2	Thr	1nyr_A	2.8	Bacteria	196620	1	THR	A	1004	yes	no	yes	Thr
2	Thr	1nyr_B	2.8	Bacteria	196620	1	ATP	B	2003	no	yes	yes
2	Thr	1nyr_B	2.8	Bacteria	196620	1	THR	B	2004	yes	no	yes	Thr
2	Thr	1qf6_A	2.9	Bacteria	562	1	AMP	A	1002	no	yes	yes
2	Thr	3ugq_A	2.1	Eucarya	559292	1
2	Thr	3ugt_C	3.6	Eucarya	559292	1
2	Thr	3ugt_A	3.6	Eucarya	559292	1
2	Thr	3ugt_B	3.6	Eucarya	559292	1
2	Thr	3ugt_D	3.6	Eucarya	559292	1
2	Thr	3uh0_A	2	Eucarya	559292	1	TSB	A	1002	yes	yes	yes	Thr
2	Thr	4eo4_A	2.87	Eucarya	559292	1	SSA	A	1001	yes	yes	yes	Ser
2	Thr	4eo4_B	2.87	Eucarya	559292	1	SSA	B	1001	yes	yes	yes	Ser
2	Thr	4eo4_C	2.87	Eucarya	559292	1	SSA	C	1001	yes	yes	yes	Ser
2	Thr	4eo4_D	2.87	Eucarya	559292	1	SSA	D	1001	yes	yes	yes	Ser
2	Thr	4hwo_A	1.91	Bacteria	83333	1	409	A	702	no	no	no		with inhibitor
2	Thr	4hwo_B	1.91	Bacteria	83333	1	409	B	702	no	no	no		with inhibitor
2	Thr	4hwp_A	1.81	Bacteria	83333	1	X16	A	702	no	no	no		with inhibitor
2	Thr	4hwp_B	1.81	Bacteria	83333	1	X16	B	702	no	no	no		with inhibitor
2	Thr	4hwr_A	1.9	Bacteria	83333	1	1B2	A	702	no	no	no		with inhibitor
2	Thr	4hwr_B	1.9	Bacteria	83333	1	1B2	B	702	no	no	no		with inhibitor
2	Thr	4hws_A	1.7	Bacteria	83333	1	1B3	A	702	no	no	no		with inhibitor
2	Thr	4hws_B	1.7	Bacteria	83333	1	1B3	B	702	no	no	no		with inhibitor
2	Thr	4hwt_B	2.3	Eucarya	9606	1	1B2	B	802	no	no	no		with inhibitor
2	Thr	4hwt_A	2.3	Eucarya	9606	1	1B2	A	802	no	no	no		with inhibitor
2	Thr	4p3n_A	2.6	Eucarya	9606	1	2CR	A	800	no	no	no		with inhibitor
2	Thr	4p3n_B	2.6	Eucarya	9606	1	2CR	B	800	no	no	no		with inhibitor
2	Thr	4p3n_C	2.6	Eucarya	9606	1	2CR	C	800	no	no	no		with inhibitor
2	Thr	4p3n_D	2.6	Eucarya	9606	1	2CR	D	800	no	no	no		with inhibitor
2	Thr	4p3o_A	2.51	Bacteria	562	1	2CR	A	702	no	no	no		with inhibitor
2	Thr	4p3o_B	2.51	Bacteria	562	1	2CR	B	702	no	no	no		with inhibitor
2	Thr	4p3p_A	2.1	Bacteria	562	1	2CR	A	702	no	no	no		with inhibitor
2	Thr	4p3p_B	2.1	Bacteria	562	1	2CR	B	702	no	no	no		with inhibitor
2	Thr	4ttv_A	2.8	Eucarya	9606	1	BC9	A	801	no	no	no		with inhibitor
2	Thr	4ttv_B	2.8	Eucarya	9606	1	BC9	B	801	no	no	no		with inhibitor
2	Thr	4ttv_C	2.8	Eucarya	9606	1	BC9	C	801	no	no	no		with inhibitor
2	Thr	4ttv_D	2.8	Eucarya	9606	1	BC9	D	801	no	no	no		with inhibitor
2	Thr	4yye_A	2.3	Eucarya	559292	1	TSB	A	502	yes	yes	yes	Thr
2	Thr	4yye_B	2.3	Eucarya	559292	1	TSB	B	502	yes	yes	yes	Thr

## Sheet: Sheet2
3c8z_B					aars candidates:
3c8z_A					3l4g_D	10.1016/j.str.2010.01.002
1nzj_A					3l4g_B
4hjr_A					3l4g_F
4hjr_B					3l4g_H
4hjx_A					3l4g_J
4hjx_B					3l4g_L
4ojm_X					3l4g_N
3g1z_A					3l4g_P
3g1z_B
3a5z_C
3a5z_A
3a5z_E
3a5z_G
1jjc_B	pubmed id:	7664121
1pys_B		7664121
3hfz_B	doi:	10.1073/pnas.0905212106
3mey_A
3mey_B
3mf1_A
3mf1_B
3mf2_A
3mf2_B
3a31_A
3a32_A
4hvc_B	2 synthetases	10.1038/nature11774
4hvc_A	multiple spacken	10.1038/nature11774
3a5y_A
3a5y_B
3a5y_C
3a5y_D
