# Supplementary material for: Backbone Brackets and Arginine Tweezers delineate Class I and Class II aminoacyl tRNA synthetases
Source: PLoS Comput Biol. 2018 Apr 16;14(4):e1006101. doi: 10.1371/journal.pcbi.1006101 (PMC5919687; doi:10.1371/journal.pcbi.1006101)
Supplement: S8 File — List of structures where the mapping of the Backbone Brackets motif was not possible. (TXT) [file pcbi.1006101.s020.txt]

1gsg_P
1iyw_A
1iyw_B
3fi0_A
3fi0_B
3fi0_C
3fi0_R
