# Supplementary material for: Backbone Brackets and Arginine Tweezers delineate Class I and Class II aminoacyl tRNA synthetases
Source: PLoS Comput Biol. 2018 Apr 16;14(4):e1006101. doi: 10.1371/journal.pcbi.1006101 (PMC5919687; doi:10.1371/journal.pcbi.1006101)
Supplement: S11 File — All structures of Class I aaRS with residues renumbered according to the MSA. (GZ) [file pcbi.1006101.s023.tar.gz]

Archive with 448 entries (448 files):
- 1a8h_A_renum.pdb
- 1bs2_A_renum.pdb
- 1d2r_A_renum.pdb
- 1d2r_B_renum.pdb
- 1d2r_C_renum.pdb
- 1d2r_D_renum.pdb
- 1d2r_E_renum.pdb
- 1d2r_F_renum.pdb
- 1euq_A_renum.pdb
- 1euy_A_renum.pdb
- 1exd_A_renum.pdb
- 1f4l_A_renum.pdb
- 1f7u_A_renum.pdb
- 1f7v_A_renum.pdb
- 1ffy_A_renum.pdb
- 1g59_A_renum.pdb
- 1g59_C_renum.pdb
- 1gax_A_renum.pdb
- 1gax_B_renum.pdb
- 1gln_A_renum.pdb
- 1gsg_P_renum.pdb
- 1gtr_A_renum.pdb
- 1gts_A_renum.pdb
- 1h3e_A_renum.pdb
- 1h3f_A_renum.pdb
- 1h3f_B_renum.pdb
- 1h3n_A_renum.pdb
- 1i6k_A_renum.pdb
- 1i6l_A_renum.pdb
- 1i6m_A_renum.pdb
- 1ile_A_renum.pdb
- 1iq0_A_renum.pdb
- 1irx_A_renum.pdb
- 1irx_B_renum.pdb
- 1ivs_A_renum.pdb
- 1ivs_B_renum.pdb
- 1iyw_A_renum.pdb
- 1iyw_B_renum.pdb
- 1j1u_A_renum.pdb
- 1j09_A_renum.pdb
- 1jii_A_renum.pdb
- 1jij_A_renum.pdb
- 1jik_A_renum.pdb
- 1jil_A_renum.pdb
- 1jzq_A_renum.pdb
- 1jzs_A_renum.pdb
- 1li5_A_renum.pdb
- 1li5_B_renum.pdb
- 1li7_A_renum.pdb
- 1li7_B_renum.pdb
- 1m83_A_renum.pdb
- 1mau_A_renum.pdb
- 1maw_A_renum.pdb
- 1maw_B_renum.pdb
- 1maw_C_renum.pdb
- 1maw_D_renum.pdb
- 1maw_E_renum.pdb
- 1maw_F_renum.pdb
- 1mb2_A_renum.pdb
- 1mb2_B_renum.pdb
- 1mb2_C_renum.pdb
- 1mb2_D_renum.pdb
- 1mb2_E_renum.pdb
- 1mb2_F_renum.pdb
- 1n3l_A_renum.pdb
- 1n75_A_renum.pdb
- 1n77_A_renum.pdb
- 1n77_B_renum.pdb
- 1n78_A_renum.pdb
- 1n78_B_renum.pdb
- 1nyl_A_renum.pdb
- 1o0b_A_renum.pdb
- 1o0c_A_renum.pdb
- 1o5t_A_renum.pdb
- 1obh_A_renum.pdb
- 1p7p_A_renum.pdb
- 1pfu_A_renum.pdb
- 1pfv_A_renum.pdb
- 1pfw_A_renum.pdb
- 1pfy_A_renum.pdb
- 1pg0_A_renum.pdb
- 1pg2_A_renum.pdb
- 1q11_A_renum.pdb
- 1qqt_A_renum.pdb
- 1qrs_A_renum.pdb
- 1qrt_A_renum.pdb
- 1qru_A_renum.pdb
- 1qtq_A_renum.pdb
- 1qu2_A_renum.pdb
- 1qu3_A_renum.pdb
- 1r6t_A_renum.pdb
- 1r6t_B_renum.pdb
- 1r6u_A_renum.pdb
- 1r6u_B_renum.pdb
- 1rqg_A_renum.pdb
- 1tya_E_renum.pdb
- 1tyb_E_renum.pdb
- 1tyc_A_renum.pdb
- 1tyd_E_renum.pdb
- 1u0b_B_renum.pdb
- 1u7d_A_renum.pdb
- 1u7d_B_renum.pdb
- 1u7x_A_renum.pdb
- 1u7x_B_renum.pdb
- 1ulh_A_renum.pdb
- 1ulh_B_renum.pdb
- 1vbm_A_renum.pdb
- 1vbm_B_renum.pdb
- 1vbn_A_renum.pdb
- 1vbn_B_renum.pdb
- 1woy_A_renum.pdb
- 1wq3_A_renum.pdb
- 1wq4_A_renum.pdb
- 1wz2_A_renum.pdb
- 1wz2_B_renum.pdb
- 1x8x_A_renum.pdb
- 1yi8_A_renum.pdb
- 1yi8_B_renum.pdb
- 1yi8_C_renum.pdb
- 1yia_A_renum.pdb
- 1yia_B_renum.pdb
- 1yia_C_renum.pdb
- 1yid_A_renum.pdb
- 1yid_B_renum.pdb
- 1yid_C_renum.pdb
- 1zjw_A_renum.pdb
- 2a4m_A_renum.pdb
- 2a4m_B_renum.pdb
- 2a4m_C_renum.pdb
- 2ake_A_renum.pdb
- 2azx_A_renum.pdb
- 2azx_B_renum.pdb
- 2bte_A_renum.pdb
- 2bte_D_renum.pdb
- 2byt_A_renum.pdb
- 2byt_D_renum.pdb
- 2cfo_A_renum.pdb
- 2cfo_B_renum.pdb
- 2csx_A_renum.pdb
- 2csx_B_renum.pdb
- 2ct8_A_renum.pdb
- 2ct8_B_renum.pdb
- 2cuz_A_renum.pdb
- 2cv0_A_renum.pdb
- 2cv0_B_renum.pdb
- 2cv1_A_renum.pdb
- 2cv1_B_renum.pdb
- 2cv2_A_renum.pdb
- 2cv2_B_renum.pdb
- 2cya_A_renum.pdb
- 2cyb_A_renum.pdb
- 2cyb_B_renum.pdb
- 2cyc_A_renum.pdb
- 2cyc_B_renum.pdb
- 2d5b_A_renum.pdb
- 2d54_A_renum.pdb
- 2dlc_X_renum.pdb
- 2dr2_A_renum.pdb
- 2dxi_A_renum.pdb
- 2dxi_B_renum.pdb
- 2el7_A_renum.pdb
- 2el7_B_renum.pdb
- 2g36_A_renum.pdb
- 2hz7_A_renum.pdb
- 2ip1_A_renum.pdb
- 2j5b_A_renum.pdb
- 2j5b_B_renum.pdb
- 2ja2_A_renum.pdb
- 2jan_A_renum.pdb
- 2jan_B_renum.pdb
- 2jan_C_renum.pdb
- 2jan_D_renum.pdb
- 2o5r_A_renum.pdb
- 2ov4_A_renum.pdb
- 2pid_A_renum.pdb
- 2pid_B_renum.pdb
- 2quh_A_renum.pdb
- 2quh_B_renum.pdb
- 2qui_A_renum.pdb
- 2qui_B_renum.pdb
- 2quj_A_renum.pdb
- 2quj_B_renum.pdb
- 2rd2_A_renum.pdb
- 2re8_A_renum.pdb
- 2rkj_A_renum.pdb
- 2rkj_B_renum.pdb
- 2rkj_E_renum.pdb
- 2rkj_F_renum.pdb
- 2rkj_I_renum.pdb
- 2rkj_J_renum.pdb
- 2rkj_M_renum.pdb
- 2rkj_N_renum.pdb
- 2ts1_A_renum.pdb
- 2v0c_A_renum.pdb
- 2v0g_A_renum.pdb
- 2v0g_D_renum.pdb
- 2x1l_A_renum.pdb
- 2x1l_B_renum.pdb
- 2x1l_C_renum.pdb
- 2x1m_A_renum.pdb
- 2yxn_A_renum.pdb
- 2yy5_A_renum.pdb
- 2yy5_B_renum.pdb
- 2yy5_C_renum.pdb
- 2yy5_D_renum.pdb
- 2zp1_A_renum.pdb
- 2zue_A_renum.pdb
- 2zuf_A_renum.pdb
- 3a04_A_renum.pdb
- 3a05_A_renum.pdb
- 3afh_A_renum.pdb
- 3aii_A_renum.pdb
- 3akz_A_renum.pdb
- 3akz_B_renum.pdb
- 3akz_C_renum.pdb
- 3akz_D_renum.pdb
- 3fhj_A_renum.pdb
- 3fhj_B_renum.pdb
- 3fhj_C_renum.pdb
- 3fhj_D_renum.pdb
- 3fhj_E_renum.pdb
- 3fhj_F_renum.pdb
- 3fi0_A_renum.pdb
- 3fi0_B_renum.pdb
- 3fi0_C_renum.pdb
- 3fi0_D_renum.pdb
- 3fi0_E_renum.pdb
- 3fi0_F_renum.pdb
- 3fi0_G_renum.pdb
- 3fi0_H_renum.pdb
- 3fi0_I_renum.pdb
- 3fi0_J_renum.pdb
- 3fi0_K_renum.pdb
- 3fi0_L_renum.pdb
- 3fi0_M_renum.pdb
- 3fi0_N_renum.pdb
- 3fi0_O_renum.pdb
- 3fi0_P_renum.pdb
- 3fi0_Q_renum.pdb
- 3fi0_R_renum.pdb
- 3foc_A_renum.pdb
- 3foc_B_renum.pdb
- 3h9b_A_renum.pdb
- 3h9c_A_renum.pdb
- 3h97_A_renum.pdb
- 3h99_A_renum.pdb
- 3hv0_A_renum.pdb
- 3hv0_B_renum.pdb
- 3i05_A_renum.pdb
- 3i05_B_renum.pdb
- 3jxe_A_renum.pdb
- 3jxe_B_renum.pdb
- 3kfl_A_renum.pdb
- 3kt0_A_renum.pdb
- 3kt3_A_renum.pdb
- 3kt3_B_renum.pdb
- 3kt3_C_renum.pdb
- 3kt3_D_renum.pdb
- 3kt6_A_renum.pdb
- 3kt6_B_renum.pdb
- 3kt6_C_renum.pdb
- 3kt6_D_renum.pdb
- 3kt8_A_renum.pdb
- 3kt8_B_renum.pdb
- 3kt8_C_renum.pdb
- 3kt8_D_renum.pdb
- 3m5w_A_renum.pdb
- 3m5w_B_renum.pdb
- 3n9i_A_renum.pdb
- 3n9i_B_renum.pdb
- 3p0h_A_renum.pdb
- 3p0h_B_renum.pdb
- 3p0i_A_renum.pdb
- 3p0i_B_renum.pdb
- 3p0j_A_renum.pdb
- 3p0j_B_renum.pdb
- 3p0j_C_renum.pdb
- 3p0j_D_renum.pdb
- 3pnv_A_renum.pdb
- 3pnv_B_renum.pdb
- 3pny_A_renum.pdb
- 3pny_B_renum.pdb
- 3prh_A_renum.pdb
- 3prh_B_renum.pdb
- 3sp1_A_renum.pdb
- 3sp1_B_renum.pdb
- 3sz3_A_renum.pdb
- 3tqo_A_renum.pdb
- 3ts1_A_renum.pdb
- 3tze_A_renum.pdb
- 3tze_B_renum.pdb
- 3tzl_A_renum.pdb
- 3tzl_B_renum.pdb
- 3vgj_A_renum.pdb
- 3vgj_B_renum.pdb
- 3vu8_A_renum.pdb
- 3zgz_A_renum.pdb
- 3zgz_D_renum.pdb
- 3ziu_A_renum.pdb
- 3ziu_B_renum.pdb
[truncated: 148 more entries]
