# Supplementary material for: Backbone Brackets and Arginine Tweezers delineate Class I and Class II aminoacyl tRNA synthetases
Source: PLoS Comput Biol. 2018 Apr 16;14(4):e1006101. doi: 10.1371/journal.pcbi.1006101 (PMC5919687; doi:10.1371/journal.pcbi.1006101)
Supplement: S11 File — All structures of Class I aaRS with residues renumbered according to the MSA. (GZ) [file pcbi.1006101.s023.tar.gz › 1a8h_A_renum.pdb]

ATOM      1  N   MET A 243      45.626   7.033  24.328  1.00  0.00           N  
ATOM      2  CA  MET A 243      44.949   6.872  23.006  1.00  0.00           C  
ATOM      3  C   MET A 243      43.439   7.018  23.151  1.00  0.00           C  
ATOM      4  O   MET A 243      42.752   7.435  22.217  1.00  0.00           O  
ATOM      5  CB  MET A 243      45.275   5.502  22.403  1.00  0.00           C  
ATOM      6  CG  MET A 243      44.776   4.328  23.230  1.00  0.00           C  
ATOM      7  SD  MET A 243      44.765   2.771  22.322  1.00  0.00           S  
ATOM      8  CE  MET A 243      44.320   1.625  23.643  1.00  0.00           C  
ATOM      9  N   GLU A 244      42.925   6.668  24.324  1.00  0.00           N  
ATOM     10  CA  GLU A 244      41.494   6.764  24.585  1.00  0.00           C  
ATOM     11  C   GLU A 244      41.243   7.607  25.826  1.00  0.00           C  
ATOM     12  O   GLU A 244      40.815   8.755  25.728  1.00  0.00           O  
ATOM     13  CB  GLU A 244      40.894   5.367  24.772  1.00  0.00           C  
ATOM     14  CG  GLU A 244      41.451   4.317  23.826  1.00  0.00           C  
ATOM     15  CD  GLU A 244      41.197   4.649  22.367  1.00  0.00           C  
ATOM     16  OE1 GLU A 244      40.013   4.758  21.980  1.00  0.00           O  
ATOM     17  OE2 GLU A 244      42.180   4.798  21.610  1.00  0.00           O  
ATOM     18  N   LYS A 245      41.511   7.035  26.994  1.00  0.00           N  
ATOM     19  CA  LYS A 245      41.317   7.748  28.252  1.00  0.00           C  
ATOM     20  C   LYS A 245      42.437   8.767  28.455  1.00  0.00           C  
ATOM     21  O   LYS A 245      43.524   8.430  28.925  1.00  0.00           O  
ATOM     22  CB  LYS A 245      41.304   6.757  29.418  1.00  0.00           C  
ATOM     23  CG  LYS A 245      40.056   5.890  29.491  1.00  0.00           C  
ATOM     24  CD  LYS A 245      39.674   5.620  30.938  1.00  0.00           C  
ATOM     25  CE  LYS A 245      38.745   4.431  31.055  1.00  0.00           C  
ATOM     26  NZ  LYS A 245      39.293   3.408  31.991  1.00  0.00           N  
ATOM     27  N   VAL A 265      42.168  10.015  28.095  1.00  0.00           N  
ATOM     28  CA  VAL A 265      43.158  11.077  28.237  1.00  0.00           C  
ATOM     29  C   VAL A 265      42.627  12.210  29.106  1.00  0.00           C  
ATOM     30  O   VAL A 265      41.489  12.648  28.946  1.00  0.00           O  
ATOM     31  CB  VAL A 265      43.555  11.662  26.857  1.00  0.00           C  
ATOM     32  CG1 VAL A 265      44.510  12.834  27.043  1.00  0.00           C  
ATOM     33  CG2 VAL A 265      44.191  10.578  25.996  1.00  0.00           C  
ATOM     34  N   PHE A 266      43.458  12.687  30.025  1.00  0.00           N  
ATOM     35  CA  PHE A 266      43.062  13.782  30.904  1.00  0.00           C  
ATOM     36  C   PHE A 266      44.172  14.819  31.026  1.00  0.00           C  
ATOM     37  O   PHE A 266      45.331  14.483  31.275  1.00  0.00           O  
ATOM     38  CB  PHE A 266      42.698  13.254  32.297  1.00  0.00           C  
ATOM     39  CG  PHE A 266      42.117  14.302  33.203  1.00  0.00           C  
ATOM     40  CD1 PHE A 266      40.811  14.750  33.022  1.00  0.00           C  
ATOM     41  CD2 PHE A 266      42.884  14.869  34.218  1.00  0.00           C  
ATOM     42  CE1 PHE A 266      40.281  15.748  33.837  1.00  0.00           C  
ATOM     43  CE2 PHE A 266      42.357  15.869  35.033  1.00  0.00           C  
ATOM     44  CZ  PHE A 266      41.053  16.308  34.840  1.00  0.00           C  
ATOM     45  N   TYR A 267      43.804  16.081  30.829  1.00  0.00           N  
ATOM     46  CA  TYR A 267      44.742  17.189  30.907  1.00  0.00           C  
ATOM     47  C   TYR A 267      44.097  18.257  31.759  1.00  0.00           C  
ATOM     48  O   TYR A 267      42.993  18.726  31.467  1.00  0.00           O  
ATOM     49  CB  TYR A 267      45.028  17.759  29.514  1.00  0.00           C  
ATOM     50  CG  TYR A 267      45.962  18.958  29.481  1.00  0.00           C  
ATOM     51  CD1 TYR A 267      46.983  19.113  30.424  1.00  0.00           C  
ATOM     52  CD2 TYR A 267      45.847  19.921  28.471  1.00  0.00           C  
ATOM     53  CE1 TYR A 267      47.872  20.200  30.357  1.00  0.00           C  
ATOM     54  CE2 TYR A 267      46.726  21.002  28.398  1.00  0.00           C  
ATOM     55  CZ  TYR A 267      47.732  21.136  29.340  1.00  0.00           C  
ATOM     56  OH  TYR A 267      48.586  22.212  29.268  1.00  0.00           O  
ATOM     57  N   VAL A 268      44.780  18.630  32.827  1.00  0.00           N  
ATOM     58  CA  VAL A 268      44.252  19.657  33.694  1.00  0.00           C  
ATOM     59  C   VAL A 268      45.349  20.670  33.955  1.00  0.00           C  
ATOM     60  O   VAL A 268      46.534  20.329  34.073  1.00  0.00           O  
ATOM     61  CB  VAL A 268      43.717  19.049  35.023  1.00  0.00           C  
ATOM     62  CG1 VAL A 268      44.872  18.700  35.948  1.00  0.00           C  
ATOM     63  CG2 VAL A 268      42.750  20.031  35.701  1.00  0.00           C  
ATOM     64  N   THR A 269      44.940  21.928  34.000  1.00  0.00           N  
ATOM     65  CA  THR A 269      45.852  23.022  34.242  1.00  0.00           C  
ATOM     66  C   THR A 269      45.284  23.899  35.347  1.00  0.00           C  
ATOM     67  O   THR A 269      44.068  23.949  35.561  1.00  0.00           O  
ATOM     68  CB  THR A 269      46.014  23.930  32.979  1.00  0.00           C  
ATOM     69  OG1 THR A 269      44.981  24.916  32.980  1.00  0.00           O  
ATOM     70  CG2 THR A 269      45.906  23.141  31.702  1.00  0.00           C  
ATOM     71  N   THR A 270      46.180  24.565  36.062  1.00  0.00           N  
ATOM     72  CA  THR A 270      45.796  25.520  37.088  1.00  0.00           C  
ATOM     73  C   THR A 270      46.351  26.785  36.466  1.00  0.00           C  
ATOM     74  O   THR A 270      47.143  26.716  35.527  1.00  0.00           O  
ATOM     75  CB  THR A 270      46.554  25.340  38.400  1.00  0.00           C  
ATOM     76  OG1 THR A 270      47.869  25.900  38.257  1.00  0.00           O  
ATOM     77  CG2 THR A 270      46.644  23.886  38.780  1.00  0.00           C  
ATOM     78  N   PRO A 271      45.933  27.954  36.960  1.00  0.00           N  
ATOM     79  CA  PRO A 271      46.469  29.179  36.379  1.00  0.00           C  
ATOM     80  C   PRO A 271      47.965  29.282  36.657  1.00  0.00           C  
ATOM     81  O   PRO A 271      48.499  28.605  37.545  1.00  0.00           O  
ATOM     82  CB  PRO A 271      45.688  30.289  37.089  1.00  0.00           C  
ATOM     83  CG  PRO A 271      44.487  29.604  37.679  1.00  0.00           C  
ATOM     84  CD  PRO A 271      44.954  28.232  38.022  1.00  0.00           C  
ATOM     85  N   ILE A 272      48.653  30.111  35.878  1.00  0.00           N  
ATOM     86  CA  ILE A 272      50.069  30.321  36.097  1.00  0.00           C  
ATOM     87  C   ILE A 272      50.085  31.509  37.072  1.00  0.00           C  
ATOM     88  O   ILE A 272      49.632  32.607  36.748  1.00  0.00           O  
ATOM     89  CB  ILE A 272      50.793  30.609  34.749  1.00  0.00           C  
ATOM     90  CG1 ILE A 272      52.299  30.498  34.929  1.00  0.00           C  
ATOM     91  CG2 ILE A 272      50.385  31.944  34.188  1.00  0.00           C  
ATOM     92  CD1 ILE A 272      53.047  30.310  33.613  1.00  0.00           C  
ATOM     93  N   TYR A 273      50.566  31.257  38.288  1.00  0.00           N  
ATOM     94  CA  TYR A 273      50.584  32.263  39.346  1.00  0.00           C  
ATOM     95  C   TYR A 273      51.721  33.272  39.341  1.00  0.00           C  
ATOM     96  O   TYR A 273      52.874  32.938  39.071  1.00  0.00           O  
ATOM     97  CB  TYR A 273      50.550  31.569  40.711  1.00  0.00           C  
ATOM     98  CG  TYR A 273      49.484  30.501  40.841  1.00  0.00           C  
ATOM     99  CD1 TYR A 273      48.128  30.814  40.709  1.00  0.00           C  
ATOM    100  CD2 TYR A 273      49.830  29.180  41.112  1.00  0.00           C  
ATOM    101  CE1 TYR A 273      47.142  29.824  40.849  1.00  0.00           C  
ATOM    102  CE2 TYR A 273      48.859  28.189  41.251  1.00  0.00           C  
ATOM    103  CZ  TYR A 273      47.520  28.519  41.118  1.00  0.00           C  
ATOM    104  OH  TYR A 273      46.570  27.534  41.234  1.00  0.00           O  
ATOM    105  N   TYR A 274      51.372  34.515  39.657  1.00  0.00           N  
ATOM    106  CA  TYR A 274      52.332  35.605  39.728  1.00  0.00           C  
ATOM    107  C   TYR A 274      53.454  35.177  40.678  1.00  0.00           C  
ATOM    108  O   TYR A 274      53.211  34.886  41.844  1.00  0.00           O  
ATOM    109  CB  TYR A 274      51.622  36.860  40.242  1.00  0.00           C  
ATOM    110  CG  TYR A 274      52.516  38.047  40.492  1.00  0.00           C  
ATOM    111  CD1 TYR A 274      53.420  38.482  39.524  1.00  0.00           C  
ATOM    112  CD2 TYR A 274      52.455  38.743  41.698  1.00  0.00           C  
ATOM    113  CE1 TYR A 274      54.240  39.574  39.750  1.00  0.00           C  
ATOM    114  CE2 TYR A 274      53.273  39.839  41.935  1.00  0.00           C  
ATOM    115  CZ  TYR A 274      54.163  40.249  40.957  1.00  0.00           C  
ATOM    116  OH  TYR A 274      54.980  41.329  41.190  1.00  0.00           O  
ATOM    117  N   VAL A 275      54.683  35.135  40.169  1.00  0.00           N  
ATOM    118  CA  VAL A 275      55.834  34.707  40.965  1.00  0.00           C  
ATOM    119  C   VAL A 275      56.102  35.435  42.273  1.00  0.00           C  
ATOM    120  O   VAL A 275      56.288  34.800  43.305  1.00  0.00           O  
ATOM    121  CB  VAL A 275      57.141  34.779  40.158  1.00  0.00           C  
ATOM    122  CG1 VAL A 275      57.278  33.547  39.314  1.00  0.00           C  
ATOM    123  CG2 VAL A 275      57.176  36.037  39.317  1.00  0.00           C  
ATOM    124  N   ASN A 276      56.149  36.759  42.234  1.00  0.00           N  
ATOM    125  CA  ASN A 276      56.431  37.521  43.446  1.00  0.00           C  
ATOM    126  C   ASN A 276      55.243  37.601  44.397  1.00  0.00           C  
ATOM    127  O   ASN A 276      55.069  38.591  45.104  1.00  0.00           O  
ATOM    128  CB  ASN A 276      56.899  38.929  43.086  1.00  0.00           C  
ATOM    129  CG  ASN A 276      58.047  39.401  43.957  1.00  0.00           C  
ATOM    130  OD1 ASN A 276      58.230  40.597  44.154  1.00  0.00           O  
ATOM    131  ND2 ASN A 276      58.826  38.458  44.485  1.00  0.00           N  
ATOM    132  N   ALA A 277      54.426  36.557  44.410  1.00  0.00           N  
ATOM    133  CA  ALA A 277      53.268  36.514  45.290  1.00  0.00           C  
ATOM    134  C   ALA A 277      53.371  35.301  46.206  1.00  0.00           C  
ATOM    135  O   ALA A 277      53.420  34.163  45.742  1.00  0.00           O  
ATOM    136  CB  ALA A 277      51.983  36.447  44.468  1.00  0.00           C  
ATOM    137  N   GLU A 279      53.415  35.551  47.509  1.00  0.00           N  
ATOM    138  CA  GLU A 279      53.502  34.478  48.490  1.00  0.00           C  
ATOM    139  C   GLU A 279      52.283  33.571  48.335  1.00  0.00           C  
ATOM    140  O   GLU A 279      51.144  34.037  48.388  1.00  0.00           O  
ATOM    141  CB  GLU A 279      53.543  35.069  49.904  1.00  0.00           C  
ATOM    142  CG  GLU A 279      53.716  34.048  51.016  1.00  0.00           C  
ATOM    143  CD  GLU A 279      54.895  34.359  51.918  1.00  0.00           C  
ATOM    144  OE1 GLU A 279      54.728  35.149  52.878  1.00  0.00           O  
ATOM    145  OE2 GLU A 279      55.993  33.810  51.667  1.00  0.00           O  
ATOM    146  N   PRO A 280      52.506  32.263  48.118  1.00  0.00           N  
ATOM    147  CA  PRO A 280      51.386  31.326  47.961  1.00  0.00           C  
ATOM    148  C   PRO A 280      50.336  31.474  49.061  1.00  0.00           C  
ATOM    149  O   PRO A 280      50.664  31.468  50.245  1.00  0.00           O  
ATOM    150  CB  PRO A 280      52.055  29.954  47.994  1.00  0.00           C  
ATOM    151  CG  PRO A 280      53.455  30.203  47.542  1.00  0.00           C  
ATOM    152  CD  PRO A 280      53.814  31.597  47.985  1.00  0.00           C  
ATOM    153  N   HIS A 281      49.074  31.603  48.664  1.00  0.00           N  
ATOM    154  CA  HIS A 281      47.986  31.751  49.621  1.00  0.00           C  
ATOM    155  C   HIS A 281      46.861  30.743  49.384  1.00  0.00           C  
ATOM    156  O   HIS A 281      46.906  29.955  48.439  1.00  0.00           O  
ATOM    157  CB  HIS A 281      47.436  33.182  49.587  1.00  0.00           C  
ATOM    158  CG  HIS A 281      46.880  33.592  48.257  1.00  0.00           C  
ATOM    159  ND1 HIS A 281      47.432  34.606  47.502  1.00  0.00           N  
ATOM    160  CD2 HIS A 281      45.813  33.140  47.557  1.00  0.00           C  
ATOM    161  CE1 HIS A 281      46.729  34.759  46.394  1.00  0.00           C  
ATOM    162  NE2 HIS A 281      45.741  33.882  46.403  1.00  0.00           N  
ATOM    163  N   LEU A 282      45.861  30.777  50.260  1.00  0.00           N  
ATOM    164  CA  LEU A 282      44.715  29.871  50.203  1.00  0.00           C  
ATOM    165  C   LEU A 282      44.088  29.729  48.820  1.00  0.00           C  
ATOM    166  O   LEU A 282      43.704  28.629  48.419  1.00  0.00           O  
ATOM    167  CB  LEU A 282      43.643  30.327  51.199  1.00  0.00           C  
ATOM    168  CG  LEU A 282      42.962  29.266  52.070  1.00  0.00           C  
ATOM    169  CD1 LEU A 282      41.505  29.651  52.273  1.00  0.00           C  
ATOM    170  CD2 LEU A 282      43.076  27.889  51.429  1.00  0.00           C  
ATOM    171  N   GLY A 283      43.971  30.839  48.101  1.00  0.00           N  
ATOM    172  CA  GLY A 283      43.386  30.794  46.771  1.00  0.00           C  
ATOM    173  C   GLY A 283      44.193  29.954  45.799  1.00  0.00           C  
ATOM    174  O   GLY A 283      43.632  29.244  44.968  1.00  0.00           O  
ATOM    175  N   HIS A 284      45.515  30.038  45.891  1.00  0.00           N  
ATOM    176  CA  HIS A 284      46.379  29.258  45.012  1.00  0.00           C  
ATOM    177  C   HIS A 284      46.309  27.808  45.468  1.00  0.00           C  
ATOM    178  O   HIS A 284      46.245  26.891  44.653  1.00  0.00           O  
ATOM    179  CB  HIS A 284      47.831  29.738  45.111  1.00  0.00           C  
ATOM    180  CG  HIS A 284      48.052  31.125  44.596  1.00  0.00           C  
ATOM    181  ND1 HIS A 284      47.110  31.805  43.853  1.00  0.00           N  
ATOM    182  CD2 HIS A 284      49.118  31.953  44.698  1.00  0.00           C  
ATOM    183  CE1 HIS A 284      47.588  32.991  43.520  1.00  0.00           C  
ATOM    184  NE2 HIS A 284      48.805  33.106  44.020  1.00  0.00           N  
ATOM    185  N   ALA A 285      46.318  27.614  46.782  1.00  0.00           N  
ATOM    186  CA  ALA A 285      46.271  26.274  47.352  1.00  0.00           C  
ATOM    187  C   ALA A 285      45.009  25.528  46.933  1.00  0.00           C  
ATOM    188  O   ALA A 285      45.082  24.392  46.464  1.00  0.00           O  
ATOM    189  CB  ALA A 285      46.360  26.351  48.872  1.00  0.00           C  
ATOM    190  N   TYR A 286      43.852  26.164  47.089  1.00  0.00           N  
ATOM    191  CA  TYR A 286      42.591  25.519  46.726  1.00  0.00           C  
ATOM    192  C   TYR A 286      42.539  25.049  45.266  1.00  0.00           C  
ATOM    193  O   TYR A 286      42.319  23.861  45.001  1.00  0.00           O  
ATOM    194  CB  TYR A 286      41.412  26.452  47.012  1.00  0.00           C  
ATOM    195  CG  TYR A 286      40.070  25.877  46.627  1.00  0.00           C  
ATOM    196  CD1 TYR A 286      39.453  24.907  47.418  1.00  0.00           C  
ATOM    197  CD2 TYR A 286      39.418  26.298  45.468  1.00  0.00           C  
ATOM    198  CE1 TYR A 286      38.214  24.370  47.063  1.00  0.00           C  
ATOM    199  CE2 TYR A 286      38.181  25.770  45.102  1.00  0.00           C  
ATOM    200  CZ  TYR A 286      37.586  24.806  45.906  1.00  0.00           C  
ATOM    201  OH  TYR A 286      36.367  24.276  45.554  1.00  0.00           O  
ATOM    202  N   THR A 288      42.736  25.962  44.317  1.00  0.00           N  
ATOM    203  CA  THR A 288      42.691  25.579  42.905  1.00  0.00           C  
ATOM    204  C   THR A 288      43.687  24.472  42.587  1.00  0.00           C  
ATOM    205  O   THR A 288      43.387  23.552  41.824  1.00  0.00           O  
ATOM    206  CB  THR A 288      42.987  26.770  41.967  1.00  0.00           C  
ATOM    207  OG1 THR A 288      42.032  27.815  42.197  1.00  0.00           O  
ATOM    208  CG2 THR A 288      42.889  26.327  40.506  1.00  0.00           C  
ATOM    209  N   THR A 289      44.875  24.556  43.172  1.00  0.00           N  
ATOM    210  CA  THR A 289      45.896  23.551  42.920  1.00  0.00           C  
ATOM    211  C   THR A 289      45.531  22.210  43.531  1.00  0.00           C  
ATOM    212  O   THR A 289      45.793  21.162  42.945  1.00  0.00           O  
ATOM    213  CB  THR A 289      47.264  24.009  43.449  1.00  0.00           C  
ATOM    214  OG1 THR A 289      47.582  25.290  42.888  1.00  0.00           O  
ATOM    215  CG2 THR A 289      48.347  23.033  43.031  1.00  0.00           C  
ATOM    216  N   VAL A 290      44.924  22.238  44.711  1.00  0.00           N  
ATOM    217  CA  VAL A 290      44.523  21.000  45.356  1.00  0.00           C  
ATOM    218  C   VAL A 290      43.417  20.335  44.536  1.00  0.00           C  
ATOM    219  O   VAL A 290      43.378  19.111  44.410  1.00  0.00           O  
ATOM    220  CB  VAL A 290      44.009  21.247  46.783  1.00  0.00           C  
ATOM    221  CG1 VAL A 290      43.340  19.979  47.328  1.00  0.00           C  
ATOM    222  CG2 VAL A 290      45.171  21.639  47.689  1.00  0.00           C  
ATOM    223  N   VAL A 291      42.527  21.141  43.968  1.00  0.00           N  
ATOM    224  CA  VAL A 291      41.423  20.604  43.181  1.00  0.00           C  
ATOM    225  C   VAL A 291      41.938  19.963  41.898  1.00  0.00           C  
ATOM    226  O   VAL A 291      41.402  18.953  41.442  1.00  0.00           O  
ATOM    227  CB  VAL A 291      40.406  21.705  42.846  1.00  0.00           C  
ATOM    228  CG1 VAL A 291      39.385  21.202  41.846  1.00  0.00           C  
ATOM    229  CG2 VAL A 291      39.711  22.150  44.122  1.00  0.00           C  
ATOM    230  N   ALA A 292      42.989  20.545  41.331  1.00  0.00           N  
ATOM    231  CA  ALA A 292      43.588  20.015  40.112  1.00  0.00           C  
ATOM    232  C   ALA A 292      44.298  18.711  40.466  1.00  0.00           C  
ATOM    233  O   ALA A 292      44.210  17.723  39.735  1.00  0.00           O  
ATOM    234  CB  ALA A 292      44.577  21.020  39.550  1.00  0.00           C  
ATOM    235  N   ASP A 293      45.000  18.718  41.597  1.00  0.00           N  
ATOM    236  CA  ASP A 293      45.715  17.540  42.062  1.00  0.00           C  
ATOM    237  C   ASP A 293      44.722  16.398  42.257  1.00  0.00           C  
ATOM    238  O   ASP A 293      44.964  15.281  41.804  1.00  0.00           O  
ATOM    239  CB  ASP A 293      46.435  17.829  43.384  1.00  0.00           C  
ATOM    240  CG  ASP A 293      47.430  16.740  43.761  1.00  0.00           C  
ATOM    241  OD1 ASP A 293      48.343  16.460  42.957  1.00  0.00           O  
ATOM    242  OD2 ASP A 293      47.307  16.169  44.865  1.00  0.00           O  
ATOM    243  N   PHE A 294      43.608  16.680  42.928  1.00  0.00           N  
ATOM    244  CA  PHE A 294      42.588  15.663  43.162  1.00  0.00           C  
ATOM    245  C   PHE A 294      42.059  15.121  41.831  1.00  0.00           C  
ATOM    246  O   PHE A 294      41.939  13.912  41.644  1.00  0.00           O  
ATOM    247  CB  PHE A 294      41.423  16.242  43.971  1.00  0.00           C  
ATOM    248  CG  PHE A 294      40.239  15.316  44.077  1.00  0.00           C  
ATOM    249  CD1 PHE A 294      40.209  14.311  45.039  1.00  0.00           C  
ATOM    250  CD2 PHE A 294      39.163  15.436  43.203  1.00  0.00           C  
ATOM    251  CE1 PHE A 294      39.124  13.430  45.129  1.00  0.00           C  
ATOM    252  CE2 PHE A 294      38.073  14.563  43.280  1.00  0.00           C  
ATOM    253  CZ  PHE A 294      38.055  13.555  44.248  1.00  0.00           C  
ATOM    254  N   LEU A 295      41.734  16.030  40.918  1.00  0.00           N  
ATOM    255  CA  LEU A 295      41.213  15.664  39.606  1.00  0.00           C  
ATOM    256  C   LEU A 295      42.205  14.789  38.842  1.00  0.00           C  
ATOM    257  O   LEU A 295      41.815  13.842  38.163  1.00  0.00           O  
ATOM    258  CB  LEU A 295      40.896  16.925  38.800  1.00  0.00           C  
ATOM    259  CG  LEU A 295      39.466  17.471  38.875  1.00  0.00           C  
ATOM    260  CD1 LEU A 295      39.414  18.916  38.365  1.00  0.00           C  
ATOM    261  CD2 LEU A 295      38.565  16.594  38.045  1.00  0.00           C  
ATOM    262  N   ALA A 296      43.489  15.104  38.970  1.00  0.00           N  
ATOM    263  CA  ALA A 296      44.539  14.360  38.288  1.00  0.00           C  
ATOM    264  C   ALA A 296      44.778  12.988  38.910  1.00  0.00           C  
ATOM    265  O   ALA A 296      44.840  11.982  38.203  1.00  0.00           O  
ATOM    266  CB  ALA A 296      45.836  15.173  38.288  1.00  0.00           C  
ATOM    267  N   ARG A 297      44.901  12.946  40.233  1.00  0.00           N  
ATOM    268  CA  ARG A 297      45.142  11.691  40.942  1.00  0.00           C  
ATOM    269  C   ARG A 297      44.003  10.723  40.660  1.00  0.00           C  
ATOM    270  O   ARG A 297      44.216   9.532  40.443  1.00  0.00           O  
ATOM    271  CB  ARG A 297      45.273  11.958  42.455  1.00  0.00           C  
ATOM    272  CG  ARG A 297      46.367  12.983  42.786  1.00  0.00           C  
ATOM    273  CD  ARG A 297      46.783  13.023  44.264  1.00  0.00           C  
ATOM    274  NE  ARG A 297      47.812  12.028  44.543  1.00  0.00           N  
ATOM    275  CZ  ARG A 297      49.045  12.300  44.957  1.00  0.00           C  
ATOM    276  NH1 ARG A 297      49.426  13.553  45.147  1.00  0.00           N  
ATOM    277  NH2 ARG A 297      49.905  11.313  45.160  1.00  0.00           N  
ATOM    278  N   TRP A 298      42.790  11.256  40.652  1.00  0.00           N  
ATOM    279  CA  TRP A 298      41.597  10.467  40.400  1.00  0.00           C  
ATOM    280  C   TRP A 298      41.635   9.843  39.012  1.00  0.00           C  
ATOM    281  O   TRP A 298      41.343   8.663  38.833  1.00  0.00           O  
ATOM    282  CB  TRP A 298      40.360  11.351  40.503  1.00  0.00           C  
ATOM    283  CG  TRP A 298      39.097  10.643  40.156  1.00  0.00           C  
ATOM    284  CD1 TRP A 298      38.532  10.521  38.916  1.00  0.00           C  
ATOM    285  CD2 TRP A 298      38.221   9.976  41.067  1.00  0.00           C  
ATOM    286  NE1 TRP A 298      37.350   9.821  39.001  1.00  0.00           N  
ATOM    287  CE2 TRP A 298      37.136   9.477  40.311  1.00  0.00           C  
ATOM    288  CE3 TRP A 298      38.243   9.755  42.451  1.00  0.00           C  
ATOM    289  CZ2 TRP A 298      36.085   8.769  40.896  1.00  0.00           C  
ATOM    290  CZ3 TRP A 298      37.198   9.055  43.030  1.00  0.00           C  
ATOM    291  CH2 TRP A 298      36.132   8.568  42.251  1.00  0.00           C  
ATOM    292  N   HIS A 299      41.994  10.646  38.022  1.00  0.00           N  
ATOM    293  CA  HIS A 299      42.035  10.139  36.670  1.00  0.00           C  
ATOM    294  C   HIS A 299      43.195   9.182  36.462  1.00  0.00           C  
ATOM    295  O   HIS A 299      43.076   8.223  35.705  1.00  0.00           O  
ATOM    296  CB  HIS A 299      42.045  11.308  35.689  1.00  0.00           C  
ATOM    297  CG  HIS A 299      40.679  11.869  35.442  1.00  0.00           C  
ATOM    298  ND1 HIS A 299      40.109  12.825  36.258  1.00  0.00           N  
ATOM    299  CD2 HIS A 299      39.742  11.556  34.517  1.00  0.00           C  
ATOM    300  CE1 HIS A 299      38.880  13.075  35.846  1.00  0.00           C  
ATOM    301  NE2 HIS A 299      38.632  12.318  34.791  1.00  0.00           N  
ATOM    302  N   ARG A 300      44.306   9.419  37.154  1.00  0.00           N  
ATOM    303  CA  ARG A 300      45.451   8.519  37.045  1.00  0.00           C  
ATOM    304  C   ARG A 300      44.968   7.169  37.573  1.00  0.00           C  
ATOM    305  O   ARG A 300      45.345   6.114  37.061  1.00  0.00           O  
ATOM    306  CB  ARG A 300      46.629   9.023  37.892  1.00  0.00           C  
ATOM    307  CG  ARG A 300      47.700   9.787  37.101  1.00  0.00           C  
ATOM    308  CD  ARG A 300      48.651  10.576  38.015  1.00  0.00           C  
ATOM    309  NE  ARG A 300      48.965  11.906  37.485  1.00  0.00           N  
ATOM    310  CZ  ARG A 300      49.318  12.949  38.237  1.00  0.00           C  
ATOM    311  NH1 ARG A 300      49.409  12.821  39.551  1.00  0.00           N  
ATOM    312  NH2 ARG A 300      49.583  14.120  37.678  1.00  0.00           N  
ATOM    313  N   LEU A 301      44.115   7.220  38.595  1.00  0.00           N  
ATOM    314  CA  LEU A 301      43.548   6.026  39.224  1.00  0.00           C  
ATOM    315  C   LEU A 301      42.500   5.343  38.347  1.00  0.00           C  
ATOM    316  O   LEU A 301      42.280   4.135  38.468  1.00  0.00           O  
ATOM    317  CB  LEU A 301      42.904   6.401  40.563  1.00  0.00           C  
ATOM    318  CG  LEU A 301      43.211   5.597  41.827  1.00  0.00           C  
ATOM    319  CD1 LEU A 301      44.691   5.697  42.178  1.00  0.00           C  
ATOM    320  CD2 LEU A 301      42.352   6.147  42.965  1.00  0.00           C  
ATOM    321  N   ASP A 302      41.840   6.115  37.485  1.00  0.00           N  
ATOM    322  CA  ASP A 302      40.819   5.560  36.606  1.00  0.00           C  
ATOM    323  C   ASP A 302      41.448   5.053  35.311  1.00  0.00           C  
ATOM    324  O   ASP A 302      40.751   4.806  34.335  1.00  0.00           O  
ATOM    325  CB  ASP A 302      39.752   6.614  36.285  1.00  0.00           C  
ATOM    326  CG  ASP A 302      38.366   6.008  36.108  1.00  0.00           C  
ATOM    327  OD1 ASP A 302      38.196   4.812  36.426  1.00  0.00           O  
ATOM    328  OD2 ASP A 302      37.451   6.718  35.645  1.00  0.00           O  
ATOM    329  N   GLY A 303      42.769   4.910  35.310  1.00  0.00           N  
ATOM    330  CA  GLY A 303      43.461   4.426  34.130  1.00  0.00           C  
ATOM    331  C   GLY A 303      43.544   5.428  32.995  1.00  0.00           C  
ATOM    332  O   GLY A 303      43.584   5.050  31.827  1.00  0.00           O  
ATOM    333  N   TYR A 304      43.570   6.712  33.335  1.00  0.00           N  
ATOM    334  CA  TYR A 304      43.660   7.763  32.326  1.00  0.00           C  
ATOM    335  C   TYR A 304      45.112   8.175  32.096  1.00  0.00           C  
ATOM    336  O   TYR A 304      45.903   8.259  33.042  1.00  0.00           O  
ATOM    337  CB  TYR A 304      42.881   9.006  32.775  1.00  0.00           C  
ATOM    338  CG  TYR A 304      41.392   8.980  32.508  1.00  0.00           C  
ATOM    339  CD1 TYR A 304      40.538   8.185  33.273  1.00  0.00           C  
ATOM    340  CD2 TYR A 304      40.829   9.784  31.519  1.00  0.00           C  
ATOM    341  CE1 TYR A 304      39.157   8.194  33.063  1.00  0.00           C  
ATOM    342  CE2 TYR A 304      39.448   9.801  31.299  1.00  0.00           C  
ATOM    343  CZ  TYR A 304      38.621   9.005  32.075  1.00  0.00           C  
ATOM    344  OH  TYR A 304      37.260   9.022  31.867  1.00  0.00           O  
ATOM    345  N   ARG A 305      45.469   8.421  30.840  1.00  0.00           N  
ATOM    346  CA  ARG A 305      46.812   8.891  30.534  1.00  0.00           C  
ATOM    347  C   ARG A 305      46.623  10.349  30.912  1.00  0.00           C  
ATOM    348  O   ARG A 305      45.877  11.059  30.249  1.00  0.00           O  
ATOM    349  CB  ARG A 305      47.106   8.777  29.038  1.00  0.00           C  
ATOM    350  CG  ARG A 305      48.345   9.519  28.601  1.00  0.00           C  
ATOM    351  CD  ARG A 305      48.685   9.233  27.143  1.00  0.00           C  
ATOM    352  NE  ARG A 305      50.114   9.385  26.896  1.00  0.00           N  
ATOM    353  CZ  ARG A 305      50.669   9.422  25.689  1.00  0.00           C  
ATOM    354  NH1 ARG A 305      49.912   9.316  24.601  1.00  0.00           N  
ATOM    355  NH2 ARG A 305      51.981   9.571  25.571  1.00  0.00           N  
ATOM    356  N   THR A 306      47.261  10.808  31.981  1.00  0.00           N  
ATOM    357  CA  THR A 306      47.024  12.191  32.377  1.00  0.00           C  
ATOM    358  C   THR A 306      48.199  13.141  32.472  1.00  0.00           C  
ATOM    359  O   THR A 306      49.341  12.739  32.672  1.00  0.00           O  
ATOM    360  CB  THR A 306      46.240  12.261  33.718  1.00  0.00           C  
ATOM    361  OG1 THR A 306      46.988  13.011  34.688  1.00  0.00           O  
ATOM    362  CG2 THR A 306      45.972  10.888  34.244  1.00  0.00           C  
ATOM    363  N   PHE A 307      47.892  14.424  32.310  1.00  0.00           N  
ATOM    364  CA  PHE A 307      48.892  15.470  32.425  1.00  0.00           C  
ATOM    365  C   PHE A 307      48.278  16.562  33.290  1.00  0.00           C  
ATOM    366  O   PHE A 307      47.187  17.054  33.002  1.00  0.00           O  
ATOM    367  CB  PHE A 307      49.286  16.029  31.050  1.00  0.00           C  
ATOM    368  CG  PHE A 307      50.614  16.745  31.050  1.00  0.00           C  
ATOM    369  CD1 PHE A 307      51.802  16.037  31.219  1.00  0.00           C  
ATOM    370  CD2 PHE A 307      50.677  18.131  30.907  1.00  0.00           C  
ATOM    371  CE1 PHE A 307      53.034  16.696  31.250  1.00  0.00           C  
ATOM    372  CE2 PHE A 307      51.904  18.803  30.937  1.00  0.00           C  
ATOM    373  CZ  PHE A 307      53.084  18.084  31.109  1.00  0.00           C  
ATOM    374  N   PHE A 308      48.980  16.911  34.361  1.00  0.00           N  
ATOM    375  CA  PHE A 308      48.541  17.933  35.305  1.00  0.00           C  
ATOM    376  C   PHE A 308      49.608  19.024  35.271  1.00  0.00           C  
ATOM    377  O   PHE A 308      50.765  18.790  35.623  1.00  0.00           O  
ATOM    378  CB  PHE A 308      48.413  17.301  36.702  1.00  0.00           C  
ATOM    379  CG  PHE A 308      48.323  18.288  37.840  1.00  0.00           C  
ATOM    380  CD1 PHE A 308      47.966  19.617  37.630  1.00  0.00           C  
ATOM    381  CD2 PHE A 308      48.612  17.876  39.136  1.00  0.00           C  
ATOM    382  CE1 PHE A 308      47.903  20.520  38.697  1.00  0.00           C  
ATOM    383  CE2 PHE A 308      48.550  18.775  40.212  1.00  0.00           C  
ATOM    384  CZ  PHE A 308      48.199  20.092  39.990  1.00  0.00           C  
ATOM    385  N   LEU A 309      49.210  20.214  34.835  1.00  0.00           N  
ATOM    386  CA  LEU A 309      50.141  21.321  34.721  1.00  0.00           C  
ATOM    387  C   LEU A 309      49.869  22.480  35.677  1.00  0.00           C  
ATOM    388  O   LEU A 309      48.724  22.779  36.012  1.00  0.00           O  
ATOM    389  CB  LEU A 309      50.137  21.837  33.275  1.00  0.00           C  
ATOM    390  CG  LEU A 309      51.074  22.982  32.872  1.00  0.00           C  
ATOM    391  CD1 LEU A 309      52.528  22.525  32.882  1.00  0.00           C  
ATOM    392  CD2 LEU A 309      50.693  23.456  31.492  1.00  0.00           C  
ATOM    393  N   THR A 310      50.952  23.120  36.105  1.00  0.00           N  
ATOM    394  CA  THR A 310      50.913  24.272  36.996  1.00  0.00           C  
ATOM    395  C   THR A 310      52.160  25.078  36.648  1.00  0.00           C  
ATOM    396  O   THR A 310      53.033  24.583  35.933  1.00  0.00           O  
ATOM    397  CB  THR A 310      50.952  23.850  38.490  1.00  0.00           C  
ATOM    398  OG1 THR A 310      50.772  25.004  39.321  1.00  0.00           O  
ATOM    399  CG2 THR A 310      52.277  23.199  38.835  1.00  0.00           C  
ATOM    400  N   GLY A 311      52.254  26.311  37.134  1.00  0.00           N  
ATOM    401  CA  GLY A 311      53.423  27.108  36.813  1.00  0.00           C  
ATOM    402  C   GLY A 311      53.427  28.501  37.402  1.00  0.00           C  
ATOM    403  O   GLY A 311      52.577  28.843  38.229  1.00  0.00           O  
ATOM    404  N   THR A 312      54.397  29.307  36.980  1.00  0.00           N  
ATOM    405  CA  THR A 312      54.507  30.666  37.479  1.00  0.00           C  
ATOM    406  C   THR A 312      54.716  31.716  36.389  1.00  0.00           C  
ATOM    407  O   THR A 312      55.397  31.487  35.375  1.00  0.00           O  
ATOM    408  CB  THR A 312      55.629  30.784  38.560  1.00  0.00           C  
ATOM    409  OG1 THR A 312      56.838  30.174  38.091  1.00  0.00           O  
ATOM    410  CG2 THR A 312      55.188  30.098  39.864  1.00  0.00           C  
ATOM    411  N   ASP A 313      54.081  32.860  36.613  1.00  0.00           N  
ATOM    412  CA  ASP A 313      54.122  34.017  35.721  1.00  0.00           C  
ATOM    413  C   ASP A 313      55.308  34.829  36.213  1.00  0.00           C  
ATOM    414  O   ASP A 313      55.252  35.367  37.299  1.00  0.00           O  
ATOM    415  CB  ASP A 313      52.832  34.814  35.905  1.00  0.00           C  
ATOM    416  CG  ASP A 313      52.412  35.543  34.657  1.00  0.00           C  
ATOM    417  OD1 ASP A 313      53.239  35.665  33.740  1.00  0.00           O  
ATOM    418  OD2 ASP A 313      51.251  35.997  34.601  1.00  0.00           O  
ATOM    419  N   GLU A 314      56.368  34.952  35.421  1.00  0.00           N  
ATOM    420  CA  GLU A 314      57.536  35.662  35.928  1.00  0.00           C  
ATOM    421  C   GLU A 314      57.994  36.961  35.295  1.00  0.00           C  
ATOM    422  O   GLU A 314      58.901  37.602  35.822  1.00  0.00           O  
ATOM    423  CB  GLU A 314      58.712  34.685  35.988  1.00  0.00           C  
ATOM    424  CG  GLU A 314      58.271  33.276  36.342  1.00  0.00           C  
ATOM    425  CD  GLU A 314      59.421  32.324  36.570  1.00  0.00           C  
ATOM    426  OE1 GLU A 314      60.517  32.566  36.022  1.00  0.00           O  
ATOM    427  OE2 GLU A 314      59.225  31.329  37.292  1.00  0.00           O  
ATOM    428  N   HIS A 315      57.384  37.365  34.186  1.00  0.00           N  
ATOM    429  CA  HIS A 315      57.789  38.604  33.532  1.00  0.00           C  
ATOM    430  C   HIS A 315      56.998  39.801  34.057  1.00  0.00           C  
ATOM    431  O   HIS A 315      56.057  39.641  34.833  1.00  0.00           O  
ATOM    432  CB  HIS A 315      57.604  38.479  32.019  1.00  0.00           C  
ATOM    433  CG  HIS A 315      58.457  37.422  31.389  1.00  0.00           C  
ATOM    434  ND1 HIS A 315      59.832  37.406  31.502  1.00  0.00           N  
ATOM    435  CD2 HIS A 315      58.129  36.354  30.621  1.00  0.00           C  
ATOM    436  CE1 HIS A 315      60.314  36.375  30.829  1.00  0.00           C  
ATOM    437  NE2 HIS A 315      59.302  35.723  30.285  1.00  0.00           N  
ATOM    438  N   GLY A 316      57.380  41.001  33.628  1.00  0.00           N  
ATOM    439  CA  GLY A 316      56.688  42.196  34.075  1.00  0.00           C  
ATOM    440  C   GLY A 316      57.624  43.199  34.722  1.00  0.00           C  
ATOM    441  O   GLY A 316      58.757  42.866  35.065  1.00  0.00           O  
ATOM    442  N   GLU A 317      57.153  44.428  34.900  1.00  0.00           N  
ATOM    443  CA  GLU A 317      57.979  45.468  35.497  1.00  0.00           C  
ATOM    444  C   GLU A 317      57.984  45.467  37.028  1.00  0.00           C  
ATOM    445  O   GLU A 317      58.953  45.910  37.646  1.00  0.00           O  
ATOM    446  CB  GLU A 317      57.551  46.841  34.968  1.00  0.00           C  
ATOM    447  CG  GLU A 317      56.359  47.456  35.682  1.00  0.00           C  
ATOM    448  CD  GLU A 317      55.037  46.860  35.248  1.00  0.00           C  
ATOM    449  OE1 GLU A 317      55.023  46.022  34.320  1.00  0.00           O  
ATOM    450  OE2 GLU A 317      54.005  47.235  35.844  1.00  0.00           O  
ATOM    451  N   THR A 333      56.912  44.981  37.647  1.00  0.00           N  
ATOM    452  CA  THR A 333      56.871  44.945  39.106  1.00  0.00           C  
ATOM    453  C   THR A 333      57.939  43.977  39.587  1.00  0.00           C  
ATOM    454  O   THR A 333      58.699  44.280  40.502  1.00  0.00           O  
ATOM    455  CB  THR A 333      55.507  44.474  39.635  1.00  0.00           C  
ATOM    456  OG1 THR A 333      54.937  43.539  38.720  1.00  0.00           O  
ATOM    457  CG2 THR A 333      54.558  45.661  39.797  1.00  0.00           C  
ATOM    458  N   VAL A 334      57.992  42.815  38.946  1.00  0.00           N  
ATOM    459  CA  VAL A 334      58.966  41.781  39.274  1.00  0.00           C  
ATOM    460  C   VAL A 334      60.373  42.304  39.023  1.00  0.00           C  
ATOM    461  O   VAL A 334      61.290  42.052  39.805  1.00  0.00           O  
ATOM    462  CB  VAL A 334      58.752  40.529  38.398  1.00  0.00           C  
ATOM    463  CG1 VAL A 334      59.981  39.618  38.459  1.00  0.00           C  
ATOM    464  CG2 VAL A 334      57.514  39.788  38.858  1.00  0.00           C  
ATOM    465  N   TYR A 336      60.532  43.028  37.918  1.00  0.00           N  
ATOM    466  CA  TYR A 336      61.821  43.590  37.540  1.00  0.00           C  
ATOM    467  C   TYR A 336      62.341  44.569  38.584  1.00  0.00           C  
ATOM    468  O   TYR A 336      63.502  44.497  38.998  1.00  0.00           O  
ATOM    469  CB  TYR A 336      61.702  44.303  36.194  1.00  0.00           C  
ATOM    470  CG  TYR A 336      63.004  44.882  35.700  1.00  0.00           C  
ATOM    471  CD1 TYR A 336      63.966  44.066  35.105  1.00  0.00           C  
ATOM    472  CD2 TYR A 336      63.276  46.246  35.818  1.00  0.00           C  
ATOM    473  CE1 TYR A 336      65.163  44.589  34.641  1.00  0.00           C  
ATOM    474  CE2 TYR A 336      64.478  46.783  35.352  1.00  0.00           C  
ATOM    475  CZ  TYR A 336      65.414  45.946  34.764  1.00  0.00           C  
ATOM    476  OH  TYR A 336      66.599  46.460  34.287  1.00  0.00           O  
ATOM    477  N   ARG A 340      61.474  45.483  39.008  1.00  0.00           N  
ATOM    478  CA  ARG A 340      61.851  46.489  39.997  1.00  0.00           C  
ATOM    479  C   ARG A 340      62.121  45.881  41.367  1.00  0.00           C  
ATOM    480  O   ARG A 340      62.875  46.447  42.161  1.00  0.00           O  
ATOM    481  CB  ARG A 340      60.763  47.560  40.096  1.00  0.00           C  
ATOM    482  CG  ARG A 340      60.837  48.596  38.973  1.00  0.00           C  
ATOM    483  CD  ARG A 340      60.113  49.876  39.340  1.00  0.00           C  
ATOM    484  NE  ARG A 340      58.738  49.611  39.740  1.00  0.00           N  
ATOM    485  CZ  ARG A 340      57.702  49.627  38.912  1.00  0.00           C  
ATOM    486  NH1 ARG A 340      57.883  49.898  37.625  1.00  0.00           N  
ATOM    487  NH2 ARG A 340      56.486  49.365  39.372  1.00  0.00           N  
ATOM    488  N   ALA A 341      61.499  44.737  41.649  1.00  0.00           N  
ATOM    489  CA  ALA A 341      61.708  44.059  42.926  1.00  0.00           C  
ATOM    490  C   ALA A 341      63.089  43.421  42.910  1.00  0.00           C  
ATOM    491  O   ALA A 341      63.778  43.398  43.924  1.00  0.00           O  
ATOM    492  CB  ALA A 341      60.637  42.992  43.156  1.00  0.00           C  
ATOM    493  N   ALA A 342      63.492  42.902  41.753  1.00  0.00           N  
ATOM    494  CA  ALA A 342      64.808  42.291  41.618  1.00  0.00           C  
ATOM    495  C   ALA A 342      65.875  43.376  41.733  1.00  0.00           C  
ATOM    496  O   ALA A 342      66.895  43.185  42.395  1.00  0.00           O  
ATOM    497  CB  ALA A 342      64.924  41.572  40.272  1.00  0.00           C  
ATOM    498  N   GLN A 343      65.628  44.516  41.092  1.00  0.00           N  
ATOM    499  CA  GLN A 343      66.556  45.644  41.123  1.00  0.00           C  
ATOM    500  C   GLN A 343      66.803  46.113  42.554  1.00  0.00           C  
ATOM    501  O   GLN A 343      67.917  46.483  42.912  1.00  0.00           O  
ATOM    502  CB  GLN A 343      65.992  46.813  40.319  1.00  0.00           C  
ATOM    503  CG  GLN A 343      66.143  46.688  38.823  1.00  0.00           C  
ATOM    504  CD  GLN A 343      65.746  47.963  38.108  1.00  0.00           C  
ATOM    505  OE1 GLN A 343      66.556  48.574  37.411  1.00  0.00           O  
ATOM    506  NE2 GLN A 343      64.494  48.375  38.283  1.00  0.00           N  
ATOM    507  N   ALA A 344      65.752  46.108  43.366  1.00  0.00           N  
ATOM    508  CA  ALA A 344      65.866  46.533  44.756  1.00  0.00           C  
ATOM    509  C   ALA A 344      66.816  45.628  45.538  1.00  0.00           C  
ATOM    510  O   ALA A 344      67.730  46.102  46.208  1.00  0.00           O  
ATOM    511  CB  ALA A 344      64.487  46.535  45.415  1.00  0.00           C  
ATOM    512  N   ALA A 345      66.596  44.321  45.441  1.00  0.00           N  
ATOM    513  CA  ALA A 345      67.418  43.351  46.153  1.00  0.00           C  
ATOM    514  C   ALA A 345      68.816  43.203  45.558  1.00  0.00           C  
ATOM    515  O   ALA A 345      69.591  42.344  45.987  1.00  0.00           O  
ATOM    516  CB  ALA A 345      66.717  42.006  46.170  1.00  0.00           C  
ATOM    517  N   GLY A 407      69.135  44.039  44.574  1.00  0.00           N  
ATOM    518  CA  GLY A 407      70.441  43.978  43.941  1.00  0.00           C  
ATOM    519  C   GLY A 407      70.709  42.590  43.398  1.00  0.00           C  
ATOM    520  O   GLY A 407      71.780  42.020  43.607  1.00  0.00           O  
ATOM    521  N   GLU A 408      69.725  42.050  42.689  1.00  0.00           N  
ATOM    522  CA  GLU A 408      69.819  40.710  42.132  1.00  0.00           C  
ATOM    523  C   GLU A 408      69.414  40.697  40.662  1.00  0.00           C  
ATOM    524  O   GLU A 408      68.609  41.514  40.225  1.00  0.00           O  
ATOM    525  CB  GLU A 408      68.902  39.780  42.924  1.00  0.00           C  
ATOM    526  CG  GLU A 408      69.235  38.310  42.834  1.00  0.00           C  
ATOM    527  CD  GLU A 408      68.598  37.521  43.961  1.00  0.00           C  
ATOM    528  OE1 GLU A 408      68.063  38.156  44.894  1.00  0.00           O  
ATOM    529  OE2 GLU A 408      68.632  36.272  43.918  1.00  0.00           O  
ATOM    530  N   ASP A 418      69.981  39.769  39.901  1.00  0.00           N  
ATOM    531  CA  ASP A 418      69.654  39.649  38.485  1.00  0.00           C  
ATOM    532  C   ASP A 418      68.212  39.147  38.367  1.00  0.00           C  
ATOM    533  O   ASP A 418      67.786  38.278  39.129  1.00  0.00           O  
ATOM    534  CB  ASP A 418      70.624  38.670  37.814  1.00  0.00           C  
ATOM    535  CG  ASP A 418      70.068  38.071  36.539  1.00  0.00           C  
ATOM    536  OD1 ASP A 418      69.913  38.813  35.549  1.00  0.00           O  
ATOM    537  OD2 ASP A 418      69.790  36.852  36.526  1.00  0.00           O  
ATOM    538  N   PRO A 419      67.431  39.721  37.439  1.00  0.00           N  
ATOM    539  CA  PRO A 419      66.031  39.328  37.224  1.00  0.00           C  
ATOM    540  C   PRO A 419      65.820  37.808  37.166  1.00  0.00           C  
ATOM    541  O   PRO A 419      64.944  37.274  37.838  1.00  0.00           O  
ATOM    542  CB  PRO A 419      65.661  40.010  35.909  1.00  0.00           C  
ATOM    543  CG  PRO A 419      66.570  41.196  35.827  1.00  0.00           C  
ATOM    544  CD  PRO A 419      67.841  40.829  36.558  1.00  0.00           C  
ATOM    545  N   LYS A 420      66.620  37.120  36.355  1.00  0.00           N  
ATOM    546  CA  LYS A 420      66.512  35.669  36.225  1.00  0.00           C  
ATOM    547  C   LYS A 420      66.817  34.991  37.556  1.00  0.00           C  
ATOM    548  O   LYS A 420      66.144  34.039  37.950  1.00  0.00           O  
ATOM    549  CB  LYS A 420      67.484  35.155  35.162  1.00  0.00           C  
ATOM    550  CG  LYS A 420      66.829  34.353  34.043  1.00  0.00           C  
ATOM    551  CD  LYS A 420      66.076  33.145  34.568  1.00  0.00           C  
ATOM    552  CE  LYS A 420      66.708  31.846  34.087  1.00  0.00           C  
ATOM    553  NZ  LYS A 420      66.693  30.790  35.140  1.00  0.00           N  
ATOM    554  N   ALA A 421      67.837  35.492  38.248  1.00  0.00           N  
ATOM    555  CA  ALA A 421      68.233  34.932  39.537  1.00  0.00           C  
ATOM    556  C   ALA A 421      67.147  35.156  40.584  1.00  0.00           C  
ATOM    557  O   ALA A 421      66.957  34.336  41.488  1.00  0.00           O  
ATOM    558  CB  ALA A 421      69.539  35.559  39.991  1.00  0.00           C  
ATOM    559  N   PHE A 422      66.433  36.271  40.456  1.00  0.00           N  
ATOM    560  CA  PHE A 422      65.367  36.608  41.387  1.00  0.00           C  
ATOM    561  C   PHE A 422      64.152  35.683  41.248  1.00  0.00           C  
ATOM    562  O   PHE A 422      63.734  35.058  42.220  1.00  0.00           O  
ATOM    563  CB  PHE A 422      64.938  38.064  41.184  1.00  0.00           C  
ATOM    564  CG  PHE A 422      63.870  38.527  42.139  1.00  0.00           C  
ATOM    565  CD1 PHE A 422      64.201  38.919  43.425  1.00  0.00           C  
ATOM    566  CD2 PHE A 422      62.533  38.585  41.744  1.00  0.00           C  
ATOM    567  CE1 PHE A 422      63.213  39.368  44.320  1.00  0.00           C  
ATOM    568  CE2 PHE A 422      61.544  39.031  42.624  1.00  0.00           C  
ATOM    569  CZ  PHE A 422      61.890  39.423  43.917  1.00  0.00           C  
ATOM    570  N   VAL A 423      63.579  35.601  40.049  1.00  0.00           N  
ATOM    571  CA  VAL A 423      62.411  34.742  39.850  1.00  0.00           C  
ATOM    572  C   VAL A 423      62.768  33.282  40.100  1.00  0.00           C  
ATOM    573  O   VAL A 423      61.915  32.487  40.500  1.00  0.00           O  
ATOM    574  CB  VAL A 423      61.817  34.880  38.424  1.00  0.00           C  
ATOM    575  CG1 VAL A 423      61.201  36.251  38.258  1.00  0.00           C  
ATOM    576  CG2 VAL A 423      62.887  34.641  37.373  1.00  0.00           C  
ATOM    577  N   ASP A 424      64.034  32.943  39.871  1.00  0.00           N  
ATOM    578  CA  ASP A 424      64.534  31.587  40.066  1.00  0.00           C  
ATOM    579  C   ASP A 424      64.392  31.161  41.517  1.00  0.00           C  
ATOM    580  O   ASP A 424      64.027  30.024  41.808  1.00  0.00           O  
ATOM    581  CB  ASP A 424      66.015  31.500  39.674  1.00  0.00           C  
ATOM    582  CG  ASP A 424      66.227  30.970  38.265  1.00  0.00           C  
ATOM    583  OD1 ASP A 424      65.248  30.563  37.606  1.00  0.00           O  
ATOM    584  OD2 ASP A 424      67.388  30.958  37.810  1.00  0.00           O  
ATOM    585  N   ARG A 425      64.682  32.086  42.427  1.00  0.00           N  
ATOM    586  CA  ARG A 425      64.615  31.813  43.855  1.00  0.00           C  
ATOM    587  C   ARG A 425      63.202  31.899  44.414  1.00  0.00           C  
ATOM    588  O   ARG A 425      62.815  31.089  45.254  1.00  0.00           O  
ATOM    589  CB  ARG A 425      65.525  32.787  44.613  1.00  0.00           C  
ATOM    590  CG  ARG A 425      65.404  32.699  46.127  1.00  0.00           C  
ATOM    591  CD  ARG A 425      66.013  33.915  46.807  1.00  0.00           C  
ATOM    592  NE  ARG A 425      65.040  34.991  46.956  1.00  0.00           N  
ATOM    593  CZ  ARG A 425      65.164  36.188  46.395  1.00  0.00           C  
ATOM    594  NH1 ARG A 425      66.224  36.463  45.646  1.00  0.00           N  
ATOM    595  NH2 ARG A 425      64.226  37.109  46.580  1.00  0.00           N  
ATOM    596  N   VAL A 426      62.437  32.889  43.961  1.00  0.00           N  
ATOM    597  CA  VAL A 426      61.070  33.070  44.438  1.00  0.00           C  
ATOM    598  C   VAL A 426      60.071  32.085  43.820  1.00  0.00           C  
ATOM    599  O   VAL A 426      59.047  31.775  44.433  1.00  0.00           O  
ATOM    600  CB  VAL A 426      60.573  34.505  44.180  1.00  0.00           C  
ATOM    601  CG1 VAL A 426      61.360  35.481  45.032  1.00  0.00           C  
ATOM    602  CG2 VAL A 426      60.710  34.844  42.711  1.00  0.00           C  
ATOM    603  N   SER A 427      60.350  31.605  42.612  1.00  0.00           N  
ATOM    604  CA  SER A 427      59.457  30.639  41.976  1.00  0.00           C  
ATOM    605  C   SER A 427      59.499  29.367  42.819  1.00  0.00           C  
ATOM    606  O   SER A 427      58.534  28.605  42.877  1.00  0.00           O  
ATOM    607  CB  SER A 427      59.908  30.337  40.540  1.00  0.00           C  
ATOM    608  OG  SER A 427      61.091  29.554  40.513  1.00  0.00           O  
ATOM    609  N   GLY A 429      60.631  29.167  43.484  1.00  0.00           N  
ATOM    610  CA  GLY A 429      60.816  28.005  44.333  1.00  0.00           C  
ATOM    611  C   GLY A 429      59.908  27.983  45.544  1.00  0.00           C  
ATOM    612  O   GLY A 429      59.689  26.923  46.123  1.00  0.00           O  
ATOM    613  N   ARG A 431      59.383  29.138  45.941  1.00  0.00           N  
ATOM    614  CA  ARG A 431      58.487  29.181  47.092  1.00  0.00           C  
ATOM    615  C   ARG A 431      57.196  28.446  46.734  1.00  0.00           C  
ATOM    616  O   ARG A 431      56.510  27.903  47.609  1.00  0.00           O  
ATOM    617  CB  ARG A 431      58.206  30.635  47.496  1.00  0.00           C  
ATOM    618  CG  ARG A 431      59.476  31.399  47.857  1.00  0.00           C  
ATOM    619  CD  ARG A 431      59.206  32.739  48.526  1.00  0.00           C  
ATOM    620  NE  ARG A 431      60.447  33.313  49.042  1.00  0.00           N  
ATOM    621  CZ  ARG A 431      60.812  34.585  48.901  1.00  0.00           C  
ATOM    622  NH1 ARG A 431      60.030  35.439  48.255  1.00  0.00           N  
ATOM    623  NH2 ARG A 431      61.971  34.999  49.398  1.00  0.00           N  
ATOM    624  N   PHE A 432      56.885  28.420  45.439  1.00  0.00           N  
ATOM    625  CA  PHE A 432      55.697  27.735  44.935  1.00  0.00           C  
ATOM    626  C   PHE A 432      55.958  26.233  44.842  1.00  0.00           C  
ATOM    627  O   PHE A 432      55.094  25.416  45.170  1.00  0.00           O  
ATOM    628  CB  PHE A 432      55.325  28.270  43.550  1.00  0.00           C  
ATOM    629  CG  PHE A 432      54.374  29.427  43.586  1.00  0.00           C  
ATOM    630  CD1 PHE A 432      53.002  29.214  43.704  1.00  0.00           C  
ATOM    631  CD2 PHE A 432      54.849  30.732  43.520  1.00  0.00           C  
ATOM    632  CE1 PHE A 432      52.118  30.290  43.758  1.00  0.00           C  
ATOM    633  CE2 PHE A 432      53.976  31.813  43.576  1.00  0.00           C  
ATOM    634  CZ  PHE A 432      52.606  31.592  43.695  1.00  0.00           C  
ATOM    635  N   LYS A 433      57.151  25.865  44.389  1.00  0.00           N  
ATOM    636  CA  LYS A 433      57.498  24.455  44.284  1.00  0.00           C  
ATOM    637  C   LYS A 433      57.510  23.866  45.690  1.00  0.00           C  
ATOM    638  O   LYS A 433      56.978  22.786  45.927  1.00  0.00           O  
ATOM    639  CB  LYS A 433      58.873  24.292  43.634  1.00  0.00           C  
ATOM    640  CG  LYS A 433      58.954  24.876  42.241  1.00  0.00           C  
ATOM    641  CD  LYS A 433      60.185  24.392  41.490  1.00  0.00           C  
ATOM    642  CE  LYS A 433      60.654  25.440  40.489  1.00  0.00           C  
ATOM    643  NZ  LYS A 433      61.149  24.832  39.216  1.00  0.00           N  
ATOM    644  N   ARG A 434      58.116  24.590  46.626  1.00  0.00           N  
ATOM    645  CA  ARG A 434      58.180  24.142  48.010  1.00  0.00           C  
ATOM    646  C   ARG A 434      56.776  24.012  48.579  1.00  0.00           C  
ATOM    647  O   ARG A 434      56.472  23.062  49.301  1.00  0.00           O  
ATOM    648  CB  ARG A 434      58.976  25.142  48.853  1.00  0.00           C  
ATOM    649  CG  ARG A 434      60.461  24.838  48.969  1.00  0.00           C  
ATOM    650  CD  ARG A 434      61.115  25.703  50.047  1.00  0.00           C  
ATOM    651  NE  ARG A 434      61.797  26.868  49.482  1.00  0.00           N  
ATOM    652  CZ  ARG A 434      61.460  28.130  49.730  1.00  0.00           C  
ATOM    653  NH1 ARG A 434      60.446  28.411  50.537  1.00  0.00           N  
ATOM    654  NH2 ARG A 434      62.138  29.118  49.164  1.00  0.00           N  
ATOM    655  N   ALA A 435      55.922  24.975  48.253  1.00  0.00           N  
ATOM    656  CA  ALA A 435      54.545  24.977  48.741  1.00  0.00           C  
ATOM    657  C   ALA A 435      53.748  23.782  48.230  1.00  0.00           C  
ATOM    658  O   ALA A 435      52.973  23.186  48.978  1.00  0.00           O  
ATOM    659  CB  ALA A 435      53.849  26.277  48.344  1.00  0.00           C  
ATOM    660  N   TRP A 436      53.922  23.449  46.953  1.00  0.00           N  
ATOM    661  CA  TRP A 436      53.219  22.323  46.347  1.00  0.00           C  
ATOM    662  C   TRP A 436      53.765  21.026  46.933  1.00  0.00           C  
ATOM    663  O   TRP A 436      53.055  20.028  47.027  1.00  0.00           O  
ATOM    664  CB  TRP A 436      53.407  22.316  44.821  1.00  0.00           C  
ATOM    665  CG  TRP A 436      52.849  23.525  44.094  1.00  0.00           C  
ATOM    666  CD1 TRP A 436      53.178  23.940  42.835  1.00  0.00           C  
ATOM    667  CD2 TRP A 436      51.876  24.458  44.582  1.00  0.00           C  
ATOM    668  NE1 TRP A 436      52.469  25.075  42.508  1.00  0.00           N  
ATOM    669  CE2 TRP A 436      51.666  25.414  43.563  1.00  0.00           C  
ATOM    670  CE3 TRP A 436      51.161  24.581  45.782  1.00  0.00           C  
ATOM    671  CZ2 TRP A 436      50.771  26.479  43.708  1.00  0.00           C  
ATOM    672  CZ3 TRP A 436      50.270  25.641  45.927  1.00  0.00           C  
ATOM    673  CH2 TRP A 436      50.084  26.577  44.892  1.00  0.00           C  
ATOM    674  N   ASP A 437      55.038  21.039  47.314  1.00  0.00           N  
ATOM    675  CA  ASP A 437      55.651  19.854  47.908  1.00  0.00           C  
ATOM    676  C   ASP A 437      54.953  19.565  49.231  1.00  0.00           C  
ATOM    677  O   ASP A 437      54.636  18.419  49.544  1.00  0.00           O  
ATOM    678  CB  ASP A 437      57.142  20.087  48.150  1.00  0.00           C  
ATOM    679  CG  ASP A 437      58.005  19.549  47.025  1.00  0.00           C  
ATOM    680  OD1 ASP A 437      57.437  19.028  46.043  1.00  0.00           O  
ATOM    681  OD2 ASP A 437      59.250  19.645  47.119  1.00  0.00           O  
ATOM    682  N   LEU A 438      54.698  20.620  49.998  1.00  0.00           N  
ATOM    683  CA  LEU A 438      54.037  20.490  51.290  1.00  0.00           C  
ATOM    684  C   LEU A 438      52.585  20.037  51.162  1.00  0.00           C  
ATOM    685  O   LEU A 438      52.096  19.288  52.004  1.00  0.00           O  
ATOM    686  CB  LEU A 438      54.082  21.825  52.049  1.00  0.00           C  
ATOM    687  CG  LEU A 438      55.444  22.514  52.209  1.00  0.00           C  
ATOM    688  CD1 LEU A 438      55.268  23.846  52.937  1.00  0.00           C  
ATOM    689  CD2 LEU A 438      56.392  21.611  52.977  1.00  0.00           C  
ATOM    690  N   LEU A 439      51.892  20.487  50.118  1.00  0.00           N  
ATOM    691  CA  LEU A 439      50.493  20.103  49.927  1.00  0.00           C  
ATOM    692  C   LEU A 439      50.346  18.746  49.239  1.00  0.00           C  
ATOM    693  O   LEU A 439      49.232  18.264  49.031  1.00  0.00           O  
ATOM    694  CB  LEU A 439      49.750  21.176  49.121  1.00  0.00           C  
ATOM    695  CG  LEU A 439      49.228  22.364  49.938  1.00  0.00           C  
ATOM    696  CD1 LEU A 439      49.019  23.570  49.034  1.00  0.00           C  
ATOM    697  CD2 LEU A 439      47.916  21.972  50.616  1.00  0.00           C  
ATOM    698  N   GLY A 444      51.475  18.138  48.887  1.00  0.00           N  
ATOM    699  CA  GLY A 444      51.446  16.839  48.238  1.00  0.00           C  
ATOM    700  C   GLY A 444      50.876  16.886  46.835  1.00  0.00           C  
ATOM    701  O   GLY A 444      50.113  16.001  46.436  1.00  0.00           O  
ATOM    702  N   ILE A 445      51.255  17.920  46.091  1.00  0.00           N  
ATOM    703  CA  ILE A 445      50.800  18.118  44.716  1.00  0.00           C  
ATOM    704  C   ILE A 445      51.668  17.318  43.740  1.00  0.00           C  
ATOM    705  O   ILE A 445      52.874  17.547  43.627  1.00  0.00           O  
ATOM    706  CB  ILE A 445      50.846  19.628  44.340  1.00  0.00           C  
ATOM    707  CG1 ILE A 445      50.058  20.457  45.368  1.00  0.00           C  
ATOM    708  CG2 ILE A 445      50.280  19.851  42.944  1.00  0.00           C  
ATOM    709  CD1 ILE A 445      48.719  19.872  45.792  1.00  0.00           C  
ATOM    710  N   ALA A 460      51.054  16.369  43.044  1.00  0.00           N  
ATOM    711  CA  ALA A 460      51.774  15.545  42.085  1.00  0.00           C  
ATOM    712  C   ALA A 460      51.534  16.040  40.659  1.00  0.00           C  
ATOM    713  O   ALA A 460      50.864  15.377  39.864  1.00  0.00           O  
ATOM    714  CB  ALA A 460      51.340  14.079  42.225  1.00  0.00           C  
ATOM    715  N   TYR A 461      52.067  17.213  40.337  1.00  0.00           N  
ATOM    716  CA  TYR A 461      51.910  17.766  38.990  1.00  0.00           C  
ATOM    717  C   TYR A 461      52.952  17.113  38.095  1.00  0.00           C  
ATOM    718  O   TYR A 461      54.004  16.690  38.574  1.00  0.00           O  
ATOM    719  CB  TYR A 461      52.113  19.284  39.007  1.00  0.00           C  
ATOM    720  CG  TYR A 461      53.415  19.716  39.622  1.00  0.00           C  
ATOM    721  CD1 TYR A 461      54.588  19.709  38.876  1.00  0.00           C  
ATOM    722  CD2 TYR A 461      53.477  20.138  40.948  1.00  0.00           C  
ATOM    723  CE1 TYR A 461      55.785  20.109  39.423  1.00  0.00           C  
ATOM    724  CE2 TYR A 461      54.679  20.544  41.513  1.00  0.00           C  
ATOM    725  CZ  TYR A 461      55.830  20.524  40.740  1.00  0.00           C  
ATOM    726  OH  TYR A 461      57.029  20.926  41.267  1.00  0.00           O  
ATOM    727  N   ASP A 463      52.667  17.037  36.798  1.00  0.00           N  
ATOM    728  CA  ASP A 463      53.587  16.405  35.863  1.00  0.00           C  
ATOM    729  C   ASP A 463      54.654  17.369  35.392  1.00  0.00           C  
ATOM    730  O   ASP A 463      55.792  16.981  35.129  1.00  0.00           O  
ATOM    731  CB  ASP A 463      52.809  15.852  34.669  1.00  0.00           C  
ATOM    732  CG  ASP A 463      51.866  14.746  35.073  1.00  0.00           C  
ATOM    733  OD1 ASP A 463      52.369  13.652  35.388  1.00  0.00           O  
ATOM    734  OD2 ASP A 463      50.634  14.966  35.086  1.00  0.00           O  
ATOM    735  N   ASP A 473      54.287  18.640  35.307  1.00  0.00           N  
ATOM    736  CA  ASP A 473      55.216  19.659  34.866  1.00  0.00           C  
ATOM    737  C   ASP A 473      54.957  20.966  35.600  1.00  0.00           C  
ATOM    738  O   ASP A 473      53.834  21.243  36.026  1.00  0.00           O  
ATOM    739  CB  ASP A 473      55.063  19.880  33.359  1.00  0.00           C  
ATOM    740  CG  ASP A 473      56.312  20.457  32.719  1.00  0.00           C  
ATOM    741  OD1 ASP A 473      57.297  20.732  33.434  1.00  0.00           O  
ATOM    742  OD2 ASP A 473      56.304  20.637  31.486  1.00  0.00           O  
ATOM    743  N   PHE A 474      56.019  21.749  35.751  1.00  0.00           N  
ATOM    744  CA  PHE A 474      55.967  23.057  36.392  1.00  0.00           C  
ATOM    745  C   PHE A 474      56.509  24.014  35.337  1.00  0.00           C  
ATOM    746  O   PHE A 474      57.714  24.075  35.104  1.00  0.00           O  
ATOM    747  CB  PHE A 474      56.860  23.069  37.637  1.00  0.00           C  
ATOM    748  CG  PHE A 474      56.709  24.303  38.493  1.00  0.00           C  
ATOM    749  CD1 PHE A 474      57.440  25.453  38.209  1.00  0.00           C  
ATOM    750  CD2 PHE A 474      55.867  24.302  39.603  1.00  0.00           C  
ATOM    751  CE1 PHE A 474      57.340  26.586  39.019  1.00  0.00           C  
ATOM    752  CE2 PHE A 474      55.757  25.426  40.418  1.00  0.00           C  
ATOM    753  CZ  PHE A 474      56.500  26.577  40.125  1.00  0.00           C  
ATOM    754  N   ILE A 475      55.617  24.747  34.680  1.00  0.00           N  
ATOM    755  CA  ILE A 475      56.029  25.674  33.633  1.00  0.00           C  
ATOM    756  C   ILE A 475      56.358  27.065  34.189  1.00  0.00           C  
ATOM    757  O   ILE A 475      55.619  27.606  35.011  1.00  0.00           O  
ATOM    758  CB  ILE A 475      54.927  25.801  32.544  1.00  0.00           C  
ATOM    759  CG1 ILE A 475      55.429  26.646  31.374  1.00  0.00           C  
ATOM    760  CG2 ILE A 475      53.672  26.436  33.131  1.00  0.00           C  
ATOM    761  CD1 ILE A 475      56.207  25.860  30.351  1.00  0.00           C  
ATOM    762  N   ARG A 476      57.490  27.615  33.750  1.00  0.00           N  
ATOM    763  CA  ARG A 476      57.937  28.945  34.148  1.00  0.00           C  
ATOM    764  C   ARG A 476      58.034  29.757  32.858  1.00  0.00           C  
ATOM    765  O   ARG A 476      58.664  29.315  31.897  1.00  0.00           O  
ATOM    766  CB  ARG A 476      59.301  28.862  34.834  1.00  0.00           C  
ATOM    767  CG  ARG A 476      59.265  28.118  36.168  1.00  0.00           C  
ATOM    768  CD  ARG A 476      60.615  28.137  36.872  1.00  0.00           C  
ATOM    769  NE  ARG A 476      61.131  29.493  37.007  1.00  0.00           N  
ATOM    770  CZ  ARG A 476      62.407  29.794  37.220  1.00  0.00           C  
ATOM    771  NH1 ARG A 476      63.306  28.827  37.323  1.00  0.00           N  
ATOM    772  NH2 ARG A 476      62.784  31.065  37.319  1.00  0.00           N  
ATOM    773  N   THR A 477      57.410  30.936  32.828  1.00  0.00           N  
ATOM    774  CA  THR A 477      57.414  31.764  31.619  1.00  0.00           C  
ATOM    775  C   THR A 477      58.771  32.282  31.147  1.00  0.00           C  
ATOM    776  O   THR A 477      58.870  32.851  30.059  1.00  0.00           O  
ATOM    777  CB  THR A 477      56.472  32.981  31.755  1.00  0.00           C  
ATOM    778  OG1 THR A 477      56.800  33.713  32.941  1.00  0.00           O  
ATOM    779  CG2 THR A 477      55.018  32.526  31.808  1.00  0.00           C  
ATOM    780  N   THR A 478      59.809  32.096  31.956  1.00  0.00           N  
ATOM    781  CA  THR A 478      61.146  32.549  31.582  1.00  0.00           C  
ATOM    782  C   THR A 478      61.903  31.422  30.857  1.00  0.00           C  
ATOM    783  O   THR A 478      63.002  31.630  30.337  1.00  0.00           O  
ATOM    784  CB  THR A 478      61.957  32.971  32.827  1.00  0.00           C  
ATOM    785  OG1 THR A 478      61.803  31.981  33.851  1.00  0.00           O  
ATOM    786  CG2 THR A 478      61.470  34.317  33.369  1.00  0.00           C  
ATOM    787  N   GLU A 479      61.308  30.230  30.826  1.00  0.00           N  
ATOM    788  CA  GLU A 479      61.930  29.075  30.174  1.00  0.00           C  
ATOM    789  C   GLU A 479      61.993  29.256  28.665  1.00  0.00           C  
ATOM    790  O   GLU A 479      61.122  29.890  28.077  1.00  0.00           O  
ATOM    791  CB  GLU A 479      61.148  27.798  30.493  1.00  0.00           C  
ATOM    792  CG  GLU A 479      61.403  27.240  31.881  1.00  0.00           C  
ATOM    793  CD  GLU A 479      60.589  25.989  32.158  1.00  0.00           C  
ATOM    794  OE1 GLU A 479      60.675  25.033  31.365  1.00  0.00           O  
ATOM    795  OE2 GLU A 479      59.858  25.958  33.165  1.00  0.00           O  
ATOM    796  N   GLU A 482      63.018  28.672  28.042  1.00  0.00           N  
ATOM    797  CA  GLU A 482      63.209  28.760  26.594  1.00  0.00           C  
ATOM    798  C   GLU A 482      62.059  28.139  25.812  1.00  0.00           C  
ATOM    799  O   GLU A 482      61.567  28.724  24.842  1.00  0.00           O  
ATOM    800  CB  GLU A 482      64.518  28.072  26.193  1.00  0.00           C  
ATOM    801  CG  GLU A 482      65.320  28.821  25.138  1.00  0.00           C  
ATOM    802  CD  GLU A 482      65.358  30.317  25.396  1.00  0.00           C  
ATOM    803  OE1 GLU A 482      65.592  30.712  26.560  1.00  0.00           O  
ATOM    804  OE2 GLU A 482      65.152  31.095  24.438  1.00  0.00           O  
ATOM    805  N   ARG A 485      61.634  26.951  26.231  1.00  0.00           N  
ATOM    806  CA  ARG A 485      60.543  26.262  25.558  1.00  0.00           C  
ATOM    807  C   ARG A 485      59.290  27.133  25.513  1.00  0.00           C  
ATOM    808  O   ARG A 485      58.512  27.062  24.559  1.00  0.00           O  
ATOM    809  CB  ARG A 485      60.238  24.929  26.251  1.00  0.00           C  
ATOM    810  CG  ARG A 485      59.647  25.052  27.641  1.00  0.00           C  
ATOM    811  CD  ARG A 485      59.389  23.679  28.260  1.00  0.00           C  
ATOM    812  NE  ARG A 485      59.265  23.765  29.713  1.00  0.00           N  
ATOM    813  CZ  ARG A 485      58.429  23.034  30.444  1.00  0.00           C  
ATOM    814  NH1 ARG A 485      57.629  22.149  29.861  1.00  0.00           N  
ATOM    815  NH2 ARG A 485      58.390  23.191  31.765  1.00  0.00           N  
ATOM    816  N   HIS A 486      59.097  27.962  26.534  1.00  0.00           N  
ATOM    817  CA  HIS A 486      57.931  28.833  26.556  1.00  0.00           C  
ATOM    818  C   HIS A 486      58.134  30.017  25.620  1.00  0.00           C  
ATOM    819  O   HIS A 486      57.248  30.355  24.832  1.00  0.00           O  
ATOM    820  CB  HIS A 486      57.643  29.346  27.970  1.00  0.00           C  
ATOM    821  CG  HIS A 486      56.473  30.275  28.031  1.00  0.00           C  
ATOM    822  ND1 HIS A 486      55.184  29.861  27.777  1.00  0.00           N  
ATOM    823  CD2 HIS A 486      56.399  31.607  28.272  1.00  0.00           C  
ATOM    824  CE1 HIS A 486      54.367  30.895  27.860  1.00  0.00           C  
ATOM    825  NE2 HIS A 486      55.079  31.967  28.159  1.00  0.00           N  
ATOM    826  N   LYS A 489      59.301  30.647  25.708  1.00  0.00           N  
ATOM    827  CA  LYS A 489      59.627  31.786  24.855  1.00  0.00           C  
ATOM    828  C   LYS A 489      59.455  31.406  23.386  1.00  0.00           C  
ATOM    829  O   LYS A 489      58.868  32.152  22.603  1.00  0.00           O  
ATOM    830  CB  LYS A 489      61.073  32.231  25.100  1.00  0.00           C  
ATOM    831  CG  LYS A 489      61.657  33.131  24.011  1.00  0.00           C  
ATOM    832  CD  LYS A 489      63.165  33.293  24.173  1.00  0.00           C  
ATOM    833  CE  LYS A 489      63.747  34.197  23.101  1.00  0.00           C  
ATOM    834  NZ  LYS A 489      63.579  35.638  23.444  1.00  0.00           N  
ATOM    835  N   LYS A 490      59.971  30.237  23.027  1.00  0.00           N  
ATOM    836  CA  LYS A 490      59.898  29.744  21.659  1.00  0.00           C  
ATOM    837  C   LYS A 490      58.467  29.685  21.131  1.00  0.00           C  
ATOM    838  O   LYS A 490      58.199  30.112  20.015  1.00  0.00           O  
ATOM    839  CB  LYS A 490      60.541  28.353  21.576  1.00  0.00           C  
ATOM    840  CG  LYS A 490      60.485  27.720  20.200  1.00  0.00           C  
ATOM    841  CD  LYS A 490      61.854  27.230  19.761  1.00  0.00           C  
ATOM    842  CE  LYS A 490      62.662  28.344  19.106  1.00  0.00           C  
ATOM    843  NZ  LYS A 490      63.338  27.875  17.863  1.00  0.00           N  
ATOM    844  N   VAL A 494      57.553  29.152  21.935  1.00  0.00           N  
ATOM    845  CA  VAL A 494      56.154  29.037  21.539  1.00  0.00           C  
ATOM    846  C   VAL A 494      55.438  30.385  21.472  1.00  0.00           C  
ATOM    847  O   VAL A 494      54.601  30.606  20.599  1.00  0.00           O  
ATOM    848  CB  VAL A 494      55.383  28.108  22.501  1.00  0.00           C  
ATOM    849  CG1 VAL A 494      53.914  28.047  22.111  1.00  0.00           C  
ATOM    850  CG2 VAL A 494      55.994  26.716  22.464  1.00  0.00           C  
ATOM    851  N   VAL A 495      55.751  31.285  22.397  1.00  0.00           N  
ATOM    852  CA  VAL A 495      55.120  32.603  22.396  1.00  0.00           C  
ATOM    853  C   VAL A 495      55.469  33.362  21.113  1.00  0.00           C  
ATOM    854  O   VAL A 495      54.585  33.876  20.417  1.00  0.00           O  
ATOM    855  CB  VAL A 495      55.552  33.408  23.638  1.00  0.00           C  
ATOM    856  CG1 VAL A 495      55.240  34.888  23.464  1.00  0.00           C  
ATOM    857  CG2 VAL A 495      54.829  32.863  24.857  1.00  0.00           C  
ATOM    858  N   GLN A 496      56.757  33.411  20.791  1.00  0.00           N  
ATOM    859  CA  GLN A 496      57.215  34.080  19.576  1.00  0.00           C  
ATOM    860  C   GLN A 496      56.584  33.433  18.340  1.00  0.00           C  
ATOM    861  O   GLN A 496      56.180  34.118  17.407  1.00  0.00           O  
ATOM    862  CB  GLN A 496      58.734  33.990  19.472  1.00  0.00           C  
ATOM    863  CG  GLN A 496      59.455  34.410  20.734  1.00  0.00           C  
ATOM    864  CD  GLN A 496      60.704  35.202  20.438  1.00  0.00           C  
ATOM    865  OE1 GLN A 496      61.692  34.661  19.942  1.00  0.00           O  
ATOM    866  NE2 GLN A 496      60.670  36.492  20.739  1.00  0.00           N  
ATOM    867  N   LEU A 498      56.502  32.109  18.351  1.00  0.00           N  
ATOM    868  CA  LEU A 498      55.922  31.346  17.247  1.00  0.00           C  
ATOM    869  C   LEU A 498      54.447  31.674  17.007  1.00  0.00           C  
ATOM    870  O   LEU A 498      54.017  31.815  15.863  1.00  0.00           O  
ATOM    871  CB  LEU A 498      56.074  29.850  17.521  1.00  0.00           C  
ATOM    872  CG  LEU A 498      56.391  28.914  16.352  1.00  0.00           C  
ATOM    873  CD1 LEU A 498      55.626  27.622  16.554  1.00  0.00           C  
ATOM    874  CD2 LEU A 498      56.028  29.558  15.011  1.00  0.00           C  
ATOM    875  N   VAL A 499      53.667  31.785  18.080  1.00  0.00           N  
ATOM    876  CA  VAL A 499      52.251  32.109  17.944  1.00  0.00           C  
ATOM    877  C   VAL A 499      52.082  33.579  17.577  1.00  0.00           C  
ATOM    878  O   VAL A 499      51.133  33.955  16.881  1.00  0.00           O  
ATOM    879  CB  VAL A 499      51.470  31.845  19.249  1.00  0.00           C  
ATOM    880  CG1 VAL A 499      50.088  32.480  19.159  1.00  0.00           C  
ATOM    881  CG2 VAL A 499      51.352  30.344  19.492  1.00  0.00           C  
ATOM    882  N   LEU A 500      53.004  34.409  18.052  1.00  0.00           N  
ATOM    883  CA  LEU A 500      52.958  35.840  17.778  1.00  0.00           C  
ATOM    884  C   LEU A 500      53.206  36.116  16.298  1.00  0.00           C  
ATOM    885  O   LEU A 500      52.500  36.908  15.685  1.00  0.00           O  
ATOM    886  CB  LEU A 500      53.997  36.574  18.633  1.00  0.00           C  
ATOM    887  CG  LEU A 500      53.547  36.949  20.056  1.00  0.00           C  
ATOM    888  CD1 LEU A 500      54.731  37.481  20.848  1.00  0.00           C  
ATOM    889  CD2 LEU A 500      52.446  37.996  19.997  1.00  0.00           C  
ATOM    890  N   LYS A 501      54.216  35.457  15.739  1.00  0.00           N  
ATOM    891  CA  LYS A 501      54.575  35.605  14.331  1.00  0.00           C  
ATOM    892  C   LYS A 501      53.439  35.140  13.422  1.00  0.00           C  
ATOM    893  O   LYS A 501      53.104  35.798  12.434  1.00  0.00           O  
ATOM    894  CB  LYS A 501      55.831  34.785  14.032  1.00  0.00           C  
ATOM    895  CG  LYS A 501      56.887  35.520  13.236  1.00  0.00           C  
ATOM    896  CD  LYS A 501      58.195  34.750  13.243  1.00  0.00           C  
ATOM    897  CE  LYS A 501      58.268  33.782  12.068  1.00  0.00           C  
ATOM    898  NZ  LYS A 501      58.912  34.407  10.876  1.00  0.00           N  
ATOM    899  N   LYS A 502      52.860  33.995  13.764  1.00  0.00           N  
ATOM    900  CA  LYS A 502      51.765  33.415  13.004  1.00  0.00           C  
ATOM    901  C   LYS A 502      50.547  34.332  13.017  1.00  0.00           C  
ATOM    902  O   LYS A 502      49.860  34.497  12.005  1.00  0.00           O  
ATOM    903  CB  LYS A 502      51.392  32.051  13.593  1.00  0.00           C  
ATOM    904  CG  LYS A 502      50.691  31.122  12.618  1.00  0.00           C  
ATOM    905  CD  LYS A 502      49.304  30.734  13.123  1.00  0.00           C  
ATOM    906  CE  LYS A 502      48.206  31.452  12.350  1.00  0.00           C  
ATOM    907  NZ  LYS A 502      48.667  31.913  11.005  1.00  0.00           N  
ATOM    908  N   VAL A 503      50.275  34.934  14.166  1.00  0.00           N  
ATOM    909  CA  VAL A 503      49.127  35.819  14.269  1.00  0.00           C  
ATOM    910  C   VAL A 503      49.407  37.184  13.646  1.00  0.00           C  
ATOM    911  O   VAL A 503      48.499  37.832  13.125  1.00  0.00           O  
ATOM    912  CB  VAL A 503      48.696  35.995  15.741  1.00  0.00           C  
ATOM    913  CG1 VAL A 503      47.640  37.073  15.848  1.00  0.00           C  
ATOM    914  CG2 VAL A 503      48.145  34.683  16.270  1.00  0.00           C  
ATOM    915  N   TYR A 504      50.663  37.613  13.689  1.00  0.00           N  
ATOM    916  CA  TYR A 504      51.038  38.907  13.125  1.00  0.00           C  
ATOM    917  C   TYR A 504      51.004  38.827  11.603  1.00  0.00           C  
ATOM    918  O   TYR A 504      50.579  39.763  10.928  1.00  0.00           O  
ATOM    919  CB  TYR A 504      52.439  39.297  13.602  1.00  0.00           C  
ATOM    920  CG  TYR A 504      53.060  40.470  12.874  1.00  0.00           C  
ATOM    921  CD1 TYR A 504      52.654  41.779  13.138  1.00  0.00           C  
ATOM    922  CD2 TYR A 504      54.078  40.275  11.945  1.00  0.00           C  
ATOM    923  CE1 TYR A 504      53.249  42.863  12.495  1.00  0.00           C  
ATOM    924  CE2 TYR A 504      54.679  41.352  11.298  1.00  0.00           C  
ATOM    925  CZ  TYR A 504      54.262  42.640  11.579  1.00  0.00           C  
ATOM    926  OH  TYR A 504      54.874  43.703  10.952  1.00  0.00           O  
ATOM    927  N   GLU A 505      51.452  37.696  11.074  1.00  0.00           N  
ATOM    928  CA  GLU A 505      51.475  37.477   9.636  1.00  0.00           C  
ATOM    929  C   GLU A 505      50.069  37.281   9.086  1.00  0.00           C  
ATOM    930  O   GLU A 505      49.828  37.493   7.900  1.00  0.00           O  
ATOM    931  CB  GLU A 505      52.338  36.261   9.310  1.00  0.00           C  
ATOM    932  CG  GLU A 505      53.811  36.588   9.228  1.00  0.00           C  
ATOM    933  CD  GLU A 505      54.688  35.374   9.421  1.00  0.00           C  
ATOM    934  OE1 GLU A 505      54.140  34.264   9.599  1.00  0.00           O  
ATOM    935  OE2 GLU A 505      55.927  35.533   9.395  1.00  0.00           O  
ATOM    936  N   ALA A 506      49.148  36.869   9.954  1.00  0.00           N  
ATOM    937  CA  ALA A 506      47.757  36.666   9.559  1.00  0.00           C  
ATOM    938  C   ALA A 506      47.059  38.020   9.499  1.00  0.00           C  
ATOM    939  O   ALA A 506      45.889  38.110   9.128  1.00  0.00           O  
ATOM    940  CB  ALA A 506      47.053  35.763  10.557  1.00  0.00           C  
ATOM    941  N   GLY A 507      47.788  39.070   9.868  1.00  0.00           N  
ATOM    942  CA  GLY A 507      47.236  40.414   9.839  1.00  0.00           C  
ATOM    943  C   GLY A 507      46.367  40.798  11.028  1.00  0.00           C  
ATOM    944  O   GLY A 507      45.700  41.831  11.000  1.00  0.00           O  
ATOM    945  N   ASP A 508      46.373  39.987  12.082  1.00  0.00           N  
ATOM    946  CA  ASP A 508      45.556  40.287  13.249  1.00  0.00           C  
ATOM    947  C   ASP A 508      46.249  41.210  14.247  1.00  0.00           C  
ATOM    948  O   ASP A 508      45.702  41.497  15.314  1.00  0.00           O  
ATOM    949  CB  ASP A 508      45.139  38.990  13.945  1.00  0.00           C  
ATOM    950  CG  ASP A 508      43.923  38.347  13.299  1.00  0.00           C  
ATOM    951  OD1 ASP A 508      43.171  39.059  12.598  1.00  0.00           O  
ATOM    952  OD2 ASP A 508      43.721  37.129  13.493  1.00  0.00           O  
ATOM    953  N   ILE A 509      47.443  41.684  13.900  1.00  0.00           N  
ATOM    954  CA  ILE A 509      48.193  42.568  14.791  1.00  0.00           C  
ATOM    955  C   ILE A 509      48.576  43.874  14.118  1.00  0.00           C  
ATOM    956  O   ILE A 509      49.023  43.893  12.970  1.00  0.00           O  
ATOM    957  CB  ILE A 509      49.481  41.883  15.322  1.00  0.00           C  
ATOM    958  CG1 ILE A 509      49.103  40.733  16.262  1.00  0.00           C  
ATOM    959  CG2 ILE A 509      50.343  42.889  16.082  1.00  0.00           C  
ATOM    960  CD1 ILE A 509      50.250  39.825  16.606  1.00  0.00           C  
ATOM    961  N   TYR A 510      48.402  44.971  14.845  1.00  0.00           N  
ATOM    962  CA  TYR A 510      48.717  46.285  14.312  1.00  0.00           C  
ATOM    963  C   TYR A 510      49.231  47.209  15.405  1.00  0.00           C  
ATOM    964  O   TYR A 510      48.954  47.004  16.587  1.00  0.00           O  
ATOM    965  CB  TYR A 510      47.469  46.891  13.674  1.00  0.00           C  
ATOM    966  CG  TYR A 510      46.369  47.206  14.662  1.00  0.00           C  
ATOM    967  CD1 TYR A 510      45.490  46.215  15.100  1.00  0.00           C  
ATOM    968  CD2 TYR A 510      46.204  48.501  15.160  1.00  0.00           C  
ATOM    969  CE1 TYR A 510      44.473  46.503  16.009  1.00  0.00           C  
ATOM    970  CE2 TYR A 510      45.198  48.799  16.063  1.00  0.00           C  
ATOM    971  CZ  TYR A 510      44.336  47.798  16.485  1.00  0.00           C  
ATOM    972  OH  TYR A 510      43.337  48.097  17.380  1.00  0.00           O  
ATOM    973  N   TYR A 511      49.994  48.221  15.005  1.00  0.00           N  
ATOM    974  CA  TYR A 511      50.526  49.180  15.954  1.00  0.00           C  
ATOM    975  C   TYR A 511      49.486  50.272  16.146  1.00  0.00           C  
ATOM    976  O   TYR A 511      48.875  50.739  15.185  1.00  0.00           O  
ATOM    977  CB  TYR A 511      51.828  49.787  15.432  1.00  0.00           C  
ATOM    978  CG  TYR A 511      52.514  50.683  16.432  1.00  0.00           C  
ATOM    979  CD1 TYR A 511      53.185  50.146  17.529  1.00  0.00           C  
ATOM    980  CD2 TYR A 511      52.489  52.067  16.289  1.00  0.00           C  
ATOM    981  CE1 TYR A 511      53.812  50.962  18.456  1.00  0.00           C  
ATOM    982  CE2 TYR A 511      53.117  52.897  17.217  1.00  0.00           C  
ATOM    983  CZ  TYR A 511      53.775  52.336  18.296  1.00  0.00           C  
ATOM    984  OH  TYR A 511      54.402  53.145  19.216  1.00  0.00           O  
ATOM    985  N   GLY A 512      49.280  50.670  17.394  1.00  0.00           N  
ATOM    986  CA  GLY A 512      48.311  51.703  17.683  1.00  0.00           C  
ATOM    987  C   GLY A 512      48.672  52.446  18.950  1.00  0.00           C  
ATOM    988  O   GLY A 512      49.806  52.378  19.426  1.00  0.00           O  
ATOM    989  N   GLU A 513      47.702  53.165  19.500  1.00  0.00           N  
ATOM    990  CA  GLU A 513      47.931  53.919  20.719  1.00  0.00           C  
ATOM    991  C   GLU A 513      46.937  53.525  21.802  1.00  0.00           C  
ATOM    992  O   GLU A 513      45.745  53.340  21.541  1.00  0.00           O  
ATOM    993  CB  GLU A 513      47.831  55.421  20.435  1.00  0.00           C  
ATOM    994  CG  GLU A 513      49.003  55.967  19.635  1.00  0.00           C  
ATOM    995  CD  GLU A 513      49.286  57.432  19.922  1.00  0.00           C  
ATOM    996  OE1 GLU A 513      49.984  57.722  20.917  1.00  0.00           O  
ATOM    997  OE2 GLU A 513      48.813  58.292  19.149  1.00  0.00           O  
ATOM    998  N   TYR A 514      47.444  53.373  23.018  1.00  0.00           N  
ATOM    999  CA  TYR A 514      46.606  53.026  24.150  1.00  0.00           C  
ATOM   1000  C   TYR A 514      46.489  54.274  25.006  1.00  0.00           C  
ATOM   1001  O   TYR A 514      47.472  54.990  25.205  1.00  0.00           O  
ATOM   1002  CB  TYR A 514      47.236  51.901  24.968  1.00  0.00           C  
ATOM   1003  CG  TYR A 514      46.333  51.377  26.064  1.00  0.00           C  
ATOM   1004  CD1 TYR A 514      45.391  50.387  25.797  1.00  0.00           C  
ATOM   1005  CD2 TYR A 514      46.411  51.881  27.361  1.00  0.00           C  
ATOM   1006  CE1 TYR A 514      44.548  49.909  26.791  1.00  0.00           C  
ATOM   1007  CE2 TYR A 514      45.571  51.408  28.367  1.00  0.00           C  
ATOM   1008  CZ  TYR A 514      44.642  50.421  28.073  1.00  0.00           C  
ATOM   1009  OH  TYR A 514      43.809  49.941  29.061  1.00  0.00           O  
ATOM   1010  N   GLU A 515      45.290  54.537  25.511  1.00  0.00           N  
ATOM   1011  CA  GLU A 515      45.067  55.706  26.346  1.00  0.00           C  
ATOM   1012  C   GLU A 515      44.376  55.307  27.637  1.00  0.00           C  
ATOM   1013  O   GLU A 515      43.611  54.345  27.667  1.00  0.00           O  
ATOM   1014  CB  GLU A 515      44.214  56.729  25.599  1.00  0.00           C  
ATOM   1015  CG  GLU A 515      43.988  58.017  26.357  1.00  0.00           C  
ATOM   1016  CD  GLU A 515      43.453  59.117  25.466  1.00  0.00           C  
ATOM   1017  OE1 GLU A 515      43.041  58.810  24.326  1.00  0.00           O  
ATOM   1018  OE2 GLU A 515      43.448  60.287  25.905  1.00  0.00           O  
ATOM   1019  N   GLY A 516      44.646  56.048  28.706  1.00  0.00           N  
ATOM   1020  CA  GLY A 516      44.020  55.737  29.977  1.00  0.00           C  
ATOM   1021  C   GLY A 516      44.786  56.258  31.176  1.00  0.00           C  
ATOM   1022  O   GLY A 516      45.788  56.958  31.029  1.00  0.00           O  
ATOM   1023  N   LEU A 517      44.305  55.914  32.366  1.00  0.00           N  
ATOM   1024  CA  LEU A 517      44.942  56.338  33.605  1.00  0.00           C  
ATOM   1025  C   LEU A 517      46.330  55.720  33.713  1.00  0.00           C  
ATOM   1026  O   LEU A 517      46.498  54.507  33.563  1.00  0.00           O  
ATOM   1027  CB  LEU A 517      44.087  55.926  34.804  1.00  0.00           C  
ATOM   1028  CG  LEU A 517      42.634  56.411  34.778  1.00  0.00           C  
ATOM   1029  CD1 LEU A 517      41.806  55.614  35.778  1.00  0.00           C  
ATOM   1030  CD2 LEU A 517      42.589  57.900  35.100  1.00  0.00           C  
ATOM   1031  N   TYR A 518      47.318  56.563  33.989  1.00  0.00           N  
ATOM   1032  CA  TYR A 518      48.703  56.126  34.089  1.00  0.00           C  
ATOM   1033  C   TYR A 518      49.381  56.667  35.339  1.00  0.00           C  
ATOM   1034  O   TYR A 518      49.188  57.827  35.714  1.00  0.00           O  
ATOM   1035  CB  TYR A 518      49.470  56.613  32.854  1.00  0.00           C  
ATOM   1036  CG  TYR A 518      50.801  55.942  32.600  1.00  0.00           C  
ATOM   1037  CD1 TYR A 518      50.864  54.708  31.952  1.00  0.00           C  
ATOM   1038  CD2 TYR A 518      51.999  56.565  32.953  1.00  0.00           C  
ATOM   1039  CE1 TYR A 518      52.083  54.113  31.657  1.00  0.00           C  
ATOM   1040  CE2 TYR A 518      53.229  55.977  32.664  1.00  0.00           C  
ATOM   1041  CZ  TYR A 518      53.260  54.750  32.014  1.00  0.00           C  
ATOM   1042  OH  TYR A 518      54.463  54.146  31.725  1.00  0.00           O  
ATOM   1043  N   CYS A 519      50.176  55.817  35.982  1.00  0.00           N  
ATOM   1044  CA  CYS A 519      50.922  56.223  37.165  1.00  0.00           C  
ATOM   1045  C   CYS A 519      52.391  56.281  36.775  1.00  0.00           C  
ATOM   1046  O   CYS A 519      52.976  55.269  36.397  1.00  0.00           O  
ATOM   1047  CB  CYS A 519      50.735  55.225  38.306  1.00  0.00           C  
ATOM   1048  SG  CYS A 519      51.840  55.564  39.698  1.00  0.00           S  
ATOM   1049  N   VAL A 520      52.983  57.466  36.870  1.00  0.00           N  
ATOM   1050  CA  VAL A 520      54.384  57.660  36.498  1.00  0.00           C  
ATOM   1051  C   VAL A 520      55.378  56.838  37.327  1.00  0.00           C  
ATOM   1052  O   VAL A 520      56.446  56.472  36.836  1.00  0.00           O  
ATOM   1053  CB  VAL A 520      54.772  59.157  36.588  1.00  0.00           C  
ATOM   1054  CG1 VAL A 520      54.103  59.934  35.457  1.00  0.00           C  
ATOM   1055  CG2 VAL A 520      54.356  59.722  37.929  1.00  0.00           C  
ATOM   1056  N   SER A 521      55.029  56.555  38.580  1.00  0.00           N  
ATOM   1057  CA  SER A 521      55.904  55.780  39.461  1.00  0.00           C  
ATOM   1058  C   SER A 521      55.874  54.301  39.084  1.00  0.00           C  
ATOM   1059  O   SER A 521      56.901  53.623  39.083  1.00  0.00           O  
ATOM   1060  CB  SER A 521      55.463  55.936  40.920  1.00  0.00           C  
ATOM   1061  OG  SER A 521      55.565  57.277  41.354  1.00  0.00           O  
ATOM   1062  N   CYS A 522      54.681  53.814  38.764  1.00  0.00           N  
ATOM   1063  CA  CYS A 522      54.478  52.426  38.376  1.00  0.00           C  
ATOM   1064  C   CYS A 522      54.897  52.164  36.931  1.00  0.00           C  
ATOM   1065  O   CYS A 522      55.489  51.129  36.626  1.00  0.00           O  
ATOM   1066  CB  CYS A 522      53.002  52.052  38.527  1.00  0.00           C  
ATOM   1067  SG  CYS A 522      52.417  51.868  40.224  1.00  0.00           S  
ATOM   1068  N   GLU A 523      54.590  53.111  36.050  1.00  0.00           N  
ATOM   1069  CA  GLU A 523      54.883  52.967  34.627  1.00  0.00           C  
ATOM   1070  C   GLU A 523      53.946  51.891  34.102  1.00  0.00           C  
ATOM   1071  O   GLU A 523      54.341  51.027  33.324  1.00  0.00           O  
ATOM   1072  CB  GLU A 523      56.333  52.543  34.399  1.00  0.00           C  
ATOM   1073  CG  GLU A 523      57.350  53.604  34.759  1.00  0.00           C  
ATOM   1074  CD  GLU A 523      57.923  54.291  33.544  1.00  0.00           C  
ATOM   1075  OE1 GLU A 523      57.219  55.139  32.956  1.00  0.00           O  
ATOM   1076  OE2 GLU A 523      59.077  53.983  33.178  1.00  0.00           O  
ATOM   1077  N   ARG A 524      52.697  51.951  34.552  1.00  0.00           N  
ATOM   1078  CA  ARG A 524      51.672  51.002  34.145  1.00  0.00           C  
ATOM   1079  C   ARG A 524      50.306  51.688  34.134  1.00  0.00           C  
ATOM   1080  O   ARG A 524      50.105  52.701  34.808  1.00  0.00           O  
ATOM   1081  CB  ARG A 524      51.666  49.799  35.098  1.00  0.00           C  
ATOM   1082  CG  ARG A 524      50.392  49.637  35.912  1.00  0.00           C  
ATOM   1083  CD  ARG A 524      50.668  48.920  37.216  1.00  0.00           C  
ATOM   1084  NE  ARG A 524      50.359  47.497  37.133  1.00  0.00           N  
ATOM   1085  CZ  ARG A 524      49.156  47.004  36.856  1.00  0.00           C  
ATOM   1086  NH1 ARG A 524      48.131  47.816  36.629  1.00  0.00           N  
ATOM   1087  NH2 ARG A 524      48.977  45.691  36.809  1.00  0.00           N  
ATOM   1088  N   PHE A 525      49.376  51.140  33.357  1.00  0.00           N  
ATOM   1089  CA  PHE A 525      48.035  51.707  33.259  1.00  0.00           C  
ATOM   1090  C   PHE A 525      47.106  51.090  34.293  1.00  0.00           C  
ATOM   1091  O   PHE A 525      47.277  49.937  34.681  1.00  0.00           O  
ATOM   1092  CB  PHE A 525      47.466  51.479  31.860  1.00  0.00           C  
ATOM   1093  CG  PHE A 525      48.050  52.382  30.820  1.00  0.00           C  
ATOM   1094  CD1 PHE A 525      47.490  53.630  30.574  1.00  0.00           C  
ATOM   1095  CD2 PHE A 525      49.164  51.988  30.086  1.00  0.00           C  
ATOM   1096  CE1 PHE A 525      48.030  54.477  29.610  1.00  0.00           C  
ATOM   1097  CE2 PHE A 525      49.713  52.827  29.121  1.00  0.00           C  
ATOM   1098  CZ  PHE A 525      49.144  54.075  28.882  1.00  0.00           C  
ATOM   1099  N   TYR A 526      46.127  51.870  34.738  1.00  0.00           N  
ATOM   1100  CA  TYR A 526      45.164  51.408  35.728  1.00  0.00           C  
ATOM   1101  C   TYR A 526      43.750  51.715  35.261  1.00  0.00           C  
ATOM   1102  O   TYR A 526      43.540  52.548  34.377  1.00  0.00           O  
ATOM   1103  CB  TYR A 526      45.402  52.101  37.075  1.00  0.00           C  
ATOM   1104  CG  TYR A 526      46.545  51.533  37.884  1.00  0.00           C  
ATOM   1105  CD1 TYR A 526      46.400  50.346  38.598  1.00  0.00           C  
ATOM   1106  CD2 TYR A 526      47.772  52.190  37.942  1.00  0.00           C  
ATOM   1107  CE1 TYR A 526      47.452  49.826  39.349  1.00  0.00           C  
ATOM   1108  CE2 TYR A 526      48.828  51.682  38.689  1.00  0.00           C  
ATOM   1109  CZ  TYR A 526      48.665  50.502  39.388  1.00  0.00           C  
ATOM   1110  OH  TYR A 526      49.718  50.001  40.119  1.00  0.00           O  
ATOM   1111  N   THR A 527      42.781  51.034  35.858  1.00  0.00           N  
ATOM   1112  CA  THR A 527      41.382  51.251  35.522  1.00  0.00           C  
ATOM   1113  C   THR A 527      40.708  51.882  36.732  1.00  0.00           C  
ATOM   1114  O   THR A 527      41.286  51.922  37.820  1.00  0.00           O  
ATOM   1115  CB  THR A 527      40.670  49.932  35.188  1.00  0.00           C  
ATOM   1116  OG1 THR A 527      40.492  49.169  36.387  1.00  0.00           O  
ATOM   1117  CG2 THR A 527      41.485  49.126  34.191  1.00  0.00           C  
ATOM   1118  N   GLU A 528      39.492  52.377  36.541  1.00  0.00           N  
ATOM   1119  CA  GLU A 528      38.746  53.003  37.625  1.00  0.00           C  
ATOM   1120  C   GLU A 528      38.777  52.144  38.882  1.00  0.00           C  
ATOM   1121  O   GLU A 528      39.295  52.561  39.920  1.00  0.00           O  
ATOM   1122  CB  GLU A 528      37.294  53.230  37.202  1.00  0.00           C  
ATOM   1123  CG  GLU A 528      36.878  54.687  37.182  1.00  0.00           C  
ATOM   1124  CD  GLU A 528      37.871  55.556  36.444  1.00  0.00           C  
ATOM   1125  OE1 GLU A 528      38.828  56.041  37.088  1.00  0.00           O  
ATOM   1126  OE2 GLU A 528      37.696  55.749  35.220  1.00  0.00           O  
ATOM   1127  N   LYS A 529      38.227  50.938  38.775  1.00  0.00           N  
ATOM   1128  CA  LYS A 529      38.160  50.005  39.894  1.00  0.00           C  
ATOM   1129  C   LYS A 529      39.511  49.727  40.555  1.00  0.00           C  
ATOM   1130  O   LYS A 529      39.600  49.622  41.780  1.00  0.00           O  
ATOM   1131  CB  LYS A 529      37.541  48.681  39.433  1.00  0.00           C  
ATOM   1132  CG  LYS A 529      37.677  47.547  40.444  1.00  0.00           C  
ATOM   1133  CD  LYS A 529      36.935  46.297  39.991  1.00  0.00           C  
ATOM   1134  CE  LYS A 529      37.859  45.347  39.237  1.00  0.00           C  
ATOM   1135  NZ  LYS A 529      38.340  44.225  40.094  1.00  0.00           N  
ATOM   1136  N   GLU A 530      40.554  49.604  39.741  1.00  0.00           N  
ATOM   1137  CA  GLU A 530      41.893  49.322  40.245  1.00  0.00           C  
ATOM   1138  C   GLU A 530      42.437  50.426  41.144  1.00  0.00           C  
ATOM   1139  O   GLU A 530      43.309  50.184  41.977  1.00  0.00           O  
ATOM   1140  CB  GLU A 530      42.854  49.100  39.077  1.00  0.00           C  
ATOM   1141  CG  GLU A 530      42.840  47.684  38.530  1.00  0.00           C  
ATOM   1142  CD  GLU A 530      43.720  47.525  37.304  1.00  0.00           C  
ATOM   1143  OE1 GLU A 530      43.332  48.021  36.225  1.00  0.00           O  
ATOM   1144  OE2 GLU A 530      44.798  46.904  37.421  1.00  0.00           O  
ATOM   1145  N   LEU A 531      41.919  51.636  40.973  1.00  0.00           N  
ATOM   1146  CA  LEU A 531      42.365  52.776  41.763  1.00  0.00           C  
ATOM   1147  C   LEU A 531      41.695  52.820  43.128  1.00  0.00           C  
ATOM   1148  O   LEU A 531      40.467  52.819  43.234  1.00  0.00           O  
ATOM   1149  CB  LEU A 531      42.077  54.080  41.016  1.00  0.00           C  
ATOM   1150  CG  LEU A 531      42.687  54.226  39.621  1.00  0.00           C  
ATOM   1151  CD1 LEU A 531      42.487  55.651  39.134  1.00  0.00           C  
ATOM   1152  CD2 LEU A 531      44.168  53.871  39.659  1.00  0.00           C  
ATOM   1153  N   VAL A 767      42.509  52.853  44.175  1.00  0.00           N  
ATOM   1154  CA  VAL A 767      41.979  52.913  45.525  1.00  0.00           C  
ATOM   1155  C   VAL A 767      41.377  54.300  45.749  1.00  0.00           C  
ATOM   1156  O   VAL A 767      41.950  55.148  46.433  1.00  0.00           O  
ATOM   1157  CB  VAL A 767      43.081  52.627  46.571  1.00  0.00           C  
ATOM   1158  CG1 VAL A 767      43.526  51.176  46.458  1.00  0.00           C  
ATOM   1159  CG2 VAL A 767      44.266  53.555  46.358  1.00  0.00           C  
ATOM   1160  N   GLU A 768      40.216  54.516  45.139  1.00  0.00           N  
ATOM   1161  CA  GLU A 768      39.488  55.774  45.240  1.00  0.00           C  
ATOM   1162  C   GLU A 768      40.265  56.978  44.721  1.00  0.00           C  
ATOM   1163  O   GLU A 768      40.703  57.831  45.496  1.00  0.00           O  
ATOM   1164  CB  GLU A 768      39.055  56.018  46.688  1.00  0.00           C  
ATOM   1165  CG  GLU A 768      37.609  56.488  46.847  1.00  0.00           C  
ATOM   1166  CD  GLU A 768      36.739  56.168  45.640  1.00  0.00           C  
ATOM   1167  OE1 GLU A 768      36.844  56.885  44.620  1.00  0.00           O  
ATOM   1168  OE2 GLU A 768      35.948  55.202  45.714  1.00  0.00           O  
ATOM   1169  N   GLY A 769      40.429  57.039  43.403  1.00  0.00           N  
ATOM   1170  CA  GLY A 769      41.131  58.151  42.789  1.00  0.00           C  
ATOM   1171  C   GLY A 769      42.627  57.988  42.595  1.00  0.00           C  
ATOM   1172  O   GLY A 769      43.140  58.211  41.498  1.00  0.00           O  
ATOM   1173  N   LEU A 770      43.331  57.596  43.652  1.00  0.00           N  
ATOM   1174  CA  LEU A 770      44.779  57.440  43.584  1.00  0.00           C  
ATOM   1175  C   LEU A 770      45.279  56.022  43.309  1.00  0.00           C  
ATOM   1176  O   LEU A 770      44.527  55.050  43.379  1.00  0.00           O  
ATOM   1177  CB  LEU A 770      45.406  57.972  44.874  1.00  0.00           C  
ATOM   1178  CG  LEU A 770      44.870  59.338  45.318  1.00  0.00           C  
ATOM   1179  CD1 LEU A 770      45.207  59.578  46.779  1.00  0.00           C  
ATOM   1180  CD2 LEU A 770      45.464  60.433  44.443  1.00  0.00           C  
ATOM   1181  N   CYS A 771      46.565  55.927  42.983  1.00  0.00           N  
ATOM   1182  CA  CYS A 771      47.213  54.654  42.688  1.00  0.00           C  
ATOM   1183  C   CYS A 771      47.320  53.789  43.941  1.00  0.00           C  
ATOM   1184  O   CYS A 771      47.664  54.284  45.015  1.00  0.00           O  
ATOM   1185  CB  CYS A 771      48.614  54.904  42.117  1.00  0.00           C  
ATOM   1186  SG  CYS A 771      49.679  53.437  41.986  1.00  0.00           S  
ATOM   1187  N   PRO A 772      47.029  52.481  43.815  1.00  0.00           N  
ATOM   1188  CA  PRO A 772      47.104  51.563  44.959  1.00  0.00           C  
ATOM   1189  C   PRO A 772      48.425  51.754  45.692  1.00  0.00           C  
ATOM   1190  O   PRO A 772      48.453  51.984  46.901  1.00  0.00           O  
ATOM   1191  CB  PRO A 772      46.988  50.181  44.321  1.00  0.00           C  
ATOM   1192  CG  PRO A 772      46.243  50.416  43.054  1.00  0.00           C  
ATOM   1193  CD  PRO A 772      46.620  51.792  42.579  1.00  0.00           C  
ATOM   1194  N   ILE A 773      49.520  51.649  44.948  1.00  0.00           N  
ATOM   1195  CA  ILE A 773      50.848  51.854  45.511  1.00  0.00           C  
ATOM   1196  C   ILE A 773      51.157  53.330  45.290  1.00  0.00           C  
ATOM   1197  O   ILE A 773      50.491  53.987  44.496  1.00  0.00           O  
ATOM   1198  CB  ILE A 773      51.919  51.021  44.780  1.00  0.00           C  
ATOM   1199  CG1 ILE A 773      51.309  49.730  44.240  1.00  0.00           C  
ATOM   1200  CG2 ILE A 773      53.059  50.700  45.727  1.00  0.00           C  
ATOM   1201  CD1 ILE A 773      52.262  48.935  43.377  1.00  0.00           C  
ATOM   1202  N   HIS A 791      52.158  53.856  45.984  1.00  0.00           N  
ATOM   1203  CA  HIS A 791      52.515  55.262  45.830  1.00  0.00           C  
ATOM   1204  C   HIS A 791      51.391  56.185  46.299  1.00  0.00           C  
ATOM   1205  O   HIS A 791      51.643  57.316  46.706  1.00  0.00           O  
ATOM   1206  CB  HIS A 791      52.855  55.562  44.365  1.00  0.00           C  
ATOM   1207  CG  HIS A 791      53.817  54.588  43.760  1.00  0.00           C  
ATOM   1208  ND1 HIS A 791      53.573  53.940  42.568  1.00  0.00           N  
ATOM   1209  CD2 HIS A 791      55.022  54.144  44.188  1.00  0.00           C  
ATOM   1210  CE1 HIS A 791      54.585  53.139  42.289  1.00  0.00           C  
ATOM   1211  NE2 HIS A 791      55.478  53.245  43.256  1.00  0.00           N  
ATOM   1212  N   GLY A 792      50.155  55.698  46.246  1.00  0.00           N  
ATOM   1213  CA  GLY A 792      49.025  56.505  46.671  1.00  0.00           C  
ATOM   1214  C   GLY A 792      49.102  57.901  46.092  1.00  0.00           C  
ATOM   1215  O   GLY A 792      48.874  58.890  46.787  1.00  0.00           O  
ATOM   1216  N   ARG A 794      49.435  57.977  44.808  1.00  0.00           N  
ATOM   1217  CA  ARG A 794      49.554  59.250  44.111  1.00  0.00           C  
ATOM   1218  C   ARG A 794      48.539  59.310  42.977  1.00  0.00           C  
ATOM   1219  O   ARG A 794      48.084  58.277  42.485  1.00  0.00           O  
ATOM   1220  CB  ARG A 794      50.968  59.406  43.544  1.00  0.00           C  
ATOM   1221  CG  ARG A 794      51.392  58.274  42.619  1.00  0.00           C  
ATOM   1222  CD  ARG A 794      51.238  58.669  41.159  1.00  0.00           C  
ATOM   1223  NE  ARG A 794      51.708  60.031  40.917  1.00  0.00           N  
ATOM   1224  CZ  ARG A 794      52.976  60.412  41.028  1.00  0.00           C  
ATOM   1225  NH1 ARG A 794      53.907  59.532  41.376  1.00  0.00           N  
ATOM   1226  NH2 ARG A 794      53.315  61.673  40.793  1.00  0.00           N  
ATOM   1227  N   PRO A 795      48.172  60.526  42.546  1.00  0.00           N  
ATOM   1228  CA  PRO A 795      47.202  60.706  41.462  1.00  0.00           C  
ATOM   1229  C   PRO A 795      47.712  60.222  40.108  1.00  0.00           C  
ATOM   1230  O   PRO A 795      48.871  60.438  39.747  1.00  0.00           O  
ATOM   1231  CB  PRO A 795      46.930  62.214  41.452  1.00  0.00           C  
ATOM   1232  CG  PRO A 795      47.550  62.751  42.707  1.00  0.00           C  
ATOM   1233  CD  PRO A 795      48.653  61.814  43.071  1.00  0.00           C  
ATOM   1234  N   VAL A 826      46.836  59.565  39.360  1.00  0.00           N  
ATOM   1235  CA  VAL A 826      47.192  59.067  38.045  1.00  0.00           C  
ATOM   1236  C   VAL A 826      46.736  60.095  37.020  1.00  0.00           C  
ATOM   1237  O   VAL A 826      45.837  60.889  37.290  1.00  0.00           O  
ATOM   1238  CB  VAL A 826      46.510  57.715  37.760  1.00  0.00           C  
ATOM   1239  CG1 VAL A 826      47.152  56.626  38.611  1.00  0.00           C  
ATOM   1240  CG2 VAL A 826      45.022  57.809  38.048  1.00  0.00           C  
ATOM   1241  N   GLU A 827      47.364  60.087  35.851  1.00  0.00           N  
ATOM   1242  CA  GLU A 827      47.014  61.035  34.803  1.00  0.00           C  
ATOM   1243  C   GLU A 827      46.750  60.323  33.482  1.00  0.00           C  
ATOM   1244  O   GLU A 827      47.329  59.273  33.201  1.00  0.00           O  
ATOM   1245  CB  GLU A 827      48.142  62.057  34.622  1.00  0.00           C  
ATOM   1246  CG  GLU A 827      48.780  62.526  35.925  1.00  0.00           C  
ATOM   1247  CD  GLU A 827      50.287  62.689  35.819  1.00  0.00           C  
ATOM   1248  OE1 GLU A 827      50.735  63.534  35.020  1.00  0.00           O  
ATOM   1249  OE2 GLU A 827      51.025  61.976  36.536  1.00  0.00           O  
ATOM   1250  N   ARG A 829      45.868  60.901  32.676  1.00  0.00           N  
ATOM   1251  CA  ARG A 829      45.540  60.331  31.377  1.00  0.00           C  
ATOM   1252  C   ARG A 829      46.787  60.379  30.508  1.00  0.00           C  
ATOM   1253  O   ARG A 829      47.454  61.411  30.417  1.00  0.00           O  
ATOM   1254  CB  ARG A 829      44.418  61.130  30.710  1.00  0.00           C  
ATOM   1255  CG  ARG A 829      43.022  60.700  31.130  1.00  0.00           C  
ATOM   1256  CD  ARG A 829      42.291  59.998  29.996  1.00  0.00           C  
ATOM   1257  NE  ARG A 829      41.304  59.042  30.496  1.00  0.00           N  
ATOM   1258  CZ  ARG A 829      40.821  58.027  29.788  1.00  0.00           C  
ATOM   1259  NH1 ARG A 829      41.233  57.829  28.542  1.00  0.00           N  
ATOM   1260  NH2 ARG A 829      39.928  57.206  30.325  1.00  0.00           N  
ATOM   1261  N   ARG A 830      47.102  59.259  29.871  1.00  0.00           N  
ATOM   1262  CA  ARG A 830      48.276  59.198  29.018  1.00  0.00           C  
ATOM   1263  C   ARG A 830      48.111  58.231  27.859  1.00  0.00           C  
ATOM   1264  O   ARG A 830      47.274  57.332  27.901  1.00  0.00           O  
ATOM   1265  CB  ARG A 830      49.496  58.800  29.843  1.00  0.00           C  
ATOM   1266  CG  ARG A 830      50.507  59.915  29.975  1.00  0.00           C  
ATOM   1267  CD  ARG A 830      50.971  60.073  31.399  1.00  0.00           C  
ATOM   1268  NE  ARG A 830      52.420  60.209  31.457  1.00  0.00           N  
ATOM   1269  CZ  ARG A 830      53.052  61.262  31.961  1.00  0.00           C  
ATOM   1270  NH1 ARG A 830      52.363  62.282  32.455  1.00  0.00           N  
ATOM   1271  NH2 ARG A 830      54.375  61.293  31.970  1.00  0.00           N  
ATOM   1272  N   LYS A 831      48.914  58.431  26.821  1.00  0.00           N  
ATOM   1273  CA  LYS A 831      48.880  57.568  25.653  1.00  0.00           C  
ATOM   1274  C   LYS A 831      50.245  56.914  25.511  1.00  0.00           C  
ATOM   1275  O   LYS A 831      51.263  57.481  25.921  1.00  0.00           O  
ATOM   1276  CB  LYS A 831      48.552  58.373  24.391  1.00  0.00           C  
ATOM   1277  CG  LYS A 831      49.423  59.608  24.200  1.00  0.00           C  
ATOM   1278  CD  LYS A 831      50.718  59.275  23.466  1.00  0.00           C  
ATOM   1279  CE  LYS A 831      51.698  60.440  23.518  1.00  0.00           C  
ATOM   1280  NZ  LYS A 831      53.054  60.012  23.973  1.00  0.00           N  
ATOM   1281  N   GLU A 832      50.263  55.718  24.934  1.00  0.00           N  
ATOM   1282  CA  GLU A 832      51.503  54.985  24.741  1.00  0.00           C  
ATOM   1283  C   GLU A 832      51.378  54.065  23.538  1.00  0.00           C  
ATOM   1284  O   GLU A 832      50.337  53.442  23.337  1.00  0.00           O  
ATOM   1285  CB  GLU A 832      51.823  54.160  25.987  1.00  0.00           C  
ATOM   1286  CG  GLU A 832      53.007  53.227  25.834  1.00  0.00           C  
ATOM   1287  CD  GLU A 832      53.141  52.286  27.012  1.00  0.00           C  
ATOM   1288  OE1 GLU A 832      52.476  51.232  26.994  1.00  0.00           O  
ATOM   1289  OE2 GLU A 832      53.898  52.606  27.957  1.00  0.00           O  
ATOM   1290  N   GLY A 833      52.443  53.979  22.748  1.00  0.00           N  
ATOM   1291  CA  GLY A 833      52.430  53.125  21.573  1.00  0.00           C  
ATOM   1292  C   GLY A 833      52.414  51.659  21.967  1.00  0.00           C  
ATOM   1293  O   GLY A 833      53.297  51.192  22.683  1.00  0.00           O  
ATOM   1294  N   ASN A 834      51.408  50.936  21.492  1.00  0.00           N  
ATOM   1295  CA  ASN A 834      51.258  49.521  21.803  1.00  0.00           C  
ATOM   1296  C   ASN A 834      50.811  48.755  20.563  1.00  0.00           C  
ATOM   1297  O   ASN A 834      50.163  49.310  19.670  1.00  0.00           O  
ATOM   1298  CB  ASN A 834      50.187  49.322  22.876  1.00  0.00           C  
ATOM   1299  CG  ASN A 834      50.699  49.554  24.283  1.00  0.00           C  
ATOM   1300  OD1 ASN A 834      51.847  49.950  24.501  1.00  0.00           O  
ATOM   1301  ND2 ASN A 834      49.836  49.302  25.253  1.00  0.00           N  
ATOM   1302  N   TYR A 835      51.159  47.476  20.511  1.00  0.00           N  
ATOM   1303  CA  TYR A 835      50.733  46.638  19.404  1.00  0.00           C  
ATOM   1304  C   TYR A 835      49.430  46.010  19.871  1.00  0.00           C  
ATOM   1305  O   TYR A 835      49.299  45.622  21.033  1.00  0.00           O  
ATOM   1306  CB  TYR A 835      51.768  45.559  19.106  1.00  0.00           C  
ATOM   1307  CG  TYR A 835      52.917  46.038  18.248  1.00  0.00           C  
ATOM   1308  CD1 TYR A 835      52.845  45.984  16.857  1.00  0.00           C  
ATOM   1309  CD2 TYR A 835      54.078  46.546  18.830  1.00  0.00           C  
ATOM   1310  CE1 TYR A 835      53.903  46.425  16.065  1.00  0.00           C  
ATOM   1311  CE2 TYR A 835      55.138  46.988  18.052  1.00  0.00           C  
ATOM   1312  CZ  TYR A 835      55.046  46.926  16.671  1.00  0.00           C  
ATOM   1313  OH  TYR A 835      56.097  47.377  15.903  1.00  0.00           O  
ATOM   1314  N   PHE A 836      48.459  45.911  18.976  1.00  0.00           N  
ATOM   1315  CA  PHE A 836      47.179  45.348  19.359  1.00  0.00           C  
ATOM   1316  C   PHE A 836      46.831  44.098  18.585  1.00  0.00           C  
ATOM   1317  O   PHE A 836      47.381  43.824  17.514  1.00  0.00           O  
ATOM   1318  CB  PHE A 836      46.067  46.378  19.152  1.00  0.00           C  
ATOM   1319  CG  PHE A 836      46.141  47.550  20.082  1.00  0.00           C  
ATOM   1320  CD1 PHE A 836      47.059  48.568  19.864  1.00  0.00           C  
ATOM   1321  CD2 PHE A 836      45.273  47.650  21.163  1.00  0.00           C  
ATOM   1322  CE1 PHE A 836      47.114  49.673  20.710  1.00  0.00           C  
ATOM   1323  CE2 PHE A 836      45.319  48.749  22.015  1.00  0.00           C  
ATOM   1324  CZ  PHE A 836      46.241  49.761  21.788  1.00  0.00           C  
ATOM   1325  N   PHE A 837      45.900  43.342  19.151  1.00  0.00           N  
ATOM   1326  CA  PHE A 837      45.412  42.118  18.541  1.00  0.00           C  
ATOM   1327  C   PHE A 837      43.940  42.390  18.239  1.00  0.00           C  
ATOM   1328  O   PHE A 837      43.190  42.810  19.127  1.00  0.00           O  
ATOM   1329  CB  PHE A 837      45.556  40.954  19.526  1.00  0.00           C  
ATOM   1330  CG  PHE A 837      44.741  39.747  19.168  1.00  0.00           C  
ATOM   1331  CD1 PHE A 837      44.854  39.158  17.910  1.00  0.00           C  
ATOM   1332  CD2 PHE A 837      43.863  39.192  20.091  1.00  0.00           C  
ATOM   1333  CE1 PHE A 837      44.102  38.030  17.579  1.00  0.00           C  
ATOM   1334  CE2 PHE A 837      43.112  38.071  19.773  1.00  0.00           C  
ATOM   1335  CZ  PHE A 837      43.230  37.487  18.513  1.00  0.00           C  
ATOM   1336  N   ARG A 838      43.543  42.185  16.987  1.00  0.00           N  
ATOM   1337  CA  ARG A 838      42.164  42.406  16.562  1.00  0.00           C  
ATOM   1338  C   ARG A 838      41.274  41.336  17.187  1.00  0.00           C  
ATOM   1339  O   ARG A 838      40.927  40.342  16.548  1.00  0.00           O  
ATOM   1340  CB  ARG A 838      42.059  42.342  15.031  1.00  0.00           C  
ATOM   1341  CG  ARG A 838      43.021  43.276  14.290  1.00  0.00           C  
ATOM   1342  CD  ARG A 838      42.991  43.033  12.786  1.00  0.00           C  
ATOM   1343  NE  ARG A 838      44.019  43.797  12.079  1.00  0.00           N  
ATOM   1344  CZ  ARG A 838      43.975  45.112  11.884  1.00  0.00           C  
ATOM   1345  NH1 ARG A 838      42.951  45.820  12.341  1.00  0.00           N  
ATOM   1346  NH2 ARG A 838      44.961  45.721  11.243  1.00  0.00           N  
ATOM   1347  N   MET A 839      40.906  41.548  18.445  1.00  0.00           N  
ATOM   1348  CA  MET A 839      40.070  40.598  19.156  1.00  0.00           C  
ATOM   1349  C   MET A 839      38.592  40.777  18.819  1.00  0.00           C  
ATOM   1350  O   MET A 839      37.853  39.803  18.717  1.00  0.00           O  
ATOM   1351  CB  MET A 839      40.285  40.761  20.661  1.00  0.00           C  
ATOM   1352  CG  MET A 839      39.544  39.769  21.521  1.00  0.00           C  
ATOM   1353  SD  MET A 839      40.115  39.859  23.227  1.00  0.00           S  
ATOM   1354  CE  MET A 839      39.616  41.467  23.707  1.00  0.00           C  
ATOM   1355  N   GLU A 840      38.164  42.021  18.633  1.00  0.00           N  
ATOM   1356  CA  GLU A 840      36.763  42.288  18.329  1.00  0.00           C  
ATOM   1357  C   GLU A 840      36.273  41.486  17.132  1.00  0.00           C  
ATOM   1358  O   GLU A 840      35.178  40.936  17.147  1.00  0.00           O  
ATOM   1359  CB  GLU A 840      36.548  43.783  18.074  1.00  0.00           C  
ATOM   1360  CG  GLU A 840      35.116  44.160  17.698  1.00  0.00           C  
ATOM   1361  CD  GLU A 840      34.088  43.678  18.704  1.00  0.00           C  
ATOM   1362  OE1 GLU A 840      34.463  43.425  19.869  1.00  0.00           O  
ATOM   1363  OE2 GLU A 840      32.899  43.554  18.330  1.00  0.00           O  
ATOM   1364  N   LYS A 841      37.095  41.418  16.096  1.00  0.00           N  
ATOM   1365  CA  LYS A 841      36.739  40.694  14.885  1.00  0.00           C  
ATOM   1366  C   LYS A 841      36.274  39.271  15.194  1.00  0.00           C  
ATOM   1367  O   LYS A 841      35.502  38.686  14.438  1.00  0.00           O  
ATOM   1368  CB  LYS A 841      37.945  40.689  13.938  1.00  0.00           C  
ATOM   1369  CG  LYS A 841      38.241  39.381  13.226  1.00  0.00           C  
ATOM   1370  CD  LYS A 841      39.667  39.390  12.695  1.00  0.00           C  
ATOM   1371  CE  LYS A 841      39.862  38.362  11.602  1.00  0.00           C  
ATOM   1372  NZ  LYS A 841      39.579  38.938  10.255  1.00  0.00           N  
ATOM   1373  N   TYR A 844      36.718  38.730  16.325  1.00  0.00           N  
ATOM   1374  CA  TYR A 844      36.359  37.365  16.701  1.00  0.00           C  
ATOM   1375  C   TYR A 844      35.161  37.227  17.632  1.00  0.00           C  
ATOM   1376  O   TYR A 844      34.745  36.110  17.936  1.00  0.00           O  
ATOM   1377  CB  TYR A 844      37.571  36.666  17.317  1.00  0.00           C  
ATOM   1378  CG  TYR A 844      38.677  36.430  16.324  1.00  0.00           C  
ATOM   1379  CD1 TYR A 844      38.556  35.443  15.348  1.00  0.00           C  
ATOM   1380  CD2 TYR A 844      39.830  37.212  16.334  1.00  0.00           C  
ATOM   1381  CE1 TYR A 844      39.550  35.242  14.405  1.00  0.00           C  
ATOM   1382  CE2 TYR A 844      40.835  37.019  15.393  1.00  0.00           C  
ATOM   1383  CZ  TYR A 844      40.684  36.030  14.431  1.00  0.00           C  
ATOM   1384  OH  TYR A 844      41.663  35.818  13.495  1.00  0.00           O  
ATOM   1385  N   ARG A 845      34.600  38.349  18.076  1.00  0.00           N  
ATOM   1386  CA  ARG A 845      33.450  38.305  18.974  1.00  0.00           C  
ATOM   1387  C   ARG A 845      32.277  37.497  18.414  1.00  0.00           C  
ATOM   1388  O   ARG A 845      31.720  36.645  19.109  1.00  0.00           O  
ATOM   1389  CB  ARG A 845      32.973  39.717  19.308  1.00  0.00           C  
ATOM   1390  CG  ARG A 845      31.921  39.754  20.406  1.00  0.00           C  
ATOM   1391  CD  ARG A 845      31.633  41.171  20.849  1.00  0.00           C  
ATOM   1392  NE  ARG A 845      31.248  42.006  19.717  1.00  0.00           N  
ATOM   1393  CZ  ARG A 845      29.993  42.231  19.344  1.00  0.00           C  
ATOM   1394  NH1 ARG A 845      28.988  41.685  20.014  1.00  0.00           N  
ATOM   1395  NH2 ARG A 845      29.743  42.993  18.288  1.00  0.00           N  
ATOM   1396  N   PRO A 846      31.878  37.765  17.155  1.00  0.00           N  
ATOM   1397  CA  PRO A 846      30.761  37.025  16.561  1.00  0.00           C  
ATOM   1398  C   PRO A 846      30.941  35.521  16.714  1.00  0.00           C  
ATOM   1399  O   PRO A 846      30.067  34.836  17.239  1.00  0.00           O  
ATOM   1400  CB  PRO A 846      30.777  37.458  15.099  1.00  0.00           C  
ATOM   1401  CG  PRO A 846      31.426  38.810  15.118  1.00  0.00           C  
ATOM   1402  CD  PRO A 846      32.434  38.766  16.222  1.00  0.00           C  
ATOM   1403  N   TRP A 847      32.084  35.022  16.255  1.00  0.00           N  
ATOM   1404  CA  TRP A 847      32.400  33.597  16.337  1.00  0.00           C  
ATOM   1405  C   TRP A 847      32.320  33.061  17.761  1.00  0.00           C  
ATOM   1406  O   TRP A 847      31.696  32.032  18.006  1.00  0.00           O  
ATOM   1407  CB  TRP A 847      33.807  33.329  15.793  1.00  0.00           C  
ATOM   1408  CG  TRP A 847      34.373  32.020  16.267  1.00  0.00           C  
ATOM   1409  CD1 TRP A 847      34.133  30.791  15.739  1.00  0.00           C  
ATOM   1410  CD2 TRP A 847      35.228  31.812  17.399  1.00  0.00           C  
ATOM   1411  NE1 TRP A 847      34.781  29.823  16.471  1.00  0.00           N  
ATOM   1412  CE2 TRP A 847      35.461  30.424  17.497  1.00  0.00           C  
ATOM   1413  CE3 TRP A 847      35.818  32.663  18.342  1.00  0.00           C  
ATOM   1414  CZ2 TRP A 847      36.259  29.864  18.500  1.00  0.00           C  
ATOM   1415  CZ3 TRP A 847      36.614  32.104  19.342  1.00  0.00           C  
ATOM   1416  CH2 TRP A 847      36.824  30.718  19.410  1.00  0.00           C  
ATOM   1417  N   LEU A 848      32.971  33.754  18.693  1.00  0.00           N  
ATOM   1418  CA  LEU A 848      32.993  33.338  20.097  1.00  0.00           C  
ATOM   1419  C   LEU A 848      31.594  33.268  20.687  1.00  0.00           C  
ATOM   1420  O   LEU A 848      31.243  32.305  21.368  1.00  0.00           O  
ATOM   1421  CB  LEU A 848      33.848  34.309  20.920  1.00  0.00           C  
ATOM   1422  CG  LEU A 848      34.622  33.829  22.157  1.00  0.00           C  
ATOM   1423  CD1 LEU A 848      34.211  34.691  23.334  1.00  0.00           C  
ATOM   1424  CD2 LEU A 848      34.372  32.357  22.456  1.00  0.00           C  
ATOM   1425  N   GLN A 849      30.797  34.297  20.429  1.00  0.00           N  
ATOM   1426  CA  GLN A 849      29.430  34.349  20.931  1.00  0.00           C  
ATOM   1427  C   GLN A 849      28.714  33.055  20.574  1.00  0.00           C  
ATOM   1428  O   GLN A 849      28.170  32.368  21.440  1.00  0.00           O  
ATOM   1429  CB  GLN A 849      28.691  35.530  20.300  1.00  0.00           C  
ATOM   1430  CG  GLN A 849      27.583  36.108  21.157  1.00  0.00           C  
ATOM   1431  CD  GLN A 849      27.227  37.525  20.757  1.00  0.00           C  
ATOM   1432  OE1 GLN A 849      27.882  38.122  19.903  1.00  0.00           O  
ATOM   1433  NE2 GLN A 849      26.185  38.073  21.373  1.00  0.00           N  
ATOM   1434  N   GLU A 850      28.741  32.728  19.286  1.00  0.00           N  
ATOM   1435  CA  GLU A 850      28.097  31.531  18.759  1.00  0.00           C  
ATOM   1436  C   GLU A 850      28.715  30.228  19.247  1.00  0.00           C  
ATOM   1437  O   GLU A 850      28.009  29.233  19.422  1.00  0.00           O  
ATOM   1438  CB  GLU A 850      28.124  31.564  17.230  1.00  0.00           C  
ATOM   1439  CG  GLU A 850      27.379  30.421  16.563  1.00  0.00           C  
ATOM   1440  CD  GLU A 850      27.441  30.497  15.052  1.00  0.00           C  
ATOM   1441  OE1 GLU A 850      28.473  30.086  14.477  1.00  0.00           O  
ATOM   1442  OE2 GLU A 850      26.459  30.968  14.438  1.00  0.00           O  
ATOM   1443  N   TYR A 851      30.028  30.223  19.457  1.00  0.00           N  
ATOM   1444  CA  TYR A 851      30.700  29.015  19.929  1.00  0.00           C  
ATOM   1445  C   TYR A 851      30.180  28.632  21.309  1.00  0.00           C  
ATOM   1446  O   TYR A 851      29.908  27.461  21.582  1.00  0.00           O  
ATOM   1447  CB  TYR A 851      32.218  29.214  19.999  1.00  0.00           C  
ATOM   1448  CG  TYR A 851      32.957  27.919  20.270  1.00  0.00           C  
ATOM   1449  CD1 TYR A 851      33.126  27.446  21.572  1.00  0.00           C  
ATOM   1450  CD2 TYR A 851      33.442  27.140  19.220  1.00  0.00           C  
ATOM   1451  CE1 TYR A 851      33.755  26.225  21.819  1.00  0.00           C  
ATOM   1452  CE2 TYR A 851      34.069  25.922  19.455  1.00  0.00           C  
ATOM   1453  CZ  TYR A 851      34.220  25.470  20.756  1.00  0.00           C  
ATOM   1454  OH  TYR A 851      34.825  24.255  20.979  1.00  0.00           O  
ATOM   1455  N   ILE A 852      30.051  29.626  22.179  1.00  0.00           N  
ATOM   1456  CA  ILE A 852      29.552  29.398  23.526  1.00  0.00           C  
ATOM   1457  C   ILE A 852      28.081  28.998  23.461  1.00  0.00           C  
ATOM   1458  O   ILE A 852      27.597  28.229  24.291  1.00  0.00           O  
ATOM   1459  CB  ILE A 852      29.691  30.666  24.392  1.00  0.00           C  
ATOM   1460  CG1 ILE A 852      31.161  31.095  24.452  1.00  0.00           C  
ATOM   1461  CG2 ILE A 852      29.146  30.402  25.792  1.00  0.00           C  
ATOM   1462  CD1 ILE A 852      31.432  32.243  25.408  1.00  0.00           C  
ATOM   1463  N   GLN A 853      27.370  29.526  22.469  1.00  0.00           N  
ATOM   1464  CA  GLN A 853      25.959  29.207  22.306  1.00  0.00           C  
ATOM   1465  C   GLN A 853      25.817  27.765  21.840  1.00  0.00           C  
ATOM   1466  O   GLN A 853      24.853  27.086  22.185  1.00  0.00           O  
ATOM   1467  CB  GLN A 853      25.310  30.148  21.287  1.00  0.00           C  
ATOM   1468  CG  GLN A 853      24.374  31.184  21.898  1.00  0.00           C  
ATOM   1469  CD  GLN A 853      24.350  32.485  21.113  1.00  0.00           C  
ATOM   1470  OE1 GLN A 853      23.955  33.528  21.632  1.00  0.00           O  
ATOM   1471  NE2 GLN A 853      24.775  32.429  19.854  1.00  0.00           N  
ATOM   1472  N   GLU A 854      26.790  27.300  21.063  1.00  0.00           N  
ATOM   1473  CA  GLU A 854      26.779  25.936  20.539  1.00  0.00           C  
ATOM   1474  C   GLU A 854      27.390  24.931  21.510  1.00  0.00           C  
ATOM   1475  O   GLU A 854      27.203  23.723  21.365  1.00  0.00           O  
ATOM   1476  CB  GLU A 854      27.539  25.877  19.213  1.00  0.00           C  
ATOM   1477  CG  GLU A 854      26.651  25.820  17.981  1.00  0.00           C  
ATOM   1478  CD  GLU A 854      27.429  26.047  16.696  1.00  0.00           C  
ATOM   1479  OE1 GLU A 854      28.444  26.776  16.735  1.00  0.00           O  
ATOM   1480  OE2 GLU A 854      27.027  25.497  15.648  1.00  0.00           O  
ATOM   1481  N   ASN A 855      28.131  25.432  22.491  1.00  0.00           N  
ATOM   1482  CA  ASN A 855      28.762  24.572  23.483  1.00  0.00           C  
ATOM   1483  C   ASN A 855      28.402  25.066  24.881  1.00  0.00           C  
ATOM   1484  O   ASN A 855      29.156  25.810  25.509  1.00  0.00           O  
ATOM   1485  CB  ASN A 855      30.279  24.567  23.284  1.00  0.00           C  
ATOM   1486  CG  ASN A 855      30.680  24.127  21.887  1.00  0.00           C  
ATOM   1487  OD1 ASN A 855      30.978  22.953  21.650  1.00  0.00           O  
ATOM   1488  ND2 ASN A 855      30.686  25.072  20.948  1.00  0.00           N  
ATOM   1489  N   PRO A 856      27.230  24.651  25.384  1.00  0.00           N  
ATOM   1490  CA  PRO A 856      26.728  25.032  26.709  1.00  0.00           C  
ATOM   1491  C   PRO A 856      27.506  24.443  27.884  1.00  0.00           C  
ATOM   1492  O   PRO A 856      27.312  24.857  29.026  1.00  0.00           O  
ATOM   1493  CB  PRO A 856      25.278  24.558  26.688  1.00  0.00           C  
ATOM   1494  CG  PRO A 856      25.289  23.401  25.749  1.00  0.00           C  
ATOM   1495  CD  PRO A 856      26.291  23.756  24.682  1.00  0.00           C  
ATOM   1496  N   ASP A 857      28.379  23.480  27.602  1.00  0.00           N  
ATOM   1497  CA  ASP A 857      29.181  22.838  28.640  1.00  0.00           C  
ATOM   1498  C   ASP A 857      30.581  23.431  28.731  1.00  0.00           C  
ATOM   1499  O   ASP A 857      31.340  23.097  29.634  1.00  0.00           O  
ATOM   1500  CB  ASP A 857      29.301  21.337  28.365  1.00  0.00           C  
ATOM   1501  CG  ASP A 857      27.993  20.601  28.555  1.00  0.00           C  
ATOM   1502  OD1 ASP A 857      27.141  21.083  29.335  1.00  0.00           O  
ATOM   1503  OD2 ASP A 857      27.818  19.537  27.921  1.00  0.00           O  
ATOM   1504  N   LEU A 858      30.916  24.303  27.786  1.00  0.00           N  
ATOM   1505  CA  LEU A 858      32.228  24.941  27.739  1.00  0.00           C  
ATOM   1506  C   LEU A 858      32.667  25.471  29.101  1.00  0.00           C  
ATOM   1507  O   LEU A 858      33.700  25.061  29.633  1.00  0.00           O  
ATOM   1508  CB  LEU A 858      32.209  26.089  26.721  1.00  0.00           C  
ATOM   1509  CG  LEU A 858      33.447  26.376  25.862  1.00  0.00           C  
ATOM   1510  CD1 LEU A 858      33.980  27.753  26.216  1.00  0.00           C  
ATOM   1511  CD2 LEU A 858      34.517  25.317  26.071  1.00  0.00           C  
ATOM   1512  N   ILE A 859      31.881  26.391  29.651  1.00  0.00           N  
ATOM   1513  CA  ILE A 859      32.160  26.991  30.951  1.00  0.00           C  
ATOM   1514  C   ILE A 859      31.315  26.254  31.988  1.00  0.00           C  
ATOM   1515  O   ILE A 859      30.156  26.595  32.221  1.00  0.00           O  
ATOM   1516  CB  ILE A 859      31.807  28.492  30.929  1.00  0.00           C  
ATOM   1517  CG1 ILE A 859      32.532  29.163  29.760  1.00  0.00           C  
ATOM   1518  CG2 ILE A 859      32.203  29.154  32.240  1.00  0.00           C  
ATOM   1519  CD1 ILE A 859      31.956  30.503  29.368  1.00  0.00           C  
ATOM   1520  N   ARG A 860      31.924  25.242  32.601  1.00  0.00           N  
ATOM   1521  CA  ARG A 860      31.274  24.371  33.578  1.00  0.00           C  
ATOM   1522  C   ARG A 860      30.217  24.958  34.504  1.00  0.00           C  
ATOM   1523  O   ARG A 860      29.019  24.766  34.273  1.00  0.00           O  
ATOM   1524  CB  ARG A 860      32.330  23.633  34.405  1.00  0.00           C  
ATOM   1525  CG  ARG A 860      32.125  22.128  34.449  1.00  0.00           C  
ATOM   1526  CD  ARG A 860      31.968  21.559  33.053  1.00  0.00           C  
ATOM   1527  NE  ARG A 860      32.034  20.102  33.044  1.00  0.00           N  
ATOM   1528  CZ  ARG A 860      33.109  19.397  33.381  1.00  0.00           C  
ATOM   1529  NH1 ARG A 860      34.220  20.010  33.758  1.00  0.00           N  
ATOM   1530  NH2 ARG A 860      33.073  18.074  33.332  1.00  0.00           N  
ATOM   1531  N   PRO A 861      30.624  25.670  35.570  1.00  0.00           N  
ATOM   1532  CA  PRO A 861      29.526  26.182  36.395  1.00  0.00           C  
ATOM   1533  C   PRO A 861      28.593  27.073  35.576  1.00  0.00           C  
ATOM   1534  O   PRO A 861      28.961  28.176  35.163  1.00  0.00           O  
ATOM   1535  CB  PRO A 861      30.235  26.928  37.526  1.00  0.00           C  
ATOM   1536  CG  PRO A 861      31.643  26.401  37.523  1.00  0.00           C  
ATOM   1537  CD  PRO A 861      31.943  26.071  36.091  1.00  0.00           C  
ATOM   1538  N   GLU A 862      27.391  26.559  35.331  1.00  0.00           N  
ATOM   1539  CA  GLU A 862      26.359  27.241  34.557  1.00  0.00           C  
ATOM   1540  C   GLU A 862      26.281  28.743  34.824  1.00  0.00           C  
ATOM   1541  O   GLU A 862      26.306  29.549  33.895  1.00  0.00           O  
ATOM   1542  CB  GLU A 862      25.003  26.590  34.849  1.00  0.00           C  
ATOM   1543  CG  GLU A 862      23.836  27.149  34.056  1.00  0.00           C  
ATOM   1544  CD  GLU A 862      22.509  26.542  34.479  1.00  0.00           C  
ATOM   1545  OE1 GLU A 862      22.437  25.302  34.616  1.00  0.00           O  
ATOM   1546  OE2 GLU A 862      21.538  27.304  34.678  1.00  0.00           O  
ATOM   1547  N   GLY A 863      26.185  29.112  36.096  1.00  0.00           N  
ATOM   1548  CA  GLY A 863      26.095  30.516  36.450  1.00  0.00           C  
ATOM   1549  C   GLY A 863      27.096  31.381  35.711  1.00  0.00           C  
ATOM   1550  O   GLY A 863      26.754  32.451  35.204  1.00  0.00           O  
ATOM   1551  N   TYR A 864      28.333  30.905  35.643  1.00  0.00           N  
ATOM   1552  CA  TYR A 864      29.416  31.627  34.984  1.00  0.00           C  
ATOM   1553  C   TYR A 864      29.271  31.704  33.472  1.00  0.00           C  
ATOM   1554  O   TYR A 864      29.711  32.673  32.850  1.00  0.00           O  
ATOM   1555  CB  TYR A 864      30.755  30.980  35.344  1.00  0.00           C  
ATOM   1556  CG  TYR A 864      31.076  31.086  36.815  1.00  0.00           C  
ATOM   1557  CD1 TYR A 864      31.552  32.279  37.359  1.00  0.00           C  
ATOM   1558  CD2 TYR A 864      30.881  30.004  37.670  1.00  0.00           C  
ATOM   1559  CE1 TYR A 864      31.823  32.391  38.719  1.00  0.00           C  
ATOM   1560  CE2 TYR A 864      31.149  30.106  39.032  1.00  0.00           C  
ATOM   1561  CZ  TYR A 864      31.618  31.302  39.548  1.00  0.00           C  
ATOM   1562  OH  TYR A 864      31.874  31.412  40.894  1.00  0.00           O  
ATOM   1563  N   ARG A 865      28.653  30.689  32.878  1.00  0.00           N  
ATOM   1564  CA  ARG A 865      28.471  30.675  31.431  1.00  0.00           C  
ATOM   1565  C   ARG A 865      27.557  31.803  30.983  1.00  0.00           C  
ATOM   1566  O   ARG A 865      27.650  32.268  29.853  1.00  0.00           O  
ATOM   1567  CB  ARG A 865      27.883  29.339  30.968  1.00  0.00           C  
ATOM   1568  CG  ARG A 865      27.739  29.235  29.453  1.00  0.00           C  
ATOM   1569  CD  ARG A 865      26.822  28.093  29.043  1.00  0.00           C  
ATOM   1570  NE  ARG A 865      25.454  28.546  28.805  1.00  0.00           N  
ATOM   1571  CZ  ARG A 865      24.876  28.598  27.607  1.00  0.00           C  
ATOM   1572  NH1 ARG A 865      25.541  28.224  26.522  1.00  0.00           N  
ATOM   1573  NH2 ARG A 865      23.624  29.025  27.494  1.00  0.00           N  
ATOM   1574  N   ASN A 866      26.677  32.241  31.877  1.00  0.00           N  
ATOM   1575  CA  ASN A 866      25.735  33.309  31.570  1.00  0.00           C  
ATOM   1576  C   ASN A 866      26.374  34.685  31.709  1.00  0.00           C  
ATOM   1577  O   ASN A 866      25.887  35.666  31.144  1.00  0.00           O  
ATOM   1578  CB  ASN A 866      24.516  33.205  32.491  1.00  0.00           C  
ATOM   1579  CG  ASN A 866      23.709  31.940  32.250  1.00  0.00           C  
ATOM   1580  OD1 ASN A 866      23.732  31.371  31.155  1.00  0.00           O  
ATOM   1581  ND2 ASN A 866      22.990  31.493  33.276  1.00  0.00           N  
ATOM   1582  N   GLU A 867      27.466  34.754  32.461  1.00  0.00           N  
ATOM   1583  CA  GLU A 867      28.173  36.010  32.670  1.00  0.00           C  
ATOM   1584  C   GLU A 867      29.093  36.339  31.500  1.00  0.00           C  
ATOM   1585  O   GLU A 867      29.307  37.507  31.180  1.00  0.00           O  
ATOM   1586  CB  GLU A 867      28.992  35.948  33.957  1.00  0.00           C  
ATOM   1587  CG  GLU A 867      29.293  37.308  34.549  1.00  0.00           C  
ATOM   1588  CD  GLU A 867      29.925  37.212  35.919  1.00  0.00           C  
ATOM   1589  OE1 GLU A 867      29.696  36.194  36.612  1.00  0.00           O  
ATOM   1590  OE2 GLU A 867      30.651  38.154  36.300  1.00  0.00           O  
ATOM   1591  N   VAL A 868      29.646  35.307  30.872  1.00  0.00           N  
ATOM   1592  CA  VAL A 868      30.534  35.504  29.732  1.00  0.00           C  
ATOM   1593  C   VAL A 868      29.721  35.999  28.538  1.00  0.00           C  
ATOM   1594  O   VAL A 868      30.126  36.927  27.837  1.00  0.00           O  
ATOM   1595  CB  VAL A 868      31.240  34.191  29.350  1.00  0.00           C  
ATOM   1596  CG1 VAL A 868      32.059  34.382  28.081  1.00  0.00           C  
ATOM   1597  CG2 VAL A 868      32.121  33.734  30.494  1.00  0.00           C  
ATOM   1598  N   LEU A 869      28.568  35.373  28.325  1.00  0.00           N  
ATOM   1599  CA  LEU A 869      27.674  35.726  27.230  1.00  0.00           C  
ATOM   1600  C   LEU A 869      27.243  37.184  27.315  1.00  0.00           C  
ATOM   1601  O   LEU A 869      27.032  37.842  26.292  1.00  0.00           O  
ATOM   1602  CB  LEU A 869      26.434  34.832  27.261  1.00  0.00           C  
ATOM   1603  CG  LEU A 869      26.562  33.481  26.559  1.00  0.00           C  
ATOM   1604  CD1 LEU A 869      25.338  32.629  26.855  1.00  0.00           C  
ATOM   1605  CD2 LEU A 869      26.719  33.703  25.060  1.00  0.00           C  
ATOM   1606  N   ALA A 870      27.111  37.680  28.542  1.00  0.00           N  
ATOM   1607  CA  ALA A 870      26.698  39.057  28.774  1.00  0.00           C  
ATOM   1608  C   ALA A 870      27.742  40.059  28.287  1.00  0.00           C  
ATOM   1609  O   ALA A 870      27.391  41.139  27.811  1.00  0.00           O  
ATOM   1610  CB  ALA A 870      26.418  39.272  30.252  1.00  0.00           C  
ATOM   1611  N   MET A 872      29.020  39.705  28.410  1.00  0.00           N  
ATOM   1612  CA  MET A 872      30.093  40.591  27.964  1.00  0.00           C  
ATOM   1613  C   MET A 872      30.196  40.570  26.444  1.00  0.00           C  
ATOM   1614  O   MET A 872      30.458  41.594  25.813  1.00  0.00           O  
ATOM   1615  CB  MET A 872      31.443  40.169  28.559  1.00  0.00           C  
ATOM   1616  CG  MET A 872      31.370  39.224  29.744  1.00  0.00           C  
ATOM   1617  SD  MET A 872      32.931  39.169  30.668  1.00  0.00           S  
ATOM   1618  CE  MET A 872      33.286  37.425  30.633  1.00  0.00           C  
ATOM   1619  N   LEU A 873      29.994  39.394  25.858  1.00  0.00           N  
ATOM   1620  CA  LEU A 873      30.071  39.241  24.411  1.00  0.00           C  
ATOM   1621  C   LEU A 873      28.914  39.936  23.705  1.00  0.00           C  
ATOM   1622  O   LEU A 873      28.891  40.020  22.478  1.00  0.00           O  
ATOM   1623  CB  LEU A 873      30.077  37.760  24.036  1.00  0.00           C  
ATOM   1624  CG  LEU A 873      31.169  36.906  24.678  1.00  0.00           C  
ATOM   1625  CD1 LEU A 873      30.979  35.453  24.275  1.00  0.00           C  
ATOM   1626  CD2 LEU A 873      32.535  37.412  24.246  1.00  0.00           C  
ATOM   1627  N   ALA A 874      27.951  40.424  24.481  1.00  0.00           N  
ATOM   1628  CA  ALA A 874      26.796  41.111  23.917  1.00  0.00           C  
ATOM   1629  C   ALA A 874      27.197  42.513  23.469  1.00  0.00           C  
ATOM   1630  O   ALA A 874      26.564  43.106  22.593  1.00  0.00           O  
ATOM   1631  CB  ALA A 874      25.680  41.186  24.947  1.00  0.00           C  
ATOM   1632  N   GLU A1082      28.256  43.033  24.080  1.00  0.00           N  
ATOM   1633  CA  GLU A1082      28.772  44.356  23.756  1.00  0.00           C  
ATOM   1634  C   GLU A1082      30.170  44.214  23.162  1.00  0.00           C  
ATOM   1635  O   GLU A1082      30.859  43.224  23.409  1.00  0.00           O  
ATOM   1636  CB  GLU A1082      28.833  45.219  25.018  1.00  0.00           C  
ATOM   1637  CG  GLU A1082      27.502  45.358  25.738  1.00  0.00           C  
ATOM   1638  CD  GLU A1082      27.656  45.383  27.244  1.00  0.00           C  
ATOM   1639  OE1 GLU A1082      28.163  46.395  27.773  1.00  0.00           O  
ATOM   1640  OE2 GLU A1082      27.269  44.391  27.899  1.00  0.00           O  
ATOM   1641  N   PRO A1083      30.617  45.211  22.381  1.00  0.00           N  
ATOM   1642  CA  PRO A1083      31.954  45.120  21.784  1.00  0.00           C  
ATOM   1643  C   PRO A1083      33.018  44.903  22.854  1.00  0.00           C  
ATOM   1644  O   PRO A1083      33.016  45.578  23.883  1.00  0.00           O  
ATOM   1645  CB  PRO A1083      32.127  46.460  21.068  1.00  0.00           C  
ATOM   1646  CG  PRO A1083      30.744  46.975  20.875  1.00  0.00           C  
ATOM   1647  CD  PRO A1083      29.941  46.471  22.033  1.00  0.00           C  
ATOM   1648  N   ILE A1084      33.919  43.956  22.611  1.00  0.00           N  
ATOM   1649  CA  ILE A1084      34.983  43.662  23.561  1.00  0.00           C  
ATOM   1650  C   ILE A1084      36.249  44.451  23.242  1.00  0.00           C  
ATOM   1651  O   ILE A1084      37.200  44.449  24.021  1.00  0.00           O  
ATOM   1652  CB  ILE A1084      35.309  42.155  23.581  1.00  0.00           C  
ATOM   1653  CG1 ILE A1084      35.615  41.660  22.166  1.00  0.00           C  
ATOM   1654  CG2 ILE A1084      34.131  41.389  24.149  1.00  0.00           C  
ATOM   1655  CD1 ILE A1084      35.814  40.159  22.067  1.00  0.00           C  
ATOM   1656  N   GLY A1085      36.254  45.120  22.091  1.00  0.00           N  
ATOM   1657  CA  GLY A1085      37.401  45.919  21.696  1.00  0.00           C  
ATOM   1658  C   GLY A1085      38.621  45.117  21.291  1.00  0.00           C  
ATOM   1659  O   GLY A1085      38.580  43.891  21.252  1.00  0.00           O  
ATOM   1660  N   ASP A1087      39.704  45.819  20.969  1.00  0.00           N  
ATOM   1661  CA  ASP A1087      40.955  45.178  20.566  1.00  0.00           C  
ATOM   1662  C   ASP A1087      41.845  44.974  21.786  1.00  0.00           C  
ATOM   1663  O   ASP A1087      41.663  45.637  22.810  1.00  0.00           O  
ATOM   1664  CB  ASP A1087      41.673  46.033  19.520  1.00  0.00           C  
ATOM   1665  CG  ASP A1087      41.105  45.838  18.131  1.00  0.00           C  
ATOM   1666  OD1 ASP A1087      40.203  44.990  17.976  1.00  0.00           O  
ATOM   1667  OD2 ASP A1087      41.561  46.529  17.195  1.00  0.00           O  
ATOM   1668  N   LEU A1088      42.806  44.059  21.684  1.00  0.00           N  
ATOM   1669  CA  LEU A1088      43.674  43.761  22.824  1.00  0.00           C  
ATOM   1670  C   LEU A1088      45.112  44.240  22.721  1.00  0.00           C  
ATOM   1671  O   LEU A1088      45.831  43.888  21.788  1.00  0.00           O  
ATOM   1672  CB  LEU A1088      43.674  42.251  23.099  1.00  0.00           C  
ATOM   1673  CG  LEU A1088      44.252  41.815  24.452  1.00  0.00           C  
ATOM   1674  CD1 LEU A1088      43.332  42.264  25.588  1.00  0.00           C  
ATOM   1675  CD2 LEU A1088      44.421  40.306  24.475  1.00  0.00           C  
ATOM   1676  N   SER A1089      45.533  45.051  23.686  1.00  0.00           N  
ATOM   1677  CA  SER A1089      46.905  45.533  23.703  1.00  0.00           C  
ATOM   1678  C   SER A1089      47.710  44.325  24.148  1.00  0.00           C  
ATOM   1679  O   SER A1089      47.400  43.723  25.173  1.00  0.00           O  
ATOM   1680  CB  SER A1089      47.076  46.665  24.713  1.00  0.00           C  
ATOM   1681  OG  SER A1089      48.441  47.041  24.832  1.00  0.00           O  
ATOM   1682  N   ILE A1090      48.735  43.970  23.382  1.00  0.00           N  
ATOM   1683  CA  ILE A1090      49.553  42.808  23.703  1.00  0.00           C  
ATOM   1684  C   ILE A1090      51.025  43.108  23.980  1.00  0.00           C  
ATOM   1685  O   ILE A1090      51.797  42.198  24.265  1.00  0.00           O  
ATOM   1686  CB  ILE A1090      49.473  41.761  22.567  1.00  0.00           C  
ATOM   1687  CG1 ILE A1090      49.890  42.396  21.240  1.00  0.00           C  
ATOM   1688  CG2 ILE A1090      48.049  41.242  22.448  1.00  0.00           C  
ATOM   1689  CD1 ILE A1090      50.757  41.513  20.376  1.00  0.00           C  
ATOM   1690  N   SER A1091      51.420  44.374  23.904  1.00  0.00           N  
ATOM   1691  CA  SER A1091      52.815  44.726  24.157  1.00  0.00           C  
ATOM   1692  C   SER A1091      52.986  46.072  24.844  1.00  0.00           C  
ATOM   1693  O   SER A1091      52.035  46.838  24.998  1.00  0.00           O  
ATOM   1694  CB  SER A1091      53.602  44.747  22.847  1.00  0.00           C  
ATOM   1695  OG  SER A1091      53.489  46.019  22.215  1.00  0.00           O  
ATOM   1696  N   ARG A1093      54.223  46.347  25.243  1.00  0.00           N  
ATOM   1697  CA  ARG A1093      54.591  47.600  25.890  1.00  0.00           C  
ATOM   1698  C   ARG A1093      56.056  47.855  25.544  1.00  0.00           C  
ATOM   1699  O   ARG A1093      56.831  46.909  25.371  1.00  0.00           O  
ATOM   1700  CB  ARG A1093      54.404  47.493  27.407  1.00  0.00           C  
ATOM   1701  CG  ARG A1093      52.938  47.472  27.829  1.00  0.00           C  
ATOM   1702  CD  ARG A1093      52.720  47.968  29.252  1.00  0.00           C  
ATOM   1703  NE  ARG A1093      52.934  49.406  29.389  1.00  0.00           N  
ATOM   1704  CZ  ARG A1093      53.297  49.997  30.524  1.00  0.00           C  
ATOM   1705  NH1 ARG A1093      53.483  49.270  31.612  1.00  0.00           N  
ATOM   1706  NH2 ARG A1093      53.485  51.309  30.570  1.00  0.00           N  
ATOM   1707  N   PRO A1094      56.447  49.132  25.391  1.00  0.00           N  
ATOM   1708  CA  PRO A1094      57.848  49.410  25.061  1.00  0.00           C  
ATOM   1709  C   PRO A1094      58.837  48.894  26.101  1.00  0.00           C  
ATOM   1710  O   PRO A1094      58.605  48.994  27.309  1.00  0.00           O  
ATOM   1711  CB  PRO A1094      57.910  50.937  24.924  1.00  0.00           C  
ATOM   1712  CG  PRO A1094      56.645  51.457  25.489  1.00  0.00           C  
ATOM   1713  CD  PRO A1094      55.631  50.355  25.470  1.00  0.00           C  
ATOM   1714  N   LYS A1097      59.940  48.341  25.611  1.00  0.00           N  
ATOM   1715  CA  LYS A1097      60.991  47.818  26.468  1.00  0.00           C  
ATOM   1716  C   LYS A1097      61.488  48.925  27.383  1.00  0.00           C  
ATOM   1717  O   LYS A1097      62.057  48.660  28.436  1.00  0.00           O  
ATOM   1718  CB  LYS A1097      62.147  47.303  25.617  1.00  0.00           C  
ATOM   1719  CG  LYS A1097      62.677  45.956  26.028  1.00  0.00           C  
ATOM   1720  CD  LYS A1097      63.746  45.494  25.061  1.00  0.00           C  
ATOM   1721  CE  LYS A1097      65.136  45.649  25.657  1.00  0.00           C  
ATOM   1722  NZ  LYS A1097      65.974  44.437  25.400  1.00  0.00           N  
ATOM   1723  N   SER A1098      61.278  50.170  26.969  1.00  0.00           N  
ATOM   1724  CA  SER A1098      61.697  51.317  27.762  1.00  0.00           C  
ATOM   1725  C   SER A1098      60.945  51.321  29.093  1.00  0.00           C  
ATOM   1726  O   SER A1098      61.509  51.661  30.137  1.00  0.00           O  
ATOM   1727  CB  SER A1098      61.425  52.622  26.996  1.00  0.00           C  
ATOM   1728  OG  SER A1098      60.030  52.888  26.883  1.00  0.00           O  
ATOM   1729  N   ARG A1099      59.675  50.927  29.045  1.00  0.00           N  
ATOM   1730  CA  ARG A1099      58.813  50.881  30.229  1.00  0.00           C  
ATOM   1731  C   ARG A1099      58.869  49.515  30.920  1.00  0.00           C  
ATOM   1732  O   ARG A1099      58.929  49.419  32.148  1.00  0.00           O  
ATOM   1733  CB  ARG A1099      57.365  51.168  29.821  1.00  0.00           C  
ATOM   1734  CG  ARG A1099      56.767  52.419  30.425  1.00  0.00           C  
ATOM   1735  CD  ARG A1099      56.738  53.550  29.413  1.00  0.00           C  
ATOM   1736  NE  ARG A1099      57.853  54.460  29.618  1.00  0.00           N  
ATOM   1737  CZ  ARG A1099      57.805  55.765  29.380  1.00  0.00           C  
ATOM   1738  NH1 ARG A1099      56.687  56.316  28.924  1.00  0.00           N  
ATOM   1739  NH2 ARG A1099      58.867  56.520  29.624  1.00  0.00           N  
ATOM   1740  N   VAL A1100      58.843  48.460  30.111  1.00  0.00           N  
ATOM   1741  CA  VAL A1100      58.880  47.090  30.611  1.00  0.00           C  
ATOM   1742  C   VAL A1100      60.058  46.352  29.992  1.00  0.00           C  
ATOM   1743  O   VAL A1100      59.923  45.707  28.955  1.00  0.00           O  
ATOM   1744  CB  VAL A1100      57.592  46.338  30.240  1.00  0.00           C  
ATOM   1745  CG1 VAL A1100      57.440  45.110  31.124  1.00  0.00           C  
ATOM   1746  CG2 VAL A1100      56.391  47.264  30.385  1.00  0.00           C  
ATOM   1747  N   PRO A1101      61.232  46.425  30.630  1.00  0.00           N  
ATOM   1748  CA  PRO A1101      62.410  45.744  30.087  1.00  0.00           C  
ATOM   1749  C   PRO A1101      62.444  44.235  30.317  1.00  0.00           C  
ATOM   1750  O   PRO A1101      63.229  43.528  29.689  1.00  0.00           O  
ATOM   1751  CB  PRO A1101      63.572  46.445  30.786  1.00  0.00           C  
ATOM   1752  CG  PRO A1101      63.006  46.892  32.088  1.00  0.00           C  
ATOM   1753  CD  PRO A1101      61.528  47.127  31.891  1.00  0.00           C  
ATOM   1754  N   TRP A1102      61.582  43.750  31.203  1.00  0.00           N  
ATOM   1755  CA  TRP A1102      61.538  42.332  31.568  1.00  0.00           C  
ATOM   1756  C   TRP A1102      60.388  41.572  30.904  1.00  0.00           C  
ATOM   1757  O   TRP A1102      59.230  41.704  31.303  1.00  0.00           O  
ATOM   1758  CB  TRP A1102      61.438  42.230  33.096  1.00  0.00           C  
ATOM   1759  CG  TRP A1102      61.566  40.843  33.687  1.00  0.00           C  
ATOM   1760  CD1 TRP A1102      60.725  40.268  34.595  1.00  0.00           C  
ATOM   1761  CD2 TRP A1102      62.603  39.886  33.441  1.00  0.00           C  
ATOM   1762  NE1 TRP A1102      61.170  39.016  34.930  1.00  0.00           N  
ATOM   1763  CE2 TRP A1102      62.322  38.754  34.238  1.00  0.00           C  
ATOM   1764  CE3 TRP A1102      63.744  39.874  32.627  1.00  0.00           C  
ATOM   1765  CZ2 TRP A1102      63.140  37.619  34.244  1.00  0.00           C  
ATOM   1766  CZ3 TRP A1102      64.558  38.748  32.631  1.00  0.00           C  
ATOM   1767  CH2 TRP A1102      64.250  37.633  33.439  1.00  0.00           C  
ATOM   1768  N   GLY A1103      60.718  40.768  29.894  1.00  0.00           N  
ATOM   1769  CA  GLY A1103      59.698  40.011  29.190  1.00  0.00           C  
ATOM   1770  C   GLY A1103      60.174  39.487  27.847  1.00  0.00           C  
ATOM   1771  O   GLY A1103      61.337  39.653  27.483  1.00  0.00           O  
ATOM   1772  N   ILE A1104      59.272  38.859  27.103  1.00  0.00           N  
ATOM   1773  CA  ILE A1104      59.618  38.300  25.795  1.00  0.00           C  
ATOM   1774  C   ILE A1104      59.390  39.298  24.662  1.00  0.00           C  
ATOM   1775  O   ILE A1104      58.269  39.765  24.453  1.00  0.00           O  
ATOM   1776  CB  ILE A1104      58.791  37.039  25.508  1.00  0.00           C  
ATOM   1777  CG1 ILE A1104      58.955  36.050  26.657  1.00  0.00           C  
ATOM   1778  CG2 ILE A1104      59.220  36.408  24.182  1.00  0.00           C  
ATOM   1779  CD1 ILE A1104      57.803  35.058  26.770  1.00  0.00           C  
ATOM   1780  N   PRO A1105      60.458  39.645  23.923  1.00  0.00           N  
ATOM   1781  CA  PRO A1105      60.385  40.591  22.803  1.00  0.00           C  
ATOM   1782  C   PRO A1105      59.508  40.132  21.647  1.00  0.00           C  
ATOM   1783  O   PRO A1105      59.366  38.931  21.391  1.00  0.00           O  
ATOM   1784  CB  PRO A1105      61.839  40.742  22.360  1.00  0.00           C  
ATOM   1785  CG  PRO A1105      62.503  39.496  22.830  1.00  0.00           C  
ATOM   1786  CD  PRO A1105      61.832  39.163  24.132  1.00  0.00           C  
ATOM   1787  N   LEU A1106      58.921  41.095  20.944  1.00  0.00           N  
ATOM   1788  CA  LEU A1106      58.089  40.780  19.793  1.00  0.00           C  
ATOM   1789  C   LEU A1106      59.049  40.411  18.672  1.00  0.00           C  
ATOM   1790  O   LEU A1106      60.060  41.082  18.470  1.00  0.00           O  
ATOM   1791  CB  LEU A1106      57.244  41.988  19.391  1.00  0.00           C  
ATOM   1792  CG  LEU A1106      56.246  42.473  20.448  1.00  0.00           C  
ATOM   1793  CD1 LEU A1106      55.443  43.623  19.881  1.00  0.00           C  
ATOM   1794  CD2 LEU A1106      55.331  41.324  20.876  1.00  0.00           C  
ATOM   1795  N   PRO A1107      58.749  39.330  17.935  1.00  0.00           N  
ATOM   1796  CA  PRO A1107      59.597  38.867  16.829  1.00  0.00           C  
ATOM   1797  C   PRO A1107      59.877  39.928  15.771  1.00  0.00           C  
ATOM   1798  O   PRO A1107      60.953  39.954  15.172  1.00  0.00           O  
ATOM   1799  CB  PRO A1107      58.820  37.689  16.251  1.00  0.00           C  
ATOM   1800  CG  PRO A1107      57.946  37.229  17.364  1.00  0.00           C  
ATOM   1801  CD  PRO A1107      57.568  38.467  18.111  1.00  0.00           C  
ATOM   1802  N   TRP A1179      58.906  40.807  15.552  1.00  0.00           N  
ATOM   1803  CA  TRP A1179      59.037  41.853  14.548  1.00  0.00           C  
ATOM   1804  C   TRP A1179      59.397  43.211  15.136  1.00  0.00           C  
ATOM   1805  O   TRP A1179      59.412  44.215  14.425  1.00  0.00           O  
ATOM   1806  CB  TRP A1179      57.727  41.979  13.775  1.00  0.00           C  
ATOM   1807  CG  TRP A1179      56.568  42.340  14.657  1.00  0.00           C  
ATOM   1808  CD1 TRP A1179      56.139  43.596  14.974  1.00  0.00           C  
ATOM   1809  CD2 TRP A1179      55.694  41.433  15.333  1.00  0.00           C  
ATOM   1810  NE1 TRP A1179      55.045  43.530  15.810  1.00  0.00           N  
ATOM   1811  CE2 TRP A1179      54.751  42.209  16.045  1.00  0.00           C  
ATOM   1812  CE3 TRP A1179      55.612  40.032  15.408  1.00  0.00           C  
ATOM   1813  CZ2 TRP A1179      53.737  41.634  16.823  1.00  0.00           C  
ATOM   1814  CZ3 TRP A1179      54.607  39.460  16.181  1.00  0.00           C  
ATOM   1815  CH2 TRP A1179      53.682  40.262  16.878  1.00  0.00           C  
ATOM   1816  N   ASP A1192      59.683  43.249  16.430  1.00  0.00           N  
ATOM   1817  CA  ASP A1192      60.013  44.512  17.077  1.00  0.00           C  
ATOM   1818  C   ASP A1192      60.590  44.247  18.458  1.00  0.00           C  
ATOM   1819  O   ASP A1192      59.865  44.195  19.456  1.00  0.00           O  
ATOM   1820  CB  ASP A1192      58.748  45.365  17.176  1.00  0.00           C  
ATOM   1821  CG  ASP A1192      59.040  46.816  17.467  1.00  0.00           C  
ATOM   1822  OD1 ASP A1192      60.191  47.133  17.838  1.00  0.00           O  
ATOM   1823  OD2 ASP A1192      58.109  47.637  17.327  1.00  0.00           O  
ATOM   1824  N   GLU A1193      61.904  44.079  18.514  1.00  0.00           N  
ATOM   1825  CA  GLU A1193      62.570  43.794  19.775  1.00  0.00           C  
ATOM   1826  C   GLU A1193      62.494  44.960  20.748  1.00  0.00           C  
ATOM   1827  O   GLU A1193      62.780  44.799  21.924  1.00  0.00           O  
ATOM   1828  CB  GLU A1193      64.030  43.411  19.527  1.00  0.00           C  
ATOM   1829  CG  GLU A1193      64.187  42.130  18.721  1.00  0.00           C  
ATOM   1830  CD  GLU A1193      64.845  41.010  19.508  1.00  0.00           C  
ATOM   1831  OE1 GLU A1193      65.249  41.240  20.667  1.00  0.00           O  
ATOM   1832  OE2 GLU A1193      64.961  39.894  18.966  1.00  0.00           O  
ATOM   1833  N   ASN A1194      62.098  46.130  20.259  1.00  0.00           N  
ATOM   1834  CA  ASN A1194      61.982  47.303  21.123  1.00  0.00           C  
ATOM   1835  C   ASN A1194      60.748  47.176  22.013  1.00  0.00           C  
ATOM   1836  O   ASN A1194      60.570  47.945  22.951  1.00  0.00           O  
ATOM   1837  CB  ASN A1194      61.881  48.573  20.276  1.00  0.00           C  
ATOM   1838  CG  ASN A1194      63.155  48.861  19.515  1.00  0.00           C  
ATOM   1839  OD1 ASN A1194      63.132  49.500  18.462  1.00  0.00           O  
ATOM   1840  ND2 ASN A1194      64.282  48.389  20.044  1.00  0.00           N  
ATOM   1841  N   HIS A1195      59.904  46.196  21.699  1.00  0.00           N  
ATOM   1842  CA  HIS A1195      58.678  45.937  22.450  1.00  0.00           C  
ATOM   1843  C   HIS A1195      58.734  44.566  23.118  1.00  0.00           C  
ATOM   1844  O   HIS A1195      59.434  43.660  22.658  1.00  0.00           O  
ATOM   1845  CB  HIS A1195      57.460  46.016  21.519  1.00  0.00           C  
ATOM   1846  CG  HIS A1195      56.847  47.381  21.453  1.00  0.00           C  
ATOM   1847  ND1 HIS A1195      55.583  47.655  21.930  1.00  0.00           N  
ATOM   1848  CD2 HIS A1195      57.349  48.562  21.017  1.00  0.00           C  
ATOM   1849  CE1 HIS A1195      55.334  48.946  21.795  1.00  0.00           C  
ATOM   1850  NE2 HIS A1195      56.389  49.519  21.243  1.00  0.00           N  
ATOM   1851  N   VAL A1196      57.991  44.429  24.210  1.00  0.00           N  
ATOM   1852  CA  VAL A1196      57.940  43.193  24.971  1.00  0.00           C  
ATOM   1853  C   VAL A1196      56.502  42.694  25.058  1.00  0.00           C  
ATOM   1854  O   VAL A1196      55.568  43.479  25.178  1.00  0.00           O  
ATOM   1855  CB  VAL A1196      58.505  43.408  26.406  1.00  0.00           C  
ATOM   1856  CG1 VAL A1196      57.732  42.587  27.418  1.00  0.00           C  
ATOM   1857  CG2 VAL A1196      59.975  43.047  26.444  1.00  0.00           C  
ATOM   1858  N   THR A1198      56.331  41.383  24.977  1.00  0.00           N  
ATOM   1859  CA  THR A1198      55.013  40.785  25.089  1.00  0.00           C  
ATOM   1860  C   THR A1198      54.560  41.107  26.509  1.00  0.00           C  
ATOM   1861  O   THR A1198      55.278  40.842  27.469  1.00  0.00           O  
ATOM   1862  CB  THR A1198      55.089  39.266  24.901  1.00  0.00           C  
ATOM   1863  OG1 THR A1198      55.721  38.984  23.648  1.00  0.00           O  
ATOM   1864  CG2 THR A1198      53.698  38.650  24.921  1.00  0.00           C  
ATOM   1865  N   TYR A1199      53.375  41.684  26.638  1.00  0.00           N  
ATOM   1866  CA  TYR A1199      52.860  42.062  27.945  1.00  0.00           C  
ATOM   1867  C   TYR A1199      51.652  41.252  28.386  1.00  0.00           C  
ATOM   1868  O   TYR A1199      50.562  41.393  27.831  1.00  0.00           O  
ATOM   1869  CB  TYR A1199      52.494  43.548  27.945  1.00  0.00           C  
ATOM   1870  CG  TYR A1199      52.400  44.154  29.334  1.00  0.00           C  
ATOM   1871  CD1 TYR A1199      53.490  44.125  30.202  1.00  0.00           C  
ATOM   1872  CD2 TYR A1199      51.233  44.781  29.764  1.00  0.00           C  
ATOM   1873  CE1 TYR A1199      53.425  44.708  31.465  1.00  0.00           C  
ATOM   1874  CE2 TYR A1199      51.153  45.367  31.023  1.00  0.00           C  
ATOM   1875  CZ  TYR A1199      52.254  45.326  31.868  1.00  0.00           C  
ATOM   1876  OH  TYR A1199      52.180  45.900  33.108  1.00  0.00           O  
ATOM   1877  N   VAL A1200      51.864  40.408  29.391  1.00  0.00           N  
ATOM   1878  CA  VAL A1200      50.819  39.567  29.968  1.00  0.00           C  
ATOM   1879  C   VAL A1200      50.201  38.488  29.075  1.00  0.00           C  
ATOM   1880  O   VAL A1200      50.730  37.381  28.962  1.00  0.00           O  
ATOM   1881  CB  VAL A1200      49.668  40.430  30.539  1.00  0.00           C  
ATOM   1882  CG1 VAL A1200      48.713  39.562  31.330  1.00  0.00           C  
ATOM   1883  CG2 VAL A1200      50.229  41.520  31.450  1.00  0.00           C  
ATOM   1884  N   TRP A1201      49.075  38.836  28.458  1.00  0.00           N  
ATOM   1885  CA  TRP A1201      48.276  37.956  27.608  1.00  0.00           C  
ATOM   1886  C   TRP A1201      48.920  36.899  26.716  1.00  0.00           C  
ATOM   1887  O   TRP A1201      48.780  35.705  26.982  1.00  0.00           O  
ATOM   1888  CB  TRP A1201      47.321  38.815  26.781  1.00  0.00           C  
ATOM   1889  CG  TRP A1201      46.602  39.820  27.639  1.00  0.00           C  
ATOM   1890  CD1 TRP A1201      46.521  41.167  27.436  1.00  0.00           C  
ATOM   1891  CD2 TRP A1201      45.907  39.557  28.867  1.00  0.00           C  
ATOM   1892  NE1 TRP A1201      45.820  41.760  28.461  1.00  0.00           N  
ATOM   1893  CE2 TRP A1201      45.432  40.796  29.353  1.00  0.00           C  
ATOM   1894  CE3 TRP A1201      45.641  38.393  29.605  1.00  0.00           C  
ATOM   1895  CZ2 TRP A1201      44.705  40.907  30.545  1.00  0.00           C  
ATOM   1896  CZ3 TRP A1201      44.918  38.503  30.790  1.00  0.00           C  
ATOM   1897  CH2 TRP A1201      44.458  39.755  31.247  1.00  0.00           C  
ATOM   1898  N   PHE A1202      49.601  37.315  25.656  1.00  0.00           N  
ATOM   1899  CA  PHE A1202      50.222  36.352  24.754  1.00  0.00           C  
ATOM   1900  C   PHE A1202      51.426  35.685  25.402  1.00  0.00           C  
ATOM   1901  O   PHE A1202      52.135  34.903  24.772  1.00  0.00           O  
ATOM   1902  CB  PHE A1202      50.638  37.039  23.454  1.00  0.00           C  
ATOM   1903  CG  PHE A1202      49.559  37.052  22.407  1.00  0.00           C  
ATOM   1904  CD1 PHE A1202      48.548  38.007  22.448  1.00  0.00           C  
ATOM   1905  CD2 PHE A1202      49.550  36.111  21.386  1.00  0.00           C  
ATOM   1906  CE1 PHE A1202      47.544  38.024  21.486  1.00  0.00           C  
ATOM   1907  CE2 PHE A1202      48.549  36.117  20.417  1.00  0.00           C  
ATOM   1908  CZ  PHE A1202      47.543  37.078  20.468  1.00  0.00           C  
ATOM   1909  N   ASP A1203      51.647  35.990  26.674  1.00  0.00           N  
ATOM   1910  CA  ASP A1203      52.772  35.422  27.400  1.00  0.00           C  
ATOM   1911  C   ASP A1203      52.306  34.379  28.415  1.00  0.00           C  
ATOM   1912  O   ASP A1203      52.586  33.195  28.264  1.00  0.00           O  
ATOM   1913  CB  ASP A1203      53.549  36.539  28.098  1.00  0.00           C  
ATOM   1914  CG  ASP A1203      54.689  36.021  28.955  1.00  0.00           C  
ATOM   1915  OD1 ASP A1203      54.992  34.813  28.884  1.00  0.00           O  
ATOM   1916  OD2 ASP A1203      55.285  36.827  29.700  1.00  0.00           O  
ATOM   1917  N   ALA A1204      51.579  34.822  29.434  1.00  0.00           N  
ATOM   1918  CA  ALA A1204      51.098  33.921  30.479  1.00  0.00           C  
ATOM   1919  C   ALA A1204      50.102  32.882  29.973  1.00  0.00           C  
ATOM   1920  O   ALA A1204      50.187  31.704  30.314  1.00  0.00           O  
ATOM   1921  CB  ALA A1204      50.472  34.731  31.607  1.00  0.00           C  
ATOM   1922  N   LEU A1205      49.152  33.319  29.159  1.00  0.00           N  
ATOM   1923  CA  LEU A1205      48.134  32.419  28.630  1.00  0.00           C  
ATOM   1924  C   LEU A1205      48.659  31.233  27.820  1.00  0.00           C  
ATOM   1925  O   LEU A1205      48.126  30.128  27.913  1.00  0.00           O  
ATOM   1926  CB  LEU A1205      47.145  33.221  27.774  1.00  0.00           C  
ATOM   1927  CG  LEU A1205      45.742  33.518  28.322  1.00  0.00           C  
ATOM   1928  CD1 LEU A1205      45.749  33.482  29.840  1.00  0.00           C  
ATOM   1929  CD2 LEU A1205      45.269  34.879  27.818  1.00  0.00           C  
ATOM   1930  N   LEU A1206      49.701  31.455  27.027  1.00  0.00           N  
ATOM   1931  CA  LEU A1206      50.243  30.396  26.182  1.00  0.00           C  
ATOM   1932  C   LEU A1206      50.943  29.254  26.894  1.00  0.00           C  
ATOM   1933  O   LEU A1206      51.328  28.263  26.268  1.00  0.00           O  
ATOM   1934  CB  LEU A1206      51.193  30.997  25.145  1.00  0.00           C  
ATOM   1935  CG  LEU A1206      50.515  31.708  23.973  1.00  0.00           C  
ATOM   1936  CD1 LEU A1206      51.554  32.034  22.913  1.00  0.00           C  
ATOM   1937  CD2 LEU A1206      49.416  30.830  23.393  1.00  0.00           C  
ATOM   1938  N   ASN A1207      51.103  29.375  28.203  1.00  0.00           N  
ATOM   1939  CA  ASN A1207      51.782  28.338  28.956  1.00  0.00           C  
ATOM   1940  C   ASN A1207      51.085  26.984  28.820  1.00  0.00           C  
ATOM   1941  O   ASN A1207      51.742  25.955  28.762  1.00  0.00           O  
ATOM   1942  CB  ASN A1207      51.854  28.738  30.419  1.00  0.00           C  
ATOM   1943  CG  ASN A1207      50.573  28.443  31.149  1.00  0.00           C  
ATOM   1944  OD1 ASN A1207      49.680  29.290  31.227  1.00  0.00           O  
ATOM   1945  ND2 ASN A1207      50.464  27.236  31.677  1.00  0.00           N  
ATOM   1946  N   TYR A1208      49.756  27.011  28.769  1.00  0.00           N  
ATOM   1947  CA  TYR A1208      48.934  25.812  28.653  1.00  0.00           C  
ATOM   1948  C   TYR A1208      49.346  25.006  27.438  1.00  0.00           C  
ATOM   1949  O   TYR A1208      49.293  23.775  27.441  1.00  0.00           O  
ATOM   1950  CB  TYR A1208      47.455  26.199  28.513  1.00  0.00           C  
ATOM   1951  CG  TYR A1208      46.910  27.066  29.630  1.00  0.00           C  
ATOM   1952  CD1 TYR A1208      47.161  26.757  30.968  1.00  0.00           C  
ATOM   1953  CD2 TYR A1208      46.116  28.182  29.347  1.00  0.00           C  
ATOM   1954  CE1 TYR A1208      46.634  27.534  31.996  1.00  0.00           C  
ATOM   1955  CE2 TYR A1208      45.584  28.966  30.365  1.00  0.00           C  
ATOM   1956  CZ  TYR A1208      45.847  28.637  31.686  1.00  0.00           C  
ATOM   1957  OH  TYR A1208      45.336  29.412  32.697  1.00  0.00           O  
ATOM   1958  N   VAL A1209      49.764  25.722  26.400  1.00  0.00           N  
ATOM   1959  CA  VAL A1209      50.185  25.111  25.143  1.00  0.00           C  
ATOM   1960  C   VAL A1209      51.707  24.925  25.072  1.00  0.00           C  
ATOM   1961  O   VAL A1209      52.200  23.977  24.461  1.00  0.00           O  
ATOM   1962  CB  VAL A1209      49.687  25.980  23.958  1.00  0.00           C  
ATOM   1963  CG1 VAL A1209      50.768  26.131  22.912  1.00  0.00           C  
ATOM   1964  CG2 VAL A1209      48.426  25.364  23.360  1.00  0.00           C  
ATOM   1965  N   SER A1210      52.440  25.832  25.708  1.00  0.00           N  
ATOM   1966  CA  SER A1210      53.902  25.787  25.723  1.00  0.00           C  
ATOM   1967  C   SER A1210      54.462  24.568  26.446  1.00  0.00           C  
ATOM   1968  O   SER A1210      55.488  24.009  26.051  1.00  0.00           O  
ATOM   1969  CB  SER A1210      54.453  27.046  26.396  1.00  0.00           C  
ATOM   1970  OG  SER A1210      54.514  28.110  25.469  1.00  0.00           O  
ATOM   1971  N   ALA A1211      53.797  24.167  27.519  1.00  0.00           N  
ATOM   1972  CA  ALA A1211      54.256  23.028  28.300  1.00  0.00           C  
ATOM   1973  C   ALA A1211      54.129  21.718  27.538  1.00  0.00           C  
ATOM   1974  O   ALA A1211      54.706  20.710  27.935  1.00  0.00           O  
ATOM   1975  CB  ALA A1211      53.482  22.950  29.589  1.00  0.00           C  
ATOM   1976  N   LEU A1212      53.364  21.743  26.455  1.00  0.00           N  
ATOM   1977  CA  LEU A1212      53.143  20.563  25.633  1.00  0.00           C  
ATOM   1978  C   LEU A1212      54.016  20.559  24.382  1.00  0.00           C  
ATOM   1979  O   LEU A1212      53.846  19.702  23.516  1.00  0.00           O  
ATOM   1980  CB  LEU A1212      51.664  20.481  25.226  1.00  0.00           C  
ATOM   1981  CG  LEU A1212      50.649  20.476  26.376  1.00  0.00           C  
ATOM   1982  CD1 LEU A1212      49.248  20.261  25.822  1.00  0.00           C  
ATOM   1983  CD2 LEU A1212      50.999  19.366  27.371  1.00  0.00           C  
ATOM   1984  N   ASP A1213      54.951  21.504  24.293  1.00  0.00           N  
ATOM   1985  CA  ASP A1213      55.828  21.596  23.127  1.00  0.00           C  
ATOM   1986  C   ASP A1213      54.925  21.665  21.899  1.00  0.00           C  
ATOM   1987  O   ASP A1213      55.172  21.024  20.876  1.00  0.00           O  
ATOM   1988  CB  ASP A1213      56.745  20.371  23.062  1.00  0.00           C  
ATOM   1989  CG  ASP A1213      57.458  20.108  24.377  1.00  0.00           C  
ATOM   1990  OD1 ASP A1213      58.241  20.977  24.811  1.00  0.00           O  
ATOM   1991  OD2 ASP A1213      57.237  19.034  24.978  1.00  0.00           O  
ATOM   1992  N   TYR A1227      53.873  22.463  22.054  1.00  0.00           N  
ATOM   1993  CA  TYR A1227      52.815  22.719  21.075  1.00  0.00           C  
ATOM   1994  C   TYR A1227      52.972  22.330  19.621  1.00  0.00           C  
ATOM   1995  O   TYR A1227      52.235  21.476  19.124  1.00  0.00           O  
ATOM   1996  CB  TYR A1227      52.414  24.199  21.141  1.00  0.00           C  
ATOM   1997  CG  TYR A1227      51.774  24.790  19.891  1.00  0.00           C  
ATOM   1998  CD1 TYR A1227      50.673  24.188  19.280  1.00  0.00           C  
ATOM   1999  CD2 TYR A1227      52.252  25.983  19.347  1.00  0.00           C  
ATOM   2000  CE1 TYR A1227      50.064  24.762  18.161  1.00  0.00           C  
ATOM   2001  CE2 TYR A1227      51.654  26.563  18.234  1.00  0.00           C  
ATOM   2002  CZ  TYR A1227      50.562  25.951  17.646  1.00  0.00           C  
ATOM   2003  OH  TYR A1227      49.976  26.537  16.546  1.00  0.00           O  
ATOM   2004  N   PRO A1281      53.928  22.939  18.910  1.00  0.00           N  
ATOM   2005  CA  PRO A1281      54.009  22.533  17.508  1.00  0.00           C  
ATOM   2006  C   PRO A1281      54.128  21.034  17.235  1.00  0.00           C  
ATOM   2007  O   PRO A1281      53.121  20.348  17.042  1.00  0.00           O  
ATOM   2008  CB  PRO A1281      55.201  23.330  16.966  1.00  0.00           C  
ATOM   2009  CG  PRO A1281      55.389  24.457  17.933  1.00  0.00           C  
ATOM   2010  CD  PRO A1281      54.963  23.922  19.271  1.00  0.00           C  
ATOM   2011  N   GLU A1282      55.356  20.531  17.224  1.00  0.00           N  
ATOM   2012  CA  GLU A1282      55.613  19.130  16.917  1.00  0.00           C  
ATOM   2013  C   GLU A1282      55.622  18.174  18.101  1.00  0.00           C  
ATOM   2014  O   GLU A1282      55.962  17.003  17.946  1.00  0.00           O  
ATOM   2015  CB  GLU A1282      56.940  19.011  16.161  1.00  0.00           C  
ATOM   2016  CG  GLU A1282      57.888  20.174  16.382  1.00  0.00           C  
ATOM   2017  CD  GLU A1282      58.416  20.760  15.084  1.00  0.00           C  
ATOM   2018  OE1 GLU A1282      57.599  21.067  14.190  1.00  0.00           O  
ATOM   2019  OE2 GLU A1282      59.649  20.915  14.958  1.00  0.00           O  
ATOM   2020  N   GLY A1283      55.242  18.663  19.276  1.00  0.00           N  
ATOM   2021  CA  GLY A1283      55.244  17.818  20.452  1.00  0.00           C  
ATOM   2022  C   GLY A1283      54.168  16.744  20.471  1.00  0.00           C  
ATOM   2023  O   GLY A1283      53.033  16.979  20.055  1.00  0.00           O  
ATOM   2024  N   GLU A1284      54.538  15.557  20.945  1.00  0.00           N  
ATOM   2025  CA  GLU A1284      53.616  14.425  21.067  1.00  0.00           C  
ATOM   2026  C   GLU A1284      52.568  14.809  22.109  1.00  0.00           C  
ATOM   2027  O   GLU A1284      51.374  14.543  21.954  1.00  0.00           O  
ATOM   2028  CB  GLU A1284      54.368  13.192  21.574  1.00  0.00           C  
ATOM   2029  CG  GLU A1284      54.154  11.898  20.809  1.00  0.00           C  
ATOM   2030  CD  GLU A1284      52.801  11.804  20.137  1.00  0.00           C  
ATOM   2031  OE1 GLU A1284      52.683  12.267  18.987  1.00  0.00           O  
ATOM   2032  OE2 GLU A1284      51.864  11.261  20.757  1.00  0.00           O  
ATOM   2033  N   ALA A1285      53.039  15.432  23.180  1.00  0.00           N  
ATOM   2034  CA  ALA A1285      52.181  15.859  24.279  1.00  0.00           C  
ATOM   2035  C   ALA A1285      51.067  16.805  23.827  1.00  0.00           C  
ATOM   2036  O   ALA A1285      49.941  16.721  24.315  1.00  0.00           O  
ATOM   2037  CB  ALA A1285      53.025  16.529  25.360  1.00  0.00           C  
ATOM   2038  N   TYR A1286      51.382  17.708  22.906  1.00  0.00           N  
ATOM   2039  CA  TYR A1286      50.376  18.644  22.407  1.00  0.00           C  
ATOM   2040  C   TYR A1286      49.270  17.908  21.667  1.00  0.00           C  
ATOM   2041  O   TYR A1286      48.091  18.209  21.839  1.00  0.00           O  
ATOM   2042  CB  TYR A1286      50.987  19.668  21.453  1.00  0.00           C  
ATOM   2043  CG  TYR A1286      49.925  20.464  20.715  1.00  0.00           C  
ATOM   2044  CD1 TYR A1286      49.115  21.373  21.395  1.00  0.00           C  
ATOM   2045  CD2 TYR A1286      49.694  20.268  19.349  1.00  0.00           C  
ATOM   2046  CE1 TYR A1286      48.096  22.066  20.741  1.00  0.00           C  
ATOM   2047  CE2 TYR A1286      48.671  20.959  18.683  1.00  0.00           C  
ATOM   2048  CZ  TYR A1286      47.877  21.851  19.388  1.00  0.00           C  
ATOM   2049  OH  TYR A1286      46.847  22.511  18.756  1.00  0.00           O  
ATOM   2050  N   ARG A1287      49.660  16.951  20.832  1.00  0.00           N  
ATOM   2051  CA  ARG A1287      48.707  16.167  20.049  1.00  0.00           C  
ATOM   2052  C   ARG A1287      47.797  15.324  20.938  1.00  0.00           C  
ATOM   2053  O   ARG A1287      46.601  15.194  20.679  1.00  0.00           O  
ATOM   2054  CB  ARG A1287      49.456  15.248  19.076  1.00  0.00           C  
ATOM   2055  CG  ARG A1287      48.543  14.407  18.187  1.00  0.00           C  
ATOM   2056  CD  ARG A1287      49.294  13.803  17.000  1.00  0.00           C  
ATOM   2057  NE  ARG A1287      48.769  14.267  15.713  1.00  0.00           N  
ATOM   2058  CZ  ARG A1287      47.599  13.891  15.204  1.00  0.00           C  
ATOM   2059  NH1 ARG A1287      46.826  13.045  15.871  1.00  0.00           N  
ATOM   2060  NH2 ARG A1287      47.203  14.352  14.022  1.00  0.00           N  
ATOM   2061  N   THR A1288      48.373  14.761  21.993  1.00  0.00           N  
ATOM   2062  CA  THR A1288      47.635  13.908  22.915  1.00  0.00           C  
ATOM   2063  C   THR A1288      46.728  14.636  23.893  1.00  0.00           C  
ATOM   2064  O   THR A1288      45.528  14.366  23.964  1.00  0.00           O  
ATOM   2065  CB  THR A1288      48.598  13.054  23.753  1.00  0.00           C  
ATOM   2066  OG1 THR A1288      49.562  12.439  22.893  1.00  0.00           O  
ATOM   2067  CG2 THR A1288      47.837  11.986  24.526  1.00  0.00           C  
ATOM   2068  N   PHE A1289      47.310  15.569  24.635  1.00  0.00           N  
ATOM   2069  CA  PHE A1289      46.582  16.293  25.665  1.00  0.00           C  
ATOM   2070  C   PHE A1289      45.754  17.514  25.319  1.00  0.00           C  
ATOM   2071  O   PHE A1289      44.683  17.699  25.890  1.00  0.00           O  
ATOM   2072  CB  PHE A1289      47.551  16.655  26.787  1.00  0.00           C  
ATOM   2073  CG  PHE A1289      48.187  15.463  27.422  1.00  0.00           C  
ATOM   2074  CD1 PHE A1289      47.439  14.614  28.234  1.00  0.00           C  
ATOM   2075  CD2 PHE A1289      49.519  15.158  27.174  1.00  0.00           C  
ATOM   2076  CE1 PHE A1289      48.011  13.471  28.788  1.00  0.00           C  
ATOM   2077  CE2 PHE A1289      50.099  14.022  27.718  1.00  0.00           C  
ATOM   2078  CZ  PHE A1289      49.345  13.172  28.528  1.00  0.00           C  
ATOM   2079  N   TRP A1290      46.220  18.350  24.399  1.00  0.00           N  
ATOM   2080  CA  TRP A1290      45.459  19.549  24.086  1.00  0.00           C  
ATOM   2081  C   TRP A1290      43.972  19.317  23.806  1.00  0.00           C  
ATOM   2082  O   TRP A1290      43.126  20.070  24.280  1.00  0.00           O  
ATOM   2083  CB  TRP A1290      46.070  20.323  22.918  1.00  0.00           C  
ATOM   2084  CG  TRP A1290      45.360  21.623  22.767  1.00  0.00           C  
ATOM   2085  CD1 TRP A1290      44.639  22.049  21.691  1.00  0.00           C  
ATOM   2086  CD2 TRP A1290      45.164  22.605  23.797  1.00  0.00           C  
ATOM   2087  NE1 TRP A1290      43.998  23.232  21.989  1.00  0.00           N  
ATOM   2088  CE2 TRP A1290      44.306  23.594  23.274  1.00  0.00           C  
ATOM   2089  CE3 TRP A1290      45.631  22.741  25.109  1.00  0.00           C  
ATOM   2090  CZ2 TRP A1290      43.902  24.708  24.021  1.00  0.00           C  
ATOM   2091  CZ3 TRP A1290      45.228  23.847  25.853  1.00  0.00           C  
ATOM   2092  CH2 TRP A1290      44.370  24.813  25.307  1.00  0.00           C  
ATOM   2093  N   PRO A1291      43.636  18.286  23.020  1.00  0.00           N  
ATOM   2094  CA  PRO A1291      42.232  17.994  22.703  1.00  0.00           C  
ATOM   2095  C   PRO A1291      41.301  17.775  23.906  1.00  0.00           C  
ATOM   2096  O   PRO A1291      40.076  17.799  23.755  1.00  0.00           O  
ATOM   2097  CB  PRO A1291      42.315  16.743  21.828  1.00  0.00           C  
ATOM   2098  CG  PRO A1291      43.696  16.747  21.287  1.00  0.00           C  
ATOM   2099  CD  PRO A1291      44.551  17.346  22.349  1.00  0.00           C  
ATOM   2100  N   HIS A1292      41.872  17.556  25.089  1.00  0.00           N  
ATOM   2101  CA  HIS A1292      41.071  17.318  26.293  1.00  0.00           C  
ATOM   2102  C   HIS A1292      41.324  18.346  27.389  1.00  0.00           C  
ATOM   2103  O   HIS A1292      40.970  18.128  28.550  1.00  0.00           O  
ATOM   2104  CB  HIS A1292      41.363  15.921  26.854  1.00  0.00           C  
ATOM   2105  CG  HIS A1292      41.346  14.837  25.821  1.00  0.00           C  
ATOM   2106  ND1 HIS A1292      42.471  14.462  25.117  1.00  0.00           N  
ATOM   2107  CD2 HIS A1292      40.340  14.051  25.370  1.00  0.00           C  
ATOM   2108  CE1 HIS A1292      42.158  13.492  24.277  1.00  0.00           C  
ATOM   2109  NE2 HIS A1292      40.872  13.223  24.411  1.00  0.00           N  
ATOM   2110  N   ALA A1293      41.925  19.467  27.009  1.00  0.00           N  
ATOM   2111  CA  ALA A1293      42.263  20.532  27.938  1.00  0.00           C  
ATOM   2112  C   ALA A1293      41.142  21.003  28.859  1.00  0.00           C  
ATOM   2113  O   ALA A1293      40.095  21.479  28.406  1.00  0.00           O  
ATOM   2114  CB  ALA A1293      42.837  21.726  27.161  1.00  0.00           C  
ATOM   2115  N   TRP A1294      41.390  20.862  30.160  1.00  0.00           N  
ATOM   2116  CA  TRP A1294      40.473  21.284  31.213  1.00  0.00           C  
ATOM   2117  C   TRP A1294      41.199  22.395  31.962  1.00  0.00           C  
ATOM   2118  O   TRP A1294      42.240  22.142  32.576  1.00  0.00           O  
ATOM   2119  CB  TRP A1294      40.210  20.142  32.199  1.00  0.00           C  
ATOM   2120  CG  TRP A1294      39.059  19.248  31.866  1.00  0.00           C  
ATOM   2121  CD1 TRP A1294      38.693  18.802  30.628  1.00  0.00           C  
ATOM   2122  CD2 TRP A1294      38.162  18.632  32.796  1.00  0.00           C  
ATOM   2123  NE1 TRP A1294      37.625  17.940  30.731  1.00  0.00           N  
ATOM   2124  CE2 TRP A1294      37.278  17.818  32.049  1.00  0.00           C  
ATOM   2125  CE3 TRP A1294      38.020  18.685  34.188  1.00  0.00           C  
ATOM   2126  CZ2 TRP A1294      36.264  17.062  32.651  1.00  0.00           C  
ATOM   2127  CZ3 TRP A1294      37.007  17.930  34.787  1.00  0.00           C  
ATOM   2128  CH2 TRP A1294      36.144  17.131  34.015  1.00  0.00           C  
ATOM   2129  N   HIS A1295      40.663  23.613  31.917  1.00  0.00           N  
ATOM   2130  CA  HIS A1295      41.282  24.739  32.609  1.00  0.00           C  
ATOM   2131  C   HIS A1295      40.568  25.062  33.919  1.00  0.00           C  
ATOM   2132  O   HIS A1295      39.357  25.261  33.935  1.00  0.00           O  
ATOM   2133  CB  HIS A1295      41.268  25.991  31.723  1.00  0.00           C  
ATOM   2134  CG  HIS A1295      42.251  25.946  30.597  1.00  0.00           C  
ATOM   2135  ND1 HIS A1295      41.903  26.240  29.296  1.00  0.00           N  
ATOM   2136  CD2 HIS A1295      43.557  25.593  30.567  1.00  0.00           C  
ATOM   2137  CE1 HIS A1295      42.954  26.071  28.512  1.00  0.00           C  
ATOM   2138  NE2 HIS A1295      43.970  25.678  29.258  1.00  0.00           N  
ATOM   2139  N   LEU A1296      41.320  25.102  35.017  1.00  0.00           N  
ATOM   2140  CA  LEU A1296      40.751  25.444  36.311  1.00  0.00           C  
ATOM   2141  C   LEU A1296      41.189  26.865  36.606  1.00  0.00           C  
ATOM   2142  O   LEU A1296      42.376  27.184  36.529  1.00  0.00           O  
ATOM   2143  CB  LEU A1296      41.275  24.523  37.417  1.00  0.00           C  
ATOM   2144  CG  LEU A1296      41.056  23.013  37.331  1.00  0.00           C  
ATOM   2145  CD1 LEU A1296      41.443  22.394  38.665  1.00  0.00           C  
ATOM   2146  CD2 LEU A1296      39.608  22.691  37.005  1.00  0.00           C  
ATOM   2147  N   ILE A1297      40.231  27.719  36.940  1.00  0.00           N  
ATOM   2148  CA  ILE A1297      40.529  29.106  37.244  1.00  0.00           C  
ATOM   2149  C   ILE A1297      39.635  29.607  38.362  1.00  0.00           C  
ATOM   2150  O   ILE A1297      38.690  28.933  38.770  1.00  0.00           O  
ATOM   2151  CB  ILE A1297      40.276  30.034  36.036  1.00  0.00           C  
ATOM   2152  CG1 ILE A1297      38.811  29.926  35.605  1.00  0.00           C  
ATOM   2153  CG2 ILE A1297      41.215  29.686  34.887  1.00  0.00           C  
ATOM   2154  CD1 ILE A1297      38.259  31.193  34.975  1.00  0.00           C  
ATOM   2155  N   GLY A1298      39.956  30.801  38.844  1.00  0.00           N  
ATOM   2156  CA  GLY A1298      39.167  31.440  39.870  1.00  0.00           C  
ATOM   2157  C   GLY A1298      38.376  32.454  39.073  1.00  0.00           C  
ATOM   2158  O   GLY A1298      38.788  32.814  37.970  1.00  0.00           O  
ATOM   2159  N   LYS A1299      37.255  32.914  39.615  1.00  0.00           N  
ATOM   2160  CA  LYS A1299      36.401  33.873  38.930  1.00  0.00           C  
ATOM   2161  C   LYS A1299      37.065  35.225  38.666  1.00  0.00           C  
ATOM   2162  O   LYS A1299      36.571  36.017  37.862  1.00  0.00           O  
ATOM   2163  CB  LYS A1299      35.114  34.081  39.735  1.00  0.00           C  
ATOM   2164  CG  LYS A1299      35.337  34.225  41.232  1.00  0.00           C  
ATOM   2165  CD  LYS A1299      34.340  35.191  41.853  1.00  0.00           C  
ATOM   2166  CE  LYS A1299      33.047  34.482  42.218  1.00  0.00           C  
ATOM   2167  NZ  LYS A1299      32.334  35.174  43.321  1.00  0.00           N  
ATOM   2168  N   ASP A1300      38.181  35.492  39.335  1.00  0.00           N  
ATOM   2169  CA  ASP A1300      38.870  36.764  39.155  1.00  0.00           C  
ATOM   2170  C   ASP A1300      39.503  36.895  37.768  1.00  0.00           C  
ATOM   2171  O   ASP A1300      39.625  37.992  37.238  1.00  0.00           O  
ATOM   2172  CB  ASP A1300      39.936  36.965  40.250  1.00  0.00           C  
ATOM   2173  CG  ASP A1300      40.914  35.801  40.355  1.00  0.00           C  
ATOM   2174  OD1 ASP A1300      40.470  34.639  40.486  1.00  0.00           O  
ATOM   2175  OD2 ASP A1300      42.138  36.054  40.315  1.00  0.00           O  
ATOM   2176  N   ILE A1301      39.888  35.765  37.186  1.00  0.00           N  
ATOM   2177  CA  ILE A1301      40.512  35.747  35.870  1.00  0.00           C  
ATOM   2178  C   ILE A1301      39.616  35.022  34.871  1.00  0.00           C  
ATOM   2179  O   ILE A1301      40.089  34.245  34.047  1.00  0.00           O  
ATOM   2180  CB  ILE A1301      41.878  35.042  35.924  1.00  0.00           C  
ATOM   2181  CG1 ILE A1301      41.724  33.665  36.572  1.00  0.00           C  
ATOM   2182  CG2 ILE A1301      42.859  35.879  36.725  1.00  0.00           C  
ATOM   2183  CD1 ILE A1301      42.948  32.773  36.445  1.00  0.00           C  
ATOM   2184  N   LEU A1302      38.320  35.300  34.944  1.00  0.00           N  
ATOM   2185  CA  LEU A1302      37.348  34.674  34.067  1.00  0.00           C  
ATOM   2186  C   LEU A1302      37.288  35.302  32.674  1.00  0.00           C  
ATOM   2187  O   LEU A1302      37.166  34.595  31.676  1.00  0.00           O  
ATOM   2188  CB  LEU A1302      35.966  34.734  34.711  1.00  0.00           C  
ATOM   2189  CG  LEU A1302      34.771  34.395  33.821  1.00  0.00           C  
ATOM   2190  CD1 LEU A1302      34.829  32.932  33.410  1.00  0.00           C  
ATOM   2191  CD2 LEU A1302      33.480  34.689  34.580  1.00  0.00           C  
ATOM   2192  N   LYS A1303      37.359  36.627  32.602  1.00  0.00           N  
ATOM   2193  CA  LYS A1303      37.307  37.297  31.306  1.00  0.00           C  
ATOM   2194  C   LYS A1303      38.494  36.888  30.436  1.00  0.00           C  
ATOM   2195  O   LYS A1303      38.326  36.584  29.257  1.00  0.00           O  
ATOM   2196  CB  LYS A1303      37.280  38.816  31.484  1.00  0.00           C  
ATOM   2197  CG  LYS A1303      37.022  39.595  30.202  1.00  0.00           C  
ATOM   2198  CD  LYS A1303      36.705  41.058  30.493  1.00  0.00           C  
ATOM   2199  CE  LYS A1303      36.343  41.808  29.218  1.00  0.00           C  
ATOM   2200  NZ  LYS A1303      36.404  43.289  29.400  1.00  0.00           N  
ATOM   2201  N   PRO A1304      39.714  36.888  31.003  1.00  0.00           N  
ATOM   2202  CA  PRO A1304      40.908  36.505  30.237  1.00  0.00           C  
ATOM   2203  C   PRO A1304      40.855  35.084  29.664  1.00  0.00           C  
ATOM   2204  O   PRO A1304      41.383  34.810  28.582  1.00  0.00           O  
ATOM   2205  CB  PRO A1304      42.051  36.658  31.241  1.00  0.00           C  
ATOM   2206  CG  PRO A1304      41.526  37.554  32.305  1.00  0.00           C  
ATOM   2207  CD  PRO A1304      40.053  37.292  32.379  1.00  0.00           C  
ATOM   2208  N   HIS A1306      40.218  34.181  30.396  1.00  0.00           N  
ATOM   2209  CA  HIS A1306      40.124  32.797  29.958  1.00  0.00           C  
ATOM   2210  C   HIS A1306      38.892  32.483  29.114  1.00  0.00           C  
ATOM   2211  O   HIS A1306      38.930  31.588  28.273  1.00  0.00           O  
ATOM   2212  CB  HIS A1306      40.170  31.879  31.178  1.00  0.00           C  
ATOM   2213  CG  HIS A1306      41.545  31.693  31.731  1.00  0.00           C  
ATOM   2214  ND1 HIS A1306      42.175  32.647  32.500  1.00  0.00           N  
ATOM   2215  CD2 HIS A1306      42.422  30.669  31.608  1.00  0.00           C  
ATOM   2216  CE1 HIS A1306      43.381  32.222  32.825  1.00  0.00           C  
ATOM   2217  NE2 HIS A1306      43.556  31.024  32.297  1.00  0.00           N  
ATOM   2218  N   ALA A1310      37.807  33.227  29.318  1.00  0.00           N  
ATOM   2219  CA  ALA A1310      36.573  32.976  28.570  1.00  0.00           C  
ATOM   2220  C   ALA A1310      36.399  33.838  27.325  1.00  0.00           C  
ATOM   2221  O   ALA A1310      35.658  33.469  26.415  1.00  0.00           O  
ATOM   2222  CB  ALA A1310      35.363  33.150  29.487  1.00  0.00           C  
ATOM   2223  N   VAL A1311      37.072  34.981  27.282  1.00  0.00           N  
ATOM   2224  CA  VAL A1311      36.948  35.875  26.135  1.00  0.00           C  
ATOM   2225  C   VAL A1311      38.258  36.015  25.374  1.00  0.00           C  
ATOM   2226  O   VAL A1311      38.340  35.648  24.201  1.00  0.00           O  
ATOM   2227  CB  VAL A1311      36.464  37.278  26.579  1.00  0.00           C  
ATOM   2228  CG1 VAL A1311      36.488  38.245  25.402  1.00  0.00           C  
ATOM   2229  CG2 VAL A1311      35.058  37.179  27.154  1.00  0.00           C  
ATOM   2230  N   PHE A1312      39.284  36.541  26.038  1.00  0.00           N  
ATOM   2231  CA  PHE A1312      40.583  36.728  25.390  1.00  0.00           C  
ATOM   2232  C   PHE A1312      41.152  35.414  24.846  1.00  0.00           C  
ATOM   2233  O   PHE A1312      41.324  35.250  23.638  1.00  0.00           O  
ATOM   2234  CB  PHE A1312      41.602  37.332  26.369  1.00  0.00           C  
ATOM   2235  CG  PHE A1312      41.175  38.642  26.991  1.00  0.00           C  
ATOM   2236  CD1 PHE A1312      40.009  39.291  26.587  1.00  0.00           C  
ATOM   2237  CD2 PHE A1312      41.952  39.229  27.983  1.00  0.00           C  
ATOM   2238  CE1 PHE A1312      39.625  40.502  27.161  1.00  0.00           C  
ATOM   2239  CE2 PHE A1312      41.579  40.442  28.566  1.00  0.00           C  
ATOM   2240  CZ  PHE A1312      40.412  41.079  28.151  1.00  0.00           C  
ATOM   2241  N   TRP A1314      41.450  34.492  25.757  1.00  0.00           N  
ATOM   2242  CA  TRP A1314      42.031  33.190  25.432  1.00  0.00           C  
ATOM   2243  C   TRP A1314      41.392  32.459  24.236  1.00  0.00           C  
ATOM   2244  O   TRP A1314      42.099  32.018  23.329  1.00  0.00           O  
ATOM   2245  CB  TRP A1314      42.007  32.310  26.694  1.00  0.00           C  
ATOM   2246  CG  TRP A1314      42.774  30.992  26.625  1.00  0.00           C  
ATOM   2247  CD1 TRP A1314      42.394  29.808  27.178  1.00  0.00           C  
ATOM   2248  CD2 TRP A1314      44.025  30.737  25.959  1.00  0.00           C  
ATOM   2249  NE1 TRP A1314      43.321  28.828  26.901  1.00  0.00           N  
ATOM   2250  CE2 TRP A1314      44.332  29.369  26.153  1.00  0.00           C  
ATOM   2251  CE3 TRP A1314      44.914  31.528  25.218  1.00  0.00           C  
ATOM   2252  CZ2 TRP A1314      45.488  28.772  25.635  1.00  0.00           C  
ATOM   2253  CZ3 TRP A1314      46.068  30.933  24.697  1.00  0.00           C  
ATOM   2254  CH2 TRP A1314      46.341  29.564  24.911  1.00  0.00           C  
ATOM   2255  N   PRO A1316      40.054  32.315  24.215  1.00  0.00           N  
ATOM   2256  CA  PRO A1316      39.437  31.620  23.076  1.00  0.00           C  
ATOM   2257  C   PRO A1316      39.652  32.304  21.721  1.00  0.00           C  
ATOM   2258  O   PRO A1316      39.779  31.631  20.702  1.00  0.00           O  
ATOM   2259  CB  PRO A1316      37.956  31.547  23.455  1.00  0.00           C  
ATOM   2260  CG  PRO A1316      37.935  31.732  24.945  1.00  0.00           C  
ATOM   2261  CD  PRO A1316      39.047  32.712  25.208  1.00  0.00           C  
ATOM   2262  N   THR A1317      39.687  33.633  21.701  1.00  0.00           N  
ATOM   2263  CA  THR A1317      39.893  34.337  20.436  1.00  0.00           C  
ATOM   2264  C   THR A1317      41.349  34.271  19.987  1.00  0.00           C  
ATOM   2265  O   THR A1317      41.634  34.315  18.786  1.00  0.00           O  
ATOM   2266  CB  THR A1317      39.434  35.823  20.498  1.00  0.00           C  
ATOM   2267  OG1 THR A1317      40.244  36.564  21.424  1.00  0.00           O  
ATOM   2268  CG2 THR A1317      37.980  35.904  20.909  1.00  0.00           C  
ATOM   2269  N   MET A1318      42.270  34.150  20.942  1.00  0.00           N  
ATOM   2270  CA  MET A1318      43.696  34.055  20.604  1.00  0.00           C  
ATOM   2271  C   MET A1318      43.949  32.675  19.996  1.00  0.00           C  
ATOM   2272  O   MET A1318      44.732  32.519  19.054  1.00  0.00           O  
ATOM   2273  CB  MET A1318      44.563  34.230  21.858  1.00  0.00           C  
ATOM   2274  CG  MET A1318      44.470  35.596  22.513  1.00  0.00           C  
ATOM   2275  SD  MET A1318      45.145  35.641  24.201  1.00  0.00           S  
ATOM   2276  CE  MET A1318      46.578  34.603  24.027  1.00  0.00           C  
ATOM   2277  N   LEU A1319      43.282  31.668  20.546  1.00  0.00           N  
ATOM   2278  CA  LEU A1319      43.426  30.311  20.044  1.00  0.00           C  
ATOM   2279  C   LEU A1319      42.865  30.258  18.629  1.00  0.00           C  
ATOM   2280  O   LEU A1319      43.453  29.652  17.738  1.00  0.00           O  
ATOM   2281  CB  LEU A1319      42.667  29.329  20.938  1.00  0.00           C  
ATOM   2282  CG  LEU A1319      43.368  29.020  22.259  1.00  0.00           C  
ATOM   2283  CD1 LEU A1319      42.381  28.435  23.244  1.00  0.00           C  
ATOM   2284  CD2 LEU A1319      44.517  28.070  22.003  1.00  0.00           C  
ATOM   2285  N   LYS A1321      41.720  30.904  18.437  1.00  0.00           N  
ATOM   2286  CA  LYS A1321      41.068  30.951  17.137  1.00  0.00           C  
ATOM   2287  C   LYS A1321      41.988  31.576  16.099  1.00  0.00           C  
ATOM   2288  O   LYS A1321      42.237  30.988  15.044  1.00  0.00           O  
ATOM   2289  CB  LYS A1321      39.777  31.768  17.219  1.00  0.00           C  
ATOM   2290  CG  LYS A1321      38.893  31.638  15.996  1.00  0.00           C  
ATOM   2291  CD  LYS A1321      38.441  30.197  15.813  1.00  0.00           C  
ATOM   2292  CE  LYS A1321      38.610  29.746  14.377  1.00  0.00           C  
ATOM   2293  NZ  LYS A1321      37.292  29.563  13.728  1.00  0.00           N  
ATOM   2294  N   ALA A1322      42.492  32.771  16.398  1.00  0.00           N  
ATOM   2295  CA  ALA A1322      43.374  33.464  15.471  1.00  0.00           C  
ATOM   2296  C   ALA A1322      44.682  32.715  15.254  1.00  0.00           C  
ATOM   2297  O   ALA A1322      45.296  32.824  14.192  1.00  0.00           O  
ATOM   2298  CB  ALA A1322      43.659  34.885  15.977  1.00  0.00           C  
ATOM   2299  N   ALA A1323      45.105  31.942  16.251  1.00  0.00           N  
ATOM   2300  CA  ALA A1323      46.356  31.197  16.146  1.00  0.00           C  
ATOM   2301  C   ALA A1323      46.202  29.884  15.391  1.00  0.00           C  
ATOM   2302  O   ALA A1323      47.194  29.279  14.981  1.00  0.00           O  
ATOM   2303  CB  ALA A1323      46.925  30.924  17.542  1.00  0.00           C  
ATOM   2304  N   GLY A1324      44.962  29.442  15.212  1.00  0.00           N  
ATOM   2305  CA  GLY A1324      44.716  28.190  14.520  1.00  0.00           C  
ATOM   2306  C   GLY A1324      44.753  27.003  15.469  1.00  0.00           C  
ATOM   2307  O   GLY A1324      44.901  25.855  15.045  1.00  0.00           O  
ATOM   2308  N   ILE A1341      44.620  27.280  16.763  1.00  0.00           N  
ATOM   2309  CA  ILE A1341      44.645  26.233  17.781  1.00  0.00           C  
ATOM   2310  C   ILE A1341      43.230  25.911  18.247  1.00  0.00           C  
ATOM   2311  O   ILE A1341      42.433  26.811  18.491  1.00  0.00           O  
ATOM   2312  CB  ILE A1341      45.485  26.671  19.004  1.00  0.00           C  
ATOM   2313  CG1 ILE A1341      46.862  27.150  18.539  1.00  0.00           C  
ATOM   2314  CG2 ILE A1341      45.630  25.512  19.993  1.00  0.00           C  
ATOM   2315  CD1 ILE A1341      47.789  27.565  19.673  1.00  0.00           C  
ATOM   2316  N   PRO A1342      42.898  24.615  18.363  1.00  0.00           N  
ATOM   2317  CA  PRO A1342      41.566  24.179  18.805  1.00  0.00           C  
ATOM   2318  C   PRO A1342      41.189  24.719  20.184  1.00  0.00           C  
ATOM   2319  O   PRO A1342      42.059  25.005  21.010  1.00  0.00           O  
ATOM   2320  CB  PRO A1342      41.659  22.651  18.793  1.00  0.00           C  
ATOM   2321  CG  PRO A1342      42.826  22.343  17.919  1.00  0.00           C  
ATOM   2322  CD  PRO A1342      43.781  23.472  18.071  1.00  0.00           C  
ATOM   2323  N   MET A1344      39.889  24.856  20.423  1.00  0.00           N  
ATOM   2324  CA  MET A1344      39.390  25.371  21.690  1.00  0.00           C  
ATOM   2325  C   MET A1344      39.582  24.354  22.802  1.00  0.00           C  
ATOM   2326  O   MET A1344      39.670  23.149  22.548  1.00  0.00           O  
ATOM   2327  CB  MET A1344      37.906  25.717  21.572  1.00  0.00           C  
ATOM   2328  CG  MET A1344      37.645  27.173  21.224  1.00  0.00           C  
ATOM   2329  SD  MET A1344      38.062  28.258  22.580  1.00  0.00           S  
ATOM   2330  CE  MET A1344      36.687  27.961  23.684  1.00  0.00           C  
ATOM   2331  N   TYR A1345      39.654  24.834  24.037  1.00  0.00           N  
ATOM   2332  CA  TYR A1345      39.818  23.919  25.151  1.00  0.00           C  
ATOM   2333  C   TYR A1345      38.492  23.207  25.349  1.00  0.00           C  
ATOM   2334  O   TYR A1345      37.480  23.598  24.768  1.00  0.00           O  
ATOM   2335  CB  TYR A1345      40.232  24.658  26.431  1.00  0.00           C  
ATOM   2336  CG  TYR A1345      39.478  25.936  26.727  1.00  0.00           C  
ATOM   2337  CD1 TYR A1345      38.169  25.907  27.223  1.00  0.00           C  
ATOM   2338  CD2 TYR A1345      40.085  27.173  26.554  1.00  0.00           C  
ATOM   2339  CE1 TYR A1345      37.492  27.082  27.538  1.00  0.00           C  
ATOM   2340  CE2 TYR A1345      39.424  28.345  26.862  1.00  0.00           C  
ATOM   2341  CZ  TYR A1345      38.127  28.298  27.357  1.00  0.00           C  
ATOM   2342  OH  TYR A1345      37.480  29.471  27.679  1.00  0.00           O  
ATOM   2343  N   ARG A1347      38.502  22.155  26.158  1.00  0.00           N  
ATOM   2344  CA  ARG A1347      37.299  21.382  26.430  1.00  0.00           C  
ATOM   2345  C   ARG A1347      36.389  22.056  27.455  1.00  0.00           C  
ATOM   2346  O   ARG A1347      35.197  22.247  27.214  1.00  0.00           O  
ATOM   2347  CB  ARG A1347      37.692  19.990  26.938  1.00  0.00           C  
ATOM   2348  CG  ARG A1347      36.682  18.890  26.649  1.00  0.00           C  
ATOM   2349  CD  ARG A1347      36.386  18.766  25.158  1.00  0.00           C  
ATOM   2350  NE  ARG A1347      37.217  17.753  24.508  1.00  0.00           N  
ATOM   2351  CZ  ARG A1347      37.192  16.456  24.804  1.00  0.00           C  
ATOM   2352  NH1 ARG A1347      36.374  16.001  25.746  1.00  0.00           N  
ATOM   2353  NH2 ARG A1347      37.989  15.612  24.160  1.00  0.00           N  
ATOM   2354  N   HIS A1348      36.957  22.423  28.602  1.00  0.00           N  
ATOM   2355  CA  HIS A1348      36.174  23.039  29.663  1.00  0.00           C  
ATOM   2356  C   HIS A1348      36.920  24.129  30.417  1.00  0.00           C  
ATOM   2357  O   HIS A1348      38.137  24.060  30.597  1.00  0.00           O  
ATOM   2358  CB  HIS A1348      35.743  21.973  30.686  1.00  0.00           C  
ATOM   2359  CG  HIS A1348      34.713  21.013  30.178  1.00  0.00           C  
ATOM   2360  ND1 HIS A1348      34.986  19.681  29.937  1.00  0.00           N  
ATOM   2361  CD2 HIS A1348      33.407  21.189  29.874  1.00  0.00           C  
ATOM   2362  CE1 HIS A1348      33.892  19.080  29.505  1.00  0.00           C  
ATOM   2363  NE2 HIS A1348      32.919  19.973  29.457  1.00  0.00           N  
ATOM   2364  N   LEU A1349      36.180  25.149  30.832  1.00  0.00           N  
ATOM   2365  CA  LEU A1349      36.740  26.212  31.645  1.00  0.00           C  
ATOM   2366  C   LEU A1349      35.992  26.008  32.955  1.00  0.00           C  
ATOM   2367  O   LEU A1349      34.779  26.191  33.007  1.00  0.00           O  
ATOM   2368  CB  LEU A1349      36.422  27.589  31.068  1.00  0.00           C  
ATOM   2369  CG  LEU A1349      36.853  28.742  31.983  1.00  0.00           C  
ATOM   2370  CD1 LEU A1349      38.279  28.502  32.488  1.00  0.00           C  
ATOM   2371  CD2 LEU A1349      36.762  30.054  31.236  1.00  0.00           C  
ATOM   2372  N   ASN A1350      36.706  25.610  34.003  1.00  0.00           N  
ATOM   2373  CA  ASN A1350      36.081  25.347  35.293  1.00  0.00           C  
ATOM   2374  C   ASN A1350      36.374  26.439  36.312  1.00  0.00           C  
ATOM   2375  O   ASN A1350      37.496  26.585  36.807  1.00  0.00           O  
ATOM   2376  CB  ASN A1350      36.530  23.971  35.774  1.00  0.00           C  
ATOM   2377  CG  ASN A1350      36.559  22.951  34.639  1.00  0.00           C  
ATOM   2378  OD1 ASN A1350      35.536  22.353  34.297  1.00  0.00           O  
ATOM   2379  ND2 ASN A1350      37.730  22.762  34.040  1.00  0.00           N  
ATOM   2380  N   VAL A1351      35.334  27.200  36.632  1.00  0.00           N  
ATOM   2381  CA  VAL A1351      35.458  28.333  37.536  1.00  0.00           C  
ATOM   2382  C   VAL A1351      35.139  28.086  39.004  1.00  0.00           C  
ATOM   2383  O   VAL A1351      34.040  27.656  39.357  1.00  0.00           O  
ATOM   2384  CB  VAL A1351      34.588  29.512  37.025  1.00  0.00           C  
ATOM   2385  CG1 VAL A1351      35.097  30.827  37.594  1.00  0.00           C  
ATOM   2386  CG2 VAL A1351      34.620  29.552  35.496  1.00  0.00           C  
ATOM   2387  N   GLY A1352      36.122  28.361  39.854  1.00  0.00           N  
ATOM   2388  CA  GLY A1352      35.937  28.205  41.280  1.00  0.00           C  
ATOM   2389  C   GLY A1352      35.566  29.549  41.881  1.00  0.00           C  
ATOM   2390  O   GLY A1352      35.871  30.602  41.312  1.00  0.00           O  
ATOM   2391  N   GLY A1356      34.893  29.516  43.024  1.00  0.00           N  
ATOM   2392  CA  GLY A1356      34.491  30.745  43.673  1.00  0.00           C  
ATOM   2393  C   GLY A1356      35.572  31.221  44.618  1.00  0.00           C  
ATOM   2394  O   GLY A1356      36.677  30.675  44.644  1.00  0.00           O  
ATOM   2395  N   PHE A1360      35.254  32.242  45.402  1.00  0.00           N  
ATOM   2396  CA  PHE A1360      36.207  32.787  46.353  1.00  0.00           C  
ATOM   2397  C   PHE A1360      36.084  32.058  47.682  1.00  0.00           C  
ATOM   2398  O   PHE A1360      34.985  31.694  48.093  1.00  0.00           O  
ATOM   2399  CB  PHE A1360      35.936  34.278  46.584  1.00  0.00           C  
ATOM   2400  CG  PHE A1360      36.466  35.172  45.502  1.00  0.00           C  
ATOM   2401  CD1 PHE A1360      37.742  34.983  44.984  1.00  0.00           C  
ATOM   2402  CD2 PHE A1360      35.689  36.213  45.005  1.00  0.00           C  
ATOM   2403  CE1 PHE A1360      38.239  35.817  43.987  1.00  0.00           C  
ATOM   2404  CE2 PHE A1360      36.178  37.055  44.005  1.00  0.00           C  
ATOM   2405  CZ  PHE A1360      37.456  36.855  43.497  1.00  0.00           C  
ATOM   2406  N   LEU A1361      37.217  31.835  48.339  1.00  0.00           N  
ATOM   2407  CA  LEU A1361      37.226  31.199  49.648  1.00  0.00           C  
ATOM   2408  C   LEU A1361      37.207  32.371  50.625  1.00  0.00           C  
ATOM   2409  O   LEU A1361      38.253  32.929  50.973  1.00  0.00           O  
ATOM   2410  CB  LEU A1361      38.493  30.361  49.839  1.00  0.00           C  
ATOM   2411  CG  LEU A1361      38.350  28.864  49.532  1.00  0.00           C  
ATOM   2412  CD1 LEU A1361      37.783  28.675  48.137  1.00  0.00           C  
ATOM   2413  CD2 LEU A1361      39.702  28.179  49.657  1.00  0.00           C  
ATOM   2414  N   LEU A1365      36.004  32.747  51.043  1.00  0.00           N  
ATOM   2415  CA  LEU A1365      35.802  33.869  51.955  1.00  0.00           C  
ATOM   2416  C   LEU A1365      36.280  33.614  53.381  1.00  0.00           C  
ATOM   2417  O   LEU A1365      36.344  32.473  53.838  1.00  0.00           O  
ATOM   2418  CB  LEU A1365      34.320  34.252  51.964  1.00  0.00           C  
ATOM   2419  CG  LEU A1365      33.670  34.313  50.578  1.00  0.00           C  
ATOM   2420  CD1 LEU A1365      32.161  34.172  50.704  1.00  0.00           C  
ATOM   2421  CD2 LEU A1365      34.034  35.631  49.901  1.00  0.00           C  
ATOM   2422  N   GLY A1366      36.618  34.695  54.077  1.00  0.00           N  
ATOM   2423  CA  GLY A1366      37.081  34.586  55.448  1.00  0.00           C  
ATOM   2424  C   GLY A1366      36.009  34.018  56.358  1.00  0.00           C  
ATOM   2425  O   GLY A1366      34.873  33.827  55.925  1.00  0.00           O  
ATOM   2426  N   PRO A1368      36.338  33.733  57.630  1.00  0.00           N  
ATOM   2427  CA  PRO A1368      35.353  33.179  58.566  1.00  0.00           C  
ATOM   2428  C   PRO A1368      34.134  34.077  58.773  1.00  0.00           C  
ATOM   2429  O   PRO A1368      33.057  33.599  59.135  1.00  0.00           O  
ATOM   2430  CB  PRO A1368      36.147  32.981  59.858  1.00  0.00           C  
ATOM   2431  CG  PRO A1368      37.581  32.993  59.444  1.00  0.00           C  
ATOM   2432  CD  PRO A1368      37.656  33.908  58.260  1.00  0.00           C  
ATOM   2433  N   ASP A1369      34.304  35.375  58.538  1.00  0.00           N  
ATOM   2434  CA  ASP A1369      33.207  36.324  58.702  1.00  0.00           C  
ATOM   2435  C   ASP A1369      32.398  36.467  57.416  1.00  0.00           C  
ATOM   2436  O   ASP A1369      31.670  37.442  57.233  1.00  0.00           O  
ATOM   2437  CB  ASP A1369      33.747  37.690  59.127  1.00  0.00           C  
ATOM   2438  CG  ASP A1369      34.827  38.207  58.197  1.00  0.00           C  
ATOM   2439  OD1 ASP A1369      34.984  37.653  57.087  1.00  0.00           O  
ATOM   2440  OD2 ASP A1369      35.521  39.171  58.579  1.00  0.00           O  
ATOM   2441  N   GLY A1370      32.535  35.493  56.522  1.00  0.00           N  
ATOM   2442  CA  GLY A1370      31.799  35.533  55.274  1.00  0.00           C  
ATOM   2443  C   GLY A1370      32.215  36.682  54.378  1.00  0.00           C  
ATOM   2444  O   GLY A1370      31.528  36.994  53.408  1.00  0.00           O  
ATOM   2445  N   ARG A1373      33.341  37.309  54.708  1.00  0.00           N  
ATOM   2446  CA  ARG A1373      33.870  38.424  53.929  1.00  0.00           C  
ATOM   2447  C   ARG A1373      35.153  38.010  53.210  1.00  0.00           C  
ATOM   2448  O   ARG A1373      35.850  37.096  53.647  1.00  0.00           O  
ATOM   2449  CB  ARG A1373      34.167  39.616  54.843  1.00  0.00           C  
ATOM   2450  CG  ARG A1373      33.005  40.029  55.731  1.00  0.00           C  
ATOM   2451  CD  ARG A1373      32.761  41.528  55.654  1.00  0.00           C  
ATOM   2452  NE  ARG A1373      33.818  42.290  56.314  1.00  0.00           N  
ATOM   2453  CZ  ARG A1373      33.600  43.274  57.181  1.00  0.00           C  
ATOM   2454  NH1 ARG A1373      32.358  43.621  57.498  1.00  0.00           N  
ATOM   2455  NH2 ARG A1373      34.624  43.914  57.733  1.00  0.00           N  
ATOM   2456  N   LYS A1414      35.465  38.681  52.106  1.00  0.00           N  
ATOM   2457  CA  LYS A1414      36.674  38.367  51.357  1.00  0.00           C  
ATOM   2458  C   LYS A1414      37.885  38.538  52.273  1.00  0.00           C  
ATOM   2459  O   LYS A1414      38.004  39.544  52.969  1.00  0.00           O  
ATOM   2460  CB  LYS A1414      36.797  39.293  50.145  1.00  0.00           C  
ATOM   2461  CG  LYS A1414      35.740  39.054  49.078  1.00  0.00           C  
ATOM   2462  CD  LYS A1414      36.355  39.004  47.692  1.00  0.00           C  
ATOM   2463  CE  LYS A1414      36.152  40.313  46.958  1.00  0.00           C  
ATOM   2464  NZ  LYS A1414      37.080  40.438  45.804  1.00  0.00           N  
ATOM   2465  N   MET A1415      38.775  37.549  52.275  1.00  0.00           N  
ATOM   2466  CA  MET A1415      39.974  37.591  53.112  1.00  0.00           C  
ATOM   2467  C   MET A1415      40.726  38.907  52.926  1.00  0.00           C  
ATOM   2468  O   MET A1415      40.685  39.503  51.853  1.00  0.00           O  
ATOM   2469  CB  MET A1415      40.905  36.427  52.762  1.00  0.00           C  
ATOM   2470  CG  MET A1415      40.277  35.050  52.887  1.00  0.00           C  
ATOM   2471  SD  MET A1415      41.516  33.775  53.217  1.00  0.00           S  
ATOM   2472  CE  MET A1415      41.901  33.233  51.527  1.00  0.00           C  
ATOM   2473  N   SER A1416      41.412  39.358  53.973  1.00  0.00           N  
ATOM   2474  CA  SER A1416      42.171  40.601  53.895  1.00  0.00           C  
ATOM   2475  C   SER A1416      42.916  40.933  55.184  1.00  0.00           C  
ATOM   2476  O   SER A1416      42.500  40.552  56.277  1.00  0.00           O  
ATOM   2477  CB  SER A1416      41.247  41.765  53.531  1.00  0.00           C  
ATOM   2478  OG  SER A1416      41.327  42.053  52.146  1.00  0.00           O  
ATOM   2479  N   LYS A1417      44.023  41.653  55.042  1.00  0.00           N  
ATOM   2480  CA  LYS A1417      44.838  42.046  56.182  1.00  0.00           C  
ATOM   2481  C   LYS A1417      44.032  42.884  57.169  1.00  0.00           C  
ATOM   2482  O   LYS A1417      43.838  42.489  58.320  1.00  0.00           O  
ATOM   2483  CB  LYS A1417      46.052  42.846  55.706  1.00  0.00           C  
ATOM   2484  CG  LYS A1417      47.080  43.121  56.787  1.00  0.00           C  
ATOM   2485  CD  LYS A1417      48.483  42.758  56.321  1.00  0.00           C  
ATOM   2486  CE  LYS A1417      49.526  43.144  57.357  1.00  0.00           C  
ATOM   2487  NZ  LYS A1417      49.730  42.073  58.376  1.00  0.00           N  
ATOM   2488  N   THR A1441      43.564  44.039  56.706  1.00  0.00           N  
ATOM   2489  CA  THR A1441      42.790  44.956  57.538  1.00  0.00           C  
ATOM   2490  C   THR A1441      41.709  44.255  58.358  1.00  0.00           C  
ATOM   2491  O   THR A1441      41.484  44.597  59.520  1.00  0.00           O  
ATOM   2492  CB  THR A1441      42.119  46.049  56.681  1.00  0.00           C  
ATOM   2493  OG1 THR A1441      41.255  45.437  55.716  1.00  0.00           O  
ATOM   2494  CG2 THR A1441      43.169  46.881  55.957  1.00  0.00           C  
ATOM   2495  N   LEU A1444      41.045  43.276  57.750  1.00  0.00           N  
ATOM   2496  CA  LEU A1444      39.979  42.541  58.422  1.00  0.00           C  
ATOM   2497  C   LEU A1444      40.519  41.446  59.330  1.00  0.00           C  
ATOM   2498  O   LEU A1444      39.797  40.919  60.178  1.00  0.00           O  
ATOM   2499  CB  LEU A1444      39.031  41.926  57.391  1.00  0.00           C  
ATOM   2500  CG  LEU A1444      38.882  42.655  56.051  1.00  0.00           C  
ATOM   2501  CD1 LEU A1444      38.122  41.770  55.081  1.00  0.00           C  
ATOM   2502  CD2 LEU A1444      38.154  43.975  56.252  1.00  0.00           C  
ATOM   2503  N   GLY A1450      41.792  41.109  59.152  1.00  0.00           N  
ATOM   2504  CA  GLY A1450      42.400  40.071  59.964  1.00  0.00           C  
ATOM   2505  C   GLY A1450      41.618  38.773  59.897  1.00  0.00           C  
ATOM   2506  O   GLY A1450      41.685  37.952  60.814  1.00  0.00           O  
ATOM   2507  N   ASN A1452      40.869  38.594  58.811  1.00  0.00           N  
ATOM   2508  CA  ASN A1452      40.060  37.395  58.606  1.00  0.00           C  
ATOM   2509  C   ASN A1452      40.745  36.441  57.637  1.00  0.00           C  
ATOM   2510  O   ASN A1452      40.125  35.507  57.125  1.00  0.00           O  
ATOM   2511  CB  ASN A1452      38.682  37.773  58.056  1.00  0.00           C  
ATOM   2512  CG  ASN A1452      38.744  38.297  56.631  1.00  0.00           C  
ATOM   2513  OD1 ASN A1452      39.787  38.765  56.174  1.00  0.00           O  
ATOM   2514  ND2 ASN A1452      37.623  38.223  55.923  1.00  0.00           N  
ATOM   2515  N   VAL A1455      42.027  36.687  57.385  1.00  0.00           N  
ATOM   2516  CA  VAL A1455      42.802  35.853  56.476  1.00  0.00           C  
ATOM   2517  C   VAL A1455      43.078  34.493  57.098  1.00  0.00           C  
ATOM   2518  O   VAL A1455      43.348  34.389  58.295  1.00  0.00           O  
ATOM   2519  CB  VAL A1455      44.156  36.511  56.124  1.00  0.00           C  
ATOM   2520  CG1 VAL A1455      45.030  36.598  57.363  1.00  0.00           C  
ATOM   2521  CG2 VAL A1455      44.859  35.712  55.040  1.00  0.00           C  
ATOM   2522  N   VAL A1456      42.993  33.451  56.281  1.00  0.00           N  
ATOM   2523  CA  VAL A1456      43.261  32.097  56.740  1.00  0.00           C  
ATOM   2524  C   VAL A1456      44.478  31.600  55.966  1.00  0.00           C  
ATOM   2525  O   VAL A1456      44.480  31.594  54.734  1.00  0.00           O  
ATOM   2526  CB  VAL A1456      42.058  31.160  56.475  1.00  0.00           C  
ATOM   2527  CG1 VAL A1456      42.449  29.712  56.742  1.00  0.00           C  
ATOM   2528  CG2 VAL A1456      40.882  31.559  57.362  1.00  0.00           C  
ATOM   2529  N   ASP A1457      45.521  31.216  56.694  1.00  0.00           N  
ATOM   2530  CA  ASP A1457      46.744  30.721  56.077  1.00  0.00           C  
ATOM   2531  C   ASP A1457      46.682  29.201  56.014  1.00  0.00           C  
ATOM   2532  O   ASP A1457      46.604  28.532  57.045  1.00  0.00           O  
ATOM   2533  CB  ASP A1457      47.960  31.161  56.897  1.00  0.00           C  
ATOM   2534  CG  ASP A1457      49.275  30.804  56.232  1.00  0.00           C  
ATOM   2535  OD1 ASP A1457      49.284  29.910  55.356  1.00  0.00           O  
ATOM   2536  OD2 ASP A1457      50.304  31.418  56.586  1.00  0.00           O  
ATOM   2537  N   PRO A1458      46.720  28.633  54.800  1.00  0.00           N  
ATOM   2538  CA  PRO A1458      46.661  27.175  54.662  1.00  0.00           C  
ATOM   2539  C   PRO A1458      47.899  26.463  55.184  1.00  0.00           C  
ATOM   2540  O   PRO A1458      47.810  25.356  55.714  1.00  0.00           O  
ATOM   2541  CB  PRO A1458      46.485  26.965  53.161  1.00  0.00           C  
ATOM   2542  CG  PRO A1458      47.130  28.164  52.551  1.00  0.00           C  
ATOM   2543  CD  PRO A1458      46.827  29.301  53.490  1.00  0.00           C  
ATOM   2544  N   PHE A1459      49.053  27.105  55.035  1.00  0.00           N  
ATOM   2545  CA  PHE A1459      50.313  26.513  55.465  1.00  0.00           C  
ATOM   2546  C   PHE A1459      50.455  26.442  56.976  1.00  0.00           C  
ATOM   2547  O   PHE A1459      51.118  25.546  57.502  1.00  0.00           O  
ATOM   2548  CB  PHE A1459      51.470  27.280  54.829  1.00  0.00           C  
ATOM   2549  CG  PHE A1459      51.341  27.401  53.341  1.00  0.00           C  
ATOM   2550  CD1 PHE A1459      51.684  26.336  52.514  1.00  0.00           C  
ATOM   2551  CD2 PHE A1459      50.792  28.544  52.769  1.00  0.00           C  
ATOM   2552  CE1 PHE A1459      51.474  26.405  51.141  1.00  0.00           C  
ATOM   2553  CE2 PHE A1459      50.578  28.622  51.398  1.00  0.00           C  
ATOM   2554  CZ  PHE A1459      50.918  27.550  50.582  1.00  0.00           C  
ATOM   2555  N   ALA A1460      49.832  27.381  57.676  1.00  0.00           N  
ATOM   2556  CA  ALA A1460      49.875  27.370  59.128  1.00  0.00           C  
ATOM   2557  C   ALA A1460      48.975  26.214  59.544  1.00  0.00           C  
ATOM   2558  O   ALA A1460      49.335  25.394  60.390  1.00  0.00           O  
ATOM   2559  CB  ALA A1460      49.341  28.681  59.680  1.00  0.00           C  
ATOM   2560  N   LEU A1461      47.805  26.152  58.913  1.00  0.00           N  
ATOM   2561  CA  LEU A1461      46.816  25.117  59.183  1.00  0.00           C  
ATOM   2562  C   LEU A1461      47.332  23.733  58.807  1.00  0.00           C  
ATOM   2563  O   LEU A1461      46.934  22.730  59.402  1.00  0.00           O  
ATOM   2564  CB  LEU A1461      45.531  25.410  58.405  1.00  0.00           C  
ATOM   2565  CG  LEU A1461      44.307  25.896  59.191  1.00  0.00           C  
ATOM   2566  CD1 LEU A1461      44.733  26.711  60.407  1.00  0.00           C  
ATOM   2567  CD2 LEU A1461      43.436  26.732  58.273  1.00  0.00           C  
ATOM   2568  N   LEU A1462      48.216  23.685  57.816  1.00  0.00           N  
ATOM   2569  CA  LEU A1462      48.780  22.422  57.358  1.00  0.00           C  
ATOM   2570  C   LEU A1462      49.756  21.856  58.382  1.00  0.00           C  
ATOM   2571  O   LEU A1462      49.855  20.644  58.554  1.00  0.00           O  
ATOM   2572  CB  LEU A1462      49.488  22.621  56.014  1.00  0.00           C  
ATOM   2573  CG  LEU A1462      50.255  21.421  55.459  1.00  0.00           C  
ATOM   2574  CD1 LEU A1462      50.025  21.322  53.957  1.00  0.00           C  
ATOM   2575  CD2 LEU A1462      51.741  21.574  55.768  1.00  0.00           C  
ATOM   2576  N   GLU A1463      50.472  22.739  59.067  1.00  0.00           N  
ATOM   2577  CA  GLU A1463      51.441  22.309  60.069  1.00  0.00           C  
ATOM   2578  C   GLU A1463      50.749  21.852  61.349  1.00  0.00           C  
ATOM   2579  O   GLU A1463      51.329  21.126  62.152  1.00  0.00           O  
ATOM   2580  CB  GLU A1463      52.413  23.452  60.385  1.00  0.00           C  
ATOM   2581  CG  GLU A1463      53.799  22.996  60.832  1.00  0.00           C  
ATOM   2582  CD  GLU A1463      54.634  22.435  59.692  1.00  0.00           C  
ATOM   2583  OE1 GLU A1463      54.071  21.740  58.819  1.00  0.00           O  
ATOM   2584  OE2 GLU A1463      55.858  22.688  59.670  1.00  0.00           O  
ATOM   2585  N   LYS A1465      49.502  22.273  61.526  1.00  0.00           N  
ATOM   2586  CA  LYS A1465      48.730  21.923  62.711  1.00  0.00           C  
ATOM   2587  C   LYS A1465      47.980  20.604  62.581  1.00  0.00           C  
ATOM   2588  O   LYS A1465      48.041  19.761  63.475  1.00  0.00           O  
ATOM   2589  CB  LYS A1465      47.727  23.031  63.021  1.00  0.00           C  
ATOM   2590  CG  LYS A1465      47.778  23.539  64.444  1.00  0.00           C  
ATOM   2591  CD  LYS A1465      47.220  24.950  64.545  1.00  0.00           C  
ATOM   2592  CE  LYS A1465      46.337  25.106  65.776  1.00  0.00           C  
ATOM   2593  NZ  LYS A1465      46.777  24.218  66.886  1.00  0.00           N  
ATOM   2594  N   TYR A1467      47.273  20.427  61.467  1.00  0.00           N  
ATOM   2595  CA  TYR A1467      46.488  19.216  61.248  1.00  0.00           C  
ATOM   2596  C   TYR A1467      47.067  18.252  60.227  1.00  0.00           C  
ATOM   2597  O   TYR A1467      46.671  17.086  60.179  1.00  0.00           O  
ATOM   2598  CB  TYR A1467      45.064  19.598  60.846  1.00  0.00           C  
ATOM   2599  CG  TYR A1467      44.415  20.539  61.828  1.00  0.00           C  
ATOM   2600  CD1 TYR A1467      44.744  21.895  61.844  1.00  0.00           C  
ATOM   2601  CD2 TYR A1467      43.501  20.072  62.771  1.00  0.00           C  
ATOM   2602  CE1 TYR A1467      44.183  22.759  62.773  1.00  0.00           C  
ATOM   2603  CE2 TYR A1467      42.934  20.931  63.705  1.00  0.00           C  
ATOM   2604  CZ  TYR A1467      43.282  22.272  63.700  1.00  0.00           C  
ATOM   2605  OH  TYR A1467      42.735  23.125  64.626  1.00  0.00           O  
ATOM   2606  N   GLY A1468      48.006  18.730  59.416  1.00  0.00           N  
ATOM   2607  CA  GLY A1468      48.607  17.877  58.406  1.00  0.00           C  
ATOM   2608  C   GLY A1468      48.035  18.151  57.028  1.00  0.00           C  
ATOM   2609  O   GLY A1468      46.900  18.614  56.901  1.00  0.00           O  
ATOM   2610  N   ARG A1507      48.820  17.858  55.993  1.00  0.00           N  
ATOM   2611  CA  ARG A1507      48.401  18.083  54.614  1.00  0.00           C  
ATOM   2612  C   ARG A1507      47.115  17.330  54.251  1.00  0.00           C  
ATOM   2613  O   ARG A1507      46.208  17.893  53.636  1.00  0.00           O  
ATOM   2614  CB  ARG A1507      49.541  17.687  53.662  1.00  0.00           C  
ATOM   2615  CG  ARG A1507      49.101  16.962  52.398  1.00  0.00           C  
ATOM   2616  CD  ARG A1507      50.132  15.930  51.961  1.00  0.00           C  
ATOM   2617  NE  ARG A1507      51.447  16.538  51.801  1.00  0.00           N  
ATOM   2618  CZ  ARG A1507      52.594  15.875  51.862  1.00  0.00           C  
ATOM   2619  NH1 ARG A1507      52.594  14.574  52.080  1.00  0.00           N  
ATOM   2620  NH2 ARG A1507      53.742  16.523  51.716  1.00  0.00           N  
ATOM   2621  N   ASP A1508      47.028  16.062  54.640  1.00  0.00           N  
ATOM   2622  CA  ASP A1508      45.848  15.254  54.333  1.00  0.00           C  
ATOM   2623  C   ASP A1508      44.540  15.840  54.881  1.00  0.00           C  
ATOM   2624  O   ASP A1508      43.519  15.817  54.202  1.00  0.00           O  
ATOM   2625  CB  ASP A1508      46.043  13.835  54.870  1.00  0.00           C  
ATOM   2626  CG  ASP A1508      47.262  13.147  54.274  1.00  0.00           C  
ATOM   2627  OD1 ASP A1508      48.401  13.515  54.646  1.00  0.00           O  
ATOM   2628  OD2 ASP A1508      47.082  12.240  53.435  1.00  0.00           O  
ATOM   2629  N   ALA A1509      44.570  16.356  56.109  1.00  0.00           N  
ATOM   2630  CA  ALA A1509      43.373  16.932  56.728  1.00  0.00           C  
ATOM   2631  C   ALA A1509      42.924  18.189  56.003  1.00  0.00           C  
ATOM   2632  O   ALA A1509      41.735  18.413  55.798  1.00  0.00           O  
ATOM   2633  CB  ALA A1509      43.642  17.254  58.194  1.00  0.00           C  
ATOM   2634  N   LEU A1510      43.892  19.013  55.629  1.00  0.00           N  
ATOM   2635  CA  LEU A1510      43.619  20.256  54.927  1.00  0.00           C  
ATOM   2636  C   LEU A1510      42.941  19.975  53.590  1.00  0.00           C  
ATOM   2637  O   LEU A1510      41.898  20.548  53.285  1.00  0.00           O  
ATOM   2638  CB  LEU A1510      44.931  21.008  54.703  1.00  0.00           C  
ATOM   2639  CG  LEU A1510      44.932  22.345  53.963  1.00  0.00           C  
ATOM   2640  CD1 LEU A1510      43.723  23.180  54.355  1.00  0.00           C  
ATOM   2641  CD2 LEU A1510      46.220  23.080  54.301  1.00  0.00           C  
ATOM   2642  N   ARG A1511      43.528  19.079  52.798  1.00  0.00           N  
ATOM   2643  CA  ARG A1511      42.966  18.755  51.491  1.00  0.00           C  
ATOM   2644  C   ARG A1511      41.536  18.235  51.603  1.00  0.00           C  
ATOM   2645  O   ARG A1511      40.653  18.659  50.857  1.00  0.00           O  
ATOM   2646  CB  ARG A1511      43.855  17.726  50.781  1.00  0.00           C  
ATOM   2647  CG  ARG A1511      45.327  18.140  50.721  1.00  0.00           C  
ATOM   2648  CD  ARG A1511      46.220  17.008  50.233  1.00  0.00           C  
ATOM   2649  NE  ARG A1511      45.618  16.277  49.123  1.00  0.00           N  
ATOM   2650  CZ  ARG A1511      46.061  16.316  47.869  1.00  0.00           C  
ATOM   2651  NH1 ARG A1511      47.122  17.053  47.555  1.00  0.00           N  
ATOM   2652  NH2 ARG A1511      45.448  15.607  46.930  1.00  0.00           N  
ATOM   2653  N   TYR A1516      41.306  17.322  52.542  1.00  0.00           N  
ATOM   2654  CA  TYR A1516      39.972  16.756  52.731  1.00  0.00           C  
ATOM   2655  C   TYR A1516      38.955  17.846  53.049  1.00  0.00           C  
ATOM   2656  O   TYR A1516      37.897  17.924  52.421  1.00  0.00           O  
ATOM   2657  CB  TYR A1516      39.985  15.725  53.864  1.00  0.00           C  
ATOM   2658  CG  TYR A1516      38.611  15.206  54.213  1.00  0.00           C  
ATOM   2659  CD1 TYR A1516      38.039  14.167  53.488  1.00  0.00           C  
ATOM   2660  CD2 TYR A1516      37.875  15.765  55.262  1.00  0.00           C  
ATOM   2661  CE1 TYR A1516      36.765  13.694  53.790  1.00  0.00           C  
ATOM   2662  CE2 TYR A1516      36.602  15.301  55.573  1.00  0.00           C  
ATOM   2663  CZ  TYR A1516      36.053  14.264  54.830  1.00  0.00           C  
ATOM   2664  OH  TYR A1516      34.791  13.802  55.120  1.00  0.00           O  
ATOM   2665  N   TYR A1517      39.273  18.684  54.027  1.00  0.00           N  
ATOM   2666  CA  TYR A1517      38.377  19.770  54.412  1.00  0.00           C  
ATOM   2667  C   TYR A1517      37.987  20.646  53.226  1.00  0.00           C  
ATOM   2668  O   TYR A1517      36.811  20.945  53.026  1.00  0.00           O  
ATOM   2669  CB  TYR A1517      39.029  20.638  55.488  1.00  0.00           C  
ATOM   2670  CG  TYR A1517      38.371  21.988  55.661  1.00  0.00           C  
ATOM   2671  CD1 TYR A1517      37.056  22.092  56.112  1.00  0.00           C  
ATOM   2672  CD2 TYR A1517      39.068  23.165  55.383  1.00  0.00           C  
ATOM   2673  CE1 TYR A1517      36.448  23.336  56.288  1.00  0.00           C  
ATOM   2674  CE2 TYR A1517      38.470  24.412  55.556  1.00  0.00           C  
ATOM   2675  CZ  TYR A1517      37.161  24.488  56.010  1.00  0.00           C  
ATOM   2676  OH  TYR A1517      36.573  25.718  56.196  1.00  0.00           O  
ATOM   2677  N   LEU A1518      38.972  21.057  52.435  1.00  0.00           N  
ATOM   2678  CA  LEU A1518      38.693  21.917  51.288  1.00  0.00           C  
ATOM   2679  C   LEU A1518      37.891  21.254  50.174  1.00  0.00           C  
ATOM   2680  O   LEU A1518      37.136  21.930  49.471  1.00  0.00           O  
ATOM   2681  CB  LEU A1518      40.001  22.487  50.721  1.00  0.00           C  
ATOM   2682  CG  LEU A1518      40.776  23.392  51.689  1.00  0.00           C  
ATOM   2683  CD1 LEU A1518      42.224  23.503  51.228  1.00  0.00           C  
ATOM   2684  CD2 LEU A1518      40.130  24.771  51.757  1.00  0.00           C  
ATOM   2685  N   LEU A1527      38.043  19.943  50.004  1.00  0.00           N  
ATOM   2686  CA  LEU A1527      37.313  19.226  48.960  1.00  0.00           C  
ATOM   2687  C   LEU A1527      35.913  18.801  49.389  1.00  0.00           C  
ATOM   2688  O   LEU A1527      34.985  18.794  48.583  1.00  0.00           O  
ATOM   2689  CB  LEU A1527      38.101  17.987  48.512  1.00  0.00           C  
ATOM   2690  CG  LEU A1527      39.457  18.318  47.881  1.00  0.00           C  
ATOM   2691  CD1 LEU A1527      40.382  17.109  47.949  1.00  0.00           C  
ATOM   2692  CD2 LEU A1527      39.248  18.765  46.452  1.00  0.00           C  
ATOM   2693  N   ARG A1528      35.761  18.448  50.660  1.00  0.00           N  
ATOM   2694  CA  ARG A1528      34.470  18.010  51.172  1.00  0.00           C  
ATOM   2695  C   ARG A1528      33.580  19.171  51.596  1.00  0.00           C  
ATOM   2696  O   ARG A1528      32.358  19.100  51.469  1.00  0.00           O  
ATOM   2697  CB  ARG A1528      34.677  17.061  52.361  1.00  0.00           C  
ATOM   2698  CG  ARG A1528      33.436  16.846  53.214  1.00  0.00           C  
ATOM   2699  CD  ARG A1528      32.532  15.790  52.613  1.00  0.00           C  
ATOM   2700  NE  ARG A1528      31.483  15.387  53.542  1.00  0.00           N  
ATOM   2701  CZ  ARG A1528      30.369  16.079  53.750  1.00  0.00           C  
ATOM   2702  NH1 ARG A1528      30.155  17.216  53.094  1.00  0.00           N  
ATOM   2703  NH2 ARG A1528      29.464  15.630  54.609  1.00  0.00           N  
ATOM   2704  N   GLU A1549      34.200  20.249  52.064  1.00  0.00           N  
ATOM   2705  CA  GLU A1549      33.470  21.408  52.554  1.00  0.00           C  
ATOM   2706  C   GLU A1549      33.184  22.557  51.592  1.00  0.00           C  
ATOM   2707  O   GLU A1549      32.273  23.353  51.839  1.00  0.00           O  
ATOM   2708  CB  GLU A1549      34.190  21.974  53.780  1.00  0.00           C  
ATOM   2709  CG  GLU A1549      33.281  22.698  54.744  1.00  0.00           C  
ATOM   2710  CD  GLU A1549      32.619  21.757  55.722  1.00  0.00           C  
ATOM   2711  OE1 GLU A1549      33.283  21.369  56.704  1.00  0.00           O  
ATOM   2712  OE2 GLU A1549      31.438  21.406  55.508  1.00  0.00           O  
ATOM   2713  N   ILE A1563      33.945  22.663  50.509  1.00  0.00           N  
ATOM   2714  CA  ILE A1563      33.730  23.765  49.575  1.00  0.00           C  
ATOM   2715  C   ILE A1563      33.273  23.360  48.179  1.00  0.00           C  
ATOM   2716  O   ILE A1563      34.035  22.787  47.405  1.00  0.00           O  
ATOM   2717  CB  ILE A1563      35.005  24.622  49.445  1.00  0.00           C  
ATOM   2718  CG1 ILE A1563      35.478  25.047  50.836  1.00  0.00           C  
ATOM   2719  CG2 ILE A1563      34.730  25.838  48.583  1.00  0.00           C  
ATOM   2720  CD1 ILE A1563      36.791  25.794  50.846  1.00  0.00           C  
ATOM   2721  N   PRO A1569      32.006  23.648  47.844  1.00  0.00           N  
ATOM   2722  CA  PRO A1569      31.485  23.300  46.521  1.00  0.00           C  
ATOM   2723  C   PRO A1569      32.233  24.128  45.481  1.00  0.00           C  
ATOM   2724  O   PRO A1569      32.332  25.348  45.612  1.00  0.00           O  
ATOM   2725  CB  PRO A1569      30.003  23.676  46.603  1.00  0.00           C  
ATOM   2726  CG  PRO A1569      29.714  23.829  48.074  1.00  0.00           C  
ATOM   2727  CD  PRO A1569      30.988  24.313  48.675  1.00  0.00           C  
ATOM   2728  N   TYR A1594      32.774  23.469  44.463  1.00  0.00           N  
ATOM   2729  CA  TYR A1594      33.521  24.174  43.433  1.00  0.00           C  
ATOM   2730  C   TYR A1594      32.630  25.109  42.625  1.00  0.00           C  
ATOM   2731  O   TYR A1594      31.642  24.679  42.034  1.00  0.00           O  
ATOM   2732  CB  TYR A1594      34.209  23.180  42.487  1.00  0.00           C  
ATOM   2733  CG  TYR A1594      35.289  23.818  41.650  1.00  0.00           C  
ATOM   2734  CD1 TYR A1594      36.530  24.116  42.200  1.00  0.00           C  
ATOM   2735  CD2 TYR A1594      35.046  24.194  40.330  1.00  0.00           C  
ATOM   2736  CE1 TYR A1594      37.508  24.784  41.463  1.00  0.00           C  
ATOM   2737  CE2 TYR A1594      36.018  24.862  39.583  1.00  0.00           C  
ATOM   2738  CZ  TYR A1594      37.242  25.158  40.160  1.00  0.00           C  
ATOM   2739  OH  TYR A1594      38.190  25.861  39.450  1.00  0.00           O  
ATOM   2740  N   GLY A1596      32.989  26.388  42.600  1.00  0.00           N  
ATOM   2741  CA  GLY A1596      32.217  27.360  41.845  1.00  0.00           C  
ATOM   2742  C   GLY A1596      31.416  28.323  42.702  1.00  0.00           C  
ATOM   2743  O   GLY A1596      30.943  29.347  42.213  1.00  0.00           O  
ATOM   2744  N   GLN A1601      31.264  28.004  43.982  1.00  0.00           N  
ATOM   2745  CA  GLN A1601      30.500  28.856  44.888  1.00  0.00           C  
ATOM   2746  C   GLN A1601      31.371  29.503  45.960  1.00  0.00           C  
ATOM   2747  O   GLN A1601      32.291  28.880  46.490  1.00  0.00           O  
ATOM   2748  CB  GLN A1601      29.383  28.039  45.545  1.00  0.00           C  
ATOM   2749  CG  GLN A1601      28.907  26.880  44.683  1.00  0.00           C  
ATOM   2750  CD  GLN A1601      27.571  26.310  45.124  1.00  0.00           C  
ATOM   2751  OE1 GLN A1601      26.887  26.878  45.979  1.00  0.00           O  
ATOM   2752  NE2 GLN A1601      27.190  25.177  44.534  1.00  0.00           N  
ATOM   2753  N   ASP A1602      31.078  30.762  46.266  1.00  0.00           N  
ATOM   2754  CA  ASP A1602      31.820  31.496  47.283  1.00  0.00           C  
ATOM   2755  C   ASP A1602      31.499  30.862  48.630  1.00  0.00           C  
ATOM   2756  O   ASP A1602      30.335  30.782  49.017  1.00  0.00           O  
ATOM   2757  CB  ASP A1602      31.397  32.967  47.283  1.00  0.00           C  
ATOM   2758  CG  ASP A1602      31.998  33.749  46.132  1.00  0.00           C  
ATOM   2759  OD1 ASP A1602      32.768  33.161  45.346  1.00  0.00           O  
ATOM   2760  OD2 ASP A1602      31.702  34.954  46.013  1.00  0.00           O  
ATOM   2761  N   THR A1603      32.530  30.410  49.338  1.00  0.00           N  
ATOM   2762  CA  THR A1603      32.341  29.759  50.633  1.00  0.00           C  
ATOM   2763  C   THR A1603      33.345  30.232  51.676  1.00  0.00           C  
ATOM   2764  O   THR A1603      34.538  30.354  51.401  1.00  0.00           O  
ATOM   2765  CB  THR A1603      32.479  28.224  50.508  1.00  0.00           C  
ATOM   2766  OG1 THR A1603      31.767  27.771  49.353  1.00  0.00           O  
ATOM   2767  CG2 THR A1603      31.915  27.531  51.744  1.00  0.00           C  
ATOM   2768  N   PRO A1604      32.871  30.511  52.896  1.00  0.00           N  
ATOM   2769  CA  PRO A1604      33.803  30.964  53.928  1.00  0.00           C  
ATOM   2770  C   PRO A1604      34.544  29.779  54.535  1.00  0.00           C  
ATOM   2771  O   PRO A1604      33.998  28.679  54.619  1.00  0.00           O  
ATOM   2772  CB  PRO A1604      32.902  31.660  54.942  1.00  0.00           C  
ATOM   2773  CG  PRO A1604      31.573  30.980  54.796  1.00  0.00           C  
ATOM   2774  CD  PRO A1604      31.482  30.442  53.387  1.00  0.00           C  
ATOM   2775  N   VAL A1613      35.794  29.994  54.931  1.00  0.00           N  
ATOM   2776  CA  VAL A1613      36.573  28.931  55.551  1.00  0.00           C  
ATOM   2777  C   VAL A1613      37.088  29.417  56.900  1.00  0.00           C  
ATOM   2778  O   VAL A1613      37.199  30.619  57.130  1.00  0.00           O  
ATOM   2779  CB  VAL A1613      37.766  28.503  54.667  1.00  0.00           C  
ATOM   2780  CG1 VAL A1613      37.287  28.260  53.242  1.00  0.00           C  
ATOM   2781  CG2 VAL A1613      38.856  29.564  54.697  1.00  0.00           C  
ATOM   2782  N   SER A1614      37.394  28.478  57.788  1.00  0.00           N  
ATOM   2783  CA  SER A1614      37.889  28.808  59.119  1.00  0.00           C  
ATOM   2784  C   SER A1614      38.664  27.628  59.680  1.00  0.00           C  
ATOM   2785  O   SER A1614      38.665  26.548  59.093  1.00  0.00           O  
ATOM   2786  CB  SER A1614      36.716  29.127  60.044  1.00  0.00           C  
ATOM   2787  OG  SER A1614      35.807  28.039  60.077  1.00  0.00           O  
ATOM   2788  N   GLU A1615      39.324  27.834  60.815  1.00  0.00           N  
ATOM   2789  CA  GLU A1615      40.084  26.767  61.448  1.00  0.00           C  
ATOM   2790  C   GLU A1615      39.131  25.891  62.254  1.00  0.00           C  
ATOM   2791  O   GLU A1615      39.414  24.720  62.520  1.00  0.00           O  
ATOM   2792  CB  GLU A1615      41.161  27.348  62.370  1.00  0.00           C  
ATOM   2793  CG  GLU A1615      41.692  26.359  63.399  1.00  0.00           C  
ATOM   2794  CD  GLU A1615      43.092  26.695  63.874  1.00  0.00           C  
ATOM   2795  OE1 GLU A1615      43.478  27.883  63.806  1.00  0.00           O  
ATOM   2796  OE2 GLU A1615      43.807  25.770  64.318  1.00  0.00           O  
ATOM   2797  N   GLU A1616      37.996  26.465  62.636  1.00  0.00           N  
ATOM   2798  CA  GLU A1616      36.997  25.749  63.416  1.00  0.00           C  
ATOM   2799  C   GLU A1616      36.275  24.706  62.572  1.00  0.00           C  
ATOM   2800  O   GLU A1616      35.977  23.612  63.047  1.00  0.00           O  
ATOM   2801  CB  GLU A1616      35.982  26.733  64.005  1.00  0.00           C  
ATOM   2802  CG  GLU A1616      35.738  27.973  63.152  1.00  0.00           C  
ATOM   2803  CD  GLU A1616      36.660  29.126  63.514  1.00  0.00           C  
ATOM   2804  OE1 GLU A1616      37.705  28.880  64.155  1.00  0.00           O  
ATOM   2805  OE2 GLU A1616      36.338  30.278  63.157  1.00  0.00           O  
ATOM   2806  N   ALA A1617      35.993  25.049  61.320  1.00  0.00           N  
ATOM   2807  CA  ALA A1617      35.311  24.132  60.415  1.00  0.00           C  
ATOM   2808  C   ALA A1617      36.215  22.938  60.113  1.00  0.00           C  
ATOM   2809  O   ALA A1617      35.751  21.799  60.021  1.00  0.00           O  
ATOM   2810  CB  ALA A1617      34.936  24.850  59.125  1.00  0.00           C  
ATOM   2811  N   LEU A1619      37.508  23.210  59.967  1.00  0.00           N  
ATOM   2812  CA  LEU A1619      38.491  22.173  59.680  1.00  0.00           C  
ATOM   2813  C   LEU A1619      38.736  21.248  60.873  1.00  0.00           C  
ATOM   2814  O   LEU A1619      38.993  20.053  60.700  1.00  0.00           O  
ATOM   2815  CB  LEU A1619      39.814  22.814  59.252  1.00  0.00           C  
ATOM   2816  CG  LEU A1619      40.972  21.855  58.964  1.00  0.00           C  
ATOM   2817  CD1 LEU A1619      41.898  22.471  57.935  1.00  0.00           C  
ATOM   2818  CD2 LEU A1619      41.728  21.565  60.243  1.00  0.00           C  
ATOM   2819  N   ARG A1620      38.667  21.797  62.081  1.00  0.00           N  
ATOM   2820  CA  ARG A1620      38.891  21.004  63.287  1.00  0.00           C  
ATOM   2821  C   ARG A1620      37.719  20.058  63.538  1.00  0.00           C  
ATOM   2822  O   ARG A1620      37.897  18.942  64.031  1.00  0.00           O  
ATOM   2823  CB  ARG A1620      39.087  21.923  64.498  1.00  0.00           C  
ATOM   2824  CG  ARG A1620      38.953  21.219  65.844  1.00  0.00           C  
ATOM   2825  CD  ARG A1620      39.584  22.026  66.970  1.00  0.00           C  
ATOM   2826  NE  ARG A1620      40.913  21.526  67.312  1.00  0.00           N  
ATOM   2827  CZ  ARG A1620      41.945  22.301  67.629  1.00  0.00           C  
ATOM   2828  NH1 ARG A1620      41.805  23.620  67.651  1.00  0.00           N  
ATOM   2829  NH2 ARG A1620      43.121  21.759  67.915  1.00  0.00           N  
ATOM   2830  N   THR A1621      36.520  20.516  63.195  1.00  0.00           N  
ATOM   2831  CA  THR A1621      35.316  19.720  63.381  1.00  0.00           C  
ATOM   2832  C   THR A1621      35.326  18.549  62.412  1.00  0.00           C  
ATOM   2833  O   THR A1621      35.108  17.401  62.805  1.00  0.00           O  
ATOM   2834  CB  THR A1621      34.046  20.574  63.155  1.00  0.00           C  
ATOM   2835  OG1 THR A1621      33.620  21.123  64.409  1.00  0.00           O  
ATOM   2836  CG2 THR A1621      32.923  19.740  62.568  1.00  0.00           C  
ATOM   2837  N   ARG A1622      35.589  18.843  61.145  1.00  0.00           N  
ATOM   2838  CA  ARG A1622      35.637  17.804  60.130  1.00  0.00           C  
ATOM   2839  C   ARG A1622      36.706  16.786  60.518  1.00  0.00           C  
ATOM   2840  O   ARG A1622      36.500  15.583  60.396  1.00  0.00           O  
ATOM   2841  CB  ARG A1622      35.960  18.422  58.761  1.00  0.00           C  
ATOM   2842  CG  ARG A1622      35.311  17.713  57.584  1.00  0.00           C  
ATOM   2843  CD  ARG A1622      33.998  18.370  57.165  1.00  0.00           C  
ATOM   2844  NE  ARG A1622      32.909  17.400  57.106  1.00  0.00           N  
ATOM   2845  CZ  ARG A1622      31.661  17.688  56.750  1.00  0.00           C  
ATOM   2846  NH1 ARG A1622      31.329  18.927  56.415  1.00  0.00           N  
ATOM   2847  NH2 ARG A1622      30.740  16.733  56.735  1.00  0.00           N  
ATOM   2848  N   TYR A1632      37.843  17.284  60.993  1.00  0.00           N  
ATOM   2849  CA  TYR A1632      38.960  16.442  61.402  1.00  0.00           C  
ATOM   2850  C   TYR A1632      38.602  15.543  62.575  1.00  0.00           C  
ATOM   2851  O   TYR A1632      38.944  14.362  62.586  1.00  0.00           O  
ATOM   2852  CB  TYR A1632      40.159  17.300  61.801  1.00  0.00           C  
ATOM   2853  CG  TYR A1632      41.360  16.487  62.246  1.00  0.00           C  
ATOM   2854  CD1 TYR A1632      42.310  16.060  61.322  1.00  0.00           C  
ATOM   2855  CD2 TYR A1632      41.550  16.149  63.589  1.00  0.00           C  
ATOM   2856  CE1 TYR A1632      43.416  15.320  61.713  1.00  0.00           C  
ATOM   2857  CE2 TYR A1632      42.663  15.401  63.996  1.00  0.00           C  
ATOM   2858  CZ  TYR A1632      43.589  14.994  63.049  1.00  0.00           C  
ATOM   2859  OH  TYR A1632      44.695  14.271  63.422  1.00  0.00           O  
ATOM   2860  N   GLU A1635      37.925  16.119  63.565  1.00  0.00           N  
ATOM   2861  CA  GLU A1635      37.520  15.389  64.762  1.00  0.00           C  
ATOM   2862  C   GLU A1635      36.506  14.304  64.427  1.00  0.00           C  
ATOM   2863  O   GLU A1635      36.674  13.148  64.798  1.00  0.00           O  
ATOM   2864  CB  GLU A1635      36.903  16.352  65.779  1.00  0.00           C  
ATOM   2865  CG  GLU A1635      37.594  16.373  67.133  1.00  0.00           C  
ATOM   2866  CD  GLU A1635      38.449  17.611  67.332  1.00  0.00           C  
ATOM   2867  OE1 GLU A1635      39.616  17.606  66.886  1.00  0.00           O  
ATOM   2868  OE2 GLU A1635      37.958  18.591  67.937  1.00  0.00           O  
ATOM   2869  N   ALA A1636      35.461  14.691  63.706  1.00  0.00           N  
ATOM   2870  CA  ALA A1636      34.394  13.777  63.337  1.00  0.00           C  
ATOM   2871  C   ALA A1636      34.746  12.767  62.255  1.00  0.00           C  
ATOM   2872  O   ALA A1636      34.886  11.574  62.521  1.00  0.00           O  
ATOM   2873  CB  ALA A1636      33.177  14.575  62.911  1.00  0.00           C  
ATOM   2874  N   ASP A1637      34.870  13.256  61.029  1.00  0.00           N  
ATOM   2875  CA  ASP A1637      35.160  12.413  59.879  1.00  0.00           C  
ATOM   2876  C   ASP A1637      36.460  11.624  59.911  1.00  0.00           C  
ATOM   2877  O   ASP A1637      36.454  10.410  59.720  1.00  0.00           O  
ATOM   2878  CB  ASP A1637      35.138  13.261  58.609  1.00  0.00           C  
ATOM   2879  CG  ASP A1637      33.837  14.015  58.435  1.00  0.00           C  
ATOM   2880  OD1 ASP A1637      32.987  13.974  59.351  1.00  0.00           O  
ATOM   2881  OD2 ASP A1637      33.664  14.654  57.378  1.00  0.00           O  
ATOM   2882  N   LEU A1638      37.567  12.313  60.157  1.00  0.00           N  
ATOM   2883  CA  LEU A1638      38.881  11.683  60.141  1.00  0.00           C  
ATOM   2884  C   LEU A1638      39.354  10.976  61.403  1.00  0.00           C  
ATOM   2885  O   LEU A1638      39.604   9.768  61.386  1.00  0.00           O  
ATOM   2886  CB  LEU A1638      39.925  12.718  59.717  1.00  0.00           C  
ATOM   2887  CG  LEU A1638      39.616  13.429  58.397  1.00  0.00           C  
ATOM   2888  CD1 LEU A1638      40.758  14.360  58.023  1.00  0.00           C  
ATOM   2889  CD2 LEU A1638      39.385  12.398  57.312  1.00  0.00           C  
ATOM   2890  N   ALA A1639      39.496  11.721  62.492  1.00  0.00           N  
ATOM   2891  CA  ALA A1639      39.964  11.132  63.740  1.00  0.00           C  
ATOM   2892  C   ALA A1639      39.036  10.059  64.307  1.00  0.00           C  
ATOM   2893  O   ALA A1639      39.507   9.052  64.838  1.00  0.00           O  
ATOM   2894  CB  ALA A1639      40.189  12.218  64.773  1.00  0.00           C  
ATOM   2895  N   ASP A1640      37.726  10.258  64.189  1.00  0.00           N  
ATOM   2896  CA  ASP A1640      36.767   9.288  64.728  1.00  0.00           C  
ATOM   2897  C   ASP A1640      36.238   8.255  63.734  1.00  0.00           C  
ATOM   2898  O   ASP A1640      36.508   7.063  63.869  1.00  0.00           O  
ATOM   2899  CB  ASP A1640      35.580  10.027  65.363  1.00  0.00           C  
ATOM   2900  CG  ASP A1640      34.758   9.140  66.290  1.00  0.00           C  
ATOM   2901  OD1 ASP A1640      35.309   8.172  66.860  1.00  0.00           O  
ATOM   2902  OD2 ASP A1640      33.550   9.418  66.453  1.00  0.00           O  
ATOM   2903  N   ASP A1641      35.481   8.715  62.743  1.00  0.00           N  
ATOM   2904  CA  ASP A1641      34.886   7.822  61.752  1.00  0.00           C  
ATOM   2905  C   ASP A1641      35.862   6.948  60.975  1.00  0.00           C  
ATOM   2906  O   ASP A1641      35.555   5.797  60.661  1.00  0.00           O  
ATOM   2907  CB  ASP A1641      34.046   8.627  60.760  1.00  0.00           C  
ATOM   2908  CG  ASP A1641      32.748   9.115  61.360  1.00  0.00           C  
ATOM   2909  OD1 ASP A1641      32.449   8.754  62.519  1.00  0.00           O  
ATOM   2910  OD2 ASP A1641      32.023   9.862  60.674  1.00  0.00           O  
ATOM   2911  N   LEU A1642      37.034   7.489  60.669  1.00  0.00           N  
ATOM   2912  CA  LEU A1642      38.030   6.755  59.907  1.00  0.00           C  
ATOM   2913  C   LEU A1642      39.159   6.193  60.769  1.00  0.00           C  
ATOM   2914  O   LEU A1642      39.386   4.980  60.800  1.00  0.00           O  
ATOM   2915  CB  LEU A1642      38.601   7.672  58.819  1.00  0.00           C  
ATOM   2916  CG  LEU A1642      39.230   7.049  57.573  1.00  0.00           C  
ATOM   2917  CD1 LEU A1642      38.409   5.860  57.085  1.00  0.00           C  
ATOM   2918  CD2 LEU A1642      39.328   8.118  56.495  1.00  0.00           C  
ATOM   2919  N   GLY A1662      39.863   7.077  61.467  1.00  0.00           N  
ATOM   2920  CA  GLY A1662      40.967   6.651  62.303  1.00  0.00           C  
ATOM   2921  C   GLY A1662      40.595   5.639  63.370  1.00  0.00           C  
ATOM   2922  O   GLY A1662      41.221   4.588  63.469  1.00  0.00           O  
ATOM   2923  N   ASN A1663      39.585   5.953  64.175  1.00  0.00           N  
ATOM   2924  CA  ASN A1663      39.163   5.046  65.233  1.00  0.00           C  
ATOM   2925  C   ASN A1663      38.653   3.706  64.702  1.00  0.00           C  
ATOM   2926  O   ASN A1663      38.920   2.661  65.297  1.00  0.00           O  
ATOM   2927  CB  ASN A1663      38.097   5.707  66.106  1.00  0.00           C  
ATOM   2928  CG  ASN A1663      37.840   4.937  67.387  1.00  0.00           C  
ATOM   2929  OD1 ASN A1663      36.736   4.445  67.613  1.00  0.00           O  
ATOM   2930  ND2 ASN A1663      38.862   4.826  68.233  1.00  0.00           N  
ATOM   2931  N   LEU A1664      37.921   3.720  63.590  1.00  0.00           N  
ATOM   2932  CA  LEU A1664      37.431   2.462  63.036  1.00  0.00           C  
ATOM   2933  C   LEU A1664      38.617   1.581  62.658  1.00  0.00           C  
ATOM   2934  O   LEU A1664      38.590   0.368  62.873  1.00  0.00           O  
ATOM   2935  CB  LEU A1664      36.555   2.694  61.801  1.00  0.00           C  
ATOM   2936  CG  LEU A1664      36.101   1.395  61.122  1.00  0.00           C  
ATOM   2937  CD1 LEU A1664      35.126   0.662  62.032  1.00  0.00           C  
ATOM   2938  CD2 LEU A1664      35.453   1.699  59.777  1.00  0.00           C  
ATOM   2939  N   VAL A1665      39.658   2.194  62.099  1.00  0.00           N  
ATOM   2940  CA  VAL A1665      40.852   1.452  61.699  1.00  0.00           C  
ATOM   2941  C   VAL A1665      41.566   0.907  62.935  1.00  0.00           C  
ATOM   2942  O   VAL A1665      41.969  -0.258  62.966  1.00  0.00           O  
ATOM   2943  CB  VAL A1665      41.828   2.344  60.893  1.00  0.00           C  
ATOM   2944  CG1 VAL A1665      43.177   1.659  60.760  1.00  0.00           C  
ATOM   2945  CG2 VAL A1665      41.247   2.635  59.507  1.00  0.00           C  
ATOM   2946  N   GLN A1666      41.714   1.751  63.953  1.00  0.00           N  
ATOM   2947  CA  GLN A1666      42.365   1.348  65.196  1.00  0.00           C  
ATOM   2948  C   GLN A1666      41.549   0.252  65.884  1.00  0.00           C  
ATOM   2949  O   GLN A1666      42.102  -0.688  66.452  1.00  0.00           O  
ATOM   2950  CB  GLN A1666      42.497   2.551  66.134  1.00  0.00           C  
ATOM   2951  CG  GLN A1666      43.927   2.954  66.440  1.00  0.00           C  
ATOM   2952  CD  GLN A1666      44.058   3.643  67.787  1.00  0.00           C  
ATOM   2953  OE1 GLN A1666      44.917   3.292  68.597  1.00  0.00           O  
ATOM   2954  NE2 GLN A1666      43.200   4.630  68.034  1.00  0.00           N  
ATOM   2955  N   ARG A1667      40.228   0.382  65.815  1.00  0.00           N  
ATOM   2956  CA  ARG A1667      39.310  -0.573  66.432  1.00  0.00           C  
ATOM   2957  C   ARG A1667      39.370  -1.932  65.743  1.00  0.00           C  
ATOM   2958  O   ARG A1667      39.413  -2.975  66.399  1.00  0.00           O  
ATOM   2959  CB  ARG A1667      37.882  -0.032  66.349  1.00  0.00           C  
ATOM   2960  CG  ARG A1667      36.997  -0.384  67.518  1.00  0.00           C  
ATOM   2961  CD  ARG A1667      35.991   0.727  67.776  1.00  0.00           C  
ATOM   2962  NE  ARG A1667      34.910   0.745  66.791  1.00  0.00           N  
ATOM   2963  CZ  ARG A1667      34.675   1.752  65.952  1.00  0.00           C  
ATOM   2964  NH1 ARG A1667      35.445   2.833  65.970  1.00  0.00           N  
ATOM   2965  NH2 ARG A1667      33.660   1.686  65.102  1.00  0.00           N  
ATOM   2966  N   THR A1668      39.365  -1.904  64.416  1.00  0.00           N  
ATOM   2967  CA  THR A1668      39.408  -3.120  63.604  1.00  0.00           C  
ATOM   2968  C   THR A1668      40.713  -3.881  63.806  1.00  0.00           C  
ATOM   2969  O   THR A1668      40.730  -5.116  63.861  1.00  0.00           O  
ATOM   2970  CB  THR A1668      39.245  -2.776  62.110  1.00  0.00           C  
ATOM   2971  OG1 THR A1668      37.975  -2.145  61.907  1.00  0.00           O  
ATOM   2972  CG2 THR A1668      39.319  -4.027  61.260  1.00  0.00           C  
ATOM   2973  N   ARG A1669      41.805  -3.137  63.916  1.00  0.00           N  
ATOM   2974  CA  ARG A1669      43.122  -3.728  64.118  1.00  0.00           C  
ATOM   2975  C   ARG A1669      43.182  -4.457  65.455  1.00  0.00           C  
ATOM   2976  O   ARG A1669      43.656  -5.589  65.531  1.00  0.00           O  
ATOM   2977  CB  ARG A1669      44.203  -2.641  64.069  1.00  0.00           C  
ATOM   2978  CG  ARG A1669      44.533  -2.179  62.652  1.00  0.00           C  
ATOM   2979  CD  ARG A1669      45.859  -1.440  62.573  1.00  0.00           C  
ATOM   2980  NE  ARG A1669      46.792  -1.805  63.637  1.00  0.00           N  
ATOM   2981  CZ  ARG A1669      47.923  -2.484  63.449  1.00  0.00           C  
ATOM   2982  NH1 ARG A1669      48.274  -2.881  62.234  1.00  0.00           N  
ATOM   2983  NH2 ARG A1669      48.716  -2.752  64.480  1.00  0.00           N  
ATOM   2984  N   ALA A1670      42.695  -3.810  66.507  1.00  0.00           N  
ATOM   2985  CA  ALA A1670      42.697  -4.423  67.835  1.00  0.00           C  
ATOM   2986  C   ALA A1670      41.881  -5.715  67.833  1.00  0.00           C  
ATOM   2987  O   ALA A1670      42.253  -6.700  68.471  1.00  0.00           O  
ATOM   2988  CB  ALA A1670      42.130  -3.450  68.855  1.00  0.00           C  
ATOM   2989  N   MET A1671      40.772  -5.704  67.101  1.00  0.00           N  
ATOM   2990  CA  MET A1671      39.879  -6.854  67.013  1.00  0.00           C  
ATOM   2991  C   MET A1671      40.401  -8.005  66.150  1.00  0.00           C  
ATOM   2992  O   MET A1671      39.982  -9.153  66.316  1.00  0.00           O  
ATOM   2993  CB  MET A1671      38.514  -6.400  66.501  1.00  0.00           C  
ATOM   2994  CG  MET A1671      37.760  -5.516  67.492  1.00  0.00           C  
ATOM   2995  SD  MET A1671      36.025  -5.298  67.072  1.00  0.00           S  
ATOM   2996  CE  MET A1671      35.933  -3.558  66.906  1.00  0.00           C  
ATOM   2997  N   LEU A1672      41.310  -7.704  65.229  1.00  0.00           N  
ATOM   2998  CA  LEU A1672      41.880  -8.735  64.373  1.00  0.00           C  
ATOM   2999  C   LEU A1672      42.915  -9.515  65.178  1.00  0.00           C  
ATOM   3000  O   LEU A1672      43.048 -10.727  65.034  1.00  0.00           O  
ATOM   3001  CB  LEU A1672      42.543  -8.108  63.141  1.00  0.00           C  
ATOM   3002  CG  LEU A1672      41.628  -7.440  62.108  1.00  0.00           C  
ATOM   3003  CD1 LEU A1672      42.419  -7.165  60.840  1.00  0.00           C  
ATOM   3004  CD2 LEU A1672      40.434  -8.324  61.795  1.00  0.00           C  
ATOM   3005  N   PHE A1673      43.644  -8.805  66.031  1.00  0.00           N  
ATOM   3006  CA  PHE A1673      44.663  -9.425  66.871  1.00  0.00           C  
ATOM   3007  C   PHE A1673      44.002 -10.330  67.910  1.00  0.00           C  
ATOM   3008  O   PHE A1673      44.553 -11.365  68.290  1.00  0.00           O  
ATOM   3009  CB  PHE A1673      45.476  -8.350  67.600  1.00  0.00           C  
ATOM   3010  CG  PHE A1673      46.587  -7.754  66.779  1.00  0.00           C  
ATOM   3011  CD1 PHE A1673      47.588  -8.559  66.240  1.00  0.00           C  
ATOM   3012  CD2 PHE A1673      46.644  -6.379  66.562  1.00  0.00           C  
ATOM   3013  CE1 PHE A1673      48.632  -8.004  65.497  1.00  0.00           C  
ATOM   3014  CE2 PHE A1673      47.683  -5.814  65.823  1.00  0.00           C  
ATOM   3015  CZ  PHE A1673      48.679  -6.629  65.290  1.00  0.00           C  
ATOM   3016  N   ARG A1684      42.817  -9.931  68.361  1.00  0.00           N  
ATOM   3017  CA  ARG A1684      42.080 -10.678  69.379  1.00  0.00           C  
ATOM   3018  C   ARG A1684      41.225 -11.834  68.860  1.00  0.00           C  
ATOM   3019  O   ARG A1684      41.265 -12.935  69.412  1.00  0.00           O  
ATOM   3020  CB  ARG A1684      41.188  -9.719  70.177  1.00  0.00           C  
ATOM   3021  CG  ARG A1684      41.816  -9.205  71.460  1.00  0.00           C  
ATOM   3022  CD  ARG A1684      41.297  -9.963  72.669  1.00  0.00           C  
ATOM   3023  NE  ARG A1684      41.029  -9.080  73.802  1.00  0.00           N  
ATOM   3024  CZ  ARG A1684      39.832  -8.578  74.088  1.00  0.00           C  
ATOM   3025  NH1 ARG A1684      38.788  -8.870  73.324  1.00  0.00           N  
ATOM   3026  NH2 ARG A1684      39.678  -7.785  75.140  1.00  0.00           N  
ATOM   3027  N   PHE A1685      40.454 -11.584  67.805  1.00  0.00           N  
ATOM   3028  CA  PHE A1685      39.576 -12.605  67.247  1.00  0.00           C  
ATOM   3029  C   PHE A1685      40.030 -13.262  65.945  1.00  0.00           C  
ATOM   3030  O   PHE A1685      39.453 -14.270  65.537  1.00  0.00           O  
ATOM   3031  CB  PHE A1685      38.171 -12.026  67.044  1.00  0.00           C  
ATOM   3032  CG  PHE A1685      37.665 -11.230  68.216  1.00  0.00           C  
ATOM   3033  CD1 PHE A1685      37.423 -11.844  69.442  1.00  0.00           C  
ATOM   3034  CD2 PHE A1685      37.423  -9.865  68.093  1.00  0.00           C  
ATOM   3035  CE1 PHE A1685      36.944 -11.112  70.528  1.00  0.00           C  
ATOM   3036  CE2 PHE A1685      36.945  -9.123  69.169  1.00  0.00           C  
ATOM   3037  CZ  PHE A1685      36.705  -9.751  70.393  1.00  0.00           C  
ATOM   3038  N   ALA A1686      41.050 -12.711  65.291  1.00  0.00           N  
ATOM   3039  CA  ALA A1686      41.524 -13.286  64.032  1.00  0.00           C  
ATOM   3040  C   ALA A1686      43.019 -13.596  63.999  1.00  0.00           C  
ATOM   3041  O   ALA A1686      43.603 -13.732  62.926  1.00  0.00           O  
ATOM   3042  CB  ALA A1686      41.169 -12.363  62.877  1.00  0.00           C  
ATOM   3043  N   GLU A1689      43.634 -13.699  65.171  1.00  0.00           N  
ATOM   3044  CA  GLU A1689      45.057 -14.007  65.275  1.00  0.00           C  
ATOM   3045  C   GLU A1689      45.959 -13.084  64.463  1.00  0.00           C  
ATOM   3046  O   GLU A1689      46.850 -13.545  63.743  1.00  0.00           O  
ATOM   3047  CB  GLU A1689      45.311 -15.458  64.863  1.00  0.00           C  
ATOM   3048  CG  GLU A1689      45.774 -16.347  66.013  1.00  0.00           C  
ATOM   3049  CD  GLU A1689      45.245 -17.762  65.901  1.00  0.00           C  
ATOM   3050  OE1 GLU A1689      45.702 -18.496  64.999  1.00  0.00           O  
ATOM   3051  OE2 GLU A1689      44.372 -18.141  66.712  1.00  0.00           O  
ATOM   3052  N   GLY A1690      45.725 -11.782  64.589  1.00  0.00           N  
ATOM   3053  CA  GLY A1690      46.531 -10.805  63.884  1.00  0.00           C  
ATOM   3054  C   GLY A1690      46.601 -10.946  62.377  1.00  0.00           C  
ATOM   3055  O   GLY A1690      47.593 -10.553  61.769  1.00  0.00           O  
ATOM   3056  N   ARG A1691      45.562 -11.509  61.769  1.00  0.00           N  
ATOM   3057  CA  ARG A1691      45.528 -11.668  60.318  1.00  0.00           C  
ATOM   3058  C   ARG A1691      44.131 -11.376  59.800  1.00  0.00           C  
ATOM   3059  O   ARG A1691      43.154 -11.494  60.535  1.00  0.00           O  
ATOM   3060  CB  ARG A1691      45.918 -13.094  59.909  1.00  0.00           C  
ATOM   3061  CG  ARG A1691      46.814 -13.819  60.894  1.00  0.00           C  
ATOM   3062  CD  ARG A1691      46.849 -15.310  60.599  1.00  0.00           C  
ATOM   3063  NE  ARG A1691      47.099 -15.568  59.186  1.00  0.00           N  
ATOM   3064  CZ  ARG A1691      46.162 -15.914  58.310  1.00  0.00           C  
ATOM   3065  NH1 ARG A1691      44.901 -16.047  58.700  1.00  0.00           N  
ATOM   3066  NH2 ARG A1691      46.488 -16.126  57.042  1.00  0.00           N  
ATOM   3067  N   ILE A1711      44.040 -10.995  58.531  1.00  0.00           N  
ATOM   3068  CA  ILE A1711      42.753 -10.714  57.911  1.00  0.00           C  
ATOM   3069  C   ILE A1711      42.016 -12.042  57.742  1.00  0.00           C  
ATOM   3070  O   ILE A1711      42.586 -13.020  57.261  1.00  0.00           O  
ATOM   3071  CB  ILE A1711      42.937 -10.042  56.531  1.00  0.00           C  
ATOM   3072  CG1 ILE A1711      43.708  -8.728  56.699  1.00  0.00           C  
ATOM   3073  CG2 ILE A1711      41.575  -9.791  55.880  1.00  0.00           C  
ATOM   3074  CD1 ILE A1711      43.972  -7.985  55.405  1.00  0.00           C  
ATOM   3075  N   PRO A1712      40.741 -12.101  58.158  1.00  0.00           N  
ATOM   3076  CA  PRO A1712      39.989 -13.354  58.019  1.00  0.00           C  
ATOM   3077  C   PRO A1712      39.829 -13.839  56.579  1.00  0.00           C  
ATOM   3078  O   PRO A1712      40.226 -13.165  55.624  1.00  0.00           O  
ATOM   3079  CB  PRO A1712      38.639 -13.055  58.681  1.00  0.00           C  
ATOM   3080  CG  PRO A1712      38.552 -11.562  58.763  1.00  0.00           C  
ATOM   3081  CD  PRO A1712      39.951 -11.030  58.795  1.00  0.00           C  
ATOM   3082  N   GLU A1713      39.254 -15.027  56.442  1.00  0.00           N  
ATOM   3083  CA  GLU A1713      39.007 -15.625  55.140  1.00  0.00           C  
ATOM   3084  C   GLU A1713      37.892 -14.815  54.480  1.00  0.00           C  
ATOM   3085  O   GLU A1713      36.913 -14.450  55.129  1.00  0.00           O  
ATOM   3086  CB  GLU A1713      38.574 -17.085  55.318  1.00  0.00           C  
ATOM   3087  CG  GLU A1713      39.032 -18.029  54.217  1.00  0.00           C  
ATOM   3088  CD  GLU A1713      40.536 -18.037  54.037  1.00  0.00           C  
ATOM   3089  OE1 GLU A1713      41.258 -18.075  55.057  1.00  0.00           O  
ATOM   3090  OE2 GLU A1713      40.994 -18.004  52.874  1.00  0.00           O  
ATOM   3091  N   PRO A1714      38.028 -14.516  53.181  1.00  0.00           N  
ATOM   3092  CA  PRO A1714      36.997 -13.738  52.481  1.00  0.00           C  
ATOM   3093  C   PRO A1714      35.583 -14.310  52.576  1.00  0.00           C  
ATOM   3094  O   PRO A1714      35.385 -15.528  52.624  1.00  0.00           O  
ATOM   3095  CB  PRO A1714      37.500 -13.679  51.036  1.00  0.00           C  
ATOM   3096  CG  PRO A1714      38.972 -13.941  51.136  1.00  0.00           C  
ATOM   3097  CD  PRO A1714      39.147 -14.875  52.294  1.00  0.00           C  
ATOM   3098  N   VAL A1715      34.603 -13.413  52.615  1.00  0.00           N  
ATOM   3099  CA  VAL A1715      33.196 -13.792  52.687  1.00  0.00           C  
ATOM   3100  C   VAL A1715      32.387 -12.765  51.900  1.00  0.00           C  
ATOM   3101  O   VAL A1715      32.885 -11.684  51.588  1.00  0.00           O  
ATOM   3102  CB  VAL A1715      32.680 -13.804  54.147  1.00  0.00           C  
ATOM   3103  CG1 VAL A1715      33.355 -14.916  54.934  1.00  0.00           C  
ATOM   3104  CG2 VAL A1715      32.941 -12.459  54.805  1.00  0.00           C  
ATOM   3105  N   ALA A1716      31.145 -13.099  51.574  1.00  0.00           N  
ATOM   3106  CA  ALA A1716      30.294 -12.172  50.842  1.00  0.00           C  
ATOM   3107  C   ALA A1716      30.160 -10.901  51.679  1.00  0.00           C  
ATOM   3108  O   ALA A1716      30.365 -10.928  52.889  1.00  0.00           O  
ATOM   3109  CB  ALA A1716      28.923 -12.796  50.597  1.00  0.00           C  
ATOM   3110  N   GLY A1717      29.821  -9.791  51.038  1.00  0.00           N  
ATOM   3111  CA  GLY A1717      29.689  -8.543  51.766  1.00  0.00           C  
ATOM   3112  C   GLY A1717      28.295  -8.279  52.299  1.00  0.00           C  
ATOM   3113  O   GLY A1717      28.115  -7.454  53.194  1.00  0.00           O  
ATOM   3114  N   GLU A1718      27.306  -8.978  51.753  1.00  0.00           N  
ATOM   3115  CA  GLU A1718      25.927  -8.798  52.178  1.00  0.00           C  
ATOM   3116  C   GLU A1718      25.462  -7.370  51.894  1.00  0.00           C  
ATOM   3117  O   GLU A1718      25.502  -6.913  50.756  1.00  0.00           O  
ATOM   3118  CB  GLU A1718      25.791  -9.106  53.671  1.00  0.00           C  
ATOM   3119  CG  GLU A1718      26.409 -10.427  54.092  1.00  0.00           C  
ATOM   3120  CD  GLU A1718      25.541 -11.190  55.074  1.00  0.00           C  
ATOM   3121  OE1 GLU A1718      24.346 -10.847  55.209  1.00  0.00           O  
ATOM   3122  OE2 GLU A1718      26.054 -12.132  55.712  1.00  0.00           O  
ATOM   3123  N   GLU A1719      25.026  -6.668  52.934  1.00  0.00           N  
ATOM   3124  CA  GLU A1719      24.549  -5.296  52.793  1.00  0.00           C  
ATOM   3125  C   GLU A1719      25.686  -4.317  52.531  1.00  0.00           C  
ATOM   3126  O   GLU A1719      25.452  -3.168  52.156  1.00  0.00           O  
ATOM   3127  CB  GLU A1719      23.793  -4.873  54.052  1.00  0.00           C  
ATOM   3128  CG  GLU A1719      23.130  -6.026  54.785  1.00  0.00           C  
ATOM   3129  CD  GLU A1719      23.805  -6.334  56.105  1.00  0.00           C  
ATOM   3130  OE1 GLU A1719      23.880  -5.420  56.956  1.00  0.00           O  
ATOM   3131  OE2 GLU A1719      24.260  -7.486  56.291  1.00  0.00           O  
ATOM   3132  N   LEU A1720      26.918  -4.774  52.728  1.00  0.00           N  
ATOM   3133  CA  LEU A1720      28.088  -3.926  52.513  1.00  0.00           C  
ATOM   3134  C   LEU A1720      28.631  -4.069  51.094  1.00  0.00           C  
ATOM   3135  O   LEU A1720      29.466  -3.275  50.660  1.00  0.00           O  
ATOM   3136  CB  LEU A1720      29.189  -4.282  53.519  1.00  0.00           C  
ATOM   3137  CG  LEU A1720      29.526  -3.297  54.651  1.00  0.00           C  
ATOM   3138  CD1 LEU A1720      28.274  -2.606  55.172  1.00  0.00           C  
ATOM   3139  CD2 LEU A1720      30.214  -4.057  55.773  1.00  0.00           C  
ATOM   3140  N   ALA A1721      28.155  -5.077  50.371  1.00  0.00           N  
ATOM   3141  CA  ALA A1721      28.615  -5.312  49.007  1.00  0.00           C  
ATOM   3142  C   ALA A1721      28.203  -4.195  48.051  1.00  0.00           C  
ATOM   3143  O   ALA A1721      28.788  -4.039  46.981  1.00  0.00           O  
ATOM   3144  CB  ALA A1721      28.082  -6.644  48.502  1.00  0.00           C  
ATOM   3145  N   GLU A1722      27.197  -3.423  48.440  1.00  0.00           N  
ATOM   3146  CA  GLU A1722      26.705  -2.331  47.609  1.00  0.00           C  
ATOM   3147  C   GLU A1722      27.735  -1.228  47.400  1.00  0.00           C  
ATOM   3148  O   GLU A1722      27.565  -0.377  46.528  1.00  0.00           O  
ATOM   3149  CB  GLU A1722      25.438  -1.731  48.225  1.00  0.00           C  
ATOM   3150  CG  GLU A1722      25.672  -0.981  49.528  1.00  0.00           C  
ATOM   3151  CD  GLU A1722      25.102   0.428  49.511  1.00  0.00           C  
ATOM   3152  OE1 GLU A1722      25.152   1.077  48.446  1.00  0.00           O  
ATOM   3153  OE2 GLU A1722      24.606   0.888  50.564  1.00  0.00           O  
ATOM   3154  N   GLY A1723      28.798  -1.243  48.199  1.00  0.00           N  
ATOM   3155  CA  GLY A1723      29.825  -0.221  48.084  1.00  0.00           C  
ATOM   3156  C   GLY A1723      30.638  -0.268  46.805  1.00  0.00           C  
ATOM   3157  O   GLY A1723      31.264   0.723  46.420  1.00  0.00           O  
ATOM   3158  N   THR A1724      30.641  -1.422  46.149  1.00  0.00           N  
ATOM   3159  CA  THR A1724      31.376  -1.602  44.905  1.00  0.00           C  
ATOM   3160  C   THR A1724      30.737  -0.783  43.785  1.00  0.00           C  
ATOM   3161  O   THR A1724      31.295  -0.661  42.694  1.00  0.00           O  
ATOM   3162  CB  THR A1724      31.371  -3.079  44.483  1.00  0.00           C  
ATOM   3163  OG1 THR A1724      30.017  -3.520  44.349  1.00  0.00           O  
ATOM   3164  CG2 THR A1724      32.070  -3.941  45.536  1.00  0.00           C  
ATOM   3165  N   GLY A1725      29.564  -0.226  44.063  1.00  0.00           N  
ATOM   3166  CA  GLY A1725      28.865   0.567  43.071  1.00  0.00           C  
ATOM   3167  C   GLY A1725      29.085   2.047  43.297  1.00  0.00           C  
ATOM   3168  O   GLY A1725      28.433   2.882  42.678  1.00  0.00           O  
ATOM   3169  N   LEU A1726      30.018   2.369  44.185  1.00  0.00           N  
ATOM   3170  CA  LEU A1726      30.325   3.756  44.507  1.00  0.00           C  
ATOM   3171  C   LEU A1726      31.228   4.394  43.457  1.00  0.00           C  
ATOM   3172  O   LEU A1726      30.983   5.522  43.029  1.00  0.00           O  
ATOM   3173  CB  LEU A1726      30.988   3.835  45.880  1.00  0.00           C  
ATOM   3174  CG  LEU A1726      30.044   4.049  47.068  1.00  0.00           C  
ATOM   3175  CD1 LEU A1726      29.079   2.887  47.169  1.00  0.00           C  
ATOM   3176  CD2 LEU A1726      30.853   4.181  48.346  1.00  0.00           C  
ATOM   3177  N   ALA A1727      32.269   3.672  43.050  1.00  0.00           N  
ATOM   3178  CA  ALA A1727      33.202   4.168  42.043  1.00  0.00           C  
ATOM   3179  C   ALA A1727      32.429   4.649  40.823  1.00  0.00           C  
ATOM   3180  O   ALA A1727      32.684   5.734  40.304  1.00  0.00           O  
ATOM   3181  CB  ALA A1727      34.180   3.063  41.640  1.00  0.00           C  
ATOM   3182  N   GLY A1728      31.470   3.842  40.379  1.00  0.00           N  
ATOM   3183  CA  GLY A1728      30.680   4.202  39.215  1.00  0.00           C  
ATOM   3184  C   GLY A1728      29.782   5.408  39.423  1.00  0.00           C  
ATOM   3185  O   GLY A1728      29.522   6.165  38.489  1.00  0.00           O  
ATOM   3186  N   ARG A1729      29.292   5.588  40.644  1.00  0.00           N  
ATOM   3187  CA  ARG A1729      28.423   6.719  40.944  1.00  0.00           C  
ATOM   3188  C   ARG A1729      29.251   7.966  41.222  1.00  0.00           C  
ATOM   3189  O   ARG A1729      28.753   9.084  41.135  1.00  0.00           O  
ATOM   3190  CB  ARG A1729      27.543   6.412  42.155  1.00  0.00           C  
ATOM   3191  CG  ARG A1729      26.744   5.121  42.034  1.00  0.00           C  
ATOM   3192  CD  ARG A1729      25.356   5.274  42.635  1.00  0.00           C  
ATOM   3193  NE  ARG A1729      25.363   5.103  44.086  1.00  0.00           N  
ATOM   3194  CZ  ARG A1729      25.575   6.085  44.958  1.00  0.00           C  
ATOM   3195  NH1 ARG A1729      25.802   7.320  44.529  1.00  0.00           N  
ATOM   3196  NH2 ARG A1729      25.558   5.831  46.261  1.00  0.00           N  
ATOM   3197  N   LEU A1730      30.520   7.765  41.554  1.00  0.00           N  
ATOM   3198  CA  LEU A1730      31.413   8.873  41.853  1.00  0.00           C  
ATOM   3199  C   LEU A1730      32.043   9.474  40.602  1.00  0.00           C  
ATOM   3200  O   LEU A1730      32.205  10.691  40.512  1.00  0.00           O  
ATOM   3201  CB  LEU A1730      32.513   8.417  42.816  1.00  0.00           C  
ATOM   3202  CG  LEU A1730      32.174   8.320  44.312  1.00  0.00           C  
ATOM   3203  CD1 LEU A1730      33.411   8.652  45.123  1.00  0.00           C  
ATOM   3204  CD2 LEU A1730      31.039   9.267  44.671  1.00  0.00           C  
ATOM   3205  N   ARG A1731      32.390   8.623  39.639  1.00  0.00           N  
ATOM   3206  CA  ARG A1731      33.013   9.081  38.396  1.00  0.00           C  
ATOM   3207  C   ARG A1731      32.304  10.283  37.770  1.00  0.00           C  
ATOM   3208  O   ARG A1731      32.946  11.283  37.441  1.00  0.00           O  
ATOM   3209  CB  ARG A1731      33.084   7.934  37.383  1.00  0.00           C  
ATOM   3210  CG  ARG A1731      34.325   7.058  37.520  1.00  0.00           C  
ATOM   3211  CD  ARG A1731      34.231   5.800  36.665  1.00  0.00           C  
ATOM   3212  NE  ARG A1731      35.300   4.850  36.964  1.00  0.00           N  
ATOM   3213  CZ  ARG A1731      35.093   3.595  37.352  1.00  0.00           C  
ATOM   3214  NH1 ARG A1731      33.858   3.140  37.485  1.00  0.00           N  
ATOM   3215  NH2 ARG A1731      36.116   2.793  37.591  1.00  0.00           N  
ATOM   3216  N   PRO A1732      30.973  10.206  37.595  1.00  0.00           N  
ATOM   3217  CA  PRO A1732      30.243  11.334  36.999  1.00  0.00           C  
ATOM   3218  C   PRO A1732      30.176  12.541  37.936  1.00  0.00           C  
ATOM   3219  O   PRO A1732      30.112  13.690  37.490  1.00  0.00           O  
ATOM   3220  CB  PRO A1732      28.851  10.762  36.704  1.00  0.00           C  
ATOM   3221  CG  PRO A1732      28.937   9.286  36.981  1.00  0.00           C  
ATOM   3222  CD  PRO A1732      30.075   9.087  37.926  1.00  0.00           C  
ATOM   3223  N   LEU A1733      30.188  12.265  39.236  1.00  0.00           N  
ATOM   3224  CA  LEU A1733      30.135  13.302  40.258  1.00  0.00           C  
ATOM   3225  C   LEU A1733      31.409  14.138  40.220  1.00  0.00           C  
ATOM   3226  O   LEU A1733      31.364  15.364  40.302  1.00  0.00           O  
ATOM   3227  CB  LEU A1733      29.980  12.658  41.641  1.00  0.00           C  
ATOM   3228  CG  LEU A1733      28.777  12.991  42.536  1.00  0.00           C  
ATOM   3229  CD1 LEU A1733      27.578  13.420  41.704  1.00  0.00           C  
ATOM   3230  CD2 LEU A1733      28.435  11.765  43.383  1.00  0.00           C  
ATOM   3231  N   VAL A1734      32.543  13.457  40.094  1.00  0.00           N  
ATOM   3232  CA  VAL A1734      33.854  14.099  40.042  1.00  0.00           C  
ATOM   3233  C   VAL A1734      34.021  14.931  38.764  1.00  0.00           C  
ATOM   3234  O   VAL A1734      34.401  16.103  38.821  1.00  0.00           O  
ATOM   3235  CB  VAL A1734      34.984  13.036  40.100  1.00  0.00           C  
ATOM   3236  CG1 VAL A1734      36.340  13.673  39.831  1.00  0.00           C  
ATOM   3237  CG2 VAL A1734      34.983  12.356  41.447  1.00  0.00           C  
ATOM   3238  N   ARG A1735      33.727  14.319  37.620  1.00  0.00           N  
ATOM   3239  CA  ARG A1735      33.852  14.987  36.329  1.00  0.00           C  
ATOM   3240  C   ARG A1735      33.021  16.263  36.251  1.00  0.00           C  
ATOM   3241  O   ARG A1735      33.388  17.198  35.546  1.00  0.00           O  
ATOM   3242  CB  ARG A1735      33.439  14.045  35.192  1.00  0.00           C  
ATOM   3243  CG  ARG A1735      34.119  12.678  35.211  1.00  0.00           C  
ATOM   3244  CD  ARG A1735      35.426  12.670  34.423  1.00  0.00           C  
ATOM   3245  NE  ARG A1735      35.235  12.990  33.010  1.00  0.00           N  
ATOM   3246  CZ  ARG A1735      36.227  13.104  32.131  1.00  0.00           C  
ATOM   3247  NH1 ARG A1735      37.483  12.924  32.518  1.00  0.00           N  
ATOM   3248  NH2 ARG A1735      35.969  13.410  30.867  1.00  0.00           N  
ATOM   3249  N   GLU A1736      31.904  16.293  36.971  1.00  0.00           N  
ATOM   3250  CA  GLU A1736      31.014  17.453  36.995  1.00  0.00           C  
ATOM   3251  C   GLU A1736      31.378  18.458  38.093  1.00  0.00           C  
ATOM   3252  O   GLU A1736      30.562  19.297  38.470  1.00  0.00           O  
ATOM   3253  CB  GLU A1736      29.568  17.000  37.197  1.00  0.00           C  
ATOM   3254  CG  GLU A1736      28.826  16.680  35.910  1.00  0.00           C  
ATOM   3255  CD  GLU A1736      27.906  15.491  36.065  1.00  0.00           C  
ATOM   3256  OE1 GLU A1736      27.139  15.458  37.057  1.00  0.00           O  
ATOM   3257  OE2 GLU A1736      27.951  14.587  35.204  1.00  0.00           O  
ATOM   3258  N   LEU A1739      32.592  18.353  38.620  1.00  0.00           N  
ATOM   3259  CA  LEU A1739      33.069  19.262  39.660  1.00  0.00           C  
ATOM   3260  C   LEU A1739      32.244  19.234  40.942  1.00  0.00           C  
ATOM   3261  O   LEU A1739      32.059  20.262  41.585  1.00  0.00           O  
ATOM   3262  CB  LEU A1739      33.113  20.696  39.130  1.00  0.00           C  
ATOM   3263  CG  LEU A1739      33.680  20.890  37.721  1.00  0.00           C  
ATOM   3264  CD1 LEU A1739      33.750  22.373  37.402  1.00  0.00           C  
ATOM   3265  CD2 LEU A1739      35.065  20.265  37.640  1.00  0.00           C  
ATOM   3266  N   LYS A1740      31.748  18.061  41.307  1.00  0.00           N  
ATOM   3267  CA  LYS A1740      30.962  17.920  42.524  1.00  0.00           C  
ATOM   3268  C   LYS A1740      31.749  17.066  43.515  1.00  0.00           C  
ATOM   3269  O   LYS A1740      31.300  15.995  43.919  1.00  0.00           O  
ATOM   3270  CB  LYS A1740      29.617  17.262  42.207  1.00  0.00           C  
ATOM   3271  CG  LYS A1740      28.422  18.187  42.385  1.00  0.00           C  
ATOM   3272  CD  LYS A1740      28.083  18.924  41.105  1.00  0.00           C  
ATOM   3273  CE  LYS A1740      26.634  19.398  41.111  1.00  0.00           C  
ATOM   3274  NZ  LYS A1740      25.735  18.443  40.397  1.00  0.00           N  
ATOM   3275  N   PHE A1741      32.926  17.556  43.897  1.00  0.00           N  
ATOM   3276  CA  PHE A1741      33.809  16.850  44.824  1.00  0.00           C  
ATOM   3277  C   PHE A1741      33.255  16.685  46.235  1.00  0.00           C  
ATOM   3278  O   PHE A1741      33.523  15.682  46.889  1.00  0.00           O  
ATOM   3279  CB  PHE A1741      35.167  17.557  44.917  1.00  0.00           C  
ATOM   3280  CG  PHE A1741      35.673  18.083  43.608  1.00  0.00           C  
ATOM   3281  CD1 PHE A1741      35.986  17.219  42.570  1.00  0.00           C  
ATOM   3282  CD2 PHE A1741      35.859  19.446  43.423  1.00  0.00           C  
ATOM   3283  CE1 PHE A1741      36.479  17.705  41.364  1.00  0.00           C  
ATOM   3284  CE2 PHE A1741      36.351  19.943  42.224  1.00  0.00           C  
ATOM   3285  CZ  PHE A1741      36.662  19.071  41.190  1.00  0.00           C  
ATOM   3286  N   HIS A1742      32.499  17.668  46.710  1.00  0.00           N  
ATOM   3287  CA  HIS A1742      31.942  17.597  48.054  1.00  0.00           C  
ATOM   3288  C   HIS A1742      30.911  16.482  48.164  1.00  0.00           C  
ATOM   3289  O   HIS A1742      30.808  15.811  49.199  1.00  0.00           O  
ATOM   3290  CB  HIS A1742      31.312  18.938  48.438  1.00  0.00           C  
ATOM   3291  CG  HIS A1742      30.334  19.458  47.434  1.00  0.00           C  
ATOM   3292  ND1 HIS A1742      30.592  19.472  46.080  1.00  0.00           N  
ATOM   3293  CD2 HIS A1742      29.103  20.000  47.588  1.00  0.00           C  
ATOM   3294  CE1 HIS A1742      29.563  20.002  45.444  1.00  0.00           C  
ATOM   3295  NE2 HIS A1742      28.646  20.331  46.336  1.00  0.00           N  
ATOM   3296  N   VAL A1743      30.152  16.284  47.091  1.00  0.00           N  
ATOM   3297  CA  VAL A1743      29.130  15.246  47.053  1.00  0.00           C  
ATOM   3298  C   VAL A1743      29.775  13.867  46.939  1.00  0.00           C  
ATOM   3299  O   VAL A1743      29.292  12.899  47.526  1.00  0.00           O  
ATOM   3300  CB  VAL A1743      28.182  15.432  45.850  1.00  0.00           C  
ATOM   3301  CG1 VAL A1743      27.134  14.326  45.841  1.00  0.00           C  
ATOM   3302  CG2 VAL A1743      27.523  16.803  45.912  1.00  0.00           C  
ATOM   3303  N   ALA A1744      30.862  13.786  46.177  1.00  0.00           N  
ATOM   3304  CA  ALA A1744      31.573  12.530  45.984  1.00  0.00           C  
ATOM   3305  C   ALA A1744      32.138  12.018  47.296  1.00  0.00           C  
ATOM   3306  O   ALA A1744      31.922  10.864  47.667  1.00  0.00           O  
ATOM   3307  CB  ALA A1744      32.697  12.710  44.975  1.00  0.00           C  
ATOM   3308  N   LEU A1745      32.880  12.876  47.988  1.00  0.00           N  
ATOM   3309  CA  LEU A1745      33.487  12.509  49.261  1.00  0.00           C  
ATOM   3310  C   LEU A1745      32.440  12.265  50.344  1.00  0.00           C  
ATOM   3311  O   LEU A1745      32.642  11.449  51.242  1.00  0.00           O  
ATOM   3312  CB  LEU A1745      34.459  13.602  49.714  1.00  0.00           C  
ATOM   3313  CG  LEU A1745      35.696  13.815  48.839  1.00  0.00           C  
ATOM   3314  CD1 LEU A1745      36.536  14.927  49.435  1.00  0.00           C  
ATOM   3315  CD2 LEU A1745      36.505  12.524  48.742  1.00  0.00           C  
ATOM   3316  N   GLU A1746      31.325  12.978  50.264  1.00  0.00           N  
ATOM   3317  CA  GLU A1746      30.249  12.810  51.233  1.00  0.00           C  
ATOM   3318  C   GLU A1746      29.716  11.388  51.099  1.00  0.00           C  
ATOM   3319  O   GLU A1746      29.293  10.772  52.079  1.00  0.00           O  
ATOM   3320  CB  GLU A1746      29.123  13.805  50.958  1.00  0.00           C  
ATOM   3321  CG  GLU A1746      27.959  13.705  51.930  1.00  0.00           C  
ATOM   3322  CD  GLU A1746      26.608  13.855  51.257  1.00  0.00           C  
ATOM   3323  OE1 GLU A1746      26.555  13.934  50.009  1.00  0.00           O  
ATOM   3324  OE2 GLU A1746      25.594  13.892  51.982  1.00  0.00           O  
ATOM   3325  N   GLU A1747      29.744  10.876  49.873  1.00  0.00           N  
ATOM   3326  CA  GLU A1747      29.266   9.533  49.591  1.00  0.00           C  
ATOM   3327  C   GLU A1747      30.257   8.502  50.095  1.00  0.00           C  
ATOM   3328  O   GLU A1747      29.872   7.515  50.709  1.00  0.00           O  
ATOM   3329  CB  GLU A1747      29.064   9.351  48.091  1.00  0.00           C  
ATOM   3330  CG  GLU A1747      28.067  10.308  47.493  1.00  0.00           C  
ATOM   3331  CD  GLU A1747      26.738   9.652  47.211  1.00  0.00           C  
ATOM   3332  OE1 GLU A1747      26.413   8.651  47.886  1.00  0.00           O  
ATOM   3333  OE2 GLU A1747      26.019  10.140  46.314  1.00  0.00           O  
ATOM   3334  N   ALA A1748      31.538   8.728  49.833  1.00  0.00           N  
ATOM   3335  CA  ALA A1748      32.553   7.789  50.280  1.00  0.00           C  
ATOM   3336  C   ALA A1748      32.543   7.691  51.798  1.00  0.00           C  
ATOM   3337  O   ALA A1748      32.595   6.593  52.350  1.00  0.00           O  
ATOM   3338  CB  ALA A1748      33.927   8.217  49.789  1.00  0.00           C  
ATOM   3339  N   MET A1749      32.472   8.838  52.470  1.00  0.00           N  
ATOM   3340  CA  MET A1749      32.456   8.869  53.930  1.00  0.00           C  
ATOM   3341  C   MET A1749      31.141   8.321  54.467  1.00  0.00           C  
ATOM   3342  O   MET A1749      31.069   7.874  55.609  1.00  0.00           O  
ATOM   3343  CB  MET A1749      32.655  10.298  54.441  1.00  0.00           C  
ATOM   3344  CG  MET A1749      34.077  10.810  54.307  1.00  0.00           C  
ATOM   3345  SD  MET A1749      35.234   9.910  55.356  1.00  0.00           S  
ATOM   3346  CE  MET A1749      34.393   9.974  56.941  1.00  0.00           C  
ATOM   3347  N   ALA A1750      30.100   8.374  53.643  1.00  0.00           N  
ATOM   3348  CA  ALA A1750      28.795   7.867  54.035  1.00  0.00           C  
ATOM   3349  C   ALA A1750      28.910   6.359  54.183  1.00  0.00           C  
ATOM   3350  O   ALA A1750      28.253   5.748  55.027  1.00  0.00           O  
ATOM   3351  CB  ALA A1750      27.760   8.215  52.979  1.00  0.00           C  
ATOM   3352  N   TYR A1751      29.761   5.767  53.351  1.00  0.00           N  
ATOM   3353  CA  TYR A1751      29.989   4.334  53.371  1.00  0.00           C  
ATOM   3354  C   TYR A1751      30.812   3.987  54.595  1.00  0.00           C  
ATOM   3355  O   TYR A1751      30.606   2.949  55.214  1.00  0.00           O  
ATOM   3356  CB  TYR A1751      30.737   3.907  52.106  1.00  0.00           C  
ATOM   3357  CG  TYR A1751      30.964   2.416  51.978  1.00  0.00           C  
ATOM   3358  CD1 TYR A1751      29.893   1.526  51.926  1.00  0.00           C  
ATOM   3359  CD2 TYR A1751      32.254   1.900  51.880  1.00  0.00           C  
ATOM   3360  CE1 TYR A1751      30.104   0.162  51.777  1.00  0.00           C  
ATOM   3361  CE2 TYR A1751      32.475   0.545  51.732  1.00  0.00           C  
ATOM   3362  CZ  TYR A1751      31.398  -0.322  51.678  1.00  0.00           C  
ATOM   3363  OH  TYR A1751      31.626  -1.663  51.503  1.00  0.00           O  
ATOM   3364  N   VAL A1752      31.756   4.859  54.928  1.00  0.00           N  
ATOM   3365  CA  VAL A1752      32.612   4.651  56.087  1.00  0.00           C  
ATOM   3366  C   VAL A1752      31.759   4.668  57.349  1.00  0.00           C  
ATOM   3367  O   VAL A1752      32.025   3.937  58.300  1.00  0.00           O  
ATOM   3368  CB  VAL A1752      33.680   5.760  56.192  1.00  0.00           C  
ATOM   3369  CG1 VAL A1752      34.404   5.658  57.518  1.00  0.00           C  
ATOM   3370  CG2 VAL A1752      34.663   5.652  55.032  1.00  0.00           C  
ATOM   3371  N   LYS A1753      30.734   5.513  57.351  1.00  0.00           N  
ATOM   3372  CA  LYS A1753      29.846   5.617  58.494  1.00  0.00           C  
ATOM   3373  C   LYS A1753      29.027   4.338  58.571  1.00  0.00           C  
ATOM   3374  O   LYS A1753      28.731   3.849  59.659  1.00  0.00           O  
ATOM   3375  CB  LYS A1753      28.925   6.831  58.346  1.00  0.00           C  
ATOM   3376  CG  LYS A1753      29.373   8.047  59.152  1.00  0.00           C  
ATOM   3377  CD  LYS A1753      28.942   9.346  58.490  1.00  0.00           C  
ATOM   3378  CE  LYS A1753      28.327  10.310  59.494  1.00  0.00           C  
ATOM   3379  NZ  LYS A1753      29.076  10.336  60.786  1.00  0.00           N  
ATOM   3380  N   ALA A1754      28.673   3.798  57.407  1.00  0.00           N  
ATOM   3381  CA  ALA A1754      27.902   2.564  57.342  1.00  0.00           C  
ATOM   3382  C   ALA A1754      28.730   1.426  57.919  1.00  0.00           C  
ATOM   3383  O   ALA A1754      28.199   0.513  58.553  1.00  0.00           O  
ATOM   3384  CB  ALA A1754      27.526   2.256  55.901  1.00  0.00           C  
ATOM   3385  N   LEU A1755      30.038   1.485  57.692  1.00  0.00           N  
ATOM   3386  CA  LEU A1755      30.945   0.462  58.200  1.00  0.00           C  
ATOM   3387  C   LEU A1755      30.968   0.516  59.721  1.00  0.00           C  
ATOM   3388  O   LEU A1755      30.926  -0.522  60.391  1.00  0.00           O  
ATOM   3389  CB  LEU A1755      32.360   0.683  57.647  1.00  0.00           C  
ATOM   3390  CG  LEU A1755      32.482   0.543  56.125  1.00  0.00           C  
ATOM   3391  CD1 LEU A1755      33.902   0.869  55.670  1.00  0.00           C  
ATOM   3392  CD2 LEU A1755      32.101  -0.877  55.729  1.00  0.00           C  
ATOM   3393  N   ASN A1756      31.026   1.731  60.263  1.00  0.00           N  
ATOM   3394  CA  ASN A1756      31.052   1.915  61.712  1.00  0.00           C  
ATOM   3395  C   ASN A1756      29.792   1.331  62.333  1.00  0.00           C  
ATOM   3396  O   ASN A1756      29.862   0.523  63.259  1.00  0.00           O  
ATOM   3397  CB  ASN A1756      31.156   3.401  62.060  1.00  0.00           C  
ATOM   3398  CG  ASN A1756      32.591   3.885  62.112  1.00  0.00           C  
ATOM   3399  OD1 ASN A1756      33.294   3.668  63.099  1.00  0.00           O  
ATOM   3400  ND2 ASN A1756      33.035   4.544  61.049  1.00  0.00           N  
ATOM   3401  N   ARG A1757      28.640   1.745  61.812  1.00  0.00           N  
ATOM   3402  CA  ARG A1757      27.355   1.262  62.300  1.00  0.00           C  
ATOM   3403  C   ARG A1757      27.271  -0.255  62.192  1.00  0.00           C  
ATOM   3404  O   ARG A1757      26.693  -0.924  63.053  1.00  0.00           O  
ATOM   3405  CB  ARG A1757      26.221   1.885  61.492  1.00  0.00           C  
ATOM   3406  CG  ARG A1757      25.872   3.296  61.898  1.00  0.00           C  
ATOM   3407  CD  ARG A1757      25.074   3.997  60.812  1.00  0.00           C  
ATOM   3408  NE  ARG A1757      24.174   3.086  60.105  1.00  0.00           N  
ATOM   3409  CZ  ARG A1757      23.898   3.166  58.805  1.00  0.00           C  
ATOM   3410  NH1 ARG A1757      24.452   4.118  58.063  1.00  0.00           N  
ATOM   3411  NH2 ARG A1757      23.065   2.297  58.247  1.00  0.00           N  
ATOM   3412  N   TYR A1758      27.849  -0.797  61.129  1.00  0.00           N  
ATOM   3413  CA  TYR A1758      27.822  -2.234  60.916  1.00  0.00           C  
ATOM   3414  C   TYR A1758      28.489  -2.972  62.063  1.00  0.00           C  
ATOM   3415  O   TYR A1758      27.866  -3.802  62.712  1.00  0.00           O  
ATOM   3416  CB  TYR A1758      28.522  -2.599  59.612  1.00  0.00           C  
ATOM   3417  CG  TYR A1758      28.460  -4.079  59.298  1.00  0.00           C  
ATOM   3418  CD1 TYR A1758      27.317  -4.637  58.731  1.00  0.00           C  
ATOM   3419  CD2 TYR A1758      29.550  -4.915  59.545  1.00  0.00           C  
ATOM   3420  CE1 TYR A1758      27.256  -5.980  58.412  1.00  0.00           C  
ATOM   3421  CE2 TYR A1758      29.503  -6.266  59.230  1.00  0.00           C  
ATOM   3422  CZ  TYR A1758      28.349  -6.791  58.660  1.00  0.00           C  
ATOM   3423  OH  TYR A1758      28.278  -8.127  58.337  1.00  0.00           O  
ATOM   3424  N   ILE A1760      29.757  -2.663  62.311  1.00  0.00           N  
ATOM   3425  CA  ILE A1760      30.501  -3.317  63.379  1.00  0.00           C  
ATOM   3426  C   ILE A1760      29.957  -3.032  64.784  1.00  0.00           C  
ATOM   3427  O   ILE A1760      30.131  -3.845  65.695  1.00  0.00           O  
ATOM   3428  CB  ILE A1760      31.996  -2.928  63.317  1.00  0.00           C  
ATOM   3429  CG1 ILE A1760      32.847  -4.064  63.884  1.00  0.00           C  
ATOM   3430  CG2 ILE A1760      32.236  -1.622  64.061  1.00  0.00           C  
ATOM   3431  CD1 ILE A1760      34.277  -3.678  64.178  1.00  0.00           C  
ATOM   3432  N   ASN A1761      29.308  -1.883  64.957  1.00  0.00           N  
ATOM   3433  CA  ASN A1761      28.739  -1.499  66.252  1.00  0.00           C  
ATOM   3434  C   ASN A1761      27.433  -2.244  66.507  1.00  0.00           C  
ATOM   3435  O   ASN A1761      27.012  -2.412  67.653  1.00  0.00           O  
ATOM   3436  CB  ASN A1761      28.466   0.006  66.293  1.00  0.00           C  
ATOM   3437  CG  ASN A1761      29.731   0.826  66.451  1.00  0.00           C  
ATOM   3438  OD1 ASN A1761      30.780   0.304  66.835  1.00  0.00           O  
ATOM   3439  ND2 ASN A1761      29.639   2.117  66.156  1.00  0.00           N  
ATOM   3440  N   GLU A1762      26.794  -2.674  65.423  1.00  0.00           N  
ATOM   3441  CA  GLU A1762      25.535  -3.406  65.497  1.00  0.00           C  
ATOM   3442  C   GLU A1762      25.791  -4.907  65.614  1.00  0.00           C  
ATOM   3443  O   GLU A1762      25.263  -5.570  66.508  1.00  0.00           O  
ATOM   3444  CB  GLU A1762      24.699  -3.117  64.247  1.00  0.00           C  
ATOM   3445  CG  GLU A1762      23.464  -3.994  64.092  1.00  0.00           C  
ATOM   3446  CD  GLU A1762      22.739  -3.752  62.777  1.00  0.00           C  
ATOM   3447  OE1 GLU A1762      23.393  -3.812  61.713  1.00  0.00           O  
ATOM   3448  OE2 GLU A1762      21.515  -3.501  62.807  1.00  0.00           O  
ATOM   3449  N   LYS A1798      26.603  -5.437  64.703  1.00  0.00           N  
ATOM   3450  CA  LYS A1798      26.932  -6.858  64.695  1.00  0.00           C  
ATOM   3451  C   LYS A1798      27.696  -7.271  65.947  1.00  0.00           C  
ATOM   3452  O   LYS A1798      27.639  -8.433  66.363  1.00  0.00           O  
ATOM   3453  CB  LYS A1798      27.756  -7.196  63.452  1.00  0.00           C  
ATOM   3454  CG  LYS A1798      26.959  -7.133  62.160  1.00  0.00           C  
ATOM   3455  CD  LYS A1798      25.816  -8.128  62.175  1.00  0.00           C  
ATOM   3456  CE  LYS A1798      25.114  -8.182  60.830  1.00  0.00           C  
ATOM   3457  NZ  LYS A1798      24.287  -9.411  60.691  1.00  0.00           N  
ATOM   3458  N   LYS A1799      28.413  -6.315  66.532  1.00  0.00           N  
ATOM   3459  CA  LYS A1799      29.193  -6.538  67.747  1.00  0.00           C  
ATOM   3460  C   LYS A1799      29.964  -7.858  67.715  1.00  0.00           C  
ATOM   3461  O   LYS A1799      29.578  -8.833  68.360  1.00  0.00           O  
ATOM   3462  CB  LYS A1799      28.267  -6.482  68.968  1.00  0.00           C  
ATOM   3463  CG  LYS A1799      27.442  -5.196  69.026  1.00  0.00           C  
ATOM   3464  CD  LYS A1799      26.658  -5.070  70.323  1.00  0.00           C  
ATOM   3465  CE  LYS A1799      25.159  -5.001  70.060  1.00  0.00           C  
ATOM   3466  NZ  LYS A1799      24.744  -3.737  69.376  1.00  0.00           N  
ATOM   3467  N   PRO A1800      31.077  -7.892  66.964  1.00  0.00           N  
ATOM   3468  CA  PRO A1800      31.940  -9.068  66.809  1.00  0.00           C  
ATOM   3469  C   PRO A1800      32.524  -9.657  68.092  1.00  0.00           C  
ATOM   3470  O   PRO A1800      32.826 -10.850  68.138  1.00  0.00           O  
ATOM   3471  CB  PRO A1800      33.040  -8.593  65.853  1.00  0.00           C  
ATOM   3472  CG  PRO A1800      32.479  -7.396  65.180  1.00  0.00           C  
ATOM   3473  CD  PRO A1800      31.578  -6.747  66.184  1.00  0.00           C  
ATOM   3474  N   TRP A1801      32.685  -8.836  69.128  1.00  0.00           N  
ATOM   3475  CA  TRP A1801      33.246  -9.324  70.384  1.00  0.00           C  
ATOM   3476  C   TRP A1801      32.235 -10.162  71.152  1.00  0.00           C  
ATOM   3477  O   TRP A1801      32.601 -10.889  72.065  1.00  0.00           O  
ATOM   3478  CB  TRP A1801      33.732  -8.162  71.257  1.00  0.00           C  
ATOM   3479  CG  TRP A1801      32.727  -7.095  71.441  1.00  0.00           C  
ATOM   3480  CD1 TRP A1801      31.869  -6.949  72.494  1.00  0.00           C  
ATOM   3481  CD2 TRP A1801      32.464  -6.008  70.553  1.00  0.00           C  
ATOM   3482  NE1 TRP A1801      31.088  -5.836  72.315  1.00  0.00           N  
ATOM   3483  CE2 TRP A1801      31.431  -5.238  71.131  1.00  0.00           C  
ATOM   3484  CE3 TRP A1801      33.002  -5.606  69.322  1.00  0.00           C  
ATOM   3485  CZ2 TRP A1801      30.921  -4.085  70.521  1.00  0.00           C  
ATOM   3486  CZ3 TRP A1801      32.492  -4.456  68.712  1.00  0.00           C  
ATOM   3487  CH2 TRP A1801      31.463  -3.712  69.317  1.00  0.00           C  
ATOM   3488  N   GLU A1802      30.962 -10.054  70.780  1.00  0.00           N  
ATOM   3489  CA  GLU A1802      29.914 -10.834  71.427  1.00  0.00           C  
ATOM   3490  C   GLU A1802      29.652 -12.075  70.586  1.00  0.00           C  
ATOM   3491  O   GLU A1802      29.500 -13.177  71.113  1.00  0.00           O  
ATOM   3492  CB  GLU A1802      28.623 -10.024  71.550  1.00  0.00           C  
ATOM   3493  CG  GLU A1802      28.719  -8.815  72.460  1.00  0.00           C  
ATOM   3494  CD  GLU A1802      28.957  -9.184  73.916  1.00  0.00           C  
ATOM   3495  OE1 GLU A1802      28.895 -10.386  74.257  1.00  0.00           O  
ATOM   3496  OE2 GLU A1802      29.204  -8.263  74.720  1.00  0.00           O  
ATOM   3497  N   LEU A1803      29.606 -11.890  69.271  1.00  0.00           N  
ATOM   3498  CA  LEU A1803      29.367 -12.995  68.353  1.00  0.00           C  
ATOM   3499  C   LEU A1803      30.476 -14.032  68.436  1.00  0.00           C  
ATOM   3500  O   LEU A1803      30.281 -15.181  68.052  1.00  0.00           O  
ATOM   3501  CB  LEU A1803      29.268 -12.489  66.911  1.00  0.00           C  
ATOM   3502  CG  LEU A1803      28.075 -11.613  66.532  1.00  0.00           C  
ATOM   3503  CD1 LEU A1803      28.021 -11.483  65.020  1.00  0.00           C  
ATOM   3504  CD2 LEU A1803      26.788 -12.213  67.062  1.00  0.00           C  
ATOM   3505  N   PHE A1804      31.642 -13.625  68.928  1.00  0.00           N  
ATOM   3506  CA  PHE A1804      32.767 -14.544  69.041  1.00  0.00           C  
ATOM   3507  C   PHE A1804      32.459 -15.663  70.029  1.00  0.00           C  
ATOM   3508  O   PHE A1804      32.773 -16.827  69.780  1.00  0.00           O  
ATOM   3509  CB  PHE A1804      34.023 -13.795  69.485  1.00  0.00           C  
ATOM   3510  CG  PHE A1804      35.298 -14.562  69.258  1.00  0.00           C  
ATOM   3511  CD1 PHE A1804      35.851 -14.658  67.984  1.00  0.00           C  
ATOM   3512  CD2 PHE A1804      35.951 -15.182  70.320  1.00  0.00           C  
ATOM   3513  CE1 PHE A1804      37.037 -15.361  67.769  1.00  0.00           C  
ATOM   3514  CE2 PHE A1804      37.134 -15.885  70.117  1.00  0.00           C  
ATOM   3515  CZ  PHE A1804      37.678 -15.974  68.837  1.00  0.00           C  
ATOM   3516  N   LYS A1805      31.843 -15.308  71.150  1.00  0.00           N  
ATOM   3517  CA  LYS A1805      31.499 -16.293  72.165  1.00  0.00           C  
ATOM   3518  C   LYS A1805      30.623 -17.402  71.584  1.00  0.00           C  
ATOM   3519  O   LYS A1805      30.866 -18.587  71.817  1.00  0.00           O  
ATOM   3520  CB  LYS A1805      30.780 -15.609  73.330  1.00  0.00           C  
ATOM   3521  CG  LYS A1805      31.724 -14.936  74.319  1.00  0.00           C  
ATOM   3522  CD  LYS A1805      31.476 -13.437  74.406  1.00  0.00           C  
ATOM   3523  CE  LYS A1805      30.431 -13.113  75.452  1.00  0.00           C  
ATOM   3524  NZ  LYS A1805      30.569 -11.719  75.953  1.00  0.00           N  
ATOM   3525  N   LYS A1810      29.614 -17.011  70.813  1.00  0.00           N  
ATOM   3526  CA  LYS A1810      28.693 -17.963  70.206  1.00  0.00           C  
ATOM   3527  C   LYS A1810      29.280 -18.670  68.991  1.00  0.00           C  
ATOM   3528  O   LYS A1810      29.503 -19.881  69.018  1.00  0.00           O  
ATOM   3529  CB  LYS A1810      27.397 -17.254  69.806  1.00  0.00           C  
ATOM   3530  CG  LYS A1810      26.149 -18.109  69.966  1.00  0.00           C  
ATOM   3531  CD  LYS A1810      25.357 -17.709  71.201  1.00  0.00           C  
ATOM   3532  CE  LYS A1810      26.146 -17.946  72.485  1.00  0.00           C  
ATOM   3533  NZ  LYS A1810      26.745 -16.691  73.009  1.00  0.00           N  
ATOM   3534  N   GLU A1812      29.523 -17.908  67.928  1.00  0.00           N  
ATOM   3535  CA  GLU A1812      30.076 -18.451  66.691  1.00  0.00           C  
ATOM   3536  C   GLU A1812      31.267 -17.622  66.209  1.00  0.00           C  
ATOM   3537  O   GLU A1812      31.099 -16.543  65.639  1.00  0.00           O  
ATOM   3538  CB  GLU A1812      28.995 -18.478  65.605  1.00  0.00           C  
ATOM   3539  CG  GLU A1812      28.107 -17.239  65.580  1.00  0.00           C  
ATOM   3540  CD  GLU A1812      26.635 -17.571  65.745  1.00  0.00           C  
ATOM   3541  OE1 GLU A1812      26.232 -18.700  65.392  1.00  0.00           O  
ATOM   3542  OE2 GLU A1812      25.879 -16.702  66.231  1.00  0.00           O  
ATOM   3543  N   PRO A1813      32.491 -18.118  66.441  1.00  0.00           N  
ATOM   3544  CA  PRO A1813      33.702 -17.402  66.022  1.00  0.00           C  
ATOM   3545  C   PRO A1813      33.747 -17.110  64.524  1.00  0.00           C  
ATOM   3546  O   PRO A1813      34.267 -16.080  64.102  1.00  0.00           O  
ATOM   3547  CB  PRO A1813      34.842 -18.325  66.459  1.00  0.00           C  
ATOM   3548  CG  PRO A1813      34.250 -19.190  67.525  1.00  0.00           C  
ATOM   3549  CD  PRO A1813      32.809 -19.377  67.136  1.00  0.00           C  
ATOM   3550  N   GLU A1814      33.192 -18.021  63.732  1.00  0.00           N  
ATOM   3551  CA  GLU A1814      33.167 -17.883  62.280  1.00  0.00           C  
ATOM   3552  C   GLU A1814      32.389 -16.650  61.829  1.00  0.00           C  
ATOM   3553  O   GLU A1814      32.716 -16.047  60.810  1.00  0.00           O  
ATOM   3554  CB  GLU A1814      32.548 -19.131  61.640  1.00  0.00           C  
ATOM   3555  CG  GLU A1814      32.861 -20.442  62.362  1.00  0.00           C  
ATOM   3556  CD  GLU A1814      32.107 -20.596  63.674  1.00  0.00           C  
ATOM   3557  OE1 GLU A1814      31.072 -19.919  63.860  1.00  0.00           O  
ATOM   3558  OE2 GLU A1814      32.552 -21.398  64.522  1.00  0.00           O  
ATOM   3559  N   GLU A1815      31.355 -16.291  62.582  1.00  0.00           N  
ATOM   3560  CA  GLU A1815      30.530 -15.134  62.250  1.00  0.00           C  
ATOM   3561  C   GLU A1815      31.235 -13.836  62.618  1.00  0.00           C  
ATOM   3562  O   GLU A1815      31.108 -12.830  61.916  1.00  0.00           O  
ATOM   3563  CB  GLU A1815      29.185 -15.212  62.978  1.00  0.00           C  
ATOM   3564  CG  GLU A1815      27.980 -14.929  62.088  1.00  0.00           C  
ATOM   3565  CD  GLU A1815      27.618 -16.106  61.201  1.00  0.00           C  
ATOM   3566  OE1 GLU A1815      26.834 -16.970  61.650  1.00  0.00           O  
ATOM   3567  OE2 GLU A1815      28.115 -16.167  60.054  1.00  0.00           O  
ATOM   3568  N   ALA A1816      31.969 -13.865  63.725  1.00  0.00           N  
ATOM   3569  CA  ALA A1816      32.709 -12.698  64.185  1.00  0.00           C  
ATOM   3570  C   ALA A1816      33.764 -12.362  63.147  1.00  0.00           C  
ATOM   3571  O   ALA A1816      33.947 -11.197  62.795  1.00  0.00           O  
ATOM   3572  CB  ALA A1816      33.374 -12.989  65.524  1.00  0.00           C  
ATOM   3573  N   ARG A1817      34.454 -13.392  62.658  1.00  0.00           N  
ATOM   3574  CA  ARG A1817      35.499 -13.211  61.653  1.00  0.00           C  
ATOM   3575  C   ARG A1817      34.899 -12.672  60.359  1.00  0.00           C  
ATOM   3576  O   ARG A1817      35.466 -11.788  59.720  1.00  0.00           O  
ATOM   3577  CB  ARG A1817      36.203 -14.543  61.370  1.00  0.00           C  
ATOM   3578  CG  ARG A1817      37.273 -14.917  62.380  1.00  0.00           C  
ATOM   3579  CD  ARG A1817      37.998 -16.186  61.957  1.00  0.00           C  
ATOM   3580  NE  ARG A1817      38.599 -16.876  63.094  1.00  0.00           N  
ATOM   3581  CZ  ARG A1817      37.973 -17.792  63.826  1.00  0.00           C  
ATOM   3582  NH1 ARG A1817      36.721 -18.132  63.541  1.00  0.00           N  
ATOM   3583  NH2 ARG A1817      38.595 -18.364  64.847  1.00  0.00           N  
ATOM   3584  N   ALA A1818      33.752 -13.223  59.976  1.00  0.00           N  
ATOM   3585  CA  ALA A1818      33.060 -12.802  58.768  1.00  0.00           C  
ATOM   3586  C   ALA A1818      32.810 -11.302  58.817  1.00  0.00           C  
ATOM   3587  O   ALA A1818      33.102 -10.579  57.862  1.00  0.00           O  
ATOM   3588  CB  ALA A1818      31.739 -13.547  58.641  1.00  0.00           C  
ATOM   3589  N   VAL A1819      32.261 -10.849  59.938  1.00  0.00           N  
ATOM   3590  CA  VAL A1819      31.956  -9.440  60.154  1.00  0.00           C  
ATOM   3591  C   VAL A1819      33.215  -8.591  59.992  1.00  0.00           C  
ATOM   3592  O   VAL A1819      33.187  -7.558  59.332  1.00  0.00           O  
ATOM   3593  CB  VAL A1819      31.363  -9.220  61.567  1.00  0.00           C  
ATOM   3594  CG1 VAL A1819      31.187  -7.732  61.857  1.00  0.00           C  
ATOM   3595  CG2 VAL A1819      30.032  -9.939  61.678  1.00  0.00           C  
ATOM   3596  N   LEU A1820      34.321  -9.033  60.583  1.00  0.00           N  
ATOM   3597  CA  LEU A1820      35.568  -8.283  60.490  1.00  0.00           C  
ATOM   3598  C   LEU A1820      36.104  -8.198  59.061  1.00  0.00           C  
ATOM   3599  O   LEU A1820      36.601  -7.150  58.646  1.00  0.00           O  
ATOM   3600  CB  LEU A1820      36.630  -8.896  61.410  1.00  0.00           C  
ATOM   3601  CG  LEU A1820      36.218  -9.044  62.881  1.00  0.00           C  
ATOM   3602  CD1 LEU A1820      37.285  -9.790  63.654  1.00  0.00           C  
ATOM   3603  CD2 LEU A1820      35.990  -7.667  63.477  1.00  0.00           C  
ATOM   3604  N   TYR A1821      36.007  -9.288  58.306  1.00  0.00           N  
ATOM   3605  CA  TYR A1821      36.500  -9.267  56.934  1.00  0.00           C  
ATOM   3606  C   TYR A1821      35.751  -8.213  56.134  1.00  0.00           C  
ATOM   3607  O   TYR A1821      36.344  -7.465  55.357  1.00  0.00           O  
ATOM   3608  CB  TYR A1821      36.323 -10.624  56.249  1.00  0.00           C  
ATOM   3609  CG  TYR A1821      36.831 -10.609  54.824  1.00  0.00           C  
ATOM   3610  CD1 TYR A1821      38.177 -10.834  54.547  1.00  0.00           C  
ATOM   3611  CD2 TYR A1821      35.982 -10.296  53.756  1.00  0.00           C  
ATOM   3612  CE1 TYR A1821      38.675 -10.743  53.248  1.00  0.00           C  
ATOM   3613  CE2 TYR A1821      36.468 -10.203  52.454  1.00  0.00           C  
ATOM   3614  CZ  TYR A1821      37.817 -10.424  52.208  1.00  0.00           C  
ATOM   3615  OH  TYR A1821      38.320 -10.308  50.931  1.00  0.00           O  
ATOM   3616  N   ARG A1822      34.438  -8.163  56.321  1.00  0.00           N  
ATOM   3617  CA  ARG A1822      33.629  -7.199  55.605  1.00  0.00           C  
ATOM   3618  C   ARG A1822      34.083  -5.782  55.939  1.00  0.00           C  
ATOM   3619  O   ARG A1822      34.012  -4.892  55.098  1.00  0.00           O  
ATOM   3620  CB  ARG A1822      32.149  -7.389  55.951  1.00  0.00           C  
ATOM   3621  CG  ARG A1822      31.514  -8.580  55.246  1.00  0.00           C  
ATOM   3622  CD  ARG A1822      30.101  -8.850  55.746  1.00  0.00           C  
ATOM   3623  NE  ARG A1822      29.651 -10.190  55.383  1.00  0.00           N  
ATOM   3624  CZ  ARG A1822      29.291 -11.127  56.257  1.00  0.00           C  
ATOM   3625  NH1 ARG A1822      29.323 -10.878  57.563  1.00  0.00           N  
ATOM   3626  NH2 ARG A1822      28.916 -12.323  55.827  1.00  0.00           N  
ATOM   3627  N   VAL A1823      34.565  -5.575  57.162  1.00  0.00           N  
ATOM   3628  CA  VAL A1823      35.018  -4.246  57.562  1.00  0.00           C  
ATOM   3629  C   VAL A1823      36.355  -3.878  56.922  1.00  0.00           C  
ATOM   3630  O   VAL A1823      36.535  -2.749  56.472  1.00  0.00           O  
ATOM   3631  CB  VAL A1823      35.127  -4.125  59.103  1.00  0.00           C  
ATOM   3632  CG1 VAL A1823      36.034  -2.953  59.488  1.00  0.00           C  
ATOM   3633  CG2 VAL A1823      33.746  -3.918  59.688  1.00  0.00           C  
ATOM   3634  N   VAL A1824      37.289  -4.824  56.883  1.00  0.00           N  
ATOM   3635  CA  VAL A1824      38.593  -4.560  56.288  1.00  0.00           C  
ATOM   3636  C   VAL A1824      38.444  -4.373  54.777  1.00  0.00           C  
ATOM   3637  O   VAL A1824      39.120  -3.534  54.177  1.00  0.00           O  
ATOM   3638  CB  VAL A1824      39.589  -5.715  56.568  1.00  0.00           C  
ATOM   3639  CG1 VAL A1824      38.962  -7.042  56.201  1.00  0.00           C  
ATOM   3640  CG2 VAL A1824      40.877  -5.512  55.774  1.00  0.00           C  
ATOM   3641  N   GLU A1825      37.553  -5.154  54.171  1.00  0.00           N  
ATOM   3642  CA  GLU A1825      37.317  -5.072  52.737  1.00  0.00           C  
ATOM   3643  C   GLU A1825      36.492  -3.837  52.420  1.00  0.00           C  
ATOM   3644  O   GLU A1825      36.574  -3.298  51.327  1.00  0.00           O  
ATOM   3645  CB  GLU A1825      36.588  -6.323  52.235  1.00  0.00           C  
ATOM   3646  CG  GLU A1825      36.119  -6.234  50.788  1.00  0.00           C  
ATOM   3647  CD  GLU A1825      37.260  -6.331  49.779  1.00  0.00           C  
ATOM   3648  OE1 GLU A1825      38.434  -6.224  50.186  1.00  0.00           O  
ATOM   3649  OE2 GLU A1825      36.981  -6.515  48.572  1.00  0.00           O  
ATOM   3650  N   GLY A1826      35.688  -3.397  53.382  1.00  0.00           N  
ATOM   3651  CA  GLY A1826      34.879  -2.209  53.176  1.00  0.00           C  
ATOM   3652  C   GLY A1826      35.783  -0.997  53.263  1.00  0.00           C  
ATOM   3653  O   GLY A1826      35.609  -0.012  52.545  1.00  0.00           O  
ATOM   3654  N   LEU A1827      36.765  -1.073  54.151  1.00  0.00           N  
ATOM   3655  CA  LEU A1827      37.714   0.011  54.313  1.00  0.00           C  
ATOM   3656  C   LEU A1827      38.661   0.036  53.113  1.00  0.00           C  
ATOM   3657  O   LEU A1827      39.089   1.109  52.676  1.00  0.00           O  
ATOM   3658  CB  LEU A1827      38.503  -0.165  55.611  1.00  0.00           C  
ATOM   3659  CG  LEU A1827      37.863   0.405  56.878  1.00  0.00           C  
ATOM   3660  CD1 LEU A1827      38.564  -0.149  58.115  1.00  0.00           C  
ATOM   3661  CD2 LEU A1827      37.956   1.925  56.847  1.00  0.00           C  
ATOM   3662  N   ARG A1991      38.989  -1.138  52.570  1.00  0.00           N  
ATOM   3663  CA  ARG A1991      39.873  -1.182  51.408  1.00  0.00           C  
ATOM   3664  C   ARG A1991      39.252  -0.332  50.300  1.00  0.00           C  
ATOM   3665  O   ARG A1991      39.900   0.558  49.742  1.00  0.00           O  
ATOM   3666  CB  ARG A1991      40.060  -2.619  50.899  1.00  0.00           C  
ATOM   3667  CG  ARG A1991      40.974  -2.710  49.672  1.00  0.00           C  
ATOM   3668  CD  ARG A1991      41.057  -4.120  49.088  1.00  0.00           C  
ATOM   3669  NE  ARG A1991      39.771  -4.576  48.572  1.00  0.00           N  
ATOM   3670  CZ  ARG A1991      39.243  -4.197  47.412  1.00  0.00           C  
ATOM   3671  NH1 ARG A1991      39.887  -3.345  46.621  1.00  0.00           N  
ATOM   3672  NH2 ARG A1991      38.053  -4.652  47.049  1.00  0.00           N  
ATOM   3673  N   ILE A1992      37.985  -0.606  50.005  1.00  0.00           N  
ATOM   3674  CA  ILE A1992      37.246   0.111  48.975  1.00  0.00           C  
ATOM   3675  C   ILE A1992      37.172   1.603  49.279  1.00  0.00           C  
ATOM   3676  O   ILE A1992      37.389   2.426  48.397  1.00  0.00           O  
ATOM   3677  CB  ILE A1992      35.801  -0.428  48.844  1.00  0.00           C  
ATOM   3678  CG1 ILE A1992      35.809  -1.755  48.085  1.00  0.00           C  
ATOM   3679  CG2 ILE A1992      34.925   0.582  48.135  1.00  0.00           C  
ATOM   3680  CD1 ILE A1992      34.470  -2.478  48.083  1.00  0.00           C  
ATOM   3681  N   ALA A1993      36.855   1.941  50.527  1.00  0.00           N  
ATOM   3682  CA  ALA A1993      36.743   3.335  50.930  1.00  0.00           C  
ATOM   3683  C   ALA A1993      38.063   4.061  50.742  1.00  0.00           C  
ATOM   3684  O   ALA A1993      38.099   5.161  50.194  1.00  0.00           O  
ATOM   3685  CB  ALA A1993      36.301   3.433  52.388  1.00  0.00           C  
ATOM   3686  N   SER A1994      39.143   3.444  51.205  1.00  0.00           N  
ATOM   3687  CA  SER A1994      40.468   4.035  51.095  1.00  0.00           C  
ATOM   3688  C   SER A1994      40.789   4.354  49.633  1.00  0.00           C  
ATOM   3689  O   SER A1994      41.373   5.402  49.332  1.00  0.00           O  
ATOM   3690  CB  SER A1994      41.520   3.086  51.692  1.00  0.00           C  
ATOM   3691  OG  SER A1994      41.729   1.953  50.867  1.00  0.00           O  
ATOM   3692  N   ILE A2011      40.394   3.469  48.721  1.00  0.00           N  
ATOM   3693  CA  ILE A2011      40.640   3.688  47.293  1.00  0.00           C  
ATOM   3694  C   ILE A2011      39.924   4.954  46.825  1.00  0.00           C  
ATOM   3695  O   ILE A2011      40.533   5.843  46.231  1.00  0.00           O  
ATOM   3696  CB  ILE A2011      40.143   2.495  46.435  1.00  0.00           C  
ATOM   3697  CG1 ILE A2011      40.904   1.227  46.811  1.00  0.00           C  
ATOM   3698  CG2 ILE A2011      40.339   2.803  44.948  1.00  0.00           C  
ATOM   3699  CD1 ILE A2011      40.355  -0.036  46.164  1.00  0.00           C  
ATOM   3700  N   LEU A2012      38.628   5.034  47.108  1.00  0.00           N  
ATOM   3701  CA  LEU A2012      37.831   6.192  46.721  1.00  0.00           C  
ATOM   3702  C   LEU A2012      38.362   7.505  47.300  1.00  0.00           C  
ATOM   3703  O   LEU A2012      38.213   8.569  46.692  1.00  0.00           O  
ATOM   3704  CB  LEU A2012      36.380   5.997  47.164  1.00  0.00           C  
ATOM   3705  CG  LEU A2012      35.765   4.672  46.709  1.00  0.00           C  
ATOM   3706  CD1 LEU A2012      34.380   4.497  47.313  1.00  0.00           C  
ATOM   3707  CD2 LEU A2012      35.696   4.663  45.186  1.00  0.00           C  
ATOM   3708  N   LEU A2013      38.996   7.426  48.465  1.00  0.00           N  
ATOM   3709  CA  LEU A2013      39.519   8.623  49.120  1.00  0.00           C  
ATOM   3710  C   LEU A2013      40.978   8.921  48.795  1.00  0.00           C  
ATOM   3711  O   LEU A2013      41.500   9.969  49.182  1.00  0.00           O  
ATOM   3712  CB  LEU A2013      39.367   8.498  50.637  1.00  0.00           C  
ATOM   3713  CG  LEU A2013      37.932   8.509  51.173  1.00  0.00           C  
ATOM   3714  CD1 LEU A2013      37.841   7.705  52.461  1.00  0.00           C  
ATOM   3715  CD2 LEU A2013      37.499   9.958  51.418  1.00  0.00           C  
ATOM   3716  N   THR A2014      41.632   8.010  48.086  1.00  0.00           N  
ATOM   3717  CA  THR A2014      43.036   8.188  47.764  1.00  0.00           C  
ATOM   3718  C   THR A2014      43.358   9.551  47.150  1.00  0.00           C  
ATOM   3719  O   THR A2014      44.252  10.250  47.633  1.00  0.00           O  
ATOM   3720  CB  THR A2014      43.546   7.043  46.868  1.00  0.00           C  
ATOM   3721  OG1 THR A2014      43.804   5.895  47.692  1.00  0.00           O  
ATOM   3722  CG2 THR A2014      44.834   7.434  46.161  1.00  0.00           C  
ATOM   3723  N   PRO A2015      42.630   9.960  46.099  1.00  0.00           N  
ATOM   3724  CA  PRO A2015      42.926  11.270  45.504  1.00  0.00           C  
ATOM   3725  C   PRO A2015      42.894  12.447  46.490  1.00  0.00           C  
ATOM   3726  O   PRO A2015      43.632  13.424  46.329  1.00  0.00           O  
ATOM   3727  CB  PRO A2015      41.873  11.408  44.403  1.00  0.00           C  
ATOM   3728  CG  PRO A2015      41.515   9.991  44.053  1.00  0.00           C  
ATOM   3729  CD  PRO A2015      41.554   9.261  45.372  1.00  0.00           C  
ATOM   3730  N   ALA A2016      42.053  12.360  47.512  1.00  0.00           N  
ATOM   3731  CA  ALA A2016      41.962  13.447  48.480  1.00  0.00           C  
ATOM   3732  C   ALA A2016      43.080  13.387  49.515  1.00  0.00           C  
ATOM   3733  O   ALA A2016      43.680  14.411  49.851  1.00  0.00           O  
ATOM   3734  CB  ALA A2016      40.601  13.426  49.165  1.00  0.00           C  
ATOM   3735  N   MET A2017      43.362  12.189  50.018  1.00  0.00           N  
ATOM   3736  CA  MET A2017      44.407  12.007  51.018  1.00  0.00           C  
ATOM   3737  C   MET A2017      45.307  10.841  50.630  1.00  0.00           C  
ATOM   3738  O   MET A2017      45.180   9.743  51.166  1.00  0.00           O  
ATOM   3739  CB  MET A2017      43.786  11.736  52.392  1.00  0.00           C  
ATOM   3740  CG  MET A2017      42.557  12.568  52.690  1.00  0.00           C  
ATOM   3741  SD  MET A2017      41.882  12.263  54.337  1.00  0.00           S  
ATOM   3742  CE  MET A2017      40.483  11.197  53.952  1.00  0.00           C  
ATOM   3743  N   PRO A2018      46.231  11.070  49.686  1.00  0.00           N  
ATOM   3744  CA  PRO A2018      47.171  10.057  49.196  1.00  0.00           C  
ATOM   3745  C   PRO A2018      48.007   9.354  50.267  1.00  0.00           C  
ATOM   3746  O   PRO A2018      48.020   8.125  50.348  1.00  0.00           O  
ATOM   3747  CB  PRO A2018      48.052  10.831  48.211  1.00  0.00           C  
ATOM   3748  CG  PRO A2018      47.216  12.010  47.804  1.00  0.00           C  
ATOM   3749  CD  PRO A2018      46.420  12.367  49.011  1.00  0.00           C  
ATOM   3750  N   ASP A2019      48.712  10.132  51.081  1.00  0.00           N  
ATOM   3751  CA  ASP A2019      49.564   9.567  52.120  1.00  0.00           C  
ATOM   3752  C   ASP A2019      48.802   8.816  53.204  1.00  0.00           C  
ATOM   3753  O   ASP A2019      49.191   7.715  53.585  1.00  0.00           O  
ATOM   3754  CB  ASP A2019      50.406  10.665  52.768  1.00  0.00           C  
ATOM   3755  CG  ASP A2019      51.525  11.153  51.867  1.00  0.00           C  
ATOM   3756  OD1 ASP A2019      51.893  10.442  50.914  1.00  0.00           O  
ATOM   3757  OD2 ASP A2019      52.042  12.256  52.115  1.00  0.00           O  
ATOM   3758  N   LYS A2020      47.719   9.408  53.698  1.00  0.00           N  
ATOM   3759  CA  LYS A2020      46.925   8.782  54.755  1.00  0.00           C  
ATOM   3760  C   LYS A2020      46.205   7.508  54.318  1.00  0.00           C  
ATOM   3761  O   LYS A2020      46.142   6.537  55.072  1.00  0.00           O  
ATOM   3762  CB  LYS A2020      45.909   9.781  55.311  1.00  0.00           C  
ATOM   3763  CG  LYS A2020      46.505  10.790  56.274  1.00  0.00           C  
ATOM   3764  CD  LYS A2020      47.405  10.120  57.312  1.00  0.00           C  
ATOM   3765  CE  LYS A2020      47.986  11.139  58.282  1.00  0.00           C  
ATOM   3766  NZ  LYS A2020      48.731  10.466  59.377  1.00  0.00           N  
ATOM   3767  N   MET A2021      45.654   7.504  53.109  1.00  0.00           N  
ATOM   3768  CA  MET A2021      44.950   6.318  52.627  1.00  0.00           C  
ATOM   3769  C   MET A2021      45.921   5.156  52.390  1.00  0.00           C  
ATOM   3770  O   MET A2021      45.579   3.989  52.616  1.00  0.00           O  
ATOM   3771  CB  MET A2021      44.155   6.663  51.364  1.00  0.00           C  
ATOM   3772  CG  MET A2021      42.889   7.475  51.653  1.00  0.00           C  
ATOM   3773  SD  MET A2021      41.892   6.871  53.069  1.00  0.00           S  
ATOM   3774  CE  MET A2021      42.535   7.843  54.410  1.00  0.00           C  
ATOM   3775  N   ALA A2022      47.137   5.467  51.953  1.00  0.00           N  
ATOM   3776  CA  ALA A2022      48.147   4.433  51.748  1.00  0.00           C  
ATOM   3777  C   ALA A2022      48.541   3.880  53.122  1.00  0.00           C  
ATOM   3778  O   ALA A2022      48.815   2.693  53.281  1.00  0.00           O  
ATOM   3779  CB  ALA A2022      49.373   5.028  51.055  1.00  0.00           C  
ATOM   3780  N   GLU A2023      48.565   4.768  54.111  1.00  0.00           N  
ATOM   3781  CA  GLU A2023      48.905   4.428  55.487  1.00  0.00           C  
ATOM   3782  C   GLU A2023      47.821   3.520  56.067  1.00  0.00           C  
ATOM   3783  O   GLU A2023      48.101   2.599  56.832  1.00  0.00           O  
ATOM   3784  CB  GLU A2023      49.007   5.713  56.315  1.00  0.00           C  
ATOM   3785  CG  GLU A2023      50.212   5.790  57.240  1.00  0.00           C  
ATOM   3786  CD  GLU A2023      49.977   6.707  58.430  1.00  0.00           C  
ATOM   3787  OE1 GLU A2023      49.962   7.945  58.245  1.00  0.00           O  
ATOM   3788  OE2 GLU A2023      49.804   6.190  59.554  1.00  0.00           O  
ATOM   3789  N   LEU A2024      46.576   3.791  55.696  1.00  0.00           N  
ATOM   3790  CA  LEU A2024      45.442   3.004  56.164  1.00  0.00           C  
ATOM   3791  C   LEU A2024      45.549   1.566  55.678  1.00  0.00           C  
ATOM   3792  O   LEU A2024      45.318   0.625  56.437  1.00  0.00           O  
ATOM   3793  CB  LEU A2024      44.135   3.613  55.654  1.00  0.00           C  
ATOM   3794  CG  LEU A2024      42.847   2.955  56.147  1.00  0.00           C  
ATOM   3795  CD1 LEU A2024      41.768   4.023  56.309  1.00  0.00           C  
ATOM   3796  CD2 LEU A2024      42.409   1.876  55.162  1.00  0.00           C  
ATOM   3797  N   ARG A2025      45.894   1.401  54.406  1.00  0.00           N  
ATOM   3798  CA  ARG A2025      46.035   0.073  53.826  1.00  0.00           C  
ATOM   3799  C   ARG A2025      47.235  -0.643  54.443  1.00  0.00           C  
ATOM   3800  O   ARG A2025      47.159  -1.828  54.761  1.00  0.00           O  
ATOM   3801  CB  ARG A2025      46.188   0.177  52.309  1.00  0.00           C  
ATOM   3802  CG  ARG A2025      44.931   0.701  51.615  1.00  0.00           C  
ATOM   3803  CD  ARG A2025      45.038   0.628  50.091  1.00  0.00           C  
ATOM   3804  NE  ARG A2025      45.767   1.771  49.558  1.00  0.00           N  
ATOM   3805  CZ  ARG A2025      45.212   2.946  49.276  1.00  0.00           C  
ATOM   3806  NH1 ARG A2025      43.917   3.137  49.476  1.00  0.00           N  
ATOM   3807  NH2 ARG A2025      45.958   3.937  48.809  1.00  0.00           N  
ATOM   3808  N   ARG A2026      48.337   0.080  54.609  1.00  0.00           N  
ATOM   3809  CA  ARG A2026      49.537  -0.487  55.217  1.00  0.00           C  
ATOM   3810  C   ARG A2026      49.189  -1.016  56.603  1.00  0.00           C  
ATOM   3811  O   ARG A2026      49.596  -2.117  56.983  1.00  0.00           O  
ATOM   3812  CB  ARG A2026      50.624   0.579  55.368  1.00  0.00           C  
ATOM   3813  CG  ARG A2026      51.743   0.481  54.354  1.00  0.00           C  
ATOM   3814  CD  ARG A2026      53.079   0.914  54.949  1.00  0.00           C  
ATOM   3815  NE  ARG A2026      53.036   2.270  55.487  1.00  0.00           N  
ATOM   3816  CZ  ARG A2026      52.996   3.372  54.744  1.00  0.00           C  
ATOM   3817  NH1 ARG A2026      52.993   3.290  53.420  1.00  0.00           N  
ATOM   3818  NH2 ARG A2026      52.963   4.561  55.328  1.00  0.00           N  
ATOM   3819  N   ALA A2027      48.430  -0.219  57.348  1.00  0.00           N  
ATOM   3820  CA  ALA A2027      48.031  -0.575  58.703  1.00  0.00           C  
ATOM   3821  C   ALA A2027      47.109  -1.790  58.757  1.00  0.00           C  
ATOM   3822  O   ALA A2027      47.067  -2.489  59.767  1.00  0.00           O  
ATOM   3823  CB  ALA A2027      47.366   0.620  59.377  1.00  0.00           C  
ATOM   3824  N   LEU A2039      46.376  -2.044  57.676  1.00  0.00           N  
ATOM   3825  CA  LEU A2039      45.462  -3.178  57.631  1.00  0.00           C  
ATOM   3826  C   LEU A2039      46.019  -4.325  56.791  1.00  0.00           C  
ATOM   3827  O   LEU A2039      45.309  -5.281  56.472  1.00  0.00           O  
ATOM   3828  CB  LEU A2039      44.099  -2.738  57.086  1.00  0.00           C  
ATOM   3829  CG  LEU A2039      43.192  -1.944  58.039  1.00  0.00           C  
ATOM   3830  CD1 LEU A2039      41.801  -1.861  57.452  1.00  0.00           C  
ATOM   3831  CD2 LEU A2039      43.137  -2.608  59.411  1.00  0.00           C  
ATOM   3832  N   GLY A2040      47.294  -4.225  56.433  1.00  0.00           N  
ATOM   3833  CA  GLY A2040      47.926  -5.273  55.653  1.00  0.00           C  
ATOM   3834  C   GLY A2040      47.400  -5.425  54.240  1.00  0.00           C  
ATOM   3835  O   GLY A2040      47.574  -6.475  53.622  1.00  0.00           O  
ATOM   3836  N   LEU A2041      46.748  -4.384  53.729  1.00  0.00           N  
ATOM   3837  CA  LEU A2041      46.210  -4.406  52.373  1.00  0.00           C  
ATOM   3838  C   LEU A2041      47.262  -3.886  51.396  1.00  0.00           C  
ATOM   3839  O   LEU A2041      48.257  -3.295  51.808  1.00  0.00           O  
ATOM   3840  CB  LEU A2041      44.962  -3.522  52.278  1.00  0.00           C  
ATOM   3841  CG  LEU A2041      43.850  -3.709  53.310  1.00  0.00           C  
ATOM   3842  CD1 LEU A2041      42.791  -2.630  53.123  1.00  0.00           C  
ATOM   3843  CD2 LEU A2041      43.242  -5.083  53.155  1.00  0.00           C  
ATOM   3844  N   LYS A2042      47.034  -4.099  50.103  1.00  0.00           N  
ATOM   3845  CA  LYS A2042      47.958  -3.639  49.070  1.00  0.00           C  
ATOM   3846  C   LYS A2042      47.930  -2.110  49.005  1.00  0.00           C  
ATOM   3847  O   LYS A2042      46.878  -1.507  48.791  1.00  0.00           O  
ATOM   3848  CB  LYS A2042      47.562  -4.241  47.716  1.00  0.00           C  
ATOM   3849  CG  LYS A2042      48.209  -3.578  46.511  1.00  0.00           C  
ATOM   3850  CD  LYS A2042      49.333  -4.425  45.938  1.00  0.00           C  
ATOM   3851  CE  LYS A2042      50.466  -3.553  45.402  1.00  0.00           C  
ATOM   3852  NZ  LYS A2042      51.569  -4.361  44.801  1.00  0.00           N  
ATOM   3853  N   GLU A2043      49.093  -1.491  49.190  1.00  0.00           N  
ATOM   3854  CA  GLU A2043      49.218  -0.033  49.182  1.00  0.00           C  
ATOM   3855  C   GLU A2043      48.797   0.623  47.872  1.00  0.00           C  
ATOM   3856  O   GLU A2043      47.848   1.408  47.839  1.00  0.00           O  
ATOM   3857  CB  GLU A2043      50.659   0.372  49.480  1.00  0.00           C  
ATOM   3858  CG  GLU A2043      51.098   0.143  50.908  1.00  0.00           C  
ATOM   3859  CD  GLU A2043      52.354   0.916  51.247  1.00  0.00           C  
ATOM   3860  OE1 GLU A2043      52.483   2.072  50.790  1.00  0.00           O  
ATOM   3861  OE2 GLU A2043      53.214   0.368  51.969  1.00  0.00           O  
ATOM   3862  N   GLU A2044      49.527   0.320  46.802  1.00  0.00           N  
ATOM   3863  CA  GLU A2044      49.239   0.881  45.485  1.00  0.00           C  
ATOM   3864  C   GLU A2044      47.959   0.259  44.962  1.00  0.00           C  
ATOM   3865  O   GLU A2044      47.814  -0.963  44.947  1.00  0.00           O  
ATOM   3866  CB  GLU A2044      50.399   0.603  44.523  1.00  0.00           C  
ATOM   3867  CG  GLU A2044      50.259   1.263  43.155  1.00  0.00           C  
ATOM   3868  CD  GLU A2044      50.525   2.759  43.181  1.00  0.00           C  
ATOM   3869  OE1 GLU A2044      50.658   3.326  44.287  1.00  0.00           O  
ATOM   3870  OE2 GLU A2044      50.599   3.372  42.092  1.00  0.00           O  
ATOM   3871  N   VAL A2091      47.034   1.098  44.517  1.00  0.00           N  
ATOM   3872  CA  VAL A2091      45.756   0.611  44.038  1.00  0.00           C  
ATOM   3873  C   VAL A2091      45.298   1.262  42.741  1.00  0.00           C  
ATOM   3874  O   VAL A2091      45.940   2.169  42.213  1.00  0.00           O  
ATOM   3875  CB  VAL A2091      44.660   0.855  45.096  1.00  0.00           C  
ATOM   3876  CG1 VAL A2091      44.970   0.078  46.368  1.00  0.00           C  
ATOM   3877  CG2 VAL A2091      44.572   2.338  45.400  1.00  0.00           C  
ATOM   3878  N   ARG A2092      44.165   0.779  42.249  1.00  0.00           N  
ATOM   3879  CA  ARG A2092      43.539   1.288  41.033  1.00  0.00           C  
ATOM   3880  C   ARG A2092      42.049   1.329  41.349  1.00  0.00           C  
ATOM   3881  O   ARG A2092      41.541   0.451  42.040  1.00  0.00           O  
ATOM   3882  CB  ARG A2092      43.793   0.343  39.858  1.00  0.00           C  
ATOM   3883  CG  ARG A2092      45.234   0.311  39.373  1.00  0.00           C  
ATOM   3884  CD  ARG A2092      45.485  -0.903  38.488  1.00  0.00           C  
ATOM   3885  NE  ARG A2092      46.113  -1.994  39.226  1.00  0.00           N  
ATOM   3886  CZ  ARG A2092      45.726  -3.264  39.162  1.00  0.00           C  
ATOM   3887  NH1 ARG A2092      44.708  -3.612  38.388  1.00  0.00           N  
ATOM   3888  NH2 ARG A2092      46.354  -4.183  39.882  1.00  0.00           N  
ATOM   3889  N   LEU A2093      41.355   2.340  40.840  1.00  0.00           N  
ATOM   3890  CA  LEU A2093      39.929   2.505  41.093  1.00  0.00           C  
ATOM   3891  C   LEU A2093      39.057   1.315  40.710  1.00  0.00           C  
ATOM   3892  O   LEU A2093      37.993   1.116  41.294  1.00  0.00           O  
ATOM   3893  CB  LEU A2093      39.413   3.762  40.384  1.00  0.00           C  
ATOM   3894  CG  LEU A2093      38.128   4.372  40.960  1.00  0.00           C  
ATOM   3895  CD1 LEU A2093      38.435   5.123  42.240  1.00  0.00           C  
ATOM   3896  CD2 LEU A2093      37.506   5.307  39.938  1.00  0.00           C  
ATOM   3897  N   GLU A2094      39.488   0.536  39.725  1.00  0.00           N  
ATOM   3898  CA  GLU A2094      38.717  -0.626  39.297  1.00  0.00           C  
ATOM   3899  C   GLU A2094      38.636  -1.655  40.419  1.00  0.00           C  
ATOM   3900  O   GLU A2094      37.650  -2.377  40.537  1.00  0.00           O  
ATOM   3901  CB  GLU A2094      39.355  -1.266  38.060  1.00  0.00           C  
ATOM   3902  CG  GLU A2094      40.862  -1.447  38.172  1.00  0.00           C  
ATOM   3903  CD  GLU A2094      41.388  -2.530  37.254  1.00  0.00           C  
ATOM   3904  OE1 GLU A2094      41.057  -2.494  36.045  1.00  0.00           O  
ATOM   3905  OE2 GLU A2094      42.130  -3.416  37.743  1.00  0.00           O  
ATOM   3906  N   GLU A2095      39.675  -1.715  41.248  1.00  0.00           N  
ATOM   3907  CA  GLU A2095      39.709  -2.668  42.356  1.00  0.00           C  
ATOM   3908  C   GLU A2095      38.631  -2.362  43.391  1.00  0.00           C  
ATOM   3909  O   GLU A2095      38.243  -3.230  44.175  1.00  0.00           O  
ATOM   3910  CB  GLU A2095      41.088  -2.646  43.011  1.00  0.00           C  
ATOM   3911  CG  GLU A2095      42.228  -2.786  42.010  1.00  0.00           C  
ATOM   3912  CD  GLU A2095      43.585  -2.585  42.642  1.00  0.00           C  
ATOM   3913  OE1 GLU A2095      43.667  -1.842  43.637  1.00  0.00           O  
ATOM   3914  OE2 GLU A2095      44.570  -3.166  42.146  1.00  0.00           O  
ATOM   3915  N   ALA A2096      38.145  -1.124  43.381  1.00  0.00           N  
ATOM   3916  CA  ALA A2096      37.101  -0.703  44.306  1.00  0.00           C  
ATOM   3917  C   ALA A2096      35.728  -1.114  43.776  1.00  0.00           C  
ATOM   3918  O   ALA A2096      34.702  -0.814  44.388  1.00  0.00           O  
ATOM   3919  CB  ALA A2096      37.151   0.813  44.499  1.00  0.00           C  
ATOM   3920  N   GLU A2097      35.709  -1.812  42.644  1.00  0.00           N  
ATOM   3921  CA  GLU A2097      34.446  -2.229  42.049  1.00  0.00           C  
ATOM   3922  C   GLU A2097      34.204  -3.730  42.130  1.00  0.00           C  
ATOM   3923  O   GLU A2097      33.189  -4.234  41.645  1.00  0.00           O  
ATOM   3924  CB  GLU A2097      34.381  -1.741  40.602  1.00  0.00           C  
ATOM   3925  CG  GLU A2097      34.501  -0.230  40.505  1.00  0.00           C  
ATOM   3926  CD  GLU A2097      34.336   0.295  39.095  1.00  0.00           C  
ATOM   3927  OE1 GLU A2097      35.232   0.049  38.259  1.00  0.00           O  
ATOM   3928  OE2 GLU A2097      33.310   0.957  38.829  1.00  0.00           O  
ATOM   3929  N   ARG A2102      35.144  -4.436  42.746  1.00  0.00           N  
ATOM   3930  CA  ARG A2102      35.032  -5.878  42.931  1.00  0.00           C  
ATOM   3931  C   ARG A2102      35.155  -6.146  44.429  1.00  0.00           C  
ATOM   3932  O   ARG A2102      36.044  -5.609  45.095  1.00  0.00           O  
ATOM   3933  CB  ARG A2102      36.148  -6.618  42.185  1.00  0.00           C  
ATOM   3934  CG  ARG A2102      36.271  -6.257  40.713  1.00  0.00           C  
ATOM   3935  CD  ARG A2102      37.535  -6.862  40.102  1.00  0.00           C  
ATOM   3936  NE  ARG A2102      38.551  -5.852  39.803  1.00  0.00           N  
ATOM   3937  CZ  ARG A2102      39.863  -6.065  39.876  1.00  0.00           C  
ATOM   3938  NH1 ARG A2102      40.328  -7.253  40.239  1.00  0.00           N  
ATOM   3939  NH2 ARG A2102      40.713  -5.089  39.585  1.00  0.00           N  
ATOM   3940  N   TRP A2103      34.254  -6.963  44.957  1.00  0.00           N  
ATOM   3941  CA  TRP A2103      34.270  -7.297  46.374  1.00  0.00           C  
ATOM   3942  C   TRP A2103      35.035  -8.595  46.624  1.00  0.00           C  
ATOM   3943  O   TRP A2103      34.934  -9.535  45.843  1.00  0.00           O  
ATOM   3944  CB  TRP A2103      32.838  -7.446  46.896  1.00  0.00           C  
ATOM   3945  CG  TRP A2103      32.795  -7.825  48.347  1.00  0.00           C  
ATOM   3946  CD1 TRP A2103      32.915  -9.080  48.871  1.00  0.00           C  
ATOM   3947  CD2 TRP A2103      32.701  -6.932  49.461  1.00  0.00           C  
ATOM   3948  NE1 TRP A2103      32.907  -9.024  50.245  1.00  0.00           N  
ATOM   3949  CE2 TRP A2103      32.777  -7.717  50.634  1.00  0.00           C  
ATOM   3950  CE3 TRP A2103      32.563  -5.544  49.584  1.00  0.00           C  
ATOM   3951  CZ2 TRP A2103      32.720  -7.160  51.915  1.00  0.00           C  
ATOM   3952  CZ3 TRP A2103      32.507  -4.987  50.863  1.00  0.00           C  
ATOM   3953  CH2 TRP A2103      32.586  -5.796  52.008  1.00  0.00           C  
ATOM   3954  N   GLY A2104      35.799  -8.638  47.712  1.00  0.00           N  
ATOM   3955  CA  GLY A2104      36.545  -9.838  48.053  1.00  0.00           C  
ATOM   3956  C   GLY A2104      38.012  -9.852  47.677  1.00  0.00           C  
ATOM   3957  O   GLY A2104      38.643 -10.911  47.678  1.00  0.00           O  
ATOM   3958  N   LEU A2105      38.568  -8.683  47.376  1.00  0.00           N  
ATOM   3959  CA  LEU A2105      39.970  -8.575  46.973  1.00  0.00           C  
ATOM   3960  C   LEU A2105      40.961  -8.661  48.131  1.00  0.00           C  
ATOM   3961  O   LEU A2105      42.099  -9.110  47.956  1.00  0.00           O  
ATOM   3962  CB  LEU A2105      40.196  -7.264  46.211  1.00  0.00           C  
ATOM   3963  CG  LEU A2105      40.380  -7.317  44.692  1.00  0.00           C  
ATOM   3964  CD1 LEU A2105      39.357  -8.267  44.065  1.00  0.00           C  
ATOM   3965  CD2 LEU A2105      40.219  -5.913  44.119  1.00  0.00           C  
ATOM   3966  N   ALA A2107      40.545  -8.218  49.310  1.00  0.00           N  
ATOM   3967  CA  ALA A2107      41.420  -8.260  50.473  1.00  0.00           C  
ATOM   3968  C   ALA A2107      41.799  -9.711  50.747  1.00  0.00           C  
ATOM   3969  O   ALA A2107      40.932 -10.574  50.839  1.00  0.00           O  
ATOM   3970  CB  ALA A2107      40.714  -7.662  51.677  1.00  0.00           C  
ATOM   3971  N   GLU A2108      43.096  -9.971  50.870  1.00  0.00           N  
ATOM   3972  CA  GLU A2108      43.589 -11.321  51.113  1.00  0.00           C  
ATOM   3973  C   GLU A2108      43.903 -11.554  52.583  1.00  0.00           C  
ATOM   3974  O   GLU A2108      44.229 -10.620  53.314  1.00  0.00           O  
ATOM   3975  CB  GLU A2108      44.848 -11.579  50.281  1.00  0.00           C  
ATOM   3976  CG  GLU A2108      44.588 -11.934  48.829  1.00  0.00           C  
ATOM   3977  CD  GLU A2108      45.771 -11.602  47.933  1.00  0.00           C  
ATOM   3978  OE1 GLU A2108      46.923 -11.667  48.417  1.00  0.00           O  
ATOM   3979  OE2 GLU A2108      45.550 -11.275  46.748  1.00  0.00           O  
ATOM   3980  N   PRO A2109      43.807 -12.815  53.035  1.00  0.00           N  
ATOM   3981  CA  PRO A2109      44.090 -13.141  54.433  1.00  0.00           C  
ATOM   3982  C   PRO A2109      45.580 -13.210  54.738  1.00  0.00           C  
ATOM   3983  O   PRO A2109      46.187 -14.274  54.645  1.00  0.00           O  
ATOM   3984  CB  PRO A2109      43.409 -14.490  54.627  1.00  0.00           C  
ATOM   3985  CG  PRO A2109      43.489 -15.127  53.281  1.00  0.00           C  
ATOM   3986  CD  PRO A2109      43.410 -14.009  52.265  1.00  0.00           C  
ATOM   3987  N   ARG A2110      46.166 -12.071  55.093  1.00  0.00           N  
ATOM   3988  CA  ARG A2110      47.581 -12.019  55.439  1.00  0.00           C  
ATOM   3989  C   ARG A2110      47.748 -11.309  56.778  1.00  0.00           C  
ATOM   3990  O   ARG A2110      46.873 -10.554  57.203  1.00  0.00           O  
ATOM   3991  CB  ARG A2110      48.392 -11.300  54.347  1.00  0.00           C  
ATOM   3992  CG  ARG A2110      47.856  -9.948  53.906  1.00  0.00           C  
ATOM   3993  CD  ARG A2110      48.932  -9.147  53.168  1.00  0.00           C  
ATOM   3994  NE  ARG A2110      48.646  -9.012  51.740  1.00  0.00           N  
ATOM   3995  CZ  ARG A2110      49.153  -8.061  50.957  1.00  0.00           C  
ATOM   3996  NH1 ARG A2110      49.979  -7.151  51.457  1.00  0.00           N  
ATOM   3997  NH2 ARG A2110      48.830  -8.016  49.670  1.00  0.00           N  
ATOM   3998  N   PRO A2111      48.872 -11.553  57.468  1.00  0.00           N  
ATOM   3999  CA  PRO A2111      49.088 -10.901  58.763  1.00  0.00           C  
ATOM   4000  C   PRO A2111      49.036  -9.388  58.639  1.00  0.00           C  
ATOM   4001  O   PRO A2111      49.203  -8.843  57.552  1.00  0.00           O  
ATOM   4002  CB  PRO A2111      50.470 -11.388  59.191  1.00  0.00           C  
ATOM   4003  CG  PRO A2111      50.689 -12.646  58.410  1.00  0.00           C  
ATOM   4004  CD  PRO A2111      49.993 -12.435  57.104  1.00  0.00           C  
ATOM   4005  N   ILE A2112      48.786  -8.716  59.756  1.00  0.00           N  
ATOM   4006  CA  ILE A2112      48.738  -7.265  59.766  1.00  0.00           C  
ATOM   4007  C   ILE A2112      49.911  -6.799  60.617  1.00  0.00           C  
ATOM   4008  O   ILE A2112      50.301  -7.482  61.566  1.00  0.00           O  
ATOM   4009  CB  ILE A2112      47.408  -6.749  60.367  1.00  0.00           C  
ATOM   4010  CG1 ILE A2112      47.262  -7.213  61.816  1.00  0.00           C  
ATOM   4011  CG2 ILE A2112      46.242  -7.255  59.540  1.00  0.00           C  
ATOM   4012  CD1 ILE A2112      46.146  -6.520  62.569  1.00  0.00           C  
ATOM   4013  N   PRO A2113      50.502  -5.641  60.285  1.00  0.00           N  
ATOM   4014  CA  PRO A2113      51.641  -5.147  61.071  1.00  0.00           C  
ATOM   4015  C   PRO A2113      51.358  -5.152  62.568  1.00  0.00           C  
ATOM   4016  O   PRO A2113      50.329  -4.646  63.014  1.00  0.00           O  
ATOM   4017  CB  PRO A2113      51.886  -3.732  60.532  1.00  0.00           C  
ATOM   4018  CG  PRO A2113      50.744  -3.436  59.616  1.00  0.00           C  
ATOM   4019  CD  PRO A2113      50.151  -4.733  59.183  1.00  0.00           C  
ATOM   4020  N   GLU A2121      52.282  -5.727  63.334  1.00  0.00           N  
ATOM   4021  CA  GLU A2121      52.148  -5.829  64.783  1.00  0.00           C  
ATOM   4022  C   GLU A2121      51.900  -4.489  65.464  1.00  0.00           C  
ATOM   4023  O   GLU A2121      51.241  -4.431  66.503  1.00  0.00           O  
ATOM   4024  CB  GLU A2121      53.394  -6.489  65.381  1.00  0.00           C  
ATOM   4025  CG  GLU A2121      53.346  -8.013  65.380  1.00  0.00           C  
ATOM   4026  CD  GLU A2121      53.788  -8.617  66.704  1.00  0.00           C  
ATOM   4027  OE1 GLU A2121      55.007  -8.798  66.901  1.00  0.00           O  
ATOM   4028  OE2 GLU A2121      52.917  -8.913  67.547  1.00  0.00           O  
ATOM   4029  N   GLU A2122      52.430  -3.417  64.884  1.00  0.00           N  
ATOM   4030  CA  GLU A2122      52.250  -2.082  65.443  1.00  0.00           C  
ATOM   4031  C   GLU A2122      52.070  -1.042  64.339  1.00  0.00           C  
ATOM   4032  O   GLU A2122      52.850  -0.987  63.390  1.00  0.00           O  
ATOM   4033  CB  GLU A2122      53.450  -1.706  66.318  1.00  0.00           C  
ATOM   4034  CG  GLU A2122      53.661  -2.621  67.516  1.00  0.00           C  
ATOM   4035  CD  GLU A2122      53.374  -1.932  68.836  1.00  0.00           C  
ATOM   4036  OE1 GLU A2122      53.891  -0.814  69.047  1.00  0.00           O  
ATOM   4037  OE2 GLU A2122      52.631  -2.507  69.662  1.00  0.00           O  
ATOM   4038  N   ALA A2123      51.032  -0.224  64.469  1.00  0.00           N  
ATOM   4039  CA  ALA A2123      50.737   0.819  63.491  1.00  0.00           C  
ATOM   4040  C   ALA A2123      50.329   2.098  64.209  1.00  0.00           C  
ATOM   4041  O   ALA A2123      49.513   2.067  65.125  1.00  0.00           O  
ATOM   4042  CB  ALA A2123      49.619   0.364  62.569  1.00  0.00           C  
ATOM   4043  N   PRO A2124      50.900   3.243  63.805  1.00  0.00           N  
ATOM   4044  CA  PRO A2124      50.568   4.523  64.437  1.00  0.00           C  
ATOM   4045  C   PRO A2124      49.125   4.933  64.175  1.00  0.00           C  
ATOM   4046  O   PRO A2124      48.521   4.517  63.186  1.00  0.00           O  
ATOM   4047  CB  PRO A2124      51.561   5.509  63.814  1.00  0.00           C  
ATOM   4048  CG  PRO A2124      52.603   4.663  63.160  1.00  0.00           C  
ATOM   4049  CD  PRO A2124      51.905   3.409  62.745  1.00  0.00           C  
ATOM   4050  N   VAL A2130      48.571   5.743  65.069  1.00  0.00           N  
ATOM   4051  CA  VAL A2130      47.207   6.214  64.907  1.00  0.00           C  
ATOM   4052  C   VAL A2130      47.185   7.050  63.628  1.00  0.00           C  
ATOM   4053  O   VAL A2130      48.004   7.956  63.449  1.00  0.00           O  
ATOM   4054  CB  VAL A2130      46.767   7.059  66.135  1.00  0.00           C  
ATOM   4055  CG1 VAL A2130      45.612   7.973  65.775  1.00  0.00           C  
ATOM   4056  CG2 VAL A2130      46.358   6.129  67.271  1.00  0.00           C  
ATOM   4057  N   LEU A2131      46.262   6.722  62.729  1.00  0.00           N  
ATOM   4058  CA  LEU A2131      46.144   7.426  61.461  1.00  0.00           C  
ATOM   4059  C   LEU A2131      46.003   8.927  61.660  1.00  0.00           C  
ATOM   4060  O   LEU A2131      46.779   9.708  61.115  1.00  0.00           O  
ATOM   4061  CB  LEU A2131      44.946   6.895  60.671  1.00  0.00           C  
ATOM   4062  CG  LEU A2131      45.184   6.756  59.165  1.00  0.00           C  
ATOM   4063  CD1 LEU A2131      46.358   5.825  58.921  1.00  0.00           C  
ATOM   4064  CD2 LEU A2131      43.931   6.231  58.491  1.00  0.00           C  
ATOM   4065  N   PHE A2132      45.009   9.327  62.442  1.00  0.00           N  
ATOM   4066  CA  PHE A2132      44.780  10.741  62.710  1.00  0.00           C  
ATOM   4067  C   PHE A2132      44.829  10.991  64.217  1.00  0.00           C  
ATOM   4068  O   PHE A2132      43.855  10.745  64.929  1.00  0.00           O  
ATOM   4069  CB  PHE A2132      43.423  11.167  62.147  1.00  0.00           C  
ATOM   4070  CG  PHE A2132      43.299  10.984  60.659  1.00  0.00           C  
ATOM   4071  CD1 PHE A2132      43.866  11.906  59.784  1.00  0.00           C  
ATOM   4072  CD2 PHE A2132      42.613   9.888  60.131  1.00  0.00           C  
ATOM   4073  CE1 PHE A2132      43.752  11.743  58.407  1.00  0.00           C  
ATOM   4074  CE2 PHE A2132      42.493   9.714  58.756  1.00  0.00           C  
ATOM   4075  CZ  PHE A2132      43.062  10.642  57.891  1.00  0.00           C  
ATOM   4076  N   PRO A2133      45.974  11.476  64.721  1.00  0.00           N  
ATOM   4077  CA  PRO A2133      46.138  11.753  66.152  1.00  0.00           C  
ATOM   4078  C   PRO A2133      45.229  12.863  66.669  1.00  0.00           C  
ATOM   4079  O   PRO A2133      44.602  13.583  65.890  1.00  0.00           O  
ATOM   4080  CB  PRO A2133      47.613  12.124  66.277  1.00  0.00           C  
ATOM   4081  CG  PRO A2133      47.979  12.638  64.935  1.00  0.00           C  
ATOM   4082  CD  PRO A2133      47.194  11.802  63.963  1.00  0.00           C  
ATOM   4083  N   LYS A2134      45.163  12.993  67.990  1.00  0.00           N  
ATOM   4084  CA  LYS A2134      44.339  14.017  68.623  1.00  0.00           C  
ATOM   4085  C   LYS A2134      45.031  15.370  68.543  1.00  0.00           C  
ATOM   4086  O   LYS A2134      46.238  15.475  68.764  1.00  0.00           O  
ATOM   4087  CB  LYS A2134      44.076  13.654  70.087  1.00  0.00           C  
ATOM   4088  CG  LYS A2134      42.644  13.223  70.369  1.00  0.00           C  
ATOM   4089  CD  LYS A2134      42.346  11.855  69.769  1.00  0.00           C  
ATOM   4090  CE  LYS A2134      41.653  11.978  68.417  1.00  0.00           C  
ATOM   4091  NZ  LYS A2134      42.588  11.730  67.284  1.00  0.00           N  
ATOM   4092  N   LYS A2262      44.259  16.403  68.221  1.00  0.00           N  
ATOM   4093  CA  LYS A2262      44.797  17.752  68.103  1.00  0.00           C  
ATOM   4094  C   LYS A2262      44.013  18.734  68.971  1.00  0.00           C  
ATOM   4095  O   LYS A2262      44.516  19.090  70.058  1.00  0.00           O  
ATOM   4096  CB  LYS A2262      44.757  18.206  66.640  1.00  0.00           C  
ATOM   4097  CG  LYS A2262      46.126  18.391  66.007  1.00  0.00           C  
ATOM   4098  CD  LYS A2262      46.390  17.342  64.938  1.00  0.00           C  
ATOM   4099  CE  LYS A2262      47.819  16.822  65.015  1.00  0.00           C  
ATOM   4100  NZ  LYS A2262      48.563  17.027  63.736  1.00  0.00           N  
ATOM   4101  OXT LYS A2262      42.906  19.135  68.551  1.00  0.00           O  
TER
END
