# Supplementary material for: Backbone Brackets and Arginine Tweezers delineate Class I and Class II aminoacyl tRNA synthetases
Source: PLoS Comput Biol. 2018 Apr 16;14(4):e1006101. doi: 10.1371/journal.pcbi.1006101 (PMC5919687; doi:10.1371/journal.pcbi.1006101)
Supplement: S11 File — All structures of Class I aaRS with residues renumbered according to the MSA. (GZ) [file pcbi.1006101.s023.tar.gz › 1bs2_A_renum.pdb]

ATOM      1  N   ALA A  85      20.963  70.025  -0.598  1.00  0.00           N  
ATOM      2  CA  ALA A  85      20.142  68.796  -0.803  1.00  0.00           C  
ATOM      3  C   ALA A  85      20.955  67.545  -0.466  1.00  0.00           C  
ATOM      4  O   ALA A  85      20.500  66.416  -0.681  1.00  0.00           O  
ATOM      5  CB  ALA A  85      19.634  68.730  -2.249  1.00  0.00           C  
ATOM      6  N   ASN A  91      22.164  67.755   0.049  1.00  0.00           N  
ATOM      7  CA  ASN A  91      23.028  66.650   0.442  1.00  0.00           C  
ATOM      8  C   ASN A  91      23.872  67.024   1.647  1.00  0.00           C  
ATOM      9  O   ASN A  91      23.889  66.301   2.643  1.00  0.00           O  
ATOM     10  CB  ASN A  91      23.947  66.219  -0.702  1.00  0.00           C  
ATOM     11  CG  ASN A  91      24.905  65.096  -0.290  1.00  0.00           C  
ATOM     12  OD1 ASN A  91      24.754  64.486   0.779  1.00  0.00           O  
ATOM     13  ND2 ASN A  91      25.889  64.815  -1.143  1.00  0.00           N  
ATOM     14  N   MET A  92      24.580  68.146   1.562  1.00  0.00           N  
ATOM     15  CA  MET A  92      25.408  68.566   2.680  1.00  0.00           C  
ATOM     16  C   MET A  92      24.535  69.236   3.739  1.00  0.00           C  
ATOM     17  O   MET A  92      24.736  69.036   4.936  1.00  0.00           O  
ATOM     18  CB  MET A  92      26.520  69.512   2.205  1.00  0.00           C  
ATOM     19  CG  MET A  92      27.924  69.073   2.638  1.00  0.00           C  
ATOM     20  SD  MET A  92      29.275  70.146   2.082  1.00  0.00           S  
ATOM     21  CE  MET A  92      30.102  69.109   0.865  1.00  0.00           C  
ATOM     22  N   ILE A  93      23.553  70.018   3.297  1.00  0.00           N  
ATOM     23  CA  ILE A  93      22.644  70.697   4.223  1.00  0.00           C  
ATOM     24  C   ILE A  93      21.737  69.666   4.890  1.00  0.00           C  
ATOM     25  O   ILE A  93      21.285  69.857   6.022  1.00  0.00           O  
ATOM     26  CB  ILE A  93      21.763  71.740   3.497  1.00  0.00           C  
ATOM     27  CG1 ILE A  93      22.643  72.767   2.777  1.00  0.00           C  
ATOM     28  CG2 ILE A  93      20.851  72.432   4.496  1.00  0.00           C  
ATOM     29  CD1 ILE A  93      23.647  73.469   3.676  1.00  0.00           C  
ATOM     30  N   SER A  94      21.475  68.575   4.172  1.00  0.00           N  
ATOM     31  CA  SER A  94      20.644  67.487   4.676  1.00  0.00           C  
ATOM     32  C   SER A  94      21.431  66.798   5.776  1.00  0.00           C  
ATOM     33  O   SER A  94      20.891  66.455   6.828  1.00  0.00           O  
ATOM     34  CB  SER A  94      20.355  66.473   3.567  1.00  0.00           C  
ATOM     35  OG  SER A  94      19.931  67.117   2.380  1.00  0.00           O  
ATOM     36  N   GLN A  95      22.717  66.593   5.513  1.00  0.00           N  
ATOM     37  CA  GLN A  95      23.604  65.950   6.470  1.00  0.00           C  
ATOM     38  C   GLN A  95      23.572  66.785   7.740  1.00  0.00           C  
ATOM     39  O   GLN A  95      23.616  66.255   8.851  1.00  0.00           O  
ATOM     40  CB  GLN A  95      25.027  65.911   5.917  1.00  0.00           C  
ATOM     41  CG  GLN A  95      25.951  64.931   6.610  1.00  0.00           C  
ATOM     42  CD  GLN A  95      25.763  63.508   6.127  1.00  0.00           C  
ATOM     43  OE1 GLN A  95      24.750  62.869   6.409  1.00  0.00           O  
ATOM     44  NE2 GLN A  95      26.744  63.005   5.383  1.00  0.00           N  
ATOM     45  N   LEU A  96      23.483  68.100   7.553  1.00  0.00           N  
ATOM     46  CA  LEU A  96      23.445  69.052   8.654  1.00  0.00           C  
ATOM     47  C   LEU A  96      22.211  68.822   9.513  1.00  0.00           C  
ATOM     48  O   LEU A  96      22.263  68.954  10.736  1.00  0.00           O  
ATOM     49  CB  LEU A  96      23.441  70.477   8.101  1.00  0.00           C  
ATOM     50  CG  LEU A  96      24.455  71.441   8.719  1.00  0.00           C  
ATOM     51  CD1 LEU A  96      25.830  70.790   8.720  1.00  0.00           C  
ATOM     52  CD2 LEU A  96      24.473  72.755   7.936  1.00  0.00           C  
ATOM     53  N   LYS A  97      21.101  68.481   8.860  1.00  0.00           N  
ATOM     54  CA  LYS A  97      19.840  68.210   9.549  1.00  0.00           C  
ATOM     55  C   LYS A  97      20.044  66.965  10.406  1.00  0.00           C  
ATOM     56  O   LYS A  97      19.785  66.979  11.612  1.00  0.00           O  
ATOM     57  CB  LYS A  97      18.721  67.958   8.529  1.00  0.00           C  
ATOM     58  CG  LYS A  97      18.520  69.082   7.505  1.00  0.00           C  
ATOM     59  CD  LYS A  97      17.686  70.242   8.051  1.00  0.00           C  
ATOM     60  CE  LYS A  97      16.208  69.866   8.172  1.00  0.00           C  
ATOM     61  NZ  LYS A  97      15.362  70.972   8.715  1.00  0.00           N  
ATOM     62  N   LYS A  98      20.518  65.895   9.769  1.00  0.00           N  
ATOM     63  CA  LYS A  98      20.781  64.633  10.455  1.00  0.00           C  
ATOM     64  C   LYS A  98      21.627  64.868  11.699  1.00  0.00           C  
ATOM     65  O   LYS A  98      21.239  64.493  12.805  1.00  0.00           O  
ATOM     66  CB  LYS A  98      21.521  63.664   9.530  1.00  0.00           C  
ATOM     67  CG  LYS A  98      20.743  63.257   8.295  1.00  0.00           C  
ATOM     68  CD  LYS A  98      21.594  62.416   7.345  1.00  0.00           C  
ATOM     69  CE  LYS A  98      22.044  61.098   7.975  1.00  0.00           C  
ATOM     70  NZ  LYS A  98      22.846  60.266   7.023  1.00  0.00           N  
ATOM     71  N   LEU A  99      22.788  65.491  11.505  1.00  0.00           N  
ATOM     72  CA  LEU A  99      23.713  65.774  12.597  1.00  0.00           C  
ATOM     73  C   LEU A  99      23.107  66.741  13.600  1.00  0.00           C  
ATOM     74  O   LEU A  99      23.671  66.971  14.671  1.00  0.00           O  
ATOM     75  CB  LEU A  99      25.016  66.350  12.042  1.00  0.00           C  
ATOM     76  CG  LEU A  99      25.804  65.454  11.081  1.00  0.00           C  
ATOM     77  CD1 LEU A  99      27.015  66.210  10.555  1.00  0.00           C  
ATOM     78  CD2 LEU A  99      26.238  64.188  11.794  1.00  0.00           C  
ATOM     79  N   SER A 100      21.954  67.299  13.244  1.00  0.00           N  
ATOM     80  CA  SER A 100      21.248  68.242  14.104  1.00  0.00           C  
ATOM     81  C   SER A 100      22.104  69.471  14.383  1.00  0.00           C  
ATOM     82  O   SER A 100      22.421  69.776  15.533  1.00  0.00           O  
ATOM     83  CB  SER A 100      20.870  67.567  15.422  1.00  0.00           C  
ATOM     84  OG  SER A 100      20.173  66.359  15.182  1.00  0.00           O  
ATOM     85  N   ILE A 101      22.474  70.168  13.316  1.00  0.00           N  
ATOM     86  CA  ILE A 101      23.289  71.368  13.418  1.00  0.00           C  
ATOM     87  C   ILE A 101      22.618  72.516  12.674  1.00  0.00           C  
ATOM     88  O   ILE A 101      22.244  72.379  11.511  1.00  0.00           O  
ATOM     89  CB  ILE A 101      24.672  71.135  12.806  1.00  0.00           C  
ATOM     90  CG1 ILE A 101      25.358  69.970  13.518  1.00  0.00           C  
ATOM     91  CG2 ILE A 101      25.506  72.401  12.910  1.00  0.00           C  
ATOM     92  CD1 ILE A 101      26.651  69.532  12.868  1.00  0.00           C  
ATOM     93  N   ALA A 102      22.463  73.649  13.341  1.00  0.00           N  
ATOM     94  CA  ALA A 102      21.835  74.795  12.702  1.00  0.00           C  
ATOM     95  C   ALA A 102      22.670  75.289  11.523  1.00  0.00           C  
ATOM     96  O   ALA A 102      23.893  75.315  11.591  1.00  0.00           O  
ATOM     97  CB  ALA A 102      21.658  75.909  13.713  1.00  0.00           C  
ATOM     98  N   GLU A 103      22.013  75.676  10.435  1.00  0.00           N  
ATOM     99  CA  GLU A 103      22.740  76.182   9.277  1.00  0.00           C  
ATOM    100  C   GLU A 103      22.940  77.689   9.429  1.00  0.00           C  
ATOM    101  O   GLU A 103      21.985  78.433   9.643  1.00  0.00           O  
ATOM    102  CB  GLU A 103      21.971  75.893   7.988  1.00  0.00           C  
ATOM    103  CG  GLU A 103      22.693  76.354   6.730  1.00  0.00           C  
ATOM    104  CD  GLU A 103      21.882  76.116   5.464  1.00  0.00           C  
ATOM    105  OE1 GLU A 103      20.752  75.590   5.570  1.00  0.00           O  
ATOM    106  OE2 GLU A 103      22.378  76.455   4.365  1.00  0.00           O  
ATOM    107  N   PRO A 104      24.194  78.159   9.334  1.00  0.00           N  
ATOM    108  CA  PRO A 104      24.428  79.599   9.473  1.00  0.00           C  
ATOM    109  C   PRO A 104      23.693  80.366   8.393  1.00  0.00           C  
ATOM    110  O   PRO A 104      23.337  79.800   7.362  1.00  0.00           O  
ATOM    111  CB  PRO A 104      25.949  79.716   9.345  1.00  0.00           C  
ATOM    112  CG  PRO A 104      26.306  78.556   8.468  1.00  0.00           C  
ATOM    113  CD  PRO A 104      25.452  77.451   9.039  1.00  0.00           C  
ATOM    114  N   ALA A 105      23.463  81.652   8.632  1.00  0.00           N  
ATOM    115  CA  ALA A 105      22.766  82.478   7.654  1.00  0.00           C  
ATOM    116  C   ALA A 105      23.488  82.358   6.322  1.00  0.00           C  
ATOM    117  O   ALA A 105      24.720  82.389   6.270  1.00  0.00           O  
ATOM    118  CB  ALA A 105      22.731  83.924   8.110  1.00  0.00           C  
ATOM    119  N   VAL A 106      22.712  82.221   5.251  1.00  0.00           N  
ATOM    120  CA  VAL A 106      23.266  82.068   3.915  1.00  0.00           C  
ATOM    121  C   VAL A 106      23.512  83.382   3.189  1.00  0.00           C  
ATOM    122  O   VAL A 106      22.575  84.068   2.805  1.00  0.00           O  
ATOM    123  CB  VAL A 106      22.342  81.204   3.041  1.00  0.00           C  
ATOM    124  CG1 VAL A 106      22.953  81.033   1.646  1.00  0.00           C  
ATOM    125  CG2 VAL A 106      22.117  79.854   3.709  1.00  0.00           C  
ATOM    126  N   ALA A 107      24.778  83.726   2.991  1.00  0.00           N  
ATOM    127  CA  ALA A 107      25.112  84.955   2.288  1.00  0.00           C  
ATOM    128  C   ALA A 107      24.609  84.819   0.858  1.00  0.00           C  
ATOM    129  O   ALA A 107      24.546  83.712   0.317  1.00  0.00           O  
ATOM    130  CB  ALA A 107      26.615  85.173   2.297  1.00  0.00           C  
ATOM    131  N   LYS A 108      24.247  85.944   0.249  1.00  0.00           N  
ATOM    132  CA  LYS A 108      23.748  85.928  -1.119  1.00  0.00           C  
ATOM    133  C   LYS A 108      24.819  85.448  -2.087  1.00  0.00           C  
ATOM    134  O   LYS A 108      25.934  85.969  -2.111  1.00  0.00           O  
ATOM    135  CB  LYS A 108      23.253  87.323  -1.542  1.00  0.00           C  
ATOM    136  CG  LYS A 108      21.954  87.787  -0.862  1.00  0.00           C  
ATOM    137  CD  LYS A 108      22.156  88.072   0.631  1.00  0.00           C  
ATOM    138  CE  LYS A 108      20.892  88.621   1.288  1.00  0.00           C  
ATOM    139  NZ  LYS A 108      21.137  89.042   2.698  1.00  0.00           N  
ATOM    140  N   ASP A 109      24.465  84.438  -2.873  1.00  0.00           N  
ATOM    141  CA  ASP A 109      25.354  83.866  -3.875  1.00  0.00           C  
ATOM    142  C   ASP A 109      26.370  82.846  -3.371  1.00  0.00           C  
ATOM    143  O   ASP A 109      27.105  82.269  -4.170  1.00  0.00           O  
ATOM    144  CB  ASP A 109      26.072  84.980  -4.649  1.00  0.00           C  
ATOM    145  CG  ASP A 109      25.157  85.692  -5.639  1.00  0.00           C  
ATOM    146  OD1 ASP A 109      24.010  85.238  -5.842  1.00  0.00           O  
ATOM    147  OD2 ASP A 109      25.593  86.706  -6.224  1.00  0.00           O  
ATOM    148  N   SER A 110      26.434  82.622  -2.062  1.00  0.00           N  
ATOM    149  CA  SER A 110      27.363  81.622  -1.542  1.00  0.00           C  
ATOM    150  C   SER A 110      26.679  80.293  -1.826  1.00  0.00           C  
ATOM    151  O   SER A 110      25.475  80.267  -2.042  1.00  0.00           O  
ATOM    152  CB  SER A 110      27.544  81.778  -0.039  1.00  0.00           C  
ATOM    153  OG  SER A 110      26.381  81.349   0.636  1.00  0.00           O  
ATOM    154  N   HIS A 111      27.426  79.195  -1.835  1.00  0.00           N  
ATOM    155  CA  HIS A 111      26.829  77.889  -2.094  1.00  0.00           C  
ATOM    156  C   HIS A 111      27.273  76.826  -1.106  1.00  0.00           C  
ATOM    157  O   HIS A 111      27.958  75.874  -1.474  1.00  0.00           O  
ATOM    158  CB  HIS A 111      27.156  77.418  -3.508  1.00  0.00           C  
ATOM    159  CG  HIS A 111      26.607  78.304  -4.577  1.00  0.00           C  
ATOM    160  ND1 HIS A 111      27.232  79.465  -4.976  1.00  0.00           N  
ATOM    161  CD2 HIS A 111      25.479  78.209  -5.319  1.00  0.00           C  
ATOM    162  CE1 HIS A 111      26.515  80.047  -5.920  1.00  0.00           C  
ATOM    163  NE2 HIS A 111      25.446  79.305  -6.146  1.00  0.00           N  
ATOM    164  N   PRO A 112      26.855  76.958   0.162  1.00  0.00           N  
ATOM    165  CA  PRO A 112      27.204  76.015   1.230  1.00  0.00           C  
ATOM    166  C   PRO A 112      26.744  74.578   0.977  1.00  0.00           C  
ATOM    167  O   PRO A 112      27.192  73.646   1.640  1.00  0.00           O  
ATOM    168  CB  PRO A 112      26.523  76.624   2.448  1.00  0.00           C  
ATOM    169  CG  PRO A 112      25.279  77.223   1.844  1.00  0.00           C  
ATOM    170  CD  PRO A 112      25.832  77.916   0.624  1.00  0.00           C  
ATOM    171  N   ASP A 113      25.844  74.399   0.022  1.00  0.00           N  
ATOM    172  CA  ASP A 113      25.333  73.071  -0.279  1.00  0.00           C  
ATOM    173  C   ASP A 113      26.324  72.210  -1.052  1.00  0.00           C  
ATOM    174  O   ASP A 113      26.375  70.992  -0.864  1.00  0.00           O  
ATOM    175  CB  ASP A 113      24.015  73.180  -1.054  1.00  0.00           C  
ATOM    176  CG  ASP A 113      24.101  74.145  -2.225  1.00  0.00           C  
ATOM    177  OD1 ASP A 113      24.374  75.345  -1.992  1.00  0.00           O  
ATOM    178  OD2 ASP A 113      23.890  73.704  -3.379  1.00  0.00           O  
ATOM    179  N   VAL A 114      27.125  72.845  -1.903  1.00  0.00           N  
ATOM    180  CA  VAL A 114      28.097  72.117  -2.717  1.00  0.00           C  
ATOM    181  C   VAL A 114      29.559  72.520  -2.495  1.00  0.00           C  
ATOM    182  O   VAL A 114      30.465  71.997  -3.158  1.00  0.00           O  
ATOM    183  CB  VAL A 114      27.765  72.287  -4.213  1.00  0.00           C  
ATOM    184  CG1 VAL A 114      26.521  71.487  -4.560  1.00  0.00           C  
ATOM    185  CG2 VAL A 114      27.546  73.760  -4.530  1.00  0.00           C  
ATOM    186  N   ASN A 115      29.773  73.444  -1.562  1.00  0.00           N  
ATOM    187  CA  ASN A 115      31.097  73.955  -1.233  1.00  0.00           C  
ATOM    188  C   ASN A 115      31.159  74.134   0.279  1.00  0.00           C  
ATOM    189  O   ASN A 115      30.635  75.114   0.812  1.00  0.00           O  
ATOM    190  CB  ASN A 115      31.310  75.308  -1.915  1.00  0.00           C  
ATOM    191  CG  ASN A 115      32.680  75.895  -1.641  1.00  0.00           C  
ATOM    192  OD1 ASN A 115      33.326  75.563  -0.646  1.00  0.00           O  
ATOM    193  ND2 ASN A 115      33.125  76.786  -2.519  1.00  0.00           N  
ATOM    194  N   ILE A 116      31.809  73.205   0.972  1.00  0.00           N  
ATOM    195  CA  ILE A 116      31.877  73.296   2.418  1.00  0.00           C  
ATOM    196  C   ILE A 116      32.622  74.536   2.910  1.00  0.00           C  
ATOM    197  O   ILE A 116      32.453  74.949   4.059  1.00  0.00           O  
ATOM    198  CB  ILE A 116      32.488  72.019   3.032  1.00  0.00           C  
ATOM    199  CG1 ILE A 116      32.084  71.928   4.508  1.00  0.00           C  
ATOM    200  CG2 ILE A 116      33.996  72.041   2.908  1.00  0.00           C  
ATOM    201  CD1 ILE A 116      32.114  70.520   5.066  1.00  0.00           C  
ATOM    202  N   VAL A 117      33.430  75.138   2.044  1.00  0.00           N  
ATOM    203  CA  VAL A 117      34.167  76.344   2.410  1.00  0.00           C  
ATOM    204  C   VAL A 117      33.224  77.552   2.417  1.00  0.00           C  
ATOM    205  O   VAL A 117      33.509  78.562   3.054  1.00  0.00           O  
ATOM    206  CB  VAL A 117      35.335  76.631   1.430  1.00  0.00           C  
ATOM    207  CG1 VAL A 117      36.026  77.926   1.812  1.00  0.00           C  
ATOM    208  CG2 VAL A 117      36.326  75.489   1.449  1.00  0.00           C  
ATOM    209  N   ASP A 118      32.113  77.453   1.690  1.00  0.00           N  
ATOM    210  CA  ASP A 118      31.125  78.532   1.662  1.00  0.00           C  
ATOM    211  C   ASP A 118      30.292  78.396   2.927  1.00  0.00           C  
ATOM    212  O   ASP A 118      29.872  79.388   3.526  1.00  0.00           O  
ATOM    213  CB  ASP A 118      30.214  78.429   0.435  1.00  0.00           C  
ATOM    214  CG  ASP A 118      30.673  79.320  -0.705  1.00  0.00           C  
ATOM    215  OD1 ASP A 118      31.480  80.237  -0.444  1.00  0.00           O  
ATOM    216  OD2 ASP A 118      30.223  79.120  -1.854  1.00  0.00           O  
ATOM    217  N   LEU A 119      30.058  77.149   3.322  1.00  0.00           N  
ATOM    218  CA  LEU A 119      29.315  76.853   4.533  1.00  0.00           C  
ATOM    219  C   LEU A 119      30.118  77.455   5.663  1.00  0.00           C  
ATOM    220  O   LEU A 119      29.613  78.230   6.476  1.00  0.00           O  
ATOM    221  CB  LEU A 119      29.230  75.349   4.743  1.00  0.00           C  
ATOM    222  CG  LEU A 119      28.577  74.920   6.050  1.00  0.00           C  
ATOM    223  CD1 LEU A 119      27.237  75.624   6.211  1.00  0.00           C  
ATOM    224  CD2 LEU A 119      28.414  73.412   6.049  1.00  0.00           C  
ATOM    225  N   MET A 120      31.391  77.085   5.685  1.00  0.00           N  
ATOM    226  CA  MET A 120      32.328  77.563   6.688  1.00  0.00           C  
ATOM    227  C   MET A 120      32.422  79.101   6.641  1.00  0.00           C  
ATOM    228  O   MET A 120      32.545  79.759   7.669  1.00  0.00           O  
ATOM    229  CB  MET A 120      33.692  76.912   6.439  1.00  0.00           C  
ATOM    230  CG  MET A 120      34.408  76.511   7.694  1.00  0.00           C  
ATOM    231  SD  MET A 120      33.564  75.251   8.655  1.00  0.00           S  
ATOM    232  CE  MET A 120      33.963  73.806   7.745  1.00  0.00           C  
ATOM    233  N   ARG A 121      32.356  79.676   5.448  1.00  0.00           N  
ATOM    234  CA  ARG A 121      32.407  81.123   5.326  1.00  0.00           C  
ATOM    235  C   ARG A 121      31.148  81.740   5.941  1.00  0.00           C  
ATOM    236  O   ARG A 121      31.218  82.763   6.625  1.00  0.00           O  
ATOM    237  CB  ARG A 121      32.546  81.535   3.854  1.00  0.00           C  
ATOM    238  CG  ARG A 121      33.868  82.243   3.562  1.00  0.00           C  
ATOM    239  CD  ARG A 121      34.169  82.417   2.076  1.00  0.00           C  
ATOM    240  NE  ARG A 121      34.240  81.135   1.386  1.00  0.00           N  
ATOM    241  CZ  ARG A 121      35.033  80.880   0.352  1.00  0.00           C  
ATOM    242  NH1 ARG A 121      35.843  81.815  -0.125  1.00  0.00           N  
ATOM    243  NH2 ARG A 121      35.008  79.684  -0.209  1.00  0.00           N  
ATOM    244  N   ASN A 122      29.996  81.118   5.713  1.00  0.00           N  
ATOM    245  CA  ASN A 122      28.756  81.644   6.270  1.00  0.00           C  
ATOM    246  C   ASN A 122      28.773  81.633   7.795  1.00  0.00           C  
ATOM    247  O   ASN A 122      28.301  82.581   8.443  1.00  0.00           O  
ATOM    248  CB  ASN A 122      27.546  80.849   5.772  1.00  0.00           C  
ATOM    249  CG  ASN A 122      27.185  81.176   4.332  1.00  0.00           C  
ATOM    250  OD1 ASN A 122      27.585  82.212   3.800  1.00  0.00           O  
ATOM    251  ND2 ASN A 122      26.410  80.301   3.702  1.00  0.00           N  
ATOM    252  N   TYR A 123      29.322  80.560   8.358  1.00  0.00           N  
ATOM    253  CA  TYR A 123      29.394  80.399   9.801  1.00  0.00           C  
ATOM    254  C   TYR A 123      30.295  81.446  10.426  1.00  0.00           C  
ATOM    255  O   TYR A 123      29.933  82.073  11.416  1.00  0.00           O  
ATOM    256  CB  TYR A 123      29.917  79.008  10.163  1.00  0.00           C  
ATOM    257  CG  TYR A 123      30.040  78.793  11.648  1.00  0.00           C  
ATOM    258  CD1 TYR A 123      28.920  78.483  12.421  1.00  0.00           C  
ATOM    259  CD2 TYR A 123      31.259  78.977  12.296  1.00  0.00           C  
ATOM    260  CE1 TYR A 123      29.011  78.367  13.808  1.00  0.00           C  
ATOM    261  CE2 TYR A 123      31.364  78.865  13.683  1.00  0.00           C  
ATOM    262  CZ  TYR A 123      30.233  78.563  14.434  1.00  0.00           C  
ATOM    263  OH  TYR A 123      30.319  78.483  15.808  1.00  0.00           O  
ATOM    264  N   ILE A 124      31.470  81.631   9.839  1.00  0.00           N  
ATOM    265  CA  ILE A 124      32.447  82.597  10.341  1.00  0.00           C  
ATOM    266  C   ILE A 124      31.968  84.052  10.253  1.00  0.00           C  
ATOM    267  O   ILE A 124      32.116  84.832  11.204  1.00  0.00           O  
ATOM    268  CB  ILE A 124      33.796  82.423   9.586  1.00  0.00           C  
ATOM    269  CG1 ILE A 124      34.430  81.086   9.995  1.00  0.00           C  
ATOM    270  CG2 ILE A 124      34.734  83.581   9.877  1.00  0.00           C  
ATOM    271  CD1 ILE A 124      35.675  80.712   9.211  1.00  0.00           C  
ATOM    272  N   SER A 125      31.385  84.418   9.120  1.00  0.00           N  
ATOM    273  CA  SER A 125      30.909  85.779   8.943  1.00  0.00           C  
ATOM    274  C   SER A 125      29.838  86.130   9.971  1.00  0.00           C  
ATOM    275  O   SER A 125      29.917  87.171  10.631  1.00  0.00           O  
ATOM    276  CB  SER A 125      30.349  85.945   7.541  1.00  0.00           C  
ATOM    277  OG  SER A 125      31.330  85.624   6.581  1.00  0.00           O  
ATOM    278  N   GLN A 126      28.843  85.251  10.099  1.00  0.00           N  
ATOM    279  CA  GLN A 126      27.730  85.439  11.030  1.00  0.00           C  
ATOM    280  C   GLN A 126      28.172  85.547  12.484  1.00  0.00           C  
ATOM    281  O   GLN A 126      27.666  86.384  13.240  1.00  0.00           O  
ATOM    282  CB  GLN A 126      26.749  84.276  10.906  1.00  0.00           C  
ATOM    283  CG  GLN A 126      25.723  84.232  12.015  1.00  0.00           C  
ATOM    284  CD  GLN A 126      24.844  83.001  11.956  1.00  0.00           C  
ATOM    285  OE1 GLN A 126      24.128  82.772  10.973  1.00  0.00           O  
ATOM    286  NE2 GLN A 126      24.889  82.199  13.016  1.00  0.00           N  
ATOM    287  N   GLU A 127      29.109  84.687  12.873  1.00  0.00           N  
ATOM    288  CA  GLU A 127      29.609  84.677  14.235  1.00  0.00           C  
ATOM    289  C   GLU A 127      30.632  85.780  14.472  1.00  0.00           C  
ATOM    290  O   GLU A 127      30.617  86.419  15.529  1.00  0.00           O  
ATOM    291  CB  GLU A 127      30.189  83.296  14.580  1.00  0.00           C  
ATOM    292  CG  GLU A 127      29.134  82.179  14.568  1.00  0.00           C  
ATOM    293  CD  GLU A 127      27.948  82.483  15.482  1.00  0.00           C  
ATOM    294  OE1 GLU A 127      28.139  83.165  16.512  1.00  0.00           O  
ATOM    295  OE2 GLU A 127      26.822  82.033  15.176  1.00  0.00           O  
ATOM    296  N   LEU A 128      31.511  86.029  13.506  1.00  0.00           N  
ATOM    297  CA  LEU A 128      32.479  87.093  13.714  1.00  0.00           C  
ATOM    298  C   LEU A 128      31.749  88.433  13.652  1.00  0.00           C  
ATOM    299  O   LEU A 128      32.144  89.403  14.306  1.00  0.00           O  
ATOM    300  CB  LEU A 128      33.605  87.055  12.675  1.00  0.00           C  
ATOM    301  CG  LEU A 128      34.676  88.135  12.924  1.00  0.00           C  
ATOM    302  CD1 LEU A 128      35.298  87.935  14.296  1.00  0.00           C  
ATOM    303  CD2 LEU A 128      35.747  88.077  11.855  1.00  0.00           C  
ATOM    304  N   SER A 129      30.670  88.486  12.877  1.00  0.00           N  
ATOM    305  CA  SER A 129      29.904  89.721  12.775  1.00  0.00           C  
ATOM    306  C   SER A 129      29.320  90.133  14.116  1.00  0.00           C  
ATOM    307  O   SER A 129      29.302  91.314  14.437  1.00  0.00           O  
ATOM    308  CB  SER A 129      28.766  89.590  11.775  1.00  0.00           C  
ATOM    309  OG  SER A 129      27.959  90.748  11.839  1.00  0.00           O  
ATOM    310  N   LYS A 130      28.834  89.160  14.888  1.00  0.00           N  
ATOM    311  CA  LYS A 130      28.253  89.421  16.210  1.00  0.00           C  
ATOM    312  C   LYS A 130      29.277  89.985  17.214  1.00  0.00           C  
ATOM    313  O   LYS A 130      28.991  90.935  17.939  1.00  0.00           O  
ATOM    314  CB  LYS A 130      27.648  88.132  16.781  1.00  0.00           C  
ATOM    315  CG  LYS A 130      26.619  87.471  15.886  1.00  0.00           C  
ATOM    316  CD  LYS A 130      26.060  86.204  16.507  1.00  0.00           C  
ATOM    317  CE  LYS A 130      25.138  85.490  15.535  1.00  0.00           C  
ATOM    318  NZ  LYS A 130      24.680  84.165  16.038  1.00  0.00           N  
ATOM    319  N   ILE A 131      30.464  89.389  17.260  1.00  0.00           N  
ATOM    320  CA  ILE A 131      31.511  89.837  18.168  1.00  0.00           C  
ATOM    321  C   ILE A 131      31.942  91.258  17.807  1.00  0.00           C  
ATOM    322  O   ILE A 131      32.094  92.110  18.673  1.00  0.00           O  
ATOM    323  CB  ILE A 131      32.752  88.917  18.090  1.00  0.00           C  
ATOM    324  CG1 ILE A 131      32.330  87.449  18.188  1.00  0.00           C  
ATOM    325  CG2 ILE A 131      33.729  89.267  19.210  1.00  0.00           C  
ATOM    326  CD1 ILE A 131      31.536  87.115  19.430  1.00  0.00           C  
ATOM    327  N   SER A 132      32.152  91.503  16.522  1.00  0.00           N  
ATOM    328  CA  SER A 132      32.561  92.820  16.049  1.00  0.00           C  
ATOM    329  C   SER A 132      31.323  93.590  15.630  1.00  0.00           C  
ATOM    330  O   SER A 132      30.215  93.076  15.719  1.00  0.00           O  
ATOM    331  CB  SER A 132      33.499  92.670  14.855  1.00  0.00           C  
ATOM    332  OG  SER A 132      32.946  91.779  13.901  1.00  0.00           O  
ATOM    333  N   GLY A 133      31.497  94.820  15.172  1.00  0.00           N  
ATOM    334  CA  GLY A 133      30.333  95.581  14.745  1.00  0.00           C  
ATOM    335  C   GLY A 133      30.268  95.589  13.233  1.00  0.00           C  
ATOM    336  O   GLY A 133      29.617  96.440  12.614  1.00  0.00           O  
ATOM    337  N   VAL A 134      30.957  94.619  12.644  1.00  0.00           N  
ATOM    338  CA  VAL A 134      31.042  94.495  11.203  1.00  0.00           C  
ATOM    339  C   VAL A 134      29.987  93.563  10.637  1.00  0.00           C  
ATOM    340  O   VAL A 134      29.829  92.425  11.083  1.00  0.00           O  
ATOM    341  CB  VAL A 134      32.443  93.998  10.791  1.00  0.00           C  
ATOM    342  CG1 VAL A 134      32.581  93.999   9.273  1.00  0.00           C  
ATOM    343  CG2 VAL A 134      33.504  94.887  11.424  1.00  0.00           C  
ATOM    344  N   ASP A 135      29.259  94.063   9.648  1.00  0.00           N  
ATOM    345  CA  ASP A 135      28.224  93.281   9.009  1.00  0.00           C  
ATOM    346  C   ASP A 135      28.906  92.113   8.297  1.00  0.00           C  
ATOM    347  O   ASP A 135      30.019  92.251   7.806  1.00  0.00           O  
ATOM    348  CB  ASP A 135      27.468  94.152   8.011  1.00  0.00           C  
ATOM    349  CG  ASP A 135      26.251  93.461   7.462  1.00  0.00           C  
ATOM    350  OD1 ASP A 135      25.376  93.095   8.279  1.00  0.00           O  
ATOM    351  OD2 ASP A 135      26.169  93.275   6.227  1.00  0.00           O  
ATOM    352  N   SER A 136      28.246  90.964   8.240  1.00  0.00           N  
ATOM    353  CA  SER A 136      28.849  89.808   7.591  1.00  0.00           C  
ATOM    354  C   SER A 136      29.038  90.007   6.093  1.00  0.00           C  
ATOM    355  O   SER A 136      29.859  89.336   5.477  1.00  0.00           O  
ATOM    356  CB  SER A 136      28.019  88.544   7.848  1.00  0.00           C  
ATOM    357  OG  SER A 136      26.691  88.698   7.396  1.00  0.00           O  
ATOM    358  N   SER A 137      28.290  90.932   5.502  1.00  0.00           N  
ATOM    359  CA  SER A 137      28.429  91.173   4.071  1.00  0.00           C  
ATOM    360  C   SER A 137      29.856  91.657   3.751  1.00  0.00           C  
ATOM    361  O   SER A 137      30.304  91.576   2.609  1.00  0.00           O  
ATOM    362  CB  SER A 137      27.374  92.191   3.589  1.00  0.00           C  
ATOM    363  OG  SER A 137      27.600  93.487   4.115  1.00  0.00           O  
ATOM    364  N   LEU A 138      30.565  92.146   4.765  1.00  0.00           N  
ATOM    365  CA  LEU A 138      31.933  92.618   4.589  1.00  0.00           C  
ATOM    366  C   LEU A 138      32.953  91.545   4.929  1.00  0.00           C  
ATOM    367  O   LEU A 138      34.006  91.444   4.294  1.00  0.00           O  
ATOM    368  CB  LEU A 138      32.213  93.829   5.473  1.00  0.00           C  
ATOM    369  CG  LEU A 138      31.594  95.168   5.097  1.00  0.00           C  
ATOM    370  CD1 LEU A 138      32.613  96.242   5.441  1.00  0.00           C  
ATOM    371  CD2 LEU A 138      31.247  95.219   3.609  1.00  0.00           C  
ATOM    372  N   ILE A 139      32.637  90.754   5.946  1.00  0.00           N  
ATOM    373  CA  ILE A 139      33.514  89.687   6.404  1.00  0.00           C  
ATOM    374  C   ILE A 139      33.619  88.553   5.375  1.00  0.00           C  
ATOM    375  O   ILE A 139      34.719  88.143   5.003  1.00  0.00           O  
ATOM    376  CB  ILE A 139      33.000  89.150   7.762  1.00  0.00           C  
ATOM    377  CG1 ILE A 139      32.983  90.300   8.768  1.00  0.00           C  
ATOM    378  CG2 ILE A 139      33.870  88.000   8.256  1.00  0.00           C  
ATOM    379  CD1 ILE A 139      32.284  89.986  10.055  1.00  0.00           C  
ATOM    380  N   PHE A 140      32.468  88.070   4.910  1.00  0.00           N  
ATOM    381  CA  PHE A 140      32.397  86.983   3.937  1.00  0.00           C  
ATOM    382  C   PHE A 140      33.451  87.147   2.845  1.00  0.00           C  
ATOM    383  O   PHE A 140      34.313  86.287   2.679  1.00  0.00           O  
ATOM    384  CB  PHE A 140      31.006  86.937   3.308  1.00  0.00           C  
ATOM    385  CG  PHE A 140      30.751  85.714   2.485  1.00  0.00           C  
ATOM    386  CD1 PHE A 140      31.102  85.681   1.138  1.00  0.00           C  
ATOM    387  CD2 PHE A 140      30.154  84.590   3.052  1.00  0.00           C  
ATOM    388  CE1 PHE A 140      30.859  84.539   0.362  1.00  0.00           C  
ATOM    389  CE2 PHE A 140      29.905  83.445   2.289  1.00  0.00           C  
ATOM    390  CZ  PHE A 140      30.259  83.421   0.941  1.00  0.00           C  
ATOM    391  N   PRO A 141      33.403  88.261   2.093  1.00  0.00           N  
ATOM    392  CA  PRO A 141      34.379  88.501   1.023  1.00  0.00           C  
ATOM    393  C   PRO A 141      35.796  88.727   1.562  1.00  0.00           C  
ATOM    394  O   PRO A 141      36.786  88.495   0.861  1.00  0.00           O  
ATOM    395  CB  PRO A 141      33.834  89.747   0.349  1.00  0.00           C  
ATOM    396  CG  PRO A 141      33.295  90.506   1.505  1.00  0.00           C  
ATOM    397  CD  PRO A 141      32.528  89.434   2.256  1.00  0.00           C  
ATOM    398  N   ALA A 142      35.875  89.175   2.814  1.00  0.00           N  
ATOM    399  CA  ALA A 142      37.147  89.457   3.461  1.00  0.00           C  
ATOM    400  C   ALA A 142      37.938  88.204   3.862  1.00  0.00           C  
ATOM    401  O   ALA A 142      39.151  88.264   4.061  1.00  0.00           O  
ATOM    402  CB  ALA A 142      36.909  90.342   4.680  1.00  0.00           C  
ATOM    403  N   LEU A 143      37.252  87.074   3.994  1.00  0.00           N  
ATOM    404  CA  LEU A 143      37.922  85.832   4.364  1.00  0.00           C  
ATOM    405  C   LEU A 143      38.800  85.380   3.201  1.00  0.00           C  
ATOM    406  O   LEU A 143      38.333  85.307   2.062  1.00  0.00           O  
ATOM    407  CB  LEU A 143      36.882  84.762   4.700  1.00  0.00           C  
ATOM    408  CG  LEU A 143      36.185  84.931   6.056  1.00  0.00           C  
ATOM    409  CD1 LEU A 143      34.835  84.190   6.079  1.00  0.00           C  
ATOM    410  CD2 LEU A 143      37.120  84.417   7.152  1.00  0.00           C  
ATOM    411  N   GLU A 144      40.071  85.090   3.480  1.00  0.00           N  
ATOM    412  CA  GLU A 144      40.998  84.661   2.428  1.00  0.00           C  
ATOM    413  C   GLU A 144      41.599  83.276   2.691  1.00  0.00           C  
ATOM    414  O   GLU A 144      41.531  82.758   3.812  1.00  0.00           O  
ATOM    415  CB  GLU A 144      42.144  85.672   2.283  1.00  0.00           C  
ATOM    416  CG  GLU A 144      41.728  87.135   2.309  1.00  0.00           C  
ATOM    417  CD  GLU A 144      42.907  88.081   2.144  1.00  0.00           C  
ATOM    418  OE1 GLU A 144      44.053  87.652   2.396  1.00  0.00           O  
ATOM    419  OE2 GLU A 144      42.690  89.257   1.776  1.00  0.00           O  
ATOM    420  N   TRP A 145      42.173  82.677   1.648  1.00  0.00           N  
ATOM    421  CA  TRP A 145      42.818  81.375   1.790  1.00  0.00           C  
ATOM    422  C   TRP A 145      44.090  81.629   2.585  1.00  0.00           C  
ATOM    423  O   TRP A 145      44.515  82.776   2.736  1.00  0.00           O  
ATOM    424  CB  TRP A 145      43.237  80.790   0.437  1.00  0.00           C  
ATOM    425  CG  TRP A 145      42.145  80.300  -0.446  1.00  0.00           C  
ATOM    426  CD1 TRP A 145      40.824  80.170  -0.134  1.00  0.00           C  
ATOM    427  CD2 TRP A 145      42.290  79.838  -1.795  1.00  0.00           C  
ATOM    428  NE1 TRP A 145      40.135  79.654  -1.209  1.00  0.00           N  
ATOM    429  CE2 TRP A 145      41.012  79.443  -2.241  1.00  0.00           C  
ATOM    430  CE3 TRP A 145      43.380  79.717  -2.672  1.00  0.00           C  
ATOM    431  CZ2 TRP A 145      40.791  78.935  -3.531  1.00  0.00           C  
ATOM    432  CZ3 TRP A 145      43.163  79.210  -3.955  1.00  0.00           C  
ATOM    433  CH2 TRP A 145      41.878  78.827  -4.370  1.00  0.00           C  
ATOM    434  N   THR A 146      44.709  80.563   3.079  1.00  0.00           N  
ATOM    435  CA  THR A 146      45.949  80.703   3.830  1.00  0.00           C  
ATOM    436  C   THR A 146      47.098  80.155   2.992  1.00  0.00           C  
ATOM    437  O   THR A 146      46.938  79.152   2.292  1.00  0.00           O  
ATOM    438  CB  THR A 146      45.887  79.939   5.157  1.00  0.00           C  
ATOM    439  OG1 THR A 146      45.666  78.549   4.899  1.00  0.00           O  
ATOM    440  CG2 THR A 146      44.757  80.475   6.014  1.00  0.00           C  
ATOM    441  N   ASN A 147      48.249  80.819   3.056  1.00  0.00           N  
ATOM    442  CA  ASN A 147      49.426  80.396   2.298  1.00  0.00           C  
ATOM    443  C   ASN A 147      49.755  78.921   2.529  1.00  0.00           C  
ATOM    444  O   ASN A 147      50.072  78.190   1.593  1.00  0.00           O  
ATOM    445  CB  ASN A 147      50.624  81.268   2.674  1.00  0.00           C  
ATOM    446  CG  ASN A 147      50.504  82.690   2.142  1.00  0.00           C  
ATOM    447  OD1 ASN A 147      51.178  83.605   2.623  1.00  0.00           O  
ATOM    448  ND2 ASN A 147      49.655  82.880   1.133  1.00  0.00           N  
ATOM    449  N   THR A 148      49.673  78.486   3.779  1.00  0.00           N  
ATOM    450  CA  THR A 148      49.950  77.101   4.123  1.00  0.00           C  
ATOM    451  C   THR A 148      48.851  76.594   5.043  1.00  0.00           C  
ATOM    452  O   THR A 148      48.179  77.385   5.698  1.00  0.00           O  
ATOM    453  CB  THR A 148      51.305  76.983   4.827  1.00  0.00           C  
ATOM    454  OG1 THR A 148      51.327  77.845   5.974  1.00  0.00           O  
ATOM    455  CG2 THR A 148      52.423  77.385   3.877  1.00  0.00           C  
ATOM    456  N   MET A 153      48.656  75.282   5.095  1.00  0.00           N  
ATOM    457  CA  MET A 153      47.615  74.732   5.951  1.00  0.00           C  
ATOM    458  C   MET A 153      47.950  74.871   7.421  1.00  0.00           C  
ATOM    459  O   MET A 153      47.104  74.654   8.290  1.00  0.00           O  
ATOM    460  CB  MET A 153      47.357  73.268   5.609  1.00  0.00           C  
ATOM    461  CG  MET A 153      46.340  73.114   4.506  1.00  0.00           C  
ATOM    462  SD  MET A 153      45.867  71.426   4.231  1.00  0.00           S  
ATOM    463  CE  MET A 153      46.998  70.989   2.881  1.00  0.00           C  
ATOM    464  N   GLU A 154      49.186  75.257   7.693  1.00  0.00           N  
ATOM    465  CA  GLU A 154      49.648  75.427   9.057  1.00  0.00           C  
ATOM    466  C   GLU A 154      49.125  76.742   9.638  1.00  0.00           C  
ATOM    467  O   GLU A 154      49.116  76.931  10.853  1.00  0.00           O  
ATOM    468  CB  GLU A 154      51.176  75.395   9.071  1.00  0.00           C  
ATOM    469  CG  GLU A 154      51.806  75.283  10.436  1.00  0.00           C  
ATOM    470  CD  GLU A 154      53.314  75.177  10.346  1.00  0.00           C  
ATOM    471  OE1 GLU A 154      53.940  76.083   9.751  1.00  0.00           O  
ATOM    472  OE2 GLU A 154      53.873  74.189  10.864  1.00  0.00           O  
ATOM    473  N   ARG A 155      48.684  77.646   8.770  1.00  0.00           N  
ATOM    474  CA  ARG A 155      48.161  78.931   9.220  1.00  0.00           C  
ATOM    475  C   ARG A 155      46.633  78.949   9.226  1.00  0.00           C  
ATOM    476  O   ARG A 155      46.019  80.011   9.307  1.00  0.00           O  
ATOM    477  CB  ARG A 155      48.703  80.063   8.333  1.00  0.00           C  
ATOM    478  CG  ARG A 155      50.198  80.337   8.530  1.00  0.00           C  
ATOM    479  CD  ARG A 155      50.794  81.251   7.448  1.00  0.00           C  
ATOM    480  NE  ARG A 155      52.251  81.365   7.578  1.00  0.00           N  
ATOM    481  CZ  ARG A 155      53.068  81.855   6.644  1.00  0.00           C  
ATOM    482  NH1 ARG A 155      52.590  82.291   5.483  1.00  0.00           N  
ATOM    483  NH2 ARG A 155      54.374  81.899   6.869  1.00  0.00           N  
ATOM    484  N   GLY A 156      46.027  77.766   9.142  1.00  0.00           N  
ATOM    485  CA  GLY A 156      44.576  77.661   9.145  1.00  0.00           C  
ATOM    486  C   GLY A 156      43.966  77.267   7.813  1.00  0.00           C  
ATOM    487  O   GLY A 156      44.649  76.754   6.930  1.00  0.00           O  
ATOM    488  N   ASP A 157      42.667  77.499   7.666  1.00  0.00           N  
ATOM    489  CA  ASP A 157      41.973  77.176   6.426  1.00  0.00           C  
ATOM    490  C   ASP A 157      41.541  78.430   5.700  1.00  0.00           C  
ATOM    491  O   ASP A 157      41.488  78.466   4.472  1.00  0.00           O  
ATOM    492  CB  ASP A 157      40.739  76.332   6.707  1.00  0.00           C  
ATOM    493  CG  ASP A 157      41.084  74.938   7.112  1.00  0.00           C  
ATOM    494  OD1 ASP A 157      41.315  74.124   6.198  1.00  0.00           O  
ATOM    495  OD2 ASP A 157      41.141  74.658   8.326  1.00  0.00           O  
ATOM    496  N   LEU A 163      41.226  79.449   6.485  1.00  0.00           N  
ATOM    497  CA  LEU A 163      40.780  80.738   5.983  1.00  0.00           C  
ATOM    498  C   LEU A 163      41.196  81.754   7.029  1.00  0.00           C  
ATOM    499  O   LEU A 163      41.200  81.458   8.224  1.00  0.00           O  
ATOM    500  CB  LEU A 163      39.255  80.755   5.858  1.00  0.00           C  
ATOM    501  CG  LEU A 163      38.556  80.734   4.498  1.00  0.00           C  
ATOM    502  CD1 LEU A 163      39.105  79.645   3.606  1.00  0.00           C  
ATOM    503  CD2 LEU A 163      37.078  80.514   4.740  1.00  0.00           C  
ATOM    504  N   LEU A 164      41.560  82.948   6.591  1.00  0.00           N  
ATOM    505  CA  LEU A 164      41.935  83.977   7.541  1.00  0.00           C  
ATOM    506  C   LEU A 164      41.419  85.327   7.074  1.00  0.00           C  
ATOM    507  O   LEU A 164      40.912  85.460   5.956  1.00  0.00           O  
ATOM    508  CB  LEU A 164      43.454  84.016   7.729  1.00  0.00           C  
ATOM    509  CG  LEU A 164      44.390  84.263   6.543  1.00  0.00           C  
ATOM    510  CD1 LEU A 164      44.177  85.644   5.933  1.00  0.00           C  
ATOM    511  CD2 LEU A 164      45.817  84.116   7.042  1.00  0.00           C  
ATOM    512  N   ILE A 165      41.539  86.325   7.942  1.00  0.00           N  
ATOM    513  CA  ILE A 165      41.095  87.662   7.611  1.00  0.00           C  
ATOM    514  C   ILE A 165      42.111  88.712   8.021  1.00  0.00           C  
ATOM    515  O   ILE A 165      42.492  88.797   9.191  1.00  0.00           O  
ATOM    516  CB  ILE A 165      39.773  88.040   8.327  1.00  0.00           C  
ATOM    517  CG1 ILE A 165      38.670  87.045   7.993  1.00  0.00           C  
ATOM    518  CG2 ILE A 165      39.331  89.434   7.891  1.00  0.00           C  
ATOM    519  CD1 ILE A 165      37.385  87.304   8.767  1.00  0.00           C  
ATOM    520  N   PRO A 166      42.604  89.498   7.056  1.00  0.00           N  
ATOM    521  CA  PRO A 166      43.558  90.522   7.477  1.00  0.00           C  
ATOM    522  C   PRO A 166      42.598  91.576   8.050  1.00  0.00           C  
ATOM    523  O   PRO A 166      41.891  92.256   7.309  1.00  0.00           O  
ATOM    524  CB  PRO A 166      44.198  90.962   6.164  1.00  0.00           C  
ATOM    525  CG  PRO A 166      44.050  89.757   5.285  1.00  0.00           C  
ATOM    526  CD  PRO A 166      42.647  89.312   5.598  1.00  0.00           C  
ATOM    527  N   ILE A 167      42.541  91.670   9.370  1.00  0.00           N  
ATOM    528  CA  ILE A 167      41.635  92.592  10.025  1.00  0.00           C  
ATOM    529  C   ILE A 167      41.569  93.999   9.428  1.00  0.00           C  
ATOM    530  O   ILE A 167      40.479  94.532   9.213  1.00  0.00           O  
ATOM    531  CB  ILE A 167      41.951  92.647  11.526  1.00  0.00           C  
ATOM    532  CG1 ILE A 167      41.834  91.224  12.097  1.00  0.00           C  
ATOM    533  CG2 ILE A 167      41.011  93.620  12.233  1.00  0.00           C  
ATOM    534  CD1 ILE A 167      42.000  91.115  13.595  1.00  0.00           C  
ATOM    535  N   PRO A 168      42.722  94.622   9.137  1.00  0.00           N  
ATOM    536  CA  PRO A 168      42.654  95.971   8.562  1.00  0.00           C  
ATOM    537  C   PRO A 168      41.740  96.067   7.334  1.00  0.00           C  
ATOM    538  O   PRO A 168      41.163  97.119   7.066  1.00  0.00           O  
ATOM    539  CB  PRO A 168      44.116  96.279   8.234  1.00  0.00           C  
ATOM    540  CG  PRO A 168      44.843  95.573   9.320  1.00  0.00           C  
ATOM    541  CD  PRO A 168      44.121  94.231   9.381  1.00  0.00           C  
ATOM    542  N   ARG A 169      41.609  94.969   6.595  1.00  0.00           N  
ATOM    543  CA  ARG A 169      40.764  94.953   5.408  1.00  0.00           C  
ATOM    544  C   ARG A 169      39.310  95.160   5.795  1.00  0.00           C  
ATOM    545  O   ARG A 169      38.499  95.556   4.967  1.00  0.00           O  
ATOM    546  CB  ARG A 169      40.913  93.629   4.645  1.00  0.00           C  
ATOM    547  CG  ARG A 169      42.319  93.350   4.129  1.00  0.00           C  
ATOM    548  CD  ARG A 169      42.800  94.431   3.165  1.00  0.00           C  
ATOM    549  NE  ARG A 169      42.281  94.259   1.810  1.00  0.00           N  
ATOM    550  CZ  ARG A 169      42.684  93.309   0.970  1.00  0.00           C  
ATOM    551  NH1 ARG A 169      43.617  92.437   1.340  1.00  0.00           N  
ATOM    552  NH2 ARG A 169      42.156  93.234  -0.245  1.00  0.00           N  
ATOM    553  N   LEU A 170      38.976  94.884   7.052  1.00  0.00           N  
ATOM    554  CA  LEU A 170      37.606  95.072   7.520  1.00  0.00           C  
ATOM    555  C   LEU A 170      37.320  96.557   7.696  1.00  0.00           C  
ATOM    556  O   LEU A 170      36.170  96.962   7.874  1.00  0.00           O  
ATOM    557  CB  LEU A 170      37.375  94.357   8.850  1.00  0.00           C  
ATOM    558  CG  LEU A 170      37.426  92.832   8.843  1.00  0.00           C  
ATOM    559  CD1 LEU A 170      37.082  92.316  10.235  1.00  0.00           C  
ATOM    560  CD2 LEU A 170      36.455  92.286   7.802  1.00  0.00           C  
ATOM    561  N   ARG A 171      38.380  97.361   7.648  1.00  0.00           N  
ATOM    562  CA  ARG A 171      38.267  98.802   7.794  1.00  0.00           C  
ATOM    563  C   ARG A 171      37.416  99.204   8.988  1.00  0.00           C  
ATOM    564  O   ARG A 171      36.307  99.721   8.835  1.00  0.00           O  
ATOM    565  CB  ARG A 171      37.703  99.416   6.509  1.00  0.00           C  
ATOM    566  CG  ARG A 171      38.772  99.638   5.451  1.00  0.00           C  
ATOM    567  CD  ARG A 171      38.191  99.891   4.069  1.00  0.00           C  
ATOM    568  NE  ARG A 171      39.245 100.141   3.086  1.00  0.00           N  
ATOM    569  CZ  ARG A 171      39.054 100.172   1.769  1.00  0.00           C  
ATOM    570  NH1 ARG A 171      37.842  99.964   1.269  1.00  0.00           N  
ATOM    571  NH2 ARG A 171      40.075 100.416   0.952  1.00  0.00           N  
ATOM    572  N   ILE A 172      37.941  98.954  10.182  1.00  0.00           N  
ATOM    573  CA  ILE A 172      37.243  99.312  11.406  1.00  0.00           C  
ATOM    574  C   ILE A 172      37.937 100.540  11.981  1.00  0.00           C  
ATOM    575  O   ILE A 172      39.139 100.512  12.259  1.00  0.00           O  
ATOM    576  CB  ILE A 172      37.299  98.182  12.443  1.00  0.00           C  
ATOM    577  CG1 ILE A 172      36.732  96.889  11.845  1.00  0.00           C  
ATOM    578  CG2 ILE A 172      36.507  98.583  13.667  1.00  0.00           C  
ATOM    579  CD1 ILE A 172      36.878  95.667  12.736  1.00  0.00           C  
ATOM    580  N   LYS A 173      37.172 101.614  12.155  1.00  0.00           N  
ATOM    581  CA  LYS A 173      37.696 102.869  12.683  1.00  0.00           C  
ATOM    582  C   LYS A 173      38.436 102.773  14.020  1.00  0.00           C  
ATOM    583  O   LYS A 173      37.983 102.128  14.958  1.00  0.00           O  
ATOM    584  CB  LYS A 173      36.566 103.897  12.817  1.00  0.00           C  
ATOM    585  CG  LYS A 173      35.923 104.336  11.505  1.00  0.00           C  
ATOM    586  CD  LYS A 173      34.914 105.449  11.753  1.00  0.00           C  
ATOM    587  CE  LYS A 173      34.123 105.802  10.504  1.00  0.00           C  
ATOM    588  NZ  LYS A 173      34.985 106.325   9.413  1.00  0.00           N  
ATOM    589  N   GLY A 174      39.586 103.433  14.073  1.00  0.00           N  
ATOM    590  CA  GLY A 174      40.409 103.499  15.266  1.00  0.00           C  
ATOM    591  C   GLY A 174      40.648 102.287  16.139  1.00  0.00           C  
ATOM    592  O   GLY A 174      40.738 102.431  17.360  1.00  0.00           O  
ATOM    593  N   ALA A 175      40.778 101.106  15.544  1.00  0.00           N  
ATOM    594  CA  ALA A 175      41.012  99.901  16.342  1.00  0.00           C  
ATOM    595  C   ALA A 175      42.380  99.306  16.071  1.00  0.00           C  
ATOM    596  O   ALA A 175      42.909  99.426  14.971  1.00  0.00           O  
ATOM    597  CB  ALA A 175      39.924  98.851  16.064  1.00  0.00           C  
ATOM    598  N   ASN A 176      42.955  98.663  17.080  1.00  0.00           N  
ATOM    599  CA  ASN A 176      44.260  98.044  16.914  1.00  0.00           C  
ATOM    600  C   ASN A 176      44.065  96.602  16.436  1.00  0.00           C  
ATOM    601  O   ASN A 176      43.718  95.715  17.219  1.00  0.00           O  
ATOM    602  CB  ASN A 176      45.034  98.074  18.231  1.00  0.00           C  
ATOM    603  CG  ASN A 176      46.452  97.559  18.086  1.00  0.00           C  
ATOM    604  OD1 ASN A 176      47.235  97.588  19.037  1.00  0.00           O  
ATOM    605  ND2 ASN A 176      46.790  97.082  16.893  1.00  0.00           N  
ATOM    606  N   PRO A 177      44.285  96.355  15.133  1.00  0.00           N  
ATOM    607  CA  PRO A 177      44.131  95.022  14.548  1.00  0.00           C  
ATOM    608  C   PRO A 177      44.801  93.916  15.364  1.00  0.00           C  
ATOM    609  O   PRO A 177      44.198  92.865  15.595  1.00  0.00           O  
ATOM    610  CB  PRO A 177      44.735  95.188  13.153  1.00  0.00           C  
ATOM    611  CG  PRO A 177      45.728  96.286  13.341  1.00  0.00           C  
ATOM    612  CD  PRO A 177      44.960  97.256  14.187  1.00  0.00           C  
ATOM    613  N   LYS A 178      46.039  94.151  15.799  1.00  0.00           N  
ATOM    614  CA  LYS A 178      46.762  93.166  16.603  1.00  0.00           C  
ATOM    615  C   LYS A 178      45.922  92.796  17.825  1.00  0.00           C  
ATOM    616  O   LYS A 178      45.800  91.620  18.178  1.00  0.00           O  
ATOM    617  CB  LYS A 178      48.115  93.730  17.053  1.00  0.00           C  
ATOM    618  CG  LYS A 178      49.126  93.907  15.923  1.00  0.00           C  
ATOM    619  CD  LYS A 178      50.461  94.487  16.408  1.00  0.00           C  
ATOM    620  CE  LYS A 178      50.327  95.951  16.845  1.00  0.00           C  
ATOM    621  NZ  LYS A 178      51.647  96.618  17.082  1.00  0.00           N  
ATOM    622  N   ASP A 179      45.336  93.813  18.453  1.00  0.00           N  
ATOM    623  CA  ASP A 179      44.493  93.637  19.633  1.00  0.00           C  
ATOM    624  C   ASP A 179      43.216  92.861  19.338  1.00  0.00           C  
ATOM    625  O   ASP A 179      42.927  91.866  20.002  1.00  0.00           O  
ATOM    626  CB  ASP A 179      44.121  94.999  20.226  1.00  0.00           C  
ATOM    627  CG  ASP A 179      45.245  95.618  21.044  1.00  0.00           C  
ATOM    628  OD1 ASP A 179      46.395  95.127  20.961  1.00  0.00           O  
ATOM    629  OD2 ASP A 179      44.969  96.603  21.766  1.00  0.00           O  
ATOM    630  N   LEU A 180      42.452  93.325  18.351  1.00  0.00           N  
ATOM    631  CA  LEU A 180      41.205  92.672  17.974  1.00  0.00           C  
ATOM    632  C   LEU A 180      41.405  91.195  17.711  1.00  0.00           C  
ATOM    633  O   LEU A 180      40.657  90.366  18.224  1.00  0.00           O  
ATOM    634  CB  LEU A 180      40.607  93.316  16.723  1.00  0.00           C  
ATOM    635  CG  LEU A 180      39.824  94.620  16.879  1.00  0.00           C  
ATOM    636  CD1 LEU A 180      40.711  95.687  17.479  1.00  0.00           C  
ATOM    637  CD2 LEU A 180      39.303  95.059  15.521  1.00  0.00           C  
ATOM    638  N   ALA A 182      42.411  90.872  16.904  1.00  0.00           N  
ATOM    639  CA  ALA A 182      42.711  89.483  16.568  1.00  0.00           C  
ATOM    640  C   ALA A 182      42.812  88.642  17.841  1.00  0.00           C  
ATOM    641  O   ALA A 182      42.157  87.606  17.973  1.00  0.00           O  
ATOM    642  CB  ALA A 182      44.008  89.406  15.780  1.00  0.00           C  
ATOM    643  N   VAL A 183      43.638  89.093  18.777  1.00  0.00           N  
ATOM    644  CA  VAL A 183      43.798  88.388  20.040  1.00  0.00           C  
ATOM    645  C   VAL A 183      42.446  88.295  20.738  1.00  0.00           C  
ATOM    646  O   VAL A 183      42.061  87.246  21.256  1.00  0.00           O  
ATOM    647  CB  VAL A 183      44.775  89.128  20.962  1.00  0.00           C  
ATOM    648  CG1 VAL A 183      44.675  88.572  22.377  1.00  0.00           C  
ATOM    649  CG2 VAL A 183      46.191  88.980  20.428  1.00  0.00           C  
ATOM    650  N   GLN A 184      41.732  89.410  20.742  1.00  0.00           N  
ATOM    651  CA  GLN A 184      40.431  89.479  21.371  1.00  0.00           C  
ATOM    652  C   GLN A 184      39.423  88.522  20.708  1.00  0.00           C  
ATOM    653  O   GLN A 184      38.875  87.637  21.370  1.00  0.00           O  
ATOM    654  CB  GLN A 184      39.939  90.924  21.322  1.00  0.00           C  
ATOM    655  CG  GLN A 184      38.604  91.165  21.973  1.00  0.00           C  
ATOM    656  CD  GLN A 184      38.079  92.553  21.679  1.00  0.00           C  
ATOM    657  OE1 GLN A 184      38.699  93.558  22.045  1.00  0.00           O  
ATOM    658  NE2 GLN A 184      36.934  92.619  21.007  1.00  0.00           N  
ATOM    659  N   TRP A 185      39.181  88.680  19.410  1.00  0.00           N  
ATOM    660  CA  TRP A 185      38.232  87.804  18.730  1.00  0.00           C  
ATOM    661  C   TRP A 185      38.607  86.329  18.862  1.00  0.00           C  
ATOM    662  O   TRP A 185      37.778  85.506  19.246  1.00  0.00           O  
ATOM    663  CB  TRP A 185      38.113  88.171  17.247  1.00  0.00           C  
ATOM    664  CG  TRP A 185      37.565  89.542  17.008  1.00  0.00           C  
ATOM    665  CD1 TRP A 185      36.927  90.342  17.915  1.00  0.00           C  
ATOM    666  CD2 TRP A 185      37.602  90.280  15.781  1.00  0.00           C  
ATOM    667  NE1 TRP A 185      36.567  91.533  17.330  1.00  0.00           N  
ATOM    668  CE2 TRP A 185      36.971  91.523  16.021  1.00  0.00           C  
ATOM    669  CE3 TRP A 185      38.107  90.012  14.501  1.00  0.00           C  
ATOM    670  CZ2 TRP A 185      36.835  92.500  15.028  1.00  0.00           C  
ATOM    671  CZ3 TRP A 185      37.970  90.984  13.512  1.00  0.00           C  
ATOM    672  CH2 TRP A 185      37.338  92.214  13.784  1.00  0.00           C  
ATOM    673  N   ALA A 186      39.858  85.998  18.549  1.00  0.00           N  
ATOM    674  CA  ALA A 186      40.338  84.616  18.628  1.00  0.00           C  
ATOM    675  C   ALA A 186      40.031  84.010  19.988  1.00  0.00           C  
ATOM    676  O   ALA A 186      40.048  82.792  20.159  1.00  0.00           O  
ATOM    677  CB  ALA A 186      41.844  84.564  18.368  1.00  0.00           C  
ATOM    678  N   GLU A 187      39.752  84.877  20.953  1.00  0.00           N  
ATOM    679  CA  GLU A 187      39.448  84.453  22.301  1.00  0.00           C  
ATOM    680  C   GLU A 187      37.979  84.093  22.452  1.00  0.00           C  
ATOM    681  O   GLU A 187      37.630  82.920  22.556  1.00  0.00           O  
ATOM    682  CB  GLU A 187      39.818  85.565  23.285  1.00  0.00           C  
ATOM    683  CG  GLU A 187      39.405  85.298  24.718  1.00  0.00           C  
ATOM    684  CD  GLU A 187      39.863  83.936  25.208  1.00  0.00           C  
ATOM    685  OE1 GLU A 187      41.082  83.660  25.152  1.00  0.00           O  
ATOM    686  OE2 GLU A 187      39.001  83.143  25.649  1.00  0.00           O  
ATOM    687  N   LYS A 188      37.116  85.104  22.448  1.00  0.00           N  
ATOM    688  CA  LYS A 188      35.691  84.864  22.626  1.00  0.00           C  
ATOM    689  C   LYS A 188      34.937  84.455  21.359  1.00  0.00           C  
ATOM    690  O   LYS A 188      33.752  84.752  21.221  1.00  0.00           O  
ATOM    691  CB  LYS A 188      35.031  86.091  23.310  1.00  0.00           C  
ATOM    692  CG  LYS A 188      35.442  86.242  24.812  1.00  0.00           C  
ATOM    693  CD  LYS A 188      34.718  87.349  25.633  1.00  0.00           C  
ATOM    694  CE  LYS A 188      35.185  87.320  27.124  1.00  0.00           C  
ATOM    695  NZ  LYS A 188      34.656  88.356  28.108  1.00  0.00           N  
ATOM    696  N   PHE A 189      35.615  83.752  20.447  1.00  0.00           N  
ATOM    697  CA  PHE A 189      34.971  83.303  19.207  1.00  0.00           C  
ATOM    698  C   PHE A 189      34.485  81.864  19.345  1.00  0.00           C  
ATOM    699  O   PHE A 189      35.254  80.968  19.677  1.00  0.00           O  
ATOM    700  CB  PHE A 189      35.920  83.410  18.001  1.00  0.00           C  
ATOM    701  CG  PHE A 189      35.242  83.130  16.678  1.00  0.00           C  
ATOM    702  CD1 PHE A 189      34.788  81.847  16.367  1.00  0.00           C  
ATOM    703  CD2 PHE A 189      34.975  84.164  15.788  1.00  0.00           C  
ATOM    704  CE1 PHE A 189      34.072  81.599  15.198  1.00  0.00           C  
ATOM    705  CE2 PHE A 189      34.260  83.930  14.619  1.00  0.00           C  
ATOM    706  CZ  PHE A 189      33.804  82.641  14.322  1.00  0.00           C  
ATOM    707  N   PRO A 190      33.197  81.626  19.076  1.00  0.00           N  
ATOM    708  CA  PRO A 190      32.597  80.291  19.175  1.00  0.00           C  
ATOM    709  C   PRO A 190      32.924  79.299  18.062  1.00  0.00           C  
ATOM    710  O   PRO A 190      32.425  79.403  16.945  1.00  0.00           O  
ATOM    711  CB  PRO A 190      31.105  80.597  19.256  1.00  0.00           C  
ATOM    712  CG  PRO A 190      30.975  81.826  18.396  1.00  0.00           C  
ATOM    713  CD  PRO A 190      32.166  82.651  18.821  1.00  0.00           C  
ATOM    714  N   CYS A 191      33.759  78.322  18.381  1.00  0.00           N  
ATOM    715  CA  CYS A 191      34.120  77.303  17.408  1.00  0.00           C  
ATOM    716  C   CYS A 191      32.934  76.375  17.240  1.00  0.00           C  
ATOM    717  O   CYS A 191      32.611  75.941  16.138  1.00  0.00           O  
ATOM    718  CB  CYS A 191      35.323  76.504  17.903  1.00  0.00           C  
ATOM    719  SG  CYS A 191      36.846  77.448  17.909  1.00  0.00           S  
ATOM    720  N   GLY A 193      32.305  76.084  18.371  1.00  0.00           N  
ATOM    721  CA  GLY A 193      31.159  75.203  18.432  1.00  0.00           C  
ATOM    722  C   GLY A 193      30.764  74.392  17.215  1.00  0.00           C  
ATOM    723  O   GLY A 193      30.011  74.876  16.372  1.00  0.00           O  
ATOM    724  N   ASP A 196      31.268  73.167  17.110  1.00  0.00           N  
ATOM    725  CA  ASP A 196      30.893  72.279  16.003  1.00  0.00           C  
ATOM    726  C   ASP A 196      31.454  72.535  14.607  1.00  0.00           C  
ATOM    727  O   ASP A 196      31.467  71.624  13.780  1.00  0.00           O  
ATOM    728  CB  ASP A 196      29.359  72.207  15.898  1.00  0.00           C  
ATOM    729  CG  ASP A 196      28.770  71.014  16.635  1.00  0.00           C  
ATOM    730  OD1 ASP A 196      29.160  70.757  17.800  1.00  0.00           O  
ATOM    731  OD2 ASP A 196      27.906  70.338  16.042  1.00  0.00           O  
ATOM    732  N   PHE A 197      31.909  73.753  14.333  1.00  0.00           N  
ATOM    733  CA  PHE A 197      32.431  74.067  13.005  1.00  0.00           C  
ATOM    734  C   PHE A 197      33.949  74.178  12.897  1.00  0.00           C  
ATOM    735  O   PHE A 197      34.551  73.636  11.974  1.00  0.00           O  
ATOM    736  CB  PHE A 197      31.798  75.363  12.475  1.00  0.00           C  
ATOM    737  CG  PHE A 197      30.412  75.185  11.919  1.00  0.00           C  
ATOM    738  CD1 PHE A 197      29.317  75.060  12.760  1.00  0.00           C  
ATOM    739  CD2 PHE A 197      30.202  75.148  10.545  1.00  0.00           C  
ATOM    740  CE1 PHE A 197      28.032  74.902  12.239  1.00  0.00           C  
ATOM    741  CE2 PHE A 197      28.922  74.989  10.013  1.00  0.00           C  
ATOM    742  CZ  PHE A 197      27.837  74.866  10.862  1.00  0.00           C  
ATOM    743  N   LEU A 198      34.566  74.883  13.835  1.00  0.00           N  
ATOM    744  CA  LEU A 198      36.007  75.068  13.807  1.00  0.00           C  
ATOM    745  C   LEU A 198      36.719  74.278  14.891  1.00  0.00           C  
ATOM    746  O   LEU A 198      36.122  73.919  15.905  1.00  0.00           O  
ATOM    747  CB  LEU A 198      36.340  76.548  13.988  1.00  0.00           C  
ATOM    748  CG  LEU A 198      35.512  77.533  13.164  1.00  0.00           C  
ATOM    749  CD1 LEU A 198      35.998  78.964  13.437  1.00  0.00           C  
ATOM    750  CD2 LEU A 198      35.620  77.174  11.679  1.00  0.00           C  
ATOM    751  N   GLU A 199      38.001  74.009  14.663  1.00  0.00           N  
ATOM    752  CA  GLU A 199      38.829  73.309  15.636  1.00  0.00           C  
ATOM    753  C   GLU A 199      39.358  74.389  16.580  1.00  0.00           C  
ATOM    754  O   GLU A 199      39.361  74.226  17.802  1.00  0.00           O  
ATOM    755  CB  GLU A 199      39.999  72.597  14.943  1.00  0.00           C  
ATOM    756  CG  GLU A 199      41.128  72.186  15.886  1.00  0.00           C  
ATOM    757  CD  GLU A 199      42.275  71.469  15.184  1.00  0.00           C  
ATOM    758  OE1 GLU A 199      42.138  71.113  13.993  1.00  0.00           O  
ATOM    759  OE2 GLU A 199      43.320  71.254  15.833  1.00  0.00           O  
ATOM    760  N   LYS A 200      39.790  75.505  16.002  1.00  0.00           N  
ATOM    761  CA  LYS A 200      40.313  76.609  16.789  1.00  0.00           C  
ATOM    762  C   LYS A 200      40.436  77.874  15.960  1.00  0.00           C  
ATOM    763  O   LYS A 200      40.386  77.833  14.733  1.00  0.00           O  
ATOM    764  CB  LYS A 200      41.687  76.248  17.373  1.00  0.00           C  
ATOM    765  CG  LYS A 200      42.778  75.935  16.344  1.00  0.00           C  
ATOM    766  CD  LYS A 200      44.131  75.752  17.037  1.00  0.00           C  
ATOM    767  CE  LYS A 200      45.267  75.448  16.067  1.00  0.00           C  
ATOM    768  NZ  LYS A 200      45.127  74.114  15.429  1.00  0.00           N  
ATOM    769  N   VAL A 201      40.585  78.999  16.648  1.00  0.00           N  
ATOM    770  CA  VAL A 201      40.749  80.290  16.001  1.00  0.00           C  
ATOM    771  C   VAL A 201      41.981  80.896  16.653  1.00  0.00           C  
ATOM    772  O   VAL A 201      42.085  80.903  17.875  1.00  0.00           O  
ATOM    773  CB  VAL A 201      39.537  81.220  16.256  1.00  0.00           C  
ATOM    774  CG1 VAL A 201      39.758  82.558  15.568  1.00  0.00           C  
ATOM    775  CG2 VAL A 201      38.262  80.575  15.747  1.00  0.00           C  
ATOM    776  N   GLU A 202      42.921  81.387  15.852  1.00  0.00           N  
ATOM    777  CA  GLU A 202      44.130  81.986  16.410  1.00  0.00           C  
ATOM    778  C   GLU A 202      44.432  83.390  15.905  1.00  0.00           C  
ATOM    779  O   GLU A 202      43.881  83.846  14.905  1.00  0.00           O  
ATOM    780  CB  GLU A 202      45.341  81.099  16.140  1.00  0.00           C  
ATOM    781  CG  GLU A 202      45.396  79.852  16.986  1.00  0.00           C  
ATOM    782  CD  GLU A 202      46.525  78.933  16.571  1.00  0.00           C  
ATOM    783  OE1 GLU A 202      47.239  79.277  15.601  1.00  0.00           O  
ATOM    784  OE2 GLU A 202      46.695  77.869  17.210  1.00  0.00           O  
ATOM    785  N   ALA A 203      45.325  84.064  16.619  1.00  0.00           N  
ATOM    786  CA  ALA A 203      45.738  85.411  16.267  1.00  0.00           C  
ATOM    787  C   ALA A 203      47.210  85.406  15.866  1.00  0.00           C  
ATOM    788  O   ALA A 203      48.043  84.772  16.514  1.00  0.00           O  
ATOM    789  CB  ALA A 203      45.517  86.363  17.453  1.00  0.00           C  
ATOM    790  N   ASN A 204      47.513  86.108  14.782  1.00  0.00           N  
ATOM    791  CA  ASN A 204      48.875  86.229  14.289  1.00  0.00           C  
ATOM    792  C   ASN A 204      48.996  87.662  13.784  1.00  0.00           C  
ATOM    793  O   ASN A 204      48.626  87.977  12.651  1.00  0.00           O  
ATOM    794  CB  ASN A 204      49.131  85.227  13.154  1.00  0.00           C  
ATOM    795  CG  ASN A 204      50.550  85.312  12.600  1.00  0.00           C  
ATOM    796  OD1 ASN A 204      51.368  86.107  13.065  1.00  0.00           O  
ATOM    797  ND2 ASN A 204      50.844  84.489  11.599  1.00  0.00           N  
ATOM    798  N   GLY A 205      49.500  88.533  14.649  1.00  0.00           N  
ATOM    799  CA  GLY A 205      49.645  89.926  14.287  1.00  0.00           C  
ATOM    800  C   GLY A 205      48.292  90.565  14.044  1.00  0.00           C  
ATOM    801  O   GLY A 205      47.405  90.528  14.906  1.00  0.00           O  
ATOM    802  N   PRO A 206      48.107  91.162  12.862  1.00  0.00           N  
ATOM    803  CA  PRO A 206      46.870  91.827  12.459  1.00  0.00           C  
ATOM    804  C   PRO A 206      45.934  90.847  11.756  1.00  0.00           C  
ATOM    805  O   PRO A 206      44.913  91.243  11.186  1.00  0.00           O  
ATOM    806  CB  PRO A 206      47.374  92.907  11.524  1.00  0.00           C  
ATOM    807  CG  PRO A 206      48.440  92.154  10.764  1.00  0.00           C  
ATOM    808  CD  PRO A 206      49.164  91.374  11.855  1.00  0.00           C  
ATOM    809  N   PHE A 207      46.293  89.568  11.793  1.00  0.00           N  
ATOM    810  CA  PHE A 207      45.476  88.536  11.163  1.00  0.00           C  
ATOM    811  C   PHE A 207      44.809  87.642  12.188  1.00  0.00           C  
ATOM    812  O   PHE A 207      45.341  87.412  13.271  1.00  0.00           O  
ATOM    813  CB  PHE A 207      46.317  87.607  10.278  1.00  0.00           C  
ATOM    814  CG  PHE A 207      47.157  88.306   9.265  1.00  0.00           C  
ATOM    815  CD1 PHE A 207      48.397  88.818   9.608  1.00  0.00           C  
ATOM    816  CD2 PHE A 207      46.708  88.450   7.959  1.00  0.00           C  
ATOM    817  CE1 PHE A 207      49.177  89.464   8.665  1.00  0.00           C  
ATOM    818  CE2 PHE A 207      47.484  89.099   7.004  1.00  0.00           C  
ATOM    819  CZ  PHE A 207      48.716  89.605   7.355  1.00  0.00           C  
ATOM    820  N   ILE A 208      43.637  87.132  11.840  1.00  0.00           N  
ATOM    821  CA  ILE A 208      42.960  86.181  12.704  1.00  0.00           C  
ATOM    822  C   ILE A 208      42.833  84.970  11.786  1.00  0.00           C  
ATOM    823  O   ILE A 208      42.496  85.109  10.613  1.00  0.00           O  
ATOM    824  CB  ILE A 208      41.580  86.677  13.194  1.00  0.00           C  
ATOM    825  CG1 ILE A 208      40.947  85.589  14.062  1.00  0.00           C  
ATOM    826  CG2 ILE A 208      40.689  87.060  12.022  1.00  0.00           C  
ATOM    827  CD1 ILE A 208      39.650  85.994  14.699  1.00  0.00           C  
ATOM    828  N   GLN A 209      43.147  83.790  12.302  1.00  0.00           N  
ATOM    829  CA  GLN A 209      43.113  82.589  11.484  1.00  0.00           C  
ATOM    830  C   GLN A 209      42.098  81.548  11.958  1.00  0.00           C  
ATOM    831  O   GLN A 209      41.984  81.260  13.148  1.00  0.00           O  
ATOM    832  CB  GLN A 209      44.529  82.009  11.424  1.00  0.00           C  
ATOM    833  CG  GLN A 209      45.546  82.987  10.818  1.00  0.00           C  
ATOM    834  CD  GLN A 209      47.014  82.606  11.056  1.00  0.00           C  
ATOM    835  OE1 GLN A 209      47.910  83.111  10.369  1.00  0.00           O  
ATOM    836  NE2 GLN A 209      47.266  81.732  12.036  1.00  0.00           N  
ATOM    837  N   PHE A 210      41.357  80.989  11.011  1.00  0.00           N  
ATOM    838  CA  PHE A 210      40.337  80.003  11.326  1.00  0.00           C  
ATOM    839  C   PHE A 210      40.715  78.600  10.879  1.00  0.00           C  
ATOM    840  O   PHE A 210      41.179  78.400   9.756  1.00  0.00           O  
ATOM    841  CB  PHE A 210      39.008  80.405  10.678  1.00  0.00           C  
ATOM    842  CG  PHE A 210      38.566  81.794  11.029  1.00  0.00           C  
ATOM    843  CD1 PHE A 210      39.075  82.893  10.344  1.00  0.00           C  
ATOM    844  CD2 PHE A 210      37.685  82.010  12.086  1.00  0.00           C  
ATOM    845  CE1 PHE A 210      38.721  84.188  10.705  1.00  0.00           C  
ATOM    846  CE2 PHE A 210      37.321  83.304  12.457  1.00  0.00           C  
ATOM    847  CZ  PHE A 210      37.842  84.396  11.765  1.00  0.00           C  
ATOM    848  N   PHE A 211      40.505  77.636  11.769  1.00  0.00           N  
ATOM    849  CA  PHE A 211      40.805  76.234  11.498  1.00  0.00           C  
ATOM    850  C   PHE A 211      39.515  75.412  11.532  1.00  0.00           C  
ATOM    851  O   PHE A 211      38.855  75.332  12.568  1.00  0.00           O  
ATOM    852  CB  PHE A 211      41.767  75.686  12.553  1.00  0.00           C  
ATOM    853  CG  PHE A 211      43.163  76.226  12.453  1.00  0.00           C  
ATOM    854  CD1 PHE A 211      43.457  77.529  12.863  1.00  0.00           C  
ATOM    855  CD2 PHE A 211      44.201  75.421  11.981  1.00  0.00           C  
ATOM    856  CE1 PHE A 211      44.773  78.024  12.807  1.00  0.00           C  
ATOM    857  CE2 PHE A 211      45.513  75.903  11.922  1.00  0.00           C  
ATOM    858  CZ  PHE A 211      45.799  77.206  12.335  1.00  0.00           C  
ATOM    859  N   PHE A 212      39.162  74.797  10.407  1.00  0.00           N  
ATOM    860  CA  PHE A 212      37.951  73.987  10.328  1.00  0.00           C  
ATOM    861  C   PHE A 212      38.045  72.761  11.232  1.00  0.00           C  
ATOM    862  O   PHE A 212      39.132  72.343  11.630  1.00  0.00           O  
ATOM    863  CB  PHE A 212      37.718  73.510   8.897  1.00  0.00           C  
ATOM    864  CG  PHE A 212      37.584  74.617   7.892  1.00  0.00           C  
ATOM    865  CD1 PHE A 212      37.494  75.945   8.292  1.00  0.00           C  
ATOM    866  CD2 PHE A 212      37.565  74.327   6.534  1.00  0.00           C  
ATOM    867  CE1 PHE A 212      37.392  76.969   7.353  1.00  0.00           C  
ATOM    868  CE2 PHE A 212      37.462  75.342   5.594  1.00  0.00           C  
ATOM    869  CZ  PHE A 212      37.376  76.670   6.008  1.00  0.00           C  
ATOM    870  N   ASN A 214      36.891  72.190  11.549  1.00  0.00           N  
ATOM    871  CA  ASN A 214      36.808  71.006  12.384  1.00  0.00           C  
ATOM    872  C   ASN A 214      37.013  69.836  11.424  1.00  0.00           C  
ATOM    873  O   ASN A 214      36.139  69.538  10.609  1.00  0.00           O  
ATOM    874  CB  ASN A 214      35.421  70.931  13.007  1.00  0.00           C  
ATOM    875  CG  ASN A 214      35.319  69.879  14.074  1.00  0.00           C  
ATOM    876  OD1 ASN A 214      36.014  68.866  14.031  1.00  0.00           O  
ATOM    877  ND2 ASN A 214      34.433  70.103  15.037  1.00  0.00           N  
ATOM    878  N   PRO A 215      38.169  69.160  11.502  1.00  0.00           N  
ATOM    879  CA  PRO A 215      38.452  68.030  10.612  1.00  0.00           C  
ATOM    880  C   PRO A 215      37.398  66.936  10.616  1.00  0.00           C  
ATOM    881  O   PRO A 215      37.070  66.387   9.564  1.00  0.00           O  
ATOM    882  CB  PRO A 215      39.813  67.540  11.100  1.00  0.00           C  
ATOM    883  CG  PRO A 215      40.459  68.793  11.584  1.00  0.00           C  
ATOM    884  CD  PRO A 215      39.328  69.431  12.370  1.00  0.00           C  
ATOM    885  N   GLN A 216      36.866  66.612  11.791  1.00  0.00           N  
ATOM    886  CA  GLN A 216      35.842  65.579  11.872  1.00  0.00           C  
ATOM    887  C   GLN A 216      34.527  66.059  11.281  1.00  0.00           C  
ATOM    888  O   GLN A 216      33.799  65.278  10.669  1.00  0.00           O  
ATOM    889  CB  GLN A 216      35.650  65.132  13.314  1.00  0.00           C  
ATOM    890  CG  GLN A 216      36.815  64.312  13.821  1.00  0.00           C  
ATOM    891  CD  GLN A 216      37.244  63.236  12.824  1.00  0.00           C  
ATOM    892  OE1 GLN A 216      36.429  62.419  12.382  1.00  0.00           O  
ATOM    893  NE2 GLN A 216      38.531  63.235  12.466  1.00  0.00           N  
ATOM    894  N   PHE A 217      34.222  67.341  11.463  1.00  0.00           N  
ATOM    895  CA  PHE A 217      33.007  67.907  10.899  1.00  0.00           C  
ATOM    896  C   PHE A 217      33.141  67.807   9.381  1.00  0.00           C  
ATOM    897  O   PHE A 217      32.229  67.340   8.697  1.00  0.00           O  
ATOM    898  CB  PHE A 217      32.854  69.375  11.325  1.00  0.00           C  
ATOM    899  CG  PHE A 217      31.659  70.079  10.717  1.00  0.00           C  
ATOM    900  CD1 PHE A 217      30.365  69.674  11.010  1.00  0.00           C  
ATOM    901  CD2 PHE A 217      31.835  71.174   9.873  1.00  0.00           C  
ATOM    902  CE1 PHE A 217      29.265  70.356  10.473  1.00  0.00           C  
ATOM    903  CE2 PHE A 217      30.740  71.860   9.334  1.00  0.00           C  
ATOM    904  CZ  PHE A 217      29.458  71.451   9.636  1.00  0.00           C  
ATOM    905  N   LEU A 218      34.294  68.229   8.863  1.00  0.00           N  
ATOM    906  CA  LEU A 218      34.546  68.189   7.425  1.00  0.00           C  
ATOM    907  C   LEU A 218      34.348  66.796   6.867  1.00  0.00           C  
ATOM    908  O   LEU A 218      33.614  66.606   5.896  1.00  0.00           O  
ATOM    909  CB  LEU A 218      35.970  68.630   7.106  1.00  0.00           C  
ATOM    910  CG  LEU A 218      36.371  70.063   7.428  1.00  0.00           C  
ATOM    911  CD1 LEU A 218      37.815  70.247   7.029  1.00  0.00           C  
ATOM    912  CD2 LEU A 218      35.472  71.050   6.701  1.00  0.00           C  
ATOM    913  N   ALA A 219      35.019  65.828   7.483  1.00  0.00           N  
ATOM    914  CA  ALA A 219      34.937  64.439   7.055  1.00  0.00           C  
ATOM    915  C   ALA A 219      33.491  63.985   6.890  1.00  0.00           C  
ATOM    916  O   ALA A 219      33.109  63.477   5.830  1.00  0.00           O  
ATOM    917  CB  ALA A 219      35.654  63.551   8.053  1.00  0.00           C  
ATOM    918  N   LYS A 220      32.696  64.188   7.937  1.00  0.00           N  
ATOM    919  CA  LYS A 220      31.292  63.800   7.940  1.00  0.00           C  
ATOM    920  C   LYS A 220      30.497  64.355   6.774  1.00  0.00           C  
ATOM    921  O   LYS A 220      29.538  63.731   6.328  1.00  0.00           O  
ATOM    922  CB  LYS A 220      30.629  64.219   9.252  1.00  0.00           C  
ATOM    923  CG  LYS A 220      31.074  63.408  10.457  1.00  0.00           C  
ATOM    924  CD  LYS A 220      30.465  63.945  11.739  1.00  0.00           C  
ATOM    925  CE  LYS A 220      30.965  63.179  12.953  1.00  0.00           C  
ATOM    926  NZ  LYS A 220      30.500  63.807  14.222  1.00  0.00           N  
ATOM    927  N   LEU A 221      30.877  65.525   6.278  1.00  0.00           N  
ATOM    928  CA  LEU A 221      30.158  66.112   5.150  1.00  0.00           C  
ATOM    929  C   LEU A 221      30.879  65.899   3.813  1.00  0.00           C  
ATOM    930  O   LEU A 221      30.275  65.438   2.843  1.00  0.00           O  
ATOM    931  CB  LEU A 221      29.946  67.616   5.366  1.00  0.00           C  
ATOM    932  CG  LEU A 221      29.275  68.116   6.650  1.00  0.00           C  
ATOM    933  CD1 LEU A 221      28.945  69.588   6.500  1.00  0.00           C  
ATOM    934  CD2 LEU A 221      28.013  67.345   6.917  1.00  0.00           C  
ATOM    935  N   VAL A 222      32.173  66.226   3.782  1.00  0.00           N  
ATOM    936  CA  VAL A 222      32.992  66.126   2.576  1.00  0.00           C  
ATOM    937  C   VAL A 222      33.169  64.750   1.937  1.00  0.00           C  
ATOM    938  O   VAL A 222      32.944  64.602   0.738  1.00  0.00           O  
ATOM    939  CB  VAL A 222      34.398  66.731   2.811  1.00  0.00           C  
ATOM    940  CG1 VAL A 222      35.280  66.515   1.585  1.00  0.00           C  
ATOM    941  CG2 VAL A 222      34.276  68.210   3.098  1.00  0.00           C  
ATOM    942  N   ILE A 223      33.587  63.750   2.707  1.00  0.00           N  
ATOM    943  CA  ILE A 223      33.775  62.424   2.125  1.00  0.00           C  
ATOM    944  C   ILE A 223      32.457  61.877   1.560  1.00  0.00           C  
ATOM    945  O   ILE A 223      32.424  61.363   0.442  1.00  0.00           O  
ATOM    946  CB  ILE A 223      34.380  61.426   3.150  1.00  0.00           C  
ATOM    947  CG1 ILE A 223      35.759  61.919   3.593  1.00  0.00           C  
ATOM    948  CG2 ILE A 223      34.519  60.037   2.518  1.00  0.00           C  
ATOM    949  CD1 ILE A 223      36.438  61.019   4.610  1.00  0.00           C  
ATOM    950  N   PRO A 224      31.354  61.986   2.320  1.00  0.00           N  
ATOM    951  CA  PRO A 224      30.063  61.490   1.832  1.00  0.00           C  
ATOM    952  C   PRO A 224      29.625  62.214   0.564  1.00  0.00           C  
ATOM    953  O   PRO A 224      29.123  61.594  -0.373  1.00  0.00           O  
ATOM    954  CB  PRO A 224      29.123  61.768   3.000  1.00  0.00           C  
ATOM    955  CG  PRO A 224      30.009  61.599   4.178  1.00  0.00           C  
ATOM    956  CD  PRO A 224      31.255  62.352   3.743  1.00  0.00           C  
ATOM    957  N   ASP A 225      29.827  63.529   0.539  1.00  0.00           N  
ATOM    958  CA  ASP A 225      29.450  64.336  -0.613  1.00  0.00           C  
ATOM    959  C   ASP A 225      30.239  64.004  -1.879  1.00  0.00           C  
ATOM    960  O   ASP A 225      29.676  63.952  -2.971  1.00  0.00           O  
ATOM    961  CB  ASP A 225      29.603  65.819  -0.290  1.00  0.00           C  
ATOM    962  CG  ASP A 225      29.100  66.709  -1.411  1.00  0.00           C  
ATOM    963  OD1 ASP A 225      28.029  66.398  -1.970  1.00  0.00           O  
ATOM    964  OD2 ASP A 225      29.762  67.719  -1.729  1.00  0.00           O  
ATOM    965  N   ILE A 226      31.542  63.789  -1.732  1.00  0.00           N  
ATOM    966  CA  ILE A 226      32.392  63.458  -2.868  1.00  0.00           C  
ATOM    967  C   ILE A 226      31.966  62.120  -3.448  1.00  0.00           C  
ATOM    968  O   ILE A 226      31.734  61.991  -4.651  1.00  0.00           O  
ATOM    969  CB  ILE A 226      33.881  63.342  -2.456  1.00  0.00           C  
ATOM    970  CG1 ILE A 226      34.417  64.705  -2.018  1.00  0.00           C  
ATOM    971  CG2 ILE A 226      34.704  62.794  -3.619  1.00  0.00           C  
ATOM    972  CD1 ILE A 226      35.818  64.656  -1.473  1.00  0.00           C  
ATOM    973  N   LEU A 227      31.864  61.119  -2.585  1.00  0.00           N  
ATOM    974  CA  LEU A 227      31.482  59.794  -3.036  1.00  0.00           C  
ATOM    975  C   LEU A 227      30.083  59.773  -3.633  1.00  0.00           C  
ATOM    976  O   LEU A 227      29.791  58.972  -4.523  1.00  0.00           O  
ATOM    977  CB  LEU A 227      31.578  58.802  -1.881  1.00  0.00           C  
ATOM    978  CG  LEU A 227      32.981  58.709  -1.282  1.00  0.00           C  
ATOM    979  CD1 LEU A 227      33.020  57.611  -0.240  1.00  0.00           C  
ATOM    980  CD2 LEU A 227      33.989  58.430  -2.380  1.00  0.00           C  
ATOM    981  N   THR A 228      29.221  60.661  -3.154  1.00  0.00           N  
ATOM    982  CA  THR A 228      27.861  60.717  -3.659  1.00  0.00           C  
ATOM    983  C   THR A 228      27.777  61.371  -5.034  1.00  0.00           C  
ATOM    984  O   THR A 228      27.404  60.730  -6.017  1.00  0.00           O  
ATOM    985  CB  THR A 228      26.948  61.486  -2.690  1.00  0.00           C  
ATOM    986  OG1 THR A 228      26.914  60.804  -1.431  1.00  0.00           O  
ATOM    987  CG2 THR A 228      25.538  61.580  -3.250  1.00  0.00           C  
ATOM    988  N   ARG A 229      28.130  62.649  -5.105  1.00  0.00           N  
ATOM    989  CA  ARG A 229      28.068  63.377  -6.366  1.00  0.00           C  
ATOM    990  C   ARG A 229      29.164  62.986  -7.363  1.00  0.00           C  
ATOM    991  O   ARG A 229      29.114  63.364  -8.535  1.00  0.00           O  
ATOM    992  CB  ARG A 229      28.108  64.879  -6.082  1.00  0.00           C  
ATOM    993  CG  ARG A 229      26.926  65.375  -5.244  1.00  0.00           C  
ATOM    994  CD  ARG A 229      27.216  66.728  -4.631  1.00  0.00           C  
ATOM    995  NE  ARG A 229      27.508  67.730  -5.651  1.00  0.00           N  
ATOM    996  CZ  ARG A 229      28.356  68.743  -5.489  1.00  0.00           C  
ATOM    997  NH1 ARG A 229      29.011  68.898  -4.344  1.00  0.00           N  
ATOM    998  NH2 ARG A 229      28.547  69.601  -6.480  1.00  0.00           N  
ATOM    999  N   LYS A 230      30.145  62.223  -6.892  1.00  0.00           N  
ATOM   1000  CA  LYS A 230      31.251  61.777  -7.726  1.00  0.00           C  
ATOM   1001  C   LYS A 230      31.829  62.827  -8.680  1.00  0.00           C  
ATOM   1002  O   LYS A 230      32.445  63.809  -8.247  1.00  0.00           O  
ATOM   1003  CB  LYS A 230      30.830  60.555  -8.526  1.00  0.00           C  
ATOM   1004  CG  LYS A 230      30.462  59.366  -7.687  1.00  0.00           C  
ATOM   1005  CD  LYS A 230      30.171  58.185  -8.585  1.00  0.00           C  
ATOM   1006  CE  LYS A 230      29.740  56.967  -7.794  1.00  0.00           C  
ATOM   1007  NZ  LYS A 230      29.531  55.803  -8.703  1.00  0.00           N  
ATOM   1008  N   GLU A 232      31.620  62.618  -9.978  1.00  0.00           N  
ATOM   1009  CA  GLU A 232      32.150  63.511 -11.002  1.00  0.00           C  
ATOM   1010  C   GLU A 232      31.605  64.928 -11.000  1.00  0.00           C  
ATOM   1011  O   GLU A 232      32.103  65.790 -11.724  1.00  0.00           O  
ATOM   1012  CB  GLU A 232      31.969  62.880 -12.383  1.00  0.00           C  
ATOM   1013  CG  GLU A 232      32.829  61.629 -12.562  1.00  0.00           C  
ATOM   1014  CD  GLU A 232      32.750  61.023 -13.954  1.00  0.00           C  
ATOM   1015  OE1 GLU A 232      32.994  61.751 -14.945  1.00  0.00           O  
ATOM   1016  OE2 GLU A 232      32.455  59.810 -14.050  1.00  0.00           O  
ATOM   1017  N   ASP A 233      30.593  65.175 -10.181  1.00  0.00           N  
ATOM   1018  CA  ASP A 233      30.005  66.501 -10.092  1.00  0.00           C  
ATOM   1019  C   ASP A 233      30.495  67.220  -8.850  1.00  0.00           C  
ATOM   1020  O   ASP A 233      30.145  68.376  -8.626  1.00  0.00           O  
ATOM   1021  CB  ASP A 233      28.479  66.413 -10.032  1.00  0.00           C  
ATOM   1022  CG  ASP A 233      27.867  66.015 -11.352  1.00  0.00           C  
ATOM   1023  OD1 ASP A 233      28.128  66.721 -12.351  1.00  0.00           O  
ATOM   1024  OD2 ASP A 233      27.124  65.006 -11.387  1.00  0.00           O  
ATOM   1025  N   TYR A 234      31.310  66.545  -8.044  1.00  0.00           N  
ATOM   1026  CA  TYR A 234      31.797  67.156  -6.817  1.00  0.00           C  
ATOM   1027  C   TYR A 234      32.212  68.623  -6.936  1.00  0.00           C  
ATOM   1028  O   TYR A 234      31.640  69.495  -6.275  1.00  0.00           O  
ATOM   1029  CB  TYR A 234      32.951  66.354  -6.218  1.00  0.00           C  
ATOM   1030  CG  TYR A 234      33.493  66.992  -4.953  1.00  0.00           C  
ATOM   1031  CD1 TYR A 234      32.654  67.274  -3.873  1.00  0.00           C  
ATOM   1032  CD2 TYR A 234      34.832  67.366  -4.856  1.00  0.00           C  
ATOM   1033  CE1 TYR A 234      33.134  67.917  -2.738  1.00  0.00           C  
ATOM   1034  CE2 TYR A 234      35.321  68.012  -3.724  1.00  0.00           C  
ATOM   1035  CZ  TYR A 234      34.470  68.287  -2.672  1.00  0.00           C  
ATOM   1036  OH  TYR A 234      34.958  68.952  -1.569  1.00  0.00           O  
ATOM   1037  N   GLY A 235      33.191  68.920  -7.767  1.00  0.00           N  
ATOM   1038  CA  GLY A 235      33.593  70.315  -7.863  1.00  0.00           C  
ATOM   1039  C   GLY A 235      32.550  71.265  -8.434  1.00  0.00           C  
ATOM   1040  O   GLY A 235      32.709  72.483  -8.383  1.00  0.00           O  
ATOM   1041  N   SER A 236      31.474  70.707  -8.976  1.00  0.00           N  
ATOM   1042  CA  SER A 236      30.425  71.504  -9.598  1.00  0.00           C  
ATOM   1043  C   SER A 236      29.683  72.440  -8.657  1.00  0.00           C  
ATOM   1044  O   SER A 236      29.691  72.265  -7.439  1.00  0.00           O  
ATOM   1045  CB  SER A 236      29.424  70.583 -10.290  1.00  0.00           C  
ATOM   1046  OG  SER A 236      28.496  71.325 -11.054  1.00  0.00           O  
ATOM   1047  N   CYS A 237      29.046  73.440  -9.255  1.00  0.00           N  
ATOM   1048  CA  CYS A 237      28.265  74.449  -8.543  1.00  0.00           C  
ATOM   1049  C   CYS A 237      27.514  75.291  -9.571  1.00  0.00           C  
ATOM   1050  O   CYS A 237      27.958  75.435 -10.711  1.00  0.00           O  
ATOM   1051  CB  CYS A 237      29.183  75.348  -7.721  1.00  0.00           C  
ATOM   1052  SG  CYS A 237      28.376  76.797  -7.030  1.00  0.00           S  
ATOM   1053  N   LYS A 238      26.374  75.843  -9.177  1.00  0.00           N  
ATOM   1054  CA  LYS A 238      25.589  76.667 -10.089  1.00  0.00           C  
ATOM   1055  C   LYS A 238      25.727  78.135  -9.713  1.00  0.00           C  
ATOM   1056  O   LYS A 238      24.764  78.761  -9.279  1.00  0.00           O  
ATOM   1057  CB  LYS A 238      24.109  76.267 -10.036  1.00  0.00           C  
ATOM   1058  CG  LYS A 238      23.832  74.797 -10.335  1.00  0.00           C  
ATOM   1059  CD  LYS A 238      22.341  74.476 -10.237  1.00  0.00           C  
ATOM   1060  CE  LYS A 238      21.522  75.266 -11.261  1.00  0.00           C  
ATOM   1061  NZ  LYS A 238      20.059  74.967 -11.196  1.00  0.00           N  
ATOM   1062  N   LEU A 240      26.924  78.689  -9.867  1.00  0.00           N  
ATOM   1063  CA  LEU A 240      27.117  80.092  -9.528  1.00  0.00           C  
ATOM   1064  C   LEU A 240      26.574  80.967 -10.644  1.00  0.00           C  
ATOM   1065  O   LEU A 240      26.769  82.185 -10.650  1.00  0.00           O  
ATOM   1066  CB  LEU A 240      28.604  80.399  -9.259  1.00  0.00           C  
ATOM   1067  CG  LEU A 240      29.716  80.032 -10.242  1.00  0.00           C  
ATOM   1068  CD1 LEU A 240      29.647  80.907 -11.478  1.00  0.00           C  
ATOM   1069  CD2 LEU A 240      31.053  80.213  -9.554  1.00  0.00           C  
ATOM   1070  N   VAL A 241      25.863  80.328 -11.571  1.00  0.00           N  
ATOM   1071  CA  VAL A 241      25.276  81.005 -12.721  1.00  0.00           C  
ATOM   1072  C   VAL A 241      23.986  80.315 -13.174  1.00  0.00           C  
ATOM   1073  O   VAL A 241      23.901  79.085 -13.198  1.00  0.00           O  
ATOM   1074  CB  VAL A 241      26.305  81.060 -13.895  1.00  0.00           C  
ATOM   1075  CG1 VAL A 241      25.643  80.714 -15.217  1.00  0.00           C  
ATOM   1076  CG2 VAL A 241      26.937  82.450 -13.962  1.00  0.00           C  
ATOM   1077  N   GLU A 243      22.986  81.122 -13.527  1.00  0.00           N  
ATOM   1078  CA  GLU A 243      21.691  80.617 -13.987  1.00  0.00           C  
ATOM   1079  C   GLU A 243      21.347  81.168 -15.377  1.00  0.00           C  
ATOM   1080  O   GLU A 243      21.293  82.384 -15.581  1.00  0.00           O  
ATOM   1081  CB  GLU A 243      20.591  81.005 -12.992  1.00  0.00           C  
ATOM   1082  CG  GLU A 243      20.776  80.438 -11.586  1.00  0.00           C  
ATOM   1083  CD  GLU A 243      20.590  78.929 -11.522  1.00  0.00           C  
ATOM   1084  OE1 GLU A 243      20.273  78.314 -12.564  1.00  0.00           O  
ATOM   1085  OE2 GLU A 243      20.758  78.358 -10.422  1.00  0.00           O  
ATOM   1086  N   ASN A 244      21.117  80.262 -16.324  1.00  0.00           N  
ATOM   1087  CA  ASN A 244      20.781  80.629 -17.697  1.00  0.00           C  
ATOM   1088  C   ASN A 244      21.719  81.683 -18.270  1.00  0.00           C  
ATOM   1089  O   ASN A 244      21.304  82.794 -18.600  1.00  0.00           O  
ATOM   1090  CB  ASN A 244      19.338  81.126 -17.777  1.00  0.00           C  
ATOM   1091  CG  ASN A 244      18.327  80.010 -17.598  1.00  0.00           C  
ATOM   1092  OD1 ASN A 244      17.126  80.258 -17.509  1.00  0.00           O  
ATOM   1093  ND2 ASN A 244      18.809  78.772 -17.552  1.00  0.00           N  
ATOM   1094  N   LYS A 245      22.992  81.325 -18.373  1.00  0.00           N  
ATOM   1095  CA  LYS A 245      24.003  82.214 -18.922  1.00  0.00           C  
ATOM   1096  C   LYS A 245      24.725  81.433 -20.002  1.00  0.00           C  
ATOM   1097  O   LYS A 245      25.026  80.249 -19.833  1.00  0.00           O  
ATOM   1098  CB  LYS A 245      24.980  82.658 -17.835  1.00  0.00           C  
ATOM   1099  CG  LYS A 245      24.831  84.114 -17.432  1.00  0.00           C  
ATOM   1100  CD  LYS A 245      23.422  84.434 -16.967  1.00  0.00           C  
ATOM   1101  CE  LYS A 245      23.253  85.929 -16.742  1.00  0.00           C  
ATOM   1102  NZ  LYS A 245      21.905  86.254 -16.193  1.00  0.00           N  
ATOM   1103  N   LYS A 265      24.985  82.095 -21.120  1.00  0.00           N  
ATOM   1104  CA  LYS A 265      25.641  81.453 -22.246  1.00  0.00           C  
ATOM   1105  C   LYS A 265      26.946  82.162 -22.583  1.00  0.00           C  
ATOM   1106  O   LYS A 265      27.014  83.395 -22.623  1.00  0.00           O  
ATOM   1107  CB  LYS A 265      24.704  81.475 -23.458  1.00  0.00           C  
ATOM   1108  CG  LYS A 265      25.183  80.676 -24.659  1.00  0.00           C  
ATOM   1109  CD  LYS A 265      24.334  80.964 -25.899  1.00  0.00           C  
ATOM   1110  CE  LYS A 265      22.874  80.579 -25.705  1.00  0.00           C  
ATOM   1111  NZ  LYS A 265      22.078  80.793 -26.946  1.00  0.00           N  
ATOM   1112  N   VAL A 266      27.986  81.373 -22.819  1.00  0.00           N  
ATOM   1113  CA  VAL A 266      29.280  81.932 -23.158  1.00  0.00           C  
ATOM   1114  C   VAL A 266      29.869  81.233 -24.374  1.00  0.00           C  
ATOM   1115  O   VAL A 266      29.715  80.021 -24.553  1.00  0.00           O  
ATOM   1116  CB  VAL A 266      30.274  81.815 -21.972  1.00  0.00           C  
ATOM   1117  CG1 VAL A 266      30.431  80.356 -21.569  1.00  0.00           C  
ATOM   1118  CG2 VAL A 266      31.627  82.424 -22.351  1.00  0.00           C  
ATOM   1119  N   ILE A 267      30.519  82.013 -25.225  1.00  0.00           N  
ATOM   1120  CA  ILE A 267      31.157  81.457 -26.399  1.00  0.00           C  
ATOM   1121  C   ILE A 267      32.640  81.522 -26.106  1.00  0.00           C  
ATOM   1122  O   ILE A 267      33.161  82.577 -25.735  1.00  0.00           O  
ATOM   1123  CB  ILE A 267      30.886  82.283 -27.666  1.00  0.00           C  
ATOM   1124  CG1 ILE A 267      29.406  82.226 -28.030  1.00  0.00           C  
ATOM   1125  CG2 ILE A 267      31.723  81.741 -28.816  1.00  0.00           C  
ATOM   1126  CD1 ILE A 267      29.048  83.115 -29.197  1.00  0.00           C  
ATOM   1127  N   ILE A 268      33.311  80.387 -26.250  1.00  0.00           N  
ATOM   1128  CA  ILE A 268      34.740  80.323 -26.019  1.00  0.00           C  
ATOM   1129  C   ILE A 268      35.406  79.905 -27.326  1.00  0.00           C  
ATOM   1130  O   ILE A 268      35.276  78.766 -27.777  1.00  0.00           O  
ATOM   1131  CB  ILE A 268      35.078  79.325 -24.887  1.00  0.00           C  
ATOM   1132  CG1 ILE A 268      34.402  79.775 -23.586  1.00  0.00           C  
ATOM   1133  CG2 ILE A 268      36.585  79.257 -24.688  1.00  0.00           C  
ATOM   1134  CD1 ILE A 268      34.584  78.825 -22.424  1.00  0.00           C  
ATOM   1135  N   GLU A 269      36.102  80.855 -27.940  1.00  0.00           N  
ATOM   1136  CA  GLU A 269      36.788  80.613 -29.199  1.00  0.00           C  
ATOM   1137  C   GLU A 269      38.263  80.328 -28.913  1.00  0.00           C  
ATOM   1138  O   GLU A 269      38.943  81.145 -28.301  1.00  0.00           O  
ATOM   1139  CB  GLU A 269      36.646  81.846 -30.106  1.00  0.00           C  
ATOM   1140  CG  GLU A 269      37.243  81.679 -31.489  1.00  0.00           C  
ATOM   1141  CD  GLU A 269      37.982  82.916 -31.943  1.00  0.00           C  
ATOM   1142  OE1 GLU A 269      37.324  83.935 -32.246  1.00  0.00           O  
ATOM   1143  OE2 GLU A 269      39.228  82.873 -31.982  1.00  0.00           O  
ATOM   1144  N   PHE A 270      38.754  79.172 -29.347  1.00  0.00           N  
ATOM   1145  CA  PHE A 270      40.147  78.828 -29.106  1.00  0.00           C  
ATOM   1146  C   PHE A 270      40.775  77.925 -30.159  1.00  0.00           C  
ATOM   1147  O   PHE A 270      40.079  77.314 -30.966  1.00  0.00           O  
ATOM   1148  CB  PHE A 270      40.305  78.199 -27.718  1.00  0.00           C  
ATOM   1149  CG  PHE A 270      39.387  77.039 -27.461  1.00  0.00           C  
ATOM   1150  CD1 PHE A 270      38.009  77.226 -27.387  1.00  0.00           C  
ATOM   1151  CD2 PHE A 270      39.903  75.760 -27.270  1.00  0.00           C  
ATOM   1152  CE1 PHE A 270      37.156  76.154 -27.124  1.00  0.00           C  
ATOM   1153  CE2 PHE A 270      39.062  74.681 -27.006  1.00  0.00           C  
ATOM   1154  CZ  PHE A 270      37.683  74.879 -26.934  1.00  0.00           C  
ATOM   1155  N   SER A 271      42.106  77.852 -30.120  1.00  0.00           N  
ATOM   1156  CA  SER A 271      42.924  77.077 -31.057  1.00  0.00           C  
ATOM   1157  C   SER A 271      42.996  77.839 -32.378  1.00  0.00           C  
ATOM   1158  O   SER A 271      44.039  78.374 -32.718  1.00  0.00           O  
ATOM   1159  CB  SER A 271      42.353  75.676 -31.283  1.00  0.00           C  
ATOM   1160  OG  SER A 271      43.261  74.895 -32.047  1.00  0.00           O  
ATOM   1161  N   SER A 272      41.879  77.879 -33.104  1.00  0.00           N  
ATOM   1162  CA  SER A 272      41.745  78.598 -34.377  1.00  0.00           C  
ATOM   1163  C   SER A 272      42.958  78.629 -35.304  1.00  0.00           C  
ATOM   1164  O   SER A 272      43.531  79.692 -35.565  1.00  0.00           O  
ATOM   1165  CB  SER A 272      41.305  80.038 -34.107  1.00  0.00           C  
ATOM   1166  OG  SER A 272      40.065  80.069 -33.429  1.00  0.00           O  
ATOM   1167  N   PRO A 273      43.356  77.468 -35.836  1.00  0.00           N  
ATOM   1168  CA  PRO A 273      44.512  77.444 -36.736  1.00  0.00           C  
ATOM   1169  C   PRO A 273      44.150  77.973 -38.125  1.00  0.00           C  
ATOM   1170  O   PRO A 273      42.991  78.288 -38.397  1.00  0.00           O  
ATOM   1171  CB  PRO A 273      44.883  75.968 -36.760  1.00  0.00           C  
ATOM   1172  CG  PRO A 273      43.534  75.304 -36.693  1.00  0.00           C  
ATOM   1173  CD  PRO A 273      42.812  76.112 -35.631  1.00  0.00           C  
ATOM   1174  N   ASN A 274      45.148  78.086 -38.993  1.00  0.00           N  
ATOM   1175  CA  ASN A 274      44.921  78.542 -40.362  1.00  0.00           C  
ATOM   1176  C   ASN A 274      45.092  77.307 -41.232  1.00  0.00           C  
ATOM   1177  O   ASN A 274      45.996  76.502 -41.003  1.00  0.00           O  
ATOM   1178  CB  ASN A 274      45.951  79.592 -40.770  1.00  0.00           C  
ATOM   1179  CG  ASN A 274      46.044  80.729 -39.781  1.00  0.00           C  
ATOM   1180  OD1 ASN A 274      45.093  81.487 -39.590  1.00  0.00           O  
ATOM   1181  ND2 ASN A 274      47.196  80.853 -39.143  1.00  0.00           N  
ATOM   1182  N   ILE A 275      44.228  77.140 -42.220  1.00  0.00           N  
ATOM   1183  CA  ILE A 275      44.343  75.971 -43.071  1.00  0.00           C  
ATOM   1184  C   ILE A 275      45.546  76.104 -43.989  1.00  0.00           C  
ATOM   1185  O   ILE A 275      45.838  77.191 -44.492  1.00  0.00           O  
ATOM   1186  CB  ILE A 275      43.050  75.753 -43.891  1.00  0.00           C  
ATOM   1187  CG1 ILE A 275      41.932  75.304 -42.945  1.00  0.00           C  
ATOM   1188  CG2 ILE A 275      43.281  74.725 -44.990  1.00  0.00           C  
ATOM   1189  CD1 ILE A 275      40.651  74.899 -43.630  1.00  0.00           C  
ATOM   1190  N   ALA A 276      46.253  74.993 -44.176  1.00  0.00           N  
ATOM   1191  CA  ALA A 276      47.439  74.937 -45.034  1.00  0.00           C  
ATOM   1192  C   ALA A 276      48.636  75.701 -44.475  1.00  0.00           C  
ATOM   1193  O   ALA A 276      49.733  75.634 -45.028  1.00  0.00           O  
ATOM   1194  CB  ALA A 276      47.107  75.443 -46.442  1.00  0.00           C  
ATOM   1195  N   LYS A 277      48.428  76.447 -43.398  1.00  0.00           N  
ATOM   1196  CA  LYS A 277      49.531  77.169 -42.791  1.00  0.00           C  
ATOM   1197  C   LYS A 277      49.896  76.436 -41.505  1.00  0.00           C  
ATOM   1198  O   LYS A 277      49.124  75.603 -41.022  1.00  0.00           O  
ATOM   1199  CB  LYS A 277      49.159  78.635 -42.528  1.00  0.00           C  
ATOM   1200  CG  LYS A 277      49.291  79.512 -43.771  1.00  0.00           C  
ATOM   1201  CD  LYS A 277      49.508  80.979 -43.434  1.00  0.00           C  
ATOM   1202  CE  LYS A 277      48.270  81.607 -42.799  1.00  0.00           C  
ATOM   1203  NZ  LYS A 277      48.460  83.055 -42.458  1.00  0.00           N  
ATOM   1204  N   PRO A 279      51.081  76.725 -40.939  1.00  0.00           N  
ATOM   1205  CA  PRO A 279      51.561  76.087 -39.711  1.00  0.00           C  
ATOM   1206  C   PRO A 279      50.671  76.232 -38.488  1.00  0.00           C  
ATOM   1207  O   PRO A 279      50.168  77.315 -38.195  1.00  0.00           O  
ATOM   1208  CB  PRO A 279      52.923  76.751 -39.477  1.00  0.00           C  
ATOM   1209  CG  PRO A 279      53.344  77.190 -40.829  1.00  0.00           C  
ATOM   1210  CD  PRO A 279      52.058  77.721 -41.410  1.00  0.00           C  
ATOM   1211  N   PHE A 280      50.476  75.118 -37.792  1.00  0.00           N  
ATOM   1212  CA  PHE A 280      49.721  75.083 -36.546  1.00  0.00           C  
ATOM   1213  C   PHE A 280      50.882  75.250 -35.560  1.00  0.00           C  
ATOM   1214  O   PHE A 280      51.518  74.267 -35.178  1.00  0.00           O  
ATOM   1215  CB  PHE A 280      49.077  73.704 -36.363  1.00  0.00           C  
ATOM   1216  CG  PHE A 280      48.340  73.539 -35.063  1.00  0.00           C  
ATOM   1217  CD1 PHE A 280      49.010  73.129 -33.921  1.00  0.00           C  
ATOM   1218  CD2 PHE A 280      46.981  73.825 -34.973  1.00  0.00           C  
ATOM   1219  CE1 PHE A 280      48.342  73.011 -32.711  1.00  0.00           C  
ATOM   1220  CE2 PHE A 280      46.304  73.706 -33.763  1.00  0.00           C  
ATOM   1221  CZ  PHE A 280      46.989  73.299 -32.630  1.00  0.00           C  
ATOM   1222  N   HIS A 281      51.183  76.488 -35.174  1.00  0.00           N  
ATOM   1223  CA  HIS A 281      52.313  76.752 -34.274  1.00  0.00           C  
ATOM   1224  C   HIS A 281      52.008  76.639 -32.784  1.00  0.00           C  
ATOM   1225  O   HIS A 281      50.892  76.323 -32.390  1.00  0.00           O  
ATOM   1226  CB  HIS A 281      52.917  78.136 -34.577  1.00  0.00           C  
ATOM   1227  CG  HIS A 281      51.935  79.260 -34.474  1.00  0.00           C  
ATOM   1228  ND1 HIS A 281      51.744  80.176 -35.486  1.00  0.00           N  
ATOM   1229  CD2 HIS A 281      51.073  79.605 -33.488  1.00  0.00           C  
ATOM   1230  CE1 HIS A 281      50.805  81.035 -35.129  1.00  0.00           C  
ATOM   1231  NE2 HIS A 281      50.381  80.710 -33.920  1.00  0.00           N  
ATOM   1232  N   ALA A 282      53.021  76.894 -31.962  1.00  0.00           N  
ATOM   1233  CA  ALA A 282      52.882  76.817 -30.514  1.00  0.00           C  
ATOM   1234  C   ALA A 282      51.750  77.714 -30.019  1.00  0.00           C  
ATOM   1235  O   ALA A 282      51.088  77.403 -29.030  1.00  0.00           O  
ATOM   1236  CB  ALA A 282      54.194  77.210 -29.840  1.00  0.00           C  
ATOM   1237  N   GLY A 283      51.532  78.825 -30.716  1.00  0.00           N  
ATOM   1238  CA  GLY A 283      50.477  79.742 -30.326  1.00  0.00           C  
ATOM   1239  C   GLY A 283      49.137  79.044 -30.342  1.00  0.00           C  
ATOM   1240  O   GLY A 283      48.376  79.124 -29.381  1.00  0.00           O  
ATOM   1241  N   HIS A 284      48.852  78.351 -31.438  1.00  0.00           N  
ATOM   1242  CA  HIS A 284      47.601  77.631 -31.576  1.00  0.00           C  
ATOM   1243  C   HIS A 284      47.488  76.550 -30.511  1.00  0.00           C  
ATOM   1244  O   HIS A 284      46.423  76.367 -29.910  1.00  0.00           O  
ATOM   1245  CB  HIS A 284      47.504  76.995 -32.961  1.00  0.00           C  
ATOM   1246  CG  HIS A 284      47.586  77.978 -34.086  1.00  0.00           C  
ATOM   1247  ND1 HIS A 284      48.635  78.000 -34.981  1.00  0.00           N  
ATOM   1248  CD2 HIS A 284      46.749  78.976 -34.460  1.00  0.00           C  
ATOM   1249  CE1 HIS A 284      48.439  78.969 -35.857  1.00  0.00           C  
ATOM   1250  NE2 HIS A 284      47.303  79.577 -35.564  1.00  0.00           N  
ATOM   1251  N   LEU A 285      48.582  75.828 -30.278  1.00  0.00           N  
ATOM   1252  CA  LEU A 285      48.573  74.769 -29.274  1.00  0.00           C  
ATOM   1253  C   LEU A 285      48.156  75.334 -27.928  1.00  0.00           C  
ATOM   1254  O   LEU A 285      47.200  74.870 -27.312  1.00  0.00           O  
ATOM   1255  CB  LEU A 285      49.954  74.128 -29.148  1.00  0.00           C  
ATOM   1256  CG  LEU A 285      50.114  73.114 -28.007  1.00  0.00           C  
ATOM   1257  CD1 LEU A 285      49.118  71.985 -28.162  1.00  0.00           C  
ATOM   1258  CD2 LEU A 285      51.523  72.566 -28.003  1.00  0.00           C  
ATOM   1259  N   ARG A 286      48.881  76.355 -27.491  1.00  0.00           N  
ATOM   1260  CA  ARG A 286      48.631  77.000 -26.213  1.00  0.00           C  
ATOM   1261  C   ARG A 286      47.178  77.448 -26.119  1.00  0.00           C  
ATOM   1262  O   ARG A 286      46.500  77.199 -25.117  1.00  0.00           O  
ATOM   1263  CB  ARG A 286      49.591  78.186 -26.049  1.00  0.00           C  
ATOM   1264  CG  ARG A 286      49.810  78.643 -24.619  1.00  0.00           C  
ATOM   1265  CD  ARG A 286      51.254  79.049 -24.425  1.00  0.00           C  
ATOM   1266  NE  ARG A 286      51.499  79.831 -23.212  1.00  0.00           N  
ATOM   1267  CZ  ARG A 286      51.102  79.482 -21.996  1.00  0.00           C  
ATOM   1268  NH1 ARG A 286      50.421  78.361 -21.811  1.00  0.00           N  
ATOM   1269  NH2 ARG A 286      51.416  80.244 -20.958  1.00  0.00           N  
ATOM   1270  N   SER A 288      46.698  78.106 -27.165  1.00  0.00           N  
ATOM   1271  CA  SER A 288      45.320  78.553 -27.178  1.00  0.00           C  
ATOM   1272  C   SER A 288      44.420  77.324 -27.057  1.00  0.00           C  
ATOM   1273  O   SER A 288      43.407  77.355 -26.363  1.00  0.00           O  
ATOM   1274  CB  SER A 288      45.014  79.295 -28.476  1.00  0.00           C  
ATOM   1275  OG  SER A 288      43.631  79.586 -28.578  1.00  0.00           O  
ATOM   1276  N   THR A 289      44.800  76.234 -27.718  1.00  0.00           N  
ATOM   1277  CA  THR A 289      43.998  75.013 -27.675  1.00  0.00           C  
ATOM   1278  C   THR A 289      43.873  74.436 -26.272  1.00  0.00           C  
ATOM   1279  O   THR A 289      42.797  73.995 -25.872  1.00  0.00           O  
ATOM   1280  CB  THR A 289      44.576  73.898 -28.586  1.00  0.00           C  
ATOM   1281  OG1 THR A 289      44.658  74.367 -29.936  1.00  0.00           O  
ATOM   1282  CG2 THR A 289      43.678  72.671 -28.549  1.00  0.00           C  
ATOM   1283  N   ILE A 290      44.967  74.435 -25.522  1.00  0.00           N  
ATOM   1284  CA  ILE A 290      44.938  73.873 -24.181  1.00  0.00           C  
ATOM   1285  C   ILE A 290      44.174  74.741 -23.189  1.00  0.00           C  
ATOM   1286  O   ILE A 290      43.313  74.244 -22.462  1.00  0.00           O  
ATOM   1287  CB  ILE A 290      46.365  73.609 -23.664  1.00  0.00           C  
ATOM   1288  CG1 ILE A 290      47.061  72.596 -24.583  1.00  0.00           C  
ATOM   1289  CG2 ILE A 290      46.317  73.068 -22.246  1.00  0.00           C  
ATOM   1290  CD1 ILE A 290      48.529  72.363 -24.271  1.00  0.00           C  
ATOM   1291  N   ILE A 291      44.473  76.035 -23.164  1.00  0.00           N  
ATOM   1292  CA  ILE A 291      43.791  76.947 -22.249  1.00  0.00           C  
ATOM   1293  C   ILE A 291      42.287  76.914 -22.493  1.00  0.00           C  
ATOM   1294  O   ILE A 291      41.497  76.744 -21.560  1.00  0.00           O  
ATOM   1295  CB  ILE A 291      44.293  78.395 -22.432  1.00  0.00           C  
ATOM   1296  CG1 ILE A 291      45.789  78.462 -22.118  1.00  0.00           C  
ATOM   1297  CG2 ILE A 291      43.506  79.344 -21.536  1.00  0.00           C  
ATOM   1298  CD1 ILE A 291      46.379  79.844 -22.229  1.00  0.00           C  
ATOM   1299  N   GLY A 292      41.912  77.071 -23.760  1.00  0.00           N  
ATOM   1300  CA  GLY A 292      40.516  77.073 -24.157  1.00  0.00           C  
ATOM   1301  C   GLY A 292      39.750  75.829 -23.761  1.00  0.00           C  
ATOM   1302  O   GLY A 292      38.646  75.919 -23.221  1.00  0.00           O  
ATOM   1303  N   GLY A 293      40.326  74.666 -24.032  1.00  0.00           N  
ATOM   1304  CA  GLY A 293      39.663  73.430 -23.671  1.00  0.00           C  
ATOM   1305  C   GLY A 293      39.312  73.410 -22.191  1.00  0.00           C  
ATOM   1306  O   GLY A 293      38.214  72.991 -21.810  1.00  0.00           O  
ATOM   1307  N   PHE A 294      40.251  73.872 -21.365  1.00  0.00           N  
ATOM   1308  CA  PHE A 294      40.082  73.917 -19.915  1.00  0.00           C  
ATOM   1309  C   PHE A 294      39.050  74.959 -19.519  1.00  0.00           C  
ATOM   1310  O   PHE A 294      38.166  74.686 -18.704  1.00  0.00           O  
ATOM   1311  CB  PHE A 294      41.428  74.220 -19.239  1.00  0.00           C  
ATOM   1312  CG  PHE A 294      41.307  74.924 -17.914  1.00  0.00           C  
ATOM   1313  CD1 PHE A 294      40.831  74.253 -16.787  1.00  0.00           C  
ATOM   1314  CD2 PHE A 294      41.644  76.278 -17.800  1.00  0.00           C  
ATOM   1315  CE1 PHE A 294      40.688  74.918 -15.565  1.00  0.00           C  
ATOM   1316  CE2 PHE A 294      41.507  76.958 -16.585  1.00  0.00           C  
ATOM   1317  CZ  PHE A 294      41.027  76.277 -15.464  1.00  0.00           C  
ATOM   1318  N   LEU A 295      39.158  76.155 -20.088  1.00  0.00           N  
ATOM   1319  CA  LEU A 295      38.203  77.198 -19.763  1.00  0.00           C  
ATOM   1320  C   LEU A 295      36.784  76.723 -20.036  1.00  0.00           C  
ATOM   1321  O   LEU A 295      35.866  77.013 -19.266  1.00  0.00           O  
ATOM   1322  CB  LEU A 295      38.507  78.460 -20.560  1.00  0.00           C  
ATOM   1323  CG  LEU A 295      39.784  79.137 -20.061  1.00  0.00           C  
ATOM   1324  CD1 LEU A 295      40.035  80.469 -20.786  1.00  0.00           C  
ATOM   1325  CD2 LEU A 295      39.633  79.372 -18.569  1.00  0.00           C  
ATOM   1326  N   ALA A 296      36.606  75.976 -21.122  1.00  0.00           N  
ATOM   1327  CA  ALA A 296      35.287  75.458 -21.473  1.00  0.00           C  
ATOM   1328  C   ALA A 296      34.778  74.476 -20.406  1.00  0.00           C  
ATOM   1329  O   ALA A 296      33.633  74.572 -19.958  1.00  0.00           O  
ATOM   1330  CB  ALA A 296      35.334  74.793 -22.840  1.00  0.00           C  
ATOM   1331  N   ASN A 297      35.628  73.540 -19.994  1.00  0.00           N  
ATOM   1332  CA  ASN A 297      35.240  72.580 -18.971  1.00  0.00           C  
ATOM   1333  C   ASN A 297      34.939  73.308 -17.657  1.00  0.00           C  
ATOM   1334  O   ASN A 297      33.973  72.997 -16.961  1.00  0.00           O  
ATOM   1335  CB  ASN A 297      36.359  71.557 -18.722  1.00  0.00           C  
ATOM   1336  CG  ASN A 297      36.645  70.692 -19.927  1.00  0.00           C  
ATOM   1337  OD1 ASN A 297      35.731  70.218 -20.596  1.00  0.00           O  
ATOM   1338  ND2 ASN A 297      37.923  70.470 -20.203  1.00  0.00           N  
ATOM   1339  N   LEU A 298      35.784  74.274 -17.321  1.00  0.00           N  
ATOM   1340  CA  LEU A 298      35.618  75.027 -16.089  1.00  0.00           C  
ATOM   1341  C   LEU A 298      34.292  75.744 -16.105  1.00  0.00           C  
ATOM   1342  O   LEU A 298      33.503  75.634 -15.166  1.00  0.00           O  
ATOM   1343  CB  LEU A 298      36.744  76.051 -15.934  1.00  0.00           C  
ATOM   1344  CG  LEU A 298      36.684  76.945 -14.693  1.00  0.00           C  
ATOM   1345  CD1 LEU A 298      36.904  76.111 -13.442  1.00  0.00           C  
ATOM   1346  CD2 LEU A 298      37.739  78.025 -14.805  1.00  0.00           C  
ATOM   1347  N   TYR A 299      34.046  76.482 -17.181  1.00  0.00           N  
ATOM   1348  CA  TYR A 299      32.808  77.226 -17.293  1.00  0.00           C  
ATOM   1349  C   TYR A 299      31.572  76.349 -17.177  1.00  0.00           C  
ATOM   1350  O   TYR A 299      30.538  76.801 -16.690  1.00  0.00           O  
ATOM   1351  CB  TYR A 299      32.780  78.023 -18.595  1.00  0.00           C  
ATOM   1352  CG  TYR A 299      33.244  79.445 -18.403  1.00  0.00           C  
ATOM   1353  CD1 TYR A 299      34.596  79.743 -18.254  1.00  0.00           C  
ATOM   1354  CD2 TYR A 299      32.321  80.485 -18.275  1.00  0.00           C  
ATOM   1355  CE1 TYR A 299      35.015  81.046 -17.972  1.00  0.00           C  
ATOM   1356  CE2 TYR A 299      32.727  81.783 -17.991  1.00  0.00           C  
ATOM   1357  CZ  TYR A 299      34.073  82.056 -17.838  1.00  0.00           C  
ATOM   1358  OH  TYR A 299      34.478  83.329 -17.526  1.00  0.00           O  
ATOM   1359  N   GLU A 300      31.673  75.094 -17.599  1.00  0.00           N  
ATOM   1360  CA  GLU A 300      30.525  74.201 -17.517  1.00  0.00           C  
ATOM   1361  C   GLU A 300      30.253  73.734 -16.089  1.00  0.00           C  
ATOM   1362  O   GLU A 300      29.130  73.867 -15.602  1.00  0.00           O  
ATOM   1363  CB  GLU A 300      30.706  72.999 -18.445  1.00  0.00           C  
ATOM   1364  CG  GLU A 300      30.892  73.391 -19.895  1.00  0.00           C  
ATOM   1365  CD  GLU A 300      30.635  72.249 -20.852  1.00  0.00           C  
ATOM   1366  OE1 GLU A 300      31.200  71.150 -20.650  1.00  0.00           O  
ATOM   1367  OE2 GLU A 300      29.868  72.457 -21.816  1.00  0.00           O  
ATOM   1368  N   LYS A 301      31.272  73.196 -15.421  1.00  0.00           N  
ATOM   1369  CA  LYS A 301      31.131  72.730 -14.041  1.00  0.00           C  
ATOM   1370  C   LYS A 301      30.678  73.875 -13.142  1.00  0.00           C  
ATOM   1371  O   LYS A 301      30.339  73.670 -11.980  1.00  0.00           O  
ATOM   1372  CB  LYS A 301      32.461  72.175 -13.523  1.00  0.00           C  
ATOM   1373  CG  LYS A 301      32.853  70.827 -14.101  1.00  0.00           C  
ATOM   1374  CD  LYS A 301      31.918  69.728 -13.624  1.00  0.00           C  
ATOM   1375  CE  LYS A 301      32.257  68.398 -14.274  1.00  0.00           C  
ATOM   1376  NZ  LYS A 301      32.234  68.529 -15.755  1.00  0.00           N  
ATOM   1377  N   LEU A 302      30.681  75.087 -13.681  1.00  0.00           N  
ATOM   1378  CA  LEU A 302      30.249  76.239 -12.918  1.00  0.00           C  
ATOM   1379  C   LEU A 302      28.889  76.775 -13.361  1.00  0.00           C  
ATOM   1380  O   LEU A 302      28.521  77.903 -13.029  1.00  0.00           O  
ATOM   1381  CB  LEU A 302      31.312  77.335 -12.963  1.00  0.00           C  
ATOM   1382  CG  LEU A 302      32.541  76.992 -12.115  1.00  0.00           C  
ATOM   1383  CD1 LEU A 302      33.440  78.208 -11.989  1.00  0.00           C  
ATOM   1384  CD2 LEU A 302      32.091  76.532 -10.735  1.00  0.00           C  
ATOM   1385  N   GLY A 303      28.156  75.963 -14.123  1.00  0.00           N  
ATOM   1386  CA  GLY A 303      26.815  76.338 -14.544  1.00  0.00           C  
ATOM   1387  C   GLY A 303      26.539  76.977 -15.890  1.00  0.00           C  
ATOM   1388  O   GLY A 303      25.383  77.062 -16.298  1.00  0.00           O  
ATOM   1389  N   TRP A 304      27.569  77.431 -16.586  1.00  0.00           N  
ATOM   1390  CA  TRP A 304      27.363  78.071 -17.880  1.00  0.00           C  
ATOM   1391  C   TRP A 304      27.029  77.118 -19.029  1.00  0.00           C  
ATOM   1392  O   TRP A 304      27.311  75.917 -18.981  1.00  0.00           O  
ATOM   1393  CB  TRP A 304      28.607  78.856 -18.295  1.00  0.00           C  
ATOM   1394  CG  TRP A 304      28.970  79.981 -17.422  1.00  0.00           C  
ATOM   1395  CD1 TRP A 304      29.501  79.913 -16.169  1.00  0.00           C  
ATOM   1396  CD2 TRP A 304      28.910  81.367 -17.762  1.00  0.00           C  
ATOM   1397  NE1 TRP A 304      29.788  81.178 -15.708  1.00  0.00           N  
ATOM   1398  CE2 TRP A 304      29.434  82.089 -16.669  1.00  0.00           C  
ATOM   1399  CE3 TRP A 304      28.469  82.072 -18.889  1.00  0.00           C  
ATOM   1400  CZ2 TRP A 304      29.529  83.485 -16.672  1.00  0.00           C  
ATOM   1401  CZ3 TRP A 304      28.565  83.455 -18.891  1.00  0.00           C  
ATOM   1402  CH2 TRP A 304      29.092  84.147 -17.789  1.00  0.00           C  
ATOM   1403  N   GLU A 305      26.422  77.685 -20.066  1.00  0.00           N  
ATOM   1404  CA  GLU A 305      26.103  76.950 -21.277  1.00  0.00           C  
ATOM   1405  C   GLU A 305      27.279  77.364 -22.156  1.00  0.00           C  
ATOM   1406  O   GLU A 305      27.494  78.560 -22.407  1.00  0.00           O  
ATOM   1407  CB  GLU A 305      24.784  77.436 -21.870  1.00  0.00           C  
ATOM   1408  CG  GLU A 305      24.506  76.922 -23.274  1.00  0.00           C  
ATOM   1409  CD  GLU A 305      23.209  77.466 -23.836  1.00  0.00           C  
ATOM   1410  OE1 GLU A 305      22.728  78.505 -23.324  1.00  0.00           O  
ATOM   1411  OE2 GLU A 305      22.680  76.863 -24.794  1.00  0.00           O  
ATOM   1412  N   VAL A 306      28.051  76.384 -22.608  1.00  0.00           N  
ATOM   1413  CA  VAL A 306      29.229  76.689 -23.395  1.00  0.00           C  
ATOM   1414  C   VAL A 306      29.179  76.328 -24.865  1.00  0.00           C  
ATOM   1415  O   VAL A 306      28.861  75.198 -25.237  1.00  0.00           O  
ATOM   1416  CB  VAL A 306      30.486  76.006 -22.788  1.00  0.00           C  
ATOM   1417  CG1 VAL A 306      31.738  76.402 -23.579  1.00  0.00           C  
ATOM   1418  CG2 VAL A 306      30.630  76.383 -21.314  1.00  0.00           C  
ATOM   1419  N   ILE A 307      29.510  77.307 -25.697  1.00  0.00           N  
ATOM   1420  CA  ILE A 307      29.574  77.100 -27.130  1.00  0.00           C  
ATOM   1421  C   ILE A 307      31.062  77.138 -27.409  1.00  0.00           C  
ATOM   1422  O   ILE A 307      31.671  78.197 -27.344  1.00  0.00           O  
ATOM   1423  CB  ILE A 307      28.901  78.246 -27.920  1.00  0.00           C  
ATOM   1424  CG1 ILE A 307      27.465  78.460 -27.429  1.00  0.00           C  
ATOM   1425  CG2 ILE A 307      28.909  77.910 -29.415  1.00  0.00           C  
ATOM   1426  CD1 ILE A 307      26.564  77.256 -27.637  1.00  0.00           C  
ATOM   1427  N   ARG A 308      31.651  75.981 -27.676  1.00  0.00           N  
ATOM   1428  CA  ARG A 308      33.078  75.892 -27.968  1.00  0.00           C  
ATOM   1429  C   ARG A 308      33.228  76.130 -29.467  1.00  0.00           C  
ATOM   1430  O   ARG A 308      32.844  75.284 -30.284  1.00  0.00           O  
ATOM   1431  CB  ARG A 308      33.613  74.504 -27.584  1.00  0.00           C  
ATOM   1432  CG  ARG A 308      33.524  74.190 -26.093  1.00  0.00           C  
ATOM   1433  CD  ARG A 308      33.669  72.691 -25.822  1.00  0.00           C  
ATOM   1434  NE  ARG A 308      33.069  72.303 -24.544  1.00  0.00           N  
ATOM   1435  CZ  ARG A 308      33.758  72.037 -23.443  1.00  0.00           C  
ATOM   1436  NH1 ARG A 308      35.083  72.108 -23.451  1.00  0.00           N  
ATOM   1437  NH2 ARG A 308      33.124  71.708 -22.329  1.00  0.00           N  
ATOM   1438  N   MET A 309      33.781  77.287 -29.819  1.00  0.00           N  
ATOM   1439  CA  MET A 309      33.954  77.661 -31.217  1.00  0.00           C  
ATOM   1440  C   MET A 309      35.408  77.696 -31.690  1.00  0.00           C  
ATOM   1441  O   MET A 309      36.289  78.173 -30.979  1.00  0.00           O  
ATOM   1442  CB  MET A 309      33.315  79.031 -31.454  1.00  0.00           C  
ATOM   1443  CG  MET A 309      33.321  79.483 -32.906  1.00  0.00           C  
ATOM   1444  SD  MET A 309      32.721  81.173 -33.085  1.00  0.00           S  
ATOM   1445  CE  MET A 309      31.037  80.994 -32.514  1.00  0.00           C  
ATOM   1446  N   ASN A 310      35.643  77.188 -32.897  1.00  0.00           N  
ATOM   1447  CA  ASN A 310      36.974  77.178 -33.497  1.00  0.00           C  
ATOM   1448  C   ASN A 310      36.934  78.099 -34.727  1.00  0.00           C  
ATOM   1449  O   ASN A 310      36.422  77.723 -35.782  1.00  0.00           O  
ATOM   1450  CB  ASN A 310      37.367  75.756 -33.922  1.00  0.00           C  
ATOM   1451  CG  ASN A 310      38.851  75.636 -34.269  1.00  0.00           C  
ATOM   1452  OD1 ASN A 310      39.504  76.629 -34.610  1.00  0.00           O  
ATOM   1453  ND2 ASN A 310      39.385  74.416 -34.197  1.00  0.00           N  
ATOM   1454  N   TYR A 311      37.479  79.303 -34.577  1.00  0.00           N  
ATOM   1455  CA  TYR A 311      37.507  80.313 -35.639  1.00  0.00           C  
ATOM   1456  C   TYR A 311      38.629  80.065 -36.656  1.00  0.00           C  
ATOM   1457  O   TYR A 311      39.625  80.787 -36.681  1.00  0.00           O  
ATOM   1458  CB  TYR A 311      37.672  81.692 -34.988  1.00  0.00           C  
ATOM   1459  CG  TYR A 311      37.537  82.894 -35.901  1.00  0.00           C  
ATOM   1460  CD1 TYR A 311      36.370  83.126 -36.630  1.00  0.00           C  
ATOM   1461  CD2 TYR A 311      38.551  83.850 -35.968  1.00  0.00           C  
ATOM   1462  CE1 TYR A 311      36.218  84.288 -37.394  1.00  0.00           C  
ATOM   1463  CE2 TYR A 311      38.409  85.005 -36.723  1.00  0.00           C  
ATOM   1464  CZ  TYR A 311      37.242  85.224 -37.431  1.00  0.00           C  
ATOM   1465  OH  TYR A 311      37.104  86.389 -38.155  1.00  0.00           O  
ATOM   1466  N   LEU A 312      38.460  79.052 -37.501  1.00  0.00           N  
ATOM   1467  CA  LEU A 312      39.462  78.706 -38.507  1.00  0.00           C  
ATOM   1468  C   LEU A 312      39.897  79.836 -39.432  1.00  0.00           C  
ATOM   1469  O   LEU A 312      39.080  80.648 -39.875  1.00  0.00           O  
ATOM   1470  CB  LEU A 312      38.958  77.560 -39.373  1.00  0.00           C  
ATOM   1471  CG  LEU A 312      38.838  76.193 -38.708  1.00  0.00           C  
ATOM   1472  CD1 LEU A 312      38.482  75.141 -39.758  1.00  0.00           C  
ATOM   1473  CD2 LEU A 312      40.159  75.841 -38.037  1.00  0.00           C  
ATOM   1474  N   GLY A 313      41.194  79.883 -39.718  1.00  0.00           N  
ATOM   1475  CA  GLY A 313      41.710  80.886 -40.631  1.00  0.00           C  
ATOM   1476  C   GLY A 313      41.579  80.233 -41.989  1.00  0.00           C  
ATOM   1477  O   GLY A 313      42.491  79.534 -42.435  1.00  0.00           O  
ATOM   1478  N   ASP A 314      40.445  80.451 -42.648  1.00  0.00           N  
ATOM   1479  CA  ASP A 314      40.190  79.811 -43.933  1.00  0.00           C  
ATOM   1480  C   ASP A 314      39.626  80.713 -45.032  1.00  0.00           C  
ATOM   1481  O   ASP A 314      38.667  80.347 -45.710  1.00  0.00           O  
ATOM   1482  CB  ASP A 314      39.235  78.637 -43.714  1.00  0.00           C  
ATOM   1483  CG  ASP A 314      37.833  79.093 -43.354  1.00  0.00           C  
ATOM   1484  OD1 ASP A 314      37.669  80.272 -42.959  1.00  0.00           O  
ATOM   1485  OD2 ASP A 314      36.898  78.270 -43.465  1.00  0.00           O  
ATOM   1486  N   TRP A 315      40.220  81.882 -45.219  1.00  0.00           N  
ATOM   1487  CA  TRP A 315      39.755  82.791 -46.251  1.00  0.00           C  
ATOM   1488  C   TRP A 315      40.904  83.712 -46.635  1.00  0.00           C  
ATOM   1489  O   TRP A 315      41.993  83.616 -46.068  1.00  0.00           O  
ATOM   1490  CB  TRP A 315      38.562  83.603 -45.739  1.00  0.00           C  
ATOM   1491  CG  TRP A 315      37.676  84.125 -46.834  1.00  0.00           C  
ATOM   1492  CD1 TRP A 315      37.349  85.429 -47.074  1.00  0.00           C  
ATOM   1493  CD2 TRP A 315      37.004  83.352 -47.837  1.00  0.00           C  
ATOM   1494  NE1 TRP A 315      36.515  85.517 -48.163  1.00  0.00           N  
ATOM   1495  CE2 TRP A 315      36.287  84.257 -48.651  1.00  0.00           C  
ATOM   1496  CE3 TRP A 315      36.940  81.981 -48.128  1.00  0.00           C  
ATOM   1497  CZ2 TRP A 315      35.512  83.836 -49.739  1.00  0.00           C  
ATOM   1498  CZ3 TRP A 315      36.170  81.563 -49.211  1.00  0.00           C  
ATOM   1499  CH2 TRP A 315      35.466  82.491 -50.002  1.00  0.00           C  
ATOM   1500  N   GLY A 316      40.666  84.601 -47.593  1.00  0.00           N  
ATOM   1501  CA  GLY A 316      41.710  85.514 -48.025  1.00  0.00           C  
ATOM   1502  C   GLY A 316      42.327  85.101 -49.348  1.00  0.00           C  
ATOM   1503  O   GLY A 316      42.171  83.960 -49.795  1.00  0.00           O  
ATOM   1504  N   LYS A 317      43.036  86.034 -49.975  1.00  0.00           N  
ATOM   1505  CA  LYS A 317      43.676  85.779 -51.262  1.00  0.00           C  
ATOM   1506  C   LYS A 317      44.478  84.480 -51.256  1.00  0.00           C  
ATOM   1507  O   LYS A 317      44.592  83.801 -52.278  1.00  0.00           O  
ATOM   1508  CB  LYS A 317      44.590  86.956 -51.630  1.00  0.00           C  
ATOM   1509  CG  LYS A 317      43.851  88.282 -51.821  1.00  0.00           C  
ATOM   1510  CD  LYS A 317      44.760  89.381 -52.373  1.00  0.00           C  
ATOM   1511  CE  LYS A 317      43.970  90.652 -52.677  1.00  0.00           C  
ATOM   1512  NZ  LYS A 317      44.826  91.741 -53.229  1.00  0.00           N  
ATOM   1513  N   GLN A 333      45.016  84.142 -50.088  1.00  0.00           N  
ATOM   1514  CA  GLN A 333      45.826  82.945 -49.909  1.00  0.00           C  
ATOM   1515  C   GLN A 333      45.128  81.659 -50.337  1.00  0.00           C  
ATOM   1516  O   GLN A 333      45.783  80.689 -50.700  1.00  0.00           O  
ATOM   1517  CB  GLN A 333      46.272  82.827 -48.444  1.00  0.00           C  
ATOM   1518  CG  GLN A 333      45.128  82.670 -47.437  1.00  0.00           C  
ATOM   1519  CD  GLN A 333      45.604  82.638 -45.987  1.00  0.00           C  
ATOM   1520  OE1 GLN A 333      46.115  83.631 -45.467  1.00  0.00           O  
ATOM   1521  NE2 GLN A 333      45.435  81.492 -45.331  1.00  0.00           N  
ATOM   1522  N   PHE A 334      43.803  81.635 -50.301  1.00  0.00           N  
ATOM   1523  CA  PHE A 334      43.114  80.420 -50.699  1.00  0.00           C  
ATOM   1524  C   PHE A 334      42.940  80.285 -52.196  1.00  0.00           C  
ATOM   1525  O   PHE A 334      42.884  79.172 -52.715  1.00  0.00           O  
ATOM   1526  CB  PHE A 334      41.786  80.287 -49.955  1.00  0.00           C  
ATOM   1527  CG  PHE A 334      41.956  79.766 -48.563  1.00  0.00           C  
ATOM   1528  CD1 PHE A 334      42.451  80.589 -47.555  1.00  0.00           C  
ATOM   1529  CD2 PHE A 334      41.745  78.419 -48.284  1.00  0.00           C  
ATOM   1530  CE1 PHE A 334      42.745  80.079 -46.289  1.00  0.00           C  
ATOM   1531  CE2 PHE A 334      42.036  77.897 -47.023  1.00  0.00           C  
ATOM   1532  CZ  PHE A 334      42.539  78.730 -46.024  1.00  0.00           C  
ATOM   1533  N   GLY A 336      42.862  81.410 -52.896  1.00  0.00           N  
ATOM   1534  CA  GLY A 336      42.758  81.340 -54.338  1.00  0.00           C  
ATOM   1535  C   GLY A 336      44.074  80.710 -54.766  1.00  0.00           C  
ATOM   1536  O   GLY A 336      44.124  79.785 -55.589  1.00  0.00           O  
ATOM   1537  N   LEU A 340      45.154  81.214 -54.177  1.00  0.00           N  
ATOM   1538  CA  LEU A 340      46.485  80.698 -54.457  1.00  0.00           C  
ATOM   1539  C   LEU A 340      46.479  79.200 -54.188  1.00  0.00           C  
ATOM   1540  O   LEU A 340      46.932  78.398 -55.009  1.00  0.00           O  
ATOM   1541  CB  LEU A 340      47.509  81.360 -53.545  1.00  0.00           C  
ATOM   1542  CG  LEU A 340      48.938  80.869 -53.756  1.00  0.00           C  
ATOM   1543  CD1 LEU A 340      49.363  81.139 -55.202  1.00  0.00           C  
ATOM   1544  CD2 LEU A 340      49.863  81.571 -52.775  1.00  0.00           C  
ATOM   1545  N   LEU A 341      45.953  78.836 -53.024  1.00  0.00           N  
ATOM   1546  CA  LEU A 341      45.881  77.445 -52.634  1.00  0.00           C  
ATOM   1547  C   LEU A 341      45.118  76.659 -53.696  1.00  0.00           C  
ATOM   1548  O   LEU A 341      45.566  75.595 -54.139  1.00  0.00           O  
ATOM   1549  CB  LEU A 341      45.193  77.315 -51.271  1.00  0.00           C  
ATOM   1550  CG  LEU A 341      45.283  75.922 -50.634  1.00  0.00           C  
ATOM   1551  CD1 LEU A 341      46.751  75.566 -50.384  1.00  0.00           C  
ATOM   1552  CD2 LEU A 341      44.476  75.889 -49.346  1.00  0.00           C  
ATOM   1553  N   ALA A 342      43.974  77.191 -54.116  1.00  0.00           N  
ATOM   1554  CA  ALA A 342      43.162  76.524 -55.129  1.00  0.00           C  
ATOM   1555  C   ALA A 342      43.987  76.297 -56.399  1.00  0.00           C  
ATOM   1556  O   ALA A 342      43.965  75.210 -56.986  1.00  0.00           O  
ATOM   1557  CB  ALA A 342      41.924  77.356 -55.437  1.00  0.00           C  
ATOM   1558  N   VAL A 343      44.719  77.331 -56.805  1.00  0.00           N  
ATOM   1559  CA  VAL A 343      45.571  77.275 -57.989  1.00  0.00           C  
ATOM   1560  C   VAL A 343      46.683  76.255 -57.797  1.00  0.00           C  
ATOM   1561  O   VAL A 343      47.101  75.586 -58.745  1.00  0.00           O  
ATOM   1562  CB  VAL A 343      46.207  78.648 -58.261  1.00  0.00           C  
ATOM   1563  CG1 VAL A 343      47.348  78.516 -59.262  1.00  0.00           C  
ATOM   1564  CG2 VAL A 343      45.137  79.612 -58.771  1.00  0.00           C  
ATOM   1565  N   GLY A 344      47.157  76.150 -56.560  1.00  0.00           N  
ATOM   1566  CA  GLY A 344      48.219  75.214 -56.247  1.00  0.00           C  
ATOM   1567  C   GLY A 344      47.732  73.781 -56.229  1.00  0.00           C  
ATOM   1568  O   GLY A 344      48.421  72.882 -56.720  1.00  0.00           O  
ATOM   1569  N   PHE A 345      46.551  73.554 -55.663  1.00  0.00           N  
ATOM   1570  CA  PHE A 345      46.029  72.199 -55.612  1.00  0.00           C  
ATOM   1571  C   PHE A 345      45.839  71.696 -57.032  1.00  0.00           C  
ATOM   1572  O   PHE A 345      46.031  70.512 -57.309  1.00  0.00           O  
ATOM   1573  CB  PHE A 345      44.700  72.136 -54.854  1.00  0.00           C  
ATOM   1574  CG  PHE A 345      44.211  70.729 -54.625  1.00  0.00           C  
ATOM   1575  CD1 PHE A 345      45.039  69.783 -54.028  1.00  0.00           C  
ATOM   1576  CD2 PHE A 345      42.940  70.338 -55.028  1.00  0.00           C  
ATOM   1577  CE1 PHE A 345      44.611  68.468 -53.840  1.00  0.00           C  
ATOM   1578  CE2 PHE A 345      42.502  69.024 -54.843  1.00  0.00           C  
ATOM   1579  CZ  PHE A 345      43.339  68.088 -54.249  1.00  0.00           C  
ATOM   1580  N   GLU A 346      45.462  72.606 -57.929  1.00  0.00           N  
ATOM   1581  CA  GLU A 346      45.258  72.264 -59.334  1.00  0.00           C  
ATOM   1582  C   GLU A 346      46.570  71.761 -59.931  1.00  0.00           C  
ATOM   1583  O   GLU A 346      46.656  70.649 -60.453  1.00  0.00           O  
ATOM   1584  CB  GLU A 346      44.813  73.496 -60.129  1.00  0.00           C  
ATOM   1585  CG  GLU A 346      43.469  74.110 -59.736  1.00  0.00           C  
ATOM   1586  CD  GLU A 346      42.270  73.367 -60.314  1.00  0.00           C  
ATOM   1587  OE1 GLU A 346      42.435  72.206 -60.756  1.00  0.00           O  
ATOM   1588  OE2 GLU A 346      41.160  73.948 -60.317  1.00  0.00           O  
ATOM   1589  N   ARG A 347      47.591  72.603 -59.826  1.00  0.00           N  
ATOM   1590  CA  ARG A 347      48.914  72.336 -60.369  1.00  0.00           C  
ATOM   1591  C   ARG A 347      49.715  71.198 -59.728  1.00  0.00           C  
ATOM   1592  O   ARG A 347      50.461  70.496 -60.416  1.00  0.00           O  
ATOM   1593  CB  ARG A 347      49.725  73.634 -60.323  1.00  0.00           C  
ATOM   1594  CG  ARG A 347      50.968  73.656 -61.194  1.00  0.00           C  
ATOM   1595  CD  ARG A 347      51.551  75.065 -61.234  1.00  0.00           C  
ATOM   1596  NE  ARG A 347      50.620  76.023 -61.827  1.00  0.00           N  
ATOM   1597  CZ  ARG A 347      50.707  77.341 -61.682  1.00  0.00           C  
ATOM   1598  NH1 ARG A 347      51.684  77.869 -60.955  1.00  0.00           N  
ATOM   1599  NH2 ARG A 347      49.816  78.134 -62.266  1.00  0.00           N  
ATOM   1600  N   TYR A 348      49.577  71.005 -58.422  1.00  0.00           N  
ATOM   1601  CA  TYR A 348      50.342  69.948 -57.770  1.00  0.00           C  
ATOM   1602  C   TYR A 348      49.506  69.048 -56.867  1.00  0.00           C  
ATOM   1603  O   TYR A 348      49.984  68.016 -56.381  1.00  0.00           O  
ATOM   1604  CB  TYR A 348      51.489  70.557 -56.957  1.00  0.00           C  
ATOM   1605  CG  TYR A 348      52.395  71.487 -57.739  1.00  0.00           C  
ATOM   1606  CD1 TYR A 348      52.066  72.832 -57.916  1.00  0.00           C  
ATOM   1607  CD2 TYR A 348      53.595  71.028 -58.284  1.00  0.00           C  
ATOM   1608  CE1 TYR A 348      52.914  73.695 -58.610  1.00  0.00           C  
ATOM   1609  CE2 TYR A 348      54.446  71.882 -58.981  1.00  0.00           C  
ATOM   1610  CZ  TYR A 348      54.102  73.213 -59.138  1.00  0.00           C  
ATOM   1611  OH  TYR A 348      54.953  74.059 -59.810  1.00  0.00           O  
ATOM   1612  N   GLY A 349      48.255  69.436 -56.651  1.00  0.00           N  
ATOM   1613  CA  GLY A 349      47.388  68.658 -55.790  1.00  0.00           C  
ATOM   1614  C   GLY A 349      46.964  67.298 -56.310  1.00  0.00           C  
ATOM   1615  O   GLY A 349      46.989  67.025 -57.509  1.00  0.00           O  
ATOM   1616  N   ASN A 350      46.579  66.439 -55.377  1.00  0.00           N  
ATOM   1617  CA  ASN A 350      46.112  65.097 -55.678  1.00  0.00           C  
ATOM   1618  C   ASN A 350      44.825  64.927 -54.870  1.00  0.00           C  
ATOM   1619  O   ASN A 350      44.810  65.160 -53.661  1.00  0.00           O  
ATOM   1620  CB  ASN A 350      47.168  64.066 -55.260  1.00  0.00           C  
ATOM   1621  CG  ASN A 350      46.643  62.643 -55.290  1.00  0.00           C  
ATOM   1622  OD1 ASN A 350      45.971  62.240 -56.237  1.00  0.00           O  
ATOM   1623  ND2 ASN A 350      46.956  61.870 -54.254  1.00  0.00           N  
ATOM   1624  N   GLU A 351      43.746  64.543 -55.543  1.00  0.00           N  
ATOM   1625  CA  GLU A 351      42.451  64.367 -54.893  1.00  0.00           C  
ATOM   1626  C   GLU A 351      42.467  63.293 -53.803  1.00  0.00           C  
ATOM   1627  O   GLU A 351      41.750  63.397 -52.804  1.00  0.00           O  
ATOM   1628  CB  GLU A 351      41.401  64.012 -55.942  1.00  0.00           C  
ATOM   1629  CG  GLU A 351      39.978  64.251 -55.505  1.00  0.00           C  
ATOM   1630  CD  GLU A 351      39.709  65.712 -55.209  1.00  0.00           C  
ATOM   1631  OE1 GLU A 351      39.921  66.560 -56.107  1.00  0.00           O  
ATOM   1632  OE2 GLU A 351      39.283  66.009 -54.074  1.00  0.00           O  
ATOM   1633  N   GLU A 352      43.283  62.261 -53.994  1.00  0.00           N  
ATOM   1634  CA  GLU A 352      43.373  61.181 -53.021  1.00  0.00           C  
ATOM   1635  C   GLU A 352      44.175  61.582 -51.796  1.00  0.00           C  
ATOM   1636  O   GLU A 352      43.857  61.176 -50.680  1.00  0.00           O  
ATOM   1637  CB  GLU A 352      44.003  59.946 -53.653  1.00  0.00           C  
ATOM   1638  CG  GLU A 352      43.222  59.402 -54.826  1.00  0.00           C  
ATOM   1639  CD  GLU A 352      43.599  57.976 -55.144  1.00  0.00           C  
ATOM   1640  OE1 GLU A 352      44.799  57.719 -55.378  1.00  0.00           O  
ATOM   1641  OE2 GLU A 352      42.695  57.112 -55.156  1.00  0.00           O  
ATOM   1642  N   ALA A 353      45.224  62.369 -52.005  1.00  0.00           N  
ATOM   1643  CA  ALA A 353      46.051  62.823 -50.898  1.00  0.00           C  
ATOM   1644  C   ALA A 353      45.247  63.796 -50.047  1.00  0.00           C  
ATOM   1645  O   ALA A 353      45.437  63.876 -48.835  1.00  0.00           O  
ATOM   1646  CB  ALA A 353      47.301  63.496 -51.418  1.00  0.00           C  
ATOM   1647  N   LEU A 354      44.344  64.530 -50.689  1.00  0.00           N  
ATOM   1648  CA  LEU A 354      43.515  65.490 -49.980  1.00  0.00           C  
ATOM   1649  C   LEU A 354      42.653  64.804 -48.937  1.00  0.00           C  
ATOM   1650  O   LEU A 354      42.505  65.303 -47.826  1.00  0.00           O  
ATOM   1651  CB  LEU A 354      42.612  66.255 -50.950  1.00  0.00           C  
ATOM   1652  CG  LEU A 354      41.680  67.277 -50.292  1.00  0.00           C  
ATOM   1653  CD1 LEU A 354      42.495  68.227 -49.437  1.00  0.00           C  
ATOM   1654  CD2 LEU A 354      40.918  68.057 -51.350  1.00  0.00           C  
ATOM   1655  N   VAL A 355      42.080  63.658 -49.283  1.00  0.00           N  
ATOM   1656  CA  VAL A 355      41.227  62.968 -48.330  1.00  0.00           C  
ATOM   1657  C   VAL A 355      42.023  62.151 -47.320  1.00  0.00           C  
ATOM   1658  O   VAL A 355      41.649  62.082 -46.152  1.00  0.00           O  
ATOM   1659  CB  VAL A 355      40.189  62.058 -49.047  1.00  0.00           C  
ATOM   1660  CG1 VAL A 355      39.420  62.873 -50.061  1.00  0.00           C  
ATOM   1661  CG2 VAL A 355      40.868  60.880 -49.725  1.00  0.00           C  
ATOM   1662  N   LYS A 356      43.124  61.544 -47.755  1.00  0.00           N  
ATOM   1663  CA  LYS A 356      43.932  60.741 -46.844  1.00  0.00           C  
ATOM   1664  C   LYS A 356      44.484  61.606 -45.723  1.00  0.00           C  
ATOM   1665  O   LYS A 356      44.393  61.246 -44.550  1.00  0.00           O  
ATOM   1666  CB  LYS A 356      45.096  60.069 -47.582  1.00  0.00           C  
ATOM   1667  CG  LYS A 356      45.964  59.179 -46.682  1.00  0.00           C  
ATOM   1668  CD  LYS A 356      47.098  58.473 -47.440  1.00  0.00           C  
ATOM   1669  CE  LYS A 356      48.261  59.411 -47.774  1.00  0.00           C  
ATOM   1670  NZ  LYS A 356      47.913  60.520 -48.717  1.00  0.00           N  
ATOM   1671  N   ASP A 357      45.053  62.750 -46.096  1.00  0.00           N  
ATOM   1672  CA  ASP A 357      45.634  63.678 -45.133  1.00  0.00           C  
ATOM   1673  C   ASP A 357      45.485  65.126 -45.616  1.00  0.00           C  
ATOM   1674  O   ASP A 357      46.449  65.751 -46.067  1.00  0.00           O  
ATOM   1675  CB  ASP A 357      47.110  63.333 -44.924  1.00  0.00           C  
ATOM   1676  CG  ASP A 357      47.725  64.073 -43.747  1.00  0.00           C  
ATOM   1677  OD1 ASP A 357      47.042  64.941 -43.147  1.00  0.00           O  
ATOM   1678  OD2 ASP A 357      48.899  63.780 -43.425  1.00  0.00           O  
ATOM   1679  N   PRO A 358      44.266  65.681 -45.513  1.00  0.00           N  
ATOM   1680  CA  PRO A 358      43.936  67.050 -45.929  1.00  0.00           C  
ATOM   1681  C   PRO A 358      44.813  68.151 -45.347  1.00  0.00           C  
ATOM   1682  O   PRO A 358      45.207  69.077 -46.055  1.00  0.00           O  
ATOM   1683  CB  PRO A 358      42.476  67.197 -45.498  1.00  0.00           C  
ATOM   1684  CG  PRO A 358      42.372  66.273 -44.323  1.00  0.00           C  
ATOM   1685  CD  PRO A 358      43.124  65.066 -44.818  1.00  0.00           C  
ATOM   1686  N   ILE A 359      45.117  68.046 -44.060  1.00  0.00           N  
ATOM   1687  CA  ILE A 359      45.929  69.048 -43.393  1.00  0.00           C  
ATOM   1688  C   ILE A 359      47.392  69.056 -43.849  1.00  0.00           C  
ATOM   1689  O   ILE A 359      47.953  70.119 -44.121  1.00  0.00           O  
ATOM   1690  CB  ILE A 359      45.841  68.872 -41.865  1.00  0.00           C  
ATOM   1691  CG1 ILE A 359      44.373  68.973 -41.437  1.00  0.00           C  
ATOM   1692  CG2 ILE A 359      46.666  69.949 -41.158  1.00  0.00           C  
ATOM   1693  CD1 ILE A 359      44.142  68.752 -39.963  1.00  0.00           C  
ATOM   1694  N   HIS A 360      48.019  67.887 -43.935  1.00  0.00           N  
ATOM   1695  CA  HIS A 360      49.402  67.850 -44.393  1.00  0.00           C  
ATOM   1696  C   HIS A 360      49.503  68.154 -45.888  1.00  0.00           C  
ATOM   1697  O   HIS A 360      50.244  69.050 -46.300  1.00  0.00           O  
ATOM   1698  CB  HIS A 360      50.037  66.491 -44.128  1.00  0.00           C  
ATOM   1699  CG  HIS A 360      50.313  66.223 -42.686  1.00  0.00           C  
ATOM   1700  ND1 HIS A 360      51.345  65.408 -42.270  1.00  0.00           N  
ATOM   1701  CD2 HIS A 360      49.669  66.621 -41.564  1.00  0.00           C  
ATOM   1702  CE1 HIS A 360      51.320  65.315 -40.952  1.00  0.00           C  
ATOM   1703  NE2 HIS A 360      50.313  66.041 -40.499  1.00  0.00           N  
ATOM   1704  N   HIS A 361      48.757  67.403 -46.693  1.00  0.00           N  
ATOM   1705  CA  HIS A 361      48.768  67.577 -48.143  1.00  0.00           C  
ATOM   1706  C   HIS A 361      48.558  69.034 -48.564  1.00  0.00           C  
ATOM   1707  O   HIS A 361      49.358  69.591 -49.318  1.00  0.00           O  
ATOM   1708  CB  HIS A 361      47.695  66.684 -48.783  1.00  0.00           C  
ATOM   1709  CG  HIS A 361      47.672  66.742 -50.280  1.00  0.00           C  
ATOM   1710  ND1 HIS A 361      48.717  66.290 -51.057  1.00  0.00           N  
ATOM   1711  CD2 HIS A 361      46.739  67.217 -51.140  1.00  0.00           C  
ATOM   1712  CE1 HIS A 361      48.429  66.486 -52.332  1.00  0.00           C  
ATOM   1713  NE2 HIS A 361      47.234  67.046 -52.409  1.00  0.00           N  
ATOM   1714  N   LEU A 362      47.486  69.654 -48.082  1.00  0.00           N  
ATOM   1715  CA  LEU A 362      47.225  71.038 -48.441  1.00  0.00           C  
ATOM   1716  C   LEU A 362      48.402  71.929 -48.066  1.00  0.00           C  
ATOM   1717  O   LEU A 362      48.753  72.844 -48.808  1.00  0.00           O  
ATOM   1718  CB  LEU A 362      45.943  71.533 -47.773  1.00  0.00           C  
ATOM   1719  CG  LEU A 362      44.669  70.997 -48.437  1.00  0.00           C  
ATOM   1720  CD1 LEU A 362      43.430  71.596 -47.782  1.00  0.00           C  
ATOM   1721  CD2 LEU A 362      44.696  71.352 -49.914  1.00  0.00           C  
ATOM   1722  N   PHE A 363      49.012  71.649 -46.918  1.00  0.00           N  
ATOM   1723  CA  PHE A 363      50.164  72.412 -46.455  1.00  0.00           C  
ATOM   1724  C   PHE A 363      51.288  72.287 -47.481  1.00  0.00           C  
ATOM   1725  O   PHE A 363      51.822  73.296 -47.941  1.00  0.00           O  
ATOM   1726  CB  PHE A 363      50.653  71.887 -45.098  1.00  0.00           C  
ATOM   1727  CG  PHE A 363      51.834  72.645 -44.538  1.00  0.00           C  
ATOM   1728  CD1 PHE A 363      51.655  73.851 -43.870  1.00  0.00           C  
ATOM   1729  CD2 PHE A 363      53.136  72.163 -44.708  1.00  0.00           C  
ATOM   1730  CE1 PHE A 363      52.751  74.568 -43.381  1.00  0.00           C  
ATOM   1731  CE2 PHE A 363      54.243  72.871 -44.223  1.00  0.00           C  
ATOM   1732  CZ  PHE A 363      54.048  74.077 -43.560  1.00  0.00           C  
ATOM   1733  N   ASP A 364      51.643  71.049 -47.834  1.00  0.00           N  
ATOM   1734  CA  ASP A 364      52.714  70.808 -48.805  1.00  0.00           C  
ATOM   1735  C   ASP A 364      52.382  71.449 -50.141  1.00  0.00           C  
ATOM   1736  O   ASP A 364      53.266  71.932 -50.848  1.00  0.00           O  
ATOM   1737  CB  ASP A 364      52.958  69.308 -49.023  1.00  0.00           C  
ATOM   1738  CG  ASP A 364      53.432  68.593 -47.765  1.00  0.00           C  
ATOM   1739  OD1 ASP A 364      54.058  69.236 -46.891  1.00  0.00           O  
ATOM   1740  OD2 ASP A 364      53.190  67.370 -47.661  1.00  0.00           O  
ATOM   1741  N   VAL A 365      51.104  71.443 -50.494  1.00  0.00           N  
ATOM   1742  CA  VAL A 365      50.688  72.048 -51.746  1.00  0.00           C  
ATOM   1743  C   VAL A 365      50.963  73.552 -51.686  1.00  0.00           C  
ATOM   1744  O   VAL A 365      51.541  74.122 -52.610  1.00  0.00           O  
ATOM   1745  CB  VAL A 365      49.186  71.767 -52.014  1.00  0.00           C  
ATOM   1746  CG1 VAL A 365      48.609  72.791 -52.982  1.00  0.00           C  
ATOM   1747  CG2 VAL A 365      49.029  70.365 -52.598  1.00  0.00           C  
ATOM   1748  N   TYR A 366      50.573  74.182 -50.581  1.00  0.00           N  
ATOM   1749  CA  TYR A 366      50.767  75.617 -50.389  1.00  0.00           C  
ATOM   1750  C   TYR A 366      52.233  76.015 -50.504  1.00  0.00           C  
ATOM   1751  O   TYR A 366      52.569  77.038 -51.089  1.00  0.00           O  
ATOM   1752  CB  TYR A 366      50.249  76.042 -49.014  1.00  0.00           C  
ATOM   1753  CG  TYR A 366      50.107  77.539 -48.868  1.00  0.00           C  
ATOM   1754  CD1 TYR A 366      49.076  78.221 -49.512  1.00  0.00           C  
ATOM   1755  CD2 TYR A 366      51.015  78.281 -48.112  1.00  0.00           C  
ATOM   1756  CE1 TYR A 366      48.949  79.599 -49.409  1.00  0.00           C  
ATOM   1757  CE2 TYR A 366      50.898  79.666 -48.004  1.00  0.00           C  
ATOM   1758  CZ  TYR A 366      49.861  80.317 -48.656  1.00  0.00           C  
ATOM   1759  OH  TYR A 366      49.722  81.683 -48.563  1.00  0.00           O  
ATOM   1760  N   VAL A 367      53.101  75.202 -49.921  1.00  0.00           N  
ATOM   1761  CA  VAL A 367      54.535  75.450 -49.941  1.00  0.00           C  
ATOM   1762  C   VAL A 367      55.067  75.439 -51.366  1.00  0.00           C  
ATOM   1763  O   VAL A 367      55.877  76.283 -51.741  1.00  0.00           O  
ATOM   1764  CB  VAL A 367      55.288  74.372 -49.111  1.00  0.00           C  
ATOM   1765  CG1 VAL A 367      56.775  74.432 -49.387  1.00  0.00           C  
ATOM   1766  CG2 VAL A 367      55.017  74.575 -47.627  1.00  0.00           C  
ATOM   1767  N   ARG A 368      54.602  74.482 -52.161  1.00  0.00           N  
ATOM   1768  CA  ARG A 368      55.058  74.351 -53.537  1.00  0.00           C  
ATOM   1769  C   ARG A 368      54.559  75.489 -54.425  1.00  0.00           C  
ATOM   1770  O   ARG A 368      55.326  76.079 -55.182  1.00  0.00           O  
ATOM   1771  CB  ARG A 368      54.609  72.997 -54.103  1.00  0.00           C  
ATOM   1772  CG  ARG A 368      55.592  72.356 -55.087  1.00  0.00           C  
ATOM   1773  CD  ARG A 368      55.157  70.934 -55.436  1.00  0.00           C  
ATOM   1774  NE  ARG A 368      54.951  70.131 -54.229  1.00  0.00           N  
ATOM   1775  CZ  ARG A 368      54.311  68.964 -54.190  1.00  0.00           C  
ATOM   1776  NH1 ARG A 368      53.802  68.439 -55.299  1.00  0.00           N  
ATOM   1777  NH2 ARG A 368      54.175  68.328 -53.034  1.00  0.00           N  
ATOM   1778  N   ILE A 369      53.275  75.810 -54.329  1.00  0.00           N  
ATOM   1779  CA  ILE A 369      52.726  76.873 -55.156  1.00  0.00           C  
ATOM   1780  C   ILE A 369      53.385  78.221 -54.868  1.00  0.00           C  
ATOM   1781  O   ILE A 369      53.348  79.126 -55.700  1.00  0.00           O  
ATOM   1782  CB  ILE A 369      51.192  76.994 -54.974  1.00  0.00           C  
ATOM   1783  CG1 ILE A 369      50.615  77.886 -56.074  1.00  0.00           C  
ATOM   1784  CG2 ILE A 369      50.861  77.551 -53.598  1.00  0.00           C  
ATOM   1785  CD1 ILE A 369      50.898  77.371 -57.473  1.00  0.00           C  
ATOM   1786  N   ASN A 370      53.990  78.352 -53.693  1.00  0.00           N  
ATOM   1787  CA  ASN A 370      54.658  79.593 -53.326  1.00  0.00           C  
ATOM   1788  C   ASN A 370      56.004  79.705 -54.033  1.00  0.00           C  
ATOM   1789  O   ASN A 370      56.344  80.773 -54.543  1.00  0.00           O  
ATOM   1790  CB  ASN A 370      54.864  79.677 -51.804  1.00  0.00           C  
ATOM   1791  CG  ASN A 370      53.688  80.321 -51.083  1.00  0.00           C  
ATOM   1792  OD1 ASN A 370      53.419  81.511 -51.248  1.00  0.00           O  
ATOM   1793  ND2 ASN A 370      52.982  79.535 -50.280  1.00  0.00           N  
ATOM   1794  N   LYS A 371      56.761  78.607 -54.077  1.00  0.00           N  
ATOM   1795  CA  LYS A 371      58.069  78.633 -54.724  1.00  0.00           C  
ATOM   1796  C   LYS A 371      57.948  79.021 -56.196  1.00  0.00           C  
ATOM   1797  O   LYS A 371      58.914  79.488 -56.802  1.00  0.00           O  
ATOM   1798  CB  LYS A 371      58.808  77.289 -54.558  1.00  0.00           C  
ATOM   1799  CG  LYS A 371      58.165  76.047 -55.188  1.00  0.00           C  
ATOM   1800  CD  LYS A 371      58.312  75.999 -56.716  1.00  0.00           C  
ATOM   1801  CE  LYS A 371      58.213  74.564 -57.282  1.00  0.00           C  
ATOM   1802  NZ  LYS A 371      56.920  73.850 -57.046  1.00  0.00           N  
ATOM   1803  N   ASP A 372      56.759  78.835 -56.766  1.00  0.00           N  
ATOM   1804  CA  ASP A 372      56.519  79.212 -58.157  1.00  0.00           C  
ATOM   1805  C   ASP A 372      56.378  80.732 -58.189  1.00  0.00           C  
ATOM   1806  O   ASP A 372      56.991  81.406 -59.018  1.00  0.00           O  
ATOM   1807  CB  ASP A 372      55.226  78.581 -58.695  1.00  0.00           C  
ATOM   1808  CG  ASP A 372      55.414  77.148 -59.166  1.00  0.00           C  
ATOM   1809  OD1 ASP A 372      56.569  76.671 -59.219  1.00  0.00           O  
ATOM   1810  OD2 ASP A 372      54.397  76.501 -59.498  1.00  0.00           O  
ATOM   1811  N   ILE A 373      55.568  81.262 -57.273  1.00  0.00           N  
ATOM   1812  CA  ILE A 373      55.339  82.697 -57.184  1.00  0.00           C  
ATOM   1813  C   ILE A 373      56.645  83.471 -57.112  1.00  0.00           C  
ATOM   1814  O   ILE A 373      56.727  84.609 -57.566  1.00  0.00           O  
ATOM   1815  CB  ILE A 373      54.492  83.049 -55.946  1.00  0.00           C  
ATOM   1816  CG1 ILE A 373      53.027  82.706 -56.209  1.00  0.00           C  
ATOM   1817  CG2 ILE A 373      54.652  84.531 -55.592  1.00  0.00           C  
ATOM   1818  CD1 ILE A 373      52.094  83.105 -55.078  1.00  0.00           C  
ATOM   1819  N   GLU A 374      57.666  82.853 -56.536  1.00  0.00           N  
ATOM   1820  CA  GLU A 374      58.955  83.509 -56.408  1.00  0.00           C  
ATOM   1821  C   GLU A 374      59.770  83.381 -57.692  1.00  0.00           C  
ATOM   1822  O   GLU A 374      60.269  84.377 -58.216  1.00  0.00           O  
ATOM   1823  CB  GLU A 374      59.726  82.922 -55.220  1.00  0.00           C  
ATOM   1824  CG  GLU A 374      59.010  83.072 -53.873  1.00  0.00           C  
ATOM   1825  CD  GLU A 374      58.725  84.527 -53.491  1.00  0.00           C  
ATOM   1826  OE1 GLU A 374      59.675  85.341 -53.477  1.00  0.00           O  
ATOM   1827  OE2 GLU A 374      57.552  84.855 -53.194  1.00  0.00           O  
ATOM   1828  N   GLU A 375      59.895  82.159 -58.202  1.00  0.00           N  
ATOM   1829  CA  GLU A 375      60.650  81.919 -59.427  1.00  0.00           C  
ATOM   1830  C   GLU A 375      60.122  82.768 -60.588  1.00  0.00           C  
ATOM   1831  O   GLU A 375      60.787  82.912 -61.610  1.00  0.00           O  
ATOM   1832  CB  GLU A 375      60.600  80.430 -59.789  1.00  0.00           C  
ATOM   1833  CG  GLU A 375      61.442  80.042 -60.998  1.00  0.00           C  
ATOM   1834  CD  GLU A 375      61.566  78.533 -61.169  1.00  0.00           C  
ATOM   1835  OE1 GLU A 375      60.523  77.846 -61.221  1.00  0.00           O  
ATOM   1836  OE2 GLU A 375      62.709  78.034 -61.255  1.00  0.00           O  
ATOM   1837  N   GLU A 376      58.927  83.329 -60.420  1.00  0.00           N  
ATOM   1838  CA  GLU A 376      58.313  84.185 -61.438  1.00  0.00           C  
ATOM   1839  C   GLU A 376      58.419  85.640 -60.982  1.00  0.00           C  
ATOM   1840  O   GLU A 376      59.491  86.099 -60.583  1.00  0.00           O  
ATOM   1841  CB  GLU A 376      56.831  83.844 -61.616  1.00  0.00           C  
ATOM   1842  CG  GLU A 376      56.525  82.420 -62.023  1.00  0.00           C  
ATOM   1843  CD  GLU A 376      55.030  82.158 -62.077  1.00  0.00           C  
ATOM   1844  OE1 GLU A 376      54.253  83.096 -61.781  1.00  0.00           O  
ATOM   1845  OE2 GLU A 376      54.636  81.018 -62.411  1.00  0.00           O  
ATOM   1846  N   GLY A 377      57.295  86.354 -61.046  1.00  0.00           N  
ATOM   1847  CA  GLY A 377      57.245  87.744 -60.619  1.00  0.00           C  
ATOM   1848  C   GLY A 377      57.821  88.784 -61.565  1.00  0.00           C  
ATOM   1849  O   GLY A 377      57.284  89.887 -61.683  1.00  0.00           O  
ATOM   1850  N   ASP A 378      58.914  88.440 -62.238  1.00  0.00           N  
ATOM   1851  CA  ASP A 378      59.575  89.357 -63.162  1.00  0.00           C  
ATOM   1852  C   ASP A 378      58.811  89.540 -64.474  1.00  0.00           C  
ATOM   1853  O   ASP A 378      57.600  89.772 -64.468  1.00  0.00           O  
ATOM   1854  CB  ASP A 378      60.996  88.862 -63.444  1.00  0.00           C  
ATOM   1855  CG  ASP A 378      61.832  88.743 -62.180  1.00  0.00           C  
ATOM   1856  OD1 ASP A 378      62.144  89.787 -61.568  1.00  0.00           O  
ATOM   1857  OD2 ASP A 378      62.170  87.603 -61.795  1.00  0.00           O  
ATOM   1858  N   SER A 379      59.524  89.444 -65.594  1.00  0.00           N  
ATOM   1859  CA  SER A 379      58.914  89.605 -66.910  1.00  0.00           C  
ATOM   1860  C   SER A 379      58.103  88.383 -67.333  1.00  0.00           C  
ATOM   1861  O   SER A 379      58.442  87.695 -68.298  1.00  0.00           O  
ATOM   1862  CB  SER A 379      59.986  89.909 -67.966  1.00  0.00           C  
ATOM   1863  OG  SER A 379      60.489  91.228 -67.824  1.00  0.00           O  
ATOM   1864  N   ILE A 380      57.029  88.123 -66.595  1.00  0.00           N  
ATOM   1865  CA  ILE A 380      56.138  87.007 -66.883  1.00  0.00           C  
ATOM   1866  C   ILE A 380      54.722  87.584 -66.936  1.00  0.00           C  
ATOM   1867  O   ILE A 380      54.270  88.225 -65.987  1.00  0.00           O  
ATOM   1868  CB  ILE A 380      56.231  85.912 -65.780  1.00  0.00           C  
ATOM   1869  CG1 ILE A 380      55.447  84.669 -66.203  1.00  0.00           C  
ATOM   1870  CG2 ILE A 380      55.713  86.446 -64.453  1.00  0.00           C  
ATOM   1871  CD1 ILE A 380      56.097  83.896 -67.327  1.00  0.00           C  
ATOM   1872  N   PRO A 381      54.015  87.389 -68.061  1.00  0.00           N  
ATOM   1873  CA  PRO A 381      52.651  87.909 -68.200  1.00  0.00           C  
ATOM   1874  C   PRO A 381      51.860  87.809 -66.895  1.00  0.00           C  
ATOM   1875  O   PRO A 381      51.426  86.726 -66.505  1.00  0.00           O  
ATOM   1876  CB  PRO A 381      52.078  87.041 -69.312  1.00  0.00           C  
ATOM   1877  CG  PRO A 381      53.269  86.875 -70.216  1.00  0.00           C  
ATOM   1878  CD  PRO A 381      54.393  86.581 -69.236  1.00  0.00           C  
ATOM   1879  N   LEU A 382      51.682  88.948 -66.229  1.00  0.00           N  
ATOM   1880  CA  LEU A 382      50.968  89.005 -64.954  1.00  0.00           C  
ATOM   1881  C   LEU A 382      49.491  88.610 -65.012  1.00  0.00           C  
ATOM   1882  O   LEU A 382      48.642  89.240 -64.380  1.00  0.00           O  
ATOM   1883  CB  LEU A 382      51.108  90.404 -64.339  1.00  0.00           C  
ATOM   1884  CG  LEU A 382      52.505  90.809 -63.854  1.00  0.00           C  
ATOM   1885  CD1 LEU A 382      52.489  92.259 -63.395  1.00  0.00           C  
ATOM   1886  CD2 LEU A 382      52.946  89.891 -62.718  1.00  0.00           C  
ATOM   1887  N   GLU A 385      49.196  87.560 -65.770  1.00  0.00           N  
ATOM   1888  CA  GLU A 385      47.839  87.046 -65.907  1.00  0.00           C  
ATOM   1889  C   GLU A 385      47.938  85.530 -65.995  1.00  0.00           C  
ATOM   1890  O   GLU A 385      47.096  84.807 -65.463  1.00  0.00           O  
ATOM   1891  CB  GLU A 385      47.164  87.605 -67.162  1.00  0.00           C  
ATOM   1892  CG  GLU A 385      46.890  89.104 -67.109  1.00  0.00           C  
ATOM   1893  CD  GLU A 385      46.055  89.593 -68.284  1.00  0.00           C  
ATOM   1894  OE1 GLU A 385      45.674  88.760 -69.135  1.00  0.00           O  
ATOM   1895  OE2 GLU A 385      45.779  90.811 -68.357  1.00  0.00           O  
ATOM   1896  N   GLN A 386      48.975  85.060 -66.681  1.00  0.00           N  
ATOM   1897  CA  GLN A 386      49.226  83.633 -66.815  1.00  0.00           C  
ATOM   1898  C   GLN A 386      50.188  83.268 -65.694  1.00  0.00           C  
ATOM   1899  O   GLN A 386      50.617  82.123 -65.571  1.00  0.00           O  
ATOM   1900  CB  GLN A 386      49.854  83.319 -68.174  1.00  0.00           C  
ATOM   1901  CG  GLN A 386      48.860  83.260 -69.327  1.00  0.00           C  
ATOM   1902  CD  GLN A 386      47.978  82.016 -69.290  1.00  0.00           C  
ATOM   1903  OE1 GLN A 386      47.124  81.820 -70.159  1.00  0.00           O  
ATOM   1904  NE2 GLN A 386      48.187  81.169 -68.287  1.00  0.00           N  
ATOM   1905  N   SER A 387      50.519  84.268 -64.880  1.00  0.00           N  
ATOM   1906  CA  SER A 387      51.418  84.085 -63.747  1.00  0.00           C  
ATOM   1907  C   SER A 387      50.652  83.393 -62.630  1.00  0.00           C  
ATOM   1908  O   SER A 387      49.419  83.334 -62.651  1.00  0.00           O  
ATOM   1909  CB  SER A 387      51.923  85.436 -63.235  1.00  0.00           C  
ATOM   1910  OG  SER A 387      50.866  86.179 -62.648  1.00  0.00           O  
ATOM   1911  N   THR A 388      51.383  82.881 -61.648  1.00  0.00           N  
ATOM   1912  CA  THR A 388      50.750  82.200 -60.533  1.00  0.00           C  
ATOM   1913  C   THR A 388      49.973  83.192 -59.674  1.00  0.00           C  
ATOM   1914  O   THR A 388      48.797  82.981 -59.395  1.00  0.00           O  
ATOM   1915  CB  THR A 388      51.789  81.466 -59.678  1.00  0.00           C  
ATOM   1916  OG1 THR A 388      52.537  80.570 -60.510  1.00  0.00           O  
ATOM   1917  CG2 THR A 388      51.101  80.666 -58.586  1.00  0.00           C  
ATOM   1918  N   ASN A 389      50.620  84.277 -59.263  1.00  0.00           N  
ATOM   1919  CA  ASN A 389      49.941  85.282 -58.450  1.00  0.00           C  
ATOM   1920  C   ASN A 389      48.646  85.692 -59.162  1.00  0.00           C  
ATOM   1921  O   ASN A 389      47.620  85.953 -58.525  1.00  0.00           O  
ATOM   1922  CB  ASN A 389      50.844  86.510 -58.259  1.00  0.00           C  
ATOM   1923  CG  ASN A 389      50.229  87.559 -57.337  1.00  0.00           C  
ATOM   1924  OD1 ASN A 389      50.736  88.676 -57.226  1.00  0.00           O  
ATOM   1925  ND2 ASN A 389      49.140  87.200 -56.667  1.00  0.00           N  
ATOM   1926  N   GLY A 390      48.706  85.733 -60.490  1.00  0.00           N  
ATOM   1927  CA  GLY A 390      47.549  86.115 -61.276  1.00  0.00           C  
ATOM   1928  C   GLY A 390      46.356  85.203 -61.080  1.00  0.00           C  
ATOM   1929  O   GLY A 390      45.296  85.646 -60.636  1.00  0.00           O  
ATOM   1930  N   LYS A 391      46.530  83.927 -61.416  1.00  0.00           N  
ATOM   1931  CA  LYS A 391      45.467  82.937 -61.282  1.00  0.00           C  
ATOM   1932  C   LYS A 391      44.980  82.842 -59.843  1.00  0.00           C  
ATOM   1933  O   LYS A 391      43.852  82.423 -59.587  1.00  0.00           O  
ATOM   1934  CB  LYS A 391      45.962  81.568 -61.744  1.00  0.00           C  
ATOM   1935  CG  LYS A 391      46.395  81.527 -63.190  1.00  0.00           C  
ATOM   1936  CD  LYS A 391      46.910  80.152 -63.563  1.00  0.00           C  
ATOM   1937  CE  LYS A 391      47.252  80.083 -65.039  1.00  0.00           C  
ATOM   1938  NZ  LYS A 391      47.749  78.738 -65.415  1.00  0.00           N  
ATOM   1939  N   ALA A 392      45.839  83.223 -58.904  1.00  0.00           N  
ATOM   1940  CA  ALA A 392      45.485  83.193 -57.492  1.00  0.00           C  
ATOM   1941  C   ALA A 392      44.439  84.270 -57.228  1.00  0.00           C  
ATOM   1942  O   ALA A 392      43.328  83.977 -56.785  1.00  0.00           O  
ATOM   1943  CB  ALA A 392      46.719  83.440 -56.637  1.00  0.00           C  
ATOM   1944  N   ARG A 393      44.800  85.518 -57.510  1.00  0.00           N  
ATOM   1945  CA  ARG A 393      43.888  86.634 -57.300  1.00  0.00           C  
ATOM   1946  C   ARG A 393      42.621  86.427 -58.128  1.00  0.00           C  
ATOM   1947  O   ARG A 393      41.529  86.874 -57.758  1.00  0.00           O  
ATOM   1948  CB  ARG A 393      44.574  87.946 -57.689  1.00  0.00           C  
ATOM   1949  CG  ARG A 393      43.774  89.187 -57.331  1.00  0.00           C  
ATOM   1950  CD  ARG A 393      44.626  90.441 -57.428  1.00  0.00           C  
ATOM   1951  NE  ARG A 393      45.120  90.680 -58.781  1.00  0.00           N  
ATOM   1952  CZ  ARG A 393      45.936  91.676 -59.112  1.00  0.00           C  
ATOM   1953  NH1 ARG A 393      46.356  92.530 -58.187  1.00  0.00           N  
ATOM   1954  NH2 ARG A 393      46.333  91.821 -60.369  1.00  0.00           N  
ATOM   1955  N   GLU A 394      42.779  85.728 -59.246  1.00  0.00           N  
ATOM   1956  CA  GLU A 394      41.666  85.449 -60.139  1.00  0.00           C  
ATOM   1957  C   GLU A 394      40.782  84.364 -59.543  1.00  0.00           C  
ATOM   1958  O   GLU A 394      39.570  84.536 -59.413  1.00  0.00           O  
ATOM   1959  CB  GLU A 394      42.186  84.996 -61.508  1.00  0.00           C  
ATOM   1960  CG  GLU A 394      41.188  85.184 -62.639  1.00  0.00           C  
ATOM   1961  CD  GLU A 394      40.724  86.629 -62.754  1.00  0.00           C  
ATOM   1962  OE1 GLU A 394      41.590  87.526 -62.862  1.00  0.00           O  
ATOM   1963  OE2 GLU A 394      39.497  86.869 -62.733  1.00  0.00           O  
ATOM   1964  N   TYR A 395      41.395  83.247 -59.173  1.00  0.00           N  
ATOM   1965  CA  TYR A 395      40.649  82.137 -58.603  1.00  0.00           C  
ATOM   1966  C   TYR A 395      39.971  82.572 -57.314  1.00  0.00           C  
ATOM   1967  O   TYR A 395      38.928  82.037 -56.943  1.00  0.00           O  
ATOM   1968  CB  TYR A 395      41.584  80.952 -58.347  1.00  0.00           C  
ATOM   1969  CG  TYR A 395      40.893  79.603 -58.288  1.00  0.00           C  
ATOM   1970  CD1 TYR A 395      39.605  79.468 -57.765  1.00  0.00           C  
ATOM   1971  CD2 TYR A 395      41.541  78.452 -58.742  1.00  0.00           C  
ATOM   1972  CE1 TYR A 395      38.982  78.223 -57.694  1.00  0.00           C  
ATOM   1973  CE2 TYR A 395      40.925  77.202 -58.678  1.00  0.00           C  
ATOM   1974  CZ  TYR A 395      39.648  77.096 -58.153  1.00  0.00           C  
ATOM   1975  OH  TYR A 395      39.044  75.861 -58.083  1.00  0.00           O  
ATOM   1976  N   PHE A 396      40.556  83.555 -56.637  1.00  0.00           N  
ATOM   1977  CA  PHE A 396      39.973  84.042 -55.395  1.00  0.00           C  
ATOM   1978  C   PHE A 396      38.667  84.743 -55.698  1.00  0.00           C  
ATOM   1979  O   PHE A 396      37.780  84.793 -54.847  1.00  0.00           O  
ATOM   1980  CB  PHE A 396      40.919  85.003 -54.671  1.00  0.00           C  
ATOM   1981  CG  PHE A 396      40.391  85.485 -53.347  1.00  0.00           C  
ATOM   1982  CD1 PHE A 396      39.815  84.590 -52.445  1.00  0.00           C  
ATOM   1983  CD2 PHE A 396      40.470  86.828 -52.995  1.00  0.00           C  
ATOM   1984  CE1 PHE A 396      39.323  85.026 -51.211  1.00  0.00           C  
ATOM   1985  CE2 PHE A 396      39.982  87.277 -51.760  1.00  0.00           C  
ATOM   1986  CZ  PHE A 396      39.407  86.374 -50.869  1.00  0.00           C  
ATOM   1987  N   LYS A 397      38.558  85.290 -56.909  1.00  0.00           N  
ATOM   1988  CA  LYS A 397      37.338  85.969 -57.339  1.00  0.00           C  
ATOM   1989  C   LYS A 397      36.214  84.939 -57.341  1.00  0.00           C  
ATOM   1990  O   LYS A 397      35.815  84.405 -58.376  1.00  0.00           O  
ATOM   1991  CB  LYS A 397      37.509  86.566 -58.736  1.00  0.00           C  
ATOM   1992  CG  LYS A 397      38.545  87.680 -58.819  1.00  0.00           C  
ATOM   1993  CD  LYS A 397      38.555  88.338 -60.202  1.00  0.00           C  
ATOM   1994  CE  LYS A 397      37.227  89.026 -60.513  1.00  0.00           C  
ATOM   1995  NZ  LYS A 397      37.236  89.721 -61.832  1.00  0.00           N  
ATOM   1996  N   ARG A 398      35.721  84.669 -56.143  1.00  0.00           N  
ATOM   1997  CA  ARG A 398      34.670  83.703 -55.910  1.00  0.00           C  
ATOM   1998  C   ARG A 398      34.028  84.178 -54.618  1.00  0.00           C  
ATOM   1999  O   ARG A 398      33.119  83.547 -54.080  1.00  0.00           O  
ATOM   2000  CB  ARG A 398      35.295  82.335 -55.701  1.00  0.00           C  
ATOM   2001  CG  ARG A 398      36.177  82.301 -54.473  1.00  0.00           C  
ATOM   2002  CD  ARG A 398      37.128  81.136 -54.490  1.00  0.00           C  
ATOM   2003  NE  ARG A 398      37.732  80.941 -53.179  1.00  0.00           N  
ATOM   2004  CZ  ARG A 398      38.718  80.088 -52.933  1.00  0.00           C  
ATOM   2005  NH1 ARG A 398      39.220  79.349 -53.914  1.00  0.00           N  
ATOM   2006  NH2 ARG A 398      39.195  79.967 -51.702  1.00  0.00           N  
ATOM   2007  N   MET A 399      34.546  85.290 -54.110  1.00  0.00           N  
ATOM   2008  CA  MET A 399      34.030  85.890 -52.892  1.00  0.00           C  
ATOM   2009  C   MET A 399      32.950  86.855 -53.364  1.00  0.00           C  
ATOM   2010  O   MET A 399      31.934  87.055 -52.695  1.00  0.00           O  
ATOM   2011  CB  MET A 399      35.137  86.657 -52.160  1.00  0.00           C  
ATOM   2012  CG  MET A 399      35.453  88.012 -52.768  1.00  0.00           C  
ATOM   2013  SD  MET A 399      36.879  88.833 -52.053  1.00  0.00           S  
ATOM   2014  CE  MET A 399      37.888  89.077 -53.536  1.00  0.00           C  
ATOM   2015  N   GLU A 400      33.186  87.444 -54.535  1.00  0.00           N  
ATOM   2016  CA  GLU A 400      32.247  88.385 -55.133  1.00  0.00           C  
ATOM   2017  C   GLU A 400      31.171  87.552 -55.806  1.00  0.00           C  
ATOM   2018  O   GLU A 400      29.977  87.800 -55.639  1.00  0.00           O  
ATOM   2019  CB  GLU A 400      32.937  89.257 -56.190  1.00  0.00           C  
ATOM   2020  CG  GLU A 400      34.400  89.584 -55.913  1.00  0.00           C  
ATOM   2021  CD  GLU A 400      35.341  88.465 -56.333  1.00  0.00           C  
ATOM   2022  OE1 GLU A 400      34.849  87.434 -56.844  1.00  0.00           O  
ATOM   2023  OE2 GLU A 400      36.570  88.619 -56.155  1.00  0.00           O  
ATOM   2024  N   ASP A 401      31.611  86.556 -56.567  1.00  0.00           N  
ATOM   2025  CA  ASP A 401      30.692  85.675 -57.267  1.00  0.00           C  
ATOM   2026  C   ASP A 401      30.529  84.378 -56.484  1.00  0.00           C  
ATOM   2027  O   ASP A 401      31.103  84.227 -55.409  1.00  0.00           O  
ATOM   2028  CB  ASP A 401      31.206  85.392 -58.681  1.00  0.00           C  
ATOM   2029  CG  ASP A 401      31.410  86.663 -59.497  1.00  0.00           C  
ATOM   2030  OD1 ASP A 401      31.388  87.765 -58.904  1.00  0.00           O  
ATOM   2031  OD2 ASP A 401      31.601  86.558 -60.730  1.00  0.00           O  
ATOM   2032  N   GLY A 402      29.750  83.445 -57.024  1.00  0.00           N  
ATOM   2033  CA  GLY A 402      29.517  82.189 -56.334  1.00  0.00           C  
ATOM   2034  C   GLY A 402      30.158  80.943 -56.915  1.00  0.00           C  
ATOM   2035  O   GLY A 402      31.222  81.002 -57.533  1.00  0.00           O  
ATOM   2036  N   ASP A 403      29.488  79.813 -56.698  1.00  0.00           N  
ATOM   2037  CA  ASP A 403      29.931  78.494 -57.149  1.00  0.00           C  
ATOM   2038  C   ASP A 403      31.123  78.525 -58.087  1.00  0.00           C  
ATOM   2039  O   ASP A 403      32.271  78.553 -57.644  1.00  0.00           O  
ATOM   2040  CB  ASP A 403      28.780  77.750 -57.835  1.00  0.00           C  
ATOM   2041  CG  ASP A 403      29.069  76.264 -58.022  1.00  0.00           C  
ATOM   2042  OD1 ASP A 403      30.245  75.903 -58.254  1.00  0.00           O  
ATOM   2043  OD2 ASP A 403      28.115  75.456 -57.949  1.00  0.00           O  
ATOM   2044  N   GLU A 404      30.838  78.514 -59.387  1.00  0.00           N  
ATOM   2045  CA  GLU A 404      31.874  78.518 -60.417  1.00  0.00           C  
ATOM   2046  C   GLU A 404      32.916  77.465 -60.065  1.00  0.00           C  
ATOM   2047  O   GLU A 404      34.074  77.576 -60.474  1.00  0.00           O  
ATOM   2048  CB  GLU A 404      32.564  79.879 -60.487  1.00  0.00           C  
ATOM   2049  CG  GLU A 404      31.639  81.065 -60.376  1.00  0.00           C  
ATOM   2050  CD  GLU A 404      32.405  82.364 -60.255  1.00  0.00           C  
ATOM   2051  OE1 GLU A 404      32.887  82.872 -61.290  1.00  0.00           O  
ATOM   2052  OE2 GLU A 404      32.541  82.866 -59.118  1.00  0.00           O  
ATOM   2053  N   GLU A 405      32.497  76.451 -59.306  1.00  0.00           N  
ATOM   2054  CA  GLU A 405      33.391  75.387 -58.859  1.00  0.00           C  
ATOM   2055  C   GLU A 405      34.362  76.013 -57.869  1.00  0.00           C  
ATOM   2056  O   GLU A 405      34.871  75.349 -56.966  1.00  0.00           O  
ATOM   2057  CB  GLU A 405      34.178  74.795 -60.037  1.00  0.00           C  
ATOM   2058  CG  GLU A 405      33.352  73.987 -61.024  1.00  0.00           C  
ATOM   2059  CD  GLU A 405      32.843  72.689 -60.431  1.00  0.00           C  
ATOM   2060  OE1 GLU A 405      32.045  72.742 -59.470  1.00  0.00           O  
ATOM   2061  OE2 GLU A 405      33.245  71.614 -60.924  1.00  0.00           O  
ATOM   2062  N   ALA A 406      34.600  77.309 -58.054  1.00  0.00           N  
ATOM   2063  CA  ALA A 406      35.506  78.080 -57.218  1.00  0.00           C  
ATOM   2064  C   ALA A 406      35.273  77.799 -55.745  1.00  0.00           C  
ATOM   2065  O   ALA A 406      36.185  77.933 -54.933  1.00  0.00           O  
ATOM   2066  CB  ALA A 406      35.332  79.564 -57.504  1.00  0.00           C  
ATOM   2067  N   LEU A 407      34.054  77.404 -55.401  1.00  0.00           N  
ATOM   2068  CA  LEU A 407      33.736  77.113 -54.015  1.00  0.00           C  
ATOM   2069  C   LEU A 407      33.681  75.617 -53.734  1.00  0.00           C  
ATOM   2070  O   LEU A 407      34.065  75.180 -52.653  1.00  0.00           O  
ATOM   2071  CB  LEU A 407      32.415  77.777 -53.631  1.00  0.00           C  
ATOM   2072  CG  LEU A 407      32.365  79.297 -53.829  1.00  0.00           C  
ATOM   2073  CD1 LEU A 407      31.073  79.828 -53.234  1.00  0.00           C  
ATOM   2074  CD2 LEU A 407      33.561  79.967 -53.169  1.00  0.00           C  
ATOM   2075  N   LYS A 408      33.211  74.836 -54.704  1.00  0.00           N  
ATOM   2076  CA  LYS A 408      33.118  73.378 -54.557  1.00  0.00           C  
ATOM   2077  C   LYS A 408      34.445  72.788 -54.081  1.00  0.00           C  
ATOM   2078  O   LYS A 408      34.479  71.915 -53.210  1.00  0.00           O  
ATOM   2079  CB  LYS A 408      32.738  72.732 -55.896  1.00  0.00           C  
ATOM   2080  CG  LYS A 408      32.918  71.213 -55.936  1.00  0.00           C  
ATOM   2081  CD  LYS A 408      32.885  70.682 -57.364  1.00  0.00           C  
ATOM   2082  CE  LYS A 408      33.345  69.228 -57.430  1.00  0.00           C  
ATOM   2083  NZ  LYS A 408      33.413  68.711 -58.831  1.00  0.00           N  
ATOM   2084  N   ILE A 418      35.531  73.276 -54.674  1.00  0.00           N  
ATOM   2085  CA  ILE A 418      36.879  72.827 -54.350  1.00  0.00           C  
ATOM   2086  C   ILE A 418      37.306  73.336 -52.970  1.00  0.00           C  
ATOM   2087  O   ILE A 418      37.897  72.605 -52.177  1.00  0.00           O  
ATOM   2088  CB  ILE A 418      37.879  73.328 -55.422  1.00  0.00           C  
ATOM   2089  CG1 ILE A 418      39.271  72.749 -55.168  1.00  0.00           C  
ATOM   2090  CG2 ILE A 418      37.924  74.852 -55.417  1.00  0.00           C  
ATOM   2091  CD1 ILE A 418      40.276  73.076 -56.266  1.00  0.00           C  
ATOM   2092  N   TRP A 419      36.996  74.594 -52.687  1.00  0.00           N  
ATOM   2093  CA  TRP A 419      37.346  75.190 -51.411  1.00  0.00           C  
ATOM   2094  C   TRP A 419      36.548  74.570 -50.270  1.00  0.00           C  
ATOM   2095  O   TRP A 419      37.104  74.229 -49.228  1.00  0.00           O  
ATOM   2096  CB  TRP A 419      37.088  76.686 -51.459  1.00  0.00           C  
ATOM   2097  CG  TRP A 419      37.249  77.343 -50.144  1.00  0.00           C  
ATOM   2098  CD1 TRP A 419      38.408  77.805 -49.585  1.00  0.00           C  
ATOM   2099  CD2 TRP A 419      36.212  77.607 -49.201  1.00  0.00           C  
ATOM   2100  NE1 TRP A 419      38.151  78.347 -48.349  1.00  0.00           N  
ATOM   2101  CE2 TRP A 419      36.808  78.237 -48.089  1.00  0.00           C  
ATOM   2102  CE3 TRP A 419      34.830  77.372 -49.188  1.00  0.00           C  
ATOM   2103  CZ2 TRP A 419      36.070  78.638 -46.972  1.00  0.00           C  
ATOM   2104  CZ3 TRP A 419      34.096  77.769 -48.080  1.00  0.00           C  
ATOM   2105  CH2 TRP A 419      34.718  78.396 -46.986  1.00  0.00           C  
ATOM   2106  N   LYS A 420      35.240  74.438 -50.462  1.00  0.00           N  
ATOM   2107  CA  LYS A 420      34.385  73.850 -49.439  1.00  0.00           C  
ATOM   2108  C   LYS A 420      34.846  72.448 -49.075  1.00  0.00           C  
ATOM   2109  O   LYS A 420      34.471  71.926 -48.027  1.00  0.00           O  
ATOM   2110  CB  LYS A 420      32.927  73.794 -49.903  1.00  0.00           C  
ATOM   2111  CG  LYS A 420      32.185  75.111 -49.796  1.00  0.00           C  
ATOM   2112  CD  LYS A 420      30.788  74.997 -50.386  1.00  0.00           C  
ATOM   2113  CE  LYS A 420      30.053  76.327 -50.333  1.00  0.00           C  
ATOM   2114  NZ  LYS A 420      28.773  76.286 -51.095  1.00  0.00           N  
ATOM   2115  N   ARG A 421      35.644  71.831 -49.940  1.00  0.00           N  
ATOM   2116  CA  ARG A 421      36.142  70.494 -49.656  1.00  0.00           C  
ATOM   2117  C   ARG A 421      37.441  70.593 -48.875  1.00  0.00           C  
ATOM   2118  O   ARG A 421      37.726  69.746 -48.025  1.00  0.00           O  
ATOM   2119  CB  ARG A 421      36.339  69.695 -50.945  1.00  0.00           C  
ATOM   2120  CG  ARG A 421      35.032  69.427 -51.668  1.00  0.00           C  
ATOM   2121  CD  ARG A 421      35.137  68.271 -52.646  1.00  0.00           C  
ATOM   2122  NE  ARG A 421      36.249  68.427 -53.576  1.00  0.00           N  
ATOM   2123  CZ  ARG A 421      36.354  67.758 -54.718  1.00  0.00           C  
ATOM   2124  NH1 ARG A 421      35.410  66.894 -55.064  1.00  0.00           N  
ATOM   2125  NH2 ARG A 421      37.404  67.949 -55.509  1.00  0.00           N  
ATOM   2126  N   PHE A 422      38.230  71.627 -49.159  1.00  0.00           N  
ATOM   2127  CA  PHE A 422      39.472  71.836 -48.420  1.00  0.00           C  
ATOM   2128  C   PHE A 422      39.038  71.987 -46.967  1.00  0.00           C  
ATOM   2129  O   PHE A 422      39.525  71.299 -46.073  1.00  0.00           O  
ATOM   2130  CB  PHE A 422      40.181  73.129 -48.853  1.00  0.00           C  
ATOM   2131  CG  PHE A 422      40.830  73.057 -50.205  1.00  0.00           C  
ATOM   2132  CD1 PHE A 422      41.272  71.838 -50.726  1.00  0.00           C  
ATOM   2133  CD2 PHE A 422      41.051  74.221 -50.938  1.00  0.00           C  
ATOM   2134  CE1 PHE A 422      41.928  71.780 -51.959  1.00  0.00           C  
ATOM   2135  CE2 PHE A 422      41.705  74.179 -52.168  1.00  0.00           C  
ATOM   2136  CZ  PHE A 422      42.146  72.957 -52.681  1.00  0.00           C  
ATOM   2137  N   ARG A 423      38.092  72.893 -46.756  1.00  0.00           N  
ATOM   2138  CA  ARG A 423      37.570  73.165 -45.434  1.00  0.00           C  
ATOM   2139  C   ARG A 423      36.935  71.946 -44.764  1.00  0.00           C  
ATOM   2140  O   ARG A 423      37.391  71.520 -43.706  1.00  0.00           O  
ATOM   2141  CB  ARG A 423      36.559  74.311 -45.506  1.00  0.00           C  
ATOM   2142  CG  ARG A 423      35.967  74.684 -44.168  1.00  0.00           C  
ATOM   2143  CD  ARG A 423      34.963  75.801 -44.318  1.00  0.00           C  
ATOM   2144  NE  ARG A 423      33.932  75.725 -43.288  1.00  0.00           N  
ATOM   2145  CZ  ARG A 423      33.998  76.323 -42.106  1.00  0.00           C  
ATOM   2146  NH1 ARG A 423      35.052  77.064 -41.786  1.00  0.00           N  
ATOM   2147  NH2 ARG A 423      33.005  76.171 -41.242  1.00  0.00           N  
ATOM   2148  N   GLU A 424      35.904  71.369 -45.375  1.00  0.00           N  
ATOM   2149  CA  GLU A 424      35.237  70.225 -44.762  1.00  0.00           C  
ATOM   2150  C   GLU A 424      36.134  69.011 -44.528  1.00  0.00           C  
ATOM   2151  O   GLU A 424      36.068  68.397 -43.466  1.00  0.00           O  
ATOM   2152  CB  GLU A 424      33.982  69.830 -45.558  1.00  0.00           C  
ATOM   2153  CG  GLU A 424      34.222  69.203 -46.921  1.00  0.00           C  
ATOM   2154  CD  GLU A 424      32.919  68.869 -47.647  1.00  0.00           C  
ATOM   2155  OE1 GLU A 424      31.840  69.264 -47.145  1.00  0.00           O  
ATOM   2156  OE2 GLU A 424      32.977  68.216 -48.718  1.00  0.00           O  
ATOM   2157  N   PHE A 425      36.976  68.653 -45.490  1.00  0.00           N  
ATOM   2158  CA  PHE A 425      37.849  67.506 -45.265  1.00  0.00           C  
ATOM   2159  C   PHE A 425      38.833  67.823 -44.148  1.00  0.00           C  
ATOM   2160  O   PHE A 425      39.220  66.940 -43.385  1.00  0.00           O  
ATOM   2161  CB  PHE A 425      38.610  67.116 -46.534  1.00  0.00           C  
ATOM   2162  CG  PHE A 425      37.789  66.323 -47.510  1.00  0.00           C  
ATOM   2163  CD1 PHE A 425      36.940  66.959 -48.411  1.00  0.00           C  
ATOM   2164  CD2 PHE A 425      37.834  64.934 -47.502  1.00  0.00           C  
ATOM   2165  CE1 PHE A 425      36.146  66.224 -49.287  1.00  0.00           C  
ATOM   2166  CE2 PHE A 425      37.046  64.192 -48.371  1.00  0.00           C  
ATOM   2167  CZ  PHE A 425      36.201  64.838 -49.265  1.00  0.00           C  
ATOM   2168  N   SER A 426      39.241  69.087 -44.060  1.00  0.00           N  
ATOM   2169  CA  SER A 426      40.168  69.524 -43.019  1.00  0.00           C  
ATOM   2170  C   SER A 426      39.489  69.360 -41.663  1.00  0.00           C  
ATOM   2171  O   SER A 426      40.017  68.697 -40.766  1.00  0.00           O  
ATOM   2172  CB  SER A 426      40.562  70.992 -43.227  1.00  0.00           C  
ATOM   2173  OG  SER A 426      41.468  71.123 -44.307  1.00  0.00           O  
ATOM   2174  N   ILE A 427      38.310  69.960 -41.528  1.00  0.00           N  
ATOM   2175  CA  ILE A 427      37.543  69.881 -40.292  1.00  0.00           C  
ATOM   2176  C   ILE A 427      37.307  68.432 -39.833  1.00  0.00           C  
ATOM   2177  O   ILE A 427      37.333  68.141 -38.635  1.00  0.00           O  
ATOM   2178  CB  ILE A 427      36.189  70.621 -40.451  1.00  0.00           C  
ATOM   2179  CG1 ILE A 427      36.452  72.109 -40.690  1.00  0.00           C  
ATOM   2180  CG2 ILE A 427      35.336  70.453 -39.213  1.00  0.00           C  
ATOM   2181  CD1 ILE A 427      35.206  72.967 -40.730  1.00  0.00           C  
ATOM   2182  N   GLU A 429      37.099  67.523 -40.782  1.00  0.00           N  
ATOM   2183  CA  GLU A 429      36.867  66.121 -40.445  1.00  0.00           C  
ATOM   2184  C   GLU A 429      38.087  65.475 -39.826  1.00  0.00           C  
ATOM   2185  O   GLU A 429      37.967  64.586 -38.989  1.00  0.00           O  
ATOM   2186  CB  GLU A 429      36.458  65.329 -41.685  1.00  0.00           C  
ATOM   2187  CG  GLU A 429      35.009  65.500 -42.093  1.00  0.00           C  
ATOM   2188  CD  GLU A 429      34.743  64.958 -43.483  1.00  0.00           C  
ATOM   2189  OE1 GLU A 429      35.193  63.823 -43.772  1.00  0.00           O  
ATOM   2190  OE2 GLU A 429      34.085  65.667 -44.280  1.00  0.00           O  
ATOM   2191  N   LYS A 431      39.264  65.917 -40.242  1.00  0.00           N  
ATOM   2192  CA  LYS A 431      40.509  65.370 -39.709  1.00  0.00           C  
ATOM   2193  C   LYS A 431      40.743  65.973 -38.321  1.00  0.00           C  
ATOM   2194  O   LYS A 431      40.974  65.247 -37.349  1.00  0.00           O  
ATOM   2195  CB  LYS A 431      41.676  65.713 -40.646  1.00  0.00           C  
ATOM   2196  CG  LYS A 431      42.984  65.010 -40.341  1.00  0.00           C  
ATOM   2197  CD  LYS A 431      42.888  63.510 -40.564  1.00  0.00           C  
ATOM   2198  CE  LYS A 431      44.255  62.835 -40.418  1.00  0.00           C  
ATOM   2199  NZ  LYS A 431      44.923  63.119 -39.108  1.00  0.00           N  
ATOM   2200  N   TYR A 432      40.665  67.301 -38.238  1.00  0.00           N  
ATOM   2201  CA  TYR A 432      40.858  68.012 -36.975  1.00  0.00           C  
ATOM   2202  C   TYR A 432      40.034  67.412 -35.840  1.00  0.00           C  
ATOM   2203  O   TYR A 432      40.544  67.210 -34.732  1.00  0.00           O  
ATOM   2204  CB  TYR A 432      40.497  69.494 -37.135  1.00  0.00           C  
ATOM   2205  CG  TYR A 432      41.682  70.384 -37.450  1.00  0.00           C  
ATOM   2206  CD1 TYR A 432      42.931  70.157 -36.860  1.00  0.00           C  
ATOM   2207  CD2 TYR A 432      41.556  71.461 -38.331  1.00  0.00           C  
ATOM   2208  CE1 TYR A 432      44.023  70.977 -37.142  1.00  0.00           C  
ATOM   2209  CE2 TYR A 432      42.639  72.286 -38.621  1.00  0.00           C  
ATOM   2210  CZ  TYR A 432      43.871  72.038 -38.024  1.00  0.00           C  
ATOM   2211  OH  TYR A 432      44.950  72.843 -38.323  1.00  0.00           O  
ATOM   2212  N   ILE A 433      38.764  67.129 -36.129  1.00  0.00           N  
ATOM   2213  CA  ILE A 433      37.841  66.563 -35.153  1.00  0.00           C  
ATOM   2214  C   ILE A 433      38.409  65.363 -34.411  1.00  0.00           C  
ATOM   2215  O   ILE A 433      38.243  65.245 -33.192  1.00  0.00           O  
ATOM   2216  CB  ILE A 433      36.508  66.190 -35.824  1.00  0.00           C  
ATOM   2217  CG1 ILE A 433      35.739  67.474 -36.151  1.00  0.00           C  
ATOM   2218  CG2 ILE A 433      35.692  65.284 -34.920  1.00  0.00           C  
ATOM   2219  CD1 ILE A 433      34.436  67.254 -36.853  1.00  0.00           C  
ATOM   2220  N   ASP A 434      39.082  64.475 -35.133  1.00  0.00           N  
ATOM   2221  CA  ASP A 434      39.687  63.311 -34.488  1.00  0.00           C  
ATOM   2222  C   ASP A 434      40.864  63.737 -33.637  1.00  0.00           C  
ATOM   2223  O   ASP A 434      41.030  63.262 -32.520  1.00  0.00           O  
ATOM   2224  CB  ASP A 434      40.194  62.298 -35.512  1.00  0.00           C  
ATOM   2225  CG  ASP A 434      39.080  61.594 -36.228  1.00  0.00           C  
ATOM   2226  OD1 ASP A 434      38.098  61.193 -35.559  1.00  0.00           O  
ATOM   2227  OD2 ASP A 434      39.198  61.434 -37.460  1.00  0.00           O  
ATOM   2228  N   THR A 435      41.685  64.630 -34.182  1.00  0.00           N  
ATOM   2229  CA  THR A 435      42.860  65.107 -33.478  1.00  0.00           C  
ATOM   2230  C   THR A 435      42.469  65.793 -32.176  1.00  0.00           C  
ATOM   2231  O   THR A 435      43.021  65.478 -31.119  1.00  0.00           O  
ATOM   2232  CB  THR A 435      43.677  66.071 -34.353  1.00  0.00           C  
ATOM   2233  OG1 THR A 435      44.073  65.405 -35.561  1.00  0.00           O  
ATOM   2234  CG2 THR A 435      44.927  66.525 -33.612  1.00  0.00           C  
ATOM   2235  N   TYR A 436      41.517  66.721 -32.243  1.00  0.00           N  
ATOM   2236  CA  TYR A 436      41.072  67.413 -31.040  1.00  0.00           C  
ATOM   2237  C   TYR A 436      40.520  66.433 -30.004  1.00  0.00           C  
ATOM   2238  O   TYR A 436      40.611  66.664 -28.798  1.00  0.00           O  
ATOM   2239  CB  TYR A 436      40.011  68.455 -31.381  1.00  0.00           C  
ATOM   2240  CG  TYR A 436      40.579  69.713 -31.987  1.00  0.00           C  
ATOM   2241  CD1 TYR A 436      41.404  70.561 -31.238  1.00  0.00           C  
ATOM   2242  CD2 TYR A 436      40.289  70.067 -33.301  1.00  0.00           C  
ATOM   2243  CE1 TYR A 436      41.923  71.729 -31.782  1.00  0.00           C  
ATOM   2244  CE2 TYR A 436      40.804  71.238 -33.860  1.00  0.00           C  
ATOM   2245  CZ  TYR A 436      41.620  72.065 -33.096  1.00  0.00           C  
ATOM   2246  OH  TYR A 436      42.122  73.222 -33.655  1.00  0.00           O  
ATOM   2247  N   ALA A 437      39.954  65.332 -30.478  1.00  0.00           N  
ATOM   2248  CA  ALA A 437      39.408  64.328 -29.580  1.00  0.00           C  
ATOM   2249  C   ALA A 437      40.498  63.797 -28.642  1.00  0.00           C  
ATOM   2250  O   ALA A 437      40.211  63.370 -27.515  1.00  0.00           O  
ATOM   2251  CB  ALA A 437      38.807  63.194 -30.385  1.00  0.00           C  
ATOM   2252  N   ARG A 438      41.748  63.827 -29.102  1.00  0.00           N  
ATOM   2253  CA  ARG A 438      42.854  63.351 -28.282  1.00  0.00           C  
ATOM   2254  C   ARG A 438      43.096  64.316 -27.126  1.00  0.00           C  
ATOM   2255  O   ARG A 438      43.640  63.937 -26.089  1.00  0.00           O  
ATOM   2256  CB  ARG A 438      44.118  63.201 -29.127  1.00  0.00           C  
ATOM   2257  CG  ARG A 438      43.990  62.130 -30.194  1.00  0.00           C  
ATOM   2258  CD  ARG A 438      45.146  62.152 -31.187  1.00  0.00           C  
ATOM   2259  NE  ARG A 438      46.381  61.601 -30.640  1.00  0.00           N  
ATOM   2260  CZ  ARG A 438      47.539  61.595 -31.292  1.00  0.00           C  
ATOM   2261  NH1 ARG A 438      47.618  62.110 -32.514  1.00  0.00           N  
ATOM   2262  NH2 ARG A 438      48.622  61.085 -30.724  1.00  0.00           N  
ATOM   2263  N   LEU A 439      42.671  65.562 -27.303  1.00  0.00           N  
ATOM   2264  CA  LEU A 439      42.831  66.566 -26.263  1.00  0.00           C  
ATOM   2265  C   LEU A 439      41.504  66.761 -25.541  1.00  0.00           C  
ATOM   2266  O   LEU A 439      41.303  67.759 -24.842  1.00  0.00           O  
ATOM   2267  CB  LEU A 439      43.286  67.888 -26.876  1.00  0.00           C  
ATOM   2268  CG  LEU A 439      44.557  67.794 -27.713  1.00  0.00           C  
ATOM   2269  CD1 LEU A 439      44.855  69.144 -28.335  1.00  0.00           C  
ATOM   2270  CD2 LEU A 439      45.701  67.322 -26.839  1.00  0.00           C  
ATOM   2271  N   ASN A 444      40.605  65.792 -25.719  1.00  0.00           N  
ATOM   2272  CA  ASN A 444      39.274  65.820 -25.117  1.00  0.00           C  
ATOM   2273  C   ASN A 444      38.532  67.112 -25.421  1.00  0.00           C  
ATOM   2274  O   ASN A 444      37.952  67.734 -24.534  1.00  0.00           O  
ATOM   2275  CB  ASN A 444      39.359  65.624 -23.609  1.00  0.00           C  
ATOM   2276  CG  ASN A 444      39.872  64.251 -23.228  1.00  0.00           C  
ATOM   2277  OD1 ASN A 444      39.395  63.239 -23.737  1.00  0.00           O  
ATOM   2278  ND2 ASN A 444      40.842  64.208 -22.317  1.00  0.00           N  
ATOM   2279  N   ILE A 445      38.580  67.512 -26.686  1.00  0.00           N  
ATOM   2280  CA  ILE A 445      37.904  68.708 -27.156  1.00  0.00           C  
ATOM   2281  C   ILE A 445      37.026  68.336 -28.344  1.00  0.00           C  
ATOM   2282  O   ILE A 445      37.470  67.672 -29.289  1.00  0.00           O  
ATOM   2283  CB  ILE A 445      38.887  69.795 -27.636  1.00  0.00           C  
ATOM   2284  CG1 ILE A 445      39.735  70.296 -26.462  1.00  0.00           C  
ATOM   2285  CG2 ILE A 445      38.101  70.940 -28.306  1.00  0.00           C  
ATOM   2286  CD1 ILE A 445      40.626  71.479 -26.809  1.00  0.00           C  
ATOM   2287  N   LYS A 460      35.773  68.762 -28.275  1.00  0.00           N  
ATOM   2288  CA  LYS A 460      34.811  68.517 -29.330  1.00  0.00           C  
ATOM   2289  C   LYS A 460      34.136  69.852 -29.555  1.00  0.00           C  
ATOM   2290  O   LYS A 460      33.333  70.293 -28.738  1.00  0.00           O  
ATOM   2291  CB  LYS A 460      33.787  67.465 -28.890  1.00  0.00           C  
ATOM   2292  CG  LYS A 460      32.564  67.348 -29.804  1.00  0.00           C  
ATOM   2293  CD  LYS A 460      31.590  66.287 -29.293  1.00  0.00           C  
ATOM   2294  CE  LYS A 460      30.140  66.725 -29.451  1.00  0.00           C  
ATOM   2295  NZ  LYS A 460      29.809  67.155 -30.842  1.00  0.00           N  
ATOM   2296  N   TYR A 461      34.477  70.510 -30.652  1.00  0.00           N  
ATOM   2297  CA  TYR A 461      33.886  71.808 -30.936  1.00  0.00           C  
ATOM   2298  C   TYR A 461      32.414  71.720 -31.323  1.00  0.00           C  
ATOM   2299  O   TYR A 461      31.969  70.735 -31.916  1.00  0.00           O  
ATOM   2300  CB  TYR A 461      34.655  72.524 -32.053  1.00  0.00           C  
ATOM   2301  CG  TYR A 461      35.995  73.095 -31.641  1.00  0.00           C  
ATOM   2302  CD1 TYR A 461      37.161  72.330 -31.730  1.00  0.00           C  
ATOM   2303  CD2 TYR A 461      36.094  74.402 -31.167  1.00  0.00           C  
ATOM   2304  CE1 TYR A 461      38.392  72.856 -31.358  1.00  0.00           C  
ATOM   2305  CE2 TYR A 461      37.317  74.939 -30.792  1.00  0.00           C  
ATOM   2306  CZ  TYR A 461      38.462  74.161 -30.892  1.00  0.00           C  
ATOM   2307  OH  TYR A 461      39.676  74.702 -30.547  1.00  0.00           O  
ATOM   2308  N   ASP A 463      31.667  72.761 -30.975  1.00  0.00           N  
ATOM   2309  CA  ASP A 463      30.254  72.833 -31.306  1.00  0.00           C  
ATOM   2310  C   ASP A 463      30.153  73.428 -32.695  1.00  0.00           C  
ATOM   2311  O   ASP A 463      29.444  72.917 -33.566  1.00  0.00           O  
ATOM   2312  CB  ASP A 463      29.523  73.739 -30.324  1.00  0.00           C  
ATOM   2313  CG  ASP A 463      29.657  73.269 -28.902  1.00  0.00           C  
ATOM   2314  OD1 ASP A 463      29.376  72.076 -28.648  1.00  0.00           O  
ATOM   2315  OD2 ASP A 463      30.040  74.091 -28.044  1.00  0.00           O  
ATOM   2316  N   VAL A 473      30.897  74.508 -32.897  1.00  0.00           N  
ATOM   2317  CA  VAL A 473      30.900  75.206 -34.165  1.00  0.00           C  
ATOM   2318  C   VAL A 473      32.299  75.422 -34.728  1.00  0.00           C  
ATOM   2319  O   VAL A 473      33.158  75.997 -34.064  1.00  0.00           O  
ATOM   2320  CB  VAL A 473      30.230  76.586 -34.014  1.00  0.00           C  
ATOM   2321  CG1 VAL A 473      30.196  77.305 -35.346  1.00  0.00           C  
ATOM   2322  CG2 VAL A 473      28.831  76.418 -33.455  1.00  0.00           C  
ATOM   2323  N   TYR A 474      32.536  74.943 -35.943  1.00  0.00           N  
ATOM   2324  CA  TYR A 474      33.815  75.180 -36.591  1.00  0.00           C  
ATOM   2325  C   TYR A 474      33.587  76.408 -37.465  1.00  0.00           C  
ATOM   2326  O   TYR A 474      33.445  76.293 -38.678  1.00  0.00           O  
ATOM   2327  CB  TYR A 474      34.240  74.004 -37.476  1.00  0.00           C  
ATOM   2328  CG  TYR A 474      35.064  72.958 -36.767  1.00  0.00           C  
ATOM   2329  CD1 TYR A 474      34.456  71.891 -36.109  1.00  0.00           C  
ATOM   2330  CD2 TYR A 474      36.460  73.050 -36.727  1.00  0.00           C  
ATOM   2331  CE1 TYR A 474      35.213  70.935 -35.426  1.00  0.00           C  
ATOM   2332  CE2 TYR A 474      37.226  72.100 -36.044  1.00  0.00           C  
ATOM   2333  CZ  TYR A 474      36.592  71.047 -35.398  1.00  0.00           C  
ATOM   2334  OH  TYR A 474      37.325  70.102 -34.732  1.00  0.00           O  
ATOM   2335  N   SER A 475      33.521  77.579 -36.840  1.00  0.00           N  
ATOM   2336  CA  SER A 475      33.313  78.822 -37.571  1.00  0.00           C  
ATOM   2337  C   SER A 475      34.581  79.181 -38.340  1.00  0.00           C  
ATOM   2338  O   SER A 475      35.430  78.320 -38.585  1.00  0.00           O  
ATOM   2339  CB  SER A 475      32.950  79.949 -36.601  1.00  0.00           C  
ATOM   2340  OG  SER A 475      32.681  81.159 -37.289  1.00  0.00           O  
ATOM   2341  N   GLY A 476      34.706  80.449 -38.721  1.00  0.00           N  
ATOM   2342  CA  GLY A 476      35.881  80.884 -39.457  1.00  0.00           C  
ATOM   2343  C   GLY A 476      35.766  82.297 -39.999  1.00  0.00           C  
ATOM   2344  O   GLY A 476      34.720  82.934 -39.876  1.00  0.00           O  
ATOM   2345  N   GLU A 477      36.846  82.788 -40.601  1.00  0.00           N  
ATOM   2346  CA  GLU A 477      36.871  84.131 -41.173  1.00  0.00           C  
ATOM   2347  C   GLU A 477      36.009  84.173 -42.432  1.00  0.00           C  
ATOM   2348  O   GLU A 477      35.482  85.217 -42.818  1.00  0.00           O  
ATOM   2349  CB  GLU A 477      38.310  84.520 -41.514  1.00  0.00           C  
ATOM   2350  CG  GLU A 477      39.299  84.192 -40.409  1.00  0.00           C  
ATOM   2351  CD  GLU A 477      40.665  84.789 -40.651  1.00  0.00           C  
ATOM   2352  OE1 GLU A 477      40.779  85.665 -41.537  1.00  0.00           O  
ATOM   2353  OE2 GLU A 477      41.622  84.387 -39.948  1.00  0.00           O  
ATOM   2354  N   SER A 478      35.877  83.017 -43.067  1.00  0.00           N  
ATOM   2355  CA  SER A 478      35.077  82.887 -44.272  1.00  0.00           C  
ATOM   2356  C   SER A 478      33.594  82.916 -43.912  1.00  0.00           C  
ATOM   2357  O   SER A 478      32.778  83.474 -44.639  1.00  0.00           O  
ATOM   2358  CB  SER A 478      35.396  81.562 -44.958  1.00  0.00           C  
ATOM   2359  OG  SER A 478      34.977  80.476 -44.148  1.00  0.00           O  
ATOM   2360  N   GLN A 479      33.257  82.317 -42.777  1.00  0.00           N  
ATOM   2361  CA  GLN A 479      31.878  82.234 -42.321  1.00  0.00           C  
ATOM   2362  C   GLN A 479      31.267  83.541 -41.837  1.00  0.00           C  
ATOM   2363  O   GLN A 479      30.208  83.534 -41.205  1.00  0.00           O  
ATOM   2364  CB  GLN A 479      31.765  81.182 -41.217  1.00  0.00           C  
ATOM   2365  CG  GLN A 479      32.340  79.837 -41.611  1.00  0.00           C  
ATOM   2366  CD  GLN A 479      31.669  79.262 -42.835  1.00  0.00           C  
ATOM   2367  OE1 GLN A 479      32.134  78.278 -43.407  1.00  0.00           O  
ATOM   2368  NE2 GLN A 479      30.562  79.869 -43.241  1.00  0.00           N  
ATOM   2369  N   VAL A 482      31.921  84.663 -42.116  1.00  0.00           N  
ATOM   2370  CA  VAL A 482      31.365  85.943 -41.691  1.00  0.00           C  
ATOM   2371  C   VAL A 482      30.267  86.321 -42.676  1.00  0.00           C  
ATOM   2372  O   VAL A 482      30.483  86.312 -43.891  1.00  0.00           O  
ATOM   2373  CB  VAL A 482      32.426  87.067 -41.670  1.00  0.00           C  
ATOM   2374  CG1 VAL A 482      31.783  88.367 -41.205  1.00  0.00           C  
ATOM   2375  CG2 VAL A 482      33.583  86.687 -40.754  1.00  0.00           C  
ATOM   2376  N   SER A 483      29.089  86.651 -42.156  1.00  0.00           N  
ATOM   2377  CA  SER A 483      27.964  87.010 -43.012  1.00  0.00           C  
ATOM   2378  C   SER A 483      28.218  88.285 -43.805  1.00  0.00           C  
ATOM   2379  O   SER A 483      28.715  89.284 -43.273  1.00  0.00           O  
ATOM   2380  CB  SER A 483      26.689  87.187 -42.184  1.00  0.00           C  
ATOM   2381  OG  SER A 483      26.646  88.474 -41.593  1.00  0.00           O  
ATOM   2382  N   LYS A 489      27.869  88.232 -45.086  1.00  0.00           N  
ATOM   2383  CA  LYS A 489      28.016  89.369 -45.985  1.00  0.00           C  
ATOM   2384  C   LYS A 489      27.222  90.538 -45.394  1.00  0.00           C  
ATOM   2385  O   LYS A 489      27.602  91.703 -45.514  1.00  0.00           O  
ATOM   2386  CB  LYS A 489      27.461  89.003 -47.371  1.00  0.00           C  
ATOM   2387  CG  LYS A 489      25.922  88.880 -47.457  1.00  0.00           C  
ATOM   2388  CD  LYS A 489      25.326  87.850 -46.492  1.00  0.00           C  
ATOM   2389  CE  LYS A 489      25.776  86.435 -46.819  1.00  0.00           C  
ATOM   2390  NZ  LYS A 489      25.057  85.437 -45.985  1.00  0.00           N  
ATOM   2391  N   GLU A 490      26.115  90.191 -44.748  1.00  0.00           N  
ATOM   2392  CA  GLU A 490      25.223  91.151 -44.118  1.00  0.00           C  
ATOM   2393  C   GLU A 490      25.928  92.000 -43.058  1.00  0.00           C  
ATOM   2394  O   GLU A 490      25.976  93.232 -43.167  1.00  0.00           O  
ATOM   2395  CB  GLU A 490      24.052  90.395 -43.487  1.00  0.00           C  
ATOM   2396  CG  GLU A 490      23.099  91.246 -42.664  1.00  0.00           C  
ATOM   2397  CD  GLU A 490      22.069  90.404 -41.936  1.00  0.00           C  
ATOM   2398  OE1 GLU A 490      22.103  89.165 -42.095  1.00  0.00           O  
ATOM   2399  OE2 GLU A 490      21.230  90.976 -41.206  1.00  0.00           O  
ATOM   2400  N   SER A 494      26.467  91.331 -42.037  1.00  0.00           N  
ATOM   2401  CA  SER A 494      27.163  92.001 -40.938  1.00  0.00           C  
ATOM   2402  C   SER A 494      28.410  92.722 -41.415  1.00  0.00           C  
ATOM   2403  O   SER A 494      28.742  93.795 -40.912  1.00  0.00           O  
ATOM   2404  CB  SER A 494      27.551  90.994 -39.852  1.00  0.00           C  
ATOM   2405  OG  SER A 494      26.409  90.438 -39.224  1.00  0.00           O  
ATOM   2406  N   MET A 495      29.100  92.129 -42.383  1.00  0.00           N  
ATOM   2407  CA  MET A 495      30.313  92.735 -42.919  1.00  0.00           C  
ATOM   2408  C   MET A 495      29.996  94.110 -43.503  1.00  0.00           C  
ATOM   2409  O   MET A 495      30.706  95.084 -43.249  1.00  0.00           O  
ATOM   2410  CB  MET A 495      30.922  91.838 -43.997  1.00  0.00           C  
ATOM   2411  CG  MET A 495      32.332  92.239 -44.387  1.00  0.00           C  
ATOM   2412  SD  MET A 495      33.434  92.298 -42.949  1.00  0.00           S  
ATOM   2413  CE  MET A 495      33.660  90.560 -42.642  1.00  0.00           C  
ATOM   2414  N   LEU A 496      28.918  94.174 -44.280  1.00  0.00           N  
ATOM   2415  CA  LEU A 496      28.469  95.416 -44.902  1.00  0.00           C  
ATOM   2416  C   LEU A 496      27.856  96.329 -43.838  1.00  0.00           C  
ATOM   2417  O   LEU A 496      28.155  97.525 -43.777  1.00  0.00           O  
ATOM   2418  CB  LEU A 496      27.424  95.113 -45.983  1.00  0.00           C  
ATOM   2419  CG  LEU A 496      27.844  94.236 -47.172  1.00  0.00           C  
ATOM   2420  CD1 LEU A 496      26.609  93.804 -47.962  1.00  0.00           C  
ATOM   2421  CD2 LEU A 496      28.821  94.997 -48.062  1.00  0.00           C  
ATOM   2422  N   LYS A 498      27.000  95.750 -43.001  1.00  0.00           N  
ATOM   2423  CA  LYS A 498      26.339  96.493 -41.935  1.00  0.00           C  
ATOM   2424  C   LYS A 498      27.384  97.166 -41.052  1.00  0.00           C  
ATOM   2425  O   LYS A 498      27.165  98.257 -40.522  1.00  0.00           O  
ATOM   2426  CB  LYS A 498      25.484  95.544 -41.092  1.00  0.00           C  
ATOM   2427  CG  LYS A 498      24.257  96.193 -40.470  1.00  0.00           C  
ATOM   2428  CD  LYS A 498      24.624  97.300 -39.496  1.00  0.00           C  
ATOM   2429  CE  LYS A 498      23.384  97.993 -38.953  1.00  0.00           C  
ATOM   2430  NZ  LYS A 498      22.619  98.663 -40.035  1.00  0.00           N  
ATOM   2431  N   ALA A 499      28.525  96.501 -40.902  1.00  0.00           N  
ATOM   2432  CA  ALA A 499      29.616  97.017 -40.090  1.00  0.00           C  
ATOM   2433  C   ALA A 499      30.258  98.228 -40.763  1.00  0.00           C  
ATOM   2434  O   ALA A 499      30.307  99.317 -40.181  1.00  0.00           O  
ATOM   2435  CB  ALA A 499      30.655  95.924 -39.864  1.00  0.00           C  
ATOM   2436  N   ILE A 500      30.752  98.033 -41.986  1.00  0.00           N  
ATOM   2437  CA  ILE A 500      31.388  99.115 -42.738  1.00  0.00           C  
ATOM   2438  C   ILE A 500      30.423 100.288 -42.769  1.00  0.00           C  
ATOM   2439  O   ILE A 500      30.826 101.451 -42.781  1.00  0.00           O  
ATOM   2440  CB  ILE A 500      31.708  98.695 -44.200  1.00  0.00           C  
ATOM   2441  CG1 ILE A 500      32.684  97.513 -44.211  1.00  0.00           C  
ATOM   2442  CG2 ILE A 500      32.308  99.875 -44.960  1.00  0.00           C  
ATOM   2443  CD1 ILE A 500      33.013  96.990 -45.607  1.00  0.00           C  
ATOM   2444  N   ASP A 501      29.139  99.957 -42.774  1.00  0.00           N  
ATOM   2445  CA  ASP A 501      28.081 100.947 -42.798  1.00  0.00           C  
ATOM   2446  C   ASP A 501      28.075 101.722 -41.480  1.00  0.00           C  
ATOM   2447  O   ASP A 501      28.258 102.941 -41.466  1.00  0.00           O  
ATOM   2448  CB  ASP A 501      26.738 100.243 -43.012  1.00  0.00           C  
ATOM   2449  CG  ASP A 501      25.609 101.207 -43.310  1.00  0.00           C  
ATOM   2450  OD1 ASP A 501      25.268 102.027 -42.429  1.00  0.00           O  
ATOM   2451  OD2 ASP A 501      25.062 101.137 -44.432  1.00  0.00           O  
ATOM   2452  N   LEU A 502      27.884 101.011 -40.372  1.00  0.00           N  
ATOM   2453  CA  LEU A 502      27.844 101.646 -39.057  1.00  0.00           C  
ATOM   2454  C   LEU A 502      29.087 102.469 -38.728  1.00  0.00           C  
ATOM   2455  O   LEU A 502      29.016 103.402 -37.926  1.00  0.00           O  
ATOM   2456  CB  LEU A 502      27.618 100.598 -37.965  1.00  0.00           C  
ATOM   2457  CG  LEU A 502      26.330  99.781 -38.059  1.00  0.00           C  
ATOM   2458  CD1 LEU A 502      26.158  98.974 -36.784  1.00  0.00           C  
ATOM   2459  CD2 LEU A 502      25.139 100.702 -38.259  1.00  0.00           C  
ATOM   2460  N   PHE A 503      30.220 102.126 -39.335  1.00  0.00           N  
ATOM   2461  CA  PHE A 503      31.452 102.870 -39.086  1.00  0.00           C  
ATOM   2462  C   PHE A 503      31.235 104.347 -39.386  1.00  0.00           C  
ATOM   2463  O   PHE A 503      31.571 105.213 -38.577  1.00  0.00           O  
ATOM   2464  CB  PHE A 503      32.605 102.357 -39.959  1.00  0.00           C  
ATOM   2465  CG  PHE A 503      33.147 101.016 -39.543  1.00  0.00           C  
ATOM   2466  CD1 PHE A 503      33.028 100.571 -38.231  1.00  0.00           C  
ATOM   2467  CD2 PHE A 503      33.813 100.211 -40.463  1.00  0.00           C  
ATOM   2468  CE1 PHE A 503      33.562  99.350 -37.845  1.00  0.00           C  
ATOM   2469  CE2 PHE A 503      34.351  98.988 -40.084  1.00  0.00           C  
ATOM   2470  CZ  PHE A 503      34.225  98.557 -38.774  1.00  0.00           C  
ATOM   2471  N   LYS A 504      30.673 104.626 -40.558  1.00  0.00           N  
ATOM   2472  CA  LYS A 504      30.417 105.999 -40.967  1.00  0.00           C  
ATOM   2473  C   LYS A 504      29.228 106.596 -40.219  1.00  0.00           C  
ATOM   2474  O   LYS A 504      29.275 107.749 -39.790  1.00  0.00           O  
ATOM   2475  CB  LYS A 504      30.182 106.063 -42.482  1.00  0.00           C  
ATOM   2476  CG  LYS A 504      28.990 105.258 -42.976  1.00  0.00           C  
ATOM   2477  CD  LYS A 504      28.977 105.128 -44.502  1.00  0.00           C  
ATOM   2478  CE  LYS A 504      28.846 106.476 -45.201  1.00  0.00           C  
ATOM   2479  NZ  LYS A 504      28.866 106.336 -46.687  1.00  0.00           N  
ATOM   2480  N   GLU A 505      28.168 105.811 -40.053  1.00  0.00           N  
ATOM   2481  CA  GLU A 505      26.980 106.287 -39.353  1.00  0.00           C  
ATOM   2482  C   GLU A 505      27.302 106.858 -37.972  1.00  0.00           C  
ATOM   2483  O   GLU A 505      26.559 107.690 -37.451  1.00  0.00           O  
ATOM   2484  CB  GLU A 505      25.957 105.155 -39.213  1.00  0.00           C  
ATOM   2485  CG  GLU A 505      24.829 105.459 -38.228  1.00  0.00           C  
ATOM   2486  CD  GLU A 505      23.850 104.309 -38.074  1.00  0.00           C  
ATOM   2487  OE1 GLU A 505      23.815 103.427 -38.962  1.00  0.00           O  
ATOM   2488  OE2 GLU A 505      23.109 104.294 -37.065  1.00  0.00           O  
ATOM   2489  N   LYS A 506      28.408 106.411 -37.384  1.00  0.00           N  
ATOM   2490  CA  LYS A 506      28.810 106.874 -36.057  1.00  0.00           C  
ATOM   2491  C   LYS A 506      29.931 107.905 -36.152  1.00  0.00           C  
ATOM   2492  O   LYS A 506      30.202 108.643 -35.201  1.00  0.00           O  
ATOM   2493  CB  LYS A 506      29.265 105.684 -35.207  1.00  0.00           C  
ATOM   2494  CG  LYS A 506      28.223 104.570 -35.056  1.00  0.00           C  
ATOM   2495  CD  LYS A 506      27.053 104.984 -34.164  1.00  0.00           C  
ATOM   2496  CE  LYS A 506      26.021 103.861 -34.038  1.00  0.00           C  
ATOM   2497  NZ  LYS A 506      24.872 104.226 -33.156  1.00  0.00           N  
ATOM   2498  N   GLY A 507      30.583 107.946 -37.308  1.00  0.00           N  
ATOM   2499  CA  GLY A 507      31.659 108.897 -37.518  1.00  0.00           C  
ATOM   2500  C   GLY A 507      32.920 108.561 -36.753  1.00  0.00           C  
ATOM   2501  O   GLY A 507      33.312 109.291 -35.839  1.00  0.00           O  
ATOM   2502  N   LEU A 508      33.553 107.455 -37.139  1.00  0.00           N  
ATOM   2503  CA  LEU A 508      34.783 106.983 -36.506  1.00  0.00           C  
ATOM   2504  C   LEU A 508      35.859 106.928 -37.582  1.00  0.00           C  
ATOM   2505  O   LEU A 508      37.054 107.039 -37.302  1.00  0.00           O  
ATOM   2506  CB  LEU A 508      34.569 105.580 -35.931  1.00  0.00           C  
ATOM   2507  CG  LEU A 508      33.243 105.323 -35.200  1.00  0.00           C  
ATOM   2508  CD1 LEU A 508      33.089 103.835 -34.900  1.00  0.00           C  
ATOM   2509  CD2 LEU A 508      33.190 106.148 -33.926  1.00  0.00           C  
ATOM   2510  N   THR A 509      35.404 106.762 -38.818  1.00  0.00           N  
ATOM   2511  CA  THR A 509      36.272 106.671 -39.982  1.00  0.00           C  
ATOM   2512  C   THR A 509      36.979 107.972 -40.337  1.00  0.00           C  
ATOM   2513  O   THR A 509      36.509 109.065 -40.017  1.00  0.00           O  
ATOM   2514  CB  THR A 509      35.465 106.200 -41.211  1.00  0.00           C  
ATOM   2515  OG1 THR A 509      35.221 104.793 -41.106  1.00  0.00           O  
ATOM   2516  CG2 THR A 509      36.207 106.499 -42.505  1.00  0.00           C  
ATOM   2517  N   HIS A 510      38.123 107.829 -40.998  1.00  0.00           N  
ATOM   2518  CA  HIS A 510      38.920 108.955 -41.459  1.00  0.00           C  
ATOM   2519  C   HIS A 510      40.033 108.396 -42.353  1.00  0.00           C  
ATOM   2520  O   HIS A 510      41.007 107.809 -41.879  1.00  0.00           O  
ATOM   2521  CB  HIS A 510      39.486 109.753 -40.271  1.00  0.00           C  
ATOM   2522  CG  HIS A 510      40.736 109.178 -39.683  1.00  0.00           C  
ATOM   2523  ND1 HIS A 510      40.781 107.933 -39.095  1.00  0.00           N  
ATOM   2524  CD2 HIS A 510      41.995 109.674 -39.611  1.00  0.00           C  
ATOM   2525  CE1 HIS A 510      42.013 107.687 -38.686  1.00  0.00           C  
ATOM   2526  NE2 HIS A 510      42.769 108.727 -38.987  1.00  0.00           N  
ATOM   2527  N   GLU A 511      39.862 108.562 -43.660  1.00  0.00           N  
ATOM   2528  CA  GLU A 511      40.829 108.061 -44.630  1.00  0.00           C  
ATOM   2529  C   GLU A 511      42.231 108.637 -44.484  1.00  0.00           C  
ATOM   2530  O   GLU A 511      42.418 109.755 -44.003  1.00  0.00           O  
ATOM   2531  CB  GLU A 511      40.331 108.313 -46.060  1.00  0.00           C  
ATOM   2532  CG  GLU A 511      39.168 107.428 -46.488  1.00  0.00           C  
ATOM   2533  CD  GLU A 511      38.770 107.639 -47.938  1.00  0.00           C  
ATOM   2534  OE1 GLU A 511      38.288 108.740 -48.273  1.00  0.00           O  
ATOM   2535  OE2 GLU A 511      38.942 106.701 -48.745  1.00  0.00           O  
ATOM   2536  N   ASP A 512      43.210 107.843 -44.907  1.00  0.00           N  
ATOM   2537  CA  ASP A 512      44.617 108.219 -44.882  1.00  0.00           C  
ATOM   2538  C   ASP A 512      45.333 107.317 -45.876  1.00  0.00           C  
ATOM   2539  O   ASP A 512      45.304 106.094 -45.742  1.00  0.00           O  
ATOM   2540  CB  ASP A 512      45.217 108.024 -43.488  1.00  0.00           C  
ATOM   2541  CG  ASP A 512      46.679 108.441 -43.420  1.00  0.00           C  
ATOM   2542  OD1 ASP A 512      47.503 107.859 -44.157  1.00  0.00           O  
ATOM   2543  OD2 ASP A 512      47.006 109.354 -42.631  1.00  0.00           O  
ATOM   2544  N   LYS A 513      45.967 107.925 -46.875  1.00  0.00           N  
ATOM   2545  CA  LYS A 513      46.676 107.175 -47.905  1.00  0.00           C  
ATOM   2546  C   LYS A 513      45.710 106.287 -48.692  1.00  0.00           C  
ATOM   2547  O   LYS A 513      46.114 105.284 -49.284  1.00  0.00           O  
ATOM   2548  CB  LYS A 513      47.780 106.315 -47.280  1.00  0.00           C  
ATOM   2549  CG  LYS A 513      48.938 107.103 -46.682  1.00  0.00           C  
ATOM   2550  CD  LYS A 513      50.058 106.165 -46.245  1.00  0.00           C  
ATOM   2551  CE  LYS A 513      51.295 106.927 -45.793  1.00  0.00           C  
ATOM   2552  NZ  LYS A 513      52.424 106.003 -45.490  1.00  0.00           N  
ATOM   2553  N   GLY A 833      44.432 106.662 -48.686  1.00  0.00           N  
ATOM   2554  CA  GLY A 833      43.426 105.902 -49.409  1.00  0.00           C  
ATOM   2555  C   GLY A 833      42.793 104.760 -48.632  1.00  0.00           C  
ATOM   2556  O   GLY A 833      41.982 104.006 -49.175  1.00  0.00           O  
ATOM   2557  N   ALA A 834      43.154 104.629 -47.360  1.00  0.00           N  
ATOM   2558  CA  ALA A 834      42.613 103.562 -46.528  1.00  0.00           C  
ATOM   2559  C   ALA A 834      41.757 104.114 -45.400  1.00  0.00           C  
ATOM   2560  O   ALA A 834      42.017 105.201 -44.880  1.00  0.00           O  
ATOM   2561  CB  ALA A 834      43.749 102.721 -45.955  1.00  0.00           C  
ATOM   2562  N   VAL A 835      40.733 103.353 -45.028  1.00  0.00           N  
ATOM   2563  CA  VAL A 835      39.830 103.747 -43.958  1.00  0.00           C  
ATOM   2564  C   VAL A 835      40.437 103.383 -42.607  1.00  0.00           C  
ATOM   2565  O   VAL A 835      40.937 102.272 -42.423  1.00  0.00           O  
ATOM   2566  CB  VAL A 835      38.477 103.037 -44.087  1.00  0.00           C  
ATOM   2567  CG1 VAL A 835      37.518 103.573 -43.048  1.00  0.00           C  
ATOM   2568  CG2 VAL A 835      37.920 103.232 -45.477  1.00  0.00           C  
ATOM   2569  N   LEU A 836      40.397 104.324 -41.668  1.00  0.00           N  
ATOM   2570  CA  LEU A 836      40.943 104.096 -40.336  1.00  0.00           C  
ATOM   2571  C   LEU A 836      40.005 104.594 -39.240  1.00  0.00           C  
ATOM   2572  O   LEU A 836      39.099 105.389 -39.493  1.00  0.00           O  
ATOM   2573  CB  LEU A 836      42.308 104.786 -40.182  1.00  0.00           C  
ATOM   2574  CG  LEU A 836      43.575 104.172 -40.796  1.00  0.00           C  
ATOM   2575  CD1 LEU A 836      43.496 104.210 -42.304  1.00  0.00           C  
ATOM   2576  CD2 LEU A 836      44.792 104.944 -40.328  1.00  0.00           C  
ATOM   2577  N   ILE A 837      40.230 104.113 -38.022  1.00  0.00           N  
ATOM   2578  CA  ILE A 837      39.435 104.510 -36.870  1.00  0.00           C  
ATOM   2579  C   ILE A 837      40.407 104.897 -35.759  1.00  0.00           C  
ATOM   2580  O   ILE A 837      41.178 104.067 -35.275  1.00  0.00           O  
ATOM   2581  CB  ILE A 837      38.535 103.360 -36.391  1.00  0.00           C  
ATOM   2582  CG1 ILE A 837      37.692 102.850 -37.557  1.00  0.00           C  
ATOM   2583  CG2 ILE A 837      37.640 103.838 -35.253  1.00  0.00           C  
ATOM   2584  CD1 ILE A 837      36.674 101.808 -37.160  1.00  0.00           C  
ATOM   2585  N   ASP A 838      40.369 106.165 -35.367  1.00  0.00           N  
ATOM   2586  CA  ASP A 838      41.261 106.689 -34.338  1.00  0.00           C  
ATOM   2587  C   ASP A 838      40.740 106.424 -32.929  1.00  0.00           C  
ATOM   2588  O   ASP A 838      40.014 107.236 -32.359  1.00  0.00           O  
ATOM   2589  CB  ASP A 838      41.451 108.193 -34.560  1.00  0.00           C  
ATOM   2590  CG  ASP A 838      42.456 108.805 -33.614  1.00  0.00           C  
ATOM   2591  OD1 ASP A 838      42.230 108.748 -32.388  1.00  0.00           O  
ATOM   2592  OD2 ASP A 838      43.469 109.349 -34.100  1.00  0.00           O  
ATOM   2593  N   LEU A 839      41.123 105.285 -32.368  1.00  0.00           N  
ATOM   2594  CA  LEU A 839      40.691 104.905 -31.030  1.00  0.00           C  
ATOM   2595  C   LEU A 839      41.408 105.725 -29.961  1.00  0.00           C  
ATOM   2596  O   LEU A 839      41.046 105.671 -28.788  1.00  0.00           O  
ATOM   2597  CB  LEU A 839      40.975 103.422 -30.802  1.00  0.00           C  
ATOM   2598  CG  LEU A 839      40.481 102.474 -31.894  1.00  0.00           C  
ATOM   2599  CD1 LEU A 839      41.078 101.095 -31.666  1.00  0.00           C  
ATOM   2600  CD2 LEU A 839      38.961 102.430 -31.895  1.00  0.00           C  
ATOM   2601  N   THR A1091      42.422 106.477 -30.378  1.00  0.00           N  
ATOM   2602  CA  THR A1091      43.222 107.312 -29.479  1.00  0.00           C  
ATOM   2603  C   THR A1091      42.450 108.036 -28.383  1.00  0.00           C  
ATOM   2604  O   THR A1091      42.795 107.941 -27.208  1.00  0.00           O  
ATOM   2605  CB  THR A1091      43.994 108.384 -30.264  1.00  0.00           C  
ATOM   2606  OG1 THR A1091      44.870 107.747 -31.200  1.00  0.00           O  
ATOM   2607  CG2 THR A1091      44.803 109.268 -29.319  1.00  0.00           C  
ATOM   2608  N   LYS A1093      41.414 108.769 -28.777  1.00  0.00           N  
ATOM   2609  CA  LYS A1093      40.607 109.538 -27.836  1.00  0.00           C  
ATOM   2610  C   LYS A1093      39.892 108.711 -26.764  1.00  0.00           C  
ATOM   2611  O   LYS A1093      39.406 109.261 -25.773  1.00  0.00           O  
ATOM   2612  CB  LYS A1093      39.594 110.388 -28.610  1.00  0.00           C  
ATOM   2613  CG  LYS A1093      40.241 111.310 -29.651  1.00  0.00           C  
ATOM   2614  CD  LYS A1093      41.240 112.279 -29.012  1.00  0.00           C  
ATOM   2615  CE  LYS A1093      42.036 113.056 -30.057  1.00  0.00           C  
ATOM   2616  NZ  LYS A1093      41.174 113.897 -30.933  1.00  0.00           N  
ATOM   2617  N   PHE A1098      39.837 107.396 -26.958  1.00  0.00           N  
ATOM   2618  CA  PHE A1098      39.185 106.508 -25.998  1.00  0.00           C  
ATOM   2619  C   PHE A1098      40.225 105.804 -25.127  1.00  0.00           C  
ATOM   2620  O   PHE A1098      39.967 105.450 -23.974  1.00  0.00           O  
ATOM   2621  CB  PHE A1098      38.335 105.470 -26.732  1.00  0.00           C  
ATOM   2622  CG  PHE A1098      37.407 106.060 -27.752  1.00  0.00           C  
ATOM   2623  CD1 PHE A1098      36.175 106.586 -27.369  1.00  0.00           C  
ATOM   2624  CD2 PHE A1098      37.767 106.103 -29.097  1.00  0.00           C  
ATOM   2625  CE1 PHE A1098      35.311 107.146 -28.313  1.00  0.00           C  
ATOM   2626  CE2 PHE A1098      36.913 106.659 -30.049  1.00  0.00           C  
ATOM   2627  CZ  PHE A1098      35.683 107.182 -29.657  1.00  0.00           C  
ATOM   2628  N   ASN A1099      41.404 105.600 -25.697  1.00  0.00           N  
ATOM   2629  CA  ASN A1099      42.501 104.956 -24.996  1.00  0.00           C  
ATOM   2630  C   ASN A1099      43.756 105.159 -25.823  1.00  0.00           C  
ATOM   2631  O   ASN A1099      43.972 104.479 -26.823  1.00  0.00           O  
ATOM   2632  CB  ASN A1099      42.220 103.464 -24.813  1.00  0.00           C  
ATOM   2633  CG  ASN A1099      43.365 102.735 -24.139  1.00  0.00           C  
ATOM   2634  OD1 ASN A1099      43.848 103.146 -23.085  1.00  0.00           O  
ATOM   2635  ND2 ASN A1099      43.801 101.640 -24.744  1.00  0.00           N  
ATOM   2636  N   LYS A1100      44.573 106.116 -25.399  1.00  0.00           N  
ATOM   2637  CA  LYS A1100      45.810 106.449 -26.090  1.00  0.00           C  
ATOM   2638  C   LYS A1100      46.664 105.212 -26.358  1.00  0.00           C  
ATOM   2639  O   LYS A1100      47.457 105.194 -27.299  1.00  0.00           O  
ATOM   2640  CB  LYS A1100      46.597 107.472 -25.265  1.00  0.00           C  
ATOM   2641  CG  LYS A1100      47.852 108.004 -25.943  1.00  0.00           C  
ATOM   2642  CD  LYS A1100      48.530 109.055 -25.076  1.00  0.00           C  
ATOM   2643  CE  LYS A1100      49.837 109.526 -25.695  1.00  0.00           C  
ATOM   2644  NZ  LYS A1100      50.808 108.407 -25.857  1.00  0.00           N  
ATOM   2645  N   LYS A1101      46.489 104.182 -25.533  1.00  0.00           N  
ATOM   2646  CA  LYS A1101      47.241 102.936 -25.666  1.00  0.00           C  
ATOM   2647  C   LYS A1101      46.948 102.255 -27.007  1.00  0.00           C  
ATOM   2648  O   LYS A1101      47.819 101.598 -27.584  1.00  0.00           O  
ATOM   2649  CB  LYS A1101      46.898 101.989 -24.508  1.00  0.00           C  
ATOM   2650  CG  LYS A1101      47.135 102.579 -23.114  1.00  0.00           C  
ATOM   2651  CD  LYS A1101      46.689 101.618 -22.007  1.00  0.00           C  
ATOM   2652  CE  LYS A1101      46.893 102.209 -20.610  1.00  0.00           C  
ATOM   2653  NZ  LYS A1101      48.326 102.481 -20.290  1.00  0.00           N  
ATOM   2654  N   LEU A1102      45.716 102.405 -27.491  1.00  0.00           N  
ATOM   2655  CA  LEU A1102      45.314 101.835 -28.774  1.00  0.00           C  
ATOM   2656  C   LEU A1102      45.899 102.746 -29.855  1.00  0.00           C  
ATOM   2657  O   LEU A1102      46.864 103.467 -29.604  1.00  0.00           O  
ATOM   2658  CB  LEU A1102      43.785 101.800 -28.885  1.00  0.00           C  
ATOM   2659  CG  LEU A1102      43.028 100.966 -27.841  1.00  0.00           C  
ATOM   2660  CD1 LEU A1102      41.541 101.268 -27.914  1.00  0.00           C  
ATOM   2661  CD2 LEU A1102      43.284  99.483 -28.068  1.00  0.00           C  
ATOM   2662  N   GLY A1103      45.330 102.729 -31.052  1.00  0.00           N  
ATOM   2663  CA  GLY A1103      45.861 103.595 -32.087  1.00  0.00           C  
ATOM   2664  C   GLY A1103      44.899 103.790 -33.233  1.00  0.00           C  
ATOM   2665  O   GLY A1103      43.704 103.543 -33.105  1.00  0.00           O  
ATOM   2666  N   LYS A1104      45.418 104.257 -34.358  1.00  0.00           N  
ATOM   2667  CA  LYS A1104      44.585 104.447 -35.531  1.00  0.00           C  
ATOM   2668  C   LYS A1104      44.505 103.075 -36.194  1.00  0.00           C  
ATOM   2669  O   LYS A1104      45.407 102.678 -36.940  1.00  0.00           O  
ATOM   2670  CB  LYS A1104      45.216 105.467 -36.486  1.00  0.00           C  
ATOM   2671  CG  LYS A1104      45.456 106.846 -35.878  1.00  0.00           C  
ATOM   2672  CD  LYS A1104      45.883 107.845 -36.949  1.00  0.00           C  
ATOM   2673  CE  LYS A1104      46.253 109.196 -36.352  1.00  0.00           C  
ATOM   2674  NZ  LYS A1104      47.471 109.110 -35.499  1.00  0.00           N  
ATOM   2675  N   ALA A1105      43.431 102.349 -35.900  1.00  0.00           N  
ATOM   2676  CA  ALA A1105      43.239 101.015 -36.447  1.00  0.00           C  
ATOM   2677  C   ALA A1105      42.707 101.061 -37.869  1.00  0.00           C  
ATOM   2678  O   ALA A1105      41.748 101.771 -38.150  1.00  0.00           O  
ATOM   2679  CB  ALA A1105      42.284 100.230 -35.561  1.00  0.00           C  
ATOM   2680  N   ILE A1106      43.332 100.301 -38.763  1.00  0.00           N  
ATOM   2681  CA  ILE A1106      42.891 100.248 -40.153  1.00  0.00           C  
ATOM   2682  C   ILE A1106      41.721  99.279 -40.248  1.00  0.00           C  
ATOM   2683  O   ILE A1106      41.770  98.193 -39.680  1.00  0.00           O  
ATOM   2684  CB  ILE A1106      44.011  99.749 -41.098  1.00  0.00           C  
ATOM   2685  CG1 ILE A1106      45.240 100.657 -40.988  1.00  0.00           C  
ATOM   2686  CG2 ILE A1106      43.511  99.740 -42.537  1.00  0.00           C  
ATOM   2687  CD1 ILE A1106      46.337 100.320 -41.984  1.00  0.00           C  
ATOM   2688  N   VAL A1107      40.670  99.669 -40.964  1.00  0.00           N  
ATOM   2689  CA  VAL A1107      39.496  98.812 -41.113  1.00  0.00           C  
ATOM   2690  C   VAL A1107      39.216  98.500 -42.582  1.00  0.00           C  
ATOM   2691  O   VAL A1107      38.426  97.612 -42.905  1.00  0.00           O  
ATOM   2692  CB  VAL A1107      38.252  99.472 -40.482  1.00  0.00           C  
ATOM   2693  CG1 VAL A1107      38.600  99.996 -39.103  1.00  0.00           C  
ATOM   2694  CG2 VAL A1107      37.746 100.596 -41.360  1.00  0.00           C  
ATOM   2695  N   GLN A1179      39.876  99.237 -43.467  1.00  0.00           N  
ATOM   2696  CA  GLN A1179      39.709  99.041 -44.901  1.00  0.00           C  
ATOM   2697  C   GLN A1179      40.865  99.709 -45.636  1.00  0.00           C  
ATOM   2698  O   GLN A1179      41.064 100.919 -45.524  1.00  0.00           O  
ATOM   2699  CB  GLN A1179      38.381  99.641 -45.361  1.00  0.00           C  
ATOM   2700  CG  GLN A1179      37.989  99.268 -46.777  1.00  0.00           C  
ATOM   2701  CD  GLN A1179      36.687  99.909 -47.197  1.00  0.00           C  
ATOM   2702  OE1 GLN A1179      35.671  99.785 -46.512  1.00  0.00           O  
ATOM   2703  NE2 GLN A1179      36.707 100.601 -48.331  1.00  0.00           N  
ATOM   2704  N   LYS A1192      41.624  98.918 -46.387  1.00  0.00           N  
ATOM   2705  CA  LYS A1192      42.766  99.443 -47.120  1.00  0.00           C  
ATOM   2706  C   LYS A1192      42.416  99.983 -48.503  1.00  0.00           C  
ATOM   2707  O   LYS A1192      41.314  99.764 -49.009  1.00  0.00           O  
ATOM   2708  CB  LYS A1192      43.862  98.374 -47.218  1.00  0.00           C  
ATOM   2709  CG  LYS A1192      43.367  96.978 -47.577  1.00  0.00           C  
ATOM   2710  CD  LYS A1192      44.494  95.945 -47.522  1.00  0.00           C  
ATOM   2711  CE  LYS A1192      45.597  96.260 -48.530  1.00  0.00           C  
ATOM   2712  NZ  LYS A1192      46.710  95.267 -48.509  1.00  0.00           N  
ATOM   2713  N   SER A1193      43.374 100.693 -49.096  1.00  0.00           N  
ATOM   2714  CA  SER A1193      43.238 101.320 -50.413  1.00  0.00           C  
ATOM   2715  C   SER A1193      42.386 100.585 -51.446  1.00  0.00           C  
ATOM   2716  O   SER A1193      41.352 101.099 -51.878  1.00  0.00           O  
ATOM   2717  CB  SER A1193      44.626 101.586 -51.009  1.00  0.00           C  
ATOM   2718  OG  SER A1193      45.326 102.569 -50.263  1.00  0.00           O  
ATOM   2719  N   ASP A1194      42.823  99.395 -51.850  1.00  0.00           N  
ATOM   2720  CA  ASP A1194      42.093  98.615 -52.845  1.00  0.00           C  
ATOM   2721  C   ASP A1194      40.669  98.262 -52.417  1.00  0.00           C  
ATOM   2722  O   ASP A1194      40.045  97.365 -52.988  1.00  0.00           O  
ATOM   2723  CB  ASP A1194      42.862  97.335 -53.187  1.00  0.00           C  
ATOM   2724  CG  ASP A1194      43.144  96.479 -51.970  1.00  0.00           C  
ATOM   2725  OD1 ASP A1194      42.828  96.921 -50.846  1.00  0.00           O  
ATOM   2726  OD2 ASP A1194      43.685  95.364 -52.139  1.00  0.00           O  
ATOM   2727  N   GLY A1195      40.163  98.976 -51.416  1.00  0.00           N  
ATOM   2728  CA  GLY A1195      38.816  98.738 -50.930  1.00  0.00           C  
ATOM   2729  C   GLY A1195      38.538  97.285 -50.607  1.00  0.00           C  
ATOM   2730  O   GLY A1195      37.648  96.668 -51.197  1.00  0.00           O  
ATOM   2731  N   THR A1196      39.306  96.733 -49.673  1.00  0.00           N  
ATOM   2732  CA  THR A1196      39.134  95.346 -49.262  1.00  0.00           C  
ATOM   2733  C   THR A1196      39.158  95.282 -47.741  1.00  0.00           C  
ATOM   2734  O   THR A1196      39.729  96.156 -47.090  1.00  0.00           O  
ATOM   2735  CB  THR A1196      40.249  94.447 -49.834  1.00  0.00           C  
ATOM   2736  OG1 THR A1196      39.957  93.077 -49.534  1.00  0.00           O  
ATOM   2737  CG2 THR A1196      41.595  94.811 -49.233  1.00  0.00           C  
ATOM   2738  N   THR A1198      38.543  94.245 -47.180  1.00  0.00           N  
ATOM   2739  CA  THR A1198      38.470  94.081 -45.729  1.00  0.00           C  
ATOM   2740  C   THR A1198      39.736  93.486 -45.091  1.00  0.00           C  
ATOM   2741  O   THR A1198      40.517  92.792 -45.747  1.00  0.00           O  
ATOM   2742  CB  THR A1198      37.253  93.212 -45.348  1.00  0.00           C  
ATOM   2743  OG1 THR A1198      37.031  93.305 -43.939  1.00  0.00           O  
ATOM   2744  CG2 THR A1198      37.488  91.749 -45.728  1.00  0.00           C  
ATOM   2745  N   LEU A1199      39.923  93.761 -43.803  1.00  0.00           N  
ATOM   2746  CA  LEU A1199      41.089  93.269 -43.069  1.00  0.00           C  
ATOM   2747  C   LEU A1199      40.753  92.231 -41.996  1.00  0.00           C  
ATOM   2748  O   LEU A1199      39.589  91.960 -41.709  1.00  0.00           O  
ATOM   2749  CB  LEU A1199      41.814  94.436 -42.395  1.00  0.00           C  
ATOM   2750  CG  LEU A1199      42.335  95.585 -43.256  1.00  0.00           C  
ATOM   2751  CD1 LEU A1199      42.770  96.709 -42.345  1.00  0.00           C  
ATOM   2752  CD2 LEU A1199      43.489  95.117 -44.126  1.00  0.00           C  
ATOM   2753  N   TYR A1200      41.801  91.665 -41.405  1.00  0.00           N  
ATOM   2754  CA  TYR A1200      41.679  90.668 -40.345  1.00  0.00           C  
ATOM   2755  C   TYR A1200      40.863  91.248 -39.192  1.00  0.00           C  
ATOM   2756  O   TYR A1200      39.983  90.577 -38.643  1.00  0.00           O  
ATOM   2757  CB  TYR A1200      43.081  90.274 -39.860  1.00  0.00           C  
ATOM   2758  CG  TYR A1200      43.149  89.290 -38.702  1.00  0.00           C  
ATOM   2759  CD1 TYR A1200      42.600  88.013 -38.803  1.00  0.00           C  
ATOM   2760  CD2 TYR A1200      43.820  89.623 -37.525  1.00  0.00           C  
ATOM   2761  CE1 TYR A1200      42.723  87.091 -37.765  1.00  0.00           C  
ATOM   2762  CE2 TYR A1200      43.950  88.711 -36.480  1.00  0.00           C  
ATOM   2763  CZ  TYR A1200      43.401  87.446 -36.606  1.00  0.00           C  
ATOM   2764  OH  TYR A1200      43.539  86.540 -35.578  1.00  0.00           O  
ATOM   2765  N   LEU A1201      41.161  92.498 -38.839  1.00  0.00           N  
ATOM   2766  CA  LEU A1201      40.473  93.191 -37.756  1.00  0.00           C  
ATOM   2767  C   LEU A1201      38.987  93.345 -38.058  1.00  0.00           C  
ATOM   2768  O   LEU A1201      38.149  93.155 -37.178  1.00  0.00           O  
ATOM   2769  CB  LEU A1201      41.096  94.575 -37.534  1.00  0.00           C  
ATOM   2770  CG  LEU A1201      40.504  95.466 -36.432  1.00  0.00           C  
ATOM   2771  CD1 LEU A1201      40.737  94.810 -35.085  1.00  0.00           C  
ATOM   2772  CD2 LEU A1201      41.147  96.850 -36.447  1.00  0.00           C  
ATOM   2773  N   THR A1202      38.671  93.680 -39.309  1.00  0.00           N  
ATOM   2774  CA  THR A1202      37.287  93.881 -39.744  1.00  0.00           C  
ATOM   2775  C   THR A1202      36.484  92.580 -39.731  1.00  0.00           C  
ATOM   2776  O   THR A1202      35.308  92.570 -39.364  1.00  0.00           O  
ATOM   2777  CB  THR A1202      37.219  94.491 -41.178  1.00  0.00           C  
ATOM   2778  OG1 THR A1202      38.078  95.635 -41.265  1.00  0.00           O  
ATOM   2779  CG2 THR A1202      35.790  94.928 -41.506  1.00  0.00           C  
ATOM   2780  N   ARG A1203      37.111  91.484 -40.142  1.00  0.00           N  
ATOM   2781  CA  ARG A1203      36.418  90.204 -40.147  1.00  0.00           C  
ATOM   2782  C   ARG A1203      36.041  89.820 -38.719  1.00  0.00           C  
ATOM   2783  O   ARG A1203      35.066  89.102 -38.495  1.00  0.00           O  
ATOM   2784  CB  ARG A1203      37.293  89.116 -40.779  1.00  0.00           C  
ATOM   2785  CG  ARG A1203      37.360  89.174 -42.301  1.00  0.00           C  
ATOM   2786  CD  ARG A1203      38.097  87.973 -42.880  1.00  0.00           C  
ATOM   2787  NE  ARG A1203      39.543  88.071 -42.705  1.00  0.00           N  
ATOM   2788  CZ  ARG A1203      40.309  88.971 -43.315  1.00  0.00           C  
ATOM   2789  NH1 ARG A1203      39.765  89.855 -44.144  1.00  0.00           N  
ATOM   2790  NH2 ARG A1203      41.618  88.989 -43.101  1.00  0.00           N  
ATOM   2791  N   ASP A1204      36.813  90.308 -37.752  1.00  0.00           N  
ATOM   2792  CA  ASP A1204      36.542  90.018 -36.350  1.00  0.00           C  
ATOM   2793  C   ASP A1204      35.374  90.863 -35.871  1.00  0.00           C  
ATOM   2794  O   ASP A1204      34.519  90.380 -35.124  1.00  0.00           O  
ATOM   2795  CB  ASP A1204      37.787  90.281 -35.492  1.00  0.00           C  
ATOM   2796  CG  ASP A1204      38.568  89.008 -35.189  1.00  0.00           C  
ATOM   2797  OD1 ASP A1204      37.946  87.930 -35.065  1.00  0.00           O  
ATOM   2798  OD2 ASP A1204      39.806  89.085 -35.060  1.00  0.00           O  
ATOM   2799  N   VAL A1205      35.341  92.123 -36.299  1.00  0.00           N  
ATOM   2800  CA  VAL A1205      34.245  93.018 -35.938  1.00  0.00           C  
ATOM   2801  C   VAL A1205      32.960  92.380 -36.456  1.00  0.00           C  
ATOM   2802  O   VAL A1205      31.965  92.283 -35.739  1.00  0.00           O  
ATOM   2803  CB  VAL A1205      34.402  94.421 -36.593  1.00  0.00           C  
ATOM   2804  CG1 VAL A1205      33.105  95.211 -36.458  1.00  0.00           C  
ATOM   2805  CG2 VAL A1205      35.554  95.182 -35.933  1.00  0.00           C  
ATOM   2806  N   GLY A1206      33.003  91.935 -37.708  1.00  0.00           N  
ATOM   2807  CA  GLY A1206      31.848  91.303 -38.314  1.00  0.00           C  
ATOM   2808  C   GLY A1206      31.473  90.006 -37.632  1.00  0.00           C  
ATOM   2809  O   GLY A1206      30.326  89.816 -37.238  1.00  0.00           O  
ATOM   2810  N   ALA A1207      32.443  89.109 -37.493  1.00  0.00           N  
ATOM   2811  CA  ALA A1207      32.213  87.824 -36.852  1.00  0.00           C  
ATOM   2812  C   ALA A1207      31.508  87.991 -35.505  1.00  0.00           C  
ATOM   2813  O   ALA A1207      30.635  87.194 -35.150  1.00  0.00           O  
ATOM   2814  CB  ALA A1207      33.529  87.104 -36.665  1.00  0.00           C  
ATOM   2815  N   ALA A1208      31.886  89.022 -34.754  1.00  0.00           N  
ATOM   2816  CA  ALA A1208      31.267  89.267 -33.455  1.00  0.00           C  
ATOM   2817  C   ALA A1208      29.782  89.484 -33.686  1.00  0.00           C  
ATOM   2818  O   ALA A1208      28.942  88.764 -33.134  1.00  0.00           O  
ATOM   2819  CB  ALA A1208      31.879  90.498 -32.794  1.00  0.00           C  
ATOM   2820  N   MET A1209      29.479  90.481 -34.519  1.00  0.00           N  
ATOM   2821  CA  MET A1209      28.112  90.844 -34.876  1.00  0.00           C  
ATOM   2822  C   MET A1209      27.297  89.605 -35.236  1.00  0.00           C  
ATOM   2823  O   MET A1209      26.144  89.475 -34.831  1.00  0.00           O  
ATOM   2824  CB  MET A1209      28.139  91.829 -36.045  1.00  0.00           C  
ATOM   2825  CG  MET A1209      28.790  93.166 -35.699  1.00  0.00           C  
ATOM   2826  SD  MET A1209      29.097  94.245 -37.118  1.00  0.00           S  
ATOM   2827  CE  MET A1209      27.411  94.662 -37.591  1.00  0.00           C  
ATOM   2828  N   ASP A1210      27.908  88.697 -35.991  1.00  0.00           N  
ATOM   2829  CA  ASP A1210      27.259  87.452 -36.385  1.00  0.00           C  
ATOM   2830  C   ASP A1210      26.948  86.620 -35.152  1.00  0.00           C  
ATOM   2831  O   ASP A1210      25.791  86.307 -34.868  1.00  0.00           O  
ATOM   2832  CB  ASP A1210      28.181  86.631 -37.285  1.00  0.00           C  
ATOM   2833  CG  ASP A1210      28.181  87.108 -38.711  1.00  0.00           C  
ATOM   2834  OD1 ASP A1210      28.241  88.337 -38.919  1.00  0.00           O  
ATOM   2835  OD2 ASP A1210      28.131  86.250 -39.620  1.00  0.00           O  
ATOM   2836  N   ARG A1211      28.007  86.264 -34.429  1.00  0.00           N  
ATOM   2837  CA  ARG A1211      27.902  85.442 -33.234  1.00  0.00           C  
ATOM   2838  C   ARG A1211      26.841  85.929 -32.267  1.00  0.00           C  
ATOM   2839  O   ARG A1211      26.139  85.120 -31.653  1.00  0.00           O  
ATOM   2840  CB  ARG A1211      29.255  85.375 -32.521  1.00  0.00           C  
ATOM   2841  CG  ARG A1211      30.349  84.712 -33.337  1.00  0.00           C  
ATOM   2842  CD  ARG A1211      31.663  84.690 -32.586  1.00  0.00           C  
ATOM   2843  NE  ARG A1211      32.776  84.317 -33.451  1.00  0.00           N  
ATOM   2844  CZ  ARG A1211      34.037  84.215 -33.043  1.00  0.00           C  
ATOM   2845  NH1 ARG A1211      34.354  84.456 -31.775  1.00  0.00           N  
ATOM   2846  NH2 ARG A1211      34.984  83.876 -33.905  1.00  0.00           N  
ATOM   2847  N   TYR A1285      26.717  87.244 -32.131  1.00  0.00           N  
ATOM   2848  CA  TYR A1285      25.731  87.775 -31.208  1.00  0.00           C  
ATOM   2849  C   TYR A1285      24.296  87.509 -31.638  1.00  0.00           C  
ATOM   2850  O   TYR A1285      23.525  86.937 -30.879  1.00  0.00           O  
ATOM   2851  CB  TYR A1285      25.905  89.280 -30.983  1.00  0.00           C  
ATOM   2852  CG  TYR A1285      25.008  89.757 -29.869  1.00  0.00           C  
ATOM   2853  CD1 TYR A1285      25.172  89.271 -28.570  1.00  0.00           C  
ATOM   2854  CD2 TYR A1285      23.945  90.620 -30.118  1.00  0.00           C  
ATOM   2855  CE1 TYR A1285      24.299  89.624 -27.550  1.00  0.00           C  
ATOM   2856  CE2 TYR A1285      23.060  90.982 -29.102  1.00  0.00           C  
ATOM   2857  CZ  TYR A1285      23.243  90.479 -27.820  1.00  0.00           C  
ATOM   2858  OH  TYR A1285      22.372  90.822 -26.808  1.00  0.00           O  
ATOM   2859  N   GLU A1286      23.931  87.921 -32.846  1.00  0.00           N  
ATOM   2860  CA  GLU A1286      22.566  87.709 -33.308  1.00  0.00           C  
ATOM   2861  C   GLU A1286      22.228  86.231 -33.429  1.00  0.00           C  
ATOM   2862  O   GLU A1286      21.061  85.841 -33.373  1.00  0.00           O  
ATOM   2863  CB  GLU A1286      22.342  88.422 -34.641  1.00  0.00           C  
ATOM   2864  CG  GLU A1286      22.367  89.938 -34.511  1.00  0.00           C  
ATOM   2865  CD  GLU A1286      22.002  90.640 -35.801  1.00  0.00           C  
ATOM   2866  OE1 GLU A1286      20.876  90.419 -36.295  1.00  0.00           O  
ATOM   2867  OE2 GLU A1286      22.840  91.413 -36.317  1.00  0.00           O  
ATOM   2868  N   LYS A1287      23.258  85.410 -33.573  1.00  0.00           N  
ATOM   2869  CA  LYS A1287      23.077  83.973 -33.694  1.00  0.00           C  
ATOM   2870  C   LYS A1287      22.879  83.298 -32.341  1.00  0.00           C  
ATOM   2871  O   LYS A1287      22.007  82.445 -32.199  1.00  0.00           O  
ATOM   2872  CB  LYS A1287      24.287  83.357 -34.396  1.00  0.00           C  
ATOM   2873  CG  LYS A1287      24.410  81.840 -34.270  1.00  0.00           C  
ATOM   2874  CD  LYS A1287      23.339  81.102 -35.044  1.00  0.00           C  
ATOM   2875  CE  LYS A1287      23.667  79.619 -35.136  1.00  0.00           C  
ATOM   2876  NZ  LYS A1287      25.003  79.385 -35.774  1.00  0.00           N  
ATOM   2877  N   TYR A1288      23.684  83.690 -31.353  1.00  0.00           N  
ATOM   2878  CA  TYR A1288      23.625  83.093 -30.018  1.00  0.00           C  
ATOM   2879  C   TYR A1288      23.139  84.000 -28.896  1.00  0.00           C  
ATOM   2880  O   TYR A1288      22.693  83.512 -27.863  1.00  0.00           O  
ATOM   2881  CB  TYR A1288      25.001  82.565 -29.607  1.00  0.00           C  
ATOM   2882  CG  TYR A1288      25.646  81.595 -30.565  1.00  0.00           C  
ATOM   2883  CD1 TYR A1288      26.415  82.048 -31.635  1.00  0.00           C  
ATOM   2884  CD2 TYR A1288      25.506  80.218 -30.385  1.00  0.00           C  
ATOM   2885  CE1 TYR A1288      27.036  81.147 -32.507  1.00  0.00           C  
ATOM   2886  CE2 TYR A1288      26.118  79.310 -31.245  1.00  0.00           C  
ATOM   2887  CZ  TYR A1288      26.881  79.780 -32.303  1.00  0.00           C  
ATOM   2888  OH  TYR A1288      27.489  78.879 -33.145  1.00  0.00           O  
ATOM   2889  N   HIS A1289      23.246  85.310 -29.088  1.00  0.00           N  
ATOM   2890  CA  HIS A1289      22.838  86.279 -28.071  1.00  0.00           C  
ATOM   2891  C   HIS A1289      23.485  85.938 -26.732  1.00  0.00           C  
ATOM   2892  O   HIS A1289      22.845  85.940 -25.677  1.00  0.00           O  
ATOM   2893  CB  HIS A1289      21.310  86.316 -27.954  1.00  0.00           C  
ATOM   2894  CG  HIS A1289      20.641  87.015 -29.098  1.00  0.00           C  
ATOM   2895  ND1 HIS A1289      20.748  88.376 -29.303  1.00  0.00           N  
ATOM   2896  CD2 HIS A1289      19.897  86.537 -30.126  1.00  0.00           C  
ATOM   2897  CE1 HIS A1289      20.100  88.705 -30.407  1.00  0.00           C  
ATOM   2898  NE2 HIS A1289      19.576  87.608 -30.925  1.00  0.00           N  
ATOM   2899  N   PHE A1290      24.778  85.653 -26.805  1.00  0.00           N  
ATOM   2900  CA  PHE A1290      25.592  85.294 -25.653  1.00  0.00           C  
ATOM   2901  C   PHE A1290      25.614  86.337 -24.539  1.00  0.00           C  
ATOM   2902  O   PHE A1290      25.405  87.532 -24.773  1.00  0.00           O  
ATOM   2903  CB  PHE A1290      27.023  85.040 -26.120  1.00  0.00           C  
ATOM   2904  CG  PHE A1290      27.636  86.208 -26.847  1.00  0.00           C  
ATOM   2905  CD1 PHE A1290      27.996  87.359 -26.162  1.00  0.00           C  
ATOM   2906  CD2 PHE A1290      27.836  86.160 -28.220  1.00  0.00           C  
ATOM   2907  CE1 PHE A1290      28.547  88.446 -26.829  1.00  0.00           C  
ATOM   2908  CE2 PHE A1290      28.386  87.243 -28.897  1.00  0.00           C  
ATOM   2909  CZ  PHE A1290      28.743  88.391 -28.196  1.00  0.00           C  
ATOM   2910  N   ASP A1291      25.884  85.865 -23.326  1.00  0.00           N  
ATOM   2911  CA  ASP A1291      25.972  86.733 -22.159  1.00  0.00           C  
ATOM   2912  C   ASP A1291      27.434  87.113 -21.970  1.00  0.00           C  
ATOM   2913  O   ASP A1291      27.759  88.061 -21.261  1.00  0.00           O  
ATOM   2914  CB  ASP A1291      25.468  86.002 -20.917  1.00  0.00           C  
ATOM   2915  CG  ASP A1291      23.988  85.702 -20.979  1.00  0.00           C  
ATOM   2916  OD1 ASP A1291      23.186  86.661 -20.960  1.00  0.00           O  
ATOM   2917  OD2 ASP A1291      23.630  84.508 -21.048  1.00  0.00           O  
ATOM   2918  N   LYS A1292      28.309  86.354 -22.619  1.00  0.00           N  
ATOM   2919  CA  LYS A1292      29.742  86.582 -22.538  1.00  0.00           C  
ATOM   2920  C   LYS A1292      30.425  85.803 -23.654  1.00  0.00           C  
ATOM   2921  O   LYS A1292      29.971  84.720 -24.035  1.00  0.00           O  
ATOM   2922  CB  LYS A1292      30.275  86.092 -21.190  1.00  0.00           C  
ATOM   2923  CG  LYS A1292      31.751  86.398 -20.926  1.00  0.00           C  
ATOM   2924  CD  LYS A1292      32.256  85.621 -19.711  1.00  0.00           C  
ATOM   2925  CE  LYS A1292      33.578  86.159 -19.174  1.00  0.00           C  
ATOM   2926  NZ  LYS A1292      33.398  87.376 -18.332  1.00  0.00           N  
ATOM   2927  N   MET A1293      31.500  86.367 -24.196  1.00  0.00           N  
ATOM   2928  CA  MET A1293      32.259  85.685 -25.235  1.00  0.00           C  
ATOM   2929  C   MET A1293      33.742  85.801 -24.933  1.00  0.00           C  
ATOM   2930  O   MET A1293      34.271  86.892 -24.712  1.00  0.00           O  
ATOM   2931  CB  MET A1293      31.966  86.251 -26.623  1.00  0.00           C  
ATOM   2932  CG  MET A1293      32.790  85.568 -27.699  1.00  0.00           C  
ATOM   2933  SD  MET A1293      32.096  85.695 -29.337  1.00  0.00           S  
ATOM   2934  CE  MET A1293      32.352  87.442 -29.678  1.00  0.00           C  
ATOM   2935  N   ILE A1294      34.408  84.657 -24.918  1.00  0.00           N  
ATOM   2936  CA  ILE A1294      35.826  84.619 -24.618  1.00  0.00           C  
ATOM   2937  C   ILE A1294      36.671  84.210 -25.812  1.00  0.00           C  
ATOM   2938  O   ILE A1294      36.433  83.178 -26.448  1.00  0.00           O  
ATOM   2939  CB  ILE A1294      36.109  83.652 -23.433  1.00  0.00           C  
ATOM   2940  CG1 ILE A1294      35.407  84.165 -22.173  1.00  0.00           C  
ATOM   2941  CG2 ILE A1294      37.604  83.522 -23.197  1.00  0.00           C  
ATOM   2942  CD1 ILE A1294      35.475  83.219 -21.004  1.00  0.00           C  
ATOM   2943  N   TYR A1295      37.650  85.055 -26.114  1.00  0.00           N  
ATOM   2944  CA  TYR A1295      38.601  84.810 -27.189  1.00  0.00           C  
ATOM   2945  C   TYR A1295      39.925  84.413 -26.530  1.00  0.00           C  
ATOM   2946  O   TYR A1295      40.519  85.206 -25.790  1.00  0.00           O  
ATOM   2947  CB  TYR A1295      38.860  86.074 -28.019  1.00  0.00           C  
ATOM   2948  CG  TYR A1295      37.733  86.561 -28.900  1.00  0.00           C  
ATOM   2949  CD1 TYR A1295      36.695  87.332 -28.384  1.00  0.00           C  
ATOM   2950  CD2 TYR A1295      37.748  86.312 -30.275  1.00  0.00           C  
ATOM   2951  CE1 TYR A1295      35.705  87.854 -29.218  1.00  0.00           C  
ATOM   2952  CE2 TYR A1295      36.764  86.825 -31.114  1.00  0.00           C  
ATOM   2953  CZ  TYR A1295      35.751  87.597 -30.580  1.00  0.00           C  
ATOM   2954  OH  TYR A1295      34.803  88.127 -31.417  1.00  0.00           O  
ATOM   2955  N   VAL A1296      40.376  83.189 -26.780  1.00  0.00           N  
ATOM   2956  CA  VAL A1296      41.649  82.729 -26.241  1.00  0.00           C  
ATOM   2957  C   VAL A1296      42.660  82.878 -27.369  1.00  0.00           C  
ATOM   2958  O   VAL A1296      42.796  81.990 -28.203  1.00  0.00           O  
ATOM   2959  CB  VAL A1296      41.583  81.262 -25.814  1.00  0.00           C  
ATOM   2960  CG1 VAL A1296      42.891  80.854 -25.161  1.00  0.00           C  
ATOM   2961  CG2 VAL A1296      40.429  81.062 -24.855  1.00  0.00           C  
ATOM   2962  N   ILE A1297      43.342  84.021 -27.393  1.00  0.00           N  
ATOM   2963  CA  ILE A1297      44.333  84.339 -28.420  1.00  0.00           C  
ATOM   2964  C   ILE A1297      45.642  84.724 -27.740  1.00  0.00           C  
ATOM   2965  O   ILE A1297      45.636  85.212 -26.614  1.00  0.00           O  
ATOM   2966  CB  ILE A1297      43.883  85.546 -29.280  1.00  0.00           C  
ATOM   2967  CG1 ILE A1297      42.420  85.393 -29.691  1.00  0.00           C  
ATOM   2968  CG2 ILE A1297      44.747  85.651 -30.521  1.00  0.00           C  
ATOM   2969  CD1 ILE A1297      41.864  86.612 -30.400  1.00  0.00           C  
ATOM   2970  N   ALA A1298      46.760  84.510 -28.426  1.00  0.00           N  
ATOM   2971  CA  ALA A1298      48.070  84.847 -27.876  1.00  0.00           C  
ATOM   2972  C   ALA A1298      48.158  86.334 -27.553  1.00  0.00           C  
ATOM   2973  O   ALA A1298      47.468  87.150 -28.164  1.00  0.00           O  
ATOM   2974  CB  ALA A1298      49.157  84.469 -28.861  1.00  0.00           C  
ATOM   2975  N   SER A1299      49.011  86.675 -26.587  1.00  0.00           N  
ATOM   2976  CA  SER A1299      49.211  88.061 -26.159  1.00  0.00           C  
ATOM   2977  C   SER A1299      49.884  88.881 -27.254  1.00  0.00           C  
ATOM   2978  O   SER A1299      50.024  90.098 -27.139  1.00  0.00           O  
ATOM   2979  CB  SER A1299      50.070  88.101 -24.898  1.00  0.00           C  
ATOM   2980  OG  SER A1299      51.348  87.542 -25.139  1.00  0.00           O  
ATOM   2981  N   GLN A1300      50.305  88.193 -28.311  1.00  0.00           N  
ATOM   2982  CA  GLN A1300      50.951  88.822 -29.454  1.00  0.00           C  
ATOM   2983  C   GLN A1300      49.896  89.632 -30.198  1.00  0.00           C  
ATOM   2984  O   GLN A1300      50.220  90.554 -30.939  1.00  0.00           O  
ATOM   2985  CB  GLN A1300      51.519  87.751 -30.386  1.00  0.00           C  
ATOM   2986  CG  GLN A1300      52.913  88.041 -30.901  1.00  0.00           C  
ATOM   2987  CD  GLN A1300      53.941  87.045 -30.379  1.00  0.00           C  
ATOM   2988  OE1 GLN A1300      54.525  86.281 -31.152  1.00  0.00           O  
ATOM   2989  NE2 GLN A1300      54.162  87.047 -29.064  1.00  0.00           N  
ATOM   2990  N   GLN A1301      48.631  89.276 -29.991  1.00  0.00           N  
ATOM   2991  CA  GLN A1301      47.519  89.958 -30.641  1.00  0.00           C  
ATOM   2992  C   GLN A1301      46.696  90.835 -29.687  1.00  0.00           C  
ATOM   2993  O   GLN A1301      45.536  91.162 -29.973  1.00  0.00           O  
ATOM   2994  CB  GLN A1301      46.620  88.926 -31.334  1.00  0.00           C  
ATOM   2995  CG  GLN A1301      47.328  88.204 -32.475  1.00  0.00           C  
ATOM   2996  CD  GLN A1301      46.421  87.282 -33.278  1.00  0.00           C  
ATOM   2997  OE1 GLN A1301      45.376  87.697 -33.780  1.00  0.00           O  
ATOM   2998  NE2 GLN A1301      46.830  86.028 -33.416  1.00  0.00           N  
ATOM   2999  N   ASP A1302      47.311  91.222 -28.567  1.00  0.00           N  
ATOM   3000  CA  ASP A1302      46.665  92.073 -27.566  1.00  0.00           C  
ATOM   3001  C   ASP A1302      45.975  93.287 -28.179  1.00  0.00           C  
ATOM   3002  O   ASP A1302      44.764  93.463 -28.028  1.00  0.00           O  
ATOM   3003  CB  ASP A1302      47.689  92.552 -26.539  1.00  0.00           C  
ATOM   3004  CG  ASP A1302      47.874  91.574 -25.404  1.00  0.00           C  
ATOM   3005  OD1 ASP A1302      47.044  90.650 -25.268  1.00  0.00           O  
ATOM   3006  OD2 ASP A1302      48.846  91.739 -24.640  1.00  0.00           O  
ATOM   3007  N   LEU A1303      46.753  94.124 -28.862  1.00  0.00           N  
ATOM   3008  CA  LEU A1303      46.219  95.320 -29.501  1.00  0.00           C  
ATOM   3009  C   LEU A1303      45.095  94.966 -30.474  1.00  0.00           C  
ATOM   3010  O   LEU A1303      44.066  95.635 -30.511  1.00  0.00           O  
ATOM   3011  CB  LEU A1303      47.329  96.075 -30.243  1.00  0.00           C  
ATOM   3012  CG  LEU A1303      46.886  97.302 -31.053  1.00  0.00           C  
ATOM   3013  CD1 LEU A1303      46.125  98.256 -30.155  1.00  0.00           C  
ATOM   3014  CD2 LEU A1303      48.087  98.002 -31.657  1.00  0.00           C  
ATOM   3015  N   HIS A1304      45.289  93.911 -31.257  1.00  0.00           N  
ATOM   3016  CA  HIS A1304      44.266  93.499 -32.208  1.00  0.00           C  
ATOM   3017  C   HIS A1304      42.915  93.382 -31.512  1.00  0.00           C  
ATOM   3018  O   HIS A1304      41.928  93.995 -31.925  1.00  0.00           O  
ATOM   3019  CB  HIS A1304      44.613  92.147 -32.833  1.00  0.00           C  
ATOM   3020  CG  HIS A1304      43.548  91.622 -33.746  1.00  0.00           C  
ATOM   3021  ND1 HIS A1304      43.342  92.122 -35.015  1.00  0.00           N  
ATOM   3022  CD2 HIS A1304      42.592  90.684 -33.552  1.00  0.00           C  
ATOM   3023  CE1 HIS A1304      42.305  91.514 -35.562  1.00  0.00           C  
ATOM   3024  NE2 HIS A1304      41.832  90.638 -34.695  1.00  0.00           N  
ATOM   3025  N   ALA A1306      42.887  92.587 -30.449  1.00  0.00           N  
ATOM   3026  CA  ALA A1306      41.669  92.365 -29.689  1.00  0.00           C  
ATOM   3027  C   ALA A1306      41.168  93.662 -29.067  1.00  0.00           C  
ATOM   3028  O   ALA A1306      40.012  94.051 -29.257  1.00  0.00           O  
ATOM   3029  CB  ALA A1306      41.922  91.325 -28.606  1.00  0.00           C  
ATOM   3030  N   ALA A1310      42.045  94.328 -28.324  1.00  0.00           N  
ATOM   3031  CA  ALA A1310      41.695  95.577 -27.664  1.00  0.00           C  
ATOM   3032  C   ALA A1310      41.025  96.537 -28.642  1.00  0.00           C  
ATOM   3033  O   ALA A1310      40.124  97.291 -28.270  1.00  0.00           O  
ATOM   3034  CB  ALA A1310      42.950  96.224 -27.060  1.00  0.00           C  
ATOM   3035  N   GLN A1312      41.463  96.492 -29.896  1.00  0.00           N  
ATOM   3036  CA  GLN A1312      40.918  97.371 -30.917  1.00  0.00           C  
ATOM   3037  C   GLN A1312      39.503  97.019 -31.354  1.00  0.00           C  
ATOM   3038  O   GLN A1312      38.580  97.808 -31.145  1.00  0.00           O  
ATOM   3039  CB  GLN A1312      41.849  97.420 -32.135  1.00  0.00           C  
ATOM   3040  CG  GLN A1312      43.193  98.089 -31.846  1.00  0.00           C  
ATOM   3041  CD  GLN A1312      44.039  98.311 -33.091  1.00  0.00           C  
ATOM   3042  OE1 GLN A1312      44.274  97.387 -33.875  1.00  0.00           O  
ATOM   3043  NE2 GLN A1312      44.511  99.542 -33.271  1.00  0.00           N  
ATOM   3044  N   PHE A1314      39.306  95.846 -31.946  1.00  0.00           N  
ATOM   3045  CA  PHE A1314      37.961  95.518 -32.386  1.00  0.00           C  
ATOM   3046  C   PHE A1314      36.997  95.365 -31.218  1.00  0.00           C  
ATOM   3047  O   PHE A1314      35.815  95.093 -31.406  1.00  0.00           O  
ATOM   3048  CB  PHE A1314      37.959  94.296 -33.331  1.00  0.00           C  
ATOM   3049  CG  PHE A1314      38.071  92.956 -32.652  1.00  0.00           C  
ATOM   3050  CD1 PHE A1314      36.968  92.377 -32.030  1.00  0.00           C  
ATOM   3051  CD2 PHE A1314      39.265  92.236 -32.708  1.00  0.00           C  
ATOM   3052  CE1 PHE A1314      37.049  91.099 -31.480  1.00  0.00           C  
ATOM   3053  CE2 PHE A1314      39.356  90.960 -32.160  1.00  0.00           C  
ATOM   3054  CZ  PHE A1314      38.246  90.388 -31.546  1.00  0.00           C  
ATOM   3055  N   PHE A1316      37.507  95.557 -30.005  1.00  0.00           N  
ATOM   3056  CA  PHE A1316      36.665  95.505 -28.813  1.00  0.00           C  
ATOM   3057  C   PHE A1316      36.165  96.930 -28.603  1.00  0.00           C  
ATOM   3058  O   PHE A1316      34.997  97.154 -28.274  1.00  0.00           O  
ATOM   3059  CB  PHE A1316      37.462  95.085 -27.573  1.00  0.00           C  
ATOM   3060  CG  PHE A1316      37.561  93.600 -27.376  1.00  0.00           C  
ATOM   3061  CD1 PHE A1316      37.247  92.713 -28.403  1.00  0.00           C  
ATOM   3062  CD2 PHE A1316      37.994  93.086 -26.156  1.00  0.00           C  
ATOM   3063  CE1 PHE A1316      37.366  91.336 -28.216  1.00  0.00           C  
ATOM   3064  CE2 PHE A1316      38.116  91.720 -25.962  1.00  0.00           C  
ATOM   3065  CZ  PHE A1316      37.800  90.840 -26.997  1.00  0.00           C  
ATOM   3066  N   GLU A1317      37.074  97.886 -28.795  1.00  0.00           N  
ATOM   3067  CA  GLU A1317      36.761  99.297 -28.639  1.00  0.00           C  
ATOM   3068  C   GLU A1317      35.933  99.755 -29.827  1.00  0.00           C  
ATOM   3069  O   GLU A1317      35.128 100.675 -29.722  1.00  0.00           O  
ATOM   3070  CB  GLU A1317      38.043 100.124 -28.562  1.00  0.00           C  
ATOM   3071  CG  GLU A1317      37.809 101.577 -28.173  1.00  0.00           C  
ATOM   3072  CD  GLU A1317      37.211 101.726 -26.776  1.00  0.00           C  
ATOM   3073  OE1 GLU A1317      37.861 101.306 -25.793  1.00  0.00           O  
ATOM   3074  OE2 GLU A1317      36.090 102.267 -26.657  1.00  0.00           O  
ATOM   3075  N   ILE A1318      36.136  99.115 -30.968  1.00  0.00           N  
ATOM   3076  CA  ILE A1318      35.375  99.478 -32.143  1.00  0.00           C  
ATOM   3077  C   ILE A1318      33.938  99.029 -31.945  1.00  0.00           C  
ATOM   3078  O   ILE A1318      33.017  99.845 -32.008  1.00  0.00           O  
ATOM   3079  CB  ILE A1318      35.963  98.837 -33.404  1.00  0.00           C  
ATOM   3080  CG1 ILE A1318      37.260  99.567 -33.777  1.00  0.00           C  
ATOM   3081  CG2 ILE A1318      34.941  98.869 -34.529  1.00  0.00           C  
ATOM   3082  CD1 ILE A1318      37.982  99.003 -34.986  1.00  0.00           C  
ATOM   3083  N   LEU A1319      33.745  97.739 -31.691  1.00  0.00           N  
ATOM   3084  CA  LEU A1319      32.401  97.213 -31.474  1.00  0.00           C  
ATOM   3085  C   LEU A1319      31.647  98.073 -30.455  1.00  0.00           C  
ATOM   3086  O   LEU A1319      30.424  98.201 -30.519  1.00  0.00           O  
ATOM   3087  CB  LEU A1319      32.467  95.759 -30.991  1.00  0.00           C  
ATOM   3088  CG  LEU A1319      32.842  94.701 -32.036  1.00  0.00           C  
ATOM   3089  CD1 LEU A1319      33.085  93.377 -31.345  1.00  0.00           C  
ATOM   3090  CD2 LEU A1319      31.735  94.560 -33.080  1.00  0.00           C  
ATOM   3091  N   LYS A1321      32.385  98.669 -29.524  1.00  0.00           N  
ATOM   3092  CA  LYS A1321      31.794  99.524 -28.502  1.00  0.00           C  
ATOM   3093  C   LYS A1321      31.236 100.807 -29.124  1.00  0.00           C  
ATOM   3094  O   LYS A1321      30.057 101.138 -28.937  1.00  0.00           O  
ATOM   3095  CB  LYS A1321      32.848  99.877 -27.454  1.00  0.00           C  
ATOM   3096  CG  LYS A1321      32.390 100.844 -26.380  1.00  0.00           C  
ATOM   3097  CD  LYS A1321      33.570 101.257 -25.520  1.00  0.00           C  
ATOM   3098  CE  LYS A1321      33.172 102.240 -24.432  1.00  0.00           C  
ATOM   3099  NZ  LYS A1321      34.377 102.828 -23.776  1.00  0.00           N  
ATOM   3100  N   GLN A1322      32.093 101.519 -29.859  1.00  0.00           N  
ATOM   3101  CA  GLN A1322      31.722 102.771 -30.524  1.00  0.00           C  
ATOM   3102  C   GLN A1322      30.693 102.558 -31.618  1.00  0.00           C  
ATOM   3103  O   GLN A1322      30.071 103.508 -32.082  1.00  0.00           O  
ATOM   3104  CB  GLN A1322      32.949 103.452 -31.130  1.00  0.00           C  
ATOM   3105  CG  GLN A1322      33.470 104.622 -30.332  1.00  0.00           C  
ATOM   3106  CD  GLN A1322      33.793 104.240 -28.913  1.00  0.00           C  
ATOM   3107  OE1 GLN A1322      32.899 104.003 -28.104  1.00  0.00           O  
ATOM   3108  NE2 GLN A1322      35.080 104.162 -28.601  1.00  0.00           N  
ATOM   3109  N   MET A1323      30.537 101.313 -32.052  1.00  0.00           N  
ATOM   3110  CA  MET A1323      29.551 101.006 -33.069  1.00  0.00           C  
ATOM   3111  C   MET A1323      28.196 100.965 -32.369  1.00  0.00           C  
ATOM   3112  O   MET A1323      27.161 100.756 -32.997  1.00  0.00           O  
ATOM   3113  CB  MET A1323      29.860  99.663 -33.727  1.00  0.00           C  
ATOM   3114  CG  MET A1323      31.020  99.714 -34.696  1.00  0.00           C  
ATOM   3115  SD  MET A1323      31.442  98.089 -35.345  1.00  0.00           S  
ATOM   3116  CE  MET A1323      30.050  97.761 -36.438  1.00  0.00           C  
ATOM   3117  N   GLY A1324      28.213 101.167 -31.056  1.00  0.00           N  
ATOM   3118  CA  GLY A1324      26.978 101.166 -30.301  1.00  0.00           C  
ATOM   3119  C   GLY A1324      26.674  99.859 -29.600  1.00  0.00           C  
ATOM   3120  O   GLY A1324      26.216  99.871 -28.460  1.00  0.00           O  
ATOM   3121  N   PHE A1325      26.922  98.736 -30.269  1.00  0.00           N  
ATOM   3122  CA  PHE A1325      26.651  97.423 -29.687  1.00  0.00           C  
ATOM   3123  C   PHE A1325      26.996  97.368 -28.204  1.00  0.00           C  
ATOM   3124  O   PHE A1325      28.150  97.539 -27.815  1.00  0.00           O  
ATOM   3125  CB  PHE A1325      27.429  96.336 -30.428  1.00  0.00           C  
ATOM   3126  CG  PHE A1325      27.112  96.253 -31.891  1.00  0.00           C  
ATOM   3127  CD1 PHE A1325      25.961  95.609 -32.327  1.00  0.00           C  
ATOM   3128  CD2 PHE A1325      27.963  96.818 -32.834  1.00  0.00           C  
ATOM   3129  CE1 PHE A1325      25.662  95.527 -33.686  1.00  0.00           C  
ATOM   3130  CE2 PHE A1325      27.676  96.743 -34.195  1.00  0.00           C  
ATOM   3131  CZ  PHE A1325      26.523  96.096 -34.622  1.00  0.00           C  
ATOM   3132  N   GLU A1326      25.985  97.125 -27.379  1.00  0.00           N  
ATOM   3133  CA  GLU A1326      26.175  97.062 -25.936  1.00  0.00           C  
ATOM   3134  C   GLU A1326      26.975  95.836 -25.517  1.00  0.00           C  
ATOM   3135  O   GLU A1326      27.920  95.944 -24.736  1.00  0.00           O  
ATOM   3136  CB  GLU A1326      24.819  97.051 -25.229  1.00  0.00           C  
ATOM   3137  CG  GLU A1326      24.904  97.073 -23.711  1.00  0.00           C  
ATOM   3138  CD  GLU A1326      25.587  98.321 -23.183  1.00  0.00           C  
ATOM   3139  OE1 GLU A1326      25.175  99.434 -23.577  1.00  0.00           O  
ATOM   3140  OE2 GLU A1326      26.530  98.191 -22.371  1.00  0.00           O  
ATOM   3141  N   TRP A1341      26.597  94.675 -26.043  1.00  0.00           N  
ATOM   3142  CA  TRP A1341      27.270  93.427 -25.708  1.00  0.00           C  
ATOM   3143  C   TRP A1341      28.794  93.454 -25.825  1.00  0.00           C  
ATOM   3144  O   TRP A1341      29.471  92.532 -25.365  1.00  0.00           O  
ATOM   3145  CB  TRP A1341      26.711  92.277 -26.556  1.00  0.00           C  
ATOM   3146  CG  TRP A1341      26.558  92.579 -28.018  1.00  0.00           C  
ATOM   3147  CD1 TRP A1341      25.470  93.128 -28.631  1.00  0.00           C  
ATOM   3148  CD2 TRP A1341      27.518  92.329 -29.054  1.00  0.00           C  
ATOM   3149  NE1 TRP A1341      25.686  93.230 -29.985  1.00  0.00           N  
ATOM   3150  CE2 TRP A1341      26.937  92.748 -30.272  1.00  0.00           C  
ATOM   3151  CE3 TRP A1341      28.813  91.791 -29.072  1.00  0.00           C  
ATOM   3152  CZ2 TRP A1341      27.608  92.646 -31.500  1.00  0.00           C  
ATOM   3153  CZ3 TRP A1341      29.482  91.690 -30.295  1.00  0.00           C  
ATOM   3154  CH2 TRP A1341      28.876  92.117 -31.490  1.00  0.00           C  
ATOM   3155  N   ALA A1342      29.337  94.504 -26.435  1.00  0.00           N  
ATOM   3156  CA  ALA A1342      30.783  94.621 -26.589  1.00  0.00           C  
ATOM   3157  C   ALA A1342      31.471  94.532 -25.228  1.00  0.00           C  
ATOM   3158  O   ALA A1342      32.589  94.033 -25.115  1.00  0.00           O  
ATOM   3159  CB  ALA A1342      31.132  95.939 -27.272  1.00  0.00           C  
ATOM   3160  N   LYS A1344      30.795  95.018 -24.194  1.00  0.00           N  
ATOM   3161  CA  LYS A1344      31.346  94.977 -22.848  1.00  0.00           C  
ATOM   3162  C   LYS A1344      31.423  93.544 -22.339  1.00  0.00           C  
ATOM   3163  O   LYS A1344      32.110  93.265 -21.360  1.00  0.00           O  
ATOM   3164  CB  LYS A1344      30.481  95.795 -21.885  1.00  0.00           C  
ATOM   3165  CG  LYS A1344      30.590  97.309 -22.040  1.00  0.00           C  
ATOM   3166  CD  LYS A1344      29.905  98.019 -20.863  1.00  0.00           C  
ATOM   3167  CE  LYS A1344      30.030  99.539 -20.945  1.00  0.00           C  
ATOM   3168  NZ  LYS A1344      29.313 100.105 -22.124  1.00  0.00           N  
ATOM   3169  N   ASP A1345      30.713  92.636 -23.001  1.00  0.00           N  
ATOM   3170  CA  ASP A1345      30.699  91.241 -22.580  1.00  0.00           C  
ATOM   3171  C   ASP A1345      31.730  90.382 -23.308  1.00  0.00           C  
ATOM   3172  O   ASP A1345      31.732  89.149 -23.189  1.00  0.00           O  
ATOM   3173  CB  ASP A1345      29.293  90.651 -22.747  1.00  0.00           C  
ATOM   3174  CG  ASP A1345      28.268  91.305 -21.824  1.00  0.00           C  
ATOM   3175  OD1 ASP A1345      28.558  91.456 -20.614  1.00  0.00           O  
ATOM   3176  OD2 ASP A1345      27.170  91.660 -22.304  1.00  0.00           O  
ATOM   3177  N   LEU A1347      32.601  91.042 -24.065  1.00  0.00           N  
ATOM   3178  CA  LEU A1347      33.664  90.352 -24.783  1.00  0.00           C  
ATOM   3179  C   LEU A1347      34.895  90.354 -23.880  1.00  0.00           C  
ATOM   3180  O   LEU A1347      35.094  91.282 -23.091  1.00  0.00           O  
ATOM   3181  CB  LEU A1347      34.001  91.071 -26.092  1.00  0.00           C  
ATOM   3182  CG  LEU A1347      32.944  91.170 -27.193  1.00  0.00           C  
ATOM   3183  CD1 LEU A1347      33.590  91.799 -28.411  1.00  0.00           C  
ATOM   3184  CD2 LEU A1347      32.387  89.795 -27.542  1.00  0.00           C  
ATOM   3185  N   GLN A1348      35.721  89.318 -23.988  1.00  0.00           N  
ATOM   3186  CA  GLN A1348      36.923  89.246 -23.169  1.00  0.00           C  
ATOM   3187  C   GLN A1348      38.052  88.512 -23.874  1.00  0.00           C  
ATOM   3188  O   GLN A1348      37.837  87.502 -24.549  1.00  0.00           O  
ATOM   3189  CB  GLN A1348      36.621  88.550 -21.846  1.00  0.00           C  
ATOM   3190  CG  GLN A1348      37.561  88.944 -20.730  1.00  0.00           C  
ATOM   3191  CD  GLN A1348      37.382  88.086 -19.501  1.00  0.00           C  
ATOM   3192  OE1 GLN A1348      36.266  87.673 -19.174  1.00  0.00           O  
ATOM   3193  NE2 GLN A1348      38.481  87.822 -18.800  1.00  0.00           N  
ATOM   3194  N   HIS A1349      39.263  89.027 -23.705  1.00  0.00           N  
ATOM   3195  CA  HIS A1349      40.432  88.424 -24.321  1.00  0.00           C  
ATOM   3196  C   HIS A1349      41.325  87.755 -23.279  1.00  0.00           C  
ATOM   3197  O   HIS A1349      41.974  88.428 -22.473  1.00  0.00           O  
ATOM   3198  CB  HIS A1349      41.227  89.493 -25.069  1.00  0.00           C  
ATOM   3199  CG  HIS A1349      42.510  88.999 -25.660  1.00  0.00           C  
ATOM   3200  ND1 HIS A1349      43.553  89.842 -25.978  1.00  0.00           N  
ATOM   3201  CD2 HIS A1349      42.911  87.755 -26.013  1.00  0.00           C  
ATOM   3202  CE1 HIS A1349      44.541  89.140 -26.501  1.00  0.00           C  
ATOM   3203  NE2 HIS A1349      44.177  87.870 -26.534  1.00  0.00           N  
ATOM   3204  N   VAL A1350      41.341  86.425 -23.281  1.00  0.00           N  
ATOM   3205  CA  VAL A1350      42.200  85.688 -22.360  1.00  0.00           C  
ATOM   3206  C   VAL A1350      43.474  85.386 -23.136  1.00  0.00           C  
ATOM   3207  O   VAL A1350      43.490  84.505 -23.990  1.00  0.00           O  
ATOM   3208  CB  VAL A1350      41.540  84.383 -21.899  1.00  0.00           C  
ATOM   3209  CG1 VAL A1350      42.585  83.461 -21.261  1.00  0.00           C  
ATOM   3210  CG2 VAL A1350      40.411  84.707 -20.906  1.00  0.00           C  
ATOM   3211  N   ASN A1351      44.533  86.133 -22.844  1.00  0.00           N  
ATOM   3212  CA  ASN A1351      45.796  85.976 -23.554  1.00  0.00           C  
ATOM   3213  C   ASN A1351      46.784  85.029 -22.882  1.00  0.00           C  
ATOM   3214  O   ASN A1351      46.471  84.375 -21.893  1.00  0.00           O  
ATOM   3215  CB  ASN A1351      46.450  87.340 -23.721  1.00  0.00           C  
ATOM   3216  CG  ASN A1351      46.794  87.965 -22.399  1.00  0.00           C  
ATOM   3217  OD1 ASN A1351      45.990  87.935 -21.465  1.00  0.00           O  
ATOM   3218  ND2 ASN A1351      47.989  88.533 -22.300  1.00  0.00           N  
ATOM   3219  N   PHE A1352      47.991  84.970 -23.432  1.00  0.00           N  
ATOM   3220  CA  PHE A1352      49.024  84.100 -22.900  1.00  0.00           C  
ATOM   3221  C   PHE A1352      50.366  84.368 -23.565  1.00  0.00           C  
ATOM   3222  O   PHE A1352      50.426  84.829 -24.709  1.00  0.00           O  
ATOM   3223  CB  PHE A1352      48.626  82.642 -23.116  1.00  0.00           C  
ATOM   3224  CG  PHE A1352      48.307  82.309 -24.547  1.00  0.00           C  
ATOM   3225  CD1 PHE A1352      49.318  82.000 -25.449  1.00  0.00           C  
ATOM   3226  CD2 PHE A1352      46.988  82.301 -24.996  1.00  0.00           C  
ATOM   3227  CE1 PHE A1352      49.019  81.683 -26.782  1.00  0.00           C  
ATOM   3228  CE2 PHE A1352      46.679  81.986 -26.329  1.00  0.00           C  
ATOM   3229  CZ  PHE A1352      47.695  81.676 -27.220  1.00  0.00           C  
ATOM   3230  N   GLY A1356      51.436  84.083 -22.830  1.00  0.00           N  
ATOM   3231  CA  GLY A1356      52.778  84.268 -23.350  1.00  0.00           C  
ATOM   3232  C   GLY A1356      53.084  83.167 -24.348  1.00  0.00           C  
ATOM   3233  O   GLY A1356      52.212  82.348 -24.646  1.00  0.00           O  
ATOM   3234  N   MET A1360      54.314  83.114 -24.847  1.00  0.00           N  
ATOM   3235  CA  MET A1360      54.652  82.102 -25.838  1.00  0.00           C  
ATOM   3236  C   MET A1360      55.503  80.923 -25.376  1.00  0.00           C  
ATOM   3237  O   MET A1360      56.378  81.062 -24.526  1.00  0.00           O  
ATOM   3238  CB  MET A1360      55.319  82.779 -27.033  1.00  0.00           C  
ATOM   3239  CG  MET A1360      56.459  83.677 -26.643  1.00  0.00           C  
ATOM   3240  SD  MET A1360      56.916  84.763 -27.983  1.00  0.00           S  
ATOM   3241  CE  MET A1360      57.358  83.546 -29.251  1.00  0.00           C  
ATOM   3242  N   VAL A1361      55.213  79.756 -25.947  1.00  0.00           N  
ATOM   3243  CA  VAL A1361      55.946  78.532 -25.652  1.00  0.00           C  
ATOM   3244  C   VAL A1361      57.238  78.652 -26.434  1.00  0.00           C  
ATOM   3245  O   VAL A1361      57.205  78.975 -27.617  1.00  0.00           O  
ATOM   3246  CB  VAL A1361      55.193  77.290 -26.150  1.00  0.00           C  
ATOM   3247  CG1 VAL A1361      56.031  76.048 -25.923  1.00  0.00           C  
ATOM   3248  CG2 VAL A1361      53.867  77.172 -25.434  1.00  0.00           C  
ATOM   3249  N   GLN A1365      58.371  78.382 -25.795  1.00  0.00           N  
ATOM   3250  CA  GLN A1365      59.650  78.524 -26.478  1.00  0.00           C  
ATOM   3251  C   GLN A1365      60.489  77.269 -26.633  1.00  0.00           C  
ATOM   3252  O   GLN A1365      60.432  76.359 -25.815  1.00  0.00           O  
ATOM   3253  CB  GLN A1365      60.471  79.593 -25.769  1.00  0.00           C  
ATOM   3254  CG  GLN A1365      59.757  80.935 -25.687  1.00  0.00           C  
ATOM   3255  CD  GLN A1365      60.461  81.908 -24.770  1.00  0.00           C  
ATOM   3256  OE1 GLN A1365      60.635  81.640 -23.580  1.00  0.00           O  
ATOM   3257  NE2 GLN A1365      60.873  83.048 -25.318  1.00  0.00           N  
ATOM   3258  N   GLY A1366      61.276  77.239 -27.702  1.00  0.00           N  
ATOM   3259  CA  GLY A1366      62.150  76.111 -27.958  1.00  0.00           C  
ATOM   3260  C   GLY A1366      61.408  74.849 -28.326  1.00  0.00           C  
ATOM   3261  O   GLY A1366      61.980  73.754 -28.383  1.00  0.00           O  
ATOM   3262  N   MET A1415      60.123  74.997 -28.595  1.00  0.00           N  
ATOM   3263  CA  MET A1415      59.334  73.838 -28.931  1.00  0.00           C  
ATOM   3264  C   MET A1415      59.644  73.376 -30.332  1.00  0.00           C  
ATOM   3265  O   MET A1415      59.750  72.176 -30.576  1.00  0.00           O  
ATOM   3266  CB  MET A1415      57.848  74.146 -28.802  1.00  0.00           C  
ATOM   3267  CG  MET A1415      56.975  72.947 -29.065  1.00  0.00           C  
ATOM   3268  SD  MET A1415      55.262  73.344 -28.849  1.00  0.00           S  
ATOM   3269  CE  MET A1415      54.564  71.713 -29.005  1.00  0.00           C  
ATOM   3270  N   SER A1416      59.799  74.331 -31.242  1.00  0.00           N  
ATOM   3271  CA  SER A1416      60.082  74.025 -32.639  1.00  0.00           C  
ATOM   3272  C   SER A1416      61.073  72.887 -32.775  1.00  0.00           C  
ATOM   3273  O   SER A1416      62.270  73.089 -32.990  1.00  0.00           O  
ATOM   3274  CB  SER A1416      60.592  75.272 -33.356  1.00  0.00           C  
ATOM   3275  OG  SER A1416      59.554  76.237 -33.465  1.00  0.00           O  
ATOM   3276  N   THR A1417      60.536  71.682 -32.644  1.00  0.00           N  
ATOM   3277  CA  THR A1417      61.318  70.466 -32.715  1.00  0.00           C  
ATOM   3278  C   THR A1417      61.665  70.202 -34.167  1.00  0.00           C  
ATOM   3279  O   THR A1417      62.747  69.686 -34.462  1.00  0.00           O  
ATOM   3280  CB  THR A1417      60.529  69.254 -32.121  1.00  0.00           C  
ATOM   3281  OG1 THR A1417      61.428  68.161 -31.875  1.00  0.00           O  
ATOM   3282  CG2 THR A1417      59.421  68.801 -33.084  1.00  0.00           C  
ATOM   3283  N   ARG A1441      60.755  70.560 -35.074  1.00  0.00           N  
ATOM   3284  CA  ARG A1441      61.017  70.348 -36.489  1.00  0.00           C  
ATOM   3285  C   ARG A1441      62.418  70.889 -36.681  1.00  0.00           C  
ATOM   3286  O   ARG A1441      62.668  72.072 -36.473  1.00  0.00           O  
ATOM   3287  CB  ARG A1441      60.028  71.116 -37.369  1.00  0.00           C  
ATOM   3288  CG  ARG A1441      60.173  70.765 -38.844  1.00  0.00           C  
ATOM   3289  CD  ARG A1441      59.267  71.584 -39.756  1.00  0.00           C  
ATOM   3290  NE  ARG A1441      59.428  71.189 -41.158  1.00  0.00           N  
ATOM   3291  CZ  ARG A1441      58.820  71.778 -42.186  1.00  0.00           C  
ATOM   3292  NH1 ARG A1441      58.000  72.800 -41.984  1.00  0.00           N  
ATOM   3293  NH2 ARG A1441      59.030  71.341 -43.421  1.00  0.00           N  
ATOM   3294  N   LYS A1444      63.340  70.011 -37.041  1.00  0.00           N  
ATOM   3295  CA  LYS A1444      64.723  70.420 -37.219  1.00  0.00           C  
ATOM   3296  C   LYS A1444      64.854  71.462 -38.332  1.00  0.00           C  
ATOM   3297  O   LYS A1444      65.840  72.200 -38.395  1.00  0.00           O  
ATOM   3298  CB  LYS A1444      65.582  69.188 -37.522  1.00  0.00           C  
ATOM   3299  CG  LYS A1444      65.207  67.952 -36.692  1.00  0.00           C  
ATOM   3300  CD  LYS A1444      65.186  68.234 -35.183  1.00  0.00           C  
ATOM   3301  CE  LYS A1444      64.671  67.026 -34.395  1.00  0.00           C  
ATOM   3302  NZ  LYS A1444      64.636  67.263 -32.924  1.00  0.00           N  
ATOM   3303  N   GLY A1450      63.841  71.525 -39.192  1.00  0.00           N  
ATOM   3304  CA  GLY A1450      63.854  72.462 -40.296  1.00  0.00           C  
ATOM   3305  C   GLY A1450      63.214  73.807 -40.006  1.00  0.00           C  
ATOM   3306  O   GLY A1450      63.585  74.799 -40.635  1.00  0.00           O  
ATOM   3307  N   THR A1452      62.284  73.853 -39.049  1.00  0.00           N  
ATOM   3308  CA  THR A1452      61.553  75.087 -38.702  1.00  0.00           C  
ATOM   3309  C   THR A1452      60.665  74.956 -37.456  1.00  0.00           C  
ATOM   3310  O   THR A1452      60.969  74.235 -36.517  1.00  0.00           O  
ATOM   3311  CB  THR A1452      60.571  75.523 -39.846  1.00  0.00           C  
ATOM   3312  OG1 THR A1452      59.675  74.442 -40.156  1.00  0.00           O  
ATOM   3313  CG2 THR A1452      61.313  75.941 -41.100  1.00  0.00           C  
ATOM   3314  N   VAL A1455      59.548  75.676 -37.487  1.00  0.00           N  
ATOM   3315  CA  VAL A1455      58.548  75.670 -36.425  1.00  0.00           C  
ATOM   3316  C   VAL A1455      57.730  74.380 -36.494  1.00  0.00           C  
ATOM   3317  O   VAL A1455      57.709  73.699 -37.523  1.00  0.00           O  
ATOM   3318  CB  VAL A1455      57.553  76.837 -36.611  1.00  0.00           C  
ATOM   3319  CG1 VAL A1455      56.918  76.752 -37.994  1.00  0.00           C  
ATOM   3320  CG2 VAL A1455      56.464  76.786 -35.554  1.00  0.00           C  
ATOM   3321  N   VAL A1456      57.065  74.031 -35.398  1.00  0.00           N  
ATOM   3322  CA  VAL A1456      56.220  72.855 -35.443  1.00  0.00           C  
ATOM   3323  C   VAL A1456      55.207  73.284 -36.487  1.00  0.00           C  
ATOM   3324  O   VAL A1456      54.886  74.475 -36.602  1.00  0.00           O  
ATOM   3325  CB  VAL A1456      55.524  72.564 -34.090  1.00  0.00           C  
ATOM   3326  CG1 VAL A1456      56.564  72.156 -33.067  1.00  0.00           C  
ATOM   3327  CG2 VAL A1456      54.745  73.780 -33.611  1.00  0.00           C  
ATOM   3328  N   PHE A1457      54.714  72.322 -37.250  1.00  0.00           N  
ATOM   3329  CA  PHE A1457      53.791  72.619 -38.325  1.00  0.00           C  
ATOM   3330  C   PHE A1457      52.393  72.019 -38.232  1.00  0.00           C  
ATOM   3331  O   PHE A1457      51.398  72.727 -38.364  1.00  0.00           O  
ATOM   3332  CB  PHE A1457      54.427  72.202 -39.664  1.00  0.00           C  
ATOM   3333  CG  PHE A1457      55.146  70.854 -39.625  1.00  0.00           C  
ATOM   3334  CD1 PHE A1457      54.869  69.902 -38.633  1.00  0.00           C  
ATOM   3335  CD2 PHE A1457      56.104  70.534 -40.596  1.00  0.00           C  
ATOM   3336  CE1 PHE A1457      55.536  68.660 -38.609  1.00  0.00           C  
ATOM   3337  CE2 PHE A1457      56.777  69.291 -40.580  1.00  0.00           C  
ATOM   3338  CZ  PHE A1457      56.490  68.358 -39.584  1.00  0.00           C  
ATOM   3339  N   LEU A1458      52.318  70.717 -37.997  1.00  0.00           N  
ATOM   3340  CA  LEU A1458      51.034  70.029 -37.983  1.00  0.00           C  
ATOM   3341  C   LEU A1458      50.685  69.450 -36.596  1.00  0.00           C  
ATOM   3342  O   LEU A1458      51.401  68.599 -36.065  1.00  0.00           O  
ATOM   3343  CB  LEU A1458      51.065  68.952 -39.107  1.00  0.00           C  
ATOM   3344  CG  LEU A1458      51.711  69.533 -40.406  1.00  0.00           C  
ATOM   3345  CD1 LEU A1458      52.534  68.476 -41.124  1.00  0.00           C  
ATOM   3346  CD2 LEU A1458      50.673  70.151 -41.350  1.00  0.00           C  
ATOM   3347  N   ASP A1459      49.584  69.934 -36.020  1.00  0.00           N  
ATOM   3348  CA  ASP A1459      49.134  69.498 -34.696  1.00  0.00           C  
ATOM   3349  C   ASP A1459      49.283  68.010 -34.438  1.00  0.00           C  
ATOM   3350  O   ASP A1459      49.925  67.605 -33.473  1.00  0.00           O  
ATOM   3351  CB  ASP A1459      47.662  69.879 -34.448  1.00  0.00           C  
ATOM   3352  CG  ASP A1459      47.178  69.491 -33.040  1.00  0.00           C  
ATOM   3353  OD1 ASP A1459      48.009  69.048 -32.219  1.00  0.00           O  
ATOM   3354  OD2 ASP A1459      45.968  69.633 -32.743  1.00  0.00           O  
ATOM   3355  N   ASN A1460      48.684  67.188 -35.288  1.00  0.00           N  
ATOM   3356  CA  ASN A1460      48.766  65.756 -35.066  1.00  0.00           C  
ATOM   3357  C   ASN A1460      50.212  65.256 -34.953  1.00  0.00           C  
ATOM   3358  O   ASN A1460      50.489  64.361 -34.159  1.00  0.00           O  
ATOM   3359  CB  ASN A1460      47.960  64.990 -36.141  1.00  0.00           C  
ATOM   3360  CG  ASN A1460      48.541  65.113 -37.540  1.00  0.00           C  
ATOM   3361  OD1 ASN A1460      49.476  65.877 -37.786  1.00  0.00           O  
ATOM   3362  ND2 ASN A1460      47.973  64.348 -38.474  1.00  0.00           N  
ATOM   3363  N   ILE A1461      51.137  65.839 -35.713  1.00  0.00           N  
ATOM   3364  CA  ILE A1461      52.531  65.417 -35.620  1.00  0.00           C  
ATOM   3365  C   ILE A1461      53.088  65.720 -34.221  1.00  0.00           C  
ATOM   3366  O   ILE A1461      53.990  65.017 -33.739  1.00  0.00           O  
ATOM   3367  CB  ILE A1461      53.439  66.100 -36.684  1.00  0.00           C  
ATOM   3368  CG1 ILE A1461      53.044  65.669 -38.094  1.00  0.00           C  
ATOM   3369  CG2 ILE A1461      54.895  65.679 -36.467  1.00  0.00           C  
ATOM   3370  CD1 ILE A1461      53.123  64.190 -38.311  1.00  0.00           C  
ATOM   3371  N   LEU A1462      52.566  66.768 -33.576  1.00  0.00           N  
ATOM   3372  CA  LEU A1462      53.000  67.108 -32.216  1.00  0.00           C  
ATOM   3373  C   LEU A1462      52.609  65.946 -31.306  1.00  0.00           C  
ATOM   3374  O   LEU A1462      53.462  65.317 -30.689  1.00  0.00           O  
ATOM   3375  CB  LEU A1462      52.323  68.387 -31.707  1.00  0.00           C  
ATOM   3376  CG  LEU A1462      52.701  69.717 -32.361  1.00  0.00           C  
ATOM   3377  CD1 LEU A1462      51.972  70.860 -31.685  1.00  0.00           C  
ATOM   3378  CD2 LEU A1462      54.187  69.914 -32.252  1.00  0.00           C  
ATOM   3379  N   GLU A1463      51.311  65.662 -31.238  1.00  0.00           N  
ATOM   3380  CA  GLU A1463      50.807  64.568 -30.415  1.00  0.00           C  
ATOM   3381  C   GLU A1463      51.664  63.337 -30.637  1.00  0.00           C  
ATOM   3382  O   GLU A1463      52.097  62.677 -29.692  1.00  0.00           O  
ATOM   3383  CB  GLU A1463      49.369  64.222 -30.804  1.00  0.00           C  
ATOM   3384  CG  GLU A1463      48.444  65.400 -30.881  1.00  0.00           C  
ATOM   3385  CD  GLU A1463      48.337  66.099 -29.567  1.00  0.00           C  
ATOM   3386  OE1 GLU A1463      49.393  66.372 -28.961  1.00  0.00           O  
ATOM   3387  OE2 GLU A1463      47.201  66.381 -29.138  1.00  0.00           O  
ATOM   3388  N   GLU A1465      51.911  63.043 -31.906  1.00  0.00           N  
ATOM   3389  CA  GLU A1465      52.682  61.876 -32.266  1.00  0.00           C  
ATOM   3390  C   GLU A1465      54.094  61.887 -31.714  1.00  0.00           C  
ATOM   3391  O   GLU A1465      54.514  60.915 -31.096  1.00  0.00           O  
ATOM   3392  CB  GLU A1465      52.701  61.711 -33.780  1.00  0.00           C  
ATOM   3393  CG  GLU A1465      52.652  60.251 -34.212  1.00  0.00           C  
ATOM   3394  CD  GLU A1465      51.524  59.473 -33.534  1.00  0.00           C  
ATOM   3395  OE1 GLU A1465      50.408  60.032 -33.395  1.00  0.00           O  
ATOM   3396  OE2 GLU A1465      51.755  58.301 -33.152  1.00  0.00           O  
ATOM   3397  N   THR A1467      54.835  62.972 -31.920  1.00  0.00           N  
ATOM   3398  CA  THR A1467      56.192  63.011 -31.398  1.00  0.00           C  
ATOM   3399  C   THR A1467      56.180  62.861 -29.877  1.00  0.00           C  
ATOM   3400  O   THR A1467      57.005  62.127 -29.326  1.00  0.00           O  
ATOM   3401  CB  THR A1467      56.945  64.308 -31.816  1.00  0.00           C  
ATOM   3402  OG1 THR A1467      58.318  64.208 -31.416  1.00  0.00           O  
ATOM   3403  CG2 THR A1467      56.334  65.532 -31.173  1.00  0.00           C  
ATOM   3404  N   LYS A1468      55.244  63.538 -29.204  1.00  0.00           N  
ATOM   3405  CA  LYS A1468      55.132  63.436 -27.751  1.00  0.00           C  
ATOM   3406  C   LYS A1468      54.939  61.975 -27.371  1.00  0.00           C  
ATOM   3407  O   LYS A1468      55.646  61.444 -26.513  1.00  0.00           O  
ATOM   3408  CB  LYS A1468      53.933  64.223 -27.221  1.00  0.00           C  
ATOM   3409  CG  LYS A1468      54.154  65.689 -27.059  1.00  0.00           C  
ATOM   3410  CD  LYS A1468      54.291  66.357 -28.398  1.00  0.00           C  
ATOM   3411  CE  LYS A1468      54.308  67.878 -28.273  1.00  0.00           C  
ATOM   3412  NZ  LYS A1468      54.231  68.561 -29.606  1.00  0.00           N  
ATOM   3413  N   GLU A1469      53.966  61.329 -28.005  1.00  0.00           N  
ATOM   3414  CA  GLU A1469      53.692  59.932 -27.717  1.00  0.00           C  
ATOM   3415  C   GLU A1469      54.962  59.098 -27.873  1.00  0.00           C  
ATOM   3416  O   GLU A1469      55.336  58.363 -26.964  1.00  0.00           O  
ATOM   3417  CB  GLU A1469      52.597  59.395 -28.643  1.00  0.00           C  
ATOM   3418  CG  GLU A1469      52.322  57.900 -28.465  1.00  0.00           C  
ATOM   3419  CD  GLU A1469      51.265  57.373 -29.424  1.00  0.00           C  
ATOM   3420  OE1 GLU A1469      50.116  57.853 -29.362  1.00  0.00           O  
ATOM   3421  OE2 GLU A1469      51.578  56.480 -30.240  1.00  0.00           O  
ATOM   3422  N   LYS A1470      55.621  59.223 -29.023  1.00  0.00           N  
ATOM   3423  CA  LYS A1470      56.842  58.473 -29.290  1.00  0.00           C  
ATOM   3424  C   LYS A1470      57.851  58.732 -28.192  1.00  0.00           C  
ATOM   3425  O   LYS A1470      58.373  57.803 -27.569  1.00  0.00           O  
ATOM   3426  CB  LYS A1470      57.482  58.889 -30.621  1.00  0.00           C  
ATOM   3427  CG  LYS A1470      56.642  58.691 -31.867  1.00  0.00           C  
ATOM   3428  CD  LYS A1470      57.432  59.095 -33.117  1.00  0.00           C  
ATOM   3429  CE  LYS A1470      56.536  59.173 -34.346  1.00  0.00           C  
ATOM   3430  NZ  LYS A1470      55.692  57.949 -34.508  1.00  0.00           N  
ATOM   3431  N   MET A1471      58.139  60.004 -27.959  1.00  0.00           N  
ATOM   3432  CA  MET A1471      59.115  60.335 -26.944  1.00  0.00           C  
ATOM   3433  C   MET A1471      58.714  59.829 -25.559  1.00  0.00           C  
ATOM   3434  O   MET A1471      59.574  59.472 -24.752  1.00  0.00           O  
ATOM   3435  CB  MET A1471      59.395  61.848 -26.946  1.00  0.00           C  
ATOM   3436  CG  MET A1471      60.279  62.277 -28.126  1.00  0.00           C  
ATOM   3437  SD  MET A1471      61.058  63.918 -28.010  1.00  0.00           S  
ATOM   3438  CE  MET A1471      60.936  64.522 -29.751  1.00  0.00           C  
ATOM   3439  N   HIS A1472      57.415  59.763 -25.286  1.00  0.00           N  
ATOM   3440  CA  HIS A1472      56.986  59.280 -23.983  1.00  0.00           C  
ATOM   3441  C   HIS A1472      56.978  57.756 -23.924  1.00  0.00           C  
ATOM   3442  O   HIS A1472      57.063  57.166 -22.853  1.00  0.00           O  
ATOM   3443  CB  HIS A1472      55.598  59.814 -23.613  1.00  0.00           C  
ATOM   3444  CG  HIS A1472      55.373  59.849 -22.136  1.00  0.00           C  
ATOM   3445  ND1 HIS A1472      55.979  60.782 -21.323  1.00  0.00           N  
ATOM   3446  CD2 HIS A1472      54.773  58.966 -21.305  1.00  0.00           C  
ATOM   3447  CE1 HIS A1472      55.777  60.464 -20.059  1.00  0.00           C  
ATOM   3448  NE2 HIS A1472      55.050  59.364 -20.021  1.00  0.00           N  
ATOM   3449  N   GLU A1473      56.876  57.130 -25.088  1.00  0.00           N  
ATOM   3450  CA  GLU A1473      56.865  55.683 -25.203  1.00  0.00           C  
ATOM   3451  C   GLU A1473      58.255  55.148 -24.857  1.00  0.00           C  
ATOM   3452  O   GLU A1473      58.392  54.243 -24.031  1.00  0.00           O  
ATOM   3453  CB  GLU A1473      56.489  55.282 -26.634  1.00  0.00           C  
ATOM   3454  CG  GLU A1473      55.410  54.214 -26.754  1.00  0.00           C  
ATOM   3455  CD  GLU A1473      55.935  52.804 -26.588  1.00  0.00           C  
ATOM   3456  OE1 GLU A1473      56.470  52.486 -25.508  1.00  0.00           O  
ATOM   3457  OE2 GLU A1473      55.808  52.008 -27.540  1.00  0.00           O  
ATOM   3458  N   VAL A1474      59.291  55.699 -25.484  1.00  0.00           N  
ATOM   3459  CA  VAL A1474      60.644  55.226 -25.192  1.00  0.00           C  
ATOM   3460  C   VAL A1474      61.005  55.705 -23.794  1.00  0.00           C  
ATOM   3461  O   VAL A1474      61.828  55.103 -23.101  1.00  0.00           O  
ATOM   3462  CB  VAL A1474      61.691  55.719 -26.249  1.00  0.00           C  
ATOM   3463  CG1 VAL A1474      61.674  54.786 -27.503  1.00  0.00           C  
ATOM   3464  CG2 VAL A1474      61.384  57.157 -26.645  1.00  0.00           C  
ATOM   3465  N   MET A1475      60.347  56.776 -23.370  1.00  0.00           N  
ATOM   3466  CA  MET A1475      60.564  57.325 -22.038  1.00  0.00           C  
ATOM   3467  C   MET A1475      60.075  56.260 -21.038  1.00  0.00           C  
ATOM   3468  O   MET A1475      60.752  55.939 -20.056  1.00  0.00           O  
ATOM   3469  CB  MET A1475      59.771  58.627 -21.898  1.00  0.00           C  
ATOM   3470  CG  MET A1475      60.287  59.574 -20.842  1.00  0.00           C  
ATOM   3471  SD  MET A1475      60.188  58.861 -19.197  1.00  0.00           S  
ATOM   3472  CE  MET A1475      61.953  58.500 -18.846  1.00  0.00           C  
ATOM   3473  N   LYS A1476      58.892  55.713 -21.307  1.00  0.00           N  
ATOM   3474  CA  LYS A1476      58.312  54.667 -20.476  1.00  0.00           C  
ATOM   3475  C   LYS A1476      59.210  53.431 -20.517  1.00  0.00           C  
ATOM   3476  O   LYS A1476      59.401  52.759 -19.506  1.00  0.00           O  
ATOM   3477  CB  LYS A1476      56.918  54.297 -20.987  1.00  0.00           C  
ATOM   3478  CG  LYS A1476      55.790  55.174 -20.469  1.00  0.00           C  
ATOM   3479  CD  LYS A1476      54.617  55.228 -21.437  1.00  0.00           C  
ATOM   3480  CE  LYS A1476      54.095  53.859 -21.788  1.00  0.00           C  
ATOM   3481  NZ  LYS A1476      53.468  53.197 -20.615  1.00  0.00           N  
ATOM   3482  N   LYS A1477      59.760  53.132 -21.688  1.00  0.00           N  
ATOM   3483  CA  LYS A1477      60.627  51.970 -21.830  1.00  0.00           C  
ATOM   3484  C   LYS A1477      61.823  52.027 -20.883  1.00  0.00           C  
ATOM   3485  O   LYS A1477      62.254  50.999 -20.368  1.00  0.00           O  
ATOM   3486  CB  LYS A1477      61.147  51.835 -23.268  1.00  0.00           C  
ATOM   3487  CG  LYS A1477      60.112  51.462 -24.324  1.00  0.00           C  
ATOM   3488  CD  LYS A1477      60.810  51.106 -25.648  1.00  0.00           C  
ATOM   3489  CE  LYS A1477      59.839  50.917 -26.822  1.00  0.00           C  
ATOM   3490  NZ  LYS A1477      59.292  52.207 -27.360  1.00  0.00           N  
ATOM   3491  N   ASN A1478      62.358  53.223 -20.652  1.00  0.00           N  
ATOM   3492  CA  ASN A1478      63.524  53.380 -19.781  1.00  0.00           C  
ATOM   3493  C   ASN A1478      63.263  53.219 -18.290  1.00  0.00           C  
ATOM   3494  O   ASN A1478      64.189  52.957 -17.526  1.00  0.00           O  
ATOM   3495  CB  ASN A1478      64.200  54.724 -20.049  1.00  0.00           C  
ATOM   3496  CG  ASN A1478      65.118  54.679 -21.261  1.00  0.00           C  
ATOM   3497  OD1 ASN A1478      66.314  54.394 -21.143  1.00  0.00           O  
ATOM   3498  ND2 ASN A1478      64.557  54.938 -22.438  1.00  0.00           N  
ATOM   3499  N   GLU A1479      62.011  53.379 -17.874  1.00  0.00           N  
ATOM   3500  CA  GLU A1479      61.654  53.215 -16.471  1.00  0.00           C  
ATOM   3501  C   GLU A1479      60.922  51.886 -16.293  1.00  0.00           C  
ATOM   3502  O   GLU A1479      59.691  51.846 -16.248  1.00  0.00           O  
ATOM   3503  CB  GLU A1479      60.753  54.355 -16.008  1.00  0.00           C  
ATOM   3504  CG  GLU A1479      61.327  55.732 -16.238  1.00  0.00           C  
ATOM   3505  CD  GLU A1479      60.618  56.786 -15.409  1.00  0.00           C  
ATOM   3506  OE1 GLU A1479      59.755  56.401 -14.593  1.00  0.00           O  
ATOM   3507  OE2 GLU A1479      60.922  57.991 -15.564  1.00  0.00           O  
ATOM   3508  N   ASN A1480      61.685  50.799 -16.203  1.00  0.00           N  
ATOM   3509  CA  ASN A1480      61.114  49.464 -16.037  1.00  0.00           C  
ATOM   3510  C   ASN A1480      60.211  49.390 -14.798  1.00  0.00           C  
ATOM   3511  O   ASN A1480      59.298  48.565 -14.740  1.00  0.00           O  
ATOM   3512  CB  ASN A1480      62.220  48.409 -15.877  1.00  0.00           C  
ATOM   3513  CG  ASN A1480      63.325  48.525 -16.919  1.00  0.00           C  
ATOM   3514  OD1 ASN A1480      63.951  49.578 -17.070  1.00  0.00           O  
ATOM   3515  ND2 ASN A1480      63.588  47.425 -17.625  1.00  0.00           N  
ATOM   3516  N   LYS A1481      60.469  50.251 -13.813  1.00  0.00           N  
ATOM   3517  CA  LYS A1481      59.707  50.243 -12.569  1.00  0.00           C  
ATOM   3518  C   LYS A1481      58.271  50.710 -12.657  1.00  0.00           C  
ATOM   3519  O   LYS A1481      57.469  50.357 -11.801  1.00  0.00           O  
ATOM   3520  CB  LYS A1481      60.432  51.051 -11.487  1.00  0.00           C  
ATOM   3521  CG  LYS A1481      61.652  50.357 -10.914  1.00  0.00           C  
ATOM   3522  CD  LYS A1481      62.516  51.326 -10.123  1.00  0.00           C  
ATOM   3523  CE  LYS A1481      63.862  50.679  -9.748  1.00  0.00           C  
ATOM   3524  NZ  LYS A1481      64.773  51.481  -8.859  1.00  0.00           N  
ATOM   3525  N   TYR A1482      57.930  51.482 -13.683  1.00  0.00           N  
ATOM   3526  CA  TYR A1482      56.563  51.979 -13.804  1.00  0.00           C  
ATOM   3527  C   TYR A1482      55.671  51.221 -14.786  1.00  0.00           C  
ATOM   3528  O   TYR A1482      54.450  51.175 -14.608  1.00  0.00           O  
ATOM   3529  CB  TYR A1482      56.567  53.465 -14.172  1.00  0.00           C  
ATOM   3530  CG  TYR A1482      57.187  54.374 -13.136  1.00  0.00           C  
ATOM   3531  CD1 TYR A1482      58.555  54.341 -12.880  1.00  0.00           C  
ATOM   3532  CD2 TYR A1482      56.414  55.302 -12.442  1.00  0.00           C  
ATOM   3533  CE1 TYR A1482      59.140  55.222 -11.960  1.00  0.00           C  
ATOM   3534  CE2 TYR A1482      56.984  56.186 -11.523  1.00  0.00           C  
ATOM   3535  CZ  TYR A1482      58.346  56.145 -11.289  1.00  0.00           C  
ATOM   3536  OH  TYR A1482      58.923  57.039 -10.411  1.00  0.00           O  
ATOM   3537  N   ALA A1483      56.263  50.618 -15.810  1.00  0.00           N  
ATOM   3538  CA  ALA A1483      55.464  49.888 -16.791  1.00  0.00           C  
ATOM   3539  C   ALA A1483      55.472  48.350 -16.708  1.00  0.00           C  
ATOM   3540  O   ALA A1483      56.504  47.703 -16.468  1.00  0.00           O  
ATOM   3541  CB  ALA A1483      55.857  50.331 -18.197  1.00  0.00           C  
ATOM   3542  N   GLN A1484      54.279  47.795 -16.906  1.00  0.00           N  
ATOM   3543  CA  GLN A1484      54.002  46.356 -16.925  1.00  0.00           C  
ATOM   3544  C   GLN A1484      52.656  46.262 -17.628  1.00  0.00           C  
ATOM   3545  O   GLN A1484      51.990  45.228 -17.618  1.00  0.00           O  
ATOM   3546  CB  GLN A1484      53.903  45.772 -15.511  1.00  0.00           C  
ATOM   3547  CG  GLN A1484      53.653  44.259 -15.493  1.00  0.00           C  
ATOM   3548  CD  GLN A1484      54.158  43.567 -14.231  1.00  0.00           C  
ATOM   3549  OE1 GLN A1484      53.714  43.862 -13.126  1.00  0.00           O  
ATOM   3550  NE2 GLN A1484      55.092  42.641 -14.399  1.00  0.00           N  
ATOM   3551  N   ILE A1485      52.286  47.380 -18.248  1.00  0.00           N  
ATOM   3552  CA  ILE A1485      51.030  47.535 -18.969  1.00  0.00           C  
ATOM   3553  C   ILE A1485      50.902  46.642 -20.194  1.00  0.00           C  
ATOM   3554  O   ILE A1485      51.885  46.105 -20.706  1.00  0.00           O  
ATOM   3555  CB  ILE A1485      50.823  49.008 -19.425  1.00  0.00           C  
ATOM   3556  CG1 ILE A1485      51.786  49.355 -20.566  1.00  0.00           C  
ATOM   3557  CG2 ILE A1485      51.030  49.952 -18.247  1.00  0.00           C  
ATOM   3558  CD1 ILE A1485      53.254  49.175 -20.232  1.00  0.00           C  
ATOM   3559  N   GLU A1486      49.666  46.512 -20.662  1.00  0.00           N  
ATOM   3560  CA  GLU A1486      49.347  45.694 -21.819  1.00  0.00           C  
ATOM   3561  C   GLU A1486      49.233  46.561 -23.070  1.00  0.00           C  
ATOM   3562  O   GLU A1486      49.481  46.096 -24.184  1.00  0.00           O  
ATOM   3563  CB  GLU A1486      48.029  44.958 -21.561  1.00  0.00           C  
ATOM   3564  CG  GLU A1486      47.605  43.997 -22.654  1.00  0.00           C  
ATOM   3565  CD  GLU A1486      46.373  43.196 -22.270  1.00  0.00           C  
ATOM   3566  OE1 GLU A1486      46.446  42.428 -21.286  1.00  0.00           O  
ATOM   3567  OE2 GLU A1486      45.333  43.335 -22.946  1.00  0.00           O  
ATOM   3568  N   HIS A1487      48.866  47.825 -22.877  1.00  0.00           N  
ATOM   3569  CA  HIS A1487      48.708  48.765 -23.985  1.00  0.00           C  
ATOM   3570  C   HIS A1487      49.670  49.946 -23.859  1.00  0.00           C  
ATOM   3571  O   HIS A1487      49.250  51.077 -23.625  1.00  0.00           O  
ATOM   3572  CB  HIS A1487      47.266  49.283 -24.019  1.00  0.00           C  
ATOM   3573  CG  HIS A1487      46.250  48.235 -24.356  1.00  0.00           C  
ATOM   3574  ND1 HIS A1487      44.896  48.429 -24.180  1.00  0.00           N  
ATOM   3575  CD2 HIS A1487      46.386  46.991 -24.875  1.00  0.00           C  
ATOM   3576  CE1 HIS A1487      44.243  47.351 -24.575  1.00  0.00           C  
ATOM   3577  NE2 HIS A1487      45.124  46.464 -25.002  1.00  0.00           N  
ATOM   3578  N   PRO A1488      50.976  49.699 -24.024  1.00  0.00           N  
ATOM   3579  CA  PRO A1488      51.985  50.758 -23.920  1.00  0.00           C  
ATOM   3580  C   PRO A1488      51.681  51.969 -24.794  1.00  0.00           C  
ATOM   3581  O   PRO A1488      51.600  53.086 -24.302  1.00  0.00           O  
ATOM   3582  CB  PRO A1488      53.270  50.048 -24.338  1.00  0.00           C  
ATOM   3583  CG  PRO A1488      53.035  48.642 -23.878  1.00  0.00           C  
ATOM   3584  CD  PRO A1488      51.612  48.407 -24.334  1.00  0.00           C  
ATOM   3585  N   GLU A1489      51.518  51.730 -26.090  1.00  0.00           N  
ATOM   3586  CA  GLU A1489      51.219  52.780 -27.065  1.00  0.00           C  
ATOM   3587  C   GLU A1489      50.081  53.693 -26.609  1.00  0.00           C  
ATOM   3588  O   GLU A1489      50.222  54.914 -26.547  1.00  0.00           O  
ATOM   3589  CB  GLU A1489      50.829  52.147 -28.407  1.00  0.00           C  
ATOM   3590  CG  GLU A1489      51.861  51.198 -29.000  1.00  0.00           C  
ATOM   3591  CD  GLU A1489      53.044  51.921 -29.616  1.00  0.00           C  
ATOM   3592  OE1 GLU A1489      53.016  53.167 -29.681  1.00  0.00           O  
ATOM   3593  OE2 GLU A1489      54.002  51.239 -30.042  1.00  0.00           O  
ATOM   3594  N   GLU A1490      48.946  53.081 -26.299  1.00  0.00           N  
ATOM   3595  CA  GLU A1490      47.767  53.811 -25.870  1.00  0.00           C  
ATOM   3596  C   GLU A1490      48.047  54.676 -24.642  1.00  0.00           C  
ATOM   3597  O   GLU A1490      47.727  55.868 -24.625  1.00  0.00           O  
ATOM   3598  CB  GLU A1490      46.625  52.824 -25.588  1.00  0.00           C  
ATOM   3599  CG  GLU A1490      46.228  51.929 -26.787  1.00  0.00           C  
ATOM   3600  CD  GLU A1490      47.244  50.816 -27.104  1.00  0.00           C  
ATOM   3601  OE1 GLU A1490      48.297  50.733 -26.435  1.00  0.00           O  
ATOM   3602  OE2 GLU A1490      46.987  50.015 -28.028  1.00  0.00           O  
ATOM   3603  N   VAL A1491      48.649  54.074 -23.621  1.00  0.00           N  
ATOM   3604  CA  VAL A1491      48.977  54.783 -22.389  1.00  0.00           C  
ATOM   3605  C   VAL A1491      49.956  55.921 -22.683  1.00  0.00           C  
ATOM   3606  O   VAL A1491      49.827  57.027 -22.166  1.00  0.00           O  
ATOM   3607  CB  VAL A1491      49.594  53.805 -21.350  1.00  0.00           C  
ATOM   3608  CG1 VAL A1491      50.121  54.569 -20.148  1.00  0.00           C  
ATOM   3609  CG2 VAL A1491      48.540  52.789 -20.907  1.00  0.00           C  
ATOM   3610  N   ALA A1492      50.932  55.638 -23.534  1.00  0.00           N  
ATOM   3611  CA  ALA A1492      51.930  56.623 -23.912  1.00  0.00           C  
ATOM   3612  C   ALA A1492      51.266  57.882 -24.453  1.00  0.00           C  
ATOM   3613  O   ALA A1492      51.665  58.993 -24.101  1.00  0.00           O  
ATOM   3614  CB  ALA A1492      52.874  56.034 -24.963  1.00  0.00           C  
ATOM   3615  N   ASP A1493      50.252  57.712 -25.301  1.00  0.00           N  
ATOM   3616  CA  ASP A1493      49.573  58.866 -25.887  1.00  0.00           C  
ATOM   3617  C   ASP A1493      48.879  59.682 -24.806  1.00  0.00           C  
ATOM   3618  O   ASP A1493      49.026  60.905 -24.755  1.00  0.00           O  
ATOM   3619  CB  ASP A1493      48.555  58.427 -26.957  1.00  0.00           C  
ATOM   3620  CG  ASP A1493      48.070  59.598 -27.836  1.00  0.00           C  
ATOM   3621  OD1 ASP A1493      48.914  60.387 -28.311  1.00  0.00           O  
ATOM   3622  OD2 ASP A1493      46.846  59.731 -28.068  1.00  0.00           O  
ATOM   3623  N   LEU A1494      48.140  59.002 -23.934  1.00  0.00           N  
ATOM   3624  CA  LEU A1494      47.419  59.674 -22.860  1.00  0.00           C  
ATOM   3625  C   LEU A1494      48.362  60.394 -21.894  1.00  0.00           C  
ATOM   3626  O   LEU A1494      48.149  61.557 -21.547  1.00  0.00           O  
ATOM   3627  CB  LEU A1494      46.575  58.662 -22.081  1.00  0.00           C  
ATOM   3628  CG  LEU A1494      45.506  57.872 -22.837  1.00  0.00           C  
ATOM   3629  CD1 LEU A1494      44.724  57.047 -21.836  1.00  0.00           C  
ATOM   3630  CD2 LEU A1494      44.568  58.808 -23.577  1.00  0.00           C  
ATOM   3631  N   VAL A1496      49.402  59.689 -21.465  1.00  0.00           N  
ATOM   3632  CA  VAL A1496      50.373  60.242 -20.535  1.00  0.00           C  
ATOM   3633  C   VAL A1496      51.181  61.333 -21.201  1.00  0.00           C  
ATOM   3634  O   VAL A1496      51.510  62.339 -20.572  1.00  0.00           O  
ATOM   3635  CB  VAL A1496      51.357  59.159 -20.030  1.00  0.00           C  
ATOM   3636  CG1 VAL A1496      52.339  59.768 -19.033  1.00  0.00           C  
ATOM   3637  CG2 VAL A1496      50.584  58.008 -19.400  1.00  0.00           C  
ATOM   3638  N   GLY A1506      51.505  61.120 -22.473  1.00  0.00           N  
ATOM   3639  CA  GLY A1506      52.283  62.094 -23.213  1.00  0.00           C  
ATOM   3640  C   GLY A1506      51.545  63.410 -23.297  1.00  0.00           C  
ATOM   3641  O   GLY A1506      52.107  64.480 -23.061  1.00  0.00           O  
ATOM   3642  N   ILE A1507      50.267  63.330 -23.630  1.00  0.00           N  
ATOM   3643  CA  ILE A1507      49.463  64.521 -23.739  1.00  0.00           C  
ATOM   3644  C   ILE A1507      49.339  65.156 -22.363  1.00  0.00           C  
ATOM   3645  O   ILE A1507      49.348  66.379 -22.232  1.00  0.00           O  
ATOM   3646  CB  ILE A1507      48.078  64.181 -24.313  1.00  0.00           C  
ATOM   3647  CG1 ILE A1507      48.226  63.800 -25.793  1.00  0.00           C  
ATOM   3648  CG2 ILE A1507      47.132  65.364 -24.138  1.00  0.00           C  
ATOM   3649  CD1 ILE A1507      47.026  63.080 -26.383  1.00  0.00           C  
ATOM   3650  N   SER A1508      49.235  64.326 -21.334  1.00  0.00           N  
ATOM   3651  CA  SER A1508      49.124  64.841 -19.976  1.00  0.00           C  
ATOM   3652  C   SER A1508      50.327  65.729 -19.705  1.00  0.00           C  
ATOM   3653  O   SER A1508      50.190  66.834 -19.171  1.00  0.00           O  
ATOM   3654  CB  SER A1508      49.099  63.694 -18.966  1.00  0.00           C  
ATOM   3655  OG  SER A1508      47.967  62.872 -19.166  1.00  0.00           O  
ATOM   3656  N   ALA A1509      51.504  65.233 -20.084  1.00  0.00           N  
ATOM   3657  CA  ALA A1509      52.762  65.955 -19.904  1.00  0.00           C  
ATOM   3658  C   ALA A1509      52.730  67.350 -20.536  1.00  0.00           C  
ATOM   3659  O   ALA A1509      53.096  68.335 -19.896  1.00  0.00           O  
ATOM   3660  CB  ALA A1509      53.907  65.150 -20.492  1.00  0.00           C  
ATOM   3661  N   VAL A1510      52.295  67.420 -21.792  1.00  0.00           N  
ATOM   3662  CA  VAL A1510      52.200  68.680 -22.515  1.00  0.00           C  
ATOM   3663  C   VAL A1510      51.254  69.661 -21.824  1.00  0.00           C  
ATOM   3664  O   VAL A1510      51.604  70.815 -21.590  1.00  0.00           O  
ATOM   3665  CB  VAL A1510      51.702  68.442 -23.958  1.00  0.00           C  
ATOM   3666  CG1 VAL A1510      51.395  69.778 -24.643  1.00  0.00           C  
ATOM   3667  CG2 VAL A1510      52.751  67.669 -24.744  1.00  0.00           C  
ATOM   3668  N   MET A1511      50.055  69.195 -21.495  1.00  0.00           N  
ATOM   3669  CA  MET A1511      49.054  70.034 -20.836  1.00  0.00           C  
ATOM   3670  C   MET A1511      49.477  70.600 -19.485  1.00  0.00           C  
ATOM   3671  O   MET A1511      49.362  71.810 -19.250  1.00  0.00           O  
ATOM   3672  CB  MET A1511      47.750  69.259 -20.654  1.00  0.00           C  
ATOM   3673  CG  MET A1511      47.045  68.963 -21.943  1.00  0.00           C  
ATOM   3674  SD  MET A1511      45.484  68.173 -21.635  1.00  0.00           S  
ATOM   3675  CE  MET A1511      44.787  68.279 -23.233  1.00  0.00           C  
ATOM   3676  N   ILE A1516      49.945  69.724 -18.597  1.00  0.00           N  
ATOM   3677  CA  ILE A1516      50.375  70.139 -17.268  1.00  0.00           C  
ATOM   3678  C   ILE A1516      51.498  71.155 -17.372  1.00  0.00           C  
ATOM   3679  O   ILE A1516      51.400  72.238 -16.799  1.00  0.00           O  
ATOM   3680  CB  ILE A1516      50.824  68.917 -16.416  1.00  0.00           C  
ATOM   3681  CG1 ILE A1516      49.597  68.093 -16.010  1.00  0.00           C  
ATOM   3682  CG2 ILE A1516      51.570  69.368 -15.170  1.00  0.00           C  
ATOM   3683  CD1 ILE A1516      48.522  68.906 -15.285  1.00  0.00           C  
ATOM   3684  N   GLN A1517      52.549  70.822 -18.121  1.00  0.00           N  
ATOM   3685  CA  GLN A1517      53.676  71.736 -18.289  1.00  0.00           C  
ATOM   3686  C   GLN A1517      53.232  73.090 -18.800  1.00  0.00           C  
ATOM   3687  O   GLN A1517      53.795  74.110 -18.424  1.00  0.00           O  
ATOM   3688  CB  GLN A1517      54.717  71.178 -19.264  1.00  0.00           C  
ATOM   3689  CG  GLN A1517      55.645  72.264 -19.851  1.00  0.00           C  
ATOM   3690  CD  GLN A1517      56.717  71.703 -20.774  1.00  0.00           C  
ATOM   3691  OE1 GLN A1517      57.756  71.225 -20.315  1.00  0.00           O  
ATOM   3692  NE2 GLN A1517      56.462  71.747 -22.081  1.00  0.00           N  
ATOM   3693  N   ASP A1518      52.235  73.101 -19.671  1.00  0.00           N  
ATOM   3694  CA  ASP A1518      51.757  74.352 -20.230  1.00  0.00           C  
ATOM   3695  C   ASP A1518      50.904  75.171 -19.277  1.00  0.00           C  
ATOM   3696  O   ASP A1518      50.855  76.394 -19.388  1.00  0.00           O  
ATOM   3697  CB  ASP A1518      50.970  74.099 -21.517  1.00  0.00           C  
ATOM   3698  CG  ASP A1518      50.402  75.373 -22.101  1.00  0.00           C  
ATOM   3699  OD1 ASP A1518      49.336  75.829 -21.630  1.00  0.00           O  
ATOM   3700  OD2 ASP A1518      51.033  75.937 -23.017  1.00  0.00           O  
ATOM   3701  N   MET A1527      50.240  74.512 -18.335  1.00  0.00           N  
ATOM   3702  CA  MET A1527      49.383  75.230 -17.403  1.00  0.00           C  
ATOM   3703  C   MET A1527      49.964  75.433 -16.010  1.00  0.00           C  
ATOM   3704  O   MET A1527      49.287  75.946 -15.130  1.00  0.00           O  
ATOM   3705  CB  MET A1527      48.030  74.524 -17.302  1.00  0.00           C  
ATOM   3706  CG  MET A1527      47.207  74.655 -18.565  1.00  0.00           C  
ATOM   3707  SD  MET A1527      45.686  73.704 -18.533  1.00  0.00           S  
ATOM   3708  CE  MET A1527      46.268  72.078 -18.989  1.00  0.00           C  
ATOM   3709  N   GLN A1528      51.219  75.052 -15.812  1.00  0.00           N  
ATOM   3710  CA  GLN A1528      51.847  75.198 -14.509  1.00  0.00           C  
ATOM   3711  C   GLN A1528      51.915  76.632 -14.003  1.00  0.00           C  
ATOM   3712  O   GLN A1528      51.513  76.907 -12.870  1.00  0.00           O  
ATOM   3713  CB  GLN A1528      53.244  74.600 -14.534  1.00  0.00           C  
ATOM   3714  CG  GLN A1528      53.241  73.131 -14.857  1.00  0.00           C  
ATOM   3715  CD  GLN A1528      54.607  72.506 -14.747  1.00  0.00           C  
ATOM   3716  OE1 GLN A1528      55.583  72.980 -15.350  1.00  0.00           O  
ATOM   3717  NE2 GLN A1528      54.690  71.427 -13.976  1.00  0.00           N  
ATOM   3718  N   GLY A1550      52.424  77.545 -14.823  1.00  0.00           N  
ATOM   3719  CA  GLY A1550      52.514  78.930 -14.386  1.00  0.00           C  
ATOM   3720  C   GLY A1550      51.413  79.819 -14.939  1.00  0.00           C  
ATOM   3721  O   GLY A1550      50.452  79.327 -15.535  1.00  0.00           O  
ATOM   3722  N   LYS A1551      51.544  81.129 -14.743  1.00  0.00           N  
ATOM   3723  CA  LYS A1551      50.547  82.067 -15.256  1.00  0.00           C  
ATOM   3724  C   LYS A1551      50.536  81.998 -16.779  1.00  0.00           C  
ATOM   3725  O   LYS A1551      51.572  81.752 -17.414  1.00  0.00           O  
ATOM   3726  CB  LYS A1551      50.868  83.504 -14.838  1.00  0.00           C  
ATOM   3727  CG  LYS A1551      50.951  83.762 -13.352  1.00  0.00           C  
ATOM   3728  CD  LYS A1551      49.612  83.610 -12.661  1.00  0.00           C  
ATOM   3729  CE  LYS A1551      49.659  84.215 -11.256  1.00  0.00           C  
ATOM   3730  NZ  LYS A1551      50.802  83.705 -10.433  1.00  0.00           N  
ATOM   3731  N   ARG A1594      49.360  82.235 -17.354  1.00  0.00           N  
ATOM   3732  CA  ARG A1594      49.172  82.195 -18.801  1.00  0.00           C  
ATOM   3733  C   ARG A1594      50.067  83.162 -19.547  1.00  0.00           C  
ATOM   3734  O   ARG A1594      50.610  82.834 -20.597  1.00  0.00           O  
ATOM   3735  CB  ARG A1594      47.716  82.509 -19.154  1.00  0.00           C  
ATOM   3736  CG  ARG A1594      46.737  81.391 -18.869  1.00  0.00           C  
ATOM   3737  CD  ARG A1594      45.321  81.812 -19.220  1.00  0.00           C  
ATOM   3738  NE  ARG A1594      44.793  82.842 -18.323  1.00  0.00           N  
ATOM   3739  CZ  ARG A1594      44.817  84.150 -18.562  1.00  0.00           C  
ATOM   3740  NH1 ARG A1594      45.347  84.622 -19.679  1.00  0.00           N  
ATOM   3741  NH2 ARG A1594      44.286  84.991 -17.685  1.00  0.00           N  
ATOM   3742  N   ILE A1596      50.213  84.355 -18.990  1.00  0.00           N  
ATOM   3743  CA  ILE A1596      51.003  85.417 -19.592  1.00  0.00           C  
ATOM   3744  C   ILE A1596      52.507  85.166 -19.698  1.00  0.00           C  
ATOM   3745  O   ILE A1596      53.179  85.782 -20.510  1.00  0.00           O  
ATOM   3746  CB  ILE A1596      50.803  86.747 -18.822  1.00  0.00           C  
ATOM   3747  CG1 ILE A1596      49.343  86.881 -18.354  1.00  0.00           C  
ATOM   3748  CG2 ILE A1596      51.112  87.922 -19.740  1.00  0.00           C  
ATOM   3749  CD1 ILE A1596      48.895  85.896 -17.244  1.00  0.00           C  
ATOM   3750  N   ASN A1601      53.034  84.257 -18.891  1.00  0.00           N  
ATOM   3751  CA  ASN A1601      54.473  83.996 -18.887  1.00  0.00           C  
ATOM   3752  C   ASN A1601      55.018  83.066 -19.957  1.00  0.00           C  
ATOM   3753  O   ASN A1601      54.471  81.992 -20.201  1.00  0.00           O  
ATOM   3754  CB  ASN A1601      54.891  83.437 -17.529  1.00  0.00           C  
ATOM   3755  CG  ASN A1601      54.570  84.373 -16.385  1.00  0.00           C  
ATOM   3756  OD1 ASN A1601      54.278  83.927 -15.273  1.00  0.00           O  
ATOM   3757  ND2 ASN A1601      54.638  85.679 -16.642  1.00  0.00           N  
ATOM   3758  N   ASN A1602      56.107  83.479 -20.594  1.00  0.00           N  
ATOM   3759  CA  ASN A1602      56.741  82.624 -21.582  1.00  0.00           C  
ATOM   3760  C   ASN A1602      57.273  81.424 -20.797  1.00  0.00           C  
ATOM   3761  O   ASN A1602      57.723  81.570 -19.663  1.00  0.00           O  
ATOM   3762  CB  ASN A1602      57.922  83.335 -22.254  1.00  0.00           C  
ATOM   3763  CG  ASN A1602      57.494  84.486 -23.132  1.00  0.00           C  
ATOM   3764  OD1 ASN A1602      56.308  84.724 -23.321  1.00  0.00           O  
ATOM   3765  ND2 ASN A1602      58.463  85.203 -23.681  1.00  0.00           N  
ATOM   3766  N   TYR A1603      57.210  80.237 -21.384  1.00  0.00           N  
ATOM   3767  CA  TYR A1603      57.732  79.056 -20.715  1.00  0.00           C  
ATOM   3768  C   TYR A1603      58.519  78.219 -21.716  1.00  0.00           C  
ATOM   3769  O   TYR A1603      58.242  78.239 -22.925  1.00  0.00           O  
ATOM   3770  CB  TYR A1603      56.590  78.256 -20.081  1.00  0.00           C  
ATOM   3771  CG  TYR A1603      55.733  77.404 -21.006  1.00  0.00           C  
ATOM   3772  CD1 TYR A1603      56.154  76.136 -21.405  1.00  0.00           C  
ATOM   3773  CD2 TYR A1603      54.450  77.821 -21.387  1.00  0.00           C  
ATOM   3774  CE1 TYR A1603      55.323  75.297 -22.139  1.00  0.00           C  
ATOM   3775  CE2 TYR A1603      53.604  76.988 -22.129  1.00  0.00           C  
ATOM   3776  CZ  TYR A1603      54.050  75.724 -22.494  1.00  0.00           C  
ATOM   3777  OH  TYR A1603      53.221  74.862 -23.175  1.00  0.00           O  
ATOM   3778  N   GLU A1604      59.512  77.495 -21.213  1.00  0.00           N  
ATOM   3779  CA  GLU A1604      60.351  76.663 -22.065  1.00  0.00           C  
ATOM   3780  C   GLU A1604      59.800  75.240 -22.229  1.00  0.00           C  
ATOM   3781  O   GLU A1604      59.473  74.574 -21.255  1.00  0.00           O  
ATOM   3782  CB  GLU A1604      61.766  76.615 -21.484  1.00  0.00           C  
ATOM   3783  CG  GLU A1604      62.866  76.350 -22.508  1.00  0.00           C  
ATOM   3784  CD  GLU A1604      64.256  76.328 -21.883  1.00  0.00           C  
ATOM   3785  OE1 GLU A1604      64.650  77.347 -21.273  1.00  0.00           O  
ATOM   3786  OE2 GLU A1604      64.956  75.294 -22.002  1.00  0.00           O  
ATOM   3787  N   PHE A1613      59.682  74.789 -23.471  1.00  0.00           N  
ATOM   3788  CA  PHE A1613      59.193  73.444 -23.749  1.00  0.00           C  
ATOM   3789  C   PHE A1613      60.363  72.501 -23.508  1.00  0.00           C  
ATOM   3790  O   PHE A1613      61.263  72.395 -24.328  1.00  0.00           O  
ATOM   3791  CB  PHE A1613      58.734  73.328 -25.204  1.00  0.00           C  
ATOM   3792  CG  PHE A1613      57.976  72.069 -25.503  1.00  0.00           C  
ATOM   3793  CD1 PHE A1613      58.648  70.907 -25.884  1.00  0.00           C  
ATOM   3794  CD2 PHE A1613      56.592  72.038 -25.395  1.00  0.00           C  
ATOM   3795  CE1 PHE A1613      57.947  69.723 -26.156  1.00  0.00           C  
ATOM   3796  CE2 PHE A1613      55.881  70.864 -25.666  1.00  0.00           C  
ATOM   3797  CZ  PHE A1613      56.560  69.703 -26.048  1.00  0.00           C  
ATOM   3798  N   LYS A1614      60.346  71.806 -22.384  1.00  0.00           N  
ATOM   3799  CA  LYS A1614      61.434  70.905 -22.060  1.00  0.00           C  
ATOM   3800  C   LYS A1614      61.021  69.436 -22.147  1.00  0.00           C  
ATOM   3801  O   LYS A1614      60.362  68.922 -21.250  1.00  0.00           O  
ATOM   3802  CB  LYS A1614      61.949  71.240 -20.656  1.00  0.00           C  
ATOM   3803  CG  LYS A1614      62.164  72.743 -20.431  1.00  0.00           C  
ATOM   3804  CD  LYS A1614      62.746  73.080 -19.046  1.00  0.00           C  
ATOM   3805  CE  LYS A1614      64.282  72.969 -19.002  1.00  0.00           C  
ATOM   3806  NZ  LYS A1614      64.812  71.601 -19.302  1.00  0.00           N  
ATOM   3807  N   TRP A1615      61.409  68.763 -23.227  1.00  0.00           N  
ATOM   3808  CA  TRP A1615      61.082  67.345 -23.412  1.00  0.00           C  
ATOM   3809  C   TRP A1615      61.488  66.501 -22.207  1.00  0.00           C  
ATOM   3810  O   TRP A1615      60.697  65.718 -21.671  1.00  0.00           O  
ATOM   3811  CB  TRP A1615      61.788  66.783 -24.646  1.00  0.00           C  
ATOM   3812  CG  TRP A1615      61.136  67.122 -25.937  1.00  0.00           C  
ATOM   3813  CD1 TRP A1615      61.667  67.862 -26.954  1.00  0.00           C  
ATOM   3814  CD2 TRP A1615      59.842  66.697 -26.383  1.00  0.00           C  
ATOM   3815  NE1 TRP A1615      60.786  67.921 -28.010  1.00  0.00           N  
ATOM   3816  CE2 TRP A1615      59.657  67.214 -27.687  1.00  0.00           C  
ATOM   3817  CE3 TRP A1615      58.822  65.927 -25.811  1.00  0.00           C  
ATOM   3818  CZ2 TRP A1615      58.496  66.987 -28.428  1.00  0.00           C  
ATOM   3819  CZ3 TRP A1615      57.664  65.700 -26.553  1.00  0.00           C  
ATOM   3820  CH2 TRP A1615      57.514  66.229 -27.847  1.00  0.00           C  
ATOM   3821  N   GLU A1616      62.737  66.660 -21.795  1.00  0.00           N  
ATOM   3822  CA  GLU A1616      63.264  65.914 -20.675  1.00  0.00           C  
ATOM   3823  C   GLU A1616      62.455  66.097 -19.394  1.00  0.00           C  
ATOM   3824  O   GLU A1616      61.937  65.136 -18.832  1.00  0.00           O  
ATOM   3825  CB  GLU A1616      64.727  66.308 -20.433  1.00  0.00           C  
ATOM   3826  CG  GLU A1616      65.008  67.828 -20.308  1.00  0.00           C  
ATOM   3827  CD  GLU A1616      64.969  68.567 -21.642  1.00  0.00           C  
ATOM   3828  OE1 GLU A1616      65.308  67.957 -22.682  1.00  0.00           O  
ATOM   3829  OE2 GLU A1616      64.620  69.765 -21.645  1.00  0.00           O  
ATOM   3830  N   ARG A1617      62.340  67.338 -18.943  1.00  0.00           N  
ATOM   3831  CA  ARG A1617      61.629  67.636 -17.714  1.00  0.00           C  
ATOM   3832  C   ARG A1617      60.141  67.313 -17.727  1.00  0.00           C  
ATOM   3833  O   ARG A1617      59.607  66.817 -16.737  1.00  0.00           O  
ATOM   3834  CB  ARG A1617      61.835  69.110 -17.354  1.00  0.00           C  
ATOM   3835  CG  ARG A1617      61.201  69.548 -16.037  1.00  0.00           C  
ATOM   3836  CD  ARG A1617      61.440  71.035 -15.788  1.00  0.00           C  
ATOM   3837  NE  ARG A1617      62.859  71.347 -15.625  1.00  0.00           N  
ATOM   3838  CZ  ARG A1617      63.534  71.206 -14.487  1.00  0.00           C  
ATOM   3839  NH1 ARG A1617      62.922  70.759 -13.396  1.00  0.00           N  
ATOM   3840  NH2 ARG A1617      64.827  71.508 -14.441  1.00  0.00           N  
ATOM   3841  N   MET A1619      59.468  67.573 -18.842  1.00  0.00           N  
ATOM   3842  CA  MET A1619      58.033  67.344 -18.902  1.00  0.00           C  
ATOM   3843  C   MET A1619      57.585  65.894 -18.959  1.00  0.00           C  
ATOM   3844  O   MET A1619      56.537  65.559 -18.409  1.00  0.00           O  
ATOM   3845  CB  MET A1619      57.410  68.101 -20.081  1.00  0.00           C  
ATOM   3846  CG  MET A1619      57.648  67.467 -21.441  1.00  0.00           C  
ATOM   3847  SD  MET A1619      56.684  68.270 -22.737  1.00  0.00           S  
ATOM   3848  CE  MET A1619      55.430  67.061 -23.014  1.00  0.00           C  
ATOM   3849  N   LEU A1620      58.359  65.036 -19.618  1.00  0.00           N  
ATOM   3850  CA  LEU A1620      57.976  63.629 -19.740  1.00  0.00           C  
ATOM   3851  C   LEU A1620      58.329  62.777 -18.536  1.00  0.00           C  
ATOM   3852  O   LEU A1620      57.767  61.699 -18.355  1.00  0.00           O  
ATOM   3853  CB  LEU A1620      58.599  63.002 -20.986  1.00  0.00           C  
ATOM   3854  CG  LEU A1620      58.177  63.608 -22.324  1.00  0.00           C  
ATOM   3855  CD1 LEU A1620      58.806  62.803 -23.462  1.00  0.00           C  
ATOM   3856  CD2 LEU A1620      56.653  63.610 -22.435  1.00  0.00           C  
ATOM   3857  N   SER A1621      59.245  63.262 -17.706  1.00  0.00           N  
ATOM   3858  CA  SER A1621      59.670  62.513 -16.527  1.00  0.00           C  
ATOM   3859  C   SER A1621      58.568  62.208 -15.527  1.00  0.00           C  
ATOM   3860  O   SER A1621      57.585  62.944 -15.427  1.00  0.00           O  
ATOM   3861  CB  SER A1621      60.770  63.262 -15.792  1.00  0.00           C  
ATOM   3862  OG  SER A1621      61.001  62.655 -14.532  1.00  0.00           O  
ATOM   3863  N   PHE A1622      58.745  61.117 -14.784  1.00  0.00           N  
ATOM   3864  CA  PHE A1622      57.785  60.728 -13.749  1.00  0.00           C  
ATOM   3865  C   PHE A1622      58.266  61.302 -12.416  1.00  0.00           C  
ATOM   3866  O   PHE A1622      57.732  60.948 -11.369  1.00  0.00           O  
ATOM   3867  CB  PHE A1622      57.686  59.197 -13.599  1.00  0.00           C  
ATOM   3868  CG  PHE A1622      56.933  58.506 -14.707  1.00  0.00           C  
ATOM   3869  CD1 PHE A1622      57.593  58.054 -15.848  1.00  0.00           C  
ATOM   3870  CD2 PHE A1622      55.564  58.273 -14.594  1.00  0.00           C  
ATOM   3871  CE1 PHE A1622      56.900  57.370 -16.863  1.00  0.00           C  
ATOM   3872  CE2 PHE A1622      54.861  57.592 -15.602  1.00  0.00           C  
ATOM   3873  CZ  PHE A1622      55.534  57.139 -16.738  1.00  0.00           C  
ATOM   3874  N   GLU A1632      59.253  62.197 -12.464  1.00  0.00           N  
ATOM   3875  CA  GLU A1632      59.833  62.774 -11.255  1.00  0.00           C  
ATOM   3876  C   GLU A1632      59.122  63.929 -10.545  1.00  0.00           C  
ATOM   3877  O   GLU A1632      58.294  63.690  -9.662  1.00  0.00           O  
ATOM   3878  CB  GLU A1632      61.285  63.158 -11.527  1.00  0.00           C  
ATOM   3879  CG  GLU A1632      62.177  61.958 -11.852  1.00  0.00           C  
ATOM   3880  CD  GLU A1632      61.941  60.774 -10.915  1.00  0.00           C  
ATOM   3881  OE1 GLU A1632      61.967  60.979  -9.680  1.00  0.00           O  
ATOM   3882  OE2 GLU A1632      61.733  59.639 -11.412  1.00  0.00           O  
ATOM   3883  N   GLY A1635      59.456  65.171 -10.893  1.00  0.00           N  
ATOM   3884  CA  GLY A1635      58.832  66.316 -10.235  1.00  0.00           C  
ATOM   3885  C   GLY A1635      57.323  66.425 -10.421  1.00  0.00           C  
ATOM   3886  O   GLY A1635      56.639  65.423 -10.607  1.00  0.00           O  
ATOM   3887  N   ASP A1636      56.789  67.640 -10.359  1.00  0.00           N  
ATOM   3888  CA  ASP A1636      55.352  67.833 -10.542  1.00  0.00           C  
ATOM   3889  C   ASP A1636      55.070  67.895 -12.038  1.00  0.00           C  
ATOM   3890  O   ASP A1636      54.881  68.969 -12.613  1.00  0.00           O  
ATOM   3891  CB  ASP A1636      54.884  69.120  -9.851  1.00  0.00           C  
ATOM   3892  CG  ASP A1636      55.038  69.059  -8.327  1.00  0.00           C  
ATOM   3893  OD1 ASP A1636      54.900  67.954  -7.750  1.00  0.00           O  
ATOM   3894  OD2 ASP A1636      55.282  70.117  -7.704  1.00  0.00           O  
ATOM   3895  N   THR A1637      55.038  66.716 -12.651  1.00  0.00           N  
ATOM   3896  CA  THR A1637      54.828  66.573 -14.085  1.00  0.00           C  
ATOM   3897  C   THR A1637      53.524  65.861 -14.412  1.00  0.00           C  
ATOM   3898  O   THR A1637      52.861  65.313 -13.527  1.00  0.00           O  
ATOM   3899  CB  THR A1637      55.985  65.760 -14.714  1.00  0.00           C  
ATOM   3900  OG1 THR A1637      55.864  64.377 -14.342  1.00  0.00           O  
ATOM   3901  CG2 THR A1637      57.330  66.279 -14.208  1.00  0.00           C  
ATOM   3902  N   GLY A1638      53.173  65.861 -15.696  1.00  0.00           N  
ATOM   3903  CA  GLY A1638      51.954  65.205 -16.134  1.00  0.00           C  
ATOM   3904  C   GLY A1638      52.003  63.732 -15.788  1.00  0.00           C  
ATOM   3905  O   GLY A1638      51.064  63.197 -15.199  1.00  0.00           O  
ATOM   3906  N   PRO A1639      53.089  63.039 -16.159  1.00  0.00           N  
ATOM   3907  CA  PRO A1639      53.209  61.610 -15.851  1.00  0.00           C  
ATOM   3908  C   PRO A1639      53.085  61.343 -14.350  1.00  0.00           C  
ATOM   3909  O   PRO A1639      52.598  60.287 -13.934  1.00  0.00           O  
ATOM   3910  CB  PRO A1639      54.588  61.255 -16.397  1.00  0.00           C  
ATOM   3911  CG  PRO A1639      54.692  62.162 -17.602  1.00  0.00           C  
ATOM   3912  CD  PRO A1639      54.148  63.479 -17.087  1.00  0.00           C  
ATOM   3913  N   TYR A1640      53.512  62.305 -13.536  1.00  0.00           N  
ATOM   3914  CA  TYR A1640      53.431  62.144 -12.089  1.00  0.00           C  
ATOM   3915  C   TYR A1640      51.973  62.028 -11.649  1.00  0.00           C  
ATOM   3916  O   TYR A1640      51.641  61.201 -10.806  1.00  0.00           O  
ATOM   3917  CB  TYR A1640      54.094  63.326 -11.373  1.00  0.00           C  
ATOM   3918  CG  TYR A1640      54.107  63.170  -9.865  1.00  0.00           C  
ATOM   3919  CD1 TYR A1640      55.091  62.412  -9.228  1.00  0.00           C  
ATOM   3920  CD2 TYR A1640      53.083  63.713  -9.081  1.00  0.00           C  
ATOM   3921  CE1 TYR A1640      55.048  62.193  -7.850  1.00  0.00           C  
ATOM   3922  CE2 TYR A1640      53.031  63.496  -7.708  1.00  0.00           C  
ATOM   3923  CZ  TYR A1640      54.011  62.737  -7.102  1.00  0.00           C  
ATOM   3924  OH  TYR A1640      53.940  62.510  -5.751  1.00  0.00           O  
ATOM   3925  N   LEU A1641      51.108  62.864 -12.212  1.00  0.00           N  
ATOM   3926  CA  LEU A1641      49.690  62.819 -11.869  1.00  0.00           C  
ATOM   3927  C   LEU A1641      49.072  61.506 -12.337  1.00  0.00           C  
ATOM   3928  O   LEU A1641      48.328  60.857 -11.600  1.00  0.00           O  
ATOM   3929  CB  LEU A1641      48.930  63.985 -12.513  1.00  0.00           C  
ATOM   3930  CG  LEU A1641      49.244  65.398 -12.025  1.00  0.00           C  
ATOM   3931  CD1 LEU A1641      48.479  66.402 -12.862  1.00  0.00           C  
ATOM   3932  CD2 LEU A1641      48.879  65.528 -10.560  1.00  0.00           C  
ATOM   3933  N   GLN A1642      49.379  61.112 -13.565  1.00  0.00           N  
ATOM   3934  CA  GLN A1642      48.838  59.875 -14.101  1.00  0.00           C  
ATOM   3935  C   GLN A1642      49.154  58.669 -13.208  1.00  0.00           C  
ATOM   3936  O   GLN A1642      48.248  57.948 -12.786  1.00  0.00           O  
ATOM   3937  CB  GLN A1642      49.369  59.648 -15.520  1.00  0.00           C  
ATOM   3938  CG  GLN A1642      48.757  60.578 -16.549  1.00  0.00           C  
ATOM   3939  CD  GLN A1642      47.312  60.233 -16.862  1.00  0.00           C  
ATOM   3940  OE1 GLN A1642      46.598  59.684 -16.025  1.00  0.00           O  
ATOM   3941  NE2 GLN A1642      46.870  60.567 -18.068  1.00  0.00           N  
ATOM   3942  N   TYR A1662      50.435  58.465 -12.912  1.00  0.00           N  
ATOM   3943  CA  TYR A1662      50.869  57.350 -12.076  1.00  0.00           C  
ATOM   3944  C   TYR A1662      50.236  57.414 -10.690  1.00  0.00           C  
ATOM   3945  O   TYR A1662      49.960  56.383 -10.071  1.00  0.00           O  
ATOM   3946  CB  TYR A1662      52.392  57.366 -11.939  1.00  0.00           C  
ATOM   3947  CG  TYR A1662      52.978  56.051 -11.497  1.00  0.00           C  
ATOM   3948  CD1 TYR A1662      52.875  54.922 -12.305  1.00  0.00           C  
ATOM   3949  CD2 TYR A1662      53.628  55.928 -10.269  1.00  0.00           C  
ATOM   3950  CE1 TYR A1662      53.403  53.699 -11.904  1.00  0.00           C  
ATOM   3951  CE2 TYR A1662      54.161  54.706  -9.855  1.00  0.00           C  
ATOM   3952  CZ  TYR A1662      54.047  53.596 -10.680  1.00  0.00           C  
ATOM   3953  OH  TYR A1662      54.578  52.383 -10.301  1.00  0.00           O  
ATOM   3954  N   ALA A1663      50.010  58.632 -10.209  1.00  0.00           N  
ATOM   3955  CA  ALA A1663      49.407  58.851  -8.898  1.00  0.00           C  
ATOM   3956  C   ALA A1663      47.952  58.420  -8.925  1.00  0.00           C  
ATOM   3957  O   ALA A1663      47.461  57.778  -7.989  1.00  0.00           O  
ATOM   3958  CB  ALA A1663      49.505  60.323  -8.520  1.00  0.00           C  
ATOM   3959  N   HIS A1664      47.262  58.792 -10.001  1.00  0.00           N  
ATOM   3960  CA  HIS A1664      45.863  58.439 -10.163  1.00  0.00           C  
ATOM   3961  C   HIS A1664      45.780  56.913 -10.189  1.00  0.00           C  
ATOM   3962  O   HIS A1664      44.935  56.306  -9.521  1.00  0.00           O  
ATOM   3963  CB  HIS A1664      45.331  59.047 -11.464  1.00  0.00           C  
ATOM   3964  CG  HIS A1664      43.909  58.688 -11.761  1.00  0.00           C  
ATOM   3965  ND1 HIS A1664      43.554  57.516 -12.395  1.00  0.00           N  
ATOM   3966  CD2 HIS A1664      42.750  59.321 -11.464  1.00  0.00           C  
ATOM   3967  CE1 HIS A1664      42.238  57.442 -12.472  1.00  0.00           C  
ATOM   3968  NE2 HIS A1664      41.726  58.524 -11.914  1.00  0.00           N  
ATOM   3969  N   SER A1665      46.687  56.305 -10.950  1.00  0.00           N  
ATOM   3970  CA  SER A1665      46.767  54.858 -11.073  1.00  0.00           C  
ATOM   3971  C   SER A1665      46.947  54.182  -9.714  1.00  0.00           C  
ATOM   3972  O   SER A1665      46.245  53.222  -9.391  1.00  0.00           O  
ATOM   3973  CB  SER A1665      47.931  54.476 -11.984  1.00  0.00           C  
ATOM   3974  OG  SER A1665      47.686  54.882 -13.318  1.00  0.00           O  
ATOM   3975  N   ARG A1666      47.895  54.673  -8.926  1.00  0.00           N  
ATOM   3976  CA  ARG A1666      48.136  54.104  -7.609  1.00  0.00           C  
ATOM   3977  C   ARG A1666      46.857  54.245  -6.773  1.00  0.00           C  
ATOM   3978  O   ARG A1666      46.374  53.270  -6.191  1.00  0.00           O  
ATOM   3979  CB  ARG A1666      49.319  54.824  -6.946  1.00  0.00           C  
ATOM   3980  CG  ARG A1666      49.795  54.255  -5.602  1.00  0.00           C  
ATOM   3981  CD  ARG A1666      51.325  54.236  -5.573  1.00  0.00           C  
ATOM   3982  NE  ARG A1666      51.951  54.349  -4.249  1.00  0.00           N  
ATOM   3983  CZ  ARG A1666      51.668  53.587  -3.196  1.00  0.00           C  
ATOM   3984  NH1 ARG A1666      50.741  52.634  -3.269  1.00  0.00           N  
ATOM   3985  NH2 ARG A1666      52.353  53.752  -2.074  1.00  0.00           N  
ATOM   3986  N   LEU A1667      46.298  55.452  -6.727  1.00  0.00           N  
ATOM   3987  CA  LEU A1667      45.077  55.672  -5.963  1.00  0.00           C  
ATOM   3988  C   LEU A1667      43.991  54.731  -6.444  1.00  0.00           C  
ATOM   3989  O   LEU A1667      43.312  54.092  -5.644  1.00  0.00           O  
ATOM   3990  CB  LEU A1667      44.576  57.110  -6.117  1.00  0.00           C  
ATOM   3991  CG  LEU A1667      44.763  58.066  -4.941  1.00  0.00           C  
ATOM   3992  CD1 LEU A1667      44.187  59.419  -5.309  1.00  0.00           C  
ATOM   3993  CD2 LEU A1667      44.084  57.517  -3.704  1.00  0.00           C  
ATOM   3994  N   ARG A1668      43.822  54.649  -7.758  1.00  0.00           N  
ATOM   3995  CA  ARG A1668      42.794  53.785  -8.306  1.00  0.00           C  
ATOM   3996  C   ARG A1668      42.987  52.353  -7.817  1.00  0.00           C  
ATOM   3997  O   ARG A1668      42.039  51.724  -7.358  1.00  0.00           O  
ATOM   3998  CB  ARG A1668      42.796  53.845  -9.837  1.00  0.00           C  
ATOM   3999  CG  ARG A1668      41.526  53.277 -10.454  1.00  0.00           C  
ATOM   4000  CD  ARG A1668      41.437  53.541 -11.951  1.00  0.00           C  
ATOM   4001  NE  ARG A1668      40.178  53.057 -12.513  1.00  0.00           N  
ATOM   4002  CZ  ARG A1668      38.974  53.413 -12.068  1.00  0.00           C  
ATOM   4003  NH1 ARG A1668      38.859  54.258 -11.051  1.00  0.00           N  
ATOM   4004  NH2 ARG A1668      37.882  52.920 -12.638  1.00  0.00           N  
ATOM   4005  N   SER A1669      44.213  51.845  -7.890  1.00  0.00           N  
ATOM   4006  CA  SER A1669      44.482  50.487  -7.436  1.00  0.00           C  
ATOM   4007  C   SER A1669      44.158  50.314  -5.949  1.00  0.00           C  
ATOM   4008  O   SER A1669      43.708  49.251  -5.531  1.00  0.00           O  
ATOM   4009  CB  SER A1669      45.949  50.106  -7.681  1.00  0.00           C  
ATOM   4010  OG  SER A1669      46.752  50.387  -6.548  1.00  0.00           O  
ATOM   4011  N   VAL A1670      44.395  51.354  -5.154  1.00  0.00           N  
ATOM   4012  CA  VAL A1670      44.123  51.290  -3.721  1.00  0.00           C  
ATOM   4013  C   VAL A1670      42.643  51.064  -3.430  1.00  0.00           C  
ATOM   4014  O   VAL A1670      42.306  50.403  -2.446  1.00  0.00           O  
ATOM   4015  CB  VAL A1670      44.625  52.571  -3.001  1.00  0.00           C  
ATOM   4016  CG1 VAL A1670      44.073  52.658  -1.580  1.00  0.00           C  
ATOM   4017  CG2 VAL A1670      46.130  52.549  -2.956  1.00  0.00           C  
ATOM   4018  N   GLU A1671      41.768  51.603  -4.283  1.00  0.00           N  
ATOM   4019  CA  GLU A1671      40.327  51.417  -4.113  1.00  0.00           C  
ATOM   4020  C   GLU A1671      40.020  49.922  -4.211  1.00  0.00           C  
ATOM   4021  O   GLU A1671      38.979  49.456  -3.750  1.00  0.00           O  
ATOM   4022  CB  GLU A1671      39.540  52.152  -5.201  1.00  0.00           C  
ATOM   4023  CG  GLU A1671      39.697  53.660  -5.207  1.00  0.00           C  
ATOM   4024  CD  GLU A1671      38.695  54.347  -6.124  1.00  0.00           C  
ATOM   4025  OE1 GLU A1671      38.620  53.997  -7.318  1.00  0.00           O  
ATOM   4026  OE2 GLU A1671      37.977  55.245  -5.647  1.00  0.00           O  
ATOM   4027  N   ARG A1672      40.946  49.189  -4.824  1.00  0.00           N  
ATOM   4028  CA  ARG A1672      40.847  47.742  -5.015  1.00  0.00           C  
ATOM   4029  C   ARG A1672      39.438  47.239  -5.325  1.00  0.00           C  
ATOM   4030  O   ARG A1672      38.849  46.483  -4.550  1.00  0.00           O  
ATOM   4031  CB  ARG A1672      41.430  47.015  -3.791  1.00  0.00           C  
ATOM   4032  CG  ARG A1672      40.892  47.466  -2.438  1.00  0.00           C  
ATOM   4033  CD  ARG A1672      41.799  47.003  -1.298  1.00  0.00           C  
ATOM   4034  NE  ARG A1672      43.027  47.795  -1.198  1.00  0.00           N  
ATOM   4035  CZ  ARG A1672      44.057  47.489  -0.410  1.00  0.00           C  
ATOM   4036  NH1 ARG A1672      44.009  46.402   0.349  1.00  0.00           N  
ATOM   4037  NH2 ARG A1672      45.138  48.262  -0.385  1.00  0.00           N  
ATOM   4038  N   ASN A1673      38.914  47.658  -6.476  1.00  0.00           N  
ATOM   4039  CA  ASN A1673      37.577  47.267  -6.910  1.00  0.00           C  
ATOM   4040  C   ASN A1673      36.536  47.700  -5.882  1.00  0.00           C  
ATOM   4041  O   ASN A1673      36.341  47.036  -4.863  1.00  0.00           O  
ATOM   4042  CB  ASN A1673      37.510  45.747  -7.113  1.00  0.00           C  
ATOM   4043  CG  ASN A1673      36.130  45.268  -7.557  1.00  0.00           C  
ATOM   4044  OD1 ASN A1673      35.907  44.069  -7.740  1.00  0.00           O  
ATOM   4045  ND2 ASN A1673      35.201  46.203  -7.734  1.00  0.00           N  
ATOM   4046  N   ALA A1684      35.869  48.816  -6.155  1.00  0.00           N  
ATOM   4047  CA  ALA A1684      34.850  49.329  -5.251  1.00  0.00           C  
ATOM   4048  C   ALA A1684      33.453  49.047  -5.790  1.00  0.00           C  
ATOM   4049  O   ALA A1684      32.937  49.801  -6.615  1.00  0.00           O  
ATOM   4050  CB  ALA A1684      35.037  50.827  -5.050  1.00  0.00           C  
ATOM   4051  N   SER A1685      32.847  47.960  -5.321  1.00  0.00           N  
ATOM   4052  CA  SER A1685      31.503  47.578  -5.747  1.00  0.00           C  
ATOM   4053  C   SER A1685      30.517  48.701  -5.438  1.00  0.00           C  
ATOM   4054  O   SER A1685      30.803  49.583  -4.627  1.00  0.00           O  
ATOM   4055  CB  SER A1685      31.058  46.299  -5.028  1.00  0.00           C  
ATOM   4056  OG  SER A1685      31.940  45.221  -5.296  1.00  0.00           O  
ATOM   4057  N   GLY A1686      29.359  48.667  -6.088  1.00  0.00           N  
ATOM   4058  CA  GLY A1686      28.359  49.691  -5.850  1.00  0.00           C  
ATOM   4059  C   GLY A1686      27.950  49.726  -4.390  1.00  0.00           C  
ATOM   4060  O   GLY A1686      27.718  50.798  -3.826  1.00  0.00           O  
ATOM   4061  N   ILE A1689      27.870  48.546  -3.778  1.00  0.00           N  
ATOM   4062  CA  ILE A1689      27.485  48.411  -2.375  1.00  0.00           C  
ATOM   4063  C   ILE A1689      28.632  48.766  -1.434  1.00  0.00           C  
ATOM   4064  O   ILE A1689      28.409  49.107  -0.267  1.00  0.00           O  
ATOM   4065  CB  ILE A1689      27.016  46.967  -2.058  1.00  0.00           C  
ATOM   4066  CG1 ILE A1689      28.102  45.962  -2.453  1.00  0.00           C  
ATOM   4067  CG2 ILE A1689      25.719  46.668  -2.796  1.00  0.00           C  
ATOM   4068  CD1 ILE A1689      27.726  44.514  -2.191  1.00  0.00           C  
ATOM   4069  N   THR A1690      29.855  48.683  -1.952  1.00  0.00           N  
ATOM   4070  CA  THR A1690      31.058  48.986  -1.181  1.00  0.00           C  
ATOM   4071  C   THR A1690      31.259  50.489  -1.020  1.00  0.00           C  
ATOM   4072  O   THR A1690      31.496  50.976   0.086  1.00  0.00           O  
ATOM   4073  CB  THR A1690      32.306  48.392  -1.854  1.00  0.00           C  
ATOM   4074  OG1 THR A1690      32.173  46.966  -1.922  1.00  0.00           O  
ATOM   4075  CG2 THR A1690      33.563  48.752  -1.067  1.00  0.00           C  
ATOM   4076  N   GLN A1691      31.169  51.223  -2.124  1.00  0.00           N  
ATOM   4077  CA  GLN A1691      31.335  52.665  -2.064  1.00  0.00           C  
ATOM   4078  C   GLN A1691      30.237  53.191  -1.146  1.00  0.00           C  
ATOM   4079  O   GLN A1691      30.329  54.290  -0.603  1.00  0.00           O  
ATOM   4080  CB  GLN A1691      31.215  53.276  -3.466  1.00  0.00           C  
ATOM   4081  CG  GLN A1691      31.948  54.611  -3.622  1.00  0.00           C  
ATOM   4082  CD  GLN A1691      31.979  55.115  -5.057  1.00  0.00           C  
ATOM   4083  OE1 GLN A1691      32.324  54.375  -5.981  1.00  0.00           O  
ATOM   4084  NE2 GLN A1691      31.634  56.386  -5.246  1.00  0.00           N  
ATOM   4085  N   GLU A1694      29.206  52.374  -0.965  1.00  0.00           N  
ATOM   4086  CA  GLU A1694      28.072  52.717  -0.116  1.00  0.00           C  
ATOM   4087  C   GLU A1694      28.448  52.621   1.363  1.00  0.00           C  
ATOM   4088  O   GLU A1694      28.031  53.448   2.174  1.00  0.00           O  
ATOM   4089  CB  GLU A1694      26.905  51.773  -0.410  1.00  0.00           C  
ATOM   4090  CG  GLU A1694      25.588  52.148   0.258  1.00  0.00           C  
ATOM   4091  CD  GLU A1694      24.984  53.422  -0.304  1.00  0.00           C  
ATOM   4092  OE1 GLU A1694      25.460  54.518   0.057  1.00  0.00           O  
ATOM   4093  OE2 GLU A1694      24.038  53.326  -1.117  1.00  0.00           O  
ATOM   4094  N   LYS A1701      29.228  51.607   1.719  1.00  0.00           N  
ATOM   4095  CA  LYS A1701      29.624  51.460   3.108  1.00  0.00           C  
ATOM   4096  C   LYS A1701      30.700  52.485   3.434  1.00  0.00           C  
ATOM   4097  O   LYS A1701      30.939  52.788   4.603  1.00  0.00           O  
ATOM   4098  CB  LYS A1701      30.123  50.035   3.399  1.00  0.00           C  
ATOM   4099  CG  LYS A1701      31.464  49.662   2.798  1.00  0.00           C  
ATOM   4100  CD  LYS A1701      31.963  48.345   3.402  1.00  0.00           C  
ATOM   4101  CE  LYS A1701      33.339  47.942   2.868  1.00  0.00           C  
ATOM   4102  NZ  LYS A1701      33.858  46.695   3.505  1.00  0.00           N  
ATOM   4103  N   TRP A1702      31.344  53.019   2.396  1.00  0.00           N  
ATOM   4104  CA  TRP A1702      32.380  54.032   2.582  1.00  0.00           C  
ATOM   4105  C   TRP A1702      31.696  55.285   3.091  1.00  0.00           C  
ATOM   4106  O   TRP A1702      32.185  55.947   4.005  1.00  0.00           O  
ATOM   4107  CB  TRP A1702      33.092  54.351   1.265  1.00  0.00           C  
ATOM   4108  CG  TRP A1702      34.127  53.343   0.844  1.00  0.00           C  
ATOM   4109  CD1 TRP A1702      34.576  52.268   1.561  1.00  0.00           C  
ATOM   4110  CD2 TRP A1702      34.831  53.313  -0.404  1.00  0.00           C  
ATOM   4111  NE1 TRP A1702      35.510  51.567   0.832  1.00  0.00           N  
ATOM   4112  CE2 TRP A1702      35.685  52.187  -0.377  1.00  0.00           C  
ATOM   4113  CE3 TRP A1702      34.822  54.128  -1.545  1.00  0.00           C  
ATOM   4114  CZ2 TRP A1702      36.518  51.856  -1.446  1.00  0.00           C  
ATOM   4115  CZ3 TRP A1702      35.654  53.797  -2.612  1.00  0.00           C  
ATOM   4116  CH2 TRP A1702      36.488  52.669  -2.552  1.00  0.00           C  
ATOM   4117  N   ILE A1703      30.557  55.596   2.483  1.00  0.00           N  
ATOM   4118  CA  ILE A1703      29.756  56.755   2.849  1.00  0.00           C  
ATOM   4119  C   ILE A1703      29.311  56.702   4.311  1.00  0.00           C  
ATOM   4120  O   ILE A1703      29.031  57.735   4.926  1.00  0.00           O  
ATOM   4121  CB  ILE A1703      28.505  56.852   1.943  1.00  0.00           C  
ATOM   4122  CG1 ILE A1703      28.910  57.378   0.566  1.00  0.00           C  
ATOM   4123  CG2 ILE A1703      27.445  57.728   2.585  1.00  0.00           C  
ATOM   4124  CD1 ILE A1703      27.740  57.696  -0.332  1.00  0.00           C  
ATOM   4125  N   ASN A1704      29.259  55.497   4.869  1.00  0.00           N  
ATOM   4126  CA  ASN A1704      28.836  55.318   6.253  1.00  0.00           C  
ATOM   4127  C   ASN A1704      29.959  54.913   7.194  1.00  0.00           C  
ATOM   4128  O   ASN A1704      29.716  54.623   8.367  1.00  0.00           O  
ATOM   4129  CB  ASN A1704      27.720  54.278   6.315  1.00  0.00           C  
ATOM   4130  CG  ASN A1704      26.444  54.767   5.667  1.00  0.00           C  
ATOM   4131  OD1 ASN A1704      25.795  55.688   6.170  1.00  0.00           O  
ATOM   4132  ND2 ASN A1704      26.081  54.165   4.538  1.00  0.00           N  
ATOM   4133  N   ALA A1705      31.187  54.896   6.683  1.00  0.00           N  
ATOM   4134  CA  ALA A1705      32.342  54.517   7.488  1.00  0.00           C  
ATOM   4135  C   ALA A1705      32.449  55.402   8.730  1.00  0.00           C  
ATOM   4136  O   ALA A1705      31.889  56.499   8.774  1.00  0.00           O  
ATOM   4137  CB  ALA A1705      33.612  54.616   6.651  1.00  0.00           C  
ATOM   4138  N   ASP A1706      33.155  54.913   9.743  1.00  0.00           N  
ATOM   4139  CA  ASP A1706      33.330  55.671  10.973  1.00  0.00           C  
ATOM   4140  C   ASP A1706      34.533  56.597  10.815  1.00  0.00           C  
ATOM   4141  O   ASP A1706      35.656  56.272  11.220  1.00  0.00           O  
ATOM   4142  CB  ASP A1706      33.515  54.715  12.161  1.00  0.00           C  
ATOM   4143  CG  ASP A1706      33.892  55.437  13.452  1.00  0.00           C  
ATOM   4144  OD1 ASP A1706      33.649  56.663  13.558  1.00  0.00           O  
ATOM   4145  OD2 ASP A1706      34.424  54.767  14.368  1.00  0.00           O  
ATOM   4146  N   PHE A1707      34.272  57.756  10.213  1.00  0.00           N  
ATOM   4147  CA  PHE A1707      35.284  58.778   9.951  1.00  0.00           C  
ATOM   4148  C   PHE A1707      36.054  59.236  11.185  1.00  0.00           C  
ATOM   4149  O   PHE A1707      37.137  59.806  11.069  1.00  0.00           O  
ATOM   4150  CB  PHE A1707      34.622  59.979   9.274  1.00  0.00           C  
ATOM   4151  CG  PHE A1707      33.943  59.636   7.976  1.00  0.00           C  
ATOM   4152  CD1 PHE A1707      34.448  58.626   7.154  1.00  0.00           C  
ATOM   4153  CD2 PHE A1707      32.796  60.311   7.577  1.00  0.00           C  
ATOM   4154  CE1 PHE A1707      33.822  58.295   5.958  1.00  0.00           C  
ATOM   4155  CE2 PHE A1707      32.160  59.983   6.380  1.00  0.00           C  
ATOM   4156  CZ  PHE A1707      32.675  58.974   5.571  1.00  0.00           C  
ATOM   4157  N   SER A1709      35.506  58.985  12.367  1.00  0.00           N  
ATOM   4158  CA  SER A1709      36.184  59.384  13.590  1.00  0.00           C  
ATOM   4159  C   SER A1709      37.505  58.624  13.708  1.00  0.00           C  
ATOM   4160  O   SER A1709      38.379  59.010  14.476  1.00  0.00           O  
ATOM   4161  CB  SER A1709      35.311  59.088  14.810  1.00  0.00           C  
ATOM   4162  OG  SER A1709      35.254  57.695  15.068  1.00  0.00           O  
ATOM   4163  N   LEU A1710      37.635  57.540  12.945  1.00  0.00           N  
ATOM   4164  CA  LEU A1710      38.846  56.724  12.947  1.00  0.00           C  
ATOM   4165  C   LEU A1710      39.969  57.381  12.148  1.00  0.00           C  
ATOM   4166  O   LEU A1710      41.122  56.947  12.210  1.00  0.00           O  
ATOM   4167  CB  LEU A1710      38.554  55.349  12.363  1.00  0.00           C  
ATOM   4168  CG  LEU A1710      37.652  54.433  13.186  1.00  0.00           C  
ATOM   4169  CD1 LEU A1710      37.355  53.175  12.386  1.00  0.00           C  
ATOM   4170  CD2 LEU A1710      38.335  54.088  14.507  1.00  0.00           C  
ATOM   4171  N   LEU A1711      39.622  58.417  11.388  1.00  0.00           N  
ATOM   4172  CA  LEU A1711      40.595  59.159  10.596  1.00  0.00           C  
ATOM   4173  C   LEU A1711      41.158  60.272  11.476  1.00  0.00           C  
ATOM   4174  O   LEU A1711      41.021  61.455  11.159  1.00  0.00           O  
ATOM   4175  CB  LEU A1711      39.922  59.775   9.367  1.00  0.00           C  
ATOM   4176  CG  LEU A1711      39.309  58.813   8.352  1.00  0.00           C  
ATOM   4177  CD1 LEU A1711      38.743  59.604   7.179  1.00  0.00           C  
ATOM   4178  CD2 LEU A1711      40.365  57.829   7.878  1.00  0.00           C  
ATOM   4179  N   LYS A1712      41.789  59.889  12.582  1.00  0.00           N  
ATOM   4180  CA  LYS A1712      42.344  60.860  13.523  1.00  0.00           C  
ATOM   4181  C   LYS A1712      43.768  61.349  13.245  1.00  0.00           C  
ATOM   4182  O   LYS A1712      44.184  62.367  13.792  1.00  0.00           O  
ATOM   4183  CB  LYS A1712      42.255  60.299  14.952  1.00  0.00           C  
ATOM   4184  CG  LYS A1712      42.631  58.830  15.071  1.00  0.00           C  
ATOM   4185  CD  LYS A1712      42.472  58.310  16.496  1.00  0.00           C  
ATOM   4186  CE  LYS A1712      43.441  58.992  17.463  1.00  0.00           C  
ATOM   4187  NZ  LYS A1712      43.432  58.369  18.826  1.00  0.00           N  
ATOM   4188  N   GLU A1713      44.509  60.640  12.396  1.00  0.00           N  
ATOM   4189  CA  GLU A1713      45.885  61.028  12.075  1.00  0.00           C  
ATOM   4190  C   GLU A1713      45.966  62.383  11.353  1.00  0.00           C  
ATOM   4191  O   GLU A1713      45.171  62.674  10.453  1.00  0.00           O  
ATOM   4192  CB  GLU A1713      46.562  59.944  11.214  1.00  0.00           C  
ATOM   4193  CG  GLU A1713      46.708  58.587  11.892  1.00  0.00           C  
ATOM   4194  CD  GLU A1713      45.487  57.675  11.720  1.00  0.00           C  
ATOM   4195  OE1 GLU A1713      44.347  58.185  11.655  1.00  0.00           O  
ATOM   4196  OE2 GLU A1713      45.671  56.438  11.663  1.00  0.00           O  
ATOM   4197  N   PRO A1714      46.936  63.231  11.742  1.00  0.00           N  
ATOM   4198  CA  PRO A1714      47.112  64.551  11.123  1.00  0.00           C  
ATOM   4199  C   PRO A1714      47.231  64.447   9.609  1.00  0.00           C  
ATOM   4200  O   PRO A1714      46.647  65.239   8.875  1.00  0.00           O  
ATOM   4201  CB  PRO A1714      48.397  65.065  11.766  1.00  0.00           C  
ATOM   4202  CG  PRO A1714      48.343  64.452  13.133  1.00  0.00           C  
ATOM   4203  CD  PRO A1714      47.902  63.035  12.835  1.00  0.00           C  
ATOM   4204  N   ALA A1715      47.987  63.460   9.146  1.00  0.00           N  
ATOM   4205  CA  ALA A1715      48.166  63.262   7.713  1.00  0.00           C  
ATOM   4206  C   ALA A1715      46.795  63.146   7.047  1.00  0.00           C  
ATOM   4207  O   ALA A1715      46.591  63.625   5.930  1.00  0.00           O  
ATOM   4208  CB  ALA A1715      48.994  61.997   7.452  1.00  0.00           C  
ATOM   4209  N   ALA A1716      45.858  62.507   7.741  1.00  0.00           N  
ATOM   4210  CA  ALA A1716      44.512  62.334   7.211  1.00  0.00           C  
ATOM   4211  C   ALA A1716      43.740  63.648   7.273  1.00  0.00           C  
ATOM   4212  O   ALA A1716      43.078  64.033   6.311  1.00  0.00           O  
ATOM   4213  CB  ALA A1716      43.781  61.260   7.992  1.00  0.00           C  
ATOM   4214  N   LYS A1717      43.831  64.335   8.405  1.00  0.00           N  
ATOM   4215  CA  LYS A1717      43.136  65.599   8.571  1.00  0.00           C  
ATOM   4216  C   LYS A1717      43.507  66.564   7.443  1.00  0.00           C  
ATOM   4217  O   LYS A1717      42.659  67.309   6.935  1.00  0.00           O  
ATOM   4218  CB  LYS A1717      43.487  66.239   9.922  1.00  0.00           C  
ATOM   4219  CG  LYS A1717      43.129  65.421  11.163  1.00  0.00           C  
ATOM   4220  CD  LYS A1717      43.339  66.256  12.424  1.00  0.00           C  
ATOM   4221  CE  LYS A1717      43.401  65.400  13.672  1.00  0.00           C  
ATOM   4222  NZ  LYS A1717      42.218  64.499  13.791  1.00  0.00           N  
ATOM   4223  N   LEU A1718      44.775  66.543   7.051  1.00  0.00           N  
ATOM   4224  CA  LEU A1718      45.252  67.429   6.000  1.00  0.00           C  
ATOM   4225  C   LEU A1718      44.656  67.122   4.638  1.00  0.00           C  
ATOM   4226  O   LEU A1718      44.343  68.035   3.874  1.00  0.00           O  
ATOM   4227  CB  LEU A1718      46.775  67.374   5.920  1.00  0.00           C  
ATOM   4228  CG  LEU A1718      47.464  67.962   7.150  1.00  0.00           C  
ATOM   4229  CD1 LEU A1718      48.951  67.678   7.072  1.00  0.00           C  
ATOM   4230  CD2 LEU A1718      47.172  69.458   7.237  1.00  0.00           C  
ATOM   4231  N   LEU A1719      44.510  65.839   4.326  1.00  0.00           N  
ATOM   4232  CA  LEU A1719      43.927  65.439   3.051  1.00  0.00           C  
ATOM   4233  C   LEU A1719      42.449  65.852   3.030  1.00  0.00           C  
ATOM   4234  O   LEU A1719      41.971  66.437   2.053  1.00  0.00           O  
ATOM   4235  CB  LEU A1719      44.055  63.925   2.857  1.00  0.00           C  
ATOM   4236  CG  LEU A1719      43.593  63.373   1.506  1.00  0.00           C  
ATOM   4237  CD1 LEU A1719      44.493  63.906   0.390  1.00  0.00           C  
ATOM   4238  CD2 LEU A1719      43.615  61.854   1.542  1.00  0.00           C  
ATOM   4239  N   ILE A1720      41.737  65.557   4.116  1.00  0.00           N  
ATOM   4240  CA  ILE A1720      40.321  65.900   4.226  1.00  0.00           C  
ATOM   4241  C   ILE A1720      40.134  67.397   4.019  1.00  0.00           C  
ATOM   4242  O   ILE A1720      39.244  67.838   3.291  1.00  0.00           O  
ATOM   4243  CB  ILE A1720      39.766  65.510   5.605  1.00  0.00           C  
ATOM   4244  CG1 ILE A1720      39.714  63.982   5.723  1.00  0.00           C  
ATOM   4245  CG2 ILE A1720      38.393  66.140   5.808  1.00  0.00           C  
ATOM   4246  CD1 ILE A1720      39.589  63.485   7.145  1.00  0.00           C  
ATOM   4247  N   ARG A1721      40.981  68.172   4.681  1.00  0.00           N  
ATOM   4248  CA  ARG A1721      40.960  69.618   4.561  1.00  0.00           C  
ATOM   4249  C   ARG A1721      41.042  69.892   3.065  1.00  0.00           C  
ATOM   4250  O   ARG A1721      40.180  70.546   2.476  1.00  0.00           O  
ATOM   4251  CB  ARG A1721      42.195  70.194   5.244  1.00  0.00           C  
ATOM   4252  CG  ARG A1721      41.946  71.381   6.117  1.00  0.00           C  
ATOM   4253  CD  ARG A1721      42.172  71.039   7.565  1.00  0.00           C  
ATOM   4254  NE  ARG A1721      43.572  71.100   8.002  1.00  0.00           N  
ATOM   4255  CZ  ARG A1721      44.318  72.207   8.061  1.00  0.00           C  
ATOM   4256  NH1 ARG A1721      43.837  73.384   7.694  1.00  0.00           N  
ATOM   4257  NH2 ARG A1721      45.544  72.143   8.551  1.00  0.00           N  
ATOM   4258  N   LEU A1722      42.095  69.349   2.466  1.00  0.00           N  
ATOM   4259  CA  LEU A1722      42.386  69.488   1.044  1.00  0.00           C  
ATOM   4260  C   LEU A1722      41.208  69.126   0.147  1.00  0.00           C  
ATOM   4261  O   LEU A1722      40.850  69.885  -0.751  1.00  0.00           O  
ATOM   4262  CB  LEU A1722      43.604  68.618   0.693  1.00  0.00           C  
ATOM   4263  CG  LEU A1722      44.829  69.282   0.045  1.00  0.00           C  
ATOM   4264  CD1 LEU A1722      44.850  70.781   0.312  1.00  0.00           C  
ATOM   4265  CD2 LEU A1722      46.085  68.617   0.575  1.00  0.00           C  
ATOM   4266  N   LEU A1723      40.607  67.966   0.383  1.00  0.00           N  
ATOM   4267  CA  LEU A1723      39.478  67.542  -0.433  1.00  0.00           C  
ATOM   4268  C   LEU A1723      38.313  68.530  -0.391  1.00  0.00           C  
ATOM   4269  O   LEU A1723      37.653  68.757  -1.393  1.00  0.00           O  
ATOM   4270  CB  LEU A1723      39.003  66.150  -0.007  1.00  0.00           C  
ATOM   4271  CG  LEU A1723      40.005  65.004  -0.196  1.00  0.00           C  
ATOM   4272  CD1 LEU A1723      39.392  63.689   0.258  1.00  0.00           C  
ATOM   4273  CD2 LEU A1723      40.403  64.914  -1.656  1.00  0.00           C  
ATOM   4274  N   GLY A1724      38.062  69.131   0.761  1.00  0.00           N  
ATOM   4275  CA  GLY A1724      36.956  70.066   0.845  1.00  0.00           C  
ATOM   4276  C   GLY A1724      37.180  71.341   0.063  1.00  0.00           C  
ATOM   4277  O   GLY A1724      36.246  72.098  -0.186  1.00  0.00           O  
ATOM   4278  N   GLN A1725      38.421  71.574  -0.344  1.00  0.00           N  
ATOM   4279  CA  GLN A1725      38.780  72.784  -1.073  1.00  0.00           C  
ATOM   4280  C   GLN A1725      38.587  72.780  -2.601  1.00  0.00           C  
ATOM   4281  O   GLN A1725      38.618  73.836  -3.235  1.00  0.00           O  
ATOM   4282  CB  GLN A1725      40.230  73.147  -0.736  1.00  0.00           C  
ATOM   4283  CG  GLN A1725      40.417  73.799   0.630  1.00  0.00           C  
ATOM   4284  CD  GLN A1725      41.871  73.812   1.082  1.00  0.00           C  
ATOM   4285  OE1 GLN A1725      42.789  73.966   0.269  1.00  0.00           O  
ATOM   4286  NE2 GLN A1725      42.087  73.662   2.387  1.00  0.00           N  
ATOM   4287  N   TYR A1726      38.370  71.611  -3.196  1.00  0.00           N  
ATOM   4288  CA  TYR A1726      38.206  71.530  -4.647  1.00  0.00           C  
ATOM   4289  C   TYR A1726      37.162  72.491  -5.231  1.00  0.00           C  
ATOM   4290  O   TYR A1726      37.449  73.201  -6.192  1.00  0.00           O  
ATOM   4291  CB  TYR A1726      37.902  70.088  -5.074  1.00  0.00           C  
ATOM   4292  CG  TYR A1726      37.967  69.892  -6.570  1.00  0.00           C  
ATOM   4293  CD1 TYR A1726      39.058  70.354  -7.302  1.00  0.00           C  
ATOM   4294  CD2 TYR A1726      36.920  69.286  -7.261  1.00  0.00           C  
ATOM   4295  CE1 TYR A1726      39.102  70.227  -8.687  1.00  0.00           C  
ATOM   4296  CE2 TYR A1726      36.952  69.152  -8.652  1.00  0.00           C  
ATOM   4297  CZ  TYR A1726      38.044  69.626  -9.353  1.00  0.00           C  
ATOM   4298  OH  TYR A1726      38.085  69.508 -10.716  1.00  0.00           O  
ATOM   4299  N   PRO A1727      35.937  72.524  -4.667  1.00  0.00           N  
ATOM   4300  CA  PRO A1727      34.907  73.437  -5.193  1.00  0.00           C  
ATOM   4301  C   PRO A1727      35.390  74.891  -5.193  1.00  0.00           C  
ATOM   4302  O   PRO A1727      35.180  75.633  -6.153  1.00  0.00           O  
ATOM   4303  CB  PRO A1727      33.740  73.233  -4.230  1.00  0.00           C  
ATOM   4304  CG  PRO A1727      33.881  71.800  -3.834  1.00  0.00           C  
ATOM   4305  CD  PRO A1727      35.379  71.672  -3.598  1.00  0.00           C  
ATOM   4306  N   ASP A1728      36.036  75.292  -4.103  1.00  0.00           N  
ATOM   4307  CA  ASP A1728      36.538  76.649  -3.988  1.00  0.00           C  
ATOM   4308  C   ASP A1728      37.627  76.915  -5.019  1.00  0.00           C  
ATOM   4309  O   ASP A1728      37.740  78.027  -5.542  1.00  0.00           O  
ATOM   4310  CB  ASP A1728      37.092  76.896  -2.590  1.00  0.00           C  
ATOM   4311  CG  ASP A1728      36.629  78.212  -2.014  1.00  0.00           C  
ATOM   4312  OD1 ASP A1728      35.542  78.690  -2.410  1.00  0.00           O  
ATOM   4313  OD2 ASP A1728      37.345  78.766  -1.158  1.00  0.00           O  
ATOM   4314  N   VAL A1729      38.427  75.890  -5.301  1.00  0.00           N  
ATOM   4315  CA  VAL A1729      39.512  76.005  -6.270  1.00  0.00           C  
ATOM   4316  C   VAL A1729      38.941  76.398  -7.631  1.00  0.00           C  
ATOM   4317  O   VAL A1729      39.412  77.348  -8.270  1.00  0.00           O  
ATOM   4318  CB  VAL A1729      40.311  74.659  -6.374  1.00  0.00           C  
ATOM   4319  CG1 VAL A1729      41.181  74.635  -7.640  1.00  0.00           C  
ATOM   4320  CG2 VAL A1729      41.183  74.480  -5.126  1.00  0.00           C  
ATOM   4321  N   LEU A1730      37.911  75.675  -8.061  1.00  0.00           N  
ATOM   4322  CA  LEU A1730      37.274  75.952  -9.343  1.00  0.00           C  
ATOM   4323  C   LEU A1730      36.681  77.356  -9.352  1.00  0.00           C  
ATOM   4324  O   LEU A1730      36.863  78.104 -10.311  1.00  0.00           O  
ATOM   4325  CB  LEU A1730      36.181  74.916  -9.634  1.00  0.00           C  
ATOM   4326  CG  LEU A1730      36.657  73.462  -9.692  1.00  0.00           C  
ATOM   4327  CD1 LEU A1730      35.584  72.598 -10.332  1.00  0.00           C  
ATOM   4328  CD2 LEU A1730      37.943  73.374 -10.497  1.00  0.00           C  
ATOM   4329  N   ARG A1731      35.979  77.706  -8.278  1.00  0.00           N  
ATOM   4330  CA  ARG A1731      35.364  79.022  -8.150  1.00  0.00           C  
ATOM   4331  C   ARG A1731      36.407  80.117  -8.348  1.00  0.00           C  
ATOM   4332  O   ARG A1731      36.166  81.107  -9.039  1.00  0.00           O  
ATOM   4333  CB  ARG A1731      34.730  79.168  -6.764  1.00  0.00           C  
ATOM   4334  CG  ARG A1731      34.031  80.502  -6.505  1.00  0.00           C  
ATOM   4335  CD  ARG A1731      33.939  80.771  -5.005  1.00  0.00           C  
ATOM   4336  NE  ARG A1731      35.258  81.037  -4.429  1.00  0.00           N  
ATOM   4337  CZ  ARG A1731      35.907  82.194  -4.545  1.00  0.00           C  
ATOM   4338  NH1 ARG A1731      35.352  83.201  -5.210  1.00  0.00           N  
ATOM   4339  NH2 ARG A1731      37.117  82.343  -4.015  1.00  0.00           N  
ATOM   4340  N   ASN A1732      37.573  79.932  -7.744  1.00  0.00           N  
ATOM   4341  CA  ASN A1732      38.632  80.922  -7.855  1.00  0.00           C  
ATOM   4342  C   ASN A1732      39.241  80.990  -9.248  1.00  0.00           C  
ATOM   4343  O   ASN A1732      39.554  82.074  -9.732  1.00  0.00           O  
ATOM   4344  CB  ASN A1732      39.741  80.639  -6.843  1.00  0.00           C  
ATOM   4345  CG  ASN A1732      40.813  81.710  -6.854  1.00  0.00           C  
ATOM   4346  OD1 ASN A1732      40.551  82.856  -6.507  1.00  0.00           O  
ATOM   4347  ND2 ASN A1732      42.021  81.345  -7.268  1.00  0.00           N  
ATOM   4348  N   ALA A1733      39.410  79.831  -9.882  1.00  0.00           N  
ATOM   4349  CA  ALA A1733      40.004  79.740 -11.219  1.00  0.00           C  
ATOM   4350  C   ALA A1733      39.228  80.445 -12.330  1.00  0.00           C  
ATOM   4351  O   ALA A1733      39.828  80.999 -13.250  1.00  0.00           O  
ATOM   4352  CB  ALA A1733      40.214  78.278 -11.593  1.00  0.00           C  
ATOM   4353  N   ILE A1734      37.902  80.415 -12.256  1.00  0.00           N  
ATOM   4354  CA  ILE A1734      37.072  81.058 -13.272  1.00  0.00           C  
ATOM   4355  C   ILE A1734      37.112  82.560 -13.054  1.00  0.00           C  
ATOM   4356  O   ILE A1734      36.805  83.352 -13.944  1.00  0.00           O  
ATOM   4357  CB  ILE A1734      35.611  80.586 -13.178  1.00  0.00           C  
ATOM   4358  CG1 ILE A1734      34.842  81.017 -14.426  1.00  0.00           C  
ATOM   4359  CG2 ILE A1734      34.962  81.156 -11.920  1.00  0.00           C  
ATOM   4360  CD1 ILE A1734      33.509  80.305 -14.585  1.00  0.00           C  
ATOM   4361  N   LYS A1735      37.492  82.933 -11.844  1.00  0.00           N  
ATOM   4362  CA  LYS A1735      37.590  84.322 -11.457  1.00  0.00           C  
ATOM   4363  C   LYS A1735      38.873  84.887 -12.068  1.00  0.00           C  
ATOM   4364  O   LYS A1735      38.976  86.085 -12.326  1.00  0.00           O  
ATOM   4365  CB  LYS A1735      37.609  84.396  -9.923  1.00  0.00           C  
ATOM   4366  CG  LYS A1735      37.573  85.785  -9.308  1.00  0.00           C  
ATOM   4367  CD  LYS A1735      37.124  85.740  -7.825  1.00  0.00           C  
ATOM   4368  CE  LYS A1735      38.117  85.006  -6.907  1.00  0.00           C  
ATOM   4369  NZ  LYS A1735      37.705  84.984  -5.461  1.00  0.00           N  
ATOM   4370  N   THR A1736      39.834  84.006 -12.339  1.00  0.00           N  
ATOM   4371  CA  THR A1736      41.126  84.424 -12.885  1.00  0.00           C  
ATOM   4372  C   THR A1736      41.484  83.802 -14.230  1.00  0.00           C  
ATOM   4373  O   THR A1736      42.430  84.233 -14.887  1.00  0.00           O  
ATOM   4374  CB  THR A1736      42.261  84.071 -11.911  1.00  0.00           C  
ATOM   4375  OG1 THR A1736      42.409  82.647 -11.859  1.00  0.00           O  
ATOM   4376  CG2 THR A1736      41.943  84.577 -10.512  1.00  0.00           C  
ATOM   4377  N   HIS A1739      40.740  82.782 -14.634  1.00  0.00           N  
ATOM   4378  CA  HIS A1739      41.010  82.109 -15.894  1.00  0.00           C  
ATOM   4379  C   HIS A1739      42.433  81.575 -15.896  1.00  0.00           C  
ATOM   4380  O   HIS A1739      43.087  81.526 -16.934  1.00  0.00           O  
ATOM   4381  CB  HIS A1739      40.814  83.071 -17.063  1.00  0.00           C  
ATOM   4382  CG  HIS A1739      39.381  83.407 -17.330  1.00  0.00           C  
ATOM   4383  ND1 HIS A1739      38.905  84.700 -17.322  1.00  0.00           N  
ATOM   4384  CD2 HIS A1739      38.314  82.615 -17.586  1.00  0.00           C  
ATOM   4385  CE1 HIS A1739      37.605  84.689 -17.557  1.00  0.00           C  
ATOM   4386  NE2 HIS A1739      37.222  83.436 -17.721  1.00  0.00           N  
ATOM   4387  N   GLU A1740      42.903  81.172 -14.722  1.00  0.00           N  
ATOM   4388  CA  GLU A1740      44.250  80.644 -14.581  1.00  0.00           C  
ATOM   4389  C   GLU A1740      44.189  79.208 -14.081  1.00  0.00           C  
ATOM   4390  O   GLU A1740      43.768  78.954 -12.958  1.00  0.00           O  
ATOM   4391  CB  GLU A1740      45.059  81.511 -13.602  1.00  0.00           C  
ATOM   4392  CG  GLU A1740      45.359  82.937 -14.093  1.00  0.00           C  
ATOM   4393  CD  GLU A1740      46.476  82.996 -15.123  1.00  0.00           C  
ATOM   4394  OE1 GLU A1740      47.136  81.953 -15.352  1.00  0.00           O  
ATOM   4395  OE2 GLU A1740      46.702  84.090 -15.698  1.00  0.00           O  
ATOM   4396  N   PRO A1741      44.607  78.244 -14.915  1.00  0.00           N  
ATOM   4397  CA  PRO A1741      44.572  76.842 -14.494  1.00  0.00           C  
ATOM   4398  C   PRO A1741      45.623  76.448 -13.449  1.00  0.00           C  
ATOM   4399  O   PRO A1741      45.469  75.419 -12.784  1.00  0.00           O  
ATOM   4400  CB  PRO A1741      44.721  76.083 -15.815  1.00  0.00           C  
ATOM   4401  CG  PRO A1741      45.559  77.005 -16.629  1.00  0.00           C  
ATOM   4402  CD  PRO A1741      44.953  78.353 -16.342  1.00  0.00           C  
ATOM   4403  N   THR A1742      46.670  77.265 -13.295  1.00  0.00           N  
ATOM   4404  CA  THR A1742      47.738  77.002 -12.309  1.00  0.00           C  
ATOM   4405  C   THR A1742      47.152  76.561 -10.977  1.00  0.00           C  
ATOM   4406  O   THR A1742      47.534  75.534 -10.417  1.00  0.00           O  
ATOM   4407  CB  THR A1742      48.576  78.255 -12.006  1.00  0.00           C  
ATOM   4408  OG1 THR A1742      49.085  78.802 -13.222  1.00  0.00           O  
ATOM   4409  CG2 THR A1742      49.745  77.897 -11.098  1.00  0.00           C  
ATOM   4410  N   THR A1743      46.240  77.386 -10.478  1.00  0.00           N  
ATOM   4411  CA  THR A1743      45.532  77.159  -9.227  1.00  0.00           C  
ATOM   4412  C   THR A1743      45.089  75.701  -9.088  1.00  0.00           C  
ATOM   4413  O   THR A1743      45.253  75.097  -8.028  1.00  0.00           O  
ATOM   4414  CB  THR A1743      44.275  78.054  -9.169  1.00  0.00           C  
ATOM   4415  OG1 THR A1743      44.656  79.417  -9.377  1.00  0.00           O  
ATOM   4416  CG2 THR A1743      43.566  77.919  -7.834  1.00  0.00           C  
ATOM   4417  N   VAL A1744      44.523  75.159 -10.166  1.00  0.00           N  
ATOM   4418  CA  VAL A1744      44.031  73.790 -10.209  1.00  0.00           C  
ATOM   4419  C   VAL A1744      45.196  72.816 -10.231  1.00  0.00           C  
ATOM   4420  O   VAL A1744      45.221  71.824  -9.490  1.00  0.00           O  
ATOM   4421  CB  VAL A1744      43.160  73.555 -11.471  1.00  0.00           C  
ATOM   4422  CG1 VAL A1744      42.594  72.143 -11.470  1.00  0.00           C  
ATOM   4423  CG2 VAL A1744      42.032  74.560 -11.510  1.00  0.00           C  
ATOM   4424  N   VAL A1745      46.168  73.105 -11.086  1.00  0.00           N  
ATOM   4425  CA  VAL A1745      47.340  72.256 -11.204  1.00  0.00           C  
ATOM   4426  C   VAL A1745      48.089  72.193  -9.877  1.00  0.00           C  
ATOM   4427  O   VAL A1745      48.549  71.125  -9.457  1.00  0.00           O  
ATOM   4428  CB  VAL A1745      48.273  72.778 -12.299  1.00  0.00           C  
ATOM   4429  CG1 VAL A1745      49.517  71.900 -12.395  1.00  0.00           C  
ATOM   4430  CG2 VAL A1745      47.536  72.790 -13.615  1.00  0.00           C  
ATOM   4431  N   THR A1746      48.209  73.341  -9.216  1.00  0.00           N  
ATOM   4432  CA  THR A1746      48.894  73.403  -7.934  1.00  0.00           C  
ATOM   4433  C   THR A1746      48.100  72.637  -6.882  1.00  0.00           C  
ATOM   4434  O   THR A1746      48.669  71.962  -6.021  1.00  0.00           O  
ATOM   4435  CB  THR A1746      49.080  74.861  -7.475  1.00  0.00           C  
ATOM   4436  OG1 THR A1746      50.129  75.466  -8.237  1.00  0.00           O  
ATOM   4437  CG2 THR A1746      49.431  74.922  -5.996  1.00  0.00           C  
ATOM   4438  N   TYR A1747      46.781  72.735  -6.963  1.00  0.00           N  
ATOM   4439  CA  TYR A1747      45.932  72.042  -6.013  1.00  0.00           C  
ATOM   4440  C   TYR A1747      46.063  70.527  -6.149  1.00  0.00           C  
ATOM   4441  O   TYR A1747      46.174  69.815  -5.144  1.00  0.00           O  
ATOM   4442  CB  TYR A1747      44.465  72.441  -6.205  1.00  0.00           C  
ATOM   4443  CG  TYR A1747      43.537  71.560  -5.415  1.00  0.00           C  
ATOM   4444  CD1 TYR A1747      43.355  71.754  -4.050  1.00  0.00           C  
ATOM   4445  CD2 TYR A1747      42.890  70.480  -6.024  1.00  0.00           C  
ATOM   4446  CE1 TYR A1747      42.549  70.893  -3.306  1.00  0.00           C  
ATOM   4447  CE2 TYR A1747      42.086  69.615  -5.293  1.00  0.00           C  
ATOM   4448  CZ  TYR A1747      41.916  69.827  -3.937  1.00  0.00           C  
ATOM   4449  OH  TYR A1747      41.089  68.989  -3.224  1.00  0.00           O  
ATOM   4450  N   LEU A1748      46.037  70.042  -7.390  1.00  0.00           N  
ATOM   4451  CA  LEU A1748      46.137  68.611  -7.658  1.00  0.00           C  
ATOM   4452  C   LEU A1748      47.462  68.006  -7.194  1.00  0.00           C  
ATOM   4453  O   LEU A1748      47.501  66.847  -6.774  1.00  0.00           O  
ATOM   4454  CB  LEU A1748      45.924  68.339  -9.147  1.00  0.00           C  
ATOM   4455  CG  LEU A1748      44.529  68.704  -9.666  1.00  0.00           C  
ATOM   4456  CD1 LEU A1748      44.451  68.531 -11.179  1.00  0.00           C  
ATOM   4457  CD2 LEU A1748      43.501  67.831  -8.970  1.00  0.00           C  
ATOM   4458  N   PHE A1749      48.546  68.777  -7.258  1.00  0.00           N  
ATOM   4459  CA  PHE A1749      49.824  68.258  -6.796  1.00  0.00           C  
ATOM   4460  C   PHE A1749      49.880  68.227  -5.272  1.00  0.00           C  
ATOM   4461  O   PHE A1749      50.501  67.340  -4.689  1.00  0.00           O  
ATOM   4462  CB  PHE A1749      50.992  69.059  -7.393  1.00  0.00           C  
ATOM   4463  CG  PHE A1749      51.343  68.633  -8.790  1.00  0.00           C  
ATOM   4464  CD1 PHE A1749      51.837  67.353  -9.026  1.00  0.00           C  
ATOM   4465  CD2 PHE A1749      51.090  69.464  -9.876  1.00  0.00           C  
ATOM   4466  CE1 PHE A1749      52.067  66.902 -10.318  1.00  0.00           C  
ATOM   4467  CE2 PHE A1749      51.317  69.027 -11.178  1.00  0.00           C  
ATOM   4468  CZ  PHE A1749      51.805  67.741 -11.398  1.00  0.00           C  
ATOM   4469  N   LYS A1750      49.222  69.180  -4.623  1.00  0.00           N  
ATOM   4470  CA  LYS A1750      49.184  69.192  -3.164  1.00  0.00           C  
ATOM   4471  C   LYS A1750      48.438  67.933  -2.747  1.00  0.00           C  
ATOM   4472  O   LYS A1750      48.802  67.270  -1.777  1.00  0.00           O  
ATOM   4473  CB  LYS A1750      48.427  70.415  -2.633  1.00  0.00           C  
ATOM   4474  CG  LYS A1750      49.188  71.726  -2.687  1.00  0.00           C  
ATOM   4475  CD  LYS A1750      48.331  72.858  -2.133  1.00  0.00           C  
ATOM   4476  CE  LYS A1750      49.037  74.201  -2.234  1.00  0.00           C  
ATOM   4477  NZ  LYS A1750      48.113  75.326  -1.928  1.00  0.00           N  
ATOM   4478  N   LEU A1751      47.397  67.612  -3.512  1.00  0.00           N  
ATOM   4479  CA  LEU A1751      46.558  66.447  -3.262  1.00  0.00           C  
ATOM   4480  C   LEU A1751      47.339  65.134  -3.355  1.00  0.00           C  
ATOM   4481  O   LEU A1751      47.330  64.326  -2.423  1.00  0.00           O  
ATOM   4482  CB  LEU A1751      45.391  66.447  -4.256  1.00  0.00           C  
ATOM   4483  CG  LEU A1751      44.218  65.474  -4.070  1.00  0.00           C  
ATOM   4484  CD1 LEU A1751      43.073  65.921  -4.953  1.00  0.00           C  
ATOM   4485  CD2 LEU A1751      44.624  64.049  -4.413  1.00  0.00           C  
ATOM   4486  N   THR A1752      48.014  64.922  -4.478  1.00  0.00           N  
ATOM   4487  CA  THR A1752      48.786  63.702  -4.675  1.00  0.00           C  
ATOM   4488  C   THR A1752      49.874  63.571  -3.621  1.00  0.00           C  
ATOM   4489  O   THR A1752      50.123  62.478  -3.114  1.00  0.00           O  
ATOM   4490  CB  THR A1752      49.454  63.663  -6.077  1.00  0.00           C  
ATOM   4491  OG1 THR A1752      50.284  64.824  -6.245  1.00  0.00           O  
ATOM   4492  CG2 THR A1752      48.387  63.616  -7.190  1.00  0.00           C  
ATOM   4493  N   HIS A1753      50.526  64.680  -3.281  1.00  0.00           N  
ATOM   4494  CA  HIS A1753      51.586  64.616  -2.281  1.00  0.00           C  
ATOM   4495  C   HIS A1753      51.068  64.275  -0.890  1.00  0.00           C  
ATOM   4496  O   HIS A1753      51.738  63.577  -0.130  1.00  0.00           O  
ATOM   4497  CB  HIS A1753      52.399  65.917  -2.262  1.00  0.00           C  
ATOM   4498  CG  HIS A1753      53.324  66.056  -3.435  1.00  0.00           C  
ATOM   4499  ND1 HIS A1753      54.366  65.183  -3.668  1.00  0.00           N  
ATOM   4500  CD2 HIS A1753      53.327  66.925  -4.474  1.00  0.00           C  
ATOM   4501  CE1 HIS A1753      54.965  65.504  -4.801  1.00  0.00           C  
ATOM   4502  NE2 HIS A1753      54.353  66.557  -5.310  1.00  0.00           N  
ATOM   4503  N   GLN A1754      49.872  64.745  -0.557  1.00  0.00           N  
ATOM   4504  CA  GLN A1754      49.307  64.442   0.754  1.00  0.00           C  
ATOM   4505  C   GLN A1754      48.871  62.971   0.769  1.00  0.00           C  
ATOM   4506  O   GLN A1754      49.055  62.268   1.765  1.00  0.00           O  
ATOM   4507  CB  GLN A1754      48.118  65.365   1.063  1.00  0.00           C  
ATOM   4508  CG  GLN A1754      47.756  65.400   2.538  1.00  0.00           C  
ATOM   4509  CD  GLN A1754      48.913  65.866   3.407  1.00  0.00           C  
ATOM   4510  OE1 GLN A1754      49.369  67.008   3.292  1.00  0.00           O  
ATOM   4511  NE2 GLN A1754      49.395  64.985   4.279  1.00  0.00           N  
ATOM   4512  N   VAL A1755      48.298  62.507  -0.339  1.00  0.00           N  
ATOM   4513  CA  VAL A1755      47.881  61.109  -0.443  1.00  0.00           C  
ATOM   4514  C   VAL A1755      49.133  60.252  -0.276  1.00  0.00           C  
ATOM   4515  O   VAL A1755      49.091  59.154   0.268  1.00  0.00           O  
ATOM   4516  CB  VAL A1755      47.264  60.799  -1.826  1.00  0.00           C  
ATOM   4517  CG1 VAL A1755      46.997  59.295  -1.955  1.00  0.00           C  
ATOM   4518  CG2 VAL A1755      45.992  61.610  -2.020  1.00  0.00           C  
ATOM   4519  N   SER A1756      50.249  60.779  -0.763  1.00  0.00           N  
ATOM   4520  CA  SER A1756      51.524  60.096  -0.677  1.00  0.00           C  
ATOM   4521  C   SER A1756      51.910  59.976   0.795  1.00  0.00           C  
ATOM   4522  O   SER A1756      52.315  58.911   1.252  1.00  0.00           O  
ATOM   4523  CB  SER A1756      52.577  60.881  -1.451  1.00  0.00           C  
ATOM   4524  OG  SER A1756      53.759  60.128  -1.610  1.00  0.00           O  
ATOM   4525  N   SER A1757      51.776  61.070   1.537  1.00  0.00           N  
ATOM   4526  CA  SER A1757      52.090  61.063   2.961  1.00  0.00           C  
ATOM   4527  C   SER A1757      51.201  60.068   3.695  1.00  0.00           C  
ATOM   4528  O   SER A1757      51.637  59.413   4.642  1.00  0.00           O  
ATOM   4529  CB  SER A1757      51.868  62.444   3.563  1.00  0.00           C  
ATOM   4530  OG  SER A1757      52.712  63.385   2.953  1.00  0.00           O  
ATOM   4531  N   CYS A1758      49.951  59.965   3.250  1.00  0.00           N  
ATOM   4532  CA  CYS A1758      48.991  59.068   3.866  1.00  0.00           C  
ATOM   4533  C   CYS A1758      49.324  57.600   3.629  1.00  0.00           C  
ATOM   4534  O   CYS A1758      49.075  56.756   4.490  1.00  0.00           O  
ATOM   4535  CB  CYS A1758      47.580  59.390   3.367  1.00  0.00           C  
ATOM   4536  SG  CYS A1758      46.872  60.930   4.053  1.00  0.00           S  
ATOM   4537  N   TYR A1760      49.891  57.295   2.466  1.00  0.00           N  
ATOM   4538  CA  TYR A1760      50.269  55.920   2.134  1.00  0.00           C  
ATOM   4539  C   TYR A1760      51.220  55.352   3.188  1.00  0.00           C  
ATOM   4540  O   TYR A1760      51.153  54.169   3.519  1.00  0.00           O  
ATOM   4541  CB  TYR A1760      50.960  55.869   0.767  1.00  0.00           C  
ATOM   4542  CG  TYR A1760      50.049  55.958  -0.428  1.00  0.00           C  
ATOM   4543  CD1 TYR A1760      48.701  55.613  -0.336  1.00  0.00           C  
ATOM   4544  CD2 TYR A1760      50.544  56.350  -1.669  1.00  0.00           C  
ATOM   4545  CE1 TYR A1760      47.872  55.658  -1.453  1.00  0.00           C  
ATOM   4546  CE2 TYR A1760      49.723  56.398  -2.793  1.00  0.00           C  
ATOM   4547  CZ  TYR A1760      48.390  56.053  -2.677  1.00  0.00           C  
ATOM   4548  OH  TYR A1760      47.567  56.120  -3.777  1.00  0.00           O  
ATOM   4549  N   ASP A1761      52.104  56.198   3.710  1.00  0.00           N  
ATOM   4550  CA  ASP A1761      53.071  55.758   4.711  1.00  0.00           C  
ATOM   4551  C   ASP A1761      52.453  55.413   6.059  1.00  0.00           C  
ATOM   4552  O   ASP A1761      52.987  54.575   6.785  1.00  0.00           O  
ATOM   4553  CB  ASP A1761      54.145  56.830   4.952  1.00  0.00           C  
ATOM   4554  CG  ASP A1761      54.931  57.173   3.704  1.00  0.00           C  
ATOM   4555  OD1 ASP A1761      55.427  56.251   3.022  1.00  0.00           O  
ATOM   4556  OD2 ASP A1761      55.066  58.377   3.411  1.00  0.00           O  
ATOM   4557  N   VAL A1762      51.330  56.045   6.392  1.00  0.00           N  
ATOM   4558  CA  VAL A1762      50.711  55.819   7.695  1.00  0.00           C  
ATOM   4559  C   VAL A1762      49.292  55.260   7.737  1.00  0.00           C  
ATOM   4560  O   VAL A1762      48.959  54.491   8.635  1.00  0.00           O  
ATOM   4561  CB  VAL A1762      50.749  57.115   8.523  1.00  0.00           C  
ATOM   4562  CG1 VAL A1762      52.200  57.550   8.735  1.00  0.00           C  
ATOM   4563  CG2 VAL A1762      49.974  58.212   7.810  1.00  0.00           C  
ATOM   4564  N   LEU A1798      48.452  55.640   6.783  1.00  0.00           N  
ATOM   4565  CA  LEU A1798      47.080  55.149   6.768  1.00  0.00           C  
ATOM   4566  C   LEU A1798      46.984  53.858   5.970  1.00  0.00           C  
ATOM   4567  O   LEU A1798      46.424  53.838   4.876  1.00  0.00           O  
ATOM   4568  CB  LEU A1798      46.134  56.205   6.175  1.00  0.00           C  
ATOM   4569  CG  LEU A1798      46.083  57.601   6.825  1.00  0.00           C  
ATOM   4570  CD1 LEU A1798      44.922  58.387   6.234  1.00  0.00           C  
ATOM   4571  CD2 LEU A1798      45.921  57.486   8.332  1.00  0.00           C  
ATOM   4572  N   TRP A1799      47.530  52.780   6.532  1.00  0.00           N  
ATOM   4573  CA  TRP A1799      47.518  51.475   5.873  1.00  0.00           C  
ATOM   4574  C   TRP A1799      46.117  50.883   5.820  1.00  0.00           C  
ATOM   4575  O   TRP A1799      45.329  51.030   6.756  1.00  0.00           O  
ATOM   4576  CB  TRP A1799      48.438  50.475   6.594  1.00  0.00           C  
ATOM   4577  CG  TRP A1799      49.758  51.037   7.052  1.00  0.00           C  
ATOM   4578  CD1 TRP A1799      50.493  52.015   6.444  1.00  0.00           C  
ATOM   4579  CD2 TRP A1799      50.514  50.622   8.198  1.00  0.00           C  
ATOM   4580  NE1 TRP A1799      51.655  52.233   7.141  1.00  0.00           N  
ATOM   4581  CE2 TRP A1799      51.694  51.392   8.221  1.00  0.00           C  
ATOM   4582  CE3 TRP A1799      50.308  49.670   9.208  1.00  0.00           C  
ATOM   4583  CZ2 TRP A1799      52.670  51.243   9.216  1.00  0.00           C  
ATOM   4584  CZ3 TRP A1799      51.286  49.521  10.202  1.00  0.00           C  
ATOM   4585  CH2 TRP A1799      52.447  50.304  10.194  1.00  0.00           C  
ATOM   4586  N   VAL A1800      45.817  50.202   4.718  1.00  0.00           N  
ATOM   4587  CA  VAL A1800      44.520  49.572   4.539  1.00  0.00           C  
ATOM   4588  C   VAL A1800      44.576  48.070   4.790  1.00  0.00           C  
ATOM   4589  O   VAL A1800      43.707  47.517   5.461  1.00  0.00           O  
ATOM   4590  CB  VAL A1800      43.986  49.812   3.123  1.00  0.00           C  
ATOM   4591  CG1 VAL A1800      42.734  48.970   2.881  1.00  0.00           C  
ATOM   4592  CG2 VAL A1800      43.673  51.285   2.947  1.00  0.00           C  
ATOM   4593  N   ALA A1801      45.603  47.415   4.262  1.00  0.00           N  
ATOM   4594  CA  ALA A1801      45.748  45.973   4.418  1.00  0.00           C  
ATOM   4595  C   ALA A1801      46.082  45.529   5.838  1.00  0.00           C  
ATOM   4596  O   ALA A1801      46.897  46.149   6.524  1.00  0.00           O  
ATOM   4597  CB  ALA A1801      46.806  45.454   3.454  1.00  0.00           C  
ATOM   4598  N   GLY A1809      45.440  44.445   6.266  1.00  0.00           N  
ATOM   4599  CA  GLY A1809      45.683  43.894   7.587  1.00  0.00           C  
ATOM   4600  C   GLY A1809      44.997  44.603   8.737  1.00  0.00           C  
ATOM   4601  O   GLY A1809      45.239  44.288   9.904  1.00  0.00           O  
ATOM   4602  N   GLN A1810      44.136  45.560   8.422  1.00  0.00           N  
ATOM   4603  CA  GLN A1810      43.442  46.302   9.464  1.00  0.00           C  
ATOM   4604  C   GLN A1810      42.054  45.743   9.707  1.00  0.00           C  
ATOM   4605  O   GLN A1810      41.548  44.952   8.916  1.00  0.00           O  
ATOM   4606  CB  GLN A1810      43.327  47.774   9.067  1.00  0.00           C  
ATOM   4607  CG  GLN A1810      44.643  48.396   8.670  1.00  0.00           C  
ATOM   4608  CD  GLN A1810      45.726  48.136   9.693  1.00  0.00           C  
ATOM   4609  OE1 GLN A1810      45.629  48.562  10.850  1.00  0.00           O  
ATOM   4610  NE2 GLN A1810      46.768  47.427   9.273  1.00  0.00           N  
ATOM   4611  N   THR A1812      41.442  46.154  10.810  1.00  0.00           N  
ATOM   4612  CA  THR A1812      40.090  45.718  11.118  1.00  0.00           C  
ATOM   4613  C   THR A1812      39.229  46.265   9.975  1.00  0.00           C  
ATOM   4614  O   THR A1812      39.683  47.116   9.205  1.00  0.00           O  
ATOM   4615  CB  THR A1812      39.601  46.330  12.441  1.00  0.00           C  
ATOM   4616  OG1 THR A1812      39.223  47.696  12.226  1.00  0.00           O  
ATOM   4617  CG2 THR A1812      40.706  46.286  13.488  1.00  0.00           C  
ATOM   4618  N   GLU A1813      37.993  45.798   9.853  1.00  0.00           N  
ATOM   4619  CA  GLU A1813      37.145  46.289   8.773  1.00  0.00           C  
ATOM   4620  C   GLU A1813      36.820  47.780   8.932  1.00  0.00           C  
ATOM   4621  O   GLU A1813      36.887  48.545   7.972  1.00  0.00           O  
ATOM   4622  CB  GLU A1813      35.847  45.480   8.698  1.00  0.00           C  
ATOM   4623  CG  GLU A1813      35.024  45.784   7.454  1.00  0.00           C  
ATOM   4624  CD  GLU A1813      33.691  45.064   7.433  1.00  0.00           C  
ATOM   4625  OE1 GLU A1813      33.672  43.832   7.647  1.00  0.00           O  
ATOM   4626  OE2 GLU A1813      32.662  45.731   7.193  1.00  0.00           O  
ATOM   4627  N   GLU A1814      36.478  48.180  10.152  1.00  0.00           N  
ATOM   4628  CA  GLU A1814      36.126  49.562  10.463  1.00  0.00           C  
ATOM   4629  C   GLU A1814      37.191  50.572  10.053  1.00  0.00           C  
ATOM   4630  O   GLU A1814      36.867  51.640   9.523  1.00  0.00           O  
ATOM   4631  CB  GLU A1814      35.862  49.711  11.962  1.00  0.00           C  
ATOM   4632  CG  GLU A1814      34.743  48.832  12.506  1.00  0.00           C  
ATOM   4633  CD  GLU A1814      35.025  47.343  12.356  1.00  0.00           C  
ATOM   4634  OE1 GLU A1814      36.103  46.888  12.797  1.00  0.00           O  
ATOM   4635  OE2 GLU A1814      34.162  46.627  11.801  1.00  0.00           O  
ATOM   4636  N   LEU A1815      38.456  50.233  10.315  1.00  0.00           N  
ATOM   4637  CA  LEU A1815      39.584  51.109   9.998  1.00  0.00           C  
ATOM   4638  C   LEU A1815      39.883  51.155   8.509  1.00  0.00           C  
ATOM   4639  O   LEU A1815      40.086  52.228   7.940  1.00  0.00           O  
ATOM   4640  CB  LEU A1815      40.840  50.661  10.749  1.00  0.00           C  
ATOM   4641  CG  LEU A1815      42.026  51.632  10.668  1.00  0.00           C  
ATOM   4642  CD1 LEU A1815      41.645  52.958  11.306  1.00  0.00           C  
ATOM   4643  CD2 LEU A1815      43.232  51.040  11.369  1.00  0.00           C  
ATOM   4644  N   ALA A1816      39.916  49.986   7.881  1.00  0.00           N  
ATOM   4645  CA  ALA A1816      40.185  49.902   6.454  1.00  0.00           C  
ATOM   4646  C   ALA A1816      39.117  50.645   5.666  1.00  0.00           C  
ATOM   4647  O   ALA A1816      39.417  51.319   4.683  1.00  0.00           O  
ATOM   4648  CB  ALA A1816      40.231  48.453   6.022  1.00  0.00           C  
ATOM   4649  N   THR A1817      37.870  50.522   6.106  1.00  0.00           N  
ATOM   4650  CA  THR A1817      36.754  51.175   5.434  1.00  0.00           C  
ATOM   4651  C   THR A1817      36.822  52.696   5.531  1.00  0.00           C  
ATOM   4652  O   THR A1817      36.568  53.395   4.550  1.00  0.00           O  
ATOM   4653  CB  THR A1817      35.399  50.681   5.992  1.00  0.00           C  
ATOM   4654  OG1 THR A1817      35.254  49.280   5.718  1.00  0.00           O  
ATOM   4655  CG2 THR A1817      34.250  51.429   5.341  1.00  0.00           C  
ATOM   4656  N   ALA A1818      37.170  53.211   6.703  1.00  0.00           N  
ATOM   4657  CA  ALA A1818      37.276  54.654   6.877  1.00  0.00           C  
ATOM   4658  C   ALA A1818      38.414  55.216   6.019  1.00  0.00           C  
ATOM   4659  O   ALA A1818      38.310  56.308   5.460  1.00  0.00           O  
ATOM   4660  CB  ALA A1818      37.510  54.990   8.345  1.00  0.00           C  
ATOM   4661  N   ARG A1819      39.500  54.463   5.913  1.00  0.00           N  
ATOM   4662  CA  ARG A1819      40.634  54.905   5.128  1.00  0.00           C  
ATOM   4663  C   ARG A1819      40.352  54.837   3.632  1.00  0.00           C  
ATOM   4664  O   ARG A1819      40.638  55.785   2.891  1.00  0.00           O  
ATOM   4665  CB  ARG A1819      41.863  54.079   5.509  1.00  0.00           C  
ATOM   4666  CG  ARG A1819      42.427  54.504   6.867  1.00  0.00           C  
ATOM   4667  CD  ARG A1819      43.594  53.650   7.339  1.00  0.00           C  
ATOM   4668  NE  ARG A1819      44.101  54.131   8.623  1.00  0.00           N  
ATOM   4669  CZ  ARG A1819      44.998  53.489   9.367  1.00  0.00           C  
ATOM   4670  NH1 ARG A1819      45.494  52.327   8.960  1.00  0.00           N  
ATOM   4671  NH2 ARG A1819      45.409  54.016  10.514  1.00  0.00           N  
ATOM   4672  N   LEU A1820      39.775  53.728   3.186  1.00  0.00           N  
ATOM   4673  CA  LEU A1820      39.448  53.571   1.775  1.00  0.00           C  
ATOM   4674  C   LEU A1820      38.432  54.618   1.326  1.00  0.00           C  
ATOM   4675  O   LEU A1820      38.430  55.036   0.169  1.00  0.00           O  
ATOM   4676  CB  LEU A1820      38.889  52.178   1.510  1.00  0.00           C  
ATOM   4677  CG  LEU A1820      39.898  51.039   1.548  1.00  0.00           C  
ATOM   4678  CD1 LEU A1820      39.165  49.730   1.379  1.00  0.00           C  
ATOM   4679  CD2 LEU A1820      40.934  51.232   0.453  1.00  0.00           C  
ATOM   4680  N   ALA A1821      37.558  55.030   2.240  1.00  0.00           N  
ATOM   4681  CA  ALA A1821      36.563  56.040   1.913  1.00  0.00           C  
ATOM   4682  C   ALA A1821      37.319  57.311   1.550  1.00  0.00           C  
ATOM   4683  O   ALA A1821      36.976  58.007   0.584  1.00  0.00           O  
ATOM   4684  CB  ALA A1821      35.667  56.295   3.108  1.00  0.00           C  
ATOM   4685  N   LEU A1822      38.356  57.596   2.336  1.00  0.00           N  
ATOM   4686  CA  LEU A1822      39.180  58.777   2.138  1.00  0.00           C  
ATOM   4687  C   LEU A1822      39.952  58.679   0.824  1.00  0.00           C  
ATOM   4688  O   LEU A1822      39.939  59.609   0.017  1.00  0.00           O  
ATOM   4689  CB  LEU A1822      40.142  58.938   3.317  1.00  0.00           C  
ATOM   4690  CG  LEU A1822      41.073  60.154   3.315  1.00  0.00           C  
ATOM   4691  CD1 LEU A1822      40.292  61.436   3.096  1.00  0.00           C  
ATOM   4692  CD2 LEU A1822      41.808  60.196   4.638  1.00  0.00           C  
ATOM   4693  N   TYR A1823      40.621  57.550   0.614  1.00  0.00           N  
ATOM   4694  CA  TYR A1823      41.375  57.331  -0.615  1.00  0.00           C  
ATOM   4695  C   TYR A1823      40.456  57.453  -1.834  1.00  0.00           C  
ATOM   4696  O   TYR A1823      40.811  58.067  -2.843  1.00  0.00           O  
ATOM   4697  CB  TYR A1823      42.027  55.942  -0.588  1.00  0.00           C  
ATOM   4698  CG  TYR A1823      43.241  55.859   0.305  1.00  0.00           C  
ATOM   4699  CD1 TYR A1823      44.266  56.791   0.195  1.00  0.00           C  
ATOM   4700  CD2 TYR A1823      43.378  54.841   1.242  1.00  0.00           C  
ATOM   4701  CE1 TYR A1823      45.397  56.716   0.990  1.00  0.00           C  
ATOM   4702  CE2 TYR A1823      44.513  54.756   2.049  1.00  0.00           C  
ATOM   4703  CZ  TYR A1823      45.518  55.702   1.913  1.00  0.00           C  
ATOM   4704  OH  TYR A1823      46.651  55.644   2.693  1.00  0.00           O  
ATOM   4705  N   GLY A1824      39.269  56.864  -1.727  1.00  0.00           N  
ATOM   4706  CA  GLY A1824      38.317  56.909  -2.818  1.00  0.00           C  
ATOM   4707  C   GLY A1824      37.873  58.322  -3.116  1.00  0.00           C  
ATOM   4708  O   GLY A1824      37.831  58.739  -4.275  1.00  0.00           O  
ATOM   4709  N   ALA A1825      37.530  59.065  -2.072  1.00  0.00           N  
ATOM   4710  CA  ALA A1825      37.093  60.435  -2.261  1.00  0.00           C  
ATOM   4711  C   ALA A1825      38.250  61.215  -2.889  1.00  0.00           C  
ATOM   4712  O   ALA A1825      38.051  62.040  -3.793  1.00  0.00           O  
ATOM   4713  CB  ALA A1825      36.697  61.046  -0.919  1.00  0.00           C  
ATOM   4714  N   ALA A1826      39.458  60.931  -2.405  1.00  0.00           N  
ATOM   4715  CA  ALA A1826      40.674  61.579  -2.882  1.00  0.00           C  
ATOM   4716  C   ALA A1826      40.894  61.292  -4.358  1.00  0.00           C  
ATOM   4717  O   ALA A1826      41.202  62.202  -5.139  1.00  0.00           O  
ATOM   4718  CB  ALA A1826      41.872  61.096  -2.076  1.00  0.00           C  
ATOM   4719  N   ARG A1827      40.738  60.026  -4.739  1.00  0.00           N  
ATOM   4720  CA  ARG A1827      40.920  59.631  -6.128  1.00  0.00           C  
ATOM   4721  C   ARG A1827      39.886  60.320  -7.011  1.00  0.00           C  
ATOM   4722  O   ARG A1827      40.199  60.764  -8.114  1.00  0.00           O  
ATOM   4723  CB  ARG A1827      40.791  58.116  -6.288  1.00  0.00           C  
ATOM   4724  CG  ARG A1827      41.106  57.643  -7.702  1.00  0.00           C  
ATOM   4725  CD  ARG A1827      40.355  56.374  -8.051  1.00  0.00           C  
ATOM   4726  NE  ARG A1827      38.923  56.618  -8.186  1.00  0.00           N  
ATOM   4727  CZ  ARG A1827      38.362  57.240  -9.218  1.00  0.00           C  
ATOM   4728  NH1 ARG A1827      39.113  57.678 -10.219  1.00  0.00           N  
ATOM   4729  NH2 ARG A1827      37.051  57.435  -9.242  1.00  0.00           N  
ATOM   4730  N   GLN A1991      38.654  60.404  -6.516  1.00  0.00           N  
ATOM   4731  CA  GLN A1991      37.564  61.039  -7.248  1.00  0.00           C  
ATOM   4732  C   GLN A1991      37.899  62.499  -7.563  1.00  0.00           C  
ATOM   4733  O   GLN A1991      37.699  62.978  -8.687  1.00  0.00           O  
ATOM   4734  CB  GLN A1991      36.277  60.969  -6.423  1.00  0.00           C  
ATOM   4735  CG  GLN A1991      35.060  61.613  -7.086  1.00  0.00           C  
ATOM   4736  CD  GLN A1991      34.620  60.903  -8.361  1.00  0.00           C  
ATOM   4737  OE1 GLN A1991      34.134  59.766  -8.326  1.00  0.00           O  
ATOM   4738  NE2 GLN A1991      34.788  61.576  -9.494  1.00  0.00           N  
ATOM   4739  N   VAL A1992      38.409  63.209  -6.569  1.00  0.00           N  
ATOM   4740  CA  VAL A1992      38.751  64.603  -6.780  1.00  0.00           C  
ATOM   4741  C   VAL A1992      39.878  64.737  -7.795  1.00  0.00           C  
ATOM   4742  O   VAL A1992      39.823  65.586  -8.694  1.00  0.00           O  
ATOM   4743  CB  VAL A1992      39.178  65.257  -5.483  1.00  0.00           C  
ATOM   4744  CG1 VAL A1992      39.498  66.716  -5.729  1.00  0.00           C  
ATOM   4745  CG2 VAL A1992      38.083  65.086  -4.446  1.00  0.00           C  
ATOM   4746  N   LEU A1993      40.896  63.893  -7.641  1.00  0.00           N  
ATOM   4747  CA  LEU A1993      42.038  63.895  -8.539  1.00  0.00           C  
ATOM   4748  C   LEU A1993      41.538  63.674  -9.965  1.00  0.00           C  
ATOM   4749  O   LEU A1993      41.920  64.386 -10.905  1.00  0.00           O  
ATOM   4750  CB  LEU A1993      43.012  62.787  -8.141  1.00  0.00           C  
ATOM   4751  CG  LEU A1993      44.248  62.677  -9.035  1.00  0.00           C  
ATOM   4752  CD1 LEU A1993      45.003  64.006  -9.043  1.00  0.00           C  
ATOM   4753  CD2 LEU A1993      45.131  61.553  -8.531  1.00  0.00           C  
ATOM   4754  N   TYR A1994      40.676  62.675 -10.112  1.00  0.00           N  
ATOM   4755  CA  TYR A1994      40.081  62.345 -11.398  1.00  0.00           C  
ATOM   4756  C   TYR A1994      39.419  63.591 -11.977  1.00  0.00           C  
ATOM   4757  O   TYR A1994      39.758  64.039 -13.066  1.00  0.00           O  
ATOM   4758  CB  TYR A1994      39.021  61.258 -11.214  1.00  0.00           C  
ATOM   4759  CG  TYR A1994      38.299  60.882 -12.484  1.00  0.00           C  
ATOM   4760  CD1 TYR A1994      38.776  59.860 -13.305  1.00  0.00           C  
ATOM   4761  CD2 TYR A1994      37.123  61.536 -12.857  1.00  0.00           C  
ATOM   4762  CE1 TYR A1994      38.096  59.490 -14.462  1.00  0.00           C  
ATOM   4763  CE2 TYR A1994      36.438  61.178 -14.012  1.00  0.00           C  
ATOM   4764  CZ  TYR A1994      36.927  60.153 -14.809  1.00  0.00           C  
ATOM   4765  OH  TYR A1994      36.236  59.781 -15.939  1.00  0.00           O  
ATOM   4766  N   ASN A1995      38.466  64.139 -11.232  1.00  0.00           N  
ATOM   4767  CA  ASN A1995      37.741  65.328 -11.651  1.00  0.00           C  
ATOM   4768  C   ASN A1995      38.666  66.444 -12.112  1.00  0.00           C  
ATOM   4769  O   ASN A1995      38.481  67.005 -13.197  1.00  0.00           O  
ATOM   4770  CB  ASN A1995      36.864  65.834 -10.504  1.00  0.00           C  
ATOM   4771  CG  ASN A1995      35.686  64.915 -10.217  1.00  0.00           C  
ATOM   4772  OD1 ASN A1995      35.515  63.873 -10.858  1.00  0.00           O  
ATOM   4773  ND2 ASN A1995      34.864  65.301  -9.252  1.00  0.00           N  
ATOM   4774  N   GLY A2012      39.657  66.763 -11.281  1.00  0.00           N  
ATOM   4775  CA  GLY A2012      40.591  67.825 -11.607  1.00  0.00           C  
ATOM   4776  C   GLY A2012      41.370  67.617 -12.894  1.00  0.00           C  
ATOM   4777  O   GLY A2012      41.588  68.564 -13.660  1.00  0.00           O  
ATOM   4778  N   MET A2013      41.802  66.383 -13.132  1.00  0.00           N  
ATOM   4779  CA  MET A2013      42.558  66.075 -14.331  1.00  0.00           C  
ATOM   4780  C   MET A2013      41.682  66.242 -15.563  1.00  0.00           C  
ATOM   4781  O   MET A2013      42.098  66.849 -16.550  1.00  0.00           O  
ATOM   4782  CB  MET A2013      43.108  64.655 -14.240  1.00  0.00           C  
ATOM   4783  CG  MET A2013      44.128  64.483 -13.131  1.00  0.00           C  
ATOM   4784  SD  MET A2013      44.597  62.764 -12.813  1.00  0.00           S  
ATOM   4785  CE  MET A2013      45.431  62.332 -14.327  1.00  0.00           C  
ATOM   4786  N   ARG A2014      40.466  65.707 -15.500  1.00  0.00           N  
ATOM   4787  CA  ARG A2014      39.515  65.811 -16.605  1.00  0.00           C  
ATOM   4788  C   ARG A2014      39.278  67.290 -16.913  1.00  0.00           C  
ATOM   4789  O   ARG A2014      39.314  67.707 -18.072  1.00  0.00           O  
ATOM   4790  CB  ARG A2014      38.191  65.146 -16.226  1.00  0.00           C  
ATOM   4791  CG  ARG A2014      38.298  63.663 -15.916  1.00  0.00           C  
ATOM   4792  CD  ARG A2014      38.012  62.808 -17.134  1.00  0.00           C  
ATOM   4793  NE  ARG A2014      36.658  63.026 -17.637  1.00  0.00           N  
ATOM   4794  CZ  ARG A2014      36.073  62.280 -18.569  1.00  0.00           C  
ATOM   4795  NH1 ARG A2014      36.724  61.254 -19.107  1.00  0.00           N  
ATOM   4796  NH2 ARG A2014      34.837  62.561 -18.964  1.00  0.00           N  
ATOM   4797  N   LEU A2015      39.042  68.075 -15.865  1.00  0.00           N  
ATOM   4798  CA  LEU A2015      38.811  69.499 -16.014  1.00  0.00           C  
ATOM   4799  C   LEU A2015      39.929  70.151 -16.826  1.00  0.00           C  
ATOM   4800  O   LEU A2015      39.674  70.977 -17.703  1.00  0.00           O  
ATOM   4801  CB  LEU A2015      38.740  70.166 -14.645  1.00  0.00           C  
ATOM   4802  CG  LEU A2015      38.351  71.640 -14.748  1.00  0.00           C  
ATOM   4803  CD1 LEU A2015      36.871  71.716 -15.050  1.00  0.00           C  
ATOM   4804  CD2 LEU A2015      38.674  72.374 -13.467  1.00  0.00           C  
ATOM   4805  N   LEU A2016      41.168  69.783 -16.519  1.00  0.00           N  
ATOM   4806  CA  LEU A2016      42.325  70.326 -17.217  1.00  0.00           C  
ATOM   4807  C   LEU A2016      42.430  69.825 -18.656  1.00  0.00           C  
ATOM   4808  O   LEU A2016      43.187  70.375 -19.455  1.00  0.00           O  
ATOM   4809  CB  LEU A2016      43.604  69.971 -16.457  1.00  0.00           C  
ATOM   4810  CG  LEU A2016      43.776  70.651 -15.099  1.00  0.00           C  
ATOM   4811  CD1 LEU A2016      44.905  69.995 -14.324  1.00  0.00           C  
ATOM   4812  CD2 LEU A2016      44.044  72.132 -15.313  1.00  0.00           C  
ATOM   4813  N   GLY A2017      41.672  68.784 -18.985  1.00  0.00           N  
ATOM   4814  CA  GLY A2017      41.710  68.246 -20.335  1.00  0.00           C  
ATOM   4815  C   GLY A2017      42.435  66.915 -20.436  1.00  0.00           C  
ATOM   4816  O   GLY A2017      42.594  66.368 -21.523  1.00  0.00           O  
ATOM   4817  N   LEU A2018      42.877  66.387 -19.302  1.00  0.00           N  
ATOM   4818  CA  LEU A2018      43.582  65.117 -19.295  1.00  0.00           C  
ATOM   4819  C   LEU A2018      42.630  63.931 -19.350  1.00  0.00           C  
ATOM   4820  O   LEU A2018      41.430  64.062 -19.096  1.00  0.00           O  
ATOM   4821  CB  LEU A2018      44.453  64.982 -18.036  1.00  0.00           C  
ATOM   4822  CG  LEU A2018      45.727  65.825 -17.946  1.00  0.00           C  
ATOM   4823  CD1 LEU A2018      45.368  67.290 -17.767  1.00  0.00           C  
ATOM   4824  CD2 LEU A2018      46.576  65.337 -16.785  1.00  0.00           C  
ATOM   4825  N   THR A2019      43.191  62.777 -19.695  1.00  0.00           N  
ATOM   4826  CA  THR A2019      42.454  61.529 -19.745  1.00  0.00           C  
ATOM   4827  C   THR A2019      43.124  60.647 -18.697  1.00  0.00           C  
ATOM   4828  O   THR A2019      44.178  60.063 -18.950  1.00  0.00           O  
ATOM   4829  CB  THR A2019      42.571  60.832 -21.120  1.00  0.00           C  
ATOM   4830  OG1 THR A2019      41.804  61.548 -22.095  1.00  0.00           O  
ATOM   4831  CG2 THR A2019      42.057  59.399 -21.033  1.00  0.00           C  
ATOM   4832  N   PRO A2020      42.538  60.562 -17.492  1.00  0.00           N  
ATOM   4833  CA  PRO A2020      43.148  59.726 -16.454  1.00  0.00           C  
ATOM   4834  C   PRO A2020      43.306  58.285 -16.933  1.00  0.00           C  
ATOM   4835  O   PRO A2020      42.334  57.662 -17.368  1.00  0.00           O  
ATOM   4836  CB  PRO A2020      42.162  59.839 -15.296  1.00  0.00           C  
ATOM   4837  CG  PRO A2020      41.589  61.228 -15.477  1.00  0.00           C  
ATOM   4838  CD  PRO A2020      41.371  61.299 -16.970  1.00  0.00           C  
ATOM   4839  N   VAL A2021      44.527  57.764 -16.868  1.00  0.00           N  
ATOM   4840  CA  VAL A2021      44.778  56.392 -17.281  1.00  0.00           C  
ATOM   4841  C   VAL A2021      44.143  55.479 -16.245  1.00  0.00           C  
ATOM   4842  O   VAL A2021      44.507  55.512 -15.067  1.00  0.00           O  
ATOM   4843  CB  VAL A2021      46.279  56.078 -17.339  1.00  0.00           C  
ATOM   4844  CG1 VAL A2021      46.487  54.640 -17.793  1.00  0.00           C  
ATOM   4845  CG2 VAL A2021      46.980  57.040 -18.277  1.00  0.00           C  
ATOM   4846  N   GLU A2022      43.192  54.664 -16.684  1.00  0.00           N  
ATOM   4847  CA  GLU A2022      42.503  53.752 -15.783  1.00  0.00           C  
ATOM   4848  C   GLU A2022      42.795  52.309 -16.172  1.00  0.00           C  
ATOM   4849  O   GLU A2022      43.211  51.498 -15.338  1.00  0.00           O  
ATOM   4850  CB  GLU A2022      40.997  54.047 -15.819  1.00  0.00           C  
ATOM   4851  CG  GLU A2022      40.690  55.502 -15.455  1.00  0.00           C  
ATOM   4852  CD  GLU A2022      39.242  55.909 -15.664  1.00  0.00           C  
ATOM   4853  OE1 GLU A2022      38.363  55.439 -14.907  1.00  0.00           O  
ATOM   4854  OE2 GLU A2022      38.987  56.711 -16.589  1.00  0.00           O  
ATOM   4855  N   ARG A2023      42.599  52.004 -17.450  1.00  0.00           N  
ATOM   4856  CA  ARG A2023      42.838  50.665 -17.977  1.00  0.00           C  
ATOM   4857  C   ARG A2023      44.299  50.517 -18.418  1.00  0.00           C  
ATOM   4858  O   ARG A2023      44.724  51.139 -19.396  1.00  0.00           O  
ATOM   4859  CB  ARG A2023      41.919  50.411 -19.177  1.00  0.00           C  
ATOM   4860  CG  ARG A2023      40.440  50.724 -18.940  1.00  0.00           C  
ATOM   4861  CD  ARG A2023      39.774  49.717 -18.008  1.00  0.00           C  
ATOM   4862  NE  ARG A2023      38.336  49.953 -17.869  1.00  0.00           N  
ATOM   4863  CZ  ARG A2023      37.455  49.865 -18.864  1.00  0.00           C  
ATOM   4864  NH1 ARG A2023      37.857  49.544 -20.087  1.00  0.00           N  
ATOM   4865  NH2 ARG A2023      36.168  50.099 -18.637  1.00  0.00           N  
ATOM   4866  N   MET A2024      45.062  49.693 -17.702  1.00  0.00           N  
ATOM   4867  CA  MET A2024      46.469  49.474 -18.037  1.00  0.00           C  
ATOM   4868  C   MET A2024      46.609  48.617 -19.292  1.00  0.00           C  
ATOM   4869  O   MET A2024      47.105  49.140 -20.313  1.00  0.00           O  
ATOM   4870  CB  MET A2024      47.199  48.785 -16.881  1.00  0.00           C  
ATOM   4871  CG  MET A2024      47.183  49.551 -15.570  1.00  0.00           C  
ATOM   4872  SD  MET A2024      47.790  51.242 -15.716  1.00  0.00           S  
ATOM   4873  CE  MET A2024      46.283  52.168 -15.337  1.00  0.00           C  
ATOM   4874  OXT MET A2024      46.220  47.430 -19.236  1.00  0.00           O  
HETATM 4875  N   ARG A 900      43.972  82.052 -36.884  1.00  0.00           N  
HETATM 4876  CA  ARG A 900      44.639  83.205 -36.209  1.00  0.00           C  
HETATM 4877  C   ARG A 900      46.150  83.005 -36.147  1.00  0.00           C  
HETATM 4878  O   ARG A 900      46.842  83.928 -35.666  1.00  0.00           O  
HETATM 4879  CB  ARG A 900      44.080  83.392 -34.788  1.00  0.00           C  
HETATM 4880  CG  ARG A 900      42.619  83.803 -34.755  1.00  0.00           C  
HETATM 4881  CD  ARG A 900      42.116  83.982 -33.337  1.00  0.00           C  
HETATM 4882  NE  ARG A 900      40.700  84.343 -33.288  1.00  0.00           N  
HETATM 4883  CZ  ARG A 900      40.206  85.521 -33.660  1.00  0.00           C  
HETATM 4884  NH1 ARG A 900      41.014  86.471 -34.114  1.00  0.00           N  
HETATM 4885  NH2 ARG A 900      38.899  85.751 -33.584  1.00  0.00           N  
HETATM 4886  OXT ARG A 900      46.623  81.932 -36.581  1.00  0.00           O  
TER
END
