# Supplementary material for: Backbone Brackets and Arginine Tweezers delineate Class I and Class II aminoacyl tRNA synthetases
Source: PLoS Comput Biol. 2018 Apr 16;14(4):e1006101. doi: 10.1371/journal.pcbi.1006101 (PMC5919687; doi:10.1371/journal.pcbi.1006101)
Supplement: S11 File — All structures of Class I aaRS with residues renumbered according to the MSA. (GZ) [file pcbi.1006101.s023.tar.gz › 1d2r_A_renum.pdb]

ATOM      1  N   MET A 265      54.714  13.002  41.939  1.00  0.00           N  
ATOM      2  CA  MET A 265      54.310  12.018  42.992  1.00  0.00           C  
ATOM      3  C   MET A 265      53.609  10.830  42.334  1.00  0.00           C  
ATOM      4  O   MET A 265      53.193  10.914  41.179  1.00  0.00           O  
ATOM      5  CB  MET A 265      53.333  12.666  43.974  1.00  0.00           C  
ATOM      6  CG  MET A 265      53.505  14.158  44.167  1.00  0.00           C  
ATOM      7  SD  MET A 265      52.078  14.883  45.032  1.00  0.00           S  
ATOM      8  CE  MET A 265      50.895  15.119  43.656  1.00  0.00           C  
ATOM      9  N   LYS A 266      53.469   9.731  43.071  1.00  0.00           N  
ATOM     10  CA  LYS A 266      52.791   8.553  42.544  1.00  0.00           C  
ATOM     11  C   LYS A 266      51.289   8.772  42.647  1.00  0.00           C  
ATOM     12  O   LYS A 266      50.833   9.561  43.474  1.00  0.00           O  
ATOM     13  CB  LYS A 266      53.192   7.306  43.330  1.00  0.00           C  
ATOM     14  CG  LYS A 266      54.616   6.878  43.081  1.00  0.00           C  
ATOM     15  CD  LYS A 266      54.997   5.705  43.969  1.00  0.00           C  
ATOM     16  CE  LYS A 266      56.350   5.123  43.566  1.00  0.00           C  
ATOM     17  NZ  LYS A 266      56.309   4.595  42.164  1.00  0.00           N  
ATOM     18  N   THR A 267      50.516   8.088  41.808  1.00  0.00           N  
ATOM     19  CA  THR A 267      49.068   8.248  41.839  1.00  0.00           C  
ATOM     20  C   THR A 267      48.379   7.004  42.365  1.00  0.00           C  
ATOM     21  O   THR A 267      48.702   5.891  41.969  1.00  0.00           O  
ATOM     22  CB  THR A 267      48.516   8.537  40.446  1.00  0.00           C  
ATOM     23  OG1 THR A 267      49.266   9.597  39.843  1.00  0.00           O  
ATOM     24  CG2 THR A 267      47.059   8.938  40.535  1.00  0.00           C  
ATOM     25  N   ILE A 268      47.425   7.198  43.260  1.00  0.00           N  
ATOM     26  CA  ILE A 268      46.688   6.082  43.818  1.00  0.00           C  
ATOM     27  C   ILE A 268      45.213   6.204  43.471  1.00  0.00           C  
ATOM     28  O   ILE A 268      44.593   7.228  43.737  1.00  0.00           O  
ATOM     29  CB  ILE A 268      46.836   6.047  45.345  1.00  0.00           C  
ATOM     30  CG1 ILE A 268      48.292   5.749  45.699  1.00  0.00           C  
ATOM     31  CG2 ILE A 268      45.875   5.030  45.951  1.00  0.00           C  
ATOM     32  CD1 ILE A 268      48.578   5.675  47.196  1.00  0.00           C  
ATOM     33  N   PHE A 269      44.652   5.162  42.868  1.00  0.00           N  
ATOM     34  CA  PHE A 269      43.240   5.184  42.510  1.00  0.00           C  
ATOM     35  C   PHE A 269      42.501   4.202  43.415  1.00  0.00           C  
ATOM     36  O   PHE A 269      42.986   3.110  43.676  1.00  0.00           O  
ATOM     37  CB  PHE A 269      43.059   4.808  41.024  1.00  0.00           C  
ATOM     38  CG  PHE A 269      41.628   4.889  40.541  1.00  0.00           C  
ATOM     39  CD1 PHE A 269      40.715   3.884  40.854  1.00  0.00           C  
ATOM     40  CD2 PHE A 269      41.174   6.001  39.840  1.00  0.00           C  
ATOM     41  CE1 PHE A 269      39.369   3.980  40.484  1.00  0.00           C  
ATOM     42  CE2 PHE A 269      39.825   6.109  39.463  1.00  0.00           C  
ATOM     43  CZ  PHE A 269      38.916   5.094  39.791  1.00  0.00           C  
ATOM     44  N   SER A 270      41.330   4.593  43.897  1.00  0.00           N  
ATOM     45  CA  SER A 270      40.551   3.733  44.762  1.00  0.00           C  
ATOM     46  C   SER A 270      39.068   3.832  44.423  1.00  0.00           C  
ATOM     47  O   SER A 270      38.488   4.915  44.478  1.00  0.00           O  
ATOM     48  CB  SER A 270      40.789   4.134  46.214  1.00  0.00           C  
ATOM     49  OG  SER A 270      39.925   3.449  47.112  1.00  0.00           O  
ATOM     50  N   GLY A 272      38.453   2.707  44.063  1.00  0.00           N  
ATOM     51  CA  GLY A 272      37.035   2.713  43.730  1.00  0.00           C  
ATOM     52  C   GLY A 272      36.180   2.491  44.964  1.00  0.00           C  
ATOM     53  O   GLY A 272      36.515   1.668  45.801  1.00  0.00           O  
ATOM     54  N   ILE A 273      35.070   3.201  45.095  1.00  0.00           N  
ATOM     55  CA  ILE A 273      34.241   3.035  46.277  1.00  0.00           C  
ATOM     56  C   ILE A 273      32.830   2.559  45.886  1.00  0.00           C  
ATOM     57  O   ILE A 273      32.103   3.245  45.180  1.00  0.00           O  
ATOM     58  CB  ILE A 273      34.144   4.382  47.089  1.00  0.00           C  
ATOM     59  CG1 ILE A 273      35.478   5.132  47.060  1.00  0.00           C  
ATOM     60  CG2 ILE A 273      33.783   4.105  48.541  1.00  0.00           C  
ATOM     61  CD1 ILE A 273      36.672   4.373  47.632  1.00  0.00           C  
ATOM     62  N   GLN A 274      32.446   1.381  46.346  1.00  0.00           N  
ATOM     63  CA  GLN A 274      31.138   0.854  46.040  1.00  0.00           C  
ATOM     64  C   GLN A 274      30.080   1.567  46.856  1.00  0.00           C  
ATOM     65  O   GLN A 274      30.155   1.608  48.073  1.00  0.00           O  
ATOM     66  CB  GLN A 274      31.112  -0.629  46.365  1.00  0.00           C  
ATOM     67  CG  GLN A 274      31.378  -1.517  45.191  1.00  0.00           C  
ATOM     68  CD  GLN A 274      30.136  -1.694  44.331  1.00  0.00           C  
ATOM     69  OE1 GLN A 274      30.146  -2.432  43.342  1.00  0.00           O  
ATOM     70  NE2 GLN A 274      29.050  -1.021  44.713  1.00  0.00           N  
ATOM     71  N   PRO A 275      29.080   2.151  46.196  1.00  0.00           N  
ATOM     72  CA  PRO A 275      28.019   2.851  46.913  1.00  0.00           C  
ATOM     73  C   PRO A 275      27.088   1.898  47.645  1.00  0.00           C  
ATOM     74  O   PRO A 275      26.326   1.156  47.024  1.00  0.00           O  
ATOM     75  CB  PRO A 275      27.315   3.632  45.807  1.00  0.00           C  
ATOM     76  CG  PRO A 275      27.504   2.758  44.625  1.00  0.00           C  
ATOM     77  CD  PRO A 275      28.953   2.372  44.753  1.00  0.00           C  
ATOM     78  N   SER A 276      27.178   1.918  48.975  1.00  0.00           N  
ATOM     79  CA  SER A 276      26.358   1.077  49.870  1.00  0.00           C  
ATOM     80  C   SER A 276      26.116   1.783  51.219  1.00  0.00           C  
ATOM     81  O   SER A 276      25.617   1.159  52.160  1.00  0.00           O  
ATOM     82  CB  SER A 276      27.043  -0.282  50.117  1.00  0.00           C  
ATOM     83  OG  SER A 276      27.106  -1.054  48.926  1.00  0.00           O  
ATOM     84  N   GLY A 277      26.443   3.081  51.285  1.00  0.00           N  
ATOM     85  CA  GLY A 277      26.265   3.865  52.504  1.00  0.00           C  
ATOM     86  C   GLY A 277      26.527   3.133  53.822  1.00  0.00           C  
ATOM     87  O   GLY A 277      25.867   3.398  54.835  1.00  0.00           O  
ATOM     88  N   VAL A 279      27.493   2.213  53.821  1.00  0.00           N  
ATOM     89  CA  VAL A 279      27.797   1.456  55.027  1.00  0.00           C  
ATOM     90  C   VAL A 279      29.227   0.946  55.073  1.00  0.00           C  
ATOM     91  O   VAL A 279      29.542  -0.125  54.537  1.00  0.00           O  
ATOM     92  CB  VAL A 279      26.849   0.242  55.171  1.00  0.00           C  
ATOM     93  CG1 VAL A 279      26.932  -0.643  53.921  1.00  0.00           C  
ATOM     94  CG2 VAL A 279      27.219  -0.558  56.397  1.00  0.00           C  
ATOM     95  N   ILE A 280      30.104   1.715  55.701  1.00  0.00           N  
ATOM     96  CA  ILE A 280      31.484   1.276  55.826  1.00  0.00           C  
ATOM     97  C   ILE A 280      31.756   0.913  57.291  1.00  0.00           C  
ATOM     98  O   ILE A 280      31.530   1.722  58.198  1.00  0.00           O  
ATOM     99  CB  ILE A 280      32.457   2.351  55.305  1.00  0.00           C  
ATOM    100  CG1 ILE A 280      32.281   3.657  56.052  1.00  0.00           C  
ATOM    101  CG2 ILE A 280      32.167   2.619  53.835  1.00  0.00           C  
ATOM    102  CD1 ILE A 280      33.194   4.753  55.533  1.00  0.00           C  
ATOM    103  N   THR A 281      32.210  -0.323  57.512  1.00  0.00           N  
ATOM    104  CA  THR A 281      32.482  -0.845  58.858  1.00  0.00           C  
ATOM    105  C   THR A 281      33.672  -0.230  59.588  1.00  0.00           C  
ATOM    106  O   THR A 281      34.583   0.346  58.979  1.00  0.00           O  
ATOM    107  CB  THR A 281      32.709  -2.368  58.841  1.00  0.00           C  
ATOM    108  OG1 THR A 281      33.899  -2.659  58.101  1.00  0.00           O  
ATOM    109  CG2 THR A 281      31.536  -3.088  58.208  1.00  0.00           C  
ATOM    110  N   ILE A 282      33.643  -0.372  60.910  1.00  0.00           N  
ATOM    111  CA  ILE A 282      34.687   0.150  61.776  1.00  0.00           C  
ATOM    112  C   ILE A 282      35.991  -0.544  61.406  1.00  0.00           C  
ATOM    113  O   ILE A 282      37.084  -0.033  61.654  1.00  0.00           O  
ATOM    114  CB  ILE A 282      34.344  -0.107  63.272  1.00  0.00           C  
ATOM    115  CG1 ILE A 282      35.345   0.608  64.166  1.00  0.00           C  
ATOM    116  CG2 ILE A 282      34.367  -1.574  63.585  1.00  0.00           C  
ATOM    117  CD1 ILE A 282      35.034   2.084  64.305  1.00  0.00           C  
ATOM    118  N   GLY A 283      35.855  -1.714  60.794  1.00  0.00           N  
ATOM    119  CA  GLY A 283      37.012  -2.466  60.374  1.00  0.00           C  
ATOM    120  C   GLY A 283      37.623  -1.782  59.179  1.00  0.00           C  
ATOM    121  O   GLY A 283      38.841  -1.693  59.073  1.00  0.00           O  
ATOM    122  N   ASN A 284      36.781  -1.291  58.274  1.00  0.00           N  
ATOM    123  CA  ASN A 284      37.274  -0.582  57.083  1.00  0.00           C  
ATOM    124  C   ASN A 284      37.990   0.693  57.525  1.00  0.00           C  
ATOM    125  O   ASN A 284      39.059   1.023  57.011  1.00  0.00           O  
ATOM    126  CB  ASN A 284      36.110  -0.208  56.145  1.00  0.00           C  
ATOM    127  CG  ASN A 284      35.485  -1.432  55.444  1.00  0.00           C  
ATOM    128  OD1 ASN A 284      34.281  -1.452  55.146  1.00  0.00           O  
ATOM    129  ND2 ASN A 284      36.309  -2.447  55.166  1.00  0.00           N  
ATOM    130  N   TYR A 285      37.383   1.404  58.476  1.00  0.00           N  
ATOM    131  CA  TYR A 285      37.955   2.636  59.000  1.00  0.00           C  
ATOM    132  C   TYR A 285      39.319   2.378  59.639  1.00  0.00           C  
ATOM    133  O   TYR A 285      40.253   3.146  59.434  1.00  0.00           O  
ATOM    134  CB  TYR A 285      36.994   3.266  60.019  1.00  0.00           C  
ATOM    135  CG  TYR A 285      37.520   4.535  60.674  1.00  0.00           C  
ATOM    136  CD1 TYR A 285      38.290   4.484  61.831  1.00  0.00           C  
ATOM    137  CD2 TYR A 285      37.265   5.781  60.127  1.00  0.00           C  
ATOM    138  CE1 TYR A 285      38.793   5.635  62.425  1.00  0.00           C  
ATOM    139  CE2 TYR A 285      37.765   6.941  60.716  1.00  0.00           C  
ATOM    140  CZ  TYR A 285      38.529   6.853  61.864  1.00  0.00           C  
ATOM    141  OH  TYR A 285      39.030   7.988  62.437  1.00  0.00           O  
ATOM    142  N   ILE A 286      39.428   1.296  60.406  1.00  0.00           N  
ATOM    143  CA  ILE A 286      40.674   0.963  61.072  1.00  0.00           C  
ATOM    144  C   ILE A 286      41.672   0.392  60.083  1.00  0.00           C  
ATOM    145  O   ILE A 286      42.857   0.712  60.131  1.00  0.00           O  
ATOM    146  CB  ILE A 286      40.437  -0.068  62.181  1.00  0.00           C  
ATOM    147  CG1 ILE A 286      39.536   0.523  63.254  1.00  0.00           C  
ATOM    148  CG2 ILE A 286      41.750  -0.499  62.774  1.00  0.00           C  
ATOM    149  CD1 ILE A 286      39.258  -0.413  64.386  1.00  0.00           C  
ATOM    150  N   GLY A 287      41.171  -0.436  59.169  1.00  0.00           N  
ATOM    151  CA  GLY A 287      42.012  -1.088  58.181  1.00  0.00           C  
ATOM    152  C   GLY A 287      42.723  -0.247  57.139  1.00  0.00           C  
ATOM    153  O   GLY A 287      43.918  -0.434  56.901  1.00  0.00           O  
ATOM    154  N   ALA A 288      42.007   0.670  56.497  1.00  0.00           N  
ATOM    155  CA  ALA A 288      42.631   1.509  55.466  1.00  0.00           C  
ATOM    156  C   ALA A 288      42.133   2.965  55.441  1.00  0.00           C  
ATOM    157  O   ALA A 288      42.931   3.908  55.375  1.00  0.00           O  
ATOM    158  CB  ALA A 288      42.429   0.870  54.097  1.00  0.00           C  
ATOM    159  N   LEU A 289      40.815   3.134  55.494  1.00  0.00           N  
ATOM    160  CA  LEU A 289      40.193   4.450  55.469  1.00  0.00           C  
ATOM    161  C   LEU A 289      40.958   5.488  56.283  1.00  0.00           C  
ATOM    162  O   LEU A 289      41.336   6.529  55.752  1.00  0.00           O  
ATOM    163  CB  LEU A 289      38.764   4.365  56.008  1.00  0.00           C  
ATOM    164  CG  LEU A 289      37.648   5.122  55.295  1.00  0.00           C  
ATOM    165  CD1 LEU A 289      38.149   6.457  54.812  1.00  0.00           C  
ATOM    166  CD2 LEU A 289      37.181   4.302  54.133  1.00  0.00           C  
ATOM    167  N   ARG A 290      41.185   5.207  57.566  1.00  0.00           N  
ATOM    168  CA  ARG A 290      41.879   6.150  58.433  1.00  0.00           C  
ATOM    169  C   ARG A 290      43.290   6.458  57.934  1.00  0.00           C  
ATOM    170  O   ARG A 290      43.787   7.561  58.156  1.00  0.00           O  
ATOM    171  CB  ARG A 290      41.904   5.635  59.881  1.00  0.00           C  
ATOM    172  CG  ARG A 290      42.346   6.686  60.893  1.00  0.00           C  
ATOM    173  CD  ARG A 290      42.340   6.158  62.325  1.00  0.00           C  
ATOM    174  NE  ARG A 290      43.135   4.926  62.442  1.00  0.00           N  
ATOM    175  CZ  ARG A 290      43.540   4.391  63.592  1.00  0.00           C  
ATOM    176  NH1 ARG A 290      43.229   4.978  64.744  1.00  0.00           N  
ATOM    177  NH2 ARG A 290      44.256   3.273  63.587  1.00  0.00           N  
ATOM    178  N   GLN A 291      43.884   5.507  57.200  1.00  0.00           N  
ATOM    179  CA  GLN A 291      45.235   5.647  56.634  1.00  0.00           C  
ATOM    180  C   GLN A 291      45.343   6.432  55.321  1.00  0.00           C  
ATOM    181  O   GLN A 291      46.414   6.937  54.992  1.00  0.00           O  
ATOM    182  CB  GLN A 291      45.904   4.279  56.449  1.00  0.00           C  
ATOM    183  CG  GLN A 291      46.473   3.677  57.736  1.00  0.00           C  
ATOM    184  CD  GLN A 291      47.550   4.555  58.401  1.00  0.00           C  
ATOM    185  OE1 GLN A 291      48.677   4.685  57.901  1.00  0.00           O  
ATOM    186  NE2 GLN A 291      47.192   5.176  59.524  1.00  0.00           N  
ATOM    187  N   PHE A 292      44.268   6.487  54.540  1.00  0.00           N  
ATOM    188  CA  PHE A 292      44.266   7.292  53.321  1.00  0.00           C  
ATOM    189  C   PHE A 292      44.277   8.762  53.735  1.00  0.00           C  
ATOM    190  O   PHE A 292      44.872   9.599  53.062  1.00  0.00           O  
ATOM    191  CB  PHE A 292      43.008   7.042  52.491  1.00  0.00           C  
ATOM    192  CG  PHE A 292      42.984   5.716  51.814  1.00  0.00           C  
ATOM    193  CD1 PHE A 292      44.136   5.196  51.239  1.00  0.00           C  
ATOM    194  CD2 PHE A 292      41.802   4.986  51.737  1.00  0.00           C  
ATOM    195  CE1 PHE A 292      44.112   3.962  50.595  1.00  0.00           C  
ATOM    196  CE2 PHE A 292      41.765   3.749  51.093  1.00  0.00           C  
ATOM    197  CZ  PHE A 292      42.923   3.236  50.521  1.00  0.00           C  
ATOM    198  N   VAL A 293      43.607   9.076  54.842  1.00  0.00           N  
ATOM    199  CA  VAL A 293      43.560  10.455  55.326  1.00  0.00           C  
ATOM    200  C   VAL A 293      44.957  11.047  55.492  1.00  0.00           C  
ATOM    201  O   VAL A 293      45.125  12.267  55.492  1.00  0.00           O  
ATOM    202  CB  VAL A 293      42.837  10.567  56.671  1.00  0.00           C  
ATOM    203  CG1 VAL A 293      42.719  12.023  57.060  1.00  0.00           C  
ATOM    204  CG2 VAL A 293      41.469   9.929  56.579  1.00  0.00           C  
ATOM    205  N   GLU A 294      45.951  10.177  55.644  1.00  0.00           N  
ATOM    206  CA  GLU A 294      47.338  10.605  55.784  1.00  0.00           C  
ATOM    207  C   GLU A 294      48.036  10.581  54.426  1.00  0.00           C  
ATOM    208  O   GLU A 294      48.704  11.546  54.044  1.00  0.00           O  
ATOM    209  CB  GLU A 294      48.090   9.681  56.734  1.00  0.00           C  
ATOM    210  CG  GLU A 294      48.131  10.131  58.185  1.00  0.00           C  
ATOM    211  CD  GLU A 294      48.961   9.183  59.055  1.00  0.00           C  
ATOM    212  OE1 GLU A 294      50.158   8.981  58.735  1.00  0.00           O  
ATOM    213  OE2 GLU A 294      48.417   8.634  60.046  1.00  0.00           O  
ATOM    214  N   LEU A 295      47.869   9.473  53.705  1.00  0.00           N  
ATOM    215  CA  LEU A 295      48.481   9.299  52.397  1.00  0.00           C  
ATOM    216  C   LEU A 295      48.089  10.374  51.396  1.00  0.00           C  
ATOM    217  O   LEU A 295      48.873  10.709  50.502  1.00  0.00           O  
ATOM    218  CB  LEU A 295      48.118   7.928  51.824  1.00  0.00           C  
ATOM    219  CG  LEU A 295      48.666   6.701  52.537  1.00  0.00           C  
ATOM    220  CD1 LEU A 295      48.173   5.446  51.844  1.00  0.00           C  
ATOM    221  CD2 LEU A 295      50.173   6.755  52.518  1.00  0.00           C  
ATOM    222  N   GLN A 296      46.884  10.923  51.548  1.00  0.00           N  
ATOM    223  CA  GLN A 296      46.391  11.943  50.623  1.00  0.00           C  
ATOM    224  C   GLN A 296      47.288  13.175  50.476  1.00  0.00           C  
ATOM    225  O   GLN A 296      47.130  13.937  49.526  1.00  0.00           O  
ATOM    226  CB  GLN A 296      44.969  12.381  51.003  1.00  0.00           C  
ATOM    227  CG  GLN A 296      44.853  13.202  52.261  1.00  0.00           C  
ATOM    228  CD  GLN A 296      43.418  13.557  52.587  1.00  0.00           C  
ATOM    229  OE1 GLN A 296      42.705  14.092  51.750  1.00  0.00           O  
ATOM    230  NE2 GLN A 296      42.987  13.257  53.808  1.00  0.00           N  
ATOM    231  N   HIS A 297      48.230  13.365  51.396  1.00  0.00           N  
ATOM    232  CA  HIS A 297      49.121  14.507  51.309  1.00  0.00           C  
ATOM    233  C   HIS A 297      50.404  14.201  50.560  1.00  0.00           C  
ATOM    234  O   HIS A 297      50.966  15.082  49.918  1.00  0.00           O  
ATOM    235  CB  HIS A 297      49.465  15.049  52.695  1.00  0.00           C  
ATOM    236  CG  HIS A 297      48.311  15.686  53.397  1.00  0.00           C  
ATOM    237  ND1 HIS A 297      47.485  14.992  54.250  1.00  0.00           N  
ATOM    238  CD2 HIS A 297      47.828  16.948  53.346  1.00  0.00           C  
ATOM    239  CE1 HIS A 297      46.538  15.800  54.695  1.00  0.00           C  
ATOM    240  NE2 HIS A 297      46.721  16.992  54.161  1.00  0.00           N  
ATOM    241  N   GLU A 299      50.869  12.960  50.642  1.00  0.00           N  
ATOM    242  CA  GLU A 299      52.100  12.562  49.958  1.00  0.00           C  
ATOM    243  C   GLU A 299      51.836  12.115  48.533  1.00  0.00           C  
ATOM    244  O   GLU A 299      52.509  12.543  47.594  1.00  0.00           O  
ATOM    245  CB  GLU A 299      52.793  11.405  50.682  1.00  0.00           C  
ATOM    246  CG  GLU A 299      53.282  11.704  52.096  1.00  0.00           C  
ATOM    247  CD  GLU A 299      54.086  10.538  52.704  1.00  0.00           C  
ATOM    248  OE1 GLU A 299      54.386  10.573  53.923  1.00  0.00           O  
ATOM    249  OE2 GLU A 299      54.418   9.591  51.950  1.00  0.00           O  
ATOM    250  N   TYR A 306      50.859  11.230  48.389  1.00  0.00           N  
ATOM    251  CA  TYR A 306      50.487  10.700  47.092  1.00  0.00           C  
ATOM    252  C   TYR A 306      49.371  11.506  46.439  1.00  0.00           C  
ATOM    253  O   TYR A 306      48.820  12.441  47.024  1.00  0.00           O  
ATOM    254  CB  TYR A 306      50.040   9.260  47.252  1.00  0.00           C  
ATOM    255  CG  TYR A 306      51.131   8.342  47.734  1.00  0.00           C  
ATOM    256  CD1 TYR A 306      52.200   7.999  46.897  1.00  0.00           C  
ATOM    257  CD2 TYR A 306      51.074   7.770  49.005  1.00  0.00           C  
ATOM    258  CE1 TYR A 306      53.180   7.101  47.311  1.00  0.00           C  
ATOM    259  CE2 TYR A 306      52.047   6.873  49.428  1.00  0.00           C  
ATOM    260  CZ  TYR A 306      53.095   6.539  48.575  1.00  0.00           C  
ATOM    261  OH  TYR A 306      54.042   5.621  48.973  1.00  0.00           O  
ATOM    262  N   ASN A 307      49.039  11.137  45.210  1.00  0.00           N  
ATOM    263  CA  ASN A 307      47.977  11.813  44.497  1.00  0.00           C  
ATOM    264  C   ASN A 307      46.782  10.868  44.492  1.00  0.00           C  
ATOM    265  O   ASN A 307      46.689   9.993  43.644  1.00  0.00           O  
ATOM    266  CB  ASN A 307      48.415  12.113  43.078  1.00  0.00           C  
ATOM    267  CG  ASN A 307      47.606  13.215  42.468  1.00  0.00           C  
ATOM    268  OD1 ASN A 307      46.419  13.043  42.196  1.00  0.00           O  
ATOM    269  ND2 ASN A 307      48.229  14.374  42.274  1.00  0.00           N  
ATOM    270  N   CYS A 308      45.874  11.063  45.443  1.00  0.00           N  
ATOM    271  CA  CYS A 308      44.713  10.202  45.594  1.00  0.00           C  
ATOM    272  C   CYS A 308      43.462  10.513  44.756  1.00  0.00           C  
ATOM    273  O   CYS A 308      43.069  11.667  44.619  1.00  0.00           O  
ATOM    274  CB  CYS A 308      44.327  10.117  47.088  1.00  0.00           C  
ATOM    275  SG  CYS A 308      45.470   9.114  48.129  1.00  0.00           S  
ATOM    276  N   TYR A 309      42.850   9.465  44.189  1.00  0.00           N  
ATOM    277  CA  TYR A 309      41.611   9.560  43.397  1.00  0.00           C  
ATOM    278  C   TYR A 309      40.593   8.649  44.055  1.00  0.00           C  
ATOM    279  O   TYR A 309      40.783   7.444  44.096  1.00  0.00           O  
ATOM    280  CB  TYR A 309      41.810   9.064  41.961  1.00  0.00           C  
ATOM    281  CG  TYR A 309      42.360  10.083  41.018  1.00  0.00           C  
ATOM    282  CD1 TYR A 309      43.721  10.129  40.738  1.00  0.00           C  
ATOM    283  CD2 TYR A 309      41.533  11.035  40.444  1.00  0.00           C  
ATOM    284  CE1 TYR A 309      44.254  11.101  39.912  1.00  0.00           C  
ATOM    285  CE2 TYR A 309      42.056  12.016  39.615  1.00  0.00           C  
ATOM    286  CZ  TYR A 309      43.418  12.045  39.356  1.00  0.00           C  
ATOM    287  OH  TYR A 309      43.967  13.029  38.563  1.00  0.00           O  
ATOM    288  N   PHE A 310      39.517   9.221  44.561  1.00  0.00           N  
ATOM    289  CA  PHE A 310      38.477   8.438  45.201  1.00  0.00           C  
ATOM    290  C   PHE A 310      37.266   8.511  44.290  1.00  0.00           C  
ATOM    291  O   PHE A 310      36.626   9.551  44.164  1.00  0.00           O  
ATOM    292  CB  PHE A 310      38.166   9.009  46.592  1.00  0.00           C  
ATOM    293  CG  PHE A 310      39.291   8.836  47.590  1.00  0.00           C  
ATOM    294  CD1 PHE A 310      39.420   7.657  48.317  1.00  0.00           C  
ATOM    295  CD2 PHE A 310      40.248   9.845  47.771  1.00  0.00           C  
ATOM    296  CE1 PHE A 310      40.491   7.484  49.205  1.00  0.00           C  
ATOM    297  CE2 PHE A 310      41.320   9.685  48.652  1.00  0.00           C  
ATOM    298  CZ  PHE A 310      41.450   8.506  49.375  1.00  0.00           C  
ATOM    299  N   CYS A 311      36.963   7.396  43.644  1.00  0.00           N  
ATOM    300  CA  CYS A 311      35.862   7.333  42.694  1.00  0.00           C  
ATOM    301  C   CYS A 311      34.693   6.480  43.152  1.00  0.00           C  
ATOM    302  O   CYS A 311      34.852   5.284  43.354  1.00  0.00           O  
ATOM    303  CB  CYS A 311      36.393   6.784  41.366  1.00  0.00           C  
ATOM    304  SG  CYS A 311      35.128   6.570  40.102  1.00  0.00           S  
ATOM    305  N   ILE A 312      33.522   7.088  43.296  1.00  0.00           N  
ATOM    306  CA  ILE A 312      32.326   6.364  43.716  1.00  0.00           C  
ATOM    307  C   ILE A 312      31.721   5.608  42.515  1.00  0.00           C  
ATOM    308  O   ILE A 312      30.810   6.101  41.869  1.00  0.00           O  
ATOM    309  CB  ILE A 312      31.286   7.343  44.275  1.00  0.00           C  
ATOM    310  CG1 ILE A 312      31.929   8.175  45.375  1.00  0.00           C  
ATOM    311  CG2 ILE A 312      30.045   6.585  44.763  1.00  0.00           C  
ATOM    312  CD1 ILE A 312      30.997   9.195  46.023  1.00  0.00           C  
ATOM    313  N   VAL A 313      32.224   4.412  42.226  1.00  0.00           N  
ATOM    314  CA  VAL A 313      31.766   3.614  41.093  1.00  0.00           C  
ATOM    315  C   VAL A 313      30.279   3.262  41.056  1.00  0.00           C  
ATOM    316  O   VAL A 313      29.902   2.136  41.382  1.00  0.00           O  
ATOM    317  CB  VAL A 313      32.580   2.310  41.003  1.00  0.00           C  
ATOM    318  CG1 VAL A 313      34.008   2.623  40.602  1.00  0.00           C  
ATOM    319  CG2 VAL A 313      32.572   1.597  42.339  1.00  0.00           C  
ATOM    320  N   ASP A 314      29.427   4.200  40.645  1.00  0.00           N  
ATOM    321  CA  ASP A 314      27.989   3.906  40.583  1.00  0.00           C  
ATOM    322  C   ASP A 314      27.601   3.083  39.345  1.00  0.00           C  
ATOM    323  O   ASP A 314      26.573   2.404  39.345  1.00  0.00           O  
ATOM    324  CB  ASP A 314      27.155   5.201  40.676  1.00  0.00           C  
ATOM    325  CG  ASP A 314      27.463   6.187  39.575  1.00  0.00           C  
ATOM    326  OD1 ASP A 314      28.590   6.171  39.029  1.00  0.00           O  
ATOM    327  OD2 ASP A 314      26.573   7.008  39.269  1.00  0.00           O  
ATOM    328  N   GLN A 315      28.434   3.118  38.307  1.00  0.00           N  
ATOM    329  CA  GLN A 315      28.150   2.350  37.104  1.00  0.00           C  
ATOM    330  C   GLN A 315      28.424   0.884  37.354  1.00  0.00           C  
ATOM    331  O   GLN A 315      27.841   0.012  36.713  1.00  0.00           O  
ATOM    332  CB  GLN A 315      28.982   2.851  35.915  1.00  0.00           C  
ATOM    333  CG  GLN A 315      28.528   4.213  35.453  1.00  0.00           C  
ATOM    334  CD  GLN A 315      29.168   4.651  34.169  1.00  0.00           C  
ATOM    335  OE1 GLN A 315      30.336   5.022  34.133  1.00  0.00           O  
ATOM    336  NE2 GLN A 315      28.399   4.607  33.088  1.00  0.00           N  
ATOM    337  N   HIS A 316      29.317   0.600  38.291  1.00  0.00           N  
ATOM    338  CA  HIS A 316      29.613  -0.789  38.604  1.00  0.00           C  
ATOM    339  C   HIS A 316      28.482  -1.361  39.435  1.00  0.00           C  
ATOM    340  O   HIS A 316      28.092  -2.503  39.248  1.00  0.00           O  
ATOM    341  CB  HIS A 316      30.926  -0.910  39.357  1.00  0.00           C  
ATOM    342  CG  HIS A 316      32.090  -1.186  38.466  1.00  0.00           C  
ATOM    343  ND1 HIS A 316      33.198  -0.370  38.402  1.00  0.00           N  
ATOM    344  CD2 HIS A 316      32.315  -2.188  37.584  1.00  0.00           C  
ATOM    345  CE1 HIS A 316      34.057  -0.856  37.521  1.00  0.00           C  
ATOM    346  NE2 HIS A 316      33.546  -1.960  37.010  1.00  0.00           N  
ATOM    347  N   ALA A 317      27.936  -0.546  40.325  1.00  0.00           N  
ATOM    348  CA  ALA A 317      26.864  -0.959  41.210  1.00  0.00           C  
ATOM    349  C   ALA A 317      25.572  -1.269  40.480  1.00  0.00           C  
ATOM    350  O   ALA A 317      24.637  -1.847  41.049  1.00  0.00           O  
ATOM    351  CB  ALA A 317      26.622   0.134  42.236  1.00  0.00           C  
ATOM    352  N   ILE A 333      25.523  -0.861  39.215  1.00  0.00           N  
ATOM    353  CA  ILE A 333      24.334  -1.030  38.371  1.00  0.00           C  
ATOM    354  C   ILE A 333      24.311  -2.411  37.673  1.00  0.00           C  
ATOM    355  O   ILE A 333      23.393  -2.707  36.904  1.00  0.00           O  
ATOM    356  CB  ILE A 333      24.250   0.170  37.322  1.00  0.00           C  
ATOM    357  CG1 ILE A 333      22.827   0.630  37.163  1.00  0.00           C  
ATOM    358  CG2 ILE A 333      24.728  -0.228  35.955  1.00  0.00           C  
ATOM    359  CD1 ILE A 333      22.284   1.268  38.403  1.00  0.00           C  
ATOM    360  N   THR A 334      25.292  -3.266  37.971  1.00  0.00           N  
ATOM    361  CA  THR A 334      25.341  -4.588  37.354  1.00  0.00           C  
ATOM    362  C   THR A 334      24.439  -5.585  38.055  1.00  0.00           C  
ATOM    363  O   THR A 334      24.230  -6.689  37.564  1.00  0.00           O  
ATOM    364  CB  THR A 334      26.766  -5.172  37.297  1.00  0.00           C  
ATOM    365  OG1 THR A 334      27.268  -5.296  38.615  1.00  0.00           O  
ATOM    366  CG2 THR A 334      27.693  -4.298  36.493  1.00  0.00           C  
ATOM    367  N   VAL A 336      23.912  -5.198  39.205  1.00  0.00           N  
ATOM    368  CA  VAL A 336      22.999  -6.055  39.967  1.00  0.00           C  
ATOM    369  C   VAL A 336      21.715  -5.274  40.249  1.00  0.00           C  
ATOM    370  O   VAL A 336      21.712  -4.050  40.176  1.00  0.00           O  
ATOM    371  CB  VAL A 336      23.625  -6.502  41.305  1.00  0.00           C  
ATOM    372  CG1 VAL A 336      24.775  -7.441  41.036  1.00  0.00           C  
ATOM    373  CG2 VAL A 336      24.117  -5.294  42.092  1.00  0.00           C  
ATOM    374  N   TRP A 340      20.621  -5.956  40.563  1.00  0.00           N  
ATOM    375  CA  TRP A 340      19.388  -5.223  40.803  1.00  0.00           C  
ATOM    376  C   TRP A 340      19.652  -4.133  41.834  1.00  0.00           C  
ATOM    377  O   TRP A 340      20.314  -4.376  42.844  1.00  0.00           O  
ATOM    378  CB  TRP A 340      18.281  -6.158  41.281  1.00  0.00           C  
ATOM    379  CG  TRP A 340      17.008  -5.985  40.508  1.00  0.00           C  
ATOM    380  CD1 TRP A 340      16.641  -6.616  39.328  1.00  0.00           C  
ATOM    381  CD2 TRP A 340      15.957  -5.079  40.809  1.00  0.00           C  
ATOM    382  NE1 TRP A 340      15.419  -6.149  38.892  1.00  0.00           N  
ATOM    383  CE2 TRP A 340      14.974  -5.207  39.782  1.00  0.00           C  
ATOM    384  CE3 TRP A 340      15.734  -4.175  41.853  1.00  0.00           C  
ATOM    385  CZ2 TRP A 340      13.800  -4.441  39.764  1.00  0.00           C  
ATOM    386  CZ3 TRP A 340      14.562  -3.411  41.840  1.00  0.00           C  
ATOM    387  CH2 TRP A 340      13.606  -3.554  40.802  1.00  0.00           C  
ATOM    388  N   GLN A 418      19.170  -2.922  41.559  1.00  0.00           N  
ATOM    389  CA  GLN A 418      19.355  -1.772  42.455  1.00  0.00           C  
ATOM    390  C   GLN A 418      18.076  -0.977  42.528  1.00  0.00           C  
ATOM    391  O   GLN A 418      17.291  -0.962  41.588  1.00  0.00           O  
ATOM    392  CB  GLN A 418      20.446  -0.835  41.934  1.00  0.00           C  
ATOM    393  CG  GLN A 418      21.872  -1.335  42.051  1.00  0.00           C  
ATOM    394  CD  GLN A 418      22.390  -1.296  43.469  1.00  0.00           C  
ATOM    395  OE1 GLN A 418      21.804  -0.653  44.349  1.00  0.00           O  
ATOM    396  NE2 GLN A 418      23.507  -1.976  43.697  1.00  0.00           N  
ATOM    397  N   ASP A 419      17.857  -0.305  43.645  1.00  0.00           N  
ATOM    398  CA  ASP A 419      16.658   0.516  43.773  1.00  0.00           C  
ATOM    399  C   ASP A 419      17.082   1.924  43.395  1.00  0.00           C  
ATOM    400  O   ASP A 419      17.931   2.516  44.042  1.00  0.00           O  
ATOM    401  CB  ASP A 419      16.121   0.508  45.193  1.00  0.00           C  
ATOM    402  CG  ASP A 419      14.811   1.270  45.318  1.00  0.00           C  
ATOM    403  OD1 ASP A 419      13.739   0.681  45.063  1.00  0.00           O  
ATOM    404  OD2 ASP A 419      14.847   2.470  45.662  1.00  0.00           O  
ATOM    405  N   PRO A 420      16.486   2.489  42.338  1.00  0.00           N  
ATOM    406  CA  PRO A 420      16.847   3.841  41.905  1.00  0.00           C  
ATOM    407  C   PRO A 420      17.010   4.851  43.048  1.00  0.00           C  
ATOM    408  O   PRO A 420      18.007   5.572  43.098  1.00  0.00           O  
ATOM    409  CB  PRO A 420      15.710   4.205  40.957  1.00  0.00           C  
ATOM    410  CG  PRO A 420      15.418   2.902  40.315  1.00  0.00           C  
ATOM    411  CD  PRO A 420      15.402   1.953  41.494  1.00  0.00           C  
ATOM    412  N   HIS A 421      16.045   4.888  43.967  1.00  0.00           N  
ATOM    413  CA  HIS A 421      16.106   5.827  45.077  1.00  0.00           C  
ATOM    414  C   HIS A 421      17.263   5.504  46.029  1.00  0.00           C  
ATOM    415  O   HIS A 421      17.973   6.406  46.488  1.00  0.00           O  
ATOM    416  CB  HIS A 421      14.770   5.850  45.826  1.00  0.00           C  
ATOM    417  CG  HIS A 421      14.672   6.946  46.847  1.00  0.00           C  
ATOM    418  ND1 HIS A 421      14.936   6.749  48.186  1.00  0.00           N  
ATOM    419  CD2 HIS A 421      14.371   8.263  46.718  1.00  0.00           C  
ATOM    420  CE1 HIS A 421      14.802   7.892  48.838  1.00  0.00           C  
ATOM    421  NE2 HIS A 421      14.460   8.827  47.968  1.00  0.00           N  
ATOM    422  N   GLU A 422      17.463   4.220  46.305  1.00  0.00           N  
ATOM    423  CA  GLU A 422      18.534   3.773  47.191  1.00  0.00           C  
ATOM    424  C   GLU A 422      19.898   4.155  46.655  1.00  0.00           C  
ATOM    425  O   GLU A 422      20.626   4.919  47.272  1.00  0.00           O  
ATOM    426  CB  GLU A 422      18.480   2.258  47.345  1.00  0.00           C  
ATOM    427  CG  GLU A 422      17.347   1.762  48.213  1.00  0.00           C  
ATOM    428  CD  GLU A 422      17.846   1.286  49.564  1.00  0.00           C  
ATOM    429  OE1 GLU A 422      18.639   0.308  49.595  1.00  0.00           O  
ATOM    430  OE2 GLU A 422      17.448   1.884  50.593  1.00  0.00           O  
ATOM    431  N   LEU A 423      20.237   3.597  45.502  1.00  0.00           N  
ATOM    432  CA  LEU A 423      21.515   3.852  44.869  1.00  0.00           C  
ATOM    433  C   LEU A 423      21.865   5.335  44.887  1.00  0.00           C  
ATOM    434  O   LEU A 423      22.990   5.723  45.215  1.00  0.00           O  
ATOM    435  CB  LEU A 423      21.483   3.358  43.434  1.00  0.00           C  
ATOM    436  CG  LEU A 423      22.756   3.628  42.664  1.00  0.00           C  
ATOM    437  CD1 LEU A 423      23.953   3.080  43.392  1.00  0.00           C  
ATOM    438  CD2 LEU A 423      22.610   3.002  41.317  1.00  0.00           C  
ATOM    439  N   ARG A 424      20.893   6.168  44.542  1.00  0.00           N  
ATOM    440  CA  ARG A 424      21.117   7.603  44.509  1.00  0.00           C  
ATOM    441  C   ARG A 424      21.415   8.147  45.905  1.00  0.00           C  
ATOM    442  O   ARG A 424      22.219   9.067  46.079  1.00  0.00           O  
ATOM    443  CB  ARG A 424      19.890   8.301  43.912  1.00  0.00           C  
ATOM    444  CG  ARG A 424      20.130   9.751  43.457  1.00  0.00           C  
ATOM    445  CD  ARG A 424      19.978   9.912  41.934  1.00  0.00           C  
ATOM    446  NE  ARG A 424      18.755   9.272  41.444  1.00  0.00           N  
ATOM    447  CZ  ARG A 424      17.518   9.610  41.809  1.00  0.00           C  
ATOM    448  NH1 ARG A 424      17.316  10.597  42.677  1.00  0.00           N  
ATOM    449  NH2 ARG A 424      16.477   8.951  41.304  1.00  0.00           N  
ATOM    450  N   GLN A 425      20.769   7.568  46.905  1.00  0.00           N  
ATOM    451  CA  GLN A 425      20.966   8.004  48.279  1.00  0.00           C  
ATOM    452  C   GLN A 425      22.325   7.569  48.838  1.00  0.00           C  
ATOM    453  O   GLN A 425      22.966   8.316  49.563  1.00  0.00           O  
ATOM    454  CB  GLN A 425      19.837   7.458  49.155  1.00  0.00           C  
ATOM    455  CG  GLN A 425      19.558   8.288  50.388  1.00  0.00           C  
ATOM    456  CD  GLN A 425      19.177   9.722  50.048  1.00  0.00           C  
ATOM    457  OE1 GLN A 425      19.124  10.587  50.928  1.00  0.00           O  
ATOM    458  NE2 GLN A 425      18.906   9.981  48.768  1.00  0.00           N  
ATOM    459  N   ASN A 426      22.761   6.362  48.499  1.00  0.00           N  
ATOM    460  CA  ASN A 426      24.037   5.866  48.978  1.00  0.00           C  
ATOM    461  C   ASN A 426      25.207   6.583  48.374  1.00  0.00           C  
ATOM    462  O   ASN A 426      26.277   6.634  48.971  1.00  0.00           O  
ATOM    463  CB  ASN A 426      24.182   4.382  48.694  1.00  0.00           C  
ATOM    464  CG  ASN A 426      23.233   3.563  49.503  1.00  0.00           C  
ATOM    465  OD1 ASN A 426      23.030   3.829  50.690  1.00  0.00           O  
ATOM    466  ND2 ASN A 426      22.645   2.554  48.882  1.00  0.00           N  
ATOM    467  N   ILE A 427      25.026   7.117  47.176  1.00  0.00           N  
ATOM    468  CA  ILE A 427      26.115   7.835  46.538  1.00  0.00           C  
ATOM    469  C   ILE A 427      26.411   9.077  47.380  1.00  0.00           C  
ATOM    470  O   ILE A 427      27.574   9.396  47.645  1.00  0.00           O  
ATOM    471  CB  ILE A 427      25.757   8.218  45.088  1.00  0.00           C  
ATOM    472  CG1 ILE A 427      25.456   6.944  44.288  1.00  0.00           C  
ATOM    473  CG2 ILE A 427      26.926   8.958  44.439  1.00  0.00           C  
ATOM    474  CD1 ILE A 427      25.099   7.181  42.836  1.00  0.00           C  
ATOM    475  N   ARG A 429      25.363   9.759  47.836  1.00  0.00           N  
ATOM    476  CA  ARG A 429      25.573  10.938  48.666  1.00  0.00           C  
ATOM    477  C   ARG A 429      26.172  10.581  50.019  1.00  0.00           C  
ATOM    478  O   ARG A 429      27.102  11.243  50.490  1.00  0.00           O  
ATOM    479  CB  ARG A 429      24.265  11.688  48.862  1.00  0.00           C  
ATOM    480  CG  ARG A 429      23.760  12.363  47.603  1.00  0.00           C  
ATOM    481  CD  ARG A 429      22.585  13.243  47.941  1.00  0.00           C  
ATOM    482  NE  ARG A 429      22.986  14.236  48.926  1.00  0.00           N  
ATOM    483  CZ  ARG A 429      23.589  15.380  48.624  1.00  0.00           C  
ATOM    484  NH1 ARG A 429      23.841  15.671  47.353  1.00  0.00           N  
ATOM    485  NH2 ARG A 429      23.963  16.218  49.592  1.00  0.00           N  
ATOM    486  N   ARG A 431      25.622   9.540  50.640  1.00  0.00           N  
ATOM    487  CA  ARG A 431      26.106   9.062  51.926  1.00  0.00           C  
ATOM    488  C   ARG A 431      27.596   8.727  51.877  1.00  0.00           C  
ATOM    489  O   ARG A 431      28.385   9.216  52.675  1.00  0.00           O  
ATOM    490  CB  ARG A 431      25.322   7.829  52.361  1.00  0.00           C  
ATOM    491  CG  ARG A 431      24.157   8.156  53.244  1.00  0.00           C  
ATOM    492  CD  ARG A 431      23.655   6.921  53.954  1.00  0.00           C  
ATOM    493  NE  ARG A 431      22.624   6.228  53.199  1.00  0.00           N  
ATOM    494  CZ  ARG A 431      21.362   6.636  53.102  1.00  0.00           C  
ATOM    495  NH1 ARG A 431      20.973   7.743  53.721  1.00  0.00           N  
ATOM    496  NH2 ARG A 431      20.483   5.932  52.390  1.00  0.00           N  
ATOM    497  N   LEU A 432      27.978   7.903  50.918  1.00  0.00           N  
ATOM    498  CA  LEU A 432      29.357   7.500  50.774  1.00  0.00           C  
ATOM    499  C   LEU A 432      30.282   8.685  50.611  1.00  0.00           C  
ATOM    500  O   LEU A 432      31.322   8.761  51.260  1.00  0.00           O  
ATOM    501  CB  LEU A 432      29.487   6.540  49.589  1.00  0.00           C  
ATOM    502  CG  LEU A 432      30.834   5.828  49.473  1.00  0.00           C  
ATOM    503  CD1 LEU A 432      31.112   5.040  50.746  1.00  0.00           C  
ATOM    504  CD2 LEU A 432      30.821   4.924  48.262  1.00  0.00           C  
ATOM    505  N   ALA A 433      29.908   9.612  49.737  1.00  0.00           N  
ATOM    506  CA  ALA A 433      30.722  10.816  49.510  1.00  0.00           C  
ATOM    507  C   ALA A 433      30.788  11.641  50.797  1.00  0.00           C  
ATOM    508  O   ALA A 433      31.850  12.133  51.175  1.00  0.00           O  
ATOM    509  CB  ALA A 433      30.125  11.663  48.396  1.00  0.00           C  
ATOM    510  N   ALA A 434      29.647  11.787  51.465  1.00  0.00           N  
ATOM    511  CA  ALA A 434      29.598  12.536  52.715  1.00  0.00           C  
ATOM    512  C   ALA A 434      30.434  11.846  53.801  1.00  0.00           C  
ATOM    513  O   ALA A 434      31.217  12.493  54.489  1.00  0.00           O  
ATOM    514  CB  ALA A 434      28.151  12.677  53.180  1.00  0.00           C  
ATOM    515  N   LEU A 435      30.266  10.533  53.939  1.00  0.00           N  
ATOM    516  CA  LEU A 435      30.983   9.771  54.938  1.00  0.00           C  
ATOM    517  C   LEU A 435      32.492   9.753  54.693  1.00  0.00           C  
ATOM    518  O   LEU A 435      33.275   9.669  55.638  1.00  0.00           O  
ATOM    519  CB  LEU A 435      30.456   8.353  54.970  1.00  0.00           C  
ATOM    520  CG  LEU A 435      30.191   7.818  56.366  1.00  0.00           C  
ATOM    521  CD1 LEU A 435      29.539   6.455  56.235  1.00  0.00           C  
ATOM    522  CD2 LEU A 435      31.501   7.728  57.155  1.00  0.00           C  
ATOM    523  N   TYR A 436      32.905   9.825  53.434  1.00  0.00           N  
ATOM    524  CA  TYR A 436      34.322   9.826  53.122  1.00  0.00           C  
ATOM    525  C   TYR A 436      34.951  11.152  53.494  1.00  0.00           C  
ATOM    526  O   TYR A 436      36.108  11.224  53.933  1.00  0.00           O  
ATOM    527  CB  TYR A 436      34.547   9.549  51.641  1.00  0.00           C  
ATOM    528  CG  TYR A 436      35.149   8.202  51.381  1.00  0.00           C  
ATOM    529  CD1 TYR A 436      34.460   7.052  51.727  1.00  0.00           C  
ATOM    530  CD2 TYR A 436      36.417   8.077  50.817  1.00  0.00           C  
ATOM    531  CE1 TYR A 436      35.010   5.805  51.530  1.00  0.00           C  
ATOM    532  CE2 TYR A 436      36.982   6.838  50.605  1.00  0.00           C  
ATOM    533  CZ  TYR A 436      36.276   5.700  50.967  1.00  0.00           C  
ATOM    534  OH  TYR A 436      36.838   4.455  50.779  1.00  0.00           O  
ATOM    535  N   LEU A 437      34.184  12.216  53.304  1.00  0.00           N  
ATOM    536  CA  LEU A 437      34.655  13.557  53.646  1.00  0.00           C  
ATOM    537  C   LEU A 437      34.755  13.632  55.162  1.00  0.00           C  
ATOM    538  O   LEU A 437      35.741  14.130  55.694  1.00  0.00           O  
ATOM    539  CB  LEU A 437      33.676  14.632  53.120  1.00  0.00           C  
ATOM    540  CG  LEU A 437      33.723  15.008  51.629  1.00  0.00           C  
ATOM    541  CD1 LEU A 437      32.556  15.882  51.334  1.00  0.00           C  
ATOM    542  CD2 LEU A 437      35.020  15.695  51.294  1.00  0.00           C  
ATOM    543  N   ALA A 438      33.739  13.104  55.842  1.00  0.00           N  
ATOM    544  CA  ALA A 438      33.691  13.092  57.302  1.00  0.00           C  
ATOM    545  C   ALA A 438      34.881  12.364  57.918  1.00  0.00           C  
ATOM    546  O   ALA A 438      35.415  12.809  58.922  1.00  0.00           O  
ATOM    547  CB  ALA A 438      32.384  12.455  57.780  1.00  0.00           C  
ATOM    548  N   VAL A 439      35.293  11.250  57.322  1.00  0.00           N  
ATOM    549  CA  VAL A 439      36.420  10.502  57.845  1.00  0.00           C  
ATOM    550  C   VAL A 439      37.681  11.350  57.787  1.00  0.00           C  
ATOM    551  O   VAL A 439      38.612  11.135  58.547  1.00  0.00           O  
ATOM    552  CB  VAL A 439      36.620   9.210  57.054  1.00  0.00           C  
ATOM    553  CG1 VAL A 439      37.970   8.611  57.353  1.00  0.00           C  
ATOM    554  CG2 VAL A 439      35.515   8.230  57.412  1.00  0.00           C  
ATOM    555  N   GLY A 444      37.709  12.324  56.891  1.00  0.00           N  
ATOM    556  CA  GLY A 444      38.881  13.164  56.793  1.00  0.00           C  
ATOM    557  C   GLY A 444      39.464  13.378  55.407  1.00  0.00           C  
ATOM    558  O   GLY A 444      40.510  14.009  55.266  1.00  0.00           O  
ATOM    559  N   ILE A 445      38.818  12.865  54.368  1.00  0.00           N  
ATOM    560  CA  ILE A 445      39.355  13.065  53.026  1.00  0.00           C  
ATOM    561  C   ILE A 445      39.296  14.568  52.699  1.00  0.00           C  
ATOM    562  O   ILE A 445      38.258  15.213  52.883  1.00  0.00           O  
ATOM    563  CB  ILE A 445      38.558  12.257  51.975  1.00  0.00           C  
ATOM    564  CG1 ILE A 445      38.645  10.772  52.290  1.00  0.00           C  
ATOM    565  CG2 ILE A 445      39.150  12.494  50.596  1.00  0.00           C  
ATOM    566  CD1 ILE A 445      40.048  10.212  52.119  1.00  0.00           C  
ATOM    567  N   ASP A 460      40.416  15.118  52.236  1.00  0.00           N  
ATOM    568  CA  ASP A 460      40.505  16.536  51.904  1.00  0.00           C  
ATOM    569  C   ASP A 460      40.142  16.754  50.437  1.00  0.00           C  
ATOM    570  O   ASP A 460      40.928  16.427  49.549  1.00  0.00           O  
ATOM    571  CB  ASP A 460      41.934  17.044  52.151  1.00  0.00           C  
ATOM    572  CG  ASP A 460      42.019  18.564  52.229  1.00  0.00           C  
ATOM    573  OD1 ASP A 460      41.457  19.241  51.343  1.00  0.00           O  
ATOM    574  OD2 ASP A 460      42.658  19.069  53.177  1.00  0.00           O  
ATOM    575  N   PRO A 461      38.962  17.336  50.162  1.00  0.00           N  
ATOM    576  CA  PRO A 461      38.528  17.577  48.787  1.00  0.00           C  
ATOM    577  C   PRO A 461      39.444  18.454  47.956  1.00  0.00           C  
ATOM    578  O   PRO A 461      39.270  18.555  46.746  1.00  0.00           O  
ATOM    579  CB  PRO A 461      37.147  18.184  48.968  1.00  0.00           C  
ATOM    580  CG  PRO A 461      37.318  18.954  50.207  1.00  0.00           C  
ATOM    581  CD  PRO A 461      38.033  17.973  51.103  1.00  0.00           C  
ATOM    582  N   THR A 463      40.424  19.086  48.580  1.00  0.00           N  
ATOM    583  CA  THR A 463      41.320  19.945  47.814  1.00  0.00           C  
ATOM    584  C   THR A 463      42.652  19.258  47.606  1.00  0.00           C  
ATOM    585  O   THR A 463      43.396  19.578  46.689  1.00  0.00           O  
ATOM    586  CB  THR A 463      41.564  21.273  48.545  1.00  0.00           C  
ATOM    587  OG1 THR A 463      42.483  21.049  49.621  1.00  0.00           O  
ATOM    588  CG2 THR A 463      40.250  21.825  49.106  1.00  0.00           C  
ATOM    589  N   GLN A 471      42.936  18.303  48.476  1.00  0.00           N  
ATOM    590  CA  GLN A 471      44.178  17.562  48.416  1.00  0.00           C  
ATOM    591  C   GLN A 471      43.997  16.317  47.536  1.00  0.00           C  
ATOM    592  O   GLN A 471      44.929  15.866  46.860  1.00  0.00           O  
ATOM    593  CB  GLN A 471      44.591  17.172  49.841  1.00  0.00           C  
ATOM    594  CG  GLN A 471      46.051  16.797  50.011  1.00  0.00           C  
ATOM    595  CD  GLN A 471      46.990  17.953  49.731  1.00  0.00           C  
ATOM    596  OE1 GLN A 471      47.019  18.489  48.626  1.00  0.00           O  
ATOM    597  NE2 GLN A 471      47.760  18.349  50.740  1.00  0.00           N  
ATOM    598  N   ALA A 472      42.781  15.777  47.556  1.00  0.00           N  
ATOM    599  CA  ALA A 472      42.414  14.587  46.784  1.00  0.00           C  
ATOM    600  C   ALA A 472      41.243  14.871  45.824  1.00  0.00           C  
ATOM    601  O   ALA A 472      40.636  15.944  45.857  1.00  0.00           O  
ATOM    602  CB  ALA A 472      42.034  13.452  47.736  1.00  0.00           C  
ATOM    603  N   THR A 473      40.930  13.902  44.968  1.00  0.00           N  
ATOM    604  CA  THR A 473      39.843  14.065  44.026  1.00  0.00           C  
ATOM    605  C   THR A 473      38.764  13.065  44.353  1.00  0.00           C  
ATOM    606  O   THR A 473      38.992  11.867  44.283  1.00  0.00           O  
ATOM    607  CB  THR A 473      40.326  13.829  42.600  1.00  0.00           C  
ATOM    608  OG1 THR A 473      41.533  14.570  42.358  1.00  0.00           O  
ATOM    609  CG2 THR A 473      39.273  14.281  41.619  1.00  0.00           C  
ATOM    610  N   LEU A 474      37.604  13.560  44.757  1.00  0.00           N  
ATOM    611  CA  LEU A 474      36.490  12.682  45.109  1.00  0.00           C  
ATOM    612  C   LEU A 474      35.393  12.947  44.101  1.00  0.00           C  
ATOM    613  O   LEU A 474      34.843  14.045  44.071  1.00  0.00           O  
ATOM    614  CB  LEU A 474      35.963  13.005  46.509  1.00  0.00           C  
ATOM    615  CG  LEU A 474      34.707  12.262  46.956  1.00  0.00           C  
ATOM    616  CD1 LEU A 474      35.046  10.794  47.110  1.00  0.00           C  
ATOM    617  CD2 LEU A 474      34.186  12.820  48.254  1.00  0.00           C  
ATOM    618  N   PHE A 475      35.056  11.955  43.281  1.00  0.00           N  
ATOM    619  CA  PHE A 475      34.031  12.154  42.255  1.00  0.00           C  
ATOM    620  C   PHE A 475      33.192  10.941  41.980  1.00  0.00           C  
ATOM    621  O   PHE A 475      33.610   9.833  42.255  1.00  0.00           O  
ATOM    622  CB  PHE A 475      34.684  12.555  40.945  1.00  0.00           C  
ATOM    623  CG  PHE A 475      35.462  11.452  40.300  1.00  0.00           C  
ATOM    624  CD1 PHE A 475      36.645  11.001  40.852  1.00  0.00           C  
ATOM    625  CD2 PHE A 475      35.032  10.899  39.103  1.00  0.00           C  
ATOM    626  CE1 PHE A 475      37.398  10.023  40.214  1.00  0.00           C  
ATOM    627  CE2 PHE A 475      35.776   9.916  38.451  1.00  0.00           C  
ATOM    628  CZ  PHE A 475      36.959   9.481  39.006  1.00  0.00           C  
ATOM    629  N   ILE A 476      32.016  11.166  41.410  1.00  0.00           N  
ATOM    630  CA  ILE A 476      31.118  10.081  41.058  1.00  0.00           C  
ATOM    631  C   ILE A 476      31.475   9.577  39.647  1.00  0.00           C  
ATOM    632  O   ILE A 476      31.542  10.354  38.713  1.00  0.00           O  
ATOM    633  CB  ILE A 476      29.691  10.565  41.077  1.00  0.00           C  
ATOM    634  CG1 ILE A 476      29.358  11.087  42.466  1.00  0.00           C  
ATOM    635  CG2 ILE A 476      28.777   9.450  40.632  1.00  0.00           C  
ATOM    636  CD1 ILE A 476      28.006  11.757  42.575  1.00  0.00           C  
ATOM    637  N   GLN A 477      31.718   8.279  39.505  1.00  0.00           N  
ATOM    638  CA  GLN A 477      32.112   7.678  38.228  1.00  0.00           C  
ATOM    639  C   GLN A 477      31.312   8.094  36.991  1.00  0.00           C  
ATOM    640  O   GLN A 477      31.891   8.573  36.017  1.00  0.00           O  
ATOM    641  CB  GLN A 477      32.067   6.160  38.346  1.00  0.00           C  
ATOM    642  CG  GLN A 477      32.491   5.397  37.114  1.00  0.00           C  
ATOM    643  CD  GLN A 477      32.360   3.890  37.329  1.00  0.00           C  
ATOM    644  OE1 GLN A 477      31.361   3.420  37.892  1.00  0.00           O  
ATOM    645  NE2 GLN A 477      33.357   3.130  36.870  1.00  0.00           N  
ATOM    646  N   SER A 478      29.993   7.896  37.021  1.00  0.00           N  
ATOM    647  CA  SER A 478      29.131   8.226  35.890  1.00  0.00           C  
ATOM    648  C   SER A 478      29.167   9.676  35.421  1.00  0.00           C  
ATOM    649  O   SER A 478      28.710   9.972  34.308  1.00  0.00           O  
ATOM    650  CB  SER A 478      27.692   7.857  36.204  1.00  0.00           C  
ATOM    651  OG  SER A 478      27.175   8.649  37.232  1.00  0.00           O  
ATOM    652  N   GLU A 479      29.688  10.582  36.252  1.00  0.00           N  
ATOM    653  CA  GLU A 479      29.777  11.997  35.878  1.00  0.00           C  
ATOM    654  C   GLU A 479      31.016  12.282  35.050  1.00  0.00           C  
ATOM    655  O   GLU A 479      31.266  13.424  34.672  1.00  0.00           O  
ATOM    656  CB  GLU A 479      29.759  12.897  37.113  1.00  0.00           C  
ATOM    657  CG  GLU A 479      28.591  12.601  38.024  1.00  0.00           C  
ATOM    658  CD  GLU A 479      28.382  13.656  39.082  1.00  0.00           C  
ATOM    659  OE1 GLU A 479      29.396  14.217  39.571  1.00  0.00           O  
ATOM    660  OE2 GLU A 479      27.198  13.899  39.436  1.00  0.00           O  
ATOM    661  N   VAL A 482      31.794  11.242  34.791  1.00  0.00           N  
ATOM    662  CA  VAL A 482      32.973  11.359  33.949  1.00  0.00           C  
ATOM    663  C   VAL A 482      32.760  10.325  32.842  1.00  0.00           C  
ATOM    664  O   VAL A 482      33.078   9.135  33.002  1.00  0.00           O  
ATOM    665  CB  VAL A 482      34.240  11.028  34.702  1.00  0.00           C  
ATOM    666  CG1 VAL A 482      35.418  11.042  33.758  1.00  0.00           C  
ATOM    667  CG2 VAL A 482      34.436  12.017  35.806  1.00  0.00           C  
ATOM    668  N   PRO A 483      32.193  10.766  31.704  1.00  0.00           N  
ATOM    669  CA  PRO A 483      31.905   9.919  30.543  1.00  0.00           C  
ATOM    670  C   PRO A 483      33.090   9.110  30.012  1.00  0.00           C  
ATOM    671  O   PRO A 483      32.905   8.022  29.488  1.00  0.00           O  
ATOM    672  CB  PRO A 483      31.389  10.922  29.529  1.00  0.00           C  
ATOM    673  CG  PRO A 483      30.738  11.961  30.395  1.00  0.00           C  
ATOM    674  CD  PRO A 483      31.781  12.155  31.438  1.00  0.00           C  
ATOM    675  N   ALA A 485      34.296   9.647  30.131  1.00  0.00           N  
ATOM    676  CA  ALA A 485      35.481   8.948  29.655  1.00  0.00           C  
ATOM    677  C   ALA A 485      35.520   7.488  30.119  1.00  0.00           C  
ATOM    678  O   ALA A 485      36.040   6.610  29.421  1.00  0.00           O  
ATOM    679  CB  ALA A 485      36.732   9.666  30.123  1.00  0.00           C  
ATOM    680  N   HIS A 486      34.977   7.229  31.305  1.00  0.00           N  
ATOM    681  CA  HIS A 486      34.959   5.880  31.849  1.00  0.00           C  
ATOM    682  C   HIS A 486      34.204   4.922  30.932  1.00  0.00           C  
ATOM    683  O   HIS A 486      34.691   3.832  30.654  1.00  0.00           O  
ATOM    684  CB  HIS A 486      34.326   5.870  33.250  1.00  0.00           C  
ATOM    685  CG  HIS A 486      35.268   6.270  34.357  1.00  0.00           C  
ATOM    686  ND1 HIS A 486      35.782   7.543  34.491  1.00  0.00           N  
ATOM    687  CD2 HIS A 486      35.764   5.563  35.399  1.00  0.00           C  
ATOM    688  CE1 HIS A 486      36.545   7.602  35.565  1.00  0.00           C  
ATOM    689  NE2 HIS A 486      36.551   6.414  36.135  1.00  0.00           N  
ATOM    690  N   ALA A 489      33.023   5.316  30.458  1.00  0.00           N  
ATOM    691  CA  ALA A 489      32.238   4.450  29.572  1.00  0.00           C  
ATOM    692  C   ALA A 489      32.883   4.363  28.198  1.00  0.00           C  
ATOM    693  O   ALA A 489      32.858   3.322  27.560  1.00  0.00           O  
ATOM    694  CB  ALA A 489      30.820   4.968  29.451  1.00  0.00           C  
ATOM    695  N   GLN A 490      33.463   5.462  27.749  1.00  0.00           N  
ATOM    696  CA  GLN A 490      34.108   5.480  26.457  1.00  0.00           C  
ATOM    697  C   GLN A 490      35.333   4.587  26.427  1.00  0.00           C  
ATOM    698  O   GLN A 490      35.522   3.797  25.504  1.00  0.00           O  
ATOM    699  CB  GLN A 490      34.512   6.901  26.091  1.00  0.00           C  
ATOM    700  CG  GLN A 490      33.356   7.795  25.763  1.00  0.00           C  
ATOM    701  CD  GLN A 490      33.802   9.193  25.489  1.00  0.00           C  
ATOM    702  OE1 GLN A 490      34.240   9.889  26.393  1.00  0.00           O  
ATOM    703  NE2 GLN A 490      33.722   9.611  24.231  1.00  0.00           N  
ATOM    704  N   ALA A 494      36.180   4.728  27.435  1.00  0.00           N  
ATOM    705  CA  ALA A 494      37.399   3.932  27.528  1.00  0.00           C  
ATOM    706  C   ALA A 494      37.017   2.468  27.739  1.00  0.00           C  
ATOM    707  O   ALA A 494      37.644   1.572  27.180  1.00  0.00           O  
ATOM    708  CB  ALA A 494      38.256   4.431  28.682  1.00  0.00           C  
ATOM    709  N   ALA A 495      35.981   2.231  28.540  1.00  0.00           N  
ATOM    710  CA  ALA A 495      35.535   0.876  28.804  1.00  0.00           C  
ATOM    711  C   ALA A 495      35.214   0.139  27.516  1.00  0.00           C  
ATOM    712  O   ALA A 495      35.532  -1.039  27.376  1.00  0.00           O  
ATOM    713  CB  ALA A 495      34.319   0.883  29.725  1.00  0.00           C  
ATOM    714  N   TRP A 496      34.584   0.829  26.568  1.00  0.00           N  
ATOM    715  CA  TRP A 496      34.226   0.198  25.304  1.00  0.00           C  
ATOM    716  C   TRP A 496      35.458  -0.133  24.501  1.00  0.00           C  
ATOM    717  O   TRP A 496      35.572  -1.226  23.989  1.00  0.00           O  
ATOM    718  CB  TRP A 496      33.295   1.080  24.460  1.00  0.00           C  
ATOM    719  CG  TRP A 496      33.036   0.480  23.102  1.00  0.00           C  
ATOM    720  CD1 TRP A 496      33.544   0.906  21.902  1.00  0.00           C  
ATOM    721  CD2 TRP A 496      32.334  -0.738  22.827  1.00  0.00           C  
ATOM    722  NE1 TRP A 496      33.215   0.026  20.913  1.00  0.00           N  
ATOM    723  CE2 TRP A 496      32.479  -1.001  21.449  1.00  0.00           C  
ATOM    724  CE3 TRP A 496      31.608  -1.642  23.616  1.00  0.00           C  
ATOM    725  CZ2 TRP A 496      31.918  -2.145  20.834  1.00  0.00           C  
ATOM    726  CZ3 TRP A 496      31.052  -2.773  23.008  1.00  0.00           C  
ATOM    727  CH2 TRP A 496      31.216  -3.015  21.634  1.00  0.00           C  
ATOM    728  N   MET A 498      36.386   0.797  24.383  1.00  0.00           N  
ATOM    729  CA  MET A 498      37.577   0.498  23.614  1.00  0.00           C  
ATOM    730  C   MET A 498      38.333  -0.697  24.163  1.00  0.00           C  
ATOM    731  O   MET A 498      38.831  -1.539  23.408  1.00  0.00           O  
ATOM    732  CB  MET A 498      38.505   1.704  23.550  1.00  0.00           C  
ATOM    733  CG  MET A 498      37.911   2.844  22.792  1.00  0.00           C  
ATOM    734  SD  MET A 498      39.092   4.122  22.565  1.00  0.00           S  
ATOM    735  CE  MET A 498      38.546   5.263  23.840  1.00  0.00           C  
ATOM    736  N   LEU A 499      38.434  -0.796  25.481  1.00  0.00           N  
ATOM    737  CA  LEU A 499      39.161  -1.932  26.042  1.00  0.00           C  
ATOM    738  C   LEU A 499      38.393  -3.243  25.805  1.00  0.00           C  
ATOM    739  O   LEU A 499      39.014  -4.281  25.549  1.00  0.00           O  
ATOM    740  CB  LEU A 499      39.453  -1.702  27.534  1.00  0.00           C  
ATOM    741  CG  LEU A 499      40.357  -0.507  27.849  1.00  0.00           C  
ATOM    742  CD1 LEU A 499      40.508  -0.427  29.336  1.00  0.00           C  
ATOM    743  CD2 LEU A 499      41.706  -0.607  27.166  1.00  0.00           C  
ATOM    744  N   GLN A 500      37.060  -3.196  25.867  1.00  0.00           N  
ATOM    745  CA  GLN A 500      36.277  -4.395  25.612  1.00  0.00           C  
ATOM    746  C   GLN A 500      36.636  -4.977  24.251  1.00  0.00           C  
ATOM    747  O   GLN A 500      36.465  -6.159  24.018  1.00  0.00           O  
ATOM    748  CB  GLN A 500      34.780  -4.113  25.630  1.00  0.00           C  
ATOM    749  CG  GLN A 500      34.165  -4.106  26.990  1.00  0.00           C  
ATOM    750  CD  GLN A 500      32.661  -4.161  26.932  1.00  0.00           C  
ATOM    751  OE1 GLN A 500      32.103  -5.058  26.317  1.00  0.00           O  
ATOM    752  NE2 GLN A 500      31.991  -3.198  27.565  1.00  0.00           N  
ATOM    753  N   CYS A 841      37.146  -4.143  23.361  1.00  0.00           N  
ATOM    754  CA  CYS A 841      37.500  -4.588  22.033  1.00  0.00           C  
ATOM    755  C   CYS A 841      38.853  -5.228  21.942  1.00  0.00           C  
ATOM    756  O   CYS A 841      39.172  -5.846  20.928  1.00  0.00           O  
ATOM    757  CB  CYS A 841      37.413  -3.429  21.032  1.00  0.00           C  
ATOM    758  SG  CYS A 841      35.729  -2.778  20.822  1.00  0.00           S  
ATOM    759  N   ILE A 844      39.676  -5.066  22.969  1.00  0.00           N  
ATOM    760  CA  ILE A 844      41.002  -5.689  22.932  1.00  0.00           C  
ATOM    761  C   ILE A 844      41.121  -6.797  23.968  1.00  0.00           C  
ATOM    762  O   ILE A 844      42.139  -7.474  24.039  1.00  0.00           O  
ATOM    763  CB  ILE A 844      42.150  -4.680  23.162  1.00  0.00           C  
ATOM    764  CG1 ILE A 844      42.152  -4.214  24.611  1.00  0.00           C  
ATOM    765  CG2 ILE A 844      41.993  -3.491  22.217  1.00  0.00           C  
ATOM    766  CD1 ILE A 844      43.273  -3.226  24.911  1.00  0.00           C  
ATOM    767  N   VAL A 845      40.083  -6.989  24.770  1.00  0.00           N  
ATOM    768  CA  VAL A 845      40.127  -8.050  25.750  1.00  0.00           C  
ATOM    769  C   VAL A 845      39.447  -9.257  25.129  1.00  0.00           C  
ATOM    770  O   VAL A 845      38.400  -9.118  24.491  1.00  0.00           O  
ATOM    771  CB  VAL A 845      39.369  -7.676  27.026  1.00  0.00           C  
ATOM    772  CG1 VAL A 845      37.939  -7.290  26.705  1.00  0.00           C  
ATOM    773  CG2 VAL A 845      39.390  -8.838  28.007  1.00  0.00           C  
ATOM    774  N   TYR A 846      40.023 -10.445  25.300  1.00  0.00           N  
ATOM    775  CA  TYR A 846      39.434 -11.664  24.726  1.00  0.00           C  
ATOM    776  C   TYR A 846      38.291 -12.211  25.575  1.00  0.00           C  
ATOM    777  O   TYR A 846      38.275 -12.040  26.802  1.00  0.00           O  
ATOM    778  CB  TYR A 846      40.510 -12.734  24.563  1.00  0.00           C  
ATOM    779  CG  TYR A 846      41.682 -12.291  23.714  1.00  0.00           C  
ATOM    780  CD1 TYR A 846      41.518 -11.989  22.360  1.00  0.00           C  
ATOM    781  CD2 TYR A 846      42.956 -12.174  24.266  1.00  0.00           C  
ATOM    782  CE1 TYR A 846      42.595 -11.583  21.576  1.00  0.00           C  
ATOM    783  CE2 TYR A 846      44.039 -11.767  23.488  1.00  0.00           C  
ATOM    784  CZ  TYR A 846      43.846 -11.473  22.140  1.00  0.00           C  
ATOM    785  OH  TYR A 846      44.903 -11.071  21.360  1.00  0.00           O  
ATOM    786  N   ILE A 847      37.336 -12.881  24.929  1.00  0.00           N  
ATOM    787  CA  ILE A 847      36.185 -13.424  25.655  1.00  0.00           C  
ATOM    788  C   ILE A 847      36.649 -14.397  26.723  1.00  0.00           C  
ATOM    789  O   ILE A 847      36.060 -14.476  27.799  1.00  0.00           O  
ATOM    790  CB  ILE A 847      35.204 -14.158  24.723  1.00  0.00           C  
ATOM    791  CG1 ILE A 847      34.995 -13.347  23.439  1.00  0.00           C  
ATOM    792  CG2 ILE A 847      33.864 -14.347  25.435  1.00  0.00           C  
ATOM    793  CD1 ILE A 847      34.273 -14.106  22.329  1.00  0.00           C  
ATOM    794  N   GLY A 848      37.714 -15.131  26.414  1.00  0.00           N  
ATOM    795  CA  GLY A 848      38.254 -16.078  27.369  1.00  0.00           C  
ATOM    796  C   GLY A 848      38.708 -15.396  28.651  1.00  0.00           C  
ATOM    797  O   GLY A 848      38.371 -15.834  29.757  1.00  0.00           O  
ATOM    798  N   GLU A 849      39.462 -14.310  28.509  1.00  0.00           N  
ATOM    799  CA  GLU A 849      39.954 -13.587  29.672  1.00  0.00           C  
ATOM    800  C   GLU A 849      38.816 -13.132  30.587  1.00  0.00           C  
ATOM    801  O   GLU A 849      38.986 -13.016  31.806  1.00  0.00           O  
ATOM    802  CB  GLU A 849      40.789 -12.383  29.231  1.00  0.00           C  
ATOM    803  CG  GLU A 849      41.978 -12.758  28.381  1.00  0.00           C  
ATOM    804  CD  GLU A 849      42.814 -11.568  27.983  1.00  0.00           C  
ATOM    805  OE1 GLU A 849      42.312 -10.702  27.243  1.00  0.00           O  
ATOM    806  OE2 GLU A 849      43.978 -11.489  28.419  1.00  0.00           O  
ATOM    807  N   LEU A 850      37.649 -12.893  30.001  1.00  0.00           N  
ATOM    808  CA  LEU A 850      36.500 -12.453  30.778  1.00  0.00           C  
ATOM    809  C   LEU A 850      35.796 -13.596  31.485  1.00  0.00           C  
ATOM    810  O   LEU A 850      35.510 -13.512  32.686  1.00  0.00           O  
ATOM    811  CB  LEU A 850      35.496 -11.729  29.881  1.00  0.00           C  
ATOM    812  CG  LEU A 850      35.806 -10.301  29.455  1.00  0.00           C  
ATOM    813  CD1 LEU A 850      34.721  -9.833  28.513  1.00  0.00           C  
ATOM    814  CD2 LEU A 850      35.884  -9.397  30.666  1.00  0.00           C  
ATOM    815  N   GLU A 851      35.509 -14.657  30.725  1.00  0.00           N  
ATOM    816  CA  GLU A 851      34.811 -15.832  31.253  1.00  0.00           C  
ATOM    817  C   GLU A 851      35.671 -16.627  32.237  1.00  0.00           C  
ATOM    818  O   GLU A 851      35.144 -17.429  33.009  1.00  0.00           O  
ATOM    819  CB  GLU A 851      34.323 -16.750  30.108  1.00  0.00           C  
ATOM    820  CG  GLU A 851      33.285 -16.099  29.164  1.00  0.00           C  
ATOM    821  CD  GLU A 851      32.284 -17.088  28.553  1.00  0.00           C  
ATOM    822  OE1 GLU A 851      32.726 -18.138  28.025  1.00  0.00           O  
ATOM    823  OE2 GLU A 851      31.057 -16.802  28.585  1.00  0.00           O  
ATOM    824  N   ARG A1082      36.984 -16.386  32.224  1.00  0.00           N  
ATOM    825  CA  ARG A1082      37.893 -17.092  33.119  1.00  0.00           C  
ATOM    826  C   ARG A1082      38.007 -16.368  34.453  1.00  0.00           C  
ATOM    827  O   ARG A1082      38.491 -16.932  35.427  1.00  0.00           O  
ATOM    828  CB  ARG A1082      39.286 -17.249  32.487  1.00  0.00           C  
ATOM    829  CG  ARG A1082      40.189 -16.025  32.588  1.00  0.00           C  
ATOM    830  CD  ARG A1082      41.629 -16.309  32.126  1.00  0.00           C  
ATOM    831  NE  ARG A1082      42.619 -15.549  32.899  1.00  0.00           N  
ATOM    832  CZ  ARG A1082      42.768 -14.222  32.876  1.00  0.00           C  
ATOM    833  NH1 ARG A1082      41.992 -13.471  32.107  1.00  0.00           N  
ATOM    834  NH2 ARG A1082      43.688 -13.639  33.643  1.00  0.00           N  
ATOM    835  N   MET A1083      37.551 -15.120  34.493  1.00  0.00           N  
ATOM    836  CA  MET A1083      37.595 -14.330  35.717  1.00  0.00           C  
ATOM    837  C   MET A1083      36.847 -15.073  36.814  1.00  0.00           C  
ATOM    838  O   MET A1083      35.642 -15.302  36.695  1.00  0.00           O  
ATOM    839  CB  MET A1083      36.938 -12.971  35.507  1.00  0.00           C  
ATOM    840  CG  MET A1083      37.432 -11.919  36.475  1.00  0.00           C  
ATOM    841  SD  MET A1083      38.792 -10.929  35.762  1.00  0.00           S  
ATOM    842  CE  MET A1083      40.053 -12.179  35.433  1.00  0.00           C  
ATOM    843  N   THR A1085      37.564 -15.441  37.880  1.00  0.00           N  
ATOM    844  CA  THR A1085      36.987 -16.183  39.017  1.00  0.00           C  
ATOM    845  C   THR A1085      35.896 -15.404  39.763  1.00  0.00           C  
ATOM    846  O   THR A1085      35.073 -16.010  40.455  1.00  0.00           O  
ATOM    847  CB  THR A1085      38.082 -16.619  40.045  1.00  0.00           C  
ATOM    848  OG1 THR A1085      39.078 -17.412  39.381  1.00  0.00           O  
ATOM    849  CG2 THR A1085      37.459 -17.460  41.158  1.00  0.00           C  
ATOM    850  N   GLN A1098      35.897 -14.072  39.643  1.00  0.00           N  
ATOM    851  CA  GLN A1098      34.871 -13.241  40.292  1.00  0.00           C  
ATOM    852  C   GLN A1098      33.618 -13.360  39.407  1.00  0.00           C  
ATOM    853  O   GLN A1098      32.496 -13.072  39.843  1.00  0.00           O  
ATOM    854  CB  GLN A1098      35.323 -11.777  40.382  1.00  0.00           C  
ATOM    855  CG  GLN A1098      34.415 -10.876  41.236  1.00  0.00           C  
ATOM    856  CD  GLN A1098      34.828 -10.812  42.703  1.00  0.00           C  
ATOM    857  OE1 GLN A1098      34.315  -9.990  43.470  1.00  0.00           O  
ATOM    858  NE2 GLN A1098      35.757 -11.679  43.100  1.00  0.00           N  
ATOM    859  N   PHE A1099      33.843 -13.779  38.158  1.00  0.00           N  
ATOM    860  CA  PHE A1099      32.773 -14.000  37.195  1.00  0.00           C  
ATOM    861  C   PHE A1099      32.202 -15.406  37.406  1.00  0.00           C  
ATOM    862  O   PHE A1099      31.012 -15.570  37.665  1.00  0.00           O  
ATOM    863  CB  PHE A1099      33.279 -13.888  35.750  1.00  0.00           C  
ATOM    864  CG  PHE A1099      32.412 -14.633  34.751  1.00  0.00           C  
ATOM    865  CD1 PHE A1099      31.105 -14.224  34.494  1.00  0.00           C  
ATOM    866  CD2 PHE A1099      32.885 -15.780  34.116  1.00  0.00           C  
ATOM    867  CE1 PHE A1099      30.285 -14.944  33.624  1.00  0.00           C  
ATOM    868  CE2 PHE A1099      32.074 -16.508  33.245  1.00  0.00           C  
ATOM    869  CZ  PHE A1099      30.771 -16.088  33.001  1.00  0.00           C  
ATOM    870  N   LYS A1100      33.061 -16.417  37.289  1.00  0.00           N  
ATOM    871  CA  LYS A1100      32.652 -17.813  37.452  1.00  0.00           C  
ATOM    872  C   LYS A1100      31.949 -18.075  38.794  1.00  0.00           C  
ATOM    873  O   LYS A1100      31.271 -19.096  38.962  1.00  0.00           O  
ATOM    874  CB  LYS A1100      33.873 -18.735  37.318  1.00  0.00           C  
ATOM    875  CG  LYS A1100      34.700 -18.498  36.056  1.00  0.00           C  
ATOM    876  CD  LYS A1100      36.028 -19.257  36.084  1.00  0.00           C  
ATOM    877  CE  LYS A1100      35.873 -20.722  35.700  1.00  0.00           C  
ATOM    878  NZ  LYS A1100      34.996 -21.490  36.620  1.00  0.00           N  
ATOM    879  N   GLU A1101      32.115 -17.151  39.741  1.00  0.00           N  
ATOM    880  CA  GLU A1101      31.499 -17.260  41.070  1.00  0.00           C  
ATOM    881  C   GLU A1101      29.988 -16.989  41.052  1.00  0.00           C  
ATOM    882  O   GLU A1101      29.189 -17.838  41.470  1.00  0.00           O  
ATOM    883  CB  GLU A1101      32.178 -16.288  42.061  1.00  0.00           C  
ATOM    884  CG  GLU A1101      33.374 -16.860  42.834  1.00  0.00           C  
ATOM    885  CD  GLU A1101      33.971 -15.861  43.821  1.00  0.00           C  
ATOM    886  OE1 GLU A1101      34.610 -14.881  43.378  1.00  0.00           O  
ATOM    887  OE2 GLU A1101      33.783 -16.053  45.042  1.00  0.00           O  
ATOM    888  N   LYS A1102      29.607 -15.806  40.567  1.00  0.00           N  
ATOM    889  CA  LYS A1102      28.200 -15.405  40.506  1.00  0.00           C  
ATOM    890  C   LYS A1102      27.463 -15.935  39.268  1.00  0.00           C  
ATOM    891  O   LYS A1102      26.232 -15.860  39.204  1.00  0.00           O  
ATOM    892  CB  LYS A1102      28.086 -13.873  40.566  1.00  0.00           C  
ATOM    893  CG  LYS A1102      28.697 -13.239  41.816  1.00  0.00           C  
ATOM    894  CD  LYS A1102      28.347 -11.761  41.908  1.00  0.00           C  
ATOM    895  CE  LYS A1102      28.967 -11.113  43.138  1.00  0.00           C  
ATOM    896  NZ  LYS A1102      28.531  -9.695  43.308  1.00  0.00           N  
ATOM    897  N   SER A1103      28.220 -16.478  38.309  1.00  0.00           N  
ATOM    898  CA  SER A1103      27.664 -17.026  37.064  1.00  0.00           C  
ATOM    899  C   SER A1103      27.247 -18.488  37.212  1.00  0.00           C  
ATOM    900  O   SER A1103      26.800 -19.123  36.253  1.00  0.00           O  
ATOM    901  CB  SER A1103      28.679 -16.895  35.910  1.00  0.00           C  
ATOM    902  OG  SER A1103      29.816 -17.726  36.078  1.00  0.00           O  
ATOM    903  N   ALA A1104      27.394 -19.013  38.425  1.00  0.00           N  
ATOM    904  CA  ALA A1104      27.039 -20.396  38.719  1.00  0.00           C  
ATOM    905  C   ALA A1104      25.698 -20.490  39.452  1.00  0.00           C  
ATOM    906  O   ALA A1104      24.901 -21.388  39.177  1.00  0.00           O  
ATOM    907  CB  ALA A1104      28.146 -21.048  39.550  1.00  0.00           C  
ATOM    908  N   GLY A1105      25.455 -19.553  40.372  1.00  0.00           N  
ATOM    909  CA  GLY A1105      24.217 -19.542  41.143  1.00  0.00           C  
ATOM    910  C   GLY A1105      23.119 -18.616  40.636  1.00  0.00           C  
ATOM    911  O   GLY A1105      22.748 -17.652  41.316  1.00  0.00           O  
ATOM    912  N   ALA A1106      22.608 -18.921  39.441  1.00  0.00           N  
ATOM    913  CA  ALA A1106      21.538 -18.153  38.788  1.00  0.00           C  
ATOM    914  C   ALA A1106      21.141 -18.748  37.417  1.00  0.00           C  
ATOM    915  O   ALA A1106      21.914 -19.490  36.795  1.00  0.00           O  
ATOM    916  CB  ALA A1106      21.971 -16.694  38.615  1.00  0.00           C  
ATOM    917  N   ALA A1107      19.927 -18.425  36.966  1.00  0.00           N  
ATOM    918  CA  ALA A1107      19.420 -18.895  35.678  1.00  0.00           C  
ATOM    919  C   ALA A1107      19.934 -17.954  34.587  1.00  0.00           C  
ATOM    920  O   ALA A1107      20.465 -18.396  33.565  1.00  0.00           O  
ATOM    921  CB  ALA A1107      17.892 -18.908  35.687  1.00  0.00           C  
ATOM    922  N   ALA A1179      19.776 -16.651  34.826  1.00  0.00           N  
ATOM    923  CA  ALA A1179      20.224 -15.614  33.897  1.00  0.00           C  
ATOM    924  C   ALA A1179      20.728 -14.379  34.655  1.00  0.00           C  
ATOM    925  O   ALA A1179      19.994 -13.777  35.445  1.00  0.00           O  
ATOM    926  CB  ALA A1179      19.087 -15.226  32.955  1.00  0.00           C  
ATOM    927  N   ALA A1192      21.986 -14.014  34.403  1.00  0.00           N  
ATOM    928  CA  ALA A1192      22.615 -12.854  35.034  1.00  0.00           C  
ATOM    929  C   ALA A1192      22.816 -11.722  34.015  1.00  0.00           C  
ATOM    930  O   ALA A1192      22.862 -11.966  32.807  1.00  0.00           O  
ATOM    931  CB  ALA A1192      23.957 -13.258  35.637  1.00  0.00           C  
ATOM    932  N   ALA A1193      22.923 -10.489  34.507  1.00  0.00           N  
ATOM    933  CA  ALA A1193      23.130  -9.329  33.644  1.00  0.00           C  
ATOM    934  C   ALA A1193      24.463  -9.501  32.950  1.00  0.00           C  
ATOM    935  O   ALA A1193      25.425  -9.966  33.551  1.00  0.00           O  
ATOM    936  CB  ALA A1193      23.148  -8.042  34.464  1.00  0.00           C  
ATOM    937  N   ALA A1194      24.525  -9.125  31.683  1.00  0.00           N  
ATOM    938  CA  ALA A1194      25.764  -9.246  30.936  1.00  0.00           C  
ATOM    939  C   ALA A1194      26.821  -8.374  31.593  1.00  0.00           C  
ATOM    940  O   ALA A1194      28.015  -8.525  31.332  1.00  0.00           O  
ATOM    941  CB  ALA A1194      25.546  -8.811  29.498  1.00  0.00           C  
ATOM    942  N   GLY A1195      26.371  -7.463  32.455  1.00  0.00           N  
ATOM    943  CA  GLY A1195      27.286  -6.567  33.143  1.00  0.00           C  
ATOM    944  C   GLY A1195      28.187  -7.278  34.128  1.00  0.00           C  
ATOM    945  O   GLY A1195      29.290  -6.818  34.418  1.00  0.00           O  
ATOM    946  N   LEU A1196      27.700  -8.405  34.639  1.00  0.00           N  
ATOM    947  CA  LEU A1196      28.438  -9.223  35.589  1.00  0.00           C  
ATOM    948  C   LEU A1196      29.578  -9.944  34.899  1.00  0.00           C  
ATOM    949  O   LEU A1196      30.400 -10.563  35.553  1.00  0.00           O  
ATOM    950  CB  LEU A1196      27.517 -10.255  36.227  1.00  0.00           C  
ATOM    951  CG  LEU A1196      27.254 -10.122  37.717  1.00  0.00           C  
ATOM    952  CD1 LEU A1196      26.727  -8.748  38.016  1.00  0.00           C  
ATOM    953  CD2 LEU A1196      26.258 -11.165  38.142  1.00  0.00           C  
ATOM    954  N   LEU A1198      29.625  -9.867  33.578  1.00  0.00           N  
ATOM    955  CA  LEU A1198      30.675 -10.529  32.821  1.00  0.00           C  
ATOM    956  C   LEU A1198      31.508  -9.519  32.074  1.00  0.00           C  
ATOM    957  O   LEU A1198      32.604  -9.825  31.597  1.00  0.00           O  
ATOM    958  CB  LEU A1198      30.067 -11.517  31.815  1.00  0.00           C  
ATOM    959  CG  LEU A1198      30.949 -11.930  30.619  1.00  0.00           C  
ATOM    960  CD1 LEU A1198      32.082 -12.824  31.087  1.00  0.00           C  
ATOM    961  CD2 LEU A1198      30.110 -12.658  29.581  1.00  0.00           C  
ATOM    962  N   THR A1199      30.992  -8.304  31.962  1.00  0.00           N  
ATOM    963  CA  THR A1199      31.720  -7.285  31.217  1.00  0.00           C  
ATOM    964  C   THR A1199      32.237  -6.102  32.023  1.00  0.00           C  
ATOM    965  O   THR A1199      32.729  -5.128  31.436  1.00  0.00           O  
ATOM    966  CB  THR A1199      30.858  -6.752  30.065  1.00  0.00           C  
ATOM    967  OG1 THR A1199      29.607  -6.277  30.588  1.00  0.00           O  
ATOM    968  CG2 THR A1199      30.601  -7.862  29.068  1.00  0.00           C  
ATOM    969  N   TYR A1200      32.153  -6.182  33.352  1.00  0.00           N  
ATOM    970  CA  TYR A1200      32.641  -5.086  34.182  1.00  0.00           C  
ATOM    971  C   TYR A1200      34.167  -4.976  34.211  1.00  0.00           C  
ATOM    972  O   TYR A1200      34.699  -3.893  34.386  1.00  0.00           O  
ATOM    973  CB  TYR A1200      32.091  -5.188  35.611  1.00  0.00           C  
ATOM    974  CG  TYR A1200      32.680  -6.305  36.423  1.00  0.00           C  
ATOM    975  CD1 TYR A1200      33.878  -6.147  37.129  1.00  0.00           C  
ATOM    976  CD2 TYR A1200      32.040  -7.531  36.476  1.00  0.00           C  
ATOM    977  CE1 TYR A1200      34.419  -7.206  37.874  1.00  0.00           C  
ATOM    978  CE2 TYR A1200      32.561  -8.592  37.209  1.00  0.00           C  
ATOM    979  CZ  TYR A1200      33.753  -8.430  37.908  1.00  0.00           C  
ATOM    980  OH  TYR A1200      34.251  -9.509  38.611  1.00  0.00           O  
ATOM    981  N   PRO A1201      34.888  -6.085  34.029  1.00  0.00           N  
ATOM    982  CA  PRO A1201      36.342  -5.987  34.052  1.00  0.00           C  
ATOM    983  C   PRO A1201      36.883  -4.890  33.155  1.00  0.00           C  
ATOM    984  O   PRO A1201      37.654  -4.032  33.603  1.00  0.00           O  
ATOM    985  CB  PRO A1201      36.783  -7.364  33.605  1.00  0.00           C  
ATOM    986  CG  PRO A1201      35.775  -8.207  34.287  1.00  0.00           C  
ATOM    987  CD  PRO A1201      34.478  -7.488  33.974  1.00  0.00           C  
ATOM    988  N   PRO A1202      36.493  -4.882  31.878  1.00  0.00           N  
ATOM    989  CA  PRO A1202      37.001  -3.837  30.987  1.00  0.00           C  
ATOM    990  C   PRO A1202      36.707  -2.416  31.516  1.00  0.00           C  
ATOM    991  O   PRO A1202      37.512  -1.500  31.322  1.00  0.00           O  
ATOM    992  CB  PRO A1202      36.293  -4.147  29.675  1.00  0.00           C  
ATOM    993  CG  PRO A1202      36.123  -5.614  29.736  1.00  0.00           C  
ATOM    994  CD  PRO A1202      35.630  -5.811  31.144  1.00  0.00           C  
ATOM    995  N   LEU A1203      35.564  -2.239  32.183  1.00  0.00           N  
ATOM    996  CA  LEU A1203      35.189  -0.936  32.737  1.00  0.00           C  
ATOM    997  C   LEU A1203      36.081  -0.599  33.936  1.00  0.00           C  
ATOM    998  O   LEU A1203      36.550   0.532  34.064  1.00  0.00           O  
ATOM    999  CB  LEU A1203      33.725  -0.942  33.175  1.00  0.00           C  
ATOM   1000  CG  LEU A1203      33.218   0.237  33.994  1.00  0.00           C  
ATOM   1001  CD1 LEU A1203      33.515   1.523  33.272  1.00  0.00           C  
ATOM   1002  CD2 LEU A1203      31.737   0.071  34.241  1.00  0.00           C  
ATOM   1003  N   MET A1204      36.307  -1.587  34.806  1.00  0.00           N  
ATOM   1004  CA  MET A1204      37.149  -1.429  35.981  1.00  0.00           C  
ATOM   1005  C   MET A1204      38.556  -1.098  35.539  1.00  0.00           C  
ATOM   1006  O   MET A1204      39.179  -0.221  36.094  1.00  0.00           O  
ATOM   1007  CB  MET A1204      37.172  -2.714  36.782  1.00  0.00           C  
ATOM   1008  CG  MET A1204      38.219  -2.733  37.858  1.00  0.00           C  
ATOM   1009  SD  MET A1204      38.442  -4.390  38.454  1.00  0.00           S  
ATOM   1010  CE  MET A1204      37.092  -4.465  39.612  1.00  0.00           C  
ATOM   1011  N   ALA A1205      39.052  -1.816  34.545  1.00  0.00           N  
ATOM   1012  CA  ALA A1205      40.385  -1.571  34.024  1.00  0.00           C  
ATOM   1013  C   ALA A1205      40.464  -0.123  33.553  1.00  0.00           C  
ATOM   1014  O   ALA A1205      41.479   0.568  33.740  1.00  0.00           O  
ATOM   1015  CB  ALA A1205      40.679  -2.505  32.858  1.00  0.00           C  
ATOM   1016  N   ALA A1206      39.393   0.355  32.933  1.00  0.00           N  
ATOM   1017  CA  ALA A1206      39.387   1.736  32.450  1.00  0.00           C  
ATOM   1018  C   ALA A1206      39.443   2.742  33.591  1.00  0.00           C  
ATOM   1019  O   ALA A1206      40.159   3.735  33.489  1.00  0.00           O  
ATOM   1020  CB  ALA A1206      38.149   1.988  31.606  1.00  0.00           C  
ATOM   1021  N   ASP A1207      38.687   2.484  34.663  1.00  0.00           N  
ATOM   1022  CA  ASP A1207      38.668   3.376  35.821  1.00  0.00           C  
ATOM   1023  C   ASP A1207      40.104   3.643  36.270  1.00  0.00           C  
ATOM   1024  O   ASP A1207      40.497   4.785  36.507  1.00  0.00           O  
ATOM   1025  CB  ASP A1207      37.919   2.753  37.002  1.00  0.00           C  
ATOM   1026  CG  ASP A1207      36.475   2.379  36.677  1.00  0.00           C  
ATOM   1027  OD1 ASP A1207      35.861   3.013  35.791  1.00  0.00           O  
ATOM   1028  OD2 ASP A1207      35.949   1.451  37.340  1.00  0.00           O  
ATOM   1029  N   ILE A1208      40.874   2.570  36.381  1.00  0.00           N  
ATOM   1030  CA  ILE A1208      42.256   2.635  36.804  1.00  0.00           C  
ATOM   1031  C   ILE A1208      43.141   3.247  35.735  1.00  0.00           C  
ATOM   1032  O   ILE A1208      43.693   4.305  35.943  1.00  0.00           O  
ATOM   1033  CB  ILE A1208      42.783   1.214  37.178  1.00  0.00           C  
ATOM   1034  CG1 ILE A1208      41.955   0.634  38.325  1.00  0.00           C  
ATOM   1035  CG2 ILE A1208      44.228   1.272  37.574  1.00  0.00           C  
ATOM   1036  CD1 ILE A1208      42.334  -0.775  38.660  1.00  0.00           C  
ATOM   1037  N   LEU A1209      43.255   2.609  34.578  1.00  0.00           N  
ATOM   1038  CA  LEU A1209      44.140   3.124  33.529  1.00  0.00           C  
ATOM   1039  C   LEU A1209      43.905   4.569  33.076  1.00  0.00           C  
ATOM   1040  O   LEU A1209      44.831   5.220  32.605  1.00  0.00           O  
ATOM   1041  CB  LEU A1209      44.099   2.234  32.290  1.00  0.00           C  
ATOM   1042  CG  LEU A1209      44.226   0.720  32.391  1.00  0.00           C  
ATOM   1043  CD1 LEU A1209      44.582   0.211  30.999  1.00  0.00           C  
ATOM   1044  CD2 LEU A1209      45.302   0.290  33.395  1.00  0.00           C  
ATOM   1045  N   LEU A1210      42.686   5.081  33.200  1.00  0.00           N  
ATOM   1046  CA  LEU A1210      42.436   6.443  32.753  1.00  0.00           C  
ATOM   1047  C   LEU A1210      43.211   7.546  33.473  1.00  0.00           C  
ATOM   1048  O   LEU A1210      43.378   8.632  32.927  1.00  0.00           O  
ATOM   1049  CB  LEU A1210      40.953   6.768  32.839  1.00  0.00           C  
ATOM   1050  CG  LEU A1210      40.101   6.391  31.647  1.00  0.00           C  
ATOM   1051  CD1 LEU A1210      38.665   6.604  31.997  1.00  0.00           C  
ATOM   1052  CD2 LEU A1210      40.493   7.194  30.456  1.00  0.00           C  
ATOM   1053  N   TYR A1211      43.687   7.285  34.688  1.00  0.00           N  
ATOM   1054  CA  TYR A1211      44.403   8.302  35.461  1.00  0.00           C  
ATOM   1055  C   TYR A1211      45.904   8.072  35.622  1.00  0.00           C  
ATOM   1056  O   TYR A1211      46.555   8.704  36.438  1.00  0.00           O  
ATOM   1057  CB  TYR A1211      43.718   8.431  36.817  1.00  0.00           C  
ATOM   1058  CG  TYR A1211      42.270   8.820  36.679  1.00  0.00           C  
ATOM   1059  CD1 TYR A1211      41.906  10.116  36.328  1.00  0.00           C  
ATOM   1060  CD2 TYR A1211      41.263   7.890  36.877  1.00  0.00           C  
ATOM   1061  CE1 TYR A1211      40.562  10.477  36.179  1.00  0.00           C  
ATOM   1062  CE2 TYR A1211      39.923   8.234  36.730  1.00  0.00           C  
ATOM   1063  CZ  TYR A1211      39.581   9.533  36.377  1.00  0.00           C  
ATOM   1064  OH  TYR A1211      38.263   9.876  36.199  1.00  0.00           O  
ATOM   1065  N   ASN A1291      46.454   7.199  34.799  1.00  0.00           N  
ATOM   1066  CA  ASN A1291      47.866   6.857  34.875  1.00  0.00           C  
ATOM   1067  C   ASN A1291      48.224   6.424  36.287  1.00  0.00           C  
ATOM   1068  O   ASN A1291      49.388   6.495  36.689  1.00  0.00           O  
ATOM   1069  CB  ASN A1291      48.755   8.027  34.473  1.00  0.00           C  
ATOM   1070  CG  ASN A1291      48.710   8.301  32.983  1.00  0.00           C  
ATOM   1071  OD1 ASN A1291      47.916   9.128  32.516  1.00  0.00           O  
ATOM   1072  ND2 ASN A1291      49.544   7.589  32.219  1.00  0.00           N  
ATOM   1073  N   THR A1292      47.231   5.931  37.028  1.00  0.00           N  
ATOM   1074  CA  THR A1292      47.459   5.510  38.404  1.00  0.00           C  
ATOM   1075  C   THR A1292      48.591   4.502  38.493  1.00  0.00           C  
ATOM   1076  O   THR A1292      48.762   3.666  37.612  1.00  0.00           O  
ATOM   1077  CB  THR A1292      46.179   4.959  39.043  1.00  0.00           C  
ATOM   1078  OG1 THR A1292      46.188   3.545  38.950  1.00  0.00           O  
ATOM   1079  CG2 THR A1292      44.954   5.514  38.344  1.00  0.00           C  
ATOM   1080  N   ASP A1293      49.370   4.620  39.567  1.00  0.00           N  
ATOM   1081  CA  ASP A1293      50.526   3.764  39.835  1.00  0.00           C  
ATOM   1082  C   ASP A1293      50.197   2.672  40.844  1.00  0.00           C  
ATOM   1083  O   ASP A1293      50.581   1.518  40.691  1.00  0.00           O  
ATOM   1084  CB  ASP A1293      51.678   4.600  40.395  1.00  0.00           C  
ATOM   1085  CG  ASP A1293      52.192   5.623  39.415  1.00  0.00           C  
ATOM   1086  OD1 ASP A1293      52.936   5.227  38.487  1.00  0.00           O  
ATOM   1087  OD2 ASP A1293      51.856   6.822  39.585  1.00  0.00           O  
ATOM   1088  N   ILE A1294      49.493   3.054  41.890  1.00  0.00           N  
ATOM   1089  CA  ILE A1294      49.159   2.108  42.926  1.00  0.00           C  
ATOM   1090  C   ILE A1294      47.666   1.974  43.085  1.00  0.00           C  
ATOM   1091  O   ILE A1294      46.934   2.969  43.145  1.00  0.00           O  
ATOM   1092  CB  ILE A1294      49.745   2.551  44.281  1.00  0.00           C  
ATOM   1093  CG1 ILE A1294      51.254   2.712  44.173  1.00  0.00           C  
ATOM   1094  CG2 ILE A1294      49.417   1.538  45.348  1.00  0.00           C  
ATOM   1095  CD1 ILE A1294      51.848   3.551  45.290  1.00  0.00           C  
ATOM   1096  N   VAL A1295      47.217   0.732  43.159  1.00  0.00           N  
ATOM   1097  CA  VAL A1295      45.812   0.468  43.336  1.00  0.00           C  
ATOM   1098  C   VAL A1295      45.677  -0.360  44.591  1.00  0.00           C  
ATOM   1099  O   VAL A1295      45.989  -1.541  44.611  1.00  0.00           O  
ATOM   1100  CB  VAL A1295      45.228  -0.304  42.139  1.00  0.00           C  
ATOM   1101  CG1 VAL A1295      43.738  -0.494  42.318  1.00  0.00           C  
ATOM   1102  CG2 VAL A1295      45.505   0.453  40.853  1.00  0.00           C  
ATOM   1103  N   PRO A1296      45.246   0.266  45.680  1.00  0.00           N  
ATOM   1104  CA  PRO A1296      45.071  -0.433  46.946  1.00  0.00           C  
ATOM   1105  C   PRO A1296      43.925  -1.420  46.843  1.00  0.00           C  
ATOM   1106  O   PRO A1296      42.769  -1.012  46.789  1.00  0.00           O  
ATOM   1107  CB  PRO A1296      44.755   0.703  47.918  1.00  0.00           C  
ATOM   1108  CG  PRO A1296      44.051   1.687  47.060  1.00  0.00           C  
ATOM   1109  CD  PRO A1296      44.925   1.689  45.829  1.00  0.00           C  
ATOM   1110  N   VAL A1297      44.228  -2.712  46.805  1.00  0.00           N  
ATOM   1111  CA  VAL A1297      43.165  -3.708  46.709  1.00  0.00           C  
ATOM   1112  C   VAL A1297      43.353  -4.858  47.675  1.00  0.00           C  
ATOM   1113  O   VAL A1297      44.451  -5.072  48.183  1.00  0.00           O  
ATOM   1114  CB  VAL A1297      43.078  -4.320  45.298  1.00  0.00           C  
ATOM   1115  CG1 VAL A1297      42.829  -3.237  44.269  1.00  0.00           C  
ATOM   1116  CG2 VAL A1297      44.359  -5.079  44.995  1.00  0.00           C  
ATOM   1117  N   GLY A1298      42.269  -5.596  47.907  1.00  0.00           N  
ATOM   1118  CA  GLY A1298      42.312  -6.752  48.786  1.00  0.00           C  
ATOM   1119  C   GLY A1298      42.828  -7.956  48.014  1.00  0.00           C  
ATOM   1120  O   GLY A1298      42.845  -7.934  46.781  1.00  0.00           O  
ATOM   1121  N   GLU A1299      43.247  -9.007  48.718  1.00  0.00           N  
ATOM   1122  CA  GLU A1299      43.781 -10.212  48.063  1.00  0.00           C  
ATOM   1123  C   GLU A1299      42.767 -10.862  47.112  1.00  0.00           C  
ATOM   1124  O   GLU A1299      43.143 -11.556  46.166  1.00  0.00           O  
ATOM   1125  CB  GLU A1299      44.225 -11.243  49.115  1.00  0.00           C  
ATOM   1126  CG  GLU A1299      44.999 -10.660  50.303  1.00  0.00           C  
ATOM   1127  CD  GLU A1299      44.087 -10.181  51.435  1.00  0.00           C  
ATOM   1128  OE1 GLU A1299      43.217  -9.314  51.185  1.00  0.00           O  
ATOM   1129  OE2 GLU A1299      44.243 -10.676  52.577  1.00  0.00           O  
ATOM   1130  N   ASP A1300      41.486 -10.619  47.375  1.00  0.00           N  
ATOM   1131  CA  ASP A1300      40.388 -11.160  46.575  1.00  0.00           C  
ATOM   1132  C   ASP A1300      40.189 -10.413  45.251  1.00  0.00           C  
ATOM   1133  O   ASP A1300      39.387 -10.819  44.406  1.00  0.00           O  
ATOM   1134  CB  ASP A1300      39.093 -11.098  47.385  1.00  0.00           C  
ATOM   1135  CG  ASP A1300      38.825  -9.708  47.940  1.00  0.00           C  
ATOM   1136  OD1 ASP A1300      39.670  -9.202  48.719  1.00  0.00           O  
ATOM   1137  OD2 ASP A1300      37.770  -9.120  47.596  1.00  0.00           O  
ATOM   1138  N   GLN A1301      40.913  -9.314  45.080  1.00  0.00           N  
ATOM   1139  CA  GLN A1301      40.804  -8.521  43.869  1.00  0.00           C  
ATOM   1140  C   GLN A1301      42.112  -8.497  43.077  1.00  0.00           C  
ATOM   1141  O   GLN A1301      42.147  -7.996  41.956  1.00  0.00           O  
ATOM   1142  CB  GLN A1301      40.364  -7.097  44.227  1.00  0.00           C  
ATOM   1143  CG  GLN A1301      38.921  -7.005  44.722  1.00  0.00           C  
ATOM   1144  CD  GLN A1301      37.987  -6.340  43.706  1.00  0.00           C  
ATOM   1145  OE1 GLN A1301      36.761  -6.451  43.804  1.00  0.00           O  
ATOM   1146  NE2 GLN A1301      38.568  -5.635  42.734  1.00  0.00           N  
ATOM   1147  N   LYS A1302      43.180  -9.042  43.656  1.00  0.00           N  
ATOM   1148  CA  LYS A1302      44.481  -9.079  42.988  1.00  0.00           C  
ATOM   1149  C   LYS A1302      44.307  -9.575  41.560  1.00  0.00           C  
ATOM   1150  O   LYS A1302      44.811  -8.976  40.605  1.00  0.00           O  
ATOM   1151  CB  LYS A1302      45.446 -10.009  43.735  1.00  0.00           C  
ATOM   1152  CG  LYS A1302      46.759 -10.293  42.994  1.00  0.00           C  
ATOM   1153  CD  LYS A1302      47.732  -9.114  43.014  1.00  0.00           C  
ATOM   1154  CE  LYS A1302      48.328  -8.918  44.407  1.00  0.00           C  
ATOM   1155  NZ  LYS A1302      49.361  -7.838  44.473  1.00  0.00           N  
ATOM   1156  N   GLN A1303      43.579 -10.676  41.426  1.00  0.00           N  
ATOM   1157  CA  GLN A1303      43.318 -11.280  40.125  1.00  0.00           C  
ATOM   1158  C   GLN A1303      42.779 -10.231  39.148  1.00  0.00           C  
ATOM   1159  O   GLN A1303      43.069 -10.284  37.951  1.00  0.00           O  
ATOM   1160  CB  GLN A1303      42.302 -12.408  40.293  1.00  0.00           C  
ATOM   1161  CG  GLN A1303      42.102 -13.269  39.074  1.00  0.00           C  
ATOM   1162  CD  GLN A1303      40.750 -13.949  39.096  1.00  0.00           C  
ATOM   1163  OE1 GLN A1303      40.319 -14.470  40.130  1.00  0.00           O  
ATOM   1164  NE2 GLN A1303      40.071 -13.950  37.955  1.00  0.00           N  
ATOM   1165  N   HIS A1304      41.995  -9.282  39.662  1.00  0.00           N  
ATOM   1166  CA  HIS A1304      41.425  -8.223  38.825  1.00  0.00           C  
ATOM   1167  C   HIS A1304      42.474  -7.232  38.340  1.00  0.00           C  
ATOM   1168  O   HIS A1304      42.460  -6.825  37.174  1.00  0.00           O  
ATOM   1169  CB  HIS A1304      40.332  -7.467  39.575  1.00  0.00           C  
ATOM   1170  CG  HIS A1304      39.026  -8.192  39.614  1.00  0.00           C  
ATOM   1171  ND1 HIS A1304      38.474  -8.780  38.497  1.00  0.00           N  
ATOM   1172  CD2 HIS A1304      38.151  -8.405  40.623  1.00  0.00           C  
ATOM   1173  CE1 HIS A1304      37.312  -9.325  38.814  1.00  0.00           C  
ATOM   1174  NE2 HIS A1304      37.093  -9.111  40.099  1.00  0.00           N  
ATOM   1175  N   ILE A1306      43.374  -6.837  39.234  1.00  0.00           N  
ATOM   1176  CA  ILE A1306      44.420  -5.911  38.864  1.00  0.00           C  
ATOM   1177  C   ILE A1306      45.295  -6.549  37.814  1.00  0.00           C  
ATOM   1178  O   ILE A1306      45.871  -5.861  36.962  1.00  0.00           O  
ATOM   1179  CB  ILE A1306      45.283  -5.545  40.053  1.00  0.00           C  
ATOM   1180  CG1 ILE A1306      44.413  -4.901  41.119  1.00  0.00           C  
ATOM   1181  CG2 ILE A1306      46.370  -4.575  39.620  1.00  0.00           C  
ATOM   1182  CD1 ILE A1306      43.747  -3.637  40.647  1.00  0.00           C  
ATOM   1183  N   GLU A1310      45.393  -7.874  37.873  1.00  0.00           N  
ATOM   1184  CA  GLU A1310      46.203  -8.627  36.908  1.00  0.00           C  
ATOM   1185  C   GLU A1310      45.677  -8.394  35.493  1.00  0.00           C  
ATOM   1186  O   GLU A1310      46.436  -8.049  34.586  1.00  0.00           O  
ATOM   1187  CB  GLU A1310      46.177 -10.134  37.226  1.00  0.00           C  
ATOM   1188  CG  GLU A1310      46.964 -10.549  38.482  1.00  0.00           C  
ATOM   1189  CD  GLU A1310      48.454 -10.192  38.413  1.00  0.00           C  
ATOM   1190  OE1 GLU A1310      49.117 -10.572  37.411  1.00  0.00           O  
ATOM   1191  OE2 GLU A1310      48.955  -9.534  39.365  1.00  0.00           O  
ATOM   1192  N   LEU A1312      44.371  -8.581  35.313  1.00  0.00           N  
ATOM   1193  CA  LEU A1312      43.760  -8.386  34.010  1.00  0.00           C  
ATOM   1194  C   LEU A1312      43.960  -6.956  33.501  1.00  0.00           C  
ATOM   1195  O   LEU A1312      44.333  -6.757  32.343  1.00  0.00           O  
ATOM   1196  CB  LEU A1312      42.271  -8.697  34.071  1.00  0.00           C  
ATOM   1197  CG  LEU A1312      41.542  -8.444  32.748  1.00  0.00           C  
ATOM   1198  CD1 LEU A1312      41.976  -9.473  31.718  1.00  0.00           C  
ATOM   1199  CD2 LEU A1312      40.056  -8.522  32.974  1.00  0.00           C  
ATOM   1200  N   THR A1314      43.708  -5.966  34.360  1.00  0.00           N  
ATOM   1201  CA  THR A1314      43.876  -4.577  33.950  1.00  0.00           C  
ATOM   1202  C   THR A1314      45.335  -4.270  33.611  1.00  0.00           C  
ATOM   1203  O   THR A1314      45.635  -3.380  32.803  1.00  0.00           O  
ATOM   1204  CB  THR A1314      43.323  -3.576  35.010  1.00  0.00           C  
ATOM   1205  OG1 THR A1314      44.223  -2.464  35.143  1.00  0.00           O  
ATOM   1206  CG2 THR A1314      43.109  -4.264  36.321  1.00  0.00           C  
ATOM   1207  N   ARG A1316      46.256  -5.012  34.209  1.00  0.00           N  
ATOM   1208  CA  ARG A1316      47.671  -4.799  33.894  1.00  0.00           C  
ATOM   1209  C   ARG A1316      47.926  -5.304  32.478  1.00  0.00           C  
ATOM   1210  O   ARG A1316      48.490  -4.596  31.637  1.00  0.00           O  
ATOM   1211  CB  ARG A1316      48.575  -5.539  34.892  1.00  0.00           C  
ATOM   1212  CG  ARG A1316      48.768  -4.778  36.190  1.00  0.00           C  
ATOM   1213  CD  ARG A1316      49.638  -5.536  37.166  1.00  0.00           C  
ATOM   1214  NE  ARG A1316      50.954  -5.869  36.605  1.00  0.00           N  
ATOM   1215  CZ  ARG A1316      52.117  -5.590  37.197  1.00  0.00           C  
ATOM   1216  NH1 ARG A1316      52.141  -4.967  38.371  1.00  0.00           N  
ATOM   1217  NH2 ARG A1316      53.259  -5.942  36.625  1.00  0.00           N  
ATOM   1218  N   ASP A1317      47.475  -6.532  32.224  1.00  0.00           N  
ATOM   1219  CA  ASP A1317      47.631  -7.151  30.916  1.00  0.00           C  
ATOM   1220  C   ASP A1317      47.057  -6.244  29.831  1.00  0.00           C  
ATOM   1221  O   ASP A1317      47.739  -5.923  28.847  1.00  0.00           O  
ATOM   1222  CB  ASP A1317      46.913  -8.503  30.869  1.00  0.00           C  
ATOM   1223  CG  ASP A1317      47.562  -9.537  31.749  1.00  0.00           C  
ATOM   1224  OD1 ASP A1317      48.787  -9.430  31.969  1.00  0.00           O  
ATOM   1225  OD2 ASP A1317      46.853 -10.464  32.197  1.00  0.00           O  
ATOM   1226  N   LEU A1318      45.800  -5.837  30.012  1.00  0.00           N  
ATOM   1227  CA  LEU A1318      45.132  -4.975  29.033  1.00  0.00           C  
ATOM   1228  C   LEU A1318      45.988  -3.758  28.695  1.00  0.00           C  
ATOM   1229  O   LEU A1318      46.195  -3.442  27.519  1.00  0.00           O  
ATOM   1230  CB  LEU A1318      43.763  -4.511  29.551  1.00  0.00           C  
ATOM   1231  CG  LEU A1318      42.633  -5.542  29.541  1.00  0.00           C  
ATOM   1232  CD1 LEU A1318      41.417  -4.984  30.215  1.00  0.00           C  
ATOM   1233  CD2 LEU A1318      42.316  -5.921  28.123  1.00  0.00           C  
ATOM   1234  N   ALA A1319      46.491  -3.085  29.729  1.00  0.00           N  
ATOM   1235  CA  ALA A1319      47.320  -1.910  29.531  1.00  0.00           C  
ATOM   1236  C   ALA A1319      48.503  -2.265  28.651  1.00  0.00           C  
ATOM   1237  O   ALA A1319      48.696  -1.687  27.588  1.00  0.00           O  
ATOM   1238  CB  ALA A1319      47.805  -1.379  30.876  1.00  0.00           C  
ATOM   1239  N   GLU A1321      49.289  -3.239  29.088  1.00  0.00           N  
ATOM   1240  CA  GLU A1321      50.470  -3.634  28.333  1.00  0.00           C  
ATOM   1241  C   GLU A1321      50.152  -4.011  26.881  1.00  0.00           C  
ATOM   1242  O   GLU A1321      50.871  -3.623  25.948  1.00  0.00           O  
ATOM   1243  CB  GLU A1321      51.165  -4.793  29.033  1.00  0.00           C  
ATOM   1244  CG  GLU A1321      52.654  -4.794  28.794  1.00  0.00           C  
ATOM   1245  CD  GLU A1321      53.368  -5.782  29.677  1.00  0.00           C  
ATOM   1246  OE1 GLU A1321      53.163  -7.007  29.493  1.00  0.00           O  
ATOM   1247  OE2 GLU A1321      54.135  -5.335  30.561  1.00  0.00           O  
ATOM   1248  N   ARG A1322      49.073  -4.770  26.698  1.00  0.00           N  
ATOM   1249  CA  ARG A1322      48.657  -5.178  25.366  1.00  0.00           C  
ATOM   1250  C   ARG A1322      48.328  -3.954  24.500  1.00  0.00           C  
ATOM   1251  O   ARG A1322      48.706  -3.895  23.318  1.00  0.00           O  
ATOM   1252  CB  ARG A1322      47.438  -6.091  25.454  1.00  0.00           C  
ATOM   1253  CG  ARG A1322      46.931  -6.589  24.099  1.00  0.00           C  
ATOM   1254  CD  ARG A1322      45.700  -7.461  24.279  1.00  0.00           C  
ATOM   1255  NE  ARG A1322      45.964  -8.646  25.088  1.00  0.00           N  
ATOM   1256  CZ  ARG A1322      45.039  -9.275  25.805  1.00  0.00           C  
ATOM   1257  NH1 ARG A1322      43.794  -8.832  25.818  1.00  0.00           N  
ATOM   1258  NH2 ARG A1322      45.349 -10.349  26.514  1.00  0.00           N  
ATOM   1259  N   PHE A1323      47.623  -2.985  25.088  1.00  0.00           N  
ATOM   1260  CA  PHE A1323      47.259  -1.768  24.378  1.00  0.00           C  
ATOM   1261  C   PHE A1323      48.507  -0.944  24.059  1.00  0.00           C  
ATOM   1262  O   PHE A1323      48.594  -0.318  22.998  1.00  0.00           O  
ATOM   1263  CB  PHE A1323      46.271  -0.942  25.203  1.00  0.00           C  
ATOM   1264  CG  PHE A1323      45.780   0.285  24.496  1.00  0.00           C  
ATOM   1265  CD1 PHE A1323      46.565   1.431  24.422  1.00  0.00           C  
ATOM   1266  CD2 PHE A1323      44.550   0.284  23.866  1.00  0.00           C  
ATOM   1267  CE1 PHE A1323      46.128   2.561  23.727  1.00  0.00           C  
ATOM   1268  CE2 PHE A1323      44.102   1.406  23.169  1.00  0.00           C  
ATOM   1269  CZ  PHE A1323      44.894   2.545  23.099  1.00  0.00           C  
ATOM   1270  N   ASN A1324      49.485  -0.961  24.965  1.00  0.00           N  
ATOM   1271  CA  ASN A1324      50.729  -0.213  24.771  1.00  0.00           C  
ATOM   1272  C   ASN A1324      51.542  -0.745  23.620  1.00  0.00           C  
ATOM   1273  O   ASN A1324      52.082   0.028  22.841  1.00  0.00           O  
ATOM   1274  CB  ASN A1324      51.603  -0.267  26.025  1.00  0.00           C  
ATOM   1275  CG  ASN A1324      51.147   0.693  27.096  1.00  0.00           C  
ATOM   1276  OD1 ASN A1324      50.748   1.821  26.803  1.00  0.00           O  
ATOM   1277  ND2 ASN A1324      51.222   0.257  28.353  1.00  0.00           N  
ATOM   1278  N   LYS A1325      51.660  -2.069  23.534  1.00  0.00           N  
ATOM   1279  CA  LYS A1325      52.433  -2.666  22.460  1.00  0.00           C  
ATOM   1280  C   LYS A1325      51.724  -2.487  21.127  1.00  0.00           C  
ATOM   1281  O   LYS A1325      52.343  -2.050  20.153  1.00  0.00           O  
ATOM   1282  CB  LYS A1325      52.665  -4.148  22.714  1.00  0.00           C  
ATOM   1283  CG  LYS A1325      53.422  -4.427  23.980  1.00  0.00           C  
ATOM   1284  CD  LYS A1325      53.904  -5.866  24.013  1.00  0.00           C  
ATOM   1285  CE  LYS A1325      54.546  -6.195  25.360  1.00  0.00           C  
ATOM   1286  NZ  LYS A1325      55.615  -5.213  25.731  1.00  0.00           N  
ATOM   1287  N   ARG A1326      50.428  -2.804  21.085  1.00  0.00           N  
ATOM   1288  CA  ARG A1326      49.660  -2.687  19.845  1.00  0.00           C  
ATOM   1289  C   ARG A1326      49.599  -1.249  19.317  1.00  0.00           C  
ATOM   1290  O   ARG A1326      49.841  -1.016  18.130  1.00  0.00           O  
ATOM   1291  CB  ARG A1326      48.224  -3.231  20.021  1.00  0.00           C  
ATOM   1292  CG  ARG A1326      47.579  -3.738  18.697  1.00  0.00           C  
ATOM   1293  CD  ARG A1326      46.031  -3.828  18.712  1.00  0.00           C  
ATOM   1294  NE  ARG A1326      45.497  -4.795  19.680  1.00  0.00           N  
ATOM   1295  CZ  ARG A1326      45.564  -6.122  19.554  1.00  0.00           C  
ATOM   1296  NH1 ARG A1326      46.148  -6.664  18.493  1.00  0.00           N  
ATOM   1297  NH2 ARG A1326      45.040  -6.910  20.488  1.00  0.00           N  
ATOM   1298  N   TYR A1327      49.293  -0.285  20.186  1.00  0.00           N  
ATOM   1299  CA  TYR A1327      49.189   1.105  19.744  1.00  0.00           C  
ATOM   1300  C   TYR A1327      50.264   2.080  20.216  1.00  0.00           C  
ATOM   1301  O   TYR A1327      50.251   3.241  19.809  1.00  0.00           O  
ATOM   1302  CB  TYR A1327      47.828   1.673  20.130  1.00  0.00           C  
ATOM   1303  CG  TYR A1327      46.671   0.872  19.581  1.00  0.00           C  
ATOM   1304  CD1 TYR A1327      46.155  -0.209  20.286  1.00  0.00           C  
ATOM   1305  CD2 TYR A1327      46.115   1.173  18.330  1.00  0.00           C  
ATOM   1306  CE1 TYR A1327      45.116  -0.976  19.763  1.00  0.00           C  
ATOM   1307  CE2 TYR A1327      45.072   0.410  17.791  1.00  0.00           C  
ATOM   1308  CZ  TYR A1327      44.580  -0.668  18.513  1.00  0.00           C  
ATOM   1309  OH  TYR A1327      43.593  -1.473  17.979  1.00  0.00           O  
ATOM   1310  N   GLY A1328      51.193   1.630  21.056  1.00  0.00           N  
ATOM   1311  CA  GLY A1328      52.232   2.526  21.544  1.00  0.00           C  
ATOM   1312  C   GLY A1328      52.026   2.888  23.005  1.00  0.00           C  
ATOM   1313  O   GLY A1328      50.890   3.078  23.449  1.00  0.00           O  
ATOM   1314  N   GLU A1329      53.132   2.990  23.745  1.00  0.00           N  
ATOM   1315  CA  GLU A1329      53.118   3.313  25.174  1.00  0.00           C  
ATOM   1316  C   GLU A1329      52.198   4.484  25.487  1.00  0.00           C  
ATOM   1317  O   GLU A1329      52.367   5.572  24.951  1.00  0.00           O  
ATOM   1318  CB  GLU A1329      54.541   3.619  25.626  1.00  0.00           C  
ATOM   1319  CG  GLU A1329      54.681   3.984  27.096  1.00  0.00           C  
ATOM   1320  CD  GLU A1329      55.744   3.138  27.798  1.00  0.00           C  
ATOM   1321  OE1 GLU A1329      56.763   2.816  27.139  1.00  0.00           O  
ATOM   1322  OE2 GLU A1329      55.566   2.809  29.000  1.00  0.00           O  
ATOM   1323  N   LEU A1341      51.234   4.243  26.368  1.00  0.00           N  
ATOM   1324  CA  LEU A1341      50.262   5.250  26.741  1.00  0.00           C  
ATOM   1325  C   LEU A1341      49.799   5.057  28.189  1.00  0.00           C  
ATOM   1326  O   LEU A1341      49.786   6.001  28.985  1.00  0.00           O  
ATOM   1327  CB  LEU A1341      49.050   5.154  25.824  1.00  0.00           C  
ATOM   1328  CG  LEU A1341      48.228   6.398  25.552  1.00  0.00           C  
ATOM   1329  CD1 LEU A1341      46.806   5.977  25.265  1.00  0.00           C  
ATOM   1330  CD2 LEU A1341      48.257   7.329  26.734  1.00  0.00           C  
ATOM   1331  N   PHE A1342      49.397   3.833  28.518  1.00  0.00           N  
ATOM   1332  CA  PHE A1342      48.933   3.513  29.856  1.00  0.00           C  
ATOM   1333  C   PHE A1342      50.081   3.181  30.784  1.00  0.00           C  
ATOM   1334  O   PHE A1342      51.145   2.747  30.351  1.00  0.00           O  
ATOM   1335  CB  PHE A1342      47.972   2.320  29.833  1.00  0.00           C  
ATOM   1336  CG  PHE A1342      46.683   2.598  29.150  1.00  0.00           C  
ATOM   1337  CD1 PHE A1342      45.902   3.663  29.541  1.00  0.00           C  
ATOM   1338  CD2 PHE A1342      46.252   1.791  28.109  1.00  0.00           C  
ATOM   1339  CE1 PHE A1342      44.708   3.926  28.907  1.00  0.00           C  
ATOM   1340  CE2 PHE A1342      45.056   2.045  27.467  1.00  0.00           C  
ATOM   1341  CZ  PHE A1342      44.285   3.119  27.869  1.00  0.00           C  
ATOM   1342  N   THR A1344      49.849   3.367  32.076  1.00  0.00           N  
ATOM   1343  CA  THR A1344      50.862   3.086  33.074  1.00  0.00           C  
ATOM   1344  C   THR A1344      50.517   1.764  33.733  1.00  0.00           C  
ATOM   1345  O   THR A1344      49.471   1.652  34.373  1.00  0.00           O  
ATOM   1346  CB  THR A1344      50.859   4.192  34.140  1.00  0.00           C  
ATOM   1347  OG1 THR A1344      50.961   5.486  33.510  1.00  0.00           O  
ATOM   1348  CG2 THR A1344      52.010   3.989  35.101  1.00  0.00           C  
ATOM   1349  N   ILE A1345      51.365   0.753  33.583  1.00  0.00           N  
ATOM   1350  CA  ILE A1345      51.046  -0.529  34.220  1.00  0.00           C  
ATOM   1351  C   ILE A1345      50.902  -0.324  35.728  1.00  0.00           C  
ATOM   1352  O   ILE A1345      51.871  -0.031  36.421  1.00  0.00           O  
ATOM   1353  CB  ILE A1345      52.127  -1.613  33.965  1.00  0.00           C  
ATOM   1354  CG1 ILE A1345      52.087  -2.081  32.503  1.00  0.00           C  
ATOM   1355  CG2 ILE A1345      51.871  -2.809  34.879  1.00  0.00           C  
ATOM   1356  CD1 ILE A1345      52.454  -1.023  31.504  1.00  0.00           C  
ATOM   1357  N   PRO A1347      49.684  -0.476  36.255  1.00  0.00           N  
ATOM   1358  CA  PRO A1347      49.431  -0.298  37.682  1.00  0.00           C  
ATOM   1359  C   PRO A1347      49.984  -1.441  38.510  1.00  0.00           C  
ATOM   1360  O   PRO A1347      50.307  -2.502  37.977  1.00  0.00           O  
ATOM   1361  CB  PRO A1347      47.911  -0.242  37.751  1.00  0.00           C  
ATOM   1362  CG  PRO A1347      47.532  -1.242  36.730  1.00  0.00           C  
ATOM   1363  CD  PRO A1347      48.444  -0.854  35.565  1.00  0.00           C  
ATOM   1364  N   GLU A1348      50.080  -1.213  39.820  1.00  0.00           N  
ATOM   1365  CA  GLU A1348      50.575  -2.210  40.760  1.00  0.00           C  
ATOM   1366  C   GLU A1348      49.613  -2.302  41.932  1.00  0.00           C  
ATOM   1367  O   GLU A1348      49.191  -1.286  42.491  1.00  0.00           O  
ATOM   1368  CB  GLU A1348      51.958  -1.808  41.255  1.00  0.00           C  
ATOM   1369  CG  GLU A1348      52.538  -2.748  42.291  1.00  0.00           C  
ATOM   1370  CD  GLU A1348      53.917  -2.308  42.775  1.00  0.00           C  
ATOM   1371  OE1 GLU A1348      54.865  -2.319  41.952  1.00  0.00           O  
ATOM   1372  OE2 GLU A1348      54.050  -1.943  43.972  1.00  0.00           O  
ATOM   1373  N   ALA A1349      49.265  -3.525  42.303  1.00  0.00           N  
ATOM   1374  CA  ALA A1349      48.350  -3.731  43.412  1.00  0.00           C  
ATOM   1375  C   ALA A1349      49.091  -3.802  44.744  1.00  0.00           C  
ATOM   1376  O   ALA A1349      49.766  -4.787  45.037  1.00  0.00           O  
ATOM   1377  CB  ALA A1349      47.550  -5.004  43.194  1.00  0.00           C  
ATOM   1378  N   ARG A1350      48.972  -2.750  45.544  1.00  0.00           N  
ATOM   1379  CA  ARG A1350      49.622  -2.716  46.844  1.00  0.00           C  
ATOM   1380  C   ARG A1350      48.587  -3.057  47.906  1.00  0.00           C  
ATOM   1381  O   ARG A1350      47.465  -2.543  47.892  1.00  0.00           O  
ATOM   1382  CB  ARG A1350      50.202  -1.324  47.117  1.00  0.00           C  
ATOM   1383  CG  ARG A1350      51.079  -1.218  48.360  1.00  0.00           C  
ATOM   1384  CD  ARG A1350      51.371   0.252  48.744  1.00  0.00           C  
ATOM   1385  NE  ARG A1350      50.246   0.898  49.442  1.00  0.00           N  
ATOM   1386  CZ  ARG A1350      50.208   2.186  49.786  1.00  0.00           C  
ATOM   1387  NH1 ARG A1350      51.230   2.992  49.499  1.00  0.00           N  
ATOM   1388  NH2 ARG A1350      49.145   2.666  50.418  1.00  0.00           N  
ATOM   1389  N   ILE A1351      48.989  -3.930  48.821  1.00  0.00           N  
ATOM   1390  CA  ILE A1351      48.144  -4.362  49.920  1.00  0.00           C  
ATOM   1391  C   ILE A1351      48.211  -3.315  51.044  1.00  0.00           C  
ATOM   1392  O   ILE A1351      49.241  -2.665  51.251  1.00  0.00           O  
ATOM   1393  CB  ILE A1351      48.609  -5.759  50.437  1.00  0.00           C  
ATOM   1394  CG1 ILE A1351      47.734  -6.871  49.828  1.00  0.00           C  
ATOM   1395  CG2 ILE A1351      48.607  -5.801  51.963  1.00  0.00           C  
ATOM   1396  CD1 ILE A1351      47.973  -7.150  48.345  1.00  0.00           C  
ATOM   1397  N   PRO A1352      47.106  -3.148  51.792  1.00  0.00           N  
ATOM   1398  CA  PRO A1352      46.989  -2.190  52.906  1.00  0.00           C  
ATOM   1399  C   PRO A1352      48.011  -2.335  54.051  1.00  0.00           C  
ATOM   1400  O   PRO A1352      48.701  -3.353  54.162  1.00  0.00           O  
ATOM   1401  CB  PRO A1352      45.553  -2.412  53.399  1.00  0.00           C  
ATOM   1402  CG  PRO A1352      45.318  -3.872  53.103  1.00  0.00           C  
ATOM   1403  CD  PRO A1352      45.888  -3.977  51.697  1.00  0.00           C  
ATOM   1404  N   LYS A1353      48.098  -1.299  54.891  1.00  0.00           N  
ATOM   1405  CA  LYS A1353      48.996  -1.297  56.045  1.00  0.00           C  
ATOM   1406  C   LYS A1353      48.389  -2.310  57.008  1.00  0.00           C  
ATOM   1407  O   LYS A1353      48.847  -3.447  57.099  1.00  0.00           O  
ATOM   1408  CB  LYS A1353      49.015   0.079  56.723  1.00  0.00           C  
ATOM   1409  CG  LYS A1353      48.742   1.250  55.799  1.00  0.00           C  
ATOM   1410  CD  LYS A1353      49.872   2.259  55.826  1.00  0.00           C  
ATOM   1411  CE  LYS A1353      49.435   3.572  55.214  1.00  0.00           C  
ATOM   1412  NZ  LYS A1353      48.864   3.369  53.859  1.00  0.00           N  
ATOM   1413  N   VAL A1354      47.343  -1.877  57.711  1.00  0.00           N  
ATOM   1414  CA  VAL A1354      46.606  -2.715  58.661  1.00  0.00           C  
ATOM   1415  C   VAL A1354      47.463  -3.515  59.649  1.00  0.00           C  
ATOM   1416  O   VAL A1354      47.832  -3.013  60.715  1.00  0.00           O  
ATOM   1417  CB  VAL A1354      45.695  -3.735  57.921  1.00  0.00           C  
ATOM   1418  CG1 VAL A1354      44.646  -4.284  58.892  1.00  0.00           C  
ATOM   1419  CG2 VAL A1354      45.048  -3.094  56.701  1.00  0.00           C  
ATOM   1420  N   GLY A1355      47.744  -4.773  59.286  1.00  0.00           N  
ATOM   1421  CA  GLY A1355      48.542  -5.672  60.115  1.00  0.00           C  
ATOM   1422  C   GLY A1355      47.746  -6.153  61.311  1.00  0.00           C  
ATOM   1423  O   GLY A1355      48.216  -6.939  62.140  1.00  0.00           O  
ATOM   1424  N   ALA A1356      46.520  -5.653  61.382  1.00  0.00           N  
ATOM   1425  CA  ALA A1356      45.599  -5.968  62.455  1.00  0.00           C  
ATOM   1426  C   ALA A1356      44.558  -6.915  61.896  1.00  0.00           C  
ATOM   1427  O   ALA A1356      44.612  -8.128  62.120  1.00  0.00           O  
ATOM   1428  CB  ALA A1356      44.934  -4.692  62.947  1.00  0.00           C  
ATOM   1429  N   ARG A1360      43.620  -6.335  61.157  1.00  0.00           N  
ATOM   1430  CA  ARG A1360      42.533  -7.070  60.531  1.00  0.00           C  
ATOM   1431  C   ARG A1360      41.433  -7.282  61.551  1.00  0.00           C  
ATOM   1432  O   ARG A1360      41.453  -8.247  62.301  1.00  0.00           O  
ATOM   1433  CB  ARG A1360      43.030  -8.422  60.011  1.00  0.00           C  
ATOM   1434  CG  ARG A1360      42.889  -8.609  58.505  1.00  0.00           C  
ATOM   1435  CD  ARG A1360      41.456  -8.978  58.104  1.00  0.00           C  
ATOM   1436  NE  ARG A1360      41.135 -10.378  58.397  1.00  0.00           N  
ATOM   1437  CZ  ARG A1360      41.610 -11.419  57.715  1.00  0.00           C  
ATOM   1438  NH1 ARG A1360      42.431 -11.224  56.687  1.00  0.00           N  
ATOM   1439  NH2 ARG A1360      41.273 -12.657  58.065  1.00  0.00           N  
ATOM   1440  N   ILE A1361      40.469  -6.381  61.580  1.00  0.00           N  
ATOM   1441  CA  ILE A1361      39.379  -6.496  62.533  1.00  0.00           C  
ATOM   1442  C   ILE A1361      38.413  -7.643  62.186  1.00  0.00           C  
ATOM   1443  O   ILE A1361      37.795  -7.630  61.131  1.00  0.00           O  
ATOM   1444  CB  ILE A1361      38.611  -5.161  62.600  1.00  0.00           C  
ATOM   1445  CG1 ILE A1361      39.598  -4.024  62.854  1.00  0.00           C  
ATOM   1446  CG2 ILE A1361      37.540  -5.203  63.690  1.00  0.00           C  
ATOM   1447  CD1 ILE A1361      40.470  -4.216  64.075  1.00  0.00           C  
ATOM   1448  N   MET A1365      38.278  -8.617  63.085  1.00  0.00           N  
ATOM   1449  CA  MET A1365      37.400  -9.765  62.866  1.00  0.00           C  
ATOM   1450  C   MET A1365      35.942  -9.496  63.240  1.00  0.00           C  
ATOM   1451  O   MET A1365      35.620  -8.449  63.793  1.00  0.00           O  
ATOM   1452  CB  MET A1365      37.897 -10.974  63.653  1.00  0.00           C  
ATOM   1453  CG  MET A1365      39.360 -11.287  63.448  1.00  0.00           C  
ATOM   1454  SD  MET A1365      39.776 -11.605  61.757  1.00  0.00           S  
ATOM   1455  CE  MET A1365      40.553 -13.212  61.878  1.00  0.00           C  
ATOM   1456  N   SER A1366      35.064 -10.453  62.935  1.00  0.00           N  
ATOM   1457  CA  SER A1366      33.635 -10.338  63.214  1.00  0.00           C  
ATOM   1458  C   SER A1366      33.364 -10.283  64.714  1.00  0.00           C  
ATOM   1459  O   SER A1366      34.051 -10.924  65.491  1.00  0.00           O  
ATOM   1460  CB  SER A1366      32.901 -11.538  62.601  1.00  0.00           C  
ATOM   1461  OG  SER A1366      31.538 -11.567  63.006  1.00  0.00           O  
ATOM   1462  N   LEU A1368      32.369  -9.515  65.132  1.00  0.00           N  
ATOM   1463  CA  LEU A1368      32.069  -9.462  66.549  1.00  0.00           C  
ATOM   1464  C   LEU A1368      31.377 -10.741  67.020  1.00  0.00           C  
ATOM   1465  O   LEU A1368      31.292 -11.001  68.217  1.00  0.00           O  
ATOM   1466  CB  LEU A1368      31.204  -8.241  66.883  1.00  0.00           C  
ATOM   1467  CG  LEU A1368      31.858  -6.872  66.725  1.00  0.00           C  
ATOM   1468  CD1 LEU A1368      30.884  -5.825  67.213  1.00  0.00           C  
ATOM   1469  CD2 LEU A1368      33.159  -6.792  67.502  1.00  0.00           C  
ATOM   1470  N   VAL A1369      30.880 -11.538  66.079  1.00  0.00           N  
ATOM   1471  CA  VAL A1369      30.197 -12.793  66.420  1.00  0.00           C  
ATOM   1472  C   VAL A1369      31.000 -14.032  66.029  1.00  0.00           C  
ATOM   1473  O   VAL A1369      30.734 -15.120  66.514  1.00  0.00           O  
ATOM   1474  CB  VAL A1369      28.821 -12.899  65.746  1.00  0.00           C  
ATOM   1475  CG1 VAL A1369      27.926 -11.770  66.202  1.00  0.00           C  
ATOM   1476  CG2 VAL A1369      28.998 -12.871  64.250  1.00  0.00           C  
ATOM   1477  N   ASP A1370      31.969 -13.860  65.142  1.00  0.00           N  
ATOM   1478  CA  ASP A1370      32.810 -14.964  64.714  1.00  0.00           C  
ATOM   1479  C   ASP A1370      34.233 -14.442  64.637  1.00  0.00           C  
ATOM   1480  O   ASP A1370      34.647 -13.863  63.640  1.00  0.00           O  
ATOM   1481  CB  ASP A1370      32.375 -15.495  63.336  1.00  0.00           C  
ATOM   1482  CG  ASP A1370      33.077 -16.800  62.954  1.00  0.00           C  
ATOM   1483  OD1 ASP A1370      34.132 -17.104  63.559  1.00  0.00           O  
ATOM   1484  OD2 ASP A1370      32.575 -17.508  62.046  1.00  0.00           O  
ATOM   1485  N   PRO A1371      34.998 -14.634  65.702  1.00  0.00           N  
ATOM   1486  CA  PRO A1371      36.389 -14.196  65.813  1.00  0.00           C  
ATOM   1487  C   PRO A1371      37.303 -14.684  64.718  1.00  0.00           C  
ATOM   1488  O   PRO A1371      38.340 -14.085  64.449  1.00  0.00           O  
ATOM   1489  CB  PRO A1371      36.811 -14.731  67.171  1.00  0.00           C  
ATOM   1490  CG  PRO A1371      35.516 -14.716  67.951  1.00  0.00           C  
ATOM   1491  CD  PRO A1371      34.540 -15.262  66.949  1.00  0.00           C  
ATOM   1492  N   THR A1372      36.930 -15.793  64.097  1.00  0.00           N  
ATOM   1493  CA  THR A1372      37.738 -16.369  63.020  1.00  0.00           C  
ATOM   1494  C   THR A1372      37.444 -15.701  61.678  1.00  0.00           C  
ATOM   1495  O   THR A1372      38.337 -15.540  60.840  1.00  0.00           O  
ATOM   1496  CB  THR A1372      37.467 -17.875  62.880  1.00  0.00           C  
ATOM   1497  OG1 THR A1372      36.082 -18.092  62.584  1.00  0.00           O  
ATOM   1498  CG2 THR A1372      37.789 -18.569  64.171  1.00  0.00           C  
ATOM   1499  N   LYS A1373      36.183 -15.319  61.486  1.00  0.00           N  
ATOM   1500  CA  LYS A1373      35.753 -14.680  60.254  1.00  0.00           C  
ATOM   1501  C   LYS A1373      36.072 -13.190  60.309  1.00  0.00           C  
ATOM   1502  O   LYS A1373      36.179 -12.616  61.390  1.00  0.00           O  
ATOM   1503  CB  LYS A1373      34.253 -14.901  60.064  1.00  0.00           C  
ATOM   1504  CG  LYS A1373      33.762 -14.577  58.676  1.00  0.00           C  
ATOM   1505  CD  LYS A1373      32.256 -14.721  58.556  1.00  0.00           C  
ATOM   1506  CE  LYS A1373      31.820 -14.456  57.109  1.00  0.00           C  
ATOM   1507  NZ  LYS A1373      30.338 -14.492  56.895  1.00  0.00           N  
ATOM   1508  N   LYS A1414      36.236 -12.568  59.146  1.00  0.00           N  
ATOM   1509  CA  LYS A1414      36.546 -11.141  59.077  1.00  0.00           C  
ATOM   1510  C   LYS A1414      35.307 -10.257  59.157  1.00  0.00           C  
ATOM   1511  O   LYS A1414      34.204 -10.665  58.790  1.00  0.00           O  
ATOM   1512  CB  LYS A1414      37.307 -10.829  57.792  1.00  0.00           C  
ATOM   1513  CG  LYS A1414      37.237  -9.374  57.354  1.00  0.00           C  
ATOM   1514  CD  LYS A1414      38.048  -9.156  56.078  1.00  0.00           C  
ATOM   1515  CE  LYS A1414      37.814  -7.772  55.444  1.00  0.00           C  
ATOM   1516  NZ  LYS A1414      36.439  -7.573  54.879  1.00  0.00           N  
ATOM   1517  N   MET A1415      35.490  -9.035  59.643  1.00  0.00           N  
ATOM   1518  CA  MET A1415      34.363  -8.123  59.760  1.00  0.00           C  
ATOM   1519  C   MET A1415      34.001  -7.600  58.380  1.00  0.00           C  
ATOM   1520  O   MET A1415      34.718  -6.773  57.814  1.00  0.00           O  
ATOM   1521  CB  MET A1415      34.698  -6.951  60.690  1.00  0.00           C  
ATOM   1522  CG  MET A1415      33.501  -6.051  60.935  1.00  0.00           C  
ATOM   1523  SD  MET A1415      33.835  -4.763  62.081  1.00  0.00           S  
ATOM   1524  CE  MET A1415      33.101  -5.438  63.525  1.00  0.00           C  
ATOM   1525  N   SER A1416      32.884  -8.087  57.844  1.00  0.00           N  
ATOM   1526  CA  SER A1416      32.425  -7.674  56.516  1.00  0.00           C  
ATOM   1527  C   SER A1416      31.146  -6.844  56.516  1.00  0.00           C  
ATOM   1528  O   SER A1416      30.219  -7.108  57.285  1.00  0.00           O  
ATOM   1529  CB  SER A1416      32.210  -8.897  55.622  1.00  0.00           C  
ATOM   1530  OG  SER A1416      31.706  -8.509  54.352  1.00  0.00           O  
ATOM   1531  N   LYS A1417      31.099  -5.852  55.628  1.00  0.00           N  
ATOM   1532  CA  LYS A1417      29.940  -4.965  55.494  1.00  0.00           C  
ATOM   1533  C   LYS A1417      28.716  -5.795  55.073  1.00  0.00           C  
ATOM   1534  O   LYS A1417      27.570  -5.431  55.353  1.00  0.00           O  
ATOM   1535  CB  LYS A1417      30.213  -3.872  54.429  1.00  0.00           C  
ATOM   1536  CG  LYS A1417      31.706  -3.456  54.256  1.00  0.00           C  
ATOM   1537  CD  LYS A1417      32.513  -4.564  53.551  1.00  0.00           C  
ATOM   1538  CE  LYS A1417      34.002  -4.452  53.780  1.00  0.00           C  
ATOM   1539  NZ  LYS A1417      34.630  -5.707  53.343  1.00  0.00           N  
ATOM   1540  N   SER A1434      28.985  -6.924  54.420  1.00  0.00           N  
ATOM   1541  CA  SER A1434      27.950  -7.815  53.913  1.00  0.00           C  
ATOM   1542  C   SER A1434      27.731  -9.085  54.737  1.00  0.00           C  
ATOM   1543  O   SER A1434      27.406 -10.140  54.182  1.00  0.00           O  
ATOM   1544  CB  SER A1434      28.295  -8.231  52.490  1.00  0.00           C  
ATOM   1545  OG  SER A1434      29.420  -9.086  52.509  1.00  0.00           O  
ATOM   1546  N   ASP A1435      27.919  -9.003  56.048  1.00  0.00           N  
ATOM   1547  CA  ASP A1435      27.710 -10.169  56.896  1.00  0.00           C  
ATOM   1548  C   ASP A1435      26.204 -10.278  57.117  1.00  0.00           C  
ATOM   1549  O   ASP A1435      25.510  -9.277  57.294  1.00  0.00           O  
ATOM   1550  CB  ASP A1435      28.461 -10.000  58.231  1.00  0.00           C  
ATOM   1551  CG  ASP A1435      28.430 -11.255  59.102  1.00  0.00           C  
ATOM   1552  OD1 ASP A1435      27.324 -11.652  59.532  1.00  0.00           O  
ATOM   1553  OD2 ASP A1435      29.516 -11.832  59.361  1.00  0.00           O  
ATOM   1554  N   PRO A1440      25.674 -11.501  57.063  1.00  0.00           N  
ATOM   1555  CA  PRO A1440      24.250 -11.796  57.252  1.00  0.00           C  
ATOM   1556  C   PRO A1440      23.753 -11.401  58.629  1.00  0.00           C  
ATOM   1557  O   PRO A1440      22.550 -11.377  58.883  1.00  0.00           O  
ATOM   1558  CB  PRO A1440      24.182 -13.306  57.048  1.00  0.00           C  
ATOM   1559  CG  PRO A1440      25.277 -13.556  56.062  1.00  0.00           C  
ATOM   1560  CD  PRO A1440      26.398 -12.687  56.576  1.00  0.00           C  
ATOM   1561  N   ASN A1441      24.689 -11.089  59.517  1.00  0.00           N  
ATOM   1562  CA  ASN A1441      24.353 -10.732  60.891  1.00  0.00           C  
ATOM   1563  C   ASN A1441      24.860  -9.332  61.237  1.00  0.00           C  
ATOM   1564  O   ASN A1441      26.063  -9.125  61.400  1.00  0.00           O  
ATOM   1565  CB  ASN A1441      24.968 -11.783  61.836  1.00  0.00           C  
ATOM   1566  CG  ASN A1441      24.375 -11.741  63.238  1.00  0.00           C  
ATOM   1567  OD1 ASN A1441      24.587 -12.650  64.043  1.00  0.00           O  
ATOM   1568  ND2 ASN A1441      23.633 -10.679  63.535  1.00  0.00           N  
ATOM   1569  N   PRO A1444      23.946  -8.354  61.357  1.00  0.00           N  
ATOM   1570  CA  PRO A1444      24.320  -6.972  61.683  1.00  0.00           C  
ATOM   1571  C   PRO A1444      25.026  -6.824  63.025  1.00  0.00           C  
ATOM   1572  O   PRO A1444      25.615  -5.782  63.292  1.00  0.00           O  
ATOM   1573  CB  PRO A1444      22.984  -6.231  61.636  1.00  0.00           C  
ATOM   1574  CG  PRO A1444      22.003  -7.295  62.056  1.00  0.00           C  
ATOM   1575  CD  PRO A1444      22.484  -8.498  61.269  1.00  0.00           C  
ATOM   1576  N   LYS A1450      24.962  -7.873  63.845  1.00  0.00           N  
ATOM   1577  CA  LYS A1450      25.592  -7.906  65.162  1.00  0.00           C  
ATOM   1578  C   LYS A1450      27.061  -8.249  64.984  1.00  0.00           C  
ATOM   1579  O   LYS A1450      27.822  -8.223  65.937  1.00  0.00           O  
ATOM   1580  CB  LYS A1450      24.949  -8.978  66.052  1.00  0.00           C  
ATOM   1581  CG  LYS A1450      23.443  -8.843  66.232  1.00  0.00           C  
ATOM   1582  CD  LYS A1450      23.066  -8.083  67.500  1.00  0.00           C  
ATOM   1583  CE  LYS A1450      22.869  -9.023  68.695  1.00  0.00           C  
ATOM   1584  NZ  LYS A1450      24.092  -9.813  69.061  1.00  0.00           N  
ATOM   1585  N   ALA A1452      27.453  -8.577  63.761  1.00  0.00           N  
ATOM   1586  CA  ALA A1452      28.830  -8.929  63.483  1.00  0.00           C  
ATOM   1587  C   ALA A1452      29.694  -7.723  63.146  1.00  0.00           C  
ATOM   1588  O   ALA A1452      30.921  -7.827  63.116  1.00  0.00           O  
ATOM   1589  CB  ALA A1452      28.892  -9.931  62.352  1.00  0.00           C  
ATOM   1590  N   TYR A1455      29.078  -6.573  62.884  1.00  0.00           N  
ATOM   1591  CA  TYR A1455      29.860  -5.378  62.544  1.00  0.00           C  
ATOM   1592  C   TYR A1455      29.293  -4.096  63.137  1.00  0.00           C  
ATOM   1593  O   TYR A1455      28.148  -4.028  63.592  1.00  0.00           O  
ATOM   1594  CB  TYR A1455      29.958  -5.239  61.017  1.00  0.00           C  
ATOM   1595  CG  TYR A1455      28.616  -5.167  60.309  1.00  0.00           C  
ATOM   1596  CD1 TYR A1455      27.861  -3.999  60.311  1.00  0.00           C  
ATOM   1597  CD2 TYR A1455      28.075  -6.285  59.689  1.00  0.00           C  
ATOM   1598  CE1 TYR A1455      26.588  -3.950  59.713  1.00  0.00           C  
ATOM   1599  CE2 TYR A1455      26.814  -6.251  59.095  1.00  0.00           C  
ATOM   1600  CZ  TYR A1455      26.075  -5.086  59.113  1.00  0.00           C  
ATOM   1601  OH  TYR A1455      24.819  -5.075  58.561  1.00  0.00           O  
ATOM   1602  N   ILE A1456      30.127  -3.071  63.136  1.00  0.00           N  
ATOM   1603  CA  ILE A1456      29.729  -1.769  63.642  1.00  0.00           C  
ATOM   1604  C   ILE A1456      29.916  -0.761  62.510  1.00  0.00           C  
ATOM   1605  O   ILE A1456      30.994  -0.691  61.904  1.00  0.00           O  
ATOM   1606  CB  ILE A1456      30.595  -1.367  64.860  1.00  0.00           C  
ATOM   1607  CG1 ILE A1456      30.295  -2.317  66.023  1.00  0.00           C  
ATOM   1608  CG2 ILE A1456      30.326   0.079  65.261  1.00  0.00           C  
ATOM   1609  CD1 ILE A1456      31.053  -1.966  67.272  1.00  0.00           C  
ATOM   1610  N   THR A1457      28.865   0.008  62.221  1.00  0.00           N  
ATOM   1611  CA  THR A1457      28.906   1.004  61.146  1.00  0.00           C  
ATOM   1612  C   THR A1457      29.357   2.360  61.635  1.00  0.00           C  
ATOM   1613  O   THR A1457      29.107   2.699  62.780  1.00  0.00           O  
ATOM   1614  CB  THR A1457      27.521   1.183  60.521  1.00  0.00           C  
ATOM   1615  OG1 THR A1457      27.052  -0.082  60.045  1.00  0.00           O  
ATOM   1616  CG2 THR A1457      27.585   2.173  59.357  1.00  0.00           C  
ATOM   1617  N   LEU A1458      30.024   3.138  60.788  1.00  0.00           N  
ATOM   1618  CA  LEU A1458      30.433   4.467  61.221  1.00  0.00           C  
ATOM   1619  C   LEU A1458      29.196   5.294  61.586  1.00  0.00           C  
ATOM   1620  O   LEU A1458      29.306   6.322  62.235  1.00  0.00           O  
ATOM   1621  CB  LEU A1458      31.229   5.193  60.138  1.00  0.00           C  
ATOM   1622  CG  LEU A1458      32.565   4.571  59.730  1.00  0.00           C  
ATOM   1623  CD1 LEU A1458      33.367   5.579  58.934  1.00  0.00           C  
ATOM   1624  CD2 LEU A1458      33.349   4.166  60.954  1.00  0.00           C  
ATOM   1625  N   LEU A1459      28.013   4.842  61.189  1.00  0.00           N  
ATOM   1626  CA  LEU A1459      26.814   5.589  61.514  1.00  0.00           C  
ATOM   1627  C   LEU A1459      25.992   4.992  62.647  1.00  0.00           C  
ATOM   1628  O   LEU A1459      24.985   5.572  63.057  1.00  0.00           O  
ATOM   1629  CB  LEU A1459      25.937   5.758  60.272  1.00  0.00           C  
ATOM   1630  CG  LEU A1459      26.570   6.437  59.055  1.00  0.00           C  
ATOM   1631  CD1 LEU A1459      25.481   6.614  58.034  1.00  0.00           C  
ATOM   1632  CD2 LEU A1459      27.183   7.784  59.400  1.00  0.00           C  
ATOM   1633  N   ASP A1460      26.404   3.831  63.151  1.00  0.00           N  
ATOM   1634  CA  ASP A1460      25.680   3.177  64.256  1.00  0.00           C  
ATOM   1635  C   ASP A1460      25.570   4.122  65.449  1.00  0.00           C  
ATOM   1636  O   ASP A1460      26.566   4.695  65.873  1.00  0.00           O  
ATOM   1637  CB  ASP A1460      26.412   1.898  64.698  1.00  0.00           C  
ATOM   1638  CG  ASP A1460      26.207   0.743  63.740  1.00  0.00           C  
ATOM   1639  OD1 ASP A1460      25.400   0.896  62.798  1.00  0.00           O  
ATOM   1640  OD2 ASP A1460      26.844  -0.317  63.928  1.00  0.00           O  
ATOM   1641  N   ASP A1461      24.368   4.281  65.991  1.00  0.00           N  
ATOM   1642  CA  ASP A1461      24.202   5.164  67.130  1.00  0.00           C  
ATOM   1643  C   ASP A1461      24.745   4.544  68.415  1.00  0.00           C  
ATOM   1644  O   ASP A1461      24.929   3.324  68.501  1.00  0.00           O  
ATOM   1645  CB  ASP A1461      22.733   5.560  67.329  1.00  0.00           C  
ATOM   1646  CG  ASP A1461      21.828   4.379  67.576  1.00  0.00           C  
ATOM   1647  OD1 ASP A1461      22.176   3.531  68.420  1.00  0.00           O  
ATOM   1648  OD2 ASP A1461      20.757   4.302  66.930  1.00  0.00           O  
ATOM   1649  N   ALA A1462      25.008   5.389  69.413  1.00  0.00           N  
ATOM   1650  CA  ALA A1462      25.542   4.936  70.698  1.00  0.00           C  
ATOM   1651  C   ALA A1462      24.822   3.707  71.235  1.00  0.00           C  
ATOM   1652  O   ALA A1462      25.465   2.761  71.686  1.00  0.00           O  
ATOM   1653  CB  ALA A1462      25.466   6.060  71.718  1.00  0.00           C  
ATOM   1654  N   LYS A1463      23.492   3.716  71.190  1.00  0.00           N  
ATOM   1655  CA  LYS A1463      22.711   2.588  71.700  1.00  0.00           C  
ATOM   1656  C   LYS A1463      23.076   1.266  71.005  1.00  0.00           C  
ATOM   1657  O   LYS A1463      23.219   0.227  71.658  1.00  0.00           O  
ATOM   1658  CB  LYS A1463      21.206   2.887  71.552  1.00  0.00           C  
ATOM   1659  CG  LYS A1463      20.269   1.899  72.257  1.00  0.00           C  
ATOM   1660  CD  LYS A1463      18.830   2.447  72.413  1.00  0.00           C  
ATOM   1661  CE  LYS A1463      17.973   2.390  71.121  1.00  0.00           C  
ATOM   1662  NZ  LYS A1463      18.428   3.250  69.974  1.00  0.00           N  
ATOM   1663  N   THR A1465      23.255   1.313  69.688  1.00  0.00           N  
ATOM   1664  CA  THR A1465      23.589   0.118  68.923  1.00  0.00           C  
ATOM   1665  C   THR A1465      25.015  -0.315  69.175  1.00  0.00           C  
ATOM   1666  O   THR A1465      25.284  -1.500  69.360  1.00  0.00           O  
ATOM   1667  CB  THR A1465      23.435   0.355  67.418  1.00  0.00           C  
ATOM   1668  OG1 THR A1465      22.137   0.896  67.151  1.00  0.00           O  
ATOM   1669  CG2 THR A1465      23.613  -0.948  66.663  1.00  0.00           C  
ATOM   1670  N   ILE A1467      25.933   0.641  69.160  1.00  0.00           N  
ATOM   1671  CA  ILE A1467      27.329   0.319  69.392  1.00  0.00           C  
ATOM   1672  C   ILE A1467      27.482  -0.341  70.740  1.00  0.00           C  
ATOM   1673  O   ILE A1467      28.311  -1.214  70.919  1.00  0.00           O  
ATOM   1674  CB  ILE A1467      28.186   1.568  69.378  1.00  0.00           C  
ATOM   1675  CG1 ILE A1467      28.121   2.215  67.994  1.00  0.00           C  
ATOM   1676  CG2 ILE A1467      29.622   1.217  69.771  1.00  0.00           C  
ATOM   1677  CD1 ILE A1467      28.850   3.537  67.910  1.00  0.00           C  
ATOM   1678  N   GLU A1468      26.667   0.087  71.688  1.00  0.00           N  
ATOM   1679  CA  GLU A1468      26.721  -0.466  73.019  1.00  0.00           C  
ATOM   1680  C   GLU A1468      26.101  -1.846  73.023  1.00  0.00           C  
ATOM   1681  O   GLU A1468      26.579  -2.740  73.710  1.00  0.00           O  
ATOM   1682  CB  GLU A1468      25.969   0.439  73.972  1.00  0.00           C  
ATOM   1683  CG  GLU A1468      26.328   0.282  75.425  1.00  0.00           C  
ATOM   1684  CD  GLU A1468      26.104   1.575  76.198  1.00  0.00           C  
ATOM   1685  OE1 GLU A1468      24.944   2.060  76.217  1.00  0.00           O  
ATOM   1686  OE2 GLU A1468      27.091   2.106  76.776  1.00  0.00           O  
ATOM   1687  N   LYS A1507      25.030  -2.021  72.261  1.00  0.00           N  
ATOM   1688  CA  LYS A1507      24.358  -3.316  72.176  1.00  0.00           C  
ATOM   1689  C   LYS A1507      25.236  -4.326  71.431  1.00  0.00           C  
ATOM   1690  O   LYS A1507      25.366  -5.466  71.850  1.00  0.00           O  
ATOM   1691  CB  LYS A1507      23.013  -3.151  71.460  1.00  0.00           C  
ATOM   1692  CG  LYS A1507      21.924  -4.115  71.916  1.00  0.00           C  
ATOM   1693  CD  LYS A1507      22.196  -5.572  71.506  1.00  0.00           C  
ATOM   1694  CE  LYS A1507      22.020  -5.824  69.991  1.00  0.00           C  
ATOM   1695  NZ  LYS A1507      20.620  -5.599  69.473  1.00  0.00           N  
ATOM   1696  N   LYS A1508      25.845  -3.893  70.333  1.00  0.00           N  
ATOM   1697  CA  LYS A1508      26.701  -4.757  69.534  1.00  0.00           C  
ATOM   1698  C   LYS A1508      28.004  -5.133  70.230  1.00  0.00           C  
ATOM   1699  O   LYS A1508      28.427  -6.281  70.135  1.00  0.00           O  
ATOM   1700  CB  LYS A1508      27.013  -4.097  68.187  1.00  0.00           C  
ATOM   1701  CG  LYS A1508      25.821  -3.985  67.248  1.00  0.00           C  
ATOM   1702  CD  LYS A1508      26.227  -3.353  65.934  1.00  0.00           C  
ATOM   1703  CE  LYS A1508      25.068  -3.351  64.969  1.00  0.00           C  
ATOM   1704  NZ  LYS A1508      25.467  -2.782  63.655  1.00  0.00           N  
ATOM   1705  N   ILE A1509      28.643  -4.173  70.907  1.00  0.00           N  
ATOM   1706  CA  ILE A1509      29.904  -4.430  71.619  1.00  0.00           C  
ATOM   1707  C   ILE A1509      29.686  -5.315  72.842  1.00  0.00           C  
ATOM   1708  O   ILE A1509      30.549  -6.108  73.205  1.00  0.00           O  
ATOM   1709  CB  ILE A1509      30.585  -3.130  72.105  1.00  0.00           C  
ATOM   1710  CG1 ILE A1509      31.167  -2.358  70.925  1.00  0.00           C  
ATOM   1711  CG2 ILE A1509      31.731  -3.470  73.047  1.00  0.00           C  
ATOM   1712  CD1 ILE A1509      32.313  -3.088  70.243  1.00  0.00           C  
ATOM   1713  N   LYS A1510      28.521  -5.180  73.464  1.00  0.00           N  
ATOM   1714  CA  LYS A1510      28.190  -5.961  74.648  1.00  0.00           C  
ATOM   1715  C   LYS A1510      27.899  -7.414  74.285  1.00  0.00           C  
ATOM   1716  O   LYS A1510      27.902  -8.288  75.148  1.00  0.00           O  
ATOM   1717  CB  LYS A1510      26.980  -5.345  75.370  1.00  0.00           C  
ATOM   1718  CG  LYS A1510      26.763  -5.864  76.784  1.00  0.00           C  
ATOM   1719  CD  LYS A1510      25.435  -5.400  77.389  1.00  0.00           C  
ATOM   1720  CE  LYS A1510      25.413  -3.894  77.647  1.00  0.00           C  
ATOM   1721  NZ  LYS A1510      24.135  -3.461  78.290  1.00  0.00           N  
ATOM   1722  N   SER A1511      27.641  -7.671  73.007  1.00  0.00           N  
ATOM   1723  CA  SER A1511      27.358  -9.031  72.554  1.00  0.00           C  
ATOM   1724  C   SER A1511      28.611  -9.678  71.969  1.00  0.00           C  
ATOM   1725  O   SER A1511      28.639 -10.879  71.747  1.00  0.00           O  
ATOM   1726  CB  SER A1511      26.239  -9.022  71.510  1.00  0.00           C  
ATOM   1727  OG  SER A1511      25.085  -8.378  72.026  1.00  0.00           O  
ATOM   1728  N   ALA A1512      29.644  -8.874  71.732  1.00  0.00           N  
ATOM   1729  CA  ALA A1512      30.891  -9.387  71.177  1.00  0.00           C  
ATOM   1730  C   ALA A1512      31.255 -10.676  71.907  1.00  0.00           C  
ATOM   1731  O   ALA A1512      31.271 -10.733  73.137  1.00  0.00           O  
ATOM   1732  CB  ALA A1512      32.019  -8.354  71.326  1.00  0.00           C  
ATOM   1733  N   VAL A1513      31.528 -11.725  71.146  1.00  0.00           N  
ATOM   1734  CA  VAL A1513      31.889 -12.994  71.754  1.00  0.00           C  
ATOM   1735  C   VAL A1513      33.266 -12.923  72.401  1.00  0.00           C  
ATOM   1736  O   VAL A1513      34.193 -12.283  71.888  1.00  0.00           O  
ATOM   1737  CB  VAL A1513      31.896 -14.149  70.725  1.00  0.00           C  
ATOM   1738  CG1 VAL A1513      30.492 -14.409  70.225  1.00  0.00           C  
ATOM   1739  CG2 VAL A1513      32.820 -13.808  69.577  1.00  0.00           C  
ATOM   1740  N   THR A1514      33.383 -13.595  73.539  1.00  0.00           N  
ATOM   1741  CA  THR A1514      34.634 -13.671  74.285  1.00  0.00           C  
ATOM   1742  C   THR A1514      34.917 -15.170  74.549  1.00  0.00           C  
ATOM   1743  O   THR A1514      34.781 -16.005  73.647  1.00  0.00           O  
ATOM   1744  CB  THR A1514      34.518 -12.899  75.609  1.00  0.00           C  
ATOM   1745  OG1 THR A1514      33.357 -13.336  76.333  1.00  0.00           O  
ATOM   1746  CG2 THR A1514      34.400 -11.410  75.329  1.00  0.00           C  
ATOM   1747  N   ASP A1515      35.329 -15.520  75.761  1.00  0.00           N  
ATOM   1748  CA  ASP A1515      35.578 -16.914  76.074  1.00  0.00           C  
ATOM   1749  C   ASP A1515      35.158 -17.203  77.502  1.00  0.00           C  
ATOM   1750  O   ASP A1515      34.327 -16.482  78.059  1.00  0.00           O  
ATOM   1751  CB  ASP A1515      37.050 -17.291  75.835  1.00  0.00           C  
ATOM   1752  CG  ASP A1515      38.034 -16.309  76.443  1.00  0.00           C  
ATOM   1753  OD1 ASP A1515      38.016 -16.113  77.678  1.00  0.00           O  
ATOM   1754  OD2 ASP A1515      38.840 -15.735  75.671  1.00  0.00           O  
ATOM   1755  N   SER A1516      35.709 -18.254  78.102  1.00  0.00           N  
ATOM   1756  CA  SER A1516      35.335 -18.597  79.469  1.00  0.00           C  
ATOM   1757  C   SER A1516      36.451 -18.368  80.468  1.00  0.00           C  
ATOM   1758  O   SER A1516      36.233 -18.466  81.667  1.00  0.00           O  
ATOM   1759  CB  SER A1516      34.865 -20.045  79.521  1.00  0.00           C  
ATOM   1760  OG  SER A1516      33.799 -20.241  78.607  1.00  0.00           O  
ATOM   1761  N   GLU A1517      37.642 -18.052  79.980  1.00  0.00           N  
ATOM   1762  CA  GLU A1517      38.736 -17.810  80.886  1.00  0.00           C  
ATOM   1763  C   GLU A1517      38.447 -16.581  81.759  1.00  0.00           C  
ATOM   1764  O   GLU A1517      38.721 -16.584  82.962  1.00  0.00           O  
ATOM   1765  CB  GLU A1517      40.038 -17.634  80.117  1.00  0.00           C  
ATOM   1766  CG  GLU A1517      41.199 -17.237  80.993  1.00  0.00           C  
ATOM   1767  CD  GLU A1517      42.536 -17.395  80.296  1.00  0.00           C  
ATOM   1768  OE1 GLU A1517      42.687 -16.872  79.179  1.00  0.00           O  
ATOM   1769  OE2 GLU A1517      43.448 -18.031  80.864  1.00  0.00           O  
ATOM   1770  N   GLY A1518      37.882 -15.534  81.167  1.00  0.00           N  
ATOM   1771  CA  GLY A1518      37.561 -14.339  81.936  1.00  0.00           C  
ATOM   1772  C   GLY A1518      38.743 -13.455  82.311  1.00  0.00           C  
ATOM   1773  O   GLY A1518      38.723 -12.795  83.356  1.00  0.00           O  
ATOM   1774  N   THR A1527      39.773 -13.440  81.466  1.00  0.00           N  
ATOM   1775  CA  THR A1527      40.951 -12.612  81.701  1.00  0.00           C  
ATOM   1776  C   THR A1527      41.341 -11.878  80.408  1.00  0.00           C  
ATOM   1777  O   THR A1527      41.450 -12.484  79.342  1.00  0.00           O  
ATOM   1778  CB  THR A1527      42.156 -13.456  82.198  1.00  0.00           C  
ATOM   1779  OG1 THR A1527      42.655 -14.272  81.136  1.00  0.00           O  
ATOM   1780  CG2 THR A1527      41.740 -14.352  83.351  1.00  0.00           C  
ATOM   1781  N   ILE A1528      41.537 -10.567  80.504  1.00  0.00           N  
ATOM   1782  CA  ILE A1528      41.913  -9.768  79.347  1.00  0.00           C  
ATOM   1783  C   ILE A1528      43.358 -10.007  78.906  1.00  0.00           C  
ATOM   1784  O   ILE A1528      44.252  -9.222  79.233  1.00  0.00           O  
ATOM   1785  CB  ILE A1528      41.755  -8.269  79.645  1.00  0.00           C  
ATOM   1786  CG1 ILE A1528      40.387  -8.003  80.274  1.00  0.00           C  
ATOM   1787  CG2 ILE A1528      41.936  -7.467  78.371  1.00  0.00           C  
ATOM   1788  CD1 ILE A1528      39.238  -8.392  79.406  1.00  0.00           C  
ATOM   1789  N   ARG A1562      43.590 -11.080  78.158  1.00  0.00           N  
ATOM   1790  CA  ARG A1562      44.934 -11.397  77.672  1.00  0.00           C  
ATOM   1791  C   ARG A1562      44.921 -11.673  76.159  1.00  0.00           C  
ATOM   1792  O   ARG A1562      44.115 -12.459  75.664  1.00  0.00           O  
ATOM   1793  CB  ARG A1562      45.475 -12.614  78.428  1.00  0.00           C  
ATOM   1794  CG  ARG A1562      46.905 -13.010  78.066  1.00  0.00           C  
ATOM   1795  CD  ARG A1562      47.421 -14.096  79.006  1.00  0.00           C  
ATOM   1796  NE  ARG A1562      46.568 -15.290  79.004  1.00  0.00           N  
ATOM   1797  CZ  ARG A1562      46.544 -16.210  78.038  1.00  0.00           C  
ATOM   1798  NH1 ARG A1562      47.332 -16.087  76.976  1.00  0.00           N  
ATOM   1799  NH2 ARG A1562      45.733 -17.261  78.134  1.00  0.00           N  
ATOM   1800  N   TYR A1563      45.817 -11.026  75.424  1.00  0.00           N  
ATOM   1801  CA  TYR A1563      45.870 -11.220  73.981  1.00  0.00           C  
ATOM   1802  C   TYR A1563      46.419 -12.591  73.618  1.00  0.00           C  
ATOM   1803  O   TYR A1563      47.398 -13.053  74.198  1.00  0.00           O  
ATOM   1804  CB  TYR A1563      46.726 -10.139  73.321  1.00  0.00           C  
ATOM   1805  CG  TYR A1563      46.594 -10.093  71.816  1.00  0.00           C  
ATOM   1806  CD1 TYR A1563      47.188 -11.066  71.004  1.00  0.00           C  
ATOM   1807  CD2 TYR A1563      45.862  -9.073  71.200  1.00  0.00           C  
ATOM   1808  CE1 TYR A1563      47.055 -11.018  69.613  1.00  0.00           C  
ATOM   1809  CE2 TYR A1563      45.725  -9.019  69.815  1.00  0.00           C  
ATOM   1810  CZ  TYR A1563      46.327  -9.994  69.029  1.00  0.00           C  
ATOM   1811  OH  TYR A1563      46.213  -9.923  67.660  1.00  0.00           O  
ATOM   1812  N   ASP A1564      45.791 -13.226  72.634  1.00  0.00           N  
ATOM   1813  CA  ASP A1564      46.186 -14.559  72.187  1.00  0.00           C  
ATOM   1814  C   ASP A1564      45.321 -14.977  70.997  1.00  0.00           C  
ATOM   1815  O   ASP A1564      44.202 -15.459  71.184  1.00  0.00           O  
ATOM   1816  CB  ASP A1564      46.009 -15.547  73.347  1.00  0.00           C  
ATOM   1817  CG  ASP A1564      46.384 -16.968  72.977  1.00  0.00           C  
ATOM   1818  OD1 ASP A1564      47.287 -17.138  72.123  1.00  0.00           O  
ATOM   1819  OD2 ASP A1564      45.785 -17.913  73.552  1.00  0.00           O  
ATOM   1820  N   LYS A1565      45.847 -14.792  69.783  1.00  0.00           N  
ATOM   1821  CA  LYS A1565      45.127 -15.120  68.541  1.00  0.00           C  
ATOM   1822  C   LYS A1565      44.199 -16.322  68.666  1.00  0.00           C  
ATOM   1823  O   LYS A1565      42.979 -16.191  68.527  1.00  0.00           O  
ATOM   1824  CB  LYS A1565      46.118 -15.347  67.394  1.00  0.00           C  
ATOM   1825  CG  LYS A1565      46.703 -14.058  66.808  1.00  0.00           C  
ATOM   1826  CD  LYS A1565      45.610 -13.167  66.197  1.00  0.00           C  
ATOM   1827  CE  LYS A1565      46.185 -11.956  65.443  1.00  0.00           C  
ATOM   1828  NZ  LYS A1565      46.962 -12.317  64.210  1.00  0.00           N  
ATOM   1829  N   GLU A1566      44.774 -17.496  68.906  1.00  0.00           N  
ATOM   1830  CA  GLU A1566      44.037 -18.747  68.571  1.00  0.00           C  
ATOM   1831  C   GLU A1566      43.123 -19.341  69.732  1.00  0.00           C  
ATOM   1832  O   GLU A1566      42.286 -20.225  69.495  1.00  0.00           O  
ATOM   1833  CB  GLU A1566      45.072 -19.785  68.143  1.00  0.00           C  
ATOM   1834  CG  GLU A1566      46.360 -19.696  68.966  1.00  0.00           C  
ATOM   1835  CD  GLU A1566      47.466 -19.100  68.124  1.00  0.00           C  
ATOM   1836  OE1 GLU A1566      47.682 -19.554  67.002  1.00  0.00           O  
ATOM   1837  OE2 GLU A1566      48.119 -18.183  68.608  1.00  0.00           O  
ATOM   1838  N   ALA A1567      43.316 -18.885  71.002  1.00  0.00           N  
ATOM   1839  CA  ALA A1567      42.617 -19.605  72.117  1.00  0.00           C  
ATOM   1840  C   ALA A1567      41.504 -18.790  72.816  1.00  0.00           C  
ATOM   1841  O   ALA A1567      40.605 -19.341  73.426  1.00  0.00           O  
ATOM   1842  CB  ALA A1567      43.653 -20.045  73.159  1.00  0.00           C  
ATOM   1843  N   LYS A1568      41.950 -17.555  72.607  1.00  0.00           N  
ATOM   1844  CA  LYS A1568      41.168 -16.375  72.980  1.00  0.00           C  
ATOM   1845  C   LYS A1568      40.950 -15.449  71.771  1.00  0.00           C  
ATOM   1846  O   LYS A1568      41.309 -14.259  71.804  1.00  0.00           O  
ATOM   1847  CB  LYS A1568      41.882 -15.614  74.103  1.00  0.00           C  
ATOM   1848  CG  LYS A1568      41.995 -16.393  75.403  1.00  0.00           C  
ATOM   1849  CD  LYS A1568      42.813 -15.620  76.427  1.00  0.00           C  
ATOM   1850  CE  LYS A1568      42.029 -14.449  76.977  1.00  0.00           C  
ATOM   1851  NZ  LYS A1568      40.842 -14.909  77.759  1.00  0.00           N  
ATOM   1852  N   PRO A1569      40.342 -15.979  70.696  1.00  0.00           N  
ATOM   1853  CA  PRO A1569      40.087 -15.202  69.485  1.00  0.00           C  
ATOM   1854  C   PRO A1569      39.273 -13.929  69.740  1.00  0.00           C  
ATOM   1855  O   PRO A1569      39.687 -12.834  69.368  1.00  0.00           O  
ATOM   1856  CB  PRO A1569      39.338 -16.195  68.601  1.00  0.00           C  
ATOM   1857  CG  PRO A1569      39.776 -17.529  69.109  1.00  0.00           C  
ATOM   1858  CD  PRO A1569      39.748 -17.321  70.582  1.00  0.00           C  
ATOM   1859  N   GLY A1594      38.118 -14.091  70.378  1.00  0.00           N  
ATOM   1860  CA  GLY A1594      37.234 -12.967  70.645  1.00  0.00           C  
ATOM   1861  C   GLY A1594      37.852 -11.789  71.373  1.00  0.00           C  
ATOM   1862  O   GLY A1594      37.863 -10.666  70.866  1.00  0.00           O  
ATOM   1863  N   ILE A1596      38.357 -12.042  72.576  1.00  0.00           N  
ATOM   1864  CA  ILE A1596      38.967 -10.990  73.373  1.00  0.00           C  
ATOM   1865  C   ILE A1596      40.134 -10.336  72.655  1.00  0.00           C  
ATOM   1866  O   ILE A1596      40.342  -9.124  72.768  1.00  0.00           O  
ATOM   1867  CB  ILE A1596      39.441 -11.524  74.744  1.00  0.00           C  
ATOM   1868  CG1 ILE A1596      38.253 -11.550  75.706  1.00  0.00           C  
ATOM   1869  CG2 ILE A1596      40.557 -10.649  75.306  1.00  0.00           C  
ATOM   1870  CD1 ILE A1596      37.690 -10.171  76.020  1.00  0.00           C  
ATOM   1871  N   SER A1601      40.907 -11.122  71.924  1.00  0.00           N  
ATOM   1872  CA  SER A1601      42.037 -10.538  71.221  1.00  0.00           C  
ATOM   1873  C   SER A1601      41.548  -9.543  70.182  1.00  0.00           C  
ATOM   1874  O   SER A1601      42.156  -8.493  69.976  1.00  0.00           O  
ATOM   1875  CB  SER A1601      42.848 -11.623  70.547  1.00  0.00           C  
ATOM   1876  OG  SER A1601      43.223 -12.591  71.501  1.00  0.00           O  
ATOM   1877  N   ASN A1602      40.447  -9.882  69.523  1.00  0.00           N  
ATOM   1878  CA  ASN A1602      39.889  -9.008  68.515  1.00  0.00           C  
ATOM   1879  C   ASN A1602      39.439  -7.708  69.190  1.00  0.00           C  
ATOM   1880  O   ASN A1602      39.755  -6.607  68.732  1.00  0.00           O  
ATOM   1881  CB  ASN A1602      38.720  -9.715  67.819  1.00  0.00           C  
ATOM   1882  CG  ASN A1602      38.094  -8.865  66.738  1.00  0.00           C  
ATOM   1883  OD1 ASN A1602      38.810  -8.287  65.912  1.00  0.00           O  
ATOM   1884  ND2 ASN A1602      36.755  -8.783  66.729  1.00  0.00           N  
ATOM   1885  N   LEU A1603      38.719  -7.848  70.297  1.00  0.00           N  
ATOM   1886  CA  LEU A1603      38.235  -6.703  71.039  1.00  0.00           C  
ATOM   1887  C   LEU A1603      39.404  -5.854  71.498  1.00  0.00           C  
ATOM   1888  O   LEU A1603      39.324  -4.639  71.438  1.00  0.00           O  
ATOM   1889  CB  LEU A1603      37.412  -7.170  72.228  1.00  0.00           C  
ATOM   1890  CG  LEU A1603      35.901  -6.982  72.133  1.00  0.00           C  
ATOM   1891  CD1 LEU A1603      35.388  -7.350  70.768  1.00  0.00           C  
ATOM   1892  CD2 LEU A1603      35.211  -7.829  73.196  1.00  0.00           C  
ATOM   1893  N   LEU A1604      40.494  -6.484  71.937  1.00  0.00           N  
ATOM   1894  CA  LEU A1604      41.680  -5.752  72.389  1.00  0.00           C  
ATOM   1895  C   LEU A1604      42.308  -4.975  71.250  1.00  0.00           C  
ATOM   1896  O   LEU A1604      42.859  -3.880  71.439  1.00  0.00           O  
ATOM   1897  CB  LEU A1604      42.721  -6.711  72.976  1.00  0.00           C  
ATOM   1898  CG  LEU A1604      42.684  -6.908  74.488  1.00  0.00           C  
ATOM   1899  CD1 LEU A1604      43.520  -8.113  74.875  1.00  0.00           C  
ATOM   1900  CD2 LEU A1604      43.201  -5.661  75.166  1.00  0.00           C  
ATOM   1901  N   ASN A1613      42.236  -5.550  70.059  1.00  0.00           N  
ATOM   1902  CA  ASN A1613      42.798  -4.902  68.876  1.00  0.00           C  
ATOM   1903  C   ASN A1613      42.027  -3.630  68.527  1.00  0.00           C  
ATOM   1904  O   ASN A1613      42.616  -2.580  68.271  1.00  0.00           O  
ATOM   1905  CB  ASN A1613      42.749  -5.858  67.696  1.00  0.00           C  
ATOM   1906  CG  ASN A1613      44.061  -5.937  66.987  1.00  0.00           C  
ATOM   1907  OD1 ASN A1613      45.002  -6.564  67.474  1.00  0.00           O  
ATOM   1908  ND2 ASN A1613      44.155  -5.268  65.841  1.00  0.00           N  
ATOM   1909  N   ILE A1614      40.705  -3.747  68.516  1.00  0.00           N  
ATOM   1910  CA  ILE A1614      39.845  -2.623  68.215  1.00  0.00           C  
ATOM   1911  C   ILE A1614      40.097  -1.507  69.224  1.00  0.00           C  
ATOM   1912  O   ILE A1614      40.192  -0.334  68.862  1.00  0.00           O  
ATOM   1913  CB  ILE A1614      38.337  -3.020  68.275  1.00  0.00           C  
ATOM   1914  CG1 ILE A1614      38.024  -4.096  67.241  1.00  0.00           C  
ATOM   1915  CG2 ILE A1614      37.476  -1.798  68.039  1.00  0.00           C  
ATOM   1916  CD1 ILE A1614      36.611  -4.620  67.320  1.00  0.00           C  
ATOM   1917  N   TYR A1615      40.204  -1.884  70.495  1.00  0.00           N  
ATOM   1918  CA  TYR A1615      40.434  -0.939  71.588  1.00  0.00           C  
ATOM   1919  C   TYR A1615      41.761  -0.230  71.381  1.00  0.00           C  
ATOM   1920  O   TYR A1615      41.817   0.991  71.336  1.00  0.00           O  
ATOM   1921  CB  TYR A1615      40.479  -1.694  72.909  1.00  0.00           C  
ATOM   1922  CG  TYR A1615      40.323  -0.841  74.139  1.00  0.00           C  
ATOM   1923  CD1 TYR A1615      41.016   0.365  74.278  1.00  0.00           C  
ATOM   1924  CD2 TYR A1615      39.513  -1.263  75.196  1.00  0.00           C  
ATOM   1925  CE1 TYR A1615      40.907   1.124  75.445  1.00  0.00           C  
ATOM   1926  CE2 TYR A1615      39.398  -0.513  76.363  1.00  0.00           C  
ATOM   1927  CZ  TYR A1615      40.094   0.674  76.484  1.00  0.00           C  
ATOM   1928  OH  TYR A1615      39.986   1.401  77.648  1.00  0.00           O  
ATOM   1929  N   SER A1616      42.824  -1.013  71.255  1.00  0.00           N  
ATOM   1930  CA  SER A1616      44.144  -0.469  71.066  1.00  0.00           C  
ATOM   1931  C   SER A1616      44.263   0.536  69.927  1.00  0.00           C  
ATOM   1932  O   SER A1616      44.713   1.655  70.146  1.00  0.00           O  
ATOM   1933  CB  SER A1616      45.140  -1.604  70.865  1.00  0.00           C  
ATOM   1934  OG  SER A1616      46.428  -1.090  70.572  1.00  0.00           O  
ATOM   1935  N   THR A1617      43.856   0.163  68.717  1.00  0.00           N  
ATOM   1936  CA  THR A1617      43.973   1.080  67.565  1.00  0.00           C  
ATOM   1937  C   THR A1617      43.121   2.337  67.642  1.00  0.00           C  
ATOM   1938  O   THR A1617      43.455   3.338  67.033  1.00  0.00           O  
ATOM   1939  CB  THR A1617      43.618   0.388  66.241  1.00  0.00           C  
ATOM   1940  OG1 THR A1617      42.277  -0.113  66.321  1.00  0.00           O  
ATOM   1941  CG2 THR A1617      44.581  -0.746  65.967  1.00  0.00           C  
ATOM   1942  N   LEU A1619      42.023   2.287  68.375  1.00  0.00           N  
ATOM   1943  CA  LEU A1619      41.180   3.453  68.474  1.00  0.00           C  
ATOM   1944  C   LEU A1619      41.539   4.348  69.657  1.00  0.00           C  
ATOM   1945  O   LEU A1619      41.176   5.525  69.682  1.00  0.00           O  
ATOM   1946  CB  LEU A1619      39.713   3.045  68.580  1.00  0.00           C  
ATOM   1947  CG  LEU A1619      39.096   2.397  67.349  1.00  0.00           C  
ATOM   1948  CD1 LEU A1619      37.645   2.060  67.643  1.00  0.00           C  
ATOM   1949  CD2 LEU A1619      39.195   3.328  66.154  1.00  0.00           C  
ATOM   1950  N   SER A1620      42.248   3.792  70.638  1.00  0.00           N  
ATOM   1951  CA  SER A1620      42.620   4.537  71.838  1.00  0.00           C  
ATOM   1952  C   SER A1620      44.073   4.980  71.856  1.00  0.00           C  
ATOM   1953  O   SER A1620      44.423   5.926  72.556  1.00  0.00           O  
ATOM   1954  CB  SER A1620      42.340   3.700  73.092  1.00  0.00           C  
ATOM   1955  OG  SER A1620      43.242   2.601  73.190  1.00  0.00           O  
ATOM   1956  N   GLY A1621      44.924   4.303  71.098  1.00  0.00           N  
ATOM   1957  CA  GLY A1621      46.327   4.680  71.074  1.00  0.00           C  
ATOM   1958  C   GLY A1621      47.194   3.876  72.030  1.00  0.00           C  
ATOM   1959  O   GLY A1621      48.414   3.801  71.858  1.00  0.00           O  
ATOM   1960  N   GLN A1757      46.573   3.266  73.037  1.00  0.00           N  
ATOM   1961  CA  GLN A1757      47.306   2.463  74.013  1.00  0.00           C  
ATOM   1962  C   GLN A1757      47.673   1.103  73.427  1.00  0.00           C  
ATOM   1963  O   GLN A1757      46.843   0.468  72.779  1.00  0.00           O  
ATOM   1964  CB  GLN A1757      46.449   2.254  75.249  1.00  0.00           C  
ATOM   1965  CG  GLN A1757      45.614   3.447  75.604  1.00  0.00           C  
ATOM   1966  CD  GLN A1757      44.812   3.207  76.850  1.00  0.00           C  
ATOM   1967  OE1 GLN A1757      45.375   3.010  77.920  1.00  0.00           O  
ATOM   1968  NE2 GLN A1757      43.490   3.207  76.722  1.00  0.00           N  
ATOM   1969  N   SER A1758      48.905   0.649  73.653  1.00  0.00           N  
ATOM   1970  CA  SER A1758      49.333  -0.654  73.128  1.00  0.00           C  
ATOM   1971  C   SER A1758      48.540  -1.788  73.774  1.00  0.00           C  
ATOM   1972  O   SER A1758      47.816  -1.580  74.753  1.00  0.00           O  
ATOM   1973  CB  SER A1758      50.818  -0.901  73.395  1.00  0.00           C  
ATOM   1974  OG  SER A1758      51.017  -1.262  74.746  1.00  0.00           O  
ATOM   1975  N   ILE A1760      48.692  -2.992  73.232  1.00  0.00           N  
ATOM   1976  CA  ILE A1760      47.983  -4.149  73.771  1.00  0.00           C  
ATOM   1977  C   ILE A1760      48.581  -4.532  75.122  1.00  0.00           C  
ATOM   1978  O   ILE A1760      47.920  -5.151  75.958  1.00  0.00           O  
ATOM   1979  CB  ILE A1760      48.040  -5.353  72.794  1.00  0.00           C  
ATOM   1980  CG1 ILE A1760      47.295  -4.994  71.500  1.00  0.00           C  
ATOM   1981  CG2 ILE A1760      47.393  -6.577  73.423  1.00  0.00           C  
ATOM   1982  CD1 ILE A1760      47.365  -6.047  70.427  1.00  0.00           C  
ATOM   1983  N   GLU A1761      49.836  -4.149  75.338  1.00  0.00           N  
ATOM   1984  CA  GLU A1761      50.500  -4.439  76.604  1.00  0.00           C  
ATOM   1985  C   GLU A1761      49.857  -3.590  77.685  1.00  0.00           C  
ATOM   1986  O   GLU A1761      49.410  -4.092  78.719  1.00  0.00           O  
ATOM   1987  CB  GLU A1761      51.990  -4.096  76.528  1.00  0.00           C  
ATOM   1988  CG  GLU A1761      52.875  -5.159  75.898  1.00  0.00           C  
ATOM   1989  CD  GLU A1761      52.565  -5.419  74.432  1.00  0.00           C  
ATOM   1990  OE1 GLU A1761      52.429  -4.435  73.660  1.00  0.00           O  
ATOM   1991  OE2 GLU A1761      52.464  -6.615  74.054  1.00  0.00           O  
ATOM   1992  N   GLU A1762      49.813  -2.289  77.428  1.00  0.00           N  
ATOM   1993  CA  GLU A1762      49.245  -1.345  78.372  1.00  0.00           C  
ATOM   1994  C   GLU A1762      47.813  -1.710  78.740  1.00  0.00           C  
ATOM   1995  O   GLU A1762      47.424  -1.641  79.904  1.00  0.00           O  
ATOM   1996  CB  GLU A1762      49.291   0.066  77.785  1.00  0.00           C  
ATOM   1997  CG  GLU A1762      49.132   1.161  78.818  1.00  0.00           C  
ATOM   1998  CD  GLU A1762      49.053   2.537  78.193  1.00  0.00           C  
ATOM   1999  OE1 GLU A1762      49.908   2.850  77.323  1.00  0.00           O  
ATOM   2000  OE2 GLU A1762      48.138   3.304  78.581  1.00  0.00           O  
ATOM   2001  N   LEU A1798      47.028  -2.107  77.747  1.00  0.00           N  
ATOM   2002  CA  LEU A1798      45.639  -2.467  77.995  1.00  0.00           C  
ATOM   2003  C   LEU A1798      45.519  -3.725  78.850  1.00  0.00           C  
ATOM   2004  O   LEU A1798      44.670  -3.788  79.747  1.00  0.00           O  
ATOM   2005  CB  LEU A1798      44.898  -2.637  76.664  1.00  0.00           C  
ATOM   2006  CG  LEU A1798      44.665  -1.326  75.896  1.00  0.00           C  
ATOM   2007  CD1 LEU A1798      44.190  -1.618  74.490  1.00  0.00           C  
ATOM   2008  CD2 LEU A1798      43.655  -0.484  76.633  1.00  0.00           C  
ATOM   2009  N   GLU A1799      46.366  -4.722  78.582  1.00  0.00           N  
ATOM   2010  CA  GLU A1799      46.344  -5.973  79.354  1.00  0.00           C  
ATOM   2011  C   GLU A1799      46.602  -5.637  80.810  1.00  0.00           C  
ATOM   2012  O   GLU A1799      45.887  -6.100  81.707  1.00  0.00           O  
ATOM   2013  CB  GLU A1799      47.426  -6.949  78.870  1.00  0.00           C  
ATOM   2014  CG  GLU A1799      47.097  -7.665  77.574  1.00  0.00           C  
ATOM   2015  CD  GLU A1799      48.164  -8.666  77.159  1.00  0.00           C  
ATOM   2016  OE1 GLU A1799      49.357  -8.292  77.095  1.00  0.00           O  
ATOM   2017  OE2 GLU A1799      47.799  -9.826  76.884  1.00  0.00           O  
ATOM   2018  N   ARG A1800      47.631  -4.818  81.029  1.00  0.00           N  
ATOM   2019  CA  ARG A1800      48.022  -4.390  82.365  1.00  0.00           C  
ATOM   2020  C   ARG A1800      46.889  -3.580  82.984  1.00  0.00           C  
ATOM   2021  O   ARG A1800      46.432  -3.870  84.084  1.00  0.00           O  
ATOM   2022  CB  ARG A1800      49.301  -3.543  82.288  1.00  0.00           C  
ATOM   2023  CG  ARG A1800      49.770  -2.989  83.638  1.00  0.00           C  
ATOM   2024  CD  ARG A1800      51.079  -3.633  84.123  1.00  0.00           C  
ATOM   2025  NE  ARG A1800      50.999  -5.092  84.241  1.00  0.00           N  
ATOM   2026  CZ  ARG A1800      50.299  -5.752  85.164  1.00  0.00           C  
ATOM   2027  NH1 ARG A1800      49.602  -5.096  86.083  1.00  0.00           N  
ATOM   2028  NH2 ARG A1800      50.290  -7.080  85.157  1.00  0.00           N  
ATOM   2029  N   GLN A1801      46.432  -2.576  82.250  1.00  0.00           N  
ATOM   2030  CA  GLN A1801      45.365  -1.706  82.712  1.00  0.00           C  
ATOM   2031  C   GLN A1801      44.090  -2.454  83.128  1.00  0.00           C  
ATOM   2032  O   GLN A1801      43.260  -1.920  83.870  1.00  0.00           O  
ATOM   2033  CB  GLN A1801      45.062  -0.677  81.624  1.00  0.00           C  
ATOM   2034  CG  GLN A1801      43.911   0.266  81.917  1.00  0.00           C  
ATOM   2035  CD  GLN A1801      43.798   1.365  80.869  1.00  0.00           C  
ATOM   2036  OE1 GLN A1801      42.783   2.064  80.792  1.00  0.00           O  
ATOM   2037  NE2 GLN A1801      44.848   1.528  80.061  1.00  0.00           N  
ATOM   2038  N   TYR A1802      43.935  -3.689  82.658  1.00  0.00           N  
ATOM   2039  CA  TYR A1802      42.760  -4.498  82.997  1.00  0.00           C  
ATOM   2040  C   TYR A1802      43.156  -5.784  83.724  1.00  0.00           C  
ATOM   2041  O   TYR A1802      42.556  -6.843  83.522  1.00  0.00           O  
ATOM   2042  CB  TYR A1802      41.970  -4.848  81.729  1.00  0.00           C  
ATOM   2043  CG  TYR A1802      41.245  -3.675  81.117  1.00  0.00           C  
ATOM   2044  CD1 TYR A1802      41.908  -2.786  80.272  1.00  0.00           C  
ATOM   2045  CD2 TYR A1802      39.908  -3.412  81.442  1.00  0.00           C  
ATOM   2046  CE1 TYR A1802      41.256  -1.659  79.775  1.00  0.00           C  
ATOM   2047  CE2 TYR A1802      39.250  -2.293  80.953  1.00  0.00           C  
ATOM   2048  CZ  TYR A1802      39.927  -1.416  80.124  1.00  0.00           C  
ATOM   2049  OH  TYR A1802      39.279  -0.282  79.662  1.00  0.00           O  
ATOM   2050  N   GLU A1803      44.158  -5.665  84.587  1.00  0.00           N  
ATOM   2051  CA  GLU A1803      44.695  -6.786  85.354  1.00  0.00           C  
ATOM   2052  C   GLU A1803      43.670  -7.734  85.959  1.00  0.00           C  
ATOM   2053  O   GLU A1803      43.408  -8.791  85.400  1.00  0.00           O  
ATOM   2054  CB  GLU A1803      45.629  -6.264  86.449  1.00  0.00           C  
ATOM   2055  CG  GLU A1803      46.300  -7.349  87.288  1.00  0.00           C  
ATOM   2056  CD  GLU A1803      47.018  -8.393  86.452  1.00  0.00           C  
ATOM   2057  OE1 GLU A1803      47.754  -8.000  85.519  1.00  0.00           O  
ATOM   2058  OE2 GLU A1803      46.849  -9.605  86.734  1.00  0.00           O  
ATOM   2059  N   GLY A1808      43.094  -7.376  87.095  1.00  0.00           N  
ATOM   2060  CA  GLY A1808      42.134  -8.274  87.705  1.00  0.00           C  
ATOM   2061  C   GLY A1808      40.738  -8.076  87.169  1.00  0.00           C  
ATOM   2062  O   GLY A1808      39.794  -8.783  87.536  1.00  0.00           O  
ATOM   2063  N   LYS A1809      40.618  -7.107  86.274  1.00  0.00           N  
ATOM   2064  CA  LYS A1809      39.346  -6.750  85.668  1.00  0.00           C  
ATOM   2065  C   LYS A1809      38.713  -7.870  84.851  1.00  0.00           C  
ATOM   2066  O   LYS A1809      39.415  -8.645  84.201  1.00  0.00           O  
ATOM   2067  CB  LYS A1809      39.575  -5.533  84.786  1.00  0.00           C  
ATOM   2068  CG  LYS A1809      40.443  -4.478  85.440  1.00  0.00           C  
ATOM   2069  CD  LYS A1809      39.602  -3.344  86.027  1.00  0.00           C  
ATOM   2070  CE  LYS A1809      40.462  -2.327  86.781  1.00  0.00           C  
ATOM   2071  NZ  LYS A1809      41.578  -1.758  85.945  1.00  0.00           N  
ATOM   2072  N   GLY A1810      37.383  -7.935  84.893  1.00  0.00           N  
ATOM   2073  CA  GLY A1810      36.641  -8.938  84.144  1.00  0.00           C  
ATOM   2074  C   GLY A1810      36.188  -8.407  82.787  1.00  0.00           C  
ATOM   2075  O   GLY A1810      36.560  -7.304  82.398  1.00  0.00           O  
ATOM   2076  N   TYR A1812      35.384  -9.168  82.050  1.00  0.00           N  
ATOM   2077  CA  TYR A1812      34.950  -8.686  80.744  1.00  0.00           C  
ATOM   2078  C   TYR A1812      33.868  -7.640  80.846  1.00  0.00           C  
ATOM   2079  O   TYR A1812      33.746  -6.793  79.969  1.00  0.00           O  
ATOM   2080  CB  TYR A1812      34.452  -9.826  79.858  1.00  0.00           C  
ATOM   2081  CG  TYR A1812      35.511 -10.828  79.532  1.00  0.00           C  
ATOM   2082  CD1 TYR A1812      36.858 -10.471  79.555  1.00  0.00           C  
ATOM   2083  CD2 TYR A1812      35.172 -12.146  79.222  1.00  0.00           C  
ATOM   2084  CE1 TYR A1812      37.848 -11.399  79.279  1.00  0.00           C  
ATOM   2085  CE2 TYR A1812      36.155 -13.092  78.944  1.00  0.00           C  
ATOM   2086  CZ  TYR A1812      37.497 -12.712  78.975  1.00  0.00           C  
ATOM   2087  OH  TYR A1812      38.496 -13.630  78.699  1.00  0.00           O  
ATOM   2088  N   GLY A1813      33.076  -7.699  81.907  1.00  0.00           N  
ATOM   2089  CA  GLY A1813      32.019  -6.719  82.065  1.00  0.00           C  
ATOM   2090  C   GLY A1813      32.519  -5.289  81.859  1.00  0.00           C  
ATOM   2091  O   GLY A1813      32.003  -4.543  81.019  1.00  0.00           O  
ATOM   2092  N   VAL A1814      33.543  -4.907  82.614  1.00  0.00           N  
ATOM   2093  CA  VAL A1814      34.086  -3.566  82.521  1.00  0.00           C  
ATOM   2094  C   VAL A1814      34.884  -3.322  81.255  1.00  0.00           C  
ATOM   2095  O   VAL A1814      34.987  -2.187  80.797  1.00  0.00           O  
ATOM   2096  CB  VAL A1814      34.961  -3.278  83.713  1.00  0.00           C  
ATOM   2097  CG1 VAL A1814      34.124  -3.375  84.966  1.00  0.00           C  
ATOM   2098  CG2 VAL A1814      36.122  -4.263  83.761  1.00  0.00           C  
ATOM   2099  N   PHE A1815      35.447  -4.379  80.684  1.00  0.00           N  
ATOM   2100  CA  PHE A1815      36.225  -4.238  79.462  1.00  0.00           C  
ATOM   2101  C   PHE A1815      35.300  -3.802  78.345  1.00  0.00           C  
ATOM   2102  O   PHE A1815      35.556  -2.809  77.658  1.00  0.00           O  
ATOM   2103  CB  PHE A1815      36.880  -5.560  79.087  1.00  0.00           C  
ATOM   2104  CG  PHE A1815      37.798  -5.454  77.920  1.00  0.00           C  
ATOM   2105  CD1 PHE A1815      38.885  -4.588  77.949  1.00  0.00           C  
ATOM   2106  CD2 PHE A1815      37.592  -6.234  76.794  1.00  0.00           C  
ATOM   2107  CE1 PHE A1815      39.755  -4.505  76.869  1.00  0.00           C  
ATOM   2108  CE2 PHE A1815      38.456  -6.155  75.713  1.00  0.00           C  
ATOM   2109  CZ  PHE A1815      39.544  -5.291  75.747  1.00  0.00           C  
ATOM   2110  N   LYS A1816      34.226  -4.567  78.171  1.00  0.00           N  
ATOM   2111  CA  LYS A1816      33.214  -4.283  77.156  1.00  0.00           C  
ATOM   2112  C   LYS A1816      32.685  -2.869  77.392  1.00  0.00           C  
ATOM   2113  O   LYS A1816      32.642  -2.061  76.472  1.00  0.00           O  
ATOM   2114  CB  LYS A1816      32.038  -5.272  77.255  1.00  0.00           C  
ATOM   2115  CG  LYS A1816      32.353  -6.758  77.014  1.00  0.00           C  
ATOM   2116  CD  LYS A1816      32.352  -7.127  75.544  1.00  0.00           C  
ATOM   2117  CE  LYS A1816      32.133  -8.623  75.348  1.00  0.00           C  
ATOM   2118  NZ  LYS A1816      30.765  -9.032  75.792  1.00  0.00           N  
ATOM   2119  N   ALA A1817      32.283  -2.578  78.626  1.00  0.00           N  
ATOM   2120  CA  ALA A1817      31.762  -1.264  78.948  1.00  0.00           C  
ATOM   2121  C   ALA A1817      32.706  -0.145  78.509  1.00  0.00           C  
ATOM   2122  O   ALA A1817      32.253   0.855  77.951  1.00  0.00           O  
ATOM   2123  CB  ALA A1817      31.491  -1.168  80.429  1.00  0.00           C  
ATOM   2124  N   ASP A1818      34.009  -0.305  78.749  1.00  0.00           N  
ATOM   2125  CA  ASP A1818      34.977   0.735  78.369  1.00  0.00           C  
ATOM   2126  C   ASP A1818      35.197   0.803  76.864  1.00  0.00           C  
ATOM   2127  O   ASP A1818      35.279   1.893  76.282  1.00  0.00           O  
ATOM   2128  CB  ASP A1818      36.343   0.536  79.054  1.00  0.00           C  
ATOM   2129  CG  ASP A1818      36.326   0.916  80.526  1.00  0.00           C  
ATOM   2130  OD1 ASP A1818      35.449   1.714  80.956  1.00  0.00           O  
ATOM   2131  OD2 ASP A1818      37.217   0.430  81.242  1.00  0.00           O  
ATOM   2132  N   LEU A1819      35.308  -0.361  76.230  1.00  0.00           N  
ATOM   2133  CA  LEU A1819      35.508  -0.424  74.785  1.00  0.00           C  
ATOM   2134  C   LEU A1819      34.332   0.248  74.071  1.00  0.00           C  
ATOM   2135  O   LEU A1819      34.512   0.880  73.044  1.00  0.00           O  
ATOM   2136  CB  LEU A1819      35.604  -1.875  74.344  1.00  0.00           C  
ATOM   2137  CG  LEU A1819      35.796  -2.068  72.849  1.00  0.00           C  
ATOM   2138  CD1 LEU A1819      37.203  -1.655  72.466  1.00  0.00           C  
ATOM   2139  CD2 LEU A1819      35.550  -3.534  72.488  1.00  0.00           C  
ATOM   2140  N   ALA A1820      33.132   0.107  74.623  1.00  0.00           N  
ATOM   2141  CA  ALA A1820      31.955   0.712  74.024  1.00  0.00           C  
ATOM   2142  C   ALA A1820      32.059   2.222  74.001  1.00  0.00           C  
ATOM   2143  O   ALA A1820      31.610   2.864  73.059  1.00  0.00           O  
ATOM   2144  CB  ALA A1820      30.708   0.311  74.778  1.00  0.00           C  
ATOM   2145  N   GLN A1821      32.629   2.803  75.048  1.00  0.00           N  
ATOM   2146  CA  GLN A1821      32.758   4.250  75.100  1.00  0.00           C  
ATOM   2147  C   GLN A1821      33.800   4.736  74.102  1.00  0.00           C  
ATOM   2148  O   GLN A1821      33.538   5.665  73.350  1.00  0.00           O  
ATOM   2149  CB  GLN A1821      33.142   4.708  76.507  1.00  0.00           C  
ATOM   2150  CG  GLN A1821      32.094   4.442  77.563  1.00  0.00           C  
ATOM   2151  CD  GLN A1821      30.798   5.163  77.296  1.00  0.00           C  
ATOM   2152  OE1 GLN A1821      30.781   6.385  77.144  1.00  0.00           O  
ATOM   2153  NE2 GLN A1821      29.696   4.410  77.231  1.00  0.00           N  
ATOM   2154  N   VAL A1822      34.973   4.109  74.082  1.00  0.00           N  
ATOM   2155  CA  VAL A1822      36.009   4.550  73.164  1.00  0.00           C  
ATOM   2156  C   VAL A1822      35.564   4.486  71.711  1.00  0.00           C  
ATOM   2157  O   VAL A1822      36.034   5.261  70.883  1.00  0.00           O  
ATOM   2158  CB  VAL A1822      37.314   3.759  73.357  1.00  0.00           C  
ATOM   2159  CG1 VAL A1822      37.033   2.292  73.364  1.00  0.00           C  
ATOM   2160  CG2 VAL A1822      38.300   4.105  72.268  1.00  0.00           C  
ATOM   2161  N   VAL A1823      34.641   3.585  71.397  1.00  0.00           N  
ATOM   2162  CA  VAL A1823      34.143   3.469  70.028  1.00  0.00           C  
ATOM   2163  C   VAL A1823      33.132   4.592  69.782  1.00  0.00           C  
ATOM   2164  O   VAL A1823      33.207   5.293  68.774  1.00  0.00           O  
ATOM   2165  CB  VAL A1823      33.459   2.103  69.782  1.00  0.00           C  
ATOM   2166  CG1 VAL A1823      32.811   2.087  68.418  1.00  0.00           C  
ATOM   2167  CG2 VAL A1823      34.485   0.997  69.877  1.00  0.00           C  
ATOM   2168  N   ILE A1824      32.196   4.770  70.707  1.00  0.00           N  
ATOM   2169  CA  ILE A1824      31.193   5.813  70.560  1.00  0.00           C  
ATOM   2170  C   ILE A1824      31.842   7.198  70.505  1.00  0.00           C  
ATOM   2171  O   ILE A1824      31.405   8.065  69.758  1.00  0.00           O  
ATOM   2172  CB  ILE A1824      30.176   5.779  71.719  1.00  0.00           C  
ATOM   2173  CG1 ILE A1824      29.375   4.488  71.665  1.00  0.00           C  
ATOM   2174  CG2 ILE A1824      29.240   6.970  71.638  1.00  0.00           C  
ATOM   2175  CD1 ILE A1824      28.345   4.347  72.768  1.00  0.00           C  
ATOM   2176  N   GLU A1825      32.895   7.389  71.287  1.00  0.00           N  
ATOM   2177  CA  GLU A1825      33.579   8.659  71.326  1.00  0.00           C  
ATOM   2178  C   GLU A1825      34.339   8.920  70.029  1.00  0.00           C  
ATOM   2179  O   GLU A1825      34.578  10.071  69.673  1.00  0.00           O  
ATOM   2180  CB  GLU A1825      34.537   8.695  72.523  1.00  0.00           C  
ATOM   2181  CG  GLU A1825      34.511   9.990  73.309  1.00  0.00           C  
ATOM   2182  CD  GLU A1825      33.103  10.376  73.740  1.00  0.00           C  
ATOM   2183  OE1 GLU A1825      32.462   9.597  74.495  1.00  0.00           O  
ATOM   2184  OE2 GLU A1825      32.629  11.461  73.308  1.00  0.00           O  
ATOM   2185  N   THR A1826      34.718   7.867  69.314  1.00  0.00           N  
ATOM   2186  CA  THR A1826      35.461   8.041  68.062  1.00  0.00           C  
ATOM   2187  C   THR A1826      34.537   8.325  66.887  1.00  0.00           C  
ATOM   2188  O   THR A1826      34.889   9.059  65.973  1.00  0.00           O  
ATOM   2189  CB  THR A1826      36.279   6.788  67.711  1.00  0.00           C  
ATOM   2190  OG1 THR A1826      37.176   6.477  68.782  1.00  0.00           O  
ATOM   2191  CG2 THR A1826      37.094   7.024  66.459  1.00  0.00           C  
ATOM   2192  N   LEU A1827      33.346   7.743  66.934  1.00  0.00           N  
ATOM   2193  CA  LEU A1827      32.382   7.917  65.871  1.00  0.00           C  
ATOM   2194  C   LEU A1827      31.495   9.164  65.995  1.00  0.00           C  
ATOM   2195  O   LEU A1827      31.015   9.692  64.983  1.00  0.00           O  
ATOM   2196  CB  LEU A1827      31.520   6.656  65.753  1.00  0.00           C  
ATOM   2197  CG  LEU A1827      32.278   5.334  65.538  1.00  0.00           C  
ATOM   2198  CD1 LEU A1827      31.259   4.261  65.262  1.00  0.00           C  
ATOM   2199  CD2 LEU A1827      33.272   5.417  64.396  1.00  0.00           C  
ATOM   2200  N   ARG A1828      31.282   9.633  67.225  1.00  0.00           N  
ATOM   2201  CA  ARG A1828      30.447  10.819  67.484  1.00  0.00           C  
ATOM   2202  C   ARG A1828      30.844  11.989  66.583  1.00  0.00           C  
ATOM   2203  O   ARG A1828      30.003  12.566  65.883  1.00  0.00           O  
ATOM   2204  CB  ARG A1828      30.543  11.269  68.954  1.00  0.00           C  
ATOM   2205  CG  ARG A1828      29.507  12.328  69.341  1.00  0.00           C  
ATOM   2206  CD  ARG A1828      29.880  13.051  70.637  1.00  0.00           C  
ATOM   2207  NE  ARG A1828      30.170  12.135  71.736  1.00  0.00           N  
ATOM   2208  CZ  ARG A1828      29.291  11.293  72.278  1.00  0.00           C  
ATOM   2209  NH1 ARG A1828      28.042  11.243  71.823  1.00  0.00           N  
ATOM   2210  NH2 ARG A1828      29.667  10.485  73.271  1.00  0.00           N  
ATOM   2211  N   PRO A1829      32.134  12.361  66.589  1.00  0.00           N  
ATOM   2212  CA  PRO A1829      32.534  13.476  65.732  1.00  0.00           C  
ATOM   2213  C   PRO A1829      32.283  13.169  64.260  1.00  0.00           C  
ATOM   2214  O   PRO A1829      31.689  13.980  63.543  1.00  0.00           O  
ATOM   2215  CB  PRO A1829      34.014  13.650  66.061  1.00  0.00           C  
ATOM   2216  CG  PRO A1829      34.438  12.275  66.420  1.00  0.00           C  
ATOM   2217  CD  PRO A1829      33.301  11.783  67.273  1.00  0.00           C  
ATOM   2218  N   ILE A1830      32.718  11.989  63.818  1.00  0.00           N  
ATOM   2219  CA  ILE A1830      32.540  11.574  62.428  1.00  0.00           C  
ATOM   2220  C   ILE A1830      31.077  11.681  62.042  1.00  0.00           C  
ATOM   2221  O   ILE A1830      30.748  12.262  61.017  1.00  0.00           O  
ATOM   2222  CB  ILE A1830      33.018  10.130  62.211  1.00  0.00           C  
ATOM   2223  CG1 ILE A1830      34.537  10.069  62.378  1.00  0.00           C  
ATOM   2224  CG2 ILE A1830      32.654   9.648  60.818  1.00  0.00           C  
ATOM   2225  CD1 ILE A1830      35.095   8.656  62.299  1.00  0.00           C  
ATOM   2226  N   GLN A1831      30.200  11.139  62.871  1.00  0.00           N  
ATOM   2227  CA  GLN A1831      28.780  11.201  62.581  1.00  0.00           C  
ATOM   2228  C   GLN A1831      28.270  12.635  62.490  1.00  0.00           C  
ATOM   2229  O   GLN A1831      27.440  12.953  61.632  1.00  0.00           O  
ATOM   2230  CB  GLN A1831      28.005  10.430  63.637  1.00  0.00           C  
ATOM   2231  CG  GLN A1831      28.348   8.966  63.638  1.00  0.00           C  
ATOM   2232  CD  GLN A1831      27.586   8.188  64.680  1.00  0.00           C  
ATOM   2233  OE1 GLN A1831      27.755   6.977  64.799  1.00  0.00           O  
ATOM   2234  NE2 GLN A1831      26.738   8.876  65.444  1.00  0.00           N  
ATOM   2235  N   GLU A1832      28.746  13.506  63.374  1.00  0.00           N  
ATOM   2236  CA  GLU A1832      28.322  14.900  63.319  1.00  0.00           C  
ATOM   2237  C   GLU A1832      28.716  15.466  61.957  1.00  0.00           C  
ATOM   2238  O   GLU A1832      27.850  15.807  61.154  1.00  0.00           O  
ATOM   2239  CB  GLU A1832      28.983  15.710  64.430  1.00  0.00           C  
ATOM   2240  CG  GLU A1832      28.220  15.709  65.744  1.00  0.00           C  
ATOM   2241  CD  GLU A1832      28.976  16.433  66.845  1.00  0.00           C  
ATOM   2242  OE1 GLU A1832      29.441  17.569  66.585  1.00  0.00           O  
ATOM   2243  OE2 GLU A1832      29.106  15.867  67.963  1.00  0.00           O  
ATOM   2244  N   ARG A1833      30.019  15.552  61.702  1.00  0.00           N  
ATOM   2245  CA  ARG A1833      30.509  16.053  60.431  1.00  0.00           C  
ATOM   2246  C   ARG A1833      29.749  15.436  59.251  1.00  0.00           C  
ATOM   2247  O   ARG A1833      29.486  16.100  58.252  1.00  0.00           O  
ATOM   2248  CB  ARG A1833      32.009  15.781  60.302  1.00  0.00           C  
ATOM   2249  CG  ARG A1833      32.855  16.750  61.098  1.00  0.00           C  
ATOM   2250  CD  ARG A1833      34.339  16.446  60.989  1.00  0.00           C  
ATOM   2251  NE  ARG A1833      34.706  15.267  61.767  1.00  0.00           N  
ATOM   2252  CZ  ARG A1833      35.942  14.786  61.881  1.00  0.00           C  
ATOM   2253  NH1 ARG A1833      36.960  15.378  61.263  1.00  0.00           N  
ATOM   2254  NH2 ARG A1833      36.159  13.709  62.627  1.00  0.00           N  
ATOM   2255  N   TYR A1834      29.382  14.169  59.371  1.00  0.00           N  
ATOM   2256  CA  TYR A1834      28.650  13.509  58.309  1.00  0.00           C  
ATOM   2257  C   TYR A1834      27.338  14.215  58.046  1.00  0.00           C  
ATOM   2258  O   TYR A1834      27.068  14.553  56.901  1.00  0.00           O  
ATOM   2259  CB  TYR A1834      28.411  12.038  58.652  1.00  0.00           C  
ATOM   2260  CG  TYR A1834      27.342  11.354  57.832  1.00  0.00           C  
ATOM   2261  CD1 TYR A1834      26.016  11.326  58.270  1.00  0.00           C  
ATOM   2262  CD2 TYR A1834      27.650  10.741  56.619  1.00  0.00           C  
ATOM   2263  CE1 TYR A1834      25.023  10.708  57.528  1.00  0.00           C  
ATOM   2264  CE2 TYR A1834      26.654  10.118  55.864  1.00  0.00           C  
ATOM   2265  CZ  TYR A1834      25.340  10.109  56.334  1.00  0.00           C  
ATOM   2266  OH  TYR A1834      24.336   9.498  55.620  1.00  0.00           O  
ATOM   2267  N   HIS A1835      26.519  14.441  59.076  1.00  0.00           N  
ATOM   2268  CA  HIS A1835      25.246  15.140  58.859  1.00  0.00           C  
ATOM   2269  C   HIS A1835      25.483  16.570  58.362  1.00  0.00           C  
ATOM   2270  O   HIS A1835      24.724  17.085  57.527  1.00  0.00           O  
ATOM   2271  CB  HIS A1835      24.387  15.166  60.126  1.00  0.00           C  
ATOM   2272  CG  HIS A1835      23.749  13.846  60.443  1.00  0.00           C  
ATOM   2273  ND1 HIS A1835      24.304  12.939  61.321  1.00  0.00           N  
ATOM   2274  CD2 HIS A1835      22.624  13.255  59.962  1.00  0.00           C  
ATOM   2275  CE1 HIS A1835      23.553  11.849  61.371  1.00  0.00           C  
ATOM   2276  NE2 HIS A1835      22.527  12.016  60.555  1.00  0.00           N  
ATOM   2277  N   HIS A1836      26.534  17.215  58.867  1.00  0.00           N  
ATOM   2278  CA  HIS A1836      26.863  18.569  58.429  1.00  0.00           C  
ATOM   2279  C   HIS A1836      26.991  18.542  56.902  1.00  0.00           C  
ATOM   2280  O   HIS A1836      26.394  19.367  56.221  1.00  0.00           O  
ATOM   2281  CB  HIS A1836      28.168  19.035  59.112  1.00  0.00           C  
ATOM   2282  CG  HIS A1836      29.058  19.895  58.256  1.00  0.00           C  
ATOM   2283  ND1 HIS A1836      28.595  20.975  57.533  1.00  0.00           N  
ATOM   2284  CD2 HIS A1836      30.395  19.844  58.030  1.00  0.00           C  
ATOM   2285  CE1 HIS A1836      29.603  21.549  56.897  1.00  0.00           C  
ATOM   2286  NE2 HIS A1836      30.707  20.881  57.182  1.00  0.00           N  
ATOM   2287  N   TRP A1837      27.739  17.572  56.375  1.00  0.00           N  
ATOM   2288  CA  TRP A1837      27.928  17.440  54.940  1.00  0.00           C  
ATOM   2289  C   TRP A1837      26.662  16.998  54.207  1.00  0.00           C  
ATOM   2290  O   TRP A1837      26.325  17.556  53.173  1.00  0.00           O  
ATOM   2291  CB  TRP A1837      29.036  16.442  54.643  1.00  0.00           C  
ATOM   2292  CG  TRP A1837      30.378  17.020  54.667  1.00  0.00           C  
ATOM   2293  CD1 TRP A1837      31.361  16.751  55.562  1.00  0.00           C  
ATOM   2294  CD2 TRP A1837      30.925  17.943  53.730  1.00  0.00           C  
ATOM   2295  NE1 TRP A1837      32.493  17.451  55.244  1.00  0.00           N  
ATOM   2296  CE2 TRP A1837      32.247  18.208  54.130  1.00  0.00           C  
ATOM   2297  CE3 TRP A1837      30.420  18.593  52.600  1.00  0.00           C  
ATOM   2298  CZ2 TRP A1837      33.086  19.085  53.425  1.00  0.00           C  
ATOM   2299  CZ3 TRP A1837      31.252  19.462  51.896  1.00  0.00           C  
ATOM   2300  CH2 TRP A1837      32.568  19.709  52.320  1.00  0.00           C  
ATOM   2301  N   MET A1838      25.966  15.993  54.731  1.00  0.00           N  
ATOM   2302  CA  MET A1838      24.759  15.491  54.083  1.00  0.00           C  
ATOM   2303  C   MET A1838      23.735  16.555  53.715  1.00  0.00           C  
ATOM   2304  O   MET A1838      23.234  16.585  52.584  1.00  0.00           O  
ATOM   2305  CB  MET A1838      24.079  14.437  54.949  1.00  0.00           C  
ATOM   2306  CG  MET A1838      24.597  13.063  54.708  1.00  0.00           C  
ATOM   2307  SD  MET A1838      24.395  12.578  53.012  1.00  0.00           S  
ATOM   2308  CE  MET A1838      22.706  11.896  53.060  1.00  0.00           C  
ATOM   2309  N   GLU A1839      23.424  17.433  54.662  1.00  0.00           N  
ATOM   2310  CA  GLU A1839      22.435  18.488  54.426  1.00  0.00           C  
ATOM   2311  C   GLU A1839      23.090  19.775  53.992  1.00  0.00           C  
ATOM   2312  O   GLU A1839      22.425  20.790  53.781  1.00  0.00           O  
ATOM   2313  CB  GLU A1839      21.621  18.758  55.690  1.00  0.00           C  
ATOM   2314  CG  GLU A1839      22.415  19.433  56.818  1.00  0.00           C  
ATOM   2315  CD  GLU A1839      21.565  19.732  58.059  1.00  0.00           C  
ATOM   2316  OE1 GLU A1839      20.930  18.794  58.605  1.00  0.00           O  
ATOM   2317  OE2 GLU A1839      21.544  20.910  58.495  1.00  0.00           O  
ATOM   2318  N   SER A1840      24.410  19.752  53.964  1.00  0.00           N  
ATOM   2319  CA  SER A1840      25.083  20.927  53.497  1.00  0.00           C  
ATOM   2320  C   SER A1840      25.144  20.833  51.985  1.00  0.00           C  
ATOM   2321  O   SER A1840      25.425  19.772  51.421  1.00  0.00           O  
ATOM   2322  CB  SER A1840      26.495  21.014  54.040  1.00  0.00           C  
ATOM   2323  OG  SER A1840      27.184  22.074  53.390  1.00  0.00           O  
ATOM   2324  N   GLU A1842      24.882  21.943  51.318  1.00  0.00           N  
ATOM   2325  CA  GLU A1842      24.947  21.925  49.876  1.00  0.00           C  
ATOM   2326  C   GLU A1842      26.399  21.999  49.418  1.00  0.00           C  
ATOM   2327  O   GLU A1842      26.684  21.880  48.234  1.00  0.00           O  
ATOM   2328  CB  GLU A1842      24.133  23.074  49.296  1.00  0.00           C  
ATOM   2329  CG  GLU A1842      24.527  24.447  49.803  1.00  0.00           C  
ATOM   2330  CD  GLU A1842      23.684  25.561  49.178  1.00  0.00           C  
ATOM   2331  OE1 GLU A1842      22.438  25.519  49.310  1.00  0.00           O  
ATOM   2332  OE2 GLU A1842      24.268  26.479  48.557  1.00  0.00           O  
ATOM   2333  N   GLU A1843      27.320  22.190  50.354  1.00  0.00           N  
ATOM   2334  CA  GLU A1843      28.733  22.237  50.001  1.00  0.00           C  
ATOM   2335  C   GLU A1843      29.178  20.871  49.508  1.00  0.00           C  
ATOM   2336  O   GLU A1843      30.260  20.734  48.943  1.00  0.00           O  
ATOM   2337  CB  GLU A1843      29.568  22.642  51.215  1.00  0.00           C  
ATOM   2338  CG  GLU A1843      29.896  24.120  51.255  1.00  0.00           C  
ATOM   2339  CD  GLU A1843      30.917  24.509  50.189  1.00  0.00           C  
ATOM   2340  OE1 GLU A1843      32.037  23.935  50.199  1.00  0.00           O  
ATOM   2341  OE2 GLU A1843      30.606  25.391  49.351  1.00  0.00           O  
ATOM   2342  N   LEU A1844      28.338  19.861  49.735  1.00  0.00           N  
ATOM   2343  CA  LEU A1844      28.644  18.494  49.310  1.00  0.00           C  
ATOM   2344  C   LEU A1844      28.680  18.435  47.784  1.00  0.00           C  
ATOM   2345  O   LEU A1844      29.686  18.030  47.197  1.00  0.00           O  
ATOM   2346  CB  LEU A1844      27.594  17.508  49.840  1.00  0.00           C  
ATOM   2347  CG  LEU A1844      27.887  16.034  49.570  1.00  0.00           C  
ATOM   2348  CD1 LEU A1844      29.226  15.645  50.141  1.00  0.00           C  
ATOM   2349  CD2 LEU A1844      26.791  15.184  50.155  1.00  0.00           C  
ATOM   2350  N   ASP A1845      27.584  18.854  47.152  1.00  0.00           N  
ATOM   2351  CA  ASP A1845      27.503  18.846  45.708  1.00  0.00           C  
ATOM   2352  C   ASP A1845      28.591  19.703  45.111  1.00  0.00           C  
ATOM   2353  O   ASP A1845      29.108  19.411  44.038  1.00  0.00           O  
ATOM   2354  CB  ASP A1845      26.141  19.334  45.239  1.00  0.00           C  
ATOM   2355  CG  ASP A1845      25.017  18.500  45.792  1.00  0.00           C  
ATOM   2356  OD1 ASP A1845      24.630  18.702  46.948  1.00  0.00           O  
ATOM   2357  OD2 ASP A1845      24.526  17.608  45.089  1.00  0.00           O  
ATOM   2358  N   ARG A1846      28.956  20.760  45.815  1.00  0.00           N  
ATOM   2359  CA  ARG A1846      30.000  21.653  45.341  1.00  0.00           C  
ATOM   2360  C   ARG A1846      31.293  20.864  45.192  1.00  0.00           C  
ATOM   2361  O   ARG A1846      32.022  21.027  44.218  1.00  0.00           O  
ATOM   2362  CB  ARG A1846      30.219  22.773  46.351  1.00  0.00           C  
ATOM   2363  CG  ARG A1846      30.436  24.149  45.745  1.00  0.00           C  
ATOM   2364  CD  ARG A1846      29.118  24.929  45.699  1.00  0.00           C  
ATOM   2365  NE  ARG A1846      28.638  25.261  47.043  1.00  0.00           N  
ATOM   2366  CZ  ARG A1846      27.460  25.824  47.313  1.00  0.00           C  
ATOM   2367  NH1 ARG A1846      26.615  26.127  46.324  1.00  0.00           N  
ATOM   2368  NH2 ARG A1846      27.128  26.084  48.577  1.00  0.00           N  
ATOM   2369  N   VAL A1847      31.576  20.018  46.181  1.00  0.00           N  
ATOM   2370  CA  VAL A1847      32.786  19.201  46.183  1.00  0.00           C  
ATOM   2371  C   VAL A1847      32.738  18.105  45.117  1.00  0.00           C  
ATOM   2372  O   VAL A1847      33.729  17.844  44.421  1.00  0.00           O  
ATOM   2373  CB  VAL A1847      33.014  18.559  47.572  1.00  0.00           C  
ATOM   2374  CG1 VAL A1847      34.121  17.503  47.499  1.00  0.00           C  
ATOM   2375  CG2 VAL A1847      33.402  19.631  48.567  1.00  0.00           C  
ATOM   2376  N   LEU A1848      31.585  17.462  44.992  1.00  0.00           N  
ATOM   2377  CA  LEU A1848      31.429  16.413  44.000  1.00  0.00           C  
ATOM   2378  C   LEU A1848      31.493  16.999  42.594  1.00  0.00           C  
ATOM   2379  O   LEU A1848      31.903  16.324  41.657  1.00  0.00           O  
ATOM   2380  CB  LEU A1848      30.108  15.671  44.217  1.00  0.00           C  
ATOM   2381  CG  LEU A1848      30.123  14.746  45.424  1.00  0.00           C  
ATOM   2382  CD1 LEU A1848      28.758  14.191  45.666  1.00  0.00           C  
ATOM   2383  CD2 LEU A1848      31.138  13.656  45.201  1.00  0.00           C  
ATOM   2384  N   ASP A1849      31.085  18.253  42.452  1.00  0.00           N  
ATOM   2385  CA  ASP A1849      31.120  18.920  41.165  1.00  0.00           C  
ATOM   2386  C   ASP A1849      32.562  19.179  40.775  1.00  0.00           C  
ATOM   2387  O   ASP A1849      33.018  18.750  39.728  1.00  0.00           O  
ATOM   2388  CB  ASP A1849      30.367  20.242  41.233  1.00  0.00           C  
ATOM   2389  CG  ASP A1849      28.871  20.076  41.074  1.00  0.00           C  
ATOM   2390  OD1 ASP A1849      28.377  18.932  41.180  1.00  0.00           O  
ATOM   2391  OD2 ASP A1849      28.184  21.099  40.848  1.00  0.00           O  
ATOM   2392  N   GLU A1850      33.288  19.877  41.631  1.00  0.00           N  
ATOM   2393  CA  GLU A1850      34.683  20.185  41.354  1.00  0.00           C  
ATOM   2394  C   GLU A1850      35.524  18.908  41.245  1.00  0.00           C  
ATOM   2395  O   GLU A1850      36.610  18.904  40.653  1.00  0.00           O  
ATOM   2396  CB  GLU A1850      35.233  21.095  42.455  1.00  0.00           C  
ATOM   2397  CG  GLU A1850      36.568  21.742  42.139  1.00  0.00           C  
ATOM   2398  CD  GLU A1850      37.175  22.405  43.352  1.00  0.00           C  
ATOM   2399  OE1 GLU A1850      36.526  23.326  43.900  1.00  0.00           O  
ATOM   2400  OE2 GLU A1850      38.295  21.999  43.766  1.00  0.00           O  
ATOM   2401  N   GLY A1851      35.021  17.822  41.823  1.00  0.00           N  
ATOM   2402  CA  GLY A1851      35.740  16.561  41.760  1.00  0.00           C  
ATOM   2403  C   GLY A1851      35.600  15.946  40.386  1.00  0.00           C  
ATOM   2404  O   GLY A1851      36.585  15.549  39.753  1.00  0.00           O  
ATOM   2405  N   ALA A1852      34.358  15.875  39.916  1.00  0.00           N  
ATOM   2406  CA  ALA A1852      34.080  15.334  38.593  1.00  0.00           C  
ATOM   2407  C   ALA A1852      34.797  16.172  37.543  1.00  0.00           C  
ATOM   2408  O   ALA A1852      35.205  15.665  36.505  1.00  0.00           O  
ATOM   2409  CB  ALA A1852      32.582  15.337  38.335  1.00  0.00           C  
ATOM   2410  N   GLU A1853      34.960  17.456  37.841  1.00  0.00           N  
ATOM   2411  CA  GLU A1853      35.607  18.389  36.945  1.00  0.00           C  
ATOM   2412  C   GLU A1853      37.096  18.130  36.854  1.00  0.00           C  
ATOM   2413  O   GLU A1853      37.690  18.250  35.789  1.00  0.00           O  
ATOM   2414  CB  GLU A1853      35.363  19.807  37.432  1.00  0.00           C  
ATOM   2415  CG  GLU A1853      35.200  20.836  36.346  1.00  0.00           C  
ATOM   2416  CD  GLU A1853      35.034  22.215  36.913  1.00  0.00           C  
ATOM   2417  OE1 GLU A1853      36.062  22.772  37.353  1.00  0.00           O  
ATOM   2418  OE2 GLU A1853      33.888  22.722  36.936  1.00  0.00           O  
ATOM   2419  N   LYS A1854      37.716  17.779  37.970  1.00  0.00           N  
ATOM   2420  CA  LYS A1854      39.144  17.505  37.949  1.00  0.00           C  
ATOM   2421  C   LYS A1854      39.421  16.128  37.362  1.00  0.00           C  
ATOM   2422  O   LYS A1854      40.430  15.941  36.680  1.00  0.00           O  
ATOM   2423  CB  LYS A1854      39.727  17.584  39.359  1.00  0.00           C  
ATOM   2424  CG  LYS A1854      39.569  18.939  40.019  1.00  0.00           C  
ATOM   2425  CD  LYS A1854      40.512  19.118  41.205  1.00  0.00           C  
ATOM   2426  CE  LYS A1854      40.183  18.186  42.349  1.00  0.00           C  
ATOM   2427  NZ  LYS A1854      41.100  18.391  43.500  1.00  0.00           N  
ATOM   2428  N   ALA A1855      38.533  15.165  37.626  1.00  0.00           N  
ATOM   2429  CA  ALA A1855      38.711  13.810  37.108  1.00  0.00           C  
ATOM   2430  C   ALA A1855      38.512  13.824  35.606  1.00  0.00           C  
ATOM   2431  O   ALA A1855      39.271  13.218  34.855  1.00  0.00           O  
ATOM   2432  CB  ALA A1855      37.717  12.857  37.763  1.00  0.00           C  
ATOM   2433  N   ASN A1856      37.492  14.548  35.174  1.00  0.00           N  
ATOM   2434  CA  ASN A1856      37.186  14.644  33.764  1.00  0.00           C  
ATOM   2435  C   ASN A1856      38.318  15.326  33.018  1.00  0.00           C  
ATOM   2436  O   ASN A1856      38.707  14.898  31.954  1.00  0.00           O  
ATOM   2437  CB  ASN A1856      35.886  15.408  33.578  1.00  0.00           C  
ATOM   2438  CG  ASN A1856      35.253  15.131  32.255  1.00  0.00           C  
ATOM   2439  OD1 ASN A1856      34.750  14.027  32.017  1.00  0.00           O  
ATOM   2440  ND2 ASN A1856      35.276  16.120  31.368  1.00  0.00           N  
ATOM   2441  N   ARG A1857      38.842  16.394  33.595  1.00  0.00           N  
ATOM   2442  CA  ARG A1857      39.940  17.126  32.997  1.00  0.00           C  
ATOM   2443  C   ARG A1857      41.053  16.175  32.602  1.00  0.00           C  
ATOM   2444  O   ARG A1857      41.701  16.362  31.582  1.00  0.00           O  
ATOM   2445  CB  ARG A1857      40.462  18.178  33.983  1.00  0.00           C  
ATOM   2446  CG  ARG A1857      41.814  18.814  33.657  1.00  0.00           C  
ATOM   2447  CD  ARG A1857      42.996  18.108  34.358  1.00  0.00           C  
ATOM   2448  NE  ARG A1857      42.825  17.953  35.815  1.00  0.00           N  
ATOM   2449  CZ  ARG A1857      43.799  17.615  36.663  1.00  0.00           C  
ATOM   2450  NH1 ARG A1857      45.027  17.406  36.204  1.00  0.00           N  
ATOM   2451  NH2 ARG A1857      43.541  17.465  37.961  1.00  0.00           N  
ATOM   2452  N   VAL A2124      41.274  15.139  33.396  1.00  0.00           N  
ATOM   2453  CA  VAL A2124      42.333  14.195  33.073  1.00  0.00           C  
ATOM   2454  C   VAL A2124      41.862  13.100  32.145  1.00  0.00           C  
ATOM   2455  O   VAL A2124      42.447  12.889  31.090  1.00  0.00           O  
ATOM   2456  CB  VAL A2124      42.908  13.523  34.335  1.00  0.00           C  
ATOM   2457  CG1 VAL A2124      43.868  12.410  33.941  1.00  0.00           C  
ATOM   2458  CG2 VAL A2124      43.621  14.541  35.187  1.00  0.00           C  
ATOM   2459  N   ALA A2126      40.809  12.402  32.562  1.00  0.00           N  
ATOM   2460  CA  ALA A2126      40.231  11.287  31.807  1.00  0.00           C  
ATOM   2461  C   ALA A2126      39.994  11.593  30.331  1.00  0.00           C  
ATOM   2462  O   ALA A2126      40.345  10.789  29.469  1.00  0.00           O  
ATOM   2463  CB  ALA A2126      38.927  10.847  32.461  1.00  0.00           C  
ATOM   2464  N   SER A2127      39.403  12.755  30.053  1.00  0.00           N  
ATOM   2465  CA  SER A2127      39.111  13.187  28.693  1.00  0.00           C  
ATOM   2466  C   SER A2127      40.346  13.141  27.840  1.00  0.00           C  
ATOM   2467  O   SER A2127      40.362  12.514  26.788  1.00  0.00           O  
ATOM   2468  CB  SER A2127      38.590  14.610  28.681  1.00  0.00           C  
ATOM   2469  OG  SER A2127      37.405  14.716  29.447  1.00  0.00           O  
ATOM   2470  N   GLU A2128      41.383  13.824  28.294  1.00  0.00           N  
ATOM   2471  CA  GLU A2128      42.628  13.867  27.557  1.00  0.00           C  
ATOM   2472  C   GLU A2128      43.147  12.460  27.325  1.00  0.00           C  
ATOM   2473  O   GLU A2128      43.723  12.171  26.276  1.00  0.00           O  
ATOM   2474  CB  GLU A2128      43.667  14.694  28.316  1.00  0.00           C  
ATOM   2475  CG  GLU A2128      45.001  14.878  27.597  1.00  0.00           C  
ATOM   2476  CD  GLU A2128      44.864  15.598  26.256  1.00  0.00           C  
ATOM   2477  OE1 GLU A2128      44.104  16.594  26.178  1.00  0.00           O  
ATOM   2478  OE2 GLU A2128      45.525  15.176  25.277  1.00  0.00           O  
ATOM   2479  N   MET A2129      42.939  11.570  28.287  1.00  0.00           N  
ATOM   2480  CA  MET A2129      43.419  10.193  28.134  1.00  0.00           C  
ATOM   2481  C   MET A2129      42.626   9.415  27.071  1.00  0.00           C  
ATOM   2482  O   MET A2129      43.208   8.659  26.289  1.00  0.00           O  
ATOM   2483  CB  MET A2129      43.374   9.461  29.482  1.00  0.00           C  
ATOM   2484  CG  MET A2129      43.954   8.045  29.435  1.00  0.00           C  
ATOM   2485  SD  MET A2129      45.643   7.957  28.744  1.00  0.00           S  
ATOM   2486  CE  MET A2129      46.563   7.359  30.137  1.00  0.00           C  
ATOM   2487  N   VAL A2130      41.309   9.619  27.049  1.00  0.00           N  
ATOM   2488  CA  VAL A2130      40.432   8.970  26.088  1.00  0.00           C  
ATOM   2489  C   VAL A2130      40.687   9.488  24.687  1.00  0.00           C  
ATOM   2490  O   VAL A2130      40.566   8.753  23.716  1.00  0.00           O  
ATOM   2491  CB  VAL A2130      38.967   9.202  26.452  1.00  0.00           C  
ATOM   2492  CG1 VAL A2130      38.087   8.931  25.269  1.00  0.00           C  
ATOM   2493  CG2 VAL A2130      38.571   8.297  27.606  1.00  0.00           C  
ATOM   2494  N   ARG A2131      41.057  10.755  24.592  1.00  0.00           N  
ATOM   2495  CA  ARG A2131      41.352  11.384  23.314  1.00  0.00           C  
ATOM   2496  C   ARG A2131      42.572  10.738  22.700  1.00  0.00           C  
ATOM   2497  O   ARG A2131      42.624  10.531  21.494  1.00  0.00           O  
ATOM   2498  CB  ARG A2131      41.611  12.886  23.496  1.00  0.00           C  
ATOM   2499  CG  ARG A2131      40.774  13.772  22.590  1.00  0.00           C  
ATOM   2500  CD  ARG A2131      39.276  13.539  22.855  1.00  0.00           C  
ATOM   2501  NE  ARG A2131      38.398  14.014  21.779  1.00  0.00           N  
ATOM   2502  CZ  ARG A2131      38.302  13.460  20.568  1.00  0.00           C  
ATOM   2503  NH1 ARG A2131      39.030  12.397  20.249  1.00  0.00           N  
ATOM   2504  NH2 ARG A2131      37.464  13.965  19.674  1.00  0.00           N  
ATOM   2505  N   LYS A2132      43.563  10.429  23.525  1.00  0.00           N  
ATOM   2506  CA  LYS A2132      44.770   9.794  23.018  1.00  0.00           C  
ATOM   2507  C   LYS A2132      44.442   8.345  22.645  1.00  0.00           C  
ATOM   2508  O   LYS A2132      45.020   7.785  21.719  1.00  0.00           O  
ATOM   2509  CB  LYS A2132      45.885   9.843  24.067  1.00  0.00           C  
ATOM   2510  CG  LYS A2132      46.413  11.236  24.377  1.00  0.00           C  
ATOM   2511  CD  LYS A2132      47.467  11.152  25.479  1.00  0.00           C  
ATOM   2512  CE  LYS A2132      47.889  12.519  26.019  1.00  0.00           C  
ATOM   2513  NZ  LYS A2132      48.745  12.385  27.247  1.00  0.00           N  
ATOM   2514  N   MET A2133      43.500   7.745  23.365  1.00  0.00           N  
ATOM   2515  CA  MET A2133      43.096   6.377  23.066  1.00  0.00           C  
ATOM   2516  C   MET A2133      42.484   6.344  21.662  1.00  0.00           C  
ATOM   2517  O   MET A2133      42.923   5.584  20.791  1.00  0.00           O  
ATOM   2518  CB  MET A2133      42.077   5.878  24.090  1.00  0.00           C  
ATOM   2519  CG  MET A2133      42.693   5.352  25.374  1.00  0.00           C  
ATOM   2520  SD  MET A2133      41.443   4.683  26.462  1.00  0.00           S  
ATOM   2521  CE  MET A2133      41.458   3.025  25.942  1.00  0.00           C  
ATOM   2522  N   GLU A2134      41.473   7.183  21.454  1.00  0.00           N  
ATOM   2523  CA  GLU A2134      40.810   7.287  20.167  1.00  0.00           C  
ATOM   2524  C   GLU A2134      41.830   7.527  19.067  1.00  0.00           C  
ATOM   2525  O   GLU A2134      41.714   6.990  17.973  1.00  0.00           O  
ATOM   2526  CB  GLU A2134      39.789   8.419  20.183  1.00  0.00           C  
ATOM   2527  CG  GLU A2134      38.537   8.092  20.974  1.00  0.00           C  
ATOM   2528  CD  GLU A2134      37.637   9.279  21.102  1.00  0.00           C  
ATOM   2529  OE1 GLU A2134      37.781  10.203  20.288  1.00  0.00           O  
ATOM   2530  OE2 GLU A2134      36.777   9.305  22.000  1.00  0.00           O  
ATOM   2531  N   GLN A2140      42.834   8.336  19.360  1.00  0.00           N  
ATOM   2532  CA  GLN A2140      43.889   8.637  18.399  1.00  0.00           C  
ATOM   2533  C   GLN A2140      44.535   7.345  17.908  1.00  0.00           C  
ATOM   2534  O   GLN A2140      44.596   7.080  16.703  1.00  0.00           O  
ATOM   2535  CB  GLN A2140      44.975   9.491  19.061  1.00  0.00           C  
ATOM   2536  CG  GLN A2140      45.631  10.486  18.143  1.00  0.00           C  
ATOM   2537  CD  GLN A2140      44.785  11.726  18.005  1.00  0.00           C  
ATOM   2538  OE1 GLN A2140      43.601  11.660  17.638  1.00  0.00           O  
ATOM   2539  NE2 GLN A2140      45.379  12.872  18.306  1.00  0.00           N  
ATOM   2540  N   ALA A2141      45.027   6.547  18.850  1.00  0.00           N  
ATOM   2541  CA  ALA A2141      45.691   5.294  18.520  1.00  0.00           C  
ATOM   2542  C   ALA A2141      44.758   4.333  17.789  1.00  0.00           C  
ATOM   2543  O   ALA A2141      45.097   3.866  16.708  1.00  0.00           O  
ATOM   2544  CB  ALA A2141      46.215   4.652  19.787  1.00  0.00           C  
ATOM   2545  N   MET A2142      43.597   4.054  18.393  1.00  0.00           N  
ATOM   2546  CA  MET A2142      42.587   3.154  17.841  1.00  0.00           C  
ATOM   2547  C   MET A2142      42.216   3.553  16.408  1.00  0.00           C  
ATOM   2548  O   MET A2142      41.988   2.709  15.537  1.00  0.00           O  
ATOM   2549  CB  MET A2142      41.326   3.204  18.698  1.00  0.00           C  
ATOM   2550  CG  MET A2142      41.529   2.909  20.170  1.00  0.00           C  
ATOM   2551  SD  MET A2142      41.500   1.161  20.528  1.00  0.00           S  
ATOM   2552  CE  MET A2142      39.759   0.880  20.562  1.00  0.00           C  
ATOM   2553  N   GLY A2143      42.153   4.854  16.182  1.00  0.00           N  
ATOM   2554  CA  GLY A2143      41.810   5.363  14.875  1.00  0.00           C  
ATOM   2555  C   GLY A2143      40.359   5.816  14.755  1.00  0.00           C  
ATOM   2556  O   GLY A2143      39.822   5.926  13.649  1.00  0.00           O  
ATOM   2557  N   LEU A2144      39.708   6.076  15.883  1.00  0.00           N  
ATOM   2558  CA  LEU A2144      38.324   6.525  15.863  1.00  0.00           C  
ATOM   2559  C   LEU A2144      38.226   8.023  15.577  1.00  0.00           C  
ATOM   2560  O   LEU A2144      39.212   8.760  15.670  1.00  0.00           O  
ATOM   2561  CB  LEU A2144      37.665   6.226  17.202  1.00  0.00           C  
ATOM   2562  CG  LEU A2144      37.738   4.786  17.682  1.00  0.00           C  
ATOM   2563  CD1 LEU A2144      37.368   4.733  19.148  1.00  0.00           C  
ATOM   2564  CD2 LEU A2144      36.802   3.926  16.856  1.00  0.00           C  
ATOM   2565  N   GLY A2145      37.027   8.464  15.217  1.00  0.00           N  
ATOM   2566  CA  GLY A2145      36.804   9.872  14.930  1.00  0.00           C  
ATOM   2567  C   GLY A2145      37.787  10.568  13.999  1.00  0.00           C  
ATOM   2568  O   GLY A2145      38.283   9.979  13.040  1.00  0.00           O  
ATOM   2569  N   ARG A2146      38.074  11.835  14.291  1.00  0.00           N  
ATOM   2570  CA  ARG A2146      38.974  12.642  13.464  1.00  0.00           C  
ATOM   2571  C   ARG A2146      40.187  13.238  14.205  1.00  0.00           C  
ATOM   2572  O   ARG A2146      41.197  13.581  13.545  1.00  0.00           O  
ATOM   2573  CB  ARG A2146      38.155  13.747  12.799  1.00  0.00           C  
ATOM   2574  CG  ARG A2146      37.062  13.213  11.890  1.00  0.00           C  
ATOM   2575  CD  ARG A2146      36.120  14.301  11.476  1.00  0.00           C  
ATOM   2576  NE  ARG A2146      35.274  14.711  12.583  1.00  0.00           N  
ATOM   2577  CZ  ARG A2146      34.458  15.761  12.549  1.00  0.00           C  
ATOM   2578  NH1 ARG A2146      34.370  16.523  11.465  1.00  0.00           N  
ATOM   2579  NH2 ARG A2146      33.708  16.046  13.601  1.00  0.00           N  
ATOM   2580  OXT ARG A2146      40.112  13.367  15.447  1.00  0.00           O  
TER
END
