# Supplementary material for: Backbone Brackets and Arginine Tweezers delineate Class I and Class II aminoacyl tRNA synthetases
Source: PLoS Comput Biol. 2018 Apr 16;14(4):e1006101. doi: 10.1371/journal.pcbi.1006101 (PMC5919687; doi:10.1371/journal.pcbi.1006101)
Supplement: S11 File — All structures of Class I aaRS with residues renumbered according to the MSA. (GZ) [file pcbi.1006101.s023.tar.gz › 1d2r_B_renum.pdb]

ATOM      1  N   MET B 265     111.323  41.602  63.874  1.00  0.00           N  
ATOM      2  CA  MET B 265     111.367  42.975  64.464  1.00  0.00           C  
ATOM      3  C   MET B 265     109.948  43.509  64.583  1.00  0.00           C  
ATOM      4  O   MET B 265     109.021  42.974  63.971  1.00  0.00           O  
ATOM      5  CB  MET B 265     112.155  43.925  63.562  1.00  0.00           C  
ATOM      6  CG  MET B 265     113.252  43.272  62.761  1.00  0.00           C  
ATOM      7  SD  MET B 265     113.830  44.374  61.450  1.00  0.00           S  
ATOM      8  CE  MET B 265     112.595  44.069  60.139  1.00  0.00           C  
ATOM      9  N   LYS B 266     109.774  44.566  65.369  1.00  0.00           N  
ATOM     10  CA  LYS B 266     108.455  45.174  65.529  1.00  0.00           C  
ATOM     11  C   LYS B 266     108.191  46.075  64.328  1.00  0.00           C  
ATOM     12  O   LYS B 266     109.125  46.547  63.677  1.00  0.00           O  
ATOM     13  CB  LYS B 266     108.395  45.993  66.812  1.00  0.00           C  
ATOM     14  CG  LYS B 266     108.415  45.151  68.066  1.00  0.00           C  
ATOM     15  CD  LYS B 266     108.501  46.028  69.302  1.00  0.00           C  
ATOM     16  CE  LYS B 266     108.258  45.217  70.566  1.00  0.00           C  
ATOM     17  NZ  LYS B 266     106.910  44.563  70.549  1.00  0.00           N  
ATOM     18  N   THR B 267     106.921  46.312  64.029  1.00  0.00           N  
ATOM     19  CA  THR B 267     106.574  47.148  62.889  1.00  0.00           C  
ATOM     20  C   THR B 267     105.971  48.470  63.320  1.00  0.00           C  
ATOM     21  O   THR B 267     105.093  48.512  64.184  1.00  0.00           O  
ATOM     22  CB  THR B 267     105.570  46.455  61.982  1.00  0.00           C  
ATOM     23  OG1 THR B 267     106.035  45.134  61.688  1.00  0.00           O  
ATOM     24  CG2 THR B 267     105.414  47.237  60.697  1.00  0.00           C  
ATOM     25  N   ILE B 268     106.445  49.549  62.710  1.00  0.00           N  
ATOM     26  CA  ILE B 268     105.942  50.875  63.020  1.00  0.00           C  
ATOM     27  C   ILE B 268     105.295  51.484  61.780  1.00  0.00           C  
ATOM     28  O   ILE B 268     105.912  51.536  60.713  1.00  0.00           O  
ATOM     29  CB  ILE B 268     107.075  51.790  63.503  1.00  0.00           C  
ATOM     30  CG1 ILE B 268     107.616  51.251  64.817  1.00  0.00           C  
ATOM     31  CG2 ILE B 268     106.569  53.220  63.642  1.00  0.00           C  
ATOM     32  CD1 ILE B 268     108.770  52.047  65.388  1.00  0.00           C  
ATOM     33  N   PHE B 269     104.048  51.924  61.922  1.00  0.00           N  
ATOM     34  CA  PHE B 269     103.333  52.543  60.818  1.00  0.00           C  
ATOM     35  C   PHE B 269     103.127  54.025  61.118  1.00  0.00           C  
ATOM     36  O   PHE B 269     102.709  54.392  62.214  1.00  0.00           O  
ATOM     37  CB  PHE B 269     101.976  51.860  60.607  1.00  0.00           C  
ATOM     38  CG  PHE B 269     101.208  52.393  59.423  1.00  0.00           C  
ATOM     39  CD1 PHE B 269     100.520  53.598  59.509  1.00  0.00           C  
ATOM     40  CD2 PHE B 269     101.236  51.724  58.196  1.00  0.00           C  
ATOM     41  CE1 PHE B 269      99.872  54.135  58.389  1.00  0.00           C  
ATOM     42  CE2 PHE B 269     100.592  52.250  57.065  1.00  0.00           C  
ATOM     43  CZ  PHE B 269      99.911  53.457  57.160  1.00  0.00           C  
ATOM     44  N   SER B 270     103.413  54.875  60.143  1.00  0.00           N  
ATOM     45  CA  SER B 270     103.256  56.309  60.330  1.00  0.00           C  
ATOM     46  C   SER B 270     102.584  56.947  59.122  1.00  0.00           C  
ATOM     47  O   SER B 270     103.095  56.849  58.003  1.00  0.00           O  
ATOM     48  CB  SER B 270     104.629  56.939  60.560  1.00  0.00           C  
ATOM     49  OG  SER B 270     104.551  58.341  60.674  1.00  0.00           O  
ATOM     50  N   GLY B 272     101.438  57.590  59.344  1.00  0.00           N  
ATOM     51  CA  GLY B 272     100.728  58.256  58.254  1.00  0.00           C  
ATOM     52  C   GLY B 272     101.228  59.686  58.056  1.00  0.00           C  
ATOM     53  O   GLY B 272     101.450  60.400  59.022  1.00  0.00           O  
ATOM     54  N   ILE B 273     101.411  60.120  56.817  1.00  0.00           N  
ATOM     55  CA  ILE B 273     101.900  61.467  56.580  1.00  0.00           C  
ATOM     56  C   ILE B 273     100.864  62.285  55.792  1.00  0.00           C  
ATOM     57  O   ILE B 273     100.525  61.949  54.664  1.00  0.00           O  
ATOM     58  CB  ILE B 273     103.259  61.442  55.800  1.00  0.00           C  
ATOM     59  CG1 ILE B 273     104.104  60.247  56.236  1.00  0.00           C  
ATOM     60  CG2 ILE B 273     104.042  62.718  56.071  1.00  0.00           C  
ATOM     61  CD1 ILE B 273     104.435  60.210  57.724  1.00  0.00           C  
ATOM     62  N   GLN B 274     100.344  63.346  56.394  1.00  0.00           N  
ATOM     63  CA  GLN B 274      99.374  64.193  55.719  1.00  0.00           C  
ATOM     64  C   GLN B 274     100.074  65.038  54.664  1.00  0.00           C  
ATOM     65  O   GLN B 274     101.022  65.744  54.966  1.00  0.00           O  
ATOM     66  CB  GLN B 274      98.708  65.091  56.740  1.00  0.00           C  
ATOM     67  CG  GLN B 274      97.402  64.573  57.242  1.00  0.00           C  
ATOM     68  CD  GLN B 274      96.275  64.850  56.256  1.00  0.00           C  
ATOM     69  OE1 GLN B 274      95.113  64.537  56.525  1.00  0.00           O  
ATOM     70  NE2 GLN B 274      96.614  65.446  55.104  1.00  0.00           N  
ATOM     71  N   PRO B 275      99.626  64.961  53.405  1.00  0.00           N  
ATOM     72  CA  PRO B 275     100.253  65.750  52.340  1.00  0.00           C  
ATOM     73  C   PRO B 275      99.908  67.247  52.452  1.00  0.00           C  
ATOM     74  O   PRO B 275      98.763  67.667  52.219  1.00  0.00           O  
ATOM     75  CB  PRO B 275      99.703  65.105  51.071  1.00  0.00           C  
ATOM     76  CG  PRO B 275      98.341  64.640  51.513  1.00  0.00           C  
ATOM     77  CD  PRO B 275      98.634  64.029  52.848  1.00  0.00           C  
ATOM     78  N   SER B 276     100.918  68.033  52.832  1.00  0.00           N  
ATOM     79  CA  SER B 276     100.812  69.488  53.007  1.00  0.00           C  
ATOM     80  C   SER B 276     102.152  70.185  52.721  1.00  0.00           C  
ATOM     81  O   SER B 276     102.279  71.396  52.925  1.00  0.00           O  
ATOM     82  CB  SER B 276     100.368  69.839  54.434  1.00  0.00           C  
ATOM     83  OG  SER B 276      99.062  69.343  54.704  1.00  0.00           O  
ATOM     84  N   GLY B 277     103.145  69.405  52.282  1.00  0.00           N  
ATOM     85  CA  GLY B 277     104.469  69.920  51.925  1.00  0.00           C  
ATOM     86  C   GLY B 277     105.198  70.920  52.822  1.00  0.00           C  
ATOM     87  O   GLY B 277     106.204  71.506  52.414  1.00  0.00           O  
ATOM     88  N   VAL B 279     104.724  71.098  54.051  1.00  0.00           N  
ATOM     89  CA  VAL B 279     105.324  72.044  54.992  1.00  0.00           C  
ATOM     90  C   VAL B 279     105.494  71.436  56.384  1.00  0.00           C  
ATOM     91  O   VAL B 279     104.550  71.408  57.187  1.00  0.00           O  
ATOM     92  CB  VAL B 279     104.436  73.301  55.131  1.00  0.00           C  
ATOM     93  CG1 VAL B 279     103.003  72.892  55.500  1.00  0.00           C  
ATOM     94  CG2 VAL B 279     104.988  74.226  56.194  1.00  0.00           C  
ATOM     95  N   ILE B 280     106.688  70.937  56.674  1.00  0.00           N  
ATOM     96  CA  ILE B 280     106.942  70.360  57.985  1.00  0.00           C  
ATOM     97  C   ILE B 280     107.908  71.282  58.734  1.00  0.00           C  
ATOM     98  O   ILE B 280     109.011  71.592  58.254  1.00  0.00           O  
ATOM     99  CB  ILE B 280     107.504  68.924  57.866  1.00  0.00           C  
ATOM    100  CG1 ILE B 280     108.784  68.904  57.038  1.00  0.00           C  
ATOM    101  CG2 ILE B 280     106.478  68.037  57.181  1.00  0.00           C  
ATOM    102  CD1 ILE B 280     109.340  67.521  56.855  1.00  0.00           C  
ATOM    103  N   THR B 281     107.467  71.741  59.904  1.00  0.00           N  
ATOM    104  CA  THR B 281     108.249  72.658  60.733  1.00  0.00           C  
ATOM    105  C   THR B 281     109.519  72.078  61.349  1.00  0.00           C  
ATOM    106  O   THR B 281     109.669  70.864  61.491  1.00  0.00           O  
ATOM    107  CB  THR B 281     107.416  73.228  61.888  1.00  0.00           C  
ATOM    108  OG1 THR B 281     107.110  72.184  62.814  1.00  0.00           O  
ATOM    109  CG2 THR B 281     106.132  73.830  61.382  1.00  0.00           C  
ATOM    110  N   ILE B 282     110.426  72.981  61.713  1.00  0.00           N  
ATOM    111  CA  ILE B 282     111.702  72.636  62.321  1.00  0.00           C  
ATOM    112  C   ILE B 282     111.391  71.934  63.635  1.00  0.00           C  
ATOM    113  O   ILE B 282     112.200  71.174  64.157  1.00  0.00           O  
ATOM    114  CB  ILE B 282     112.537  73.912  62.580  1.00  0.00           C  
ATOM    115  CG1 ILE B 282     113.930  73.530  63.032  1.00  0.00           C  
ATOM    116  CG2 ILE B 282     111.883  74.788  63.633  1.00  0.00           C  
ATOM    117  CD1 ILE B 282     114.797  73.086  61.892  1.00  0.00           C  
ATOM    118  N   GLY B 283     110.195  72.196  64.154  1.00  0.00           N  
ATOM    119  CA  GLY B 283     109.774  71.573  65.387  1.00  0.00           C  
ATOM    120  C   GLY B 283     109.513  70.112  65.124  1.00  0.00           C  
ATOM    121  O   GLY B 283     109.902  69.263  65.919  1.00  0.00           O  
ATOM    122  N   ASN B 284     108.856  69.814  64.003  1.00  0.00           N  
ATOM    123  CA  ASN B 284     108.548  68.431  63.629  1.00  0.00           C  
ATOM    124  C   ASN B 284     109.864  67.687  63.419  1.00  0.00           C  
ATOM    125  O   ASN B 284     110.018  66.557  63.864  1.00  0.00           O  
ATOM    126  CB  ASN B 284     107.723  68.390  62.335  1.00  0.00           C  
ATOM    127  CG  ASN B 284     106.288  68.897  62.525  1.00  0.00           C  
ATOM    128  OD1 ASN B 284     105.671  69.415  61.585  1.00  0.00           O  
ATOM    129  ND2 ASN B 284     105.746  68.734  63.734  1.00  0.00           N  
ATOM    130  N   TYR B 285     110.814  68.333  62.753  1.00  0.00           N  
ATOM    131  CA  TYR B 285     112.107  67.722  62.482  1.00  0.00           C  
ATOM    132  C   TYR B 285     112.849  67.405  63.772  1.00  0.00           C  
ATOM    133  O   TYR B 285     113.465  66.349  63.902  1.00  0.00           O  
ATOM    134  CB  TYR B 285     112.940  68.651  61.604  1.00  0.00           C  
ATOM    135  CG  TYR B 285     114.330  68.140  61.309  1.00  0.00           C  
ATOM    136  CD1 TYR B 285     115.387  68.402  62.177  1.00  0.00           C  
ATOM    137  CD2 TYR B 285     114.592  67.389  60.164  1.00  0.00           C  
ATOM    138  CE1 TYR B 285     116.677  67.929  61.913  1.00  0.00           C  
ATOM    139  CE2 TYR B 285     115.882  66.909  59.893  1.00  0.00           C  
ATOM    140  CZ  TYR B 285     116.916  67.184  60.771  1.00  0.00           C  
ATOM    141  OH  TYR B 285     118.190  66.720  60.522  1.00  0.00           O  
ATOM    142  N   ILE B 286     112.794  68.322  64.730  1.00  0.00           N  
ATOM    143  CA  ILE B 286     113.470  68.121  66.009  1.00  0.00           C  
ATOM    144  C   ILE B 286     112.682  67.157  66.898  1.00  0.00           C  
ATOM    145  O   ILE B 286     113.255  66.321  67.599  1.00  0.00           O  
ATOM    146  CB  ILE B 286     113.626  69.464  66.758  1.00  0.00           C  
ATOM    147  CG1 ILE B 286     114.535  70.398  65.968  1.00  0.00           C  
ATOM    148  CG2 ILE B 286     114.195  69.240  68.150  1.00  0.00           C  
ATOM    149  CD1 ILE B 286     114.706  71.740  66.620  1.00  0.00           C  
ATOM    150  N   GLY B 287     111.363  67.283  66.852  1.00  0.00           N  
ATOM    151  CA  GLY B 287     110.499  66.448  67.665  1.00  0.00           C  
ATOM    152  C   GLY B 287     110.417  64.955  67.384  1.00  0.00           C  
ATOM    153  O   GLY B 287     110.456  64.166  68.319  1.00  0.00           O  
ATOM    154  N   ALA B 288     110.285  64.550  66.125  1.00  0.00           N  
ATOM    155  CA  ALA B 288     110.195  63.124  65.808  1.00  0.00           C  
ATOM    156  C   ALA B 288     110.899  62.735  64.509  1.00  0.00           C  
ATOM    157  O   ALA B 288     111.665  61.770  64.473  1.00  0.00           O  
ATOM    158  CB  ALA B 288     108.741  62.703  65.752  1.00  0.00           C  
ATOM    159  N   LEU B 289     110.633  63.492  63.450  1.00  0.00           N  
ATOM    160  CA  LEU B 289     111.222  63.244  62.134  1.00  0.00           C  
ATOM    161  C   LEU B 289     112.683  62.799  62.188  1.00  0.00           C  
ATOM    162  O   LEU B 289     113.039  61.763  61.642  1.00  0.00           O  
ATOM    163  CB  LEU B 289     111.131  64.506  61.267  1.00  0.00           C  
ATOM    164  CG  LEU B 289     110.702  64.394  59.802  1.00  0.00           C  
ATOM    165  CD1 LEU B 289     111.306  63.161  59.162  1.00  0.00           C  
ATOM    166  CD2 LEU B 289     109.197  64.322  59.749  1.00  0.00           C  
ATOM    167  N   ARG B 290     113.525  63.584  62.851  1.00  0.00           N  
ATOM    168  CA  ARG B 290     114.940  63.259  62.922  1.00  0.00           C  
ATOM    169  C   ARG B 290     115.231  61.924  63.606  1.00  0.00           C  
ATOM    170  O   ARG B 290     116.239  61.296  63.304  1.00  0.00           O  
ATOM    171  CB  ARG B 290     115.730  64.407  63.586  1.00  0.00           C  
ATOM    172  CG  ARG B 290     117.247  64.279  63.440  1.00  0.00           C  
ATOM    173  CD  ARG B 290     117.999  65.424  64.100  1.00  0.00           C  
ATOM    174  NE  ARG B 290     117.585  65.590  65.485  1.00  0.00           N  
ATOM    175  CZ  ARG B 290     118.251  66.295  66.387  1.00  0.00           C  
ATOM    176  NH1 ARG B 290     119.379  66.907  66.046  1.00  0.00           N  
ATOM    177  NH2 ARG B 290     117.791  66.377  67.631  1.00  0.00           N  
ATOM    178  N   GLN B 291     114.348  61.441  64.478  1.00  0.00           N  
ATOM    179  CA  GLN B 291     114.635  60.158  65.135  1.00  0.00           C  
ATOM    180  C   GLN B 291     114.159  58.907  64.360  1.00  0.00           C  
ATOM    181  O   GLN B 291     114.639  57.801  64.619  1.00  0.00           O  
ATOM    182  CB  GLN B 291     114.104  60.139  66.576  1.00  0.00           C  
ATOM    183  CG  GLN B 291     114.758  59.055  67.491  1.00  0.00           C  
ATOM    184  CD  GLN B 291     116.306  59.181  67.671  1.00  0.00           C  
ATOM    185  OE1 GLN B 291     116.924  58.442  68.470  1.00  0.00           O  
ATOM    186  NE2 GLN B 291     116.923  60.108  66.927  1.00  0.00           N  
ATOM    187  N   PHE B 292     113.211  59.068  63.436  1.00  0.00           N  
ATOM    188  CA  PHE B 292     112.800  57.945  62.601  1.00  0.00           C  
ATOM    189  C   PHE B 292     113.990  57.551  61.730  1.00  0.00           C  
ATOM    190  O   PHE B 292     114.176  56.375  61.420  1.00  0.00           O  
ATOM    191  CB  PHE B 292     111.644  58.313  61.675  1.00  0.00           C  
ATOM    192  CG  PHE B 292     110.347  58.501  62.377  1.00  0.00           C  
ATOM    193  CD1 PHE B 292     109.982  57.657  63.412  1.00  0.00           C  
ATOM    194  CD2 PHE B 292     109.473  59.509  61.989  1.00  0.00           C  
ATOM    195  CE1 PHE B 292     108.761  57.812  64.055  1.00  0.00           C  
ATOM    196  CE2 PHE B 292     108.245  59.677  62.624  1.00  0.00           C  
ATOM    197  CZ  PHE B 292     107.888  58.829  63.657  1.00  0.00           C  
ATOM    198  N   VAL B 293     114.792  58.531  61.326  1.00  0.00           N  
ATOM    199  CA  VAL B 293     115.956  58.245  60.493  1.00  0.00           C  
ATOM    200  C   VAL B 293     116.872  57.220  61.145  1.00  0.00           C  
ATOM    201  O   VAL B 293     117.643  56.544  60.462  1.00  0.00           O  
ATOM    202  CB  VAL B 293     116.780  59.504  60.211  1.00  0.00           C  
ATOM    203  CG1 VAL B 293     117.923  59.165  59.266  1.00  0.00           C  
ATOM    204  CG2 VAL B 293     115.891  60.580  59.619  1.00  0.00           C  
ATOM    205  N   GLU B 294     116.790  57.116  62.468  1.00  0.00           N  
ATOM    206  CA  GLU B 294     117.591  56.153  63.218  1.00  0.00           C  
ATOM    207  C   GLU B 294     116.814  54.858  63.423  1.00  0.00           C  
ATOM    208  O   GLU B 294     117.321  53.764  63.165  1.00  0.00           O  
ATOM    209  CB  GLU B 294     117.962  56.721  64.581  1.00  0.00           C  
ATOM    210  CG  GLU B 294     119.300  57.425  64.641  1.00  0.00           C  
ATOM    211  CD  GLU B 294     119.626  57.905  66.053  1.00  0.00           C  
ATOM    212  OE1 GLU B 294     119.637  57.059  66.982  1.00  0.00           O  
ATOM    213  OE2 GLU B 294     119.860  59.126  66.233  1.00  0.00           O  
ATOM    214  N   LEU B 295     115.580  55.000  63.894  1.00  0.00           N  
ATOM    215  CA  LEU B 295     114.709  53.862  64.135  1.00  0.00           C  
ATOM    216  C   LEU B 295     114.496  52.967  62.917  1.00  0.00           C  
ATOM    217  O   LEU B 295     114.273  51.766  63.055  1.00  0.00           O  
ATOM    218  CB  LEU B 295     113.344  54.342  64.632  1.00  0.00           C  
ATOM    219  CG  LEU B 295     113.304  55.034  65.995  1.00  0.00           C  
ATOM    220  CD1 LEU B 295     111.869  55.450  66.308  1.00  0.00           C  
ATOM    221  CD2 LEU B 295     113.815  54.083  67.071  1.00  0.00           C  
ATOM    222  N   GLN B 296     114.560  53.549  61.729  1.00  0.00           N  
ATOM    223  CA  GLN B 296     114.336  52.785  60.511  1.00  0.00           C  
ATOM    224  C   GLN B 296     115.265  51.576  60.332  1.00  0.00           C  
ATOM    225  O   GLN B 296     114.976  50.689  59.524  1.00  0.00           O  
ATOM    226  CB  GLN B 296     114.419  53.707  59.282  1.00  0.00           C  
ATOM    227  CG  GLN B 296     115.812  54.241  58.961  1.00  0.00           C  
ATOM    228  CD  GLN B 296     115.807  55.161  57.763  1.00  0.00           C  
ATOM    229  OE1 GLN B 296     115.276  54.819  56.714  1.00  0.00           O  
ATOM    230  NE2 GLN B 296     116.404  56.333  57.911  1.00  0.00           N  
ATOM    231  N   HIS B 297     116.369  51.526  61.073  1.00  0.00           N  
ATOM    232  CA  HIS B 297     117.276  50.391  60.950  1.00  0.00           C  
ATOM    233  C   HIS B 297     116.945  49.255  61.911  1.00  0.00           C  
ATOM    234  O   HIS B 297     117.166  48.093  61.592  1.00  0.00           O  
ATOM    235  CB  HIS B 297     118.729  50.820  61.159  1.00  0.00           C  
ATOM    236  CG  HIS B 297     119.260  51.693  60.070  1.00  0.00           C  
ATOM    237  ND1 HIS B 297     119.183  53.067  60.113  1.00  0.00           N  
ATOM    238  CD2 HIS B 297     119.855  51.387  58.893  1.00  0.00           C  
ATOM    239  CE1 HIS B 297     119.705  53.571  59.008  1.00  0.00           C  
ATOM    240  NE2 HIS B 297     120.120  52.572  58.250  1.00  0.00           N  
ATOM    241  N   GLU B 299     116.420  49.592  63.084  1.00  0.00           N  
ATOM    242  CA  GLU B 299     116.067  48.587  64.074  1.00  0.00           C  
ATOM    243  C   GLU B 299     114.671  48.030  63.844  1.00  0.00           C  
ATOM    244  O   GLU B 299     114.468  46.814  63.807  1.00  0.00           O  
ATOM    245  CB  GLU B 299     116.118  49.174  65.482  1.00  0.00           C  
ATOM    246  CG  GLU B 299     117.489  49.654  65.954  1.00  0.00           C  
ATOM    247  CD  GLU B 299     117.491  50.054  67.432  1.00  0.00           C  
ATOM    248  OE1 GLU B 299     118.509  50.626  67.901  1.00  0.00           O  
ATOM    249  OE2 GLU B 299     116.476  49.787  68.128  1.00  0.00           O  
ATOM    250  N   TYR B 306     113.708  48.927  63.695  1.00  0.00           N  
ATOM    251  CA  TYR B 306     112.326  48.539  63.480  1.00  0.00           C  
ATOM    252  C   TYR B 306     111.983  48.442  62.005  1.00  0.00           C  
ATOM    253  O   TYR B 306     112.794  48.750  61.135  1.00  0.00           O  
ATOM    254  CB  TYR B 306     111.418  49.565  64.138  1.00  0.00           C  
ATOM    255  CG  TYR B 306     111.553  49.638  65.636  1.00  0.00           C  
ATOM    256  CD1 TYR B 306     111.064  48.610  66.447  1.00  0.00           C  
ATOM    257  CD2 TYR B 306     112.128  50.751  66.248  1.00  0.00           C  
ATOM    258  CE1 TYR B 306     111.134  48.694  67.835  1.00  0.00           C  
ATOM    259  CE2 TYR B 306     112.207  50.847  67.632  1.00  0.00           C  
ATOM    260  CZ  TYR B 306     111.704  49.819  68.420  1.00  0.00           C  
ATOM    261  OH  TYR B 306     111.737  49.937  69.792  1.00  0.00           O  
ATOM    262  N   ASN B 307     110.764  48.008  61.730  1.00  0.00           N  
ATOM    263  CA  ASN B 307     110.308  47.902  60.363  1.00  0.00           C  
ATOM    264  C   ASN B 307     109.350  49.061  60.131  1.00  0.00           C  
ATOM    265  O   ASN B 307     108.163  48.973  60.455  1.00  0.00           O  
ATOM    266  CB  ASN B 307     109.594  46.581  60.159  1.00  0.00           C  
ATOM    267  CG  ASN B 307     109.546  46.183  58.718  1.00  0.00           C  
ATOM    268  OD1 ASN B 307     108.841  46.797  57.919  1.00  0.00           O  
ATOM    269  ND2 ASN B 307     110.310  45.155  58.362  1.00  0.00           N  
ATOM    270  N   CYS B 308     109.876  50.150  59.578  1.00  0.00           N  
ATOM    271  CA  CYS B 308     109.085  51.356  59.329  1.00  0.00           C  
ATOM    272  C   CYS B 308     108.260  51.432  58.011  1.00  0.00           C  
ATOM    273  O   CYS B 308     108.729  51.053  56.928  1.00  0.00           O  
ATOM    274  CB  CYS B 308     110.004  52.587  59.428  1.00  0.00           C  
ATOM    275  SG  CYS B 308     110.542  53.031  61.095  1.00  0.00           S  
ATOM    276  N   TYR B 309     107.018  51.912  58.131  1.00  0.00           N  
ATOM    277  CA  TYR B 309     106.100  52.113  56.999  1.00  0.00           C  
ATOM    278  C   TYR B 309     105.704  53.577  57.016  1.00  0.00           C  
ATOM    279  O   TYR B 309     105.082  54.046  57.970  1.00  0.00           O  
ATOM    280  CB  TYR B 309     104.812  51.284  57.128  1.00  0.00           C  
ATOM    281  CG  TYR B 309     104.938  49.860  56.644  1.00  0.00           C  
ATOM    282  CD1 TYR B 309     105.225  48.823  57.531  1.00  0.00           C  
ATOM    283  CD2 TYR B 309     104.805  49.550  55.291  1.00  0.00           C  
ATOM    284  CE1 TYR B 309     105.380  47.518  57.087  1.00  0.00           C  
ATOM    285  CE2 TYR B 309     104.958  48.246  54.836  1.00  0.00           C  
ATOM    286  CZ  TYR B 309     105.249  47.239  55.744  1.00  0.00           C  
ATOM    287  OH  TYR B 309     105.445  45.955  55.319  1.00  0.00           O  
ATOM    288  N   PHE B 310     106.081  54.307  55.974  1.00  0.00           N  
ATOM    289  CA  PHE B 310     105.735  55.730  55.854  1.00  0.00           C  
ATOM    290  C   PHE B 310     104.721  55.841  54.704  1.00  0.00           C  
ATOM    291  O   PHE B 310     105.060  55.702  53.526  1.00  0.00           O  
ATOM    292  CB  PHE B 310     107.003  56.545  55.566  1.00  0.00           C  
ATOM    293  CG  PHE B 310     107.979  56.577  56.723  1.00  0.00           C  
ATOM    294  CD1 PHE B 310     107.803  57.477  57.775  1.00  0.00           C  
ATOM    295  CD2 PHE B 310     109.055  55.691  56.776  1.00  0.00           C  
ATOM    296  CE1 PHE B 310     108.683  57.496  58.853  1.00  0.00           C  
ATOM    297  CE2 PHE B 310     109.940  55.702  57.853  1.00  0.00           C  
ATOM    298  CZ  PHE B 310     109.753  56.608  58.898  1.00  0.00           C  
ATOM    299  N   CYS B 311     103.474  56.084  55.072  1.00  0.00           N  
ATOM    300  CA  CYS B 311     102.397  56.175  54.115  1.00  0.00           C  
ATOM    301  C   CYS B 311     101.837  57.585  53.953  1.00  0.00           C  
ATOM    302  O   CYS B 311     101.322  58.166  54.915  1.00  0.00           O  
ATOM    303  CB  CYS B 311     101.279  55.244  54.559  1.00  0.00           C  
ATOM    304  SG  CYS B 311      99.762  55.364  53.640  1.00  0.00           S  
ATOM    305  N   ILE B 312     101.934  58.129  52.737  1.00  0.00           N  
ATOM    306  CA  ILE B 312     101.415  59.460  52.430  1.00  0.00           C  
ATOM    307  C   ILE B 312      99.890  59.399  52.220  1.00  0.00           C  
ATOM    308  O   ILE B 312      99.418  59.299  51.099  1.00  0.00           O  
ATOM    309  CB  ILE B 312     102.083  60.005  51.155  1.00  0.00           C  
ATOM    310  CG1 ILE B 312     103.600  59.910  51.294  1.00  0.00           C  
ATOM    311  CG2 ILE B 312     101.620  61.450  50.892  1.00  0.00           C  
ATOM    312  CD1 ILE B 312     104.364  60.488  50.119  1.00  0.00           C  
ATOM    313  N   VAL B 313      99.125  59.469  53.304  1.00  0.00           N  
ATOM    314  CA  VAL B 313      97.662  59.377  53.241  1.00  0.00           C  
ATOM    315  C   VAL B 313      96.914  60.405  52.392  1.00  0.00           C  
ATOM    316  O   VAL B 313      96.284  61.313  52.939  1.00  0.00           O  
ATOM    317  CB  VAL B 313      97.056  59.421  54.669  1.00  0.00           C  
ATOM    318  CG1 VAL B 313      97.376  58.126  55.418  1.00  0.00           C  
ATOM    319  CG2 VAL B 313      97.631  60.605  55.434  1.00  0.00           C  
ATOM    320  N   ASP B 314      96.940  60.257  51.069  1.00  0.00           N  
ATOM    321  CA  ASP B 314      96.242  61.213  50.208  1.00  0.00           C  
ATOM    322  C   ASP B 314      94.729  61.007  50.175  1.00  0.00           C  
ATOM    323  O   ASP B 314      93.992  61.925  49.865  1.00  0.00           O  
ATOM    324  CB  ASP B 314      96.828  61.194  48.794  1.00  0.00           C  
ATOM    325  CG  ASP B 314      96.703  59.844  48.111  1.00  0.00           C  
ATOM    326  OD1 ASP B 314      96.588  58.829  48.806  1.00  0.00           O  
ATOM    327  OD2 ASP B 314      96.736  59.800  46.861  1.00  0.00           O  
ATOM    328  N   GLN B 315      94.257  59.815  50.512  1.00  0.00           N  
ATOM    329  CA  GLN B 315      92.822  59.576  50.534  1.00  0.00           C  
ATOM    330  C   GLN B 315      92.199  60.223  51.749  1.00  0.00           C  
ATOM    331  O   GLN B 315      91.005  60.505  51.775  1.00  0.00           O  
ATOM    332  CB  GLN B 315      92.520  58.079  50.536  1.00  0.00           C  
ATOM    333  CG  GLN B 315      92.874  57.429  49.218  1.00  0.00           C  
ATOM    334  CD  GLN B 315      92.418  55.999  49.123  1.00  0.00           C  
ATOM    335  OE1 GLN B 315      93.060  55.096  49.653  1.00  0.00           O  
ATOM    336  NE2 GLN B 315      91.294  55.782  48.441  1.00  0.00           N  
ATOM    337  N   HIS B 316      92.999  60.440  52.782  1.00  0.00           N  
ATOM    338  CA  HIS B 316      92.462  61.070  53.984  1.00  0.00           C  
ATOM    339  C   HIS B 316      92.351  62.563  53.732  1.00  0.00           C  
ATOM    340  O   HIS B 316      91.382  63.208  54.146  1.00  0.00           O  
ATOM    341  CB  HIS B 316      93.368  60.804  55.184  1.00  0.00           C  
ATOM    342  CG  HIS B 316      92.937  59.640  56.013  1.00  0.00           C  
ATOM    343  ND1 HIS B 316      93.752  58.554  56.249  1.00  0.00           N  
ATOM    344  CD2 HIS B 316      91.769  59.384  56.652  1.00  0.00           C  
ATOM    345  CE1 HIS B 316      93.105  57.677  56.996  1.00  0.00           C  
ATOM    346  NE2 HIS B 316      91.899  58.157  57.254  1.00  0.00           N  
ATOM    347  N   ALA B 317      93.348  63.087  53.023  1.00  0.00           N  
ATOM    348  CA  ALA B 317      93.415  64.500  52.688  1.00  0.00           C  
ATOM    349  C   ALA B 317      92.278  64.953  51.793  1.00  0.00           C  
ATOM    350  O   ALA B 317      92.037  66.143  51.641  1.00  0.00           O  
ATOM    351  CB  ALA B 317      94.748  64.805  52.022  1.00  0.00           C  
ATOM    352  N   ILE B 333      91.580  63.993  51.207  1.00  0.00           N  
ATOM    353  CA  ILE B 333      90.486  64.260  50.284  1.00  0.00           C  
ATOM    354  C   ILE B 333      89.152  64.433  51.017  1.00  0.00           C  
ATOM    355  O   ILE B 333      88.110  64.574  50.375  1.00  0.00           O  
ATOM    356  CB  ILE B 333      90.413  63.092  49.215  1.00  0.00           C  
ATOM    357  CG1 ILE B 333      90.146  63.645  47.848  1.00  0.00           C  
ATOM    358  CG2 ILE B 333      89.288  62.111  49.518  1.00  0.00           C  
ATOM    359  CD1 ILE B 333      91.275  64.439  47.321  1.00  0.00           C  
ATOM    360  N   THR B 334      89.171  64.429  52.354  1.00  0.00           N  
ATOM    361  CA  THR B 334      87.919  64.590  53.119  1.00  0.00           C  
ATOM    362  C   THR B 334      87.513  66.055  53.294  1.00  0.00           C  
ATOM    363  O   THR B 334      86.400  66.359  53.741  1.00  0.00           O  
ATOM    364  CB  THR B 334      87.997  63.937  54.516  1.00  0.00           C  
ATOM    365  OG1 THR B 334      89.091  64.505  55.233  1.00  0.00           O  
ATOM    366  CG2 THR B 334      88.194  62.458  54.403  1.00  0.00           C  
ATOM    367  N   VAL B 336      88.423  66.958  52.937  1.00  0.00           N  
ATOM    368  CA  VAL B 336      88.172  68.401  53.009  1.00  0.00           C  
ATOM    369  C   VAL B 336      88.448  69.009  51.623  1.00  0.00           C  
ATOM    370  O   VAL B 336      89.179  68.425  50.813  1.00  0.00           O  
ATOM    371  CB  VAL B 336      89.083  69.096  54.055  1.00  0.00           C  
ATOM    372  CG1 VAL B 336      88.674  68.665  55.442  1.00  0.00           C  
ATOM    373  CG2 VAL B 336      90.558  68.756  53.806  1.00  0.00           C  
ATOM    374  N   TRP B 340      87.892  70.180  51.339  1.00  0.00           N  
ATOM    375  CA  TRP B 340      88.113  70.755  50.022  1.00  0.00           C  
ATOM    376  C   TRP B 340      89.605  70.748  49.712  1.00  0.00           C  
ATOM    377  O   TRP B 340      90.410  71.085  50.559  1.00  0.00           O  
ATOM    378  CB  TRP B 340      87.535  72.177  49.942  1.00  0.00           C  
ATOM    379  CG  TRP B 340      86.656  72.393  48.716  1.00  0.00           C  
ATOM    380  CD1 TRP B 340      85.293  72.156  48.594  1.00  0.00           C  
ATOM    381  CD2 TRP B 340      87.098  72.793  47.419  1.00  0.00           C  
ATOM    382  NE1 TRP B 340      84.878  72.390  47.299  1.00  0.00           N  
ATOM    383  CE2 TRP B 340      85.960  72.787  46.561  1.00  0.00           C  
ATOM    384  CE3 TRP B 340      88.340  73.173  46.898  1.00  0.00           C  
ATOM    385  CZ2 TRP B 340      86.041  73.119  45.213  1.00  0.00           C  
ATOM    386  CZ3 TRP B 340      88.423  73.507  45.554  1.00  0.00           C  
ATOM    387  CH2 TRP B 340      87.273  73.486  44.725  1.00  0.00           C  
ATOM    388  N   GLN B 418      89.971  70.322  48.509  1.00  0.00           N  
ATOM    389  CA  GLN B 418      91.375  70.278  48.102  1.00  0.00           C  
ATOM    390  C   GLN B 418      91.518  70.750  46.659  1.00  0.00           C  
ATOM    391  O   GLN B 418      90.599  70.609  45.857  1.00  0.00           O  
ATOM    392  CB  GLN B 418      91.912  68.845  48.198  1.00  0.00           C  
ATOM    393  CG  GLN B 418      92.150  68.308  49.581  1.00  0.00           C  
ATOM    394  CD  GLN B 418      93.415  68.848  50.207  1.00  0.00           C  
ATOM    395  OE1 GLN B 418      94.282  69.413  49.530  1.00  0.00           O  
ATOM    396  NE2 GLN B 418      93.538  68.657  51.513  1.00  0.00           N  
ATOM    397  N   ASP B 419      92.673  71.301  46.324  1.00  0.00           N  
ATOM    398  CA  ASP B 419      92.893  71.728  44.957  1.00  0.00           C  
ATOM    399  C   ASP B 419      93.620  70.602  44.243  1.00  0.00           C  
ATOM    400  O   ASP B 419      94.751  70.269  44.585  1.00  0.00           O  
ATOM    401  CB  ASP B 419      93.751  72.980  44.892  1.00  0.00           C  
ATOM    402  CG  ASP B 419      93.886  73.503  43.478  1.00  0.00           C  
ATOM    403  OD1 ASP B 419      92.982  74.249  43.037  1.00  0.00           O  
ATOM    404  OD2 ASP B 419      94.885  73.151  42.807  1.00  0.00           O  
ATOM    405  N   PRO B 420      92.985  70.008  43.227  1.00  0.00           N  
ATOM    406  CA  PRO B 420      93.607  68.913  42.486  1.00  0.00           C  
ATOM    407  C   PRO B 420      95.091  69.094  42.198  1.00  0.00           C  
ATOM    408  O   PRO B 420      95.885  68.187  42.443  1.00  0.00           O  
ATOM    409  CB  PRO B 420      92.770  68.848  41.221  1.00  0.00           C  
ATOM    410  CG  PRO B 420      91.401  69.172  41.745  1.00  0.00           C  
ATOM    411  CD  PRO B 420      91.685  70.363  42.635  1.00  0.00           C  
ATOM    412  N   HIS B 421      95.474  70.263  41.695  1.00  0.00           N  
ATOM    413  CA  HIS B 421      96.878  70.513  41.371  1.00  0.00           C  
ATOM    414  C   HIS B 421      97.757  70.578  42.615  1.00  0.00           C  
ATOM    415  O   HIS B 421      98.887  70.081  42.619  1.00  0.00           O  
ATOM    416  CB  HIS B 421      97.010  71.808  40.556  1.00  0.00           C  
ATOM    417  CG  HIS B 421      98.384  72.033  40.004  1.00  0.00           C  
ATOM    418  ND1 HIS B 421      99.322  72.824  40.631  1.00  0.00           N  
ATOM    419  CD2 HIS B 421      98.989  71.543  38.894  1.00  0.00           C  
ATOM    420  CE1 HIS B 421     100.445  72.813  39.933  1.00  0.00           C  
ATOM    421  NE2 HIS B 421     100.268  72.042  38.874  1.00  0.00           N  
ATOM    422  N   GLU B 422      97.228  71.196  43.667  1.00  0.00           N  
ATOM    423  CA  GLU B 422      97.945  71.331  44.945  1.00  0.00           C  
ATOM    424  C   GLU B 422      98.234  69.965  45.568  1.00  0.00           C  
ATOM    425  O   GLU B 422      99.394  69.564  45.735  1.00  0.00           O  
ATOM    426  CB  GLU B 422      97.111  72.146  45.938  1.00  0.00           C  
ATOM    427  CG  GLU B 422      97.087  73.638  45.662  1.00  0.00           C  
ATOM    428  CD  GLU B 422      97.973  74.418  46.621  1.00  0.00           C  
ATOM    429  OE1 GLU B 422      97.693  74.392  47.846  1.00  0.00           O  
ATOM    430  OE2 GLU B 422      98.947  75.058  46.152  1.00  0.00           O  
ATOM    431  N   LEU B 423      97.158  69.265  45.925  1.00  0.00           N  
ATOM    432  CA  LEU B 423      97.263  67.955  46.529  1.00  0.00           C  
ATOM    433  C   LEU B 423      98.289  67.102  45.804  1.00  0.00           C  
ATOM    434  O   LEU B 423      99.152  66.502  46.427  1.00  0.00           O  
ATOM    435  CB  LEU B 423      95.906  67.276  46.509  1.00  0.00           C  
ATOM    436  CG  LEU B 423      95.898  65.884  47.090  1.00  0.00           C  
ATOM    437  CD1 LEU B 423      96.461  65.903  48.499  1.00  0.00           C  
ATOM    438  CD2 LEU B 423      94.480  65.372  47.079  1.00  0.00           C  
ATOM    439  N   ARG B 424      98.208  67.070  44.485  1.00  0.00           N  
ATOM    440  CA  ARG B 424      99.126  66.265  43.706  1.00  0.00           C  
ATOM    441  C   ARG B 424     100.558  66.726  43.865  1.00  0.00           C  
ATOM    442  O   ARG B 424     101.494  65.925  43.838  1.00  0.00           O  
ATOM    443  CB  ARG B 424      98.727  66.309  42.238  1.00  0.00           C  
ATOM    444  CG  ARG B 424      99.358  65.232  41.377  1.00  0.00           C  
ATOM    445  CD  ARG B 424      98.295  64.278  40.833  1.00  0.00           C  
ATOM    446  NE  ARG B 424      97.159  65.007  40.249  1.00  0.00           N  
ATOM    447  CZ  ARG B 424      97.236  65.828  39.195  1.00  0.00           C  
ATOM    448  NH1 ARG B 424      98.400  66.041  38.579  1.00  0.00           N  
ATOM    449  NH2 ARG B 424      96.142  66.447  38.760  1.00  0.00           N  
ATOM    450  N   GLN B 425     100.733  68.026  44.047  1.00  0.00           N  
ATOM    451  CA  GLN B 425     102.066  68.603  44.187  1.00  0.00           C  
ATOM    452  C   GLN B 425     102.660  68.349  45.563  1.00  0.00           C  
ATOM    453  O   GLN B 425     103.861  68.119  45.692  1.00  0.00           O  
ATOM    454  CB  GLN B 425     102.009  70.111  43.904  1.00  0.00           C  
ATOM    455  CG  GLN B 425     103.332  70.698  43.451  1.00  0.00           C  
ATOM    456  CD  GLN B 425     103.827  70.086  42.146  1.00  0.00           C  
ATOM    457  OE1 GLN B 425     104.973  70.310  41.743  1.00  0.00           O  
ATOM    458  NE2 GLN B 425     102.963  69.313  41.477  1.00  0.00           N  
ATOM    459  N   ASN B 426     101.813  68.384  46.588  1.00  0.00           N  
ATOM    460  CA  ASN B 426     102.280  68.157  47.951  1.00  0.00           C  
ATOM    461  C   ASN B 426     102.682  66.720  48.190  1.00  0.00           C  
ATOM    462  O   ASN B 426     103.545  66.442  49.026  1.00  0.00           O  
ATOM    463  CB  ASN B 426     101.211  68.556  48.954  1.00  0.00           C  
ATOM    464  CG  ASN B 426     101.011  70.035  48.995  1.00  0.00           C  
ATOM    465  OD1 ASN B 426     101.978  70.799  48.917  1.00  0.00           O  
ATOM    466  ND2 ASN B 426      99.767  70.463  49.128  1.00  0.00           N  
ATOM    467  N   ILE B 427     102.055  65.804  47.460  1.00  0.00           N  
ATOM    468  CA  ILE B 427     102.375  64.402  47.613  1.00  0.00           C  
ATOM    469  C   ILE B 427     103.833  64.218  47.208  1.00  0.00           C  
ATOM    470  O   ILE B 427     104.597  63.577  47.914  1.00  0.00           O  
ATOM    471  CB  ILE B 427     101.433  63.523  46.763  1.00  0.00           C  
ATOM    472  CG1 ILE B 427      99.982  63.742  47.211  1.00  0.00           C  
ATOM    473  CG2 ILE B 427     101.786  62.077  46.938  1.00  0.00           C  
ATOM    474  CD1 ILE B 427      98.968  62.967  46.451  1.00  0.00           C  
ATOM    475  N   ARG B 429     104.239  64.808  46.093  1.00  0.00           N  
ATOM    476  CA  ARG B 429     105.629  64.675  45.679  1.00  0.00           C  
ATOM    477  C   ARG B 429     106.574  65.365  46.656  1.00  0.00           C  
ATOM    478  O   ARG B 429     107.618  64.813  47.023  1.00  0.00           O  
ATOM    479  CB  ARG B 429     105.834  65.251  44.287  1.00  0.00           C  
ATOM    480  CG  ARG B 429     105.139  64.463  43.206  1.00  0.00           C  
ATOM    481  CD  ARG B 429     105.545  65.012  41.871  1.00  0.00           C  
ATOM    482  NE  ARG B 429     106.998  64.946  41.737  1.00  0.00           N  
ATOM    483  CZ  ARG B 429     107.658  63.863  41.334  1.00  0.00           C  
ATOM    484  NH1 ARG B 429     106.987  62.763  41.018  1.00  0.00           N  
ATOM    485  NH2 ARG B 429     108.984  63.875  41.254  1.00  0.00           N  
ATOM    486  N   ARG B 431     106.204  66.574  47.076  1.00  0.00           N  
ATOM    487  CA  ARG B 431     107.018  67.339  48.008  1.00  0.00           C  
ATOM    488  C   ARG B 431     107.275  66.555  49.279  1.00  0.00           C  
ATOM    489  O   ARG B 431     108.423  66.357  49.678  1.00  0.00           O  
ATOM    490  CB  ARG B 431     106.328  68.662  48.347  1.00  0.00           C  
ATOM    491  CG  ARG B 431     106.834  69.822  47.508  1.00  0.00           C  
ATOM    492  CD  ARG B 431     106.428  71.152  48.110  1.00  0.00           C  
ATOM    493  NE  ARG B 431     105.120  71.599  47.634  1.00  0.00           N  
ATOM    494  CZ  ARG B 431     104.899  72.130  46.433  1.00  0.00           C  
ATOM    495  NH1 ARG B 431     105.905  72.285  45.575  1.00  0.00           N  
ATOM    496  NH2 ARG B 431     103.672  72.515  46.092  1.00  0.00           N  
ATOM    497  N   LEU B 432     106.197  66.098  49.900  1.00  0.00           N  
ATOM    498  CA  LEU B 432     106.297  65.341  51.133  1.00  0.00           C  
ATOM    499  C   LEU B 432     107.205  64.123  50.976  1.00  0.00           C  
ATOM    500  O   LEU B 432     108.083  63.897  51.806  1.00  0.00           O  
ATOM    501  CB  LEU B 432     104.903  64.918  51.583  1.00  0.00           C  
ATOM    502  CG  LEU B 432     104.800  64.341  52.988  1.00  0.00           C  
ATOM    503  CD1 LEU B 432     105.370  65.332  53.977  1.00  0.00           C  
ATOM    504  CD2 LEU B 432     103.342  64.018  53.309  1.00  0.00           C  
ATOM    505  N   ALA B 433     107.000  63.345  49.913  1.00  0.00           N  
ATOM    506  CA  ALA B 433     107.823  62.166  49.671  1.00  0.00           C  
ATOM    507  C   ALA B 433     109.277  62.586  49.487  1.00  0.00           C  
ATOM    508  O   ALA B 433     110.197  61.974  50.028  1.00  0.00           O  
ATOM    509  CB  ALA B 433     107.332  61.428  48.430  1.00  0.00           C  
ATOM    510  N   ALA B 434     109.481  63.639  48.711  1.00  0.00           N  
ATOM    511  CA  ALA B 434     110.825  64.130  48.461  1.00  0.00           C  
ATOM    512  C   ALA B 434     111.461  64.640  49.760  1.00  0.00           C  
ATOM    513  O   ALA B 434     112.611  64.328  50.077  1.00  0.00           O  
ATOM    514  CB  ALA B 434     110.787  65.251  47.408  1.00  0.00           C  
ATOM    515  N   LEU B 435     110.701  65.421  50.518  1.00  0.00           N  
ATOM    516  CA  LEU B 435     111.219  65.979  51.751  1.00  0.00           C  
ATOM    517  C   LEU B 435     111.548  64.897  52.759  1.00  0.00           C  
ATOM    518  O   LEU B 435     112.514  65.022  53.513  1.00  0.00           O  
ATOM    519  CB  LEU B 435     110.222  66.968  52.352  1.00  0.00           C  
ATOM    520  CG  LEU B 435     110.829  68.305  52.788  1.00  0.00           C  
ATOM    521  CD1 LEU B 435     109.704  69.220  53.208  1.00  0.00           C  
ATOM    522  CD2 LEU B 435     111.824  68.096  53.911  1.00  0.00           C  
ATOM    523  N   TYR B 436     110.757  63.829  52.780  1.00  0.00           N  
ATOM    524  CA  TYR B 436     111.016  62.733  53.719  1.00  0.00           C  
ATOM    525  C   TYR B 436     112.302  62.009  53.361  1.00  0.00           C  
ATOM    526  O   TYR B 436     113.059  61.603  54.237  1.00  0.00           O  
ATOM    527  CB  TYR B 436     109.856  61.742  53.737  1.00  0.00           C  
ATOM    528  CG  TYR B 436     109.036  61.843  54.989  1.00  0.00           C  
ATOM    529  CD1 TYR B 436     108.357  63.030  55.313  1.00  0.00           C  
ATOM    530  CD2 TYR B 436     108.954  60.769  55.869  1.00  0.00           C  
ATOM    531  CE1 TYR B 436     107.621  63.142  56.486  1.00  0.00           C  
ATOM    532  CE2 TYR B 436     108.221  60.870  57.034  1.00  0.00           C  
ATOM    533  CZ  TYR B 436     107.557  62.060  57.343  1.00  0.00           C  
ATOM    534  OH  TYR B 436     106.852  62.170  58.523  1.00  0.00           O  
ATOM    535  N   LEU B 437     112.545  61.853  52.068  1.00  0.00           N  
ATOM    536  CA  LEU B 437     113.747  61.194  51.623  1.00  0.00           C  
ATOM    537  C   LEU B 437     114.918  62.074  51.977  1.00  0.00           C  
ATOM    538  O   LEU B 437     115.959  61.586  52.406  1.00  0.00           O  
ATOM    539  CB  LEU B 437     113.706  60.952  50.113  1.00  0.00           C  
ATOM    540  CG  LEU B 437     112.827  59.806  49.581  1.00  0.00           C  
ATOM    541  CD1 LEU B 437     112.779  59.880  48.061  1.00  0.00           C  
ATOM    542  CD2 LEU B 437     113.382  58.462  50.029  1.00  0.00           C  
ATOM    543  N   ALA B 438     114.737  63.382  51.812  1.00  0.00           N  
ATOM    544  CA  ALA B 438     115.791  64.373  52.099  1.00  0.00           C  
ATOM    545  C   ALA B 438     116.212  64.383  53.564  1.00  0.00           C  
ATOM    546  O   ALA B 438     117.393  64.512  53.882  1.00  0.00           O  
ATOM    547  CB  ALA B 438     115.317  65.763  51.691  1.00  0.00           C  
ATOM    548  N   VAL B 439     115.236  64.245  54.452  1.00  0.00           N  
ATOM    549  CA  VAL B 439     115.523  64.231  55.874  1.00  0.00           C  
ATOM    550  C   VAL B 439     116.408  63.038  56.220  1.00  0.00           C  
ATOM    551  O   VAL B 439     117.155  63.076  57.197  1.00  0.00           O  
ATOM    552  CB  VAL B 439     114.230  64.174  56.687  1.00  0.00           C  
ATOM    553  CG1 VAL B 439     114.517  63.826  58.119  1.00  0.00           C  
ATOM    554  CG2 VAL B 439     113.540  65.518  56.620  1.00  0.00           C  
ATOM    555  N   GLY B 444     116.331  61.980  55.416  1.00  0.00           N  
ATOM    556  CA  GLY B 444     117.153  60.809  55.677  1.00  0.00           C  
ATOM    557  C   GLY B 444     116.473  59.451  55.614  1.00  0.00           C  
ATOM    558  O   GLY B 444     117.134  58.435  55.853  1.00  0.00           O  
ATOM    559  N   ILE B 445     115.178  59.404  55.299  1.00  0.00           N  
ATOM    560  CA  ILE B 445     114.497  58.119  55.223  1.00  0.00           C  
ATOM    561  C   ILE B 445     115.144  57.273  54.133  1.00  0.00           C  
ATOM    562  O   ILE B 445     115.329  57.734  53.014  1.00  0.00           O  
ATOM    563  CB  ILE B 445     113.007  58.294  54.924  1.00  0.00           C  
ATOM    564  CG1 ILE B 445     112.343  59.129  56.031  1.00  0.00           C  
ATOM    565  CG2 ILE B 445     112.333  56.938  54.865  1.00  0.00           C  
ATOM    566  CD1 ILE B 445     112.315  58.446  57.392  1.00  0.00           C  
ATOM    567  N   ASP B 460     115.522  56.047  54.478  1.00  0.00           N  
ATOM    568  CA  ASP B 460     116.170  55.126  53.533  1.00  0.00           C  
ATOM    569  C   ASP B 460     115.098  54.305  52.812  1.00  0.00           C  
ATOM    570  O   ASP B 460     114.476  53.416  53.403  1.00  0.00           O  
ATOM    571  CB  ASP B 460     117.117  54.181  54.285  1.00  0.00           C  
ATOM    572  CG  ASP B 460     118.109  53.478  53.372  1.00  0.00           C  
ATOM    573  OD1 ASP B 460     117.691  52.910  52.339  1.00  0.00           O  
ATOM    574  OD2 ASP B 460     119.317  53.483  53.706  1.00  0.00           O  
ATOM    575  N   PRO B 461     114.881  54.578  51.514  1.00  0.00           N  
ATOM    576  CA  PRO B 461     113.869  53.852  50.737  1.00  0.00           C  
ATOM    577  C   PRO B 461     114.092  52.342  50.637  1.00  0.00           C  
ATOM    578  O   PRO B 461     113.209  51.613  50.186  1.00  0.00           O  
ATOM    579  CB  PRO B 461     113.933  54.535  49.376  1.00  0.00           C  
ATOM    580  CG  PRO B 461     115.393  54.888  49.268  1.00  0.00           C  
ATOM    581  CD  PRO B 461     115.666  55.469  50.637  1.00  0.00           C  
ATOM    582  N   THR B 463     115.260  51.866  51.051  1.00  0.00           N  
ATOM    583  CA  THR B 463     115.528  50.440  50.973  1.00  0.00           C  
ATOM    584  C   THR B 463     115.384  49.811  52.342  1.00  0.00           C  
ATOM    585  O   THR B 463     115.136  48.616  52.468  1.00  0.00           O  
ATOM    586  CB  THR B 463     116.946  50.169  50.462  1.00  0.00           C  
ATOM    587  OG1 THR B 463     117.889  50.407  51.517  1.00  0.00           O  
ATOM    588  CG2 THR B 463     117.265  51.090  49.278  1.00  0.00           C  
ATOM    589  N   GLN B 471     115.531  50.633  53.369  1.00  0.00           N  
ATOM    590  CA  GLN B 471     115.431  50.168  54.738  1.00  0.00           C  
ATOM    591  C   GLN B 471     113.980  50.274  55.216  1.00  0.00           C  
ATOM    592  O   GLN B 471     113.521  49.471  56.035  1.00  0.00           O  
ATOM    593  CB  GLN B 471     116.356  51.017  55.618  1.00  0.00           C  
ATOM    594  CG  GLN B 471     116.726  50.394  56.950  1.00  0.00           C  
ATOM    595  CD  GLN B 471     117.519  49.104  56.799  1.00  0.00           C  
ATOM    596  OE1 GLN B 471     117.035  48.123  56.223  1.00  0.00           O  
ATOM    597  NE2 GLN B 471     118.751  49.101  57.310  1.00  0.00           N  
ATOM    598  N   ALA B 472     113.271  51.271  54.686  1.00  0.00           N  
ATOM    599  CA  ALA B 472     111.871  51.531  55.029  1.00  0.00           C  
ATOM    600  C   ALA B 472     110.966  51.503  53.794  1.00  0.00           C  
ATOM    601  O   ALA B 472     111.439  51.431  52.657  1.00  0.00           O  
ATOM    602  CB  ALA B 472     111.742  52.887  55.720  1.00  0.00           C  
ATOM    603  N   THR B 473     109.659  51.575  54.019  1.00  0.00           N  
ATOM    604  CA  THR B 473     108.718  51.550  52.917  1.00  0.00           C  
ATOM    605  C   THR B 473     107.994  52.875  52.857  1.00  0.00           C  
ATOM    606  O   THR B 473     107.239  53.211  53.765  1.00  0.00           O  
ATOM    607  CB  THR B 473     107.695  50.422  53.111  1.00  0.00           C  
ATOM    608  OG1 THR B 473     108.390  49.197  53.387  1.00  0.00           O  
ATOM    609  CG2 THR B 473     106.858  50.242  51.858  1.00  0.00           C  
ATOM    610  N   LEU B 474     108.244  53.642  51.804  1.00  0.00           N  
ATOM    611  CA  LEU B 474     107.588  54.938  51.632  1.00  0.00           C  
ATOM    612  C   LEU B 474     106.654  54.817  50.424  1.00  0.00           C  
ATOM    613  O   LEU B 474     107.112  54.602  49.302  1.00  0.00           O  
ATOM    614  CB  LEU B 474     108.642  56.021  51.376  1.00  0.00           C  
ATOM    615  CG  LEU B 474     108.151  57.435  51.064  1.00  0.00           C  
ATOM    616  CD1 LEU B 474     107.477  58.002  52.282  1.00  0.00           C  
ATOM    617  CD2 LEU B 474     109.309  58.292  50.628  1.00  0.00           C  
ATOM    618  N   PHE B 475     105.355  54.963  50.644  1.00  0.00           N  
ATOM    619  CA  PHE B 475     104.413  54.822  49.552  1.00  0.00           C  
ATOM    620  C   PHE B 475     103.197  55.715  49.682  1.00  0.00           C  
ATOM    621  O   PHE B 475     102.845  56.156  50.781  1.00  0.00           O  
ATOM    622  CB  PHE B 475     103.918  53.382  49.468  1.00  0.00           C  
ATOM    623  CG  PHE B 475     103.017  52.978  50.602  1.00  0.00           C  
ATOM    624  CD1 PHE B 475     103.521  52.858  51.902  1.00  0.00           C  
ATOM    625  CD2 PHE B 475     101.671  52.713  50.371  1.00  0.00           C  
ATOM    626  CE1 PHE B 475     102.700  52.474  52.960  1.00  0.00           C  
ATOM    627  CE2 PHE B 475     100.831  52.327  51.417  1.00  0.00           C  
ATOM    628  CZ  PHE B 475     101.345  52.207  52.720  1.00  0.00           C  
ATOM    629  N   ILE B 476     102.537  55.959  48.552  1.00  0.00           N  
ATOM    630  CA  ILE B 476     101.331  56.779  48.530  1.00  0.00           C  
ATOM    631  C   ILE B 476     100.114  55.884  48.811  1.00  0.00           C  
ATOM    632  O   ILE B 476      99.899  54.899  48.130  1.00  0.00           O  
ATOM    633  CB  ILE B 476     101.173  57.451  47.159  1.00  0.00           C  
ATOM    634  CG1 ILE B 476     102.403  58.313  46.863  1.00  0.00           C  
ATOM    635  CG2 ILE B 476      99.872  58.261  47.119  1.00  0.00           C  
ATOM    636  CD1 ILE B 476     102.418  58.911  45.466  1.00  0.00           C  
ATOM    637  N   GLN B 477      99.322  56.238  49.812  1.00  0.00           N  
ATOM    638  CA  GLN B 477      98.152  55.449  50.193  1.00  0.00           C  
ATOM    639  C   GLN B 477      97.246  54.948  49.069  1.00  0.00           C  
ATOM    640  O   GLN B 477      97.020  53.748  48.952  1.00  0.00           O  
ATOM    641  CB  GLN B 477      97.303  56.225  51.209  1.00  0.00           C  
ATOM    642  CG  GLN B 477      96.064  55.515  51.701  1.00  0.00           C  
ATOM    643  CD  GLN B 477      95.270  56.400  52.619  1.00  0.00           C  
ATOM    644  OE1 GLN B 477      95.130  57.589  52.358  1.00  0.00           O  
ATOM    645  NE2 GLN B 477      94.738  55.834  53.694  1.00  0.00           N  
ATOM    646  N   SER B 478      96.729  55.855  48.245  1.00  0.00           N  
ATOM    647  CA  SER B 478      95.815  55.493  47.161  1.00  0.00           C  
ATOM    648  C   SER B 478      96.362  54.501  46.133  1.00  0.00           C  
ATOM    649  O   SER B 478      95.583  53.875  45.401  1.00  0.00           O  
ATOM    650  CB  SER B 478      95.355  56.749  46.439  1.00  0.00           C  
ATOM    651  OG  SER B 478      96.449  57.383  45.804  1.00  0.00           O  
ATOM    652  N   GLU B 479      97.682  54.346  46.077  1.00  0.00           N  
ATOM    653  CA  GLU B 479      98.274  53.403  45.132  1.00  0.00           C  
ATOM    654  C   GLU B 479      98.216  51.964  45.634  1.00  0.00           C  
ATOM    655  O   GLU B 479      98.671  51.039  44.959  1.00  0.00           O  
ATOM    656  CB  GLU B 479      99.722  53.784  44.820  1.00  0.00           C  
ATOM    657  CG  GLU B 479      99.872  55.219  44.380  1.00  0.00           C  
ATOM    658  CD  GLU B 479     101.221  55.519  43.751  1.00  0.00           C  
ATOM    659  OE1 GLU B 479     102.238  54.939  44.190  1.00  0.00           O  
ATOM    660  OE2 GLU B 479     101.268  56.360  42.826  1.00  0.00           O  
ATOM    661  N   VAL B 482      97.666  51.796  46.830  1.00  0.00           N  
ATOM    662  CA  VAL B 482      97.507  50.490  47.437  1.00  0.00           C  
ATOM    663  C   VAL B 482      96.020  50.364  47.728  1.00  0.00           C  
ATOM    664  O   VAL B 482      95.542  50.786  48.786  1.00  0.00           O  
ATOM    665  CB  VAL B 482      98.285  50.368  48.748  1.00  0.00           C  
ATOM    666  CG1 VAL B 482      97.973  49.051  49.411  1.00  0.00           C  
ATOM    667  CG2 VAL B 482      99.761  50.473  48.462  1.00  0.00           C  
ATOM    668  N   PRO B 483      95.265  49.792  46.780  1.00  0.00           N  
ATOM    669  CA  PRO B 483      93.813  49.585  46.860  1.00  0.00           C  
ATOM    670  C   PRO B 483      93.299  48.885  48.114  1.00  0.00           C  
ATOM    671  O   PRO B 483      92.170  49.115  48.552  1.00  0.00           O  
ATOM    672  CB  PRO B 483      93.520  48.795  45.596  1.00  0.00           C  
ATOM    673  CG  PRO B 483      94.568  49.267  44.652  1.00  0.00           C  
ATOM    674  CD  PRO B 483      95.795  49.267  45.509  1.00  0.00           C  
ATOM    675  N   ALA B 485      94.125  48.020  48.684  1.00  0.00           N  
ATOM    676  CA  ALA B 485      93.728  47.282  49.871  1.00  0.00           C  
ATOM    677  C   ALA B 485      93.167  48.215  50.935  1.00  0.00           C  
ATOM    678  O   ALA B 485      92.249  47.859  51.683  1.00  0.00           O  
ATOM    679  CB  ALA B 485      94.909  46.527  50.416  1.00  0.00           C  
ATOM    680  N   HIS B 486      93.723  49.419  50.998  1.00  0.00           N  
ATOM    681  CA  HIS B 486      93.285  50.393  51.985  1.00  0.00           C  
ATOM    682  C   HIS B 486      91.790  50.710  51.878  1.00  0.00           C  
ATOM    683  O   HIS B 486      91.081  50.748  52.887  1.00  0.00           O  
ATOM    684  CB  HIS B 486      94.108  51.678  51.860  1.00  0.00           C  
ATOM    685  CG  HIS B 486      95.451  51.623  52.529  1.00  0.00           C  
ATOM    686  ND1 HIS B 486      96.488  50.835  52.081  1.00  0.00           N  
ATOM    687  CD2 HIS B 486      95.948  52.332  53.570  1.00  0.00           C  
ATOM    688  CE1 HIS B 486      97.566  51.067  52.810  1.00  0.00           C  
ATOM    689  NE2 HIS B 486      97.263  51.974  53.719  1.00  0.00           N  
ATOM    690  N   ALA B 489      91.305  50.928  50.659  1.00  0.00           N  
ATOM    691  CA  ALA B 489      89.888  51.246  50.462  1.00  0.00           C  
ATOM    692  C   ALA B 489      89.045  50.007  50.658  1.00  0.00           C  
ATOM    693  O   ALA B 489      87.916  50.081  51.157  1.00  0.00           O  
ATOM    694  CB  ALA B 489      89.654  51.812  49.061  1.00  0.00           C  
ATOM    695  N   GLN B 490      89.592  48.866  50.249  1.00  0.00           N  
ATOM    696  CA  GLN B 490      88.879  47.606  50.392  1.00  0.00           C  
ATOM    697  C   GLN B 490      88.706  47.244  51.849  1.00  0.00           C  
ATOM    698  O   GLN B 490      87.608  46.895  52.293  1.00  0.00           O  
ATOM    699  CB  GLN B 490      89.635  46.486  49.692  1.00  0.00           C  
ATOM    700  CG  GLN B 490      89.557  46.541  48.215  1.00  0.00           C  
ATOM    701  CD  GLN B 490      90.333  45.451  47.582  1.00  0.00           C  
ATOM    702  OE1 GLN B 490      91.558  45.420  47.645  1.00  0.00           O  
ATOM    703  NE2 GLN B 490      89.627  44.521  46.978  1.00  0.00           N  
ATOM    704  N   ALA B 494      89.812  47.320  52.585  1.00  0.00           N  
ATOM    705  CA  ALA B 494      89.824  47.005  54.009  1.00  0.00           C  
ATOM    706  C   ALA B 494      88.952  48.007  54.759  1.00  0.00           C  
ATOM    707  O   ALA B 494      88.205  47.620  55.648  1.00  0.00           O  
ATOM    708  CB  ALA B 494      91.255  47.043  54.528  1.00  0.00           C  
ATOM    709  N   ALA B 495      89.044  49.285  54.376  1.00  0.00           N  
ATOM    710  CA  ALA B 495      88.275  50.341  55.020  1.00  0.00           C  
ATOM    711  C   ALA B 495      86.776  50.053  54.956  1.00  0.00           C  
ATOM    712  O   ALA B 495      86.039  50.349  55.910  1.00  0.00           O  
ATOM    713  CB  ALA B 495      88.577  51.672  54.381  1.00  0.00           C  
ATOM    714  N   TRP B 496      86.318  49.463  53.845  1.00  0.00           N  
ATOM    715  CA  TRP B 496      84.895  49.176  53.700  1.00  0.00           C  
ATOM    716  C   TRP B 496      84.478  48.060  54.624  1.00  0.00           C  
ATOM    717  O   TRP B 496      83.433  48.145  55.289  1.00  0.00           O  
ATOM    718  CB  TRP B 496      84.519  48.792  52.267  1.00  0.00           C  
ATOM    719  CG  TRP B 496      83.077  48.364  52.169  1.00  0.00           C  
ATOM    720  CD1 TRP B 496      82.617  47.103  51.955  1.00  0.00           C  
ATOM    721  CD2 TRP B 496      81.919  49.173  52.410  1.00  0.00           C  
ATOM    722  NE1 TRP B 496      81.245  47.067  52.060  1.00  0.00           N  
ATOM    723  CE2 TRP B 496      80.789  48.325  52.340  1.00  0.00           C  
ATOM    724  CE3 TRP B 496      81.726  50.527  52.694  1.00  0.00           C  
ATOM    725  CZ2 TRP B 496      79.481  48.789  52.533  1.00  0.00           C  
ATOM    726  CZ3 TRP B 496      80.429  50.990  52.890  1.00  0.00           C  
ATOM    727  CH2 TRP B 496      79.318  50.118  52.809  1.00  0.00           C  
ATOM    728  N   MET B 498      85.277  47.000  54.679  1.00  0.00           N  
ATOM    729  CA  MET B 498      84.901  45.904  55.556  1.00  0.00           C  
ATOM    730  C   MET B 498      84.798  46.366  57.012  1.00  0.00           C  
ATOM    731  O   MET B 498      83.836  46.028  57.714  1.00  0.00           O  
ATOM    732  CB  MET B 498      85.891  44.753  55.420  1.00  0.00           C  
ATOM    733  CG  MET B 498      85.816  44.094  54.079  1.00  0.00           C  
ATOM    734  SD  MET B 498      86.851  42.672  53.986  1.00  0.00           S  
ATOM    735  CE  MET B 498      88.281  43.286  53.202  1.00  0.00           C  
ATOM    736  N   LEU B 499      85.760  47.162  57.469  1.00  0.00           N  
ATOM    737  CA  LEU B 499      85.715  47.604  58.848  1.00  0.00           C  
ATOM    738  C   LEU B 499      84.524  48.500  59.100  1.00  0.00           C  
ATOM    739  O   LEU B 499      83.951  48.466  60.191  1.00  0.00           O  
ATOM    740  CB  LEU B 499      87.021  48.297  59.237  1.00  0.00           C  
ATOM    741  CG  LEU B 499      88.282  47.410  59.152  1.00  0.00           C  
ATOM    742  CD1 LEU B 499      89.500  48.225  59.529  1.00  0.00           C  
ATOM    743  CD2 LEU B 499      88.153  46.190  60.065  1.00  0.00           C  
ATOM    744  N   GLN B 500      84.135  49.297  58.100  1.00  0.00           N  
ATOM    745  CA  GLN B 500      82.977  50.188  58.257  1.00  0.00           C  
ATOM    746  C   GLN B 500      81.744  49.380  58.581  1.00  0.00           C  
ATOM    747  O   GLN B 500      80.786  49.900  59.148  1.00  0.00           O  
ATOM    748  CB  GLN B 500      82.706  50.988  56.987  1.00  0.00           C  
ATOM    749  CG  GLN B 500      83.475  52.273  56.875  1.00  0.00           C  
ATOM    750  CD  GLN B 500      82.911  53.178  55.802  1.00  0.00           C  
ATOM    751  OE1 GLN B 500      81.723  53.522  55.822  1.00  0.00           O  
ATOM    752  NE2 GLN B 500      83.758  53.568  54.850  1.00  0.00           N  
ATOM    753  N   CYS B 841      81.777  48.100  58.225  1.00  0.00           N  
ATOM    754  CA  CYS B 841      80.638  47.227  58.468  1.00  0.00           C  
ATOM    755  C   CYS B 841      80.613  46.628  59.858  1.00  0.00           C  
ATOM    756  O   CYS B 841      79.583  46.100  60.283  1.00  0.00           O  
ATOM    757  CB  CYS B 841      80.591  46.111  57.432  1.00  0.00           C  
ATOM    758  SG  CYS B 841      80.259  46.693  55.790  1.00  0.00           S  
ATOM    759  N   ILE B 844      81.734  46.698  60.569  1.00  0.00           N  
ATOM    760  CA  ILE B 844      81.764  46.159  61.921  1.00  0.00           C  
ATOM    761  C   ILE B 844      81.879  47.266  62.955  1.00  0.00           C  
ATOM    762  O   ILE B 844      81.832  46.992  64.146  1.00  0.00           O  
ATOM    763  CB  ILE B 844      82.915  45.159  62.134  1.00  0.00           C  
ATOM    764  CG1 ILE B 844      84.259  45.882  62.135  1.00  0.00           C  
ATOM    765  CG2 ILE B 844      82.900  44.117  61.036  1.00  0.00           C  
ATOM    766  CD1 ILE B 844      85.438  44.957  62.339  1.00  0.00           C  
ATOM    767  N   VAL B 845      82.036  48.512  62.515  1.00  0.00           N  
ATOM    768  CA  VAL B 845      82.111  49.610  63.462  1.00  0.00           C  
ATOM    769  C   VAL B 845      80.700  50.163  63.621  1.00  0.00           C  
ATOM    770  O   VAL B 845      79.988  50.308  62.638  1.00  0.00           O  
ATOM    771  CB  VAL B 845      83.022  50.730  62.958  1.00  0.00           C  
ATOM    772  CG1 VAL B 845      82.549  51.224  61.620  1.00  0.00           C  
ATOM    773  CG2 VAL B 845      83.028  51.866  63.953  1.00  0.00           C  
ATOM    774  N   TYR B 846      80.288  50.458  64.848  1.00  0.00           N  
ATOM    775  CA  TYR B 846      78.945  50.991  65.094  1.00  0.00           C  
ATOM    776  C   TYR B 846      78.869  52.486  64.808  1.00  0.00           C  
ATOM    777  O   TYR B 846      79.863  53.200  64.946  1.00  0.00           O  
ATOM    778  CB  TYR B 846      78.530  50.733  66.544  1.00  0.00           C  
ATOM    779  CG  TYR B 846      78.554  49.278  66.935  1.00  0.00           C  
ATOM    780  CD1 TYR B 846      77.679  48.370  66.349  1.00  0.00           C  
ATOM    781  CD2 TYR B 846      79.482  48.797  67.862  1.00  0.00           C  
ATOM    782  CE1 TYR B 846      77.721  47.011  66.667  1.00  0.00           C  
ATOM    783  CE2 TYR B 846      79.538  47.437  68.191  1.00  0.00           C  
ATOM    784  CZ  TYR B 846      78.652  46.549  67.586  1.00  0.00           C  
ATOM    785  OH  TYR B 846      78.695  45.209  67.885  1.00  0.00           O  
ATOM    786  N   ILE B 847      77.688  52.968  64.427  1.00  0.00           N  
ATOM    787  CA  ILE B 847      77.528  54.392  64.114  1.00  0.00           C  
ATOM    788  C   ILE B 847      77.893  55.235  65.320  1.00  0.00           C  
ATOM    789  O   ILE B 847      78.491  56.301  65.175  1.00  0.00           O  
ATOM    790  CB  ILE B 847      76.084  54.736  63.696  1.00  0.00           C  
ATOM    791  CG1 ILE B 847      75.558  53.664  62.731  1.00  0.00           C  
ATOM    792  CG2 ILE B 847      76.056  56.107  63.009  1.00  0.00           C  
ATOM    793  CD1 ILE B 847      74.058  53.748  62.461  1.00  0.00           C  
ATOM    794  N   GLY B 848      77.534  54.744  66.506  1.00  0.00           N  
ATOM    795  CA  GLY B 848      77.840  55.457  67.730  1.00  0.00           C  
ATOM    796  C   GLY B 848      79.328  55.693  67.915  1.00  0.00           C  
ATOM    797  O   GLY B 848      79.757  56.795  68.233  1.00  0.00           O  
ATOM    798  N   GLU B 849      80.126  54.657  67.701  1.00  0.00           N  
ATOM    799  CA  GLU B 849      81.563  54.782  67.864  1.00  0.00           C  
ATOM    800  C   GLU B 849      82.131  55.860  66.954  1.00  0.00           C  
ATOM    801  O   GLU B 849      83.141  56.486  67.277  1.00  0.00           O  
ATOM    802  CB  GLU B 849      82.244  53.444  67.578  1.00  0.00           C  
ATOM    803  CG  GLU B 849      81.757  52.320  68.475  1.00  0.00           C  
ATOM    804  CD  GLU B 849      82.475  51.031  68.205  1.00  0.00           C  
ATOM    805  OE1 GLU B 849      82.294  50.475  67.111  1.00  0.00           O  
ATOM    806  OE2 GLU B 849      83.236  50.583  69.077  1.00  0.00           O  
ATOM    807  N   LEU B 850      81.479  56.086  65.817  1.00  0.00           N  
ATOM    808  CA  LEU B 850      81.944  57.093  64.865  1.00  0.00           C  
ATOM    809  C   LEU B 850      81.531  58.507  65.265  1.00  0.00           C  
ATOM    810  O   LEU B 850      82.358  59.427  65.291  1.00  0.00           O  
ATOM    811  CB  LEU B 850      81.408  56.793  63.463  1.00  0.00           C  
ATOM    812  CG  LEU B 850      82.073  55.686  62.671  1.00  0.00           C  
ATOM    813  CD1 LEU B 850      81.326  55.520  61.376  1.00  0.00           C  
ATOM    814  CD2 LEU B 850      83.533  56.003  62.420  1.00  0.00           C  
ATOM    815  N   GLU B 851      80.244  58.666  65.566  1.00  0.00           N  
ATOM    816  CA  GLU B 851      79.698  59.956  65.951  1.00  0.00           C  
ATOM    817  C   GLU B 851      80.210  60.428  67.307  1.00  0.00           C  
ATOM    818  O   GLU B 851      80.106  61.612  67.636  1.00  0.00           O  
ATOM    819  CB  GLU B 851      78.155  59.916  65.947  1.00  0.00           C  
ATOM    820  CG  GLU B 851      77.526  59.659  64.560  1.00  0.00           C  
ATOM    821  CD  GLU B 851      76.162  60.344  64.347  1.00  0.00           C  
ATOM    822  OE1 GLU B 851      75.294  60.240  65.241  1.00  0.00           O  
ATOM    823  OE2 GLU B 851      75.961  60.973  63.276  1.00  0.00           O  
ATOM    824  N   ARG B1082      80.776  59.511  68.089  1.00  0.00           N  
ATOM    825  CA  ARG B1082      81.289  59.861  69.411  1.00  0.00           C  
ATOM    826  C   ARG B1082      82.732  60.326  69.309  1.00  0.00           C  
ATOM    827  O   ARG B1082      83.257  60.923  70.236  1.00  0.00           O  
ATOM    828  CB  ARG B1082      81.182  58.667  70.386  1.00  0.00           C  
ATOM    829  CG  ARG B1082      82.286  57.608  70.253  1.00  0.00           C  
ATOM    830  CD  ARG B1082      82.250  56.560  71.382  1.00  0.00           C  
ATOM    831  NE  ARG B1082      83.594  56.118  71.770  1.00  0.00           N  
ATOM    832  CZ  ARG B1082      84.427  55.413  71.002  1.00  0.00           C  
ATOM    833  NH1 ARG B1082      84.073  55.043  69.781  1.00  0.00           N  
ATOM    834  NH2 ARG B1082      85.634  55.087  71.455  1.00  0.00           N  
ATOM    835  N   MET B1083      83.366  60.057  68.173  1.00  0.00           N  
ATOM    836  CA  MET B1083      84.749  60.468  67.969  1.00  0.00           C  
ATOM    837  C   MET B1083      84.858  61.977  68.163  1.00  0.00           C  
ATOM    838  O   MET B1083      84.239  62.744  67.423  1.00  0.00           O  
ATOM    839  CB  MET B1083      85.217  60.107  66.564  1.00  0.00           C  
ATOM    840  CG  MET B1083      86.718  59.958  66.453  1.00  0.00           C  
ATOM    841  SD  MET B1083      87.265  58.239  66.631  1.00  0.00           S  
ATOM    842  CE  MET B1083      86.650  57.804  68.283  1.00  0.00           C  
ATOM    843  N   THR B1085      85.648  62.396  69.156  1.00  0.00           N  
ATOM    844  CA  THR B1085      85.835  63.819  69.486  1.00  0.00           C  
ATOM    845  C   THR B1085      86.501  64.609  68.358  1.00  0.00           C  
ATOM    846  O   THR B1085      86.370  65.830  68.312  1.00  0.00           O  
ATOM    847  CB  THR B1085      86.669  64.008  70.794  1.00  0.00           C  
ATOM    848  OG1 THR B1085      86.024  63.327  71.884  1.00  0.00           O  
ATOM    849  CG2 THR B1085      86.782  65.491  71.138  1.00  0.00           C  
ATOM    850  N   GLN B1098      87.225  63.924  67.468  1.00  0.00           N  
ATOM    851  CA  GLN B1098      87.873  64.592  66.332  1.00  0.00           C  
ATOM    852  C   GLN B1098      86.756  64.839  65.304  1.00  0.00           C  
ATOM    853  O   GLN B1098      86.884  65.676  64.397  1.00  0.00           O  
ATOM    854  CB  GLN B1098      88.975  63.708  65.728  1.00  0.00           C  
ATOM    855  CG  GLN B1098      89.851  64.398  64.666  1.00  0.00           C  
ATOM    856  CD  GLN B1098      91.095  65.066  65.245  1.00  0.00           C  
ATOM    857  OE1 GLN B1098      91.982  65.505  64.503  1.00  0.00           O  
ATOM    858  NE2 GLN B1098      91.161  65.147  66.574  1.00  0.00           N  
ATOM    859  N   PHE B1099      85.665  64.088  65.463  1.00  0.00           N  
ATOM    860  CA  PHE B1099      84.491  64.219  64.612  1.00  0.00           C  
ATOM    861  C   PHE B1099      83.610  65.339  65.167  1.00  0.00           C  
ATOM    862  O   PHE B1099      83.316  66.307  64.469  1.00  0.00           O  
ATOM    863  CB  PHE B1099      83.668  62.927  64.579  1.00  0.00           C  
ATOM    864  CG  PHE B1099      82.215  63.152  64.214  1.00  0.00           C  
ATOM    865  CD1 PHE B1099      81.856  63.602  62.943  1.00  0.00           C  
ATOM    866  CD2 PHE B1099      81.210  62.969  65.163  1.00  0.00           C  
ATOM    867  CE1 PHE B1099      80.514  63.867  62.623  1.00  0.00           C  
ATOM    868  CE2 PHE B1099      79.867  63.232  64.854  1.00  0.00           C  
ATOM    869  CZ  PHE B1099      79.519  63.683  63.582  1.00  0.00           C  
ATOM    870  N   LYS B1100      83.192  65.197  66.425  1.00  0.00           N  
ATOM    871  CA  LYS B1100      82.334  66.191  67.079  1.00  0.00           C  
ATOM    872  C   LYS B1100      82.935  67.611  67.045  1.00  0.00           C  
ATOM    873  O   LYS B1100      82.228  68.601  67.269  1.00  0.00           O  
ATOM    874  CB  LYS B1100      82.069  65.778  68.532  1.00  0.00           C  
ATOM    875  CG  LYS B1100      81.550  64.355  68.686  1.00  0.00           C  
ATOM    876  CD  LYS B1100      81.543  63.907  70.148  1.00  0.00           C  
ATOM    877  CE  LYS B1100      80.328  64.413  70.914  1.00  0.00           C  
ATOM    878  NZ  LYS B1100      80.250  65.891  70.991  1.00  0.00           N  
ATOM    879  N   GLU B1101      84.236  67.699  66.761  1.00  0.00           N  
ATOM    880  CA  GLU B1101      84.942  68.979  66.683  1.00  0.00           C  
ATOM    881  C   GLU B1101      84.610  69.764  65.413  1.00  0.00           C  
ATOM    882  O   GLU B1101      84.138  70.901  65.484  1.00  0.00           O  
ATOM    883  CB  GLU B1101      86.465  68.758  66.759  1.00  0.00           C  
ATOM    884  CG  GLU B1101      87.059  68.787  68.177  1.00  0.00           C  
ATOM    885  CD  GLU B1101      88.580  68.610  68.194  1.00  0.00           C  
ATOM    886  OE1 GLU B1101      89.057  67.487  67.924  1.00  0.00           O  
ATOM    887  OE2 GLU B1101      89.298  69.599  68.465  1.00  0.00           O  
ATOM    888  N   LYS B1102      84.858  69.154  64.256  1.00  0.00           N  
ATOM    889  CA  LYS B1102      84.594  69.802  62.970  1.00  0.00           C  
ATOM    890  C   LYS B1102      83.131  69.695  62.506  1.00  0.00           C  
ATOM    891  O   LYS B1102      82.729  70.376  61.553  1.00  0.00           O  
ATOM    892  CB  LYS B1102      85.523  69.221  61.897  1.00  0.00           C  
ATOM    893  CG  LYS B1102      87.009  69.361  62.210  1.00  0.00           C  
ATOM    894  CD  LYS B1102      87.857  68.966  61.010  1.00  0.00           C  
ATOM    895  CE  LYS B1102      89.344  69.098  61.307  1.00  0.00           C  
ATOM    896  NZ  LYS B1102      90.182  68.839  60.100  1.00  0.00           N  
ATOM    897  N   SER B1103      82.346  68.853  63.189  1.00  0.00           N  
ATOM    898  CA  SER B1103      80.925  68.637  62.870  1.00  0.00           C  
ATOM    899  C   SER B1103      80.011  69.653  63.556  1.00  0.00           C  
ATOM    900  O   SER B1103      78.784  69.592  63.432  1.00  0.00           O  
ATOM    901  CB  SER B1103      80.492  67.208  63.259  1.00  0.00           C  
ATOM    902  OG  SER B1103      80.482  66.999  64.664  1.00  0.00           O  
ATOM    903  N   ALA B1104      80.623  70.589  64.275  1.00  0.00           N  
ATOM    904  CA  ALA B1104      79.891  71.629  64.990  1.00  0.00           C  
ATOM    905  C   ALA B1104      79.938  72.974  64.251  1.00  0.00           C  
ATOM    906  O   ALA B1104      78.944  73.707  64.223  1.00  0.00           O  
ATOM    907  CB  ALA B1104      80.460  71.781  66.407  1.00  0.00           C  
ATOM    908  N   GLY B1105      81.090  73.283  63.653  1.00  0.00           N  
ATOM    909  CA  GLY B1105      81.263  74.537  62.929  1.00  0.00           C  
ATOM    910  C   GLY B1105      81.111  74.452  61.418  1.00  0.00           C  
ATOM    911  O   GLY B1105      82.075  74.671  60.678  1.00  0.00           O  
ATOM    912  N   ALA B1106      79.892  74.132  60.972  1.00  0.00           N  
ATOM    913  CA  ALA B1106      79.540  74.011  59.549  1.00  0.00           C  
ATOM    914  C   ALA B1106      78.056  73.637  59.346  1.00  0.00           C  
ATOM    915  O   ALA B1106      77.410  73.090  60.247  1.00  0.00           O  
ATOM    916  CB  ALA B1106      80.435  72.969  58.877  1.00  0.00           C  
ATOM    917  N   ALA B1107      77.526  73.945  58.164  1.00  0.00           N  
ATOM    918  CA  ALA B1107      76.137  73.630  57.830  1.00  0.00           C  
ATOM    919  C   ALA B1107      76.069  72.180  57.340  1.00  0.00           C  
ATOM    920  O   ALA B1107      75.227  71.393  57.785  1.00  0.00           O  
ATOM    921  CB  ALA B1107      75.628  74.577  56.742  1.00  0.00           C  
ATOM    922  N   ALA B1179      76.976  71.841  56.424  1.00  0.00           N  
ATOM    923  CA  ALA B1179      77.069  70.496  55.860  1.00  0.00           C  
ATOM    924  C   ALA B1179      78.529  70.116  55.598  1.00  0.00           C  
ATOM    925  O   ALA B1179      79.239  70.815  54.870  1.00  0.00           O  
ATOM    926  CB  ALA B1179      76.263  70.410  54.565  1.00  0.00           C  
ATOM    927  N   ALA B1192      78.970  69.012  56.203  1.00  0.00           N  
ATOM    928  CA  ALA B1192      80.339  68.520  56.034  1.00  0.00           C  
ATOM    929  C   ALA B1192      80.350  67.223  55.207  1.00  0.00           C  
ATOM    930  O   ALA B1192      79.331  66.527  55.101  1.00  0.00           O  
ATOM    931  CB  ALA B1192      80.981  68.282  57.403  1.00  0.00           C  
ATOM    932  N   ALA B1193      81.501  66.913  54.612  1.00  0.00           N  
ATOM    933  CA  ALA B1193      81.649  65.704  53.811  1.00  0.00           C  
ATOM    934  C   ALA B1193      81.447  64.525  54.738  1.00  0.00           C  
ATOM    935  O   ALA B1193      81.896  64.542  55.882  1.00  0.00           O  
ATOM    936  CB  ALA B1193      83.046  65.637  53.192  1.00  0.00           C  
ATOM    937  N   ALA B1194      80.757  63.504  54.255  1.00  0.00           N  
ATOM    938  CA  ALA B1194      80.532  62.320  55.062  1.00  0.00           C  
ATOM    939  C   ALA B1194      81.890  61.696  55.379  1.00  0.00           C  
ATOM    940  O   ALA B1194      81.996  60.850  56.262  1.00  0.00           O  
ATOM    941  CB  ALA B1194      79.660  61.328  54.303  1.00  0.00           C  
ATOM    942  N   GLY B1195      82.925  62.120  54.655  1.00  0.00           N  
ATOM    943  CA  GLY B1195      84.266  61.591  54.871  1.00  0.00           C  
ATOM    944  C   GLY B1195      84.848  62.013  56.204  1.00  0.00           C  
ATOM    945  O   GLY B1195      85.709  61.336  56.757  1.00  0.00           O  
ATOM    946  N   LEU B1196      84.369  63.137  56.716  1.00  0.00           N  
ATOM    947  CA  LEU B1196      84.815  63.660  57.997  1.00  0.00           C  
ATOM    948  C   LEU B1196      84.250  62.829  59.146  1.00  0.00           C  
ATOM    949  O   LEU B1196      84.632  63.010  60.292  1.00  0.00           O  
ATOM    950  CB  LEU B1196      84.350  65.110  58.158  1.00  0.00           C  
ATOM    951  CG  LEU B1196      85.426  66.185  58.200  1.00  0.00           C  
ATOM    952  CD1 LEU B1196      86.343  66.068  57.002  1.00  0.00           C  
ATOM    953  CD2 LEU B1196      84.758  67.534  58.233  1.00  0.00           C  
ATOM    954  N   LEU B1198      83.334  61.928  58.835  1.00  0.00           N  
ATOM    955  CA  LEU B1198      82.716  61.103  59.845  1.00  0.00           C  
ATOM    956  C   LEU B1198      83.038  59.651  59.596  1.00  0.00           C  
ATOM    957  O   LEU B1198      82.817  58.811  60.460  1.00  0.00           O  
ATOM    958  CB  LEU B1198      81.198  61.271  59.829  1.00  0.00           C  
ATOM    959  CG  LEU B1198      80.352  60.160  60.474  1.00  0.00           C  
ATOM    960  CD1 LEU B1198      80.512  60.206  61.983  1.00  0.00           C  
ATOM    961  CD2 LEU B1198      78.879  60.322  60.114  1.00  0.00           C  
ATOM    962  N   THR B1199      83.556  59.332  58.418  1.00  0.00           N  
ATOM    963  CA  THR B1199      83.859  57.941  58.112  1.00  0.00           C  
ATOM    964  C   THR B1199      85.325  57.621  57.872  1.00  0.00           C  
ATOM    965  O   THR B1199      85.641  56.535  57.396  1.00  0.00           O  
ATOM    966  CB  THR B1199      83.045  57.478  56.896  1.00  0.00           C  
ATOM    967  OG1 THR B1199      83.341  58.323  55.780  1.00  0.00           O  
ATOM    968  CG2 THR B1199      81.558  57.543  57.203  1.00  0.00           C  
ATOM    969  N   TYR B1200      86.221  58.547  58.208  1.00  0.00           N  
ATOM    970  CA  TYR B1200      87.650  58.295  58.011  1.00  0.00           C  
ATOM    971  C   TYR B1200      88.244  57.351  59.052  1.00  0.00           C  
ATOM    972  O   TYR B1200      89.250  56.706  58.784  1.00  0.00           O  
ATOM    973  CB  TYR B1200      88.463  59.591  57.996  1.00  0.00           C  
ATOM    974  CG  TYR B1200      88.557  60.288  59.330  1.00  0.00           C  
ATOM    975  CD1 TYR B1200      89.555  59.964  60.244  1.00  0.00           C  
ATOM    976  CD2 TYR B1200      87.621  61.261  59.693  1.00  0.00           C  
ATOM    977  CE1 TYR B1200      89.619  60.597  61.490  1.00  0.00           C  
ATOM    978  CE2 TYR B1200      87.675  61.893  60.931  1.00  0.00           C  
ATOM    979  CZ  TYR B1200      88.672  61.556  61.822  1.00  0.00           C  
ATOM    980  OH  TYR B1200      88.674  62.188  63.036  1.00  0.00           O  
ATOM    981  N   PRO B1201      87.650  57.271  60.259  1.00  0.00           N  
ATOM    982  CA  PRO B1201      88.210  56.360  61.257  1.00  0.00           C  
ATOM    983  C   PRO B1201      88.391  54.944  60.705  1.00  0.00           C  
ATOM    984  O   PRO B1201      89.487  54.396  60.765  1.00  0.00           O  
ATOM    985  CB  PRO B1201      87.190  56.434  62.384  1.00  0.00           C  
ATOM    986  CG  PRO B1201      86.833  57.868  62.364  1.00  0.00           C  
ATOM    987  CD  PRO B1201      86.605  58.108  60.874  1.00  0.00           C  
ATOM    988  N   PRO B1202      87.328  54.341  60.150  1.00  0.00           N  
ATOM    989  CA  PRO B1202      87.473  52.988  59.614  1.00  0.00           C  
ATOM    990  C   PRO B1202      88.609  52.887  58.604  1.00  0.00           C  
ATOM    991  O   PRO B1202      89.274  51.862  58.518  1.00  0.00           O  
ATOM    992  CB  PRO B1202      86.112  52.721  59.006  1.00  0.00           C  
ATOM    993  CG  PRO B1202      85.191  53.520  59.907  1.00  0.00           C  
ATOM    994  CD  PRO B1202      85.941  54.814  60.028  1.00  0.00           C  
ATOM    995  N   LEU B1203      88.846  53.949  57.843  1.00  0.00           N  
ATOM    996  CA  LEU B1203      89.916  53.933  56.843  1.00  0.00           C  
ATOM    997  C   LEU B1203      91.275  54.041  57.510  1.00  0.00           C  
ATOM    998  O   LEU B1203      92.241  53.402  57.098  1.00  0.00           O  
ATOM    999  CB  LEU B1203      89.734  55.081  55.837  1.00  0.00           C  
ATOM   1000  CG  LEU B1203      90.907  55.373  54.903  1.00  0.00           C  
ATOM   1001  CD1 LEU B1203      91.285  54.145  54.125  1.00  0.00           C  
ATOM   1002  CD2 LEU B1203      90.538  56.512  53.985  1.00  0.00           C  
ATOM   1003  N   MET B1204      91.350  54.881  58.534  1.00  0.00           N  
ATOM   1004  CA  MET B1204      92.592  55.067  59.281  1.00  0.00           C  
ATOM   1005  C   MET B1204      92.957  53.745  59.969  1.00  0.00           C  
ATOM   1006  O   MET B1204      94.117  53.314  59.941  1.00  0.00           O  
ATOM   1007  CB  MET B1204      92.400  56.139  60.336  1.00  0.00           C  
ATOM   1008  CG  MET B1204      93.527  56.218  61.337  1.00  0.00           C  
ATOM   1009  SD  MET B1204      92.989  57.198  62.732  1.00  0.00           S  
ATOM   1010  CE  MET B1204      93.444  58.774  62.120  1.00  0.00           C  
ATOM   1011  N   ALA B1205      91.954  53.120  60.593  1.00  0.00           N  
ATOM   1012  CA  ALA B1205      92.135  51.838  61.260  1.00  0.00           C  
ATOM   1013  C   ALA B1205      92.704  50.840  60.269  1.00  0.00           C  
ATOM   1014  O   ALA B1205      93.620  50.096  60.585  1.00  0.00           O  
ATOM   1015  CB  ALA B1205      90.820  51.334  61.801  1.00  0.00           C  
ATOM   1016  N   ALA B1206      92.161  50.826  59.061  1.00  0.00           N  
ATOM   1017  CA  ALA B1206      92.653  49.922  58.044  1.00  0.00           C  
ATOM   1018  C   ALA B1206      94.111  50.199  57.676  1.00  0.00           C  
ATOM   1019  O   ALA B1206      94.870  49.270  57.481  1.00  0.00           O  
ATOM   1020  CB  ALA B1206      91.779  50.010  56.811  1.00  0.00           C  
ATOM   1021  N   ASP B1207      94.506  51.466  57.587  1.00  0.00           N  
ATOM   1022  CA  ASP B1207      95.881  51.801  57.215  1.00  0.00           C  
ATOM   1023  C   ASP B1207      96.838  51.104  58.150  1.00  0.00           C  
ATOM   1024  O   ASP B1207      97.842  50.527  57.731  1.00  0.00           O  
ATOM   1025  CB  ASP B1207      96.157  53.312  57.316  1.00  0.00           C  
ATOM   1026  CG  ASP B1207      95.191  54.164  56.502  1.00  0.00           C  
ATOM   1027  OD1 ASP B1207      94.726  53.717  55.438  1.00  0.00           O  
ATOM   1028  OD2 ASP B1207      94.919  55.305  56.925  1.00  0.00           O  
ATOM   1029  N   ILE B1208      96.518  51.197  59.437  1.00  0.00           N  
ATOM   1030  CA  ILE B1208      97.324  50.604  60.501  1.00  0.00           C  
ATOM   1031  C   ILE B1208      97.215  49.073  60.503  1.00  0.00           C  
ATOM   1032  O   ILE B1208      98.202  48.405  60.247  1.00  0.00           O  
ATOM   1033  CB  ILE B1208      96.889  51.147  61.887  1.00  0.00           C  
ATOM   1034  CG1 ILE B1208      97.063  52.657  61.930  1.00  0.00           C  
ATOM   1035  CG2 ILE B1208      97.720  50.505  62.990  1.00  0.00           C  
ATOM   1036  CD1 ILE B1208      96.517  53.281  63.205  1.00  0.00           C  
ATOM   1037  N   LEU B1209      96.020  48.538  60.767  1.00  0.00           N  
ATOM   1038  CA  LEU B1209      95.828  47.102  60.816  1.00  0.00           C  
ATOM   1039  C   LEU B1209      96.294  46.301  59.604  1.00  0.00           C  
ATOM   1040  O   LEU B1209      96.658  45.133  59.729  1.00  0.00           O  
ATOM   1041  CB  LEU B1209      94.374  46.741  61.090  1.00  0.00           C  
ATOM   1042  CG  LEU B1209      93.597  47.407  62.218  1.00  0.00           C  
ATOM   1043  CD1 LEU B1209      92.386  46.551  62.470  1.00  0.00           C  
ATOM   1044  CD2 LEU B1209      94.413  47.544  63.476  1.00  0.00           C  
ATOM   1045  N   LEU B1210      96.304  46.889  58.422  1.00  0.00           N  
ATOM   1046  CA  LEU B1210      96.727  46.126  57.245  1.00  0.00           C  
ATOM   1047  C   LEU B1210      98.163  45.632  57.245  1.00  0.00           C  
ATOM   1048  O   LEU B1210      98.489  44.698  56.517  1.00  0.00           O  
ATOM   1049  CB  LEU B1210      96.502  46.942  55.969  1.00  0.00           C  
ATOM   1050  CG  LEU B1210      95.107  46.856  55.340  1.00  0.00           C  
ATOM   1051  CD1 LEU B1210      95.000  47.900  54.274  1.00  0.00           C  
ATOM   1052  CD2 LEU B1210      94.871  45.471  54.787  1.00  0.00           C  
ATOM   1053  N   TYR B1211      99.027  46.243  58.045  1.00  0.00           N  
ATOM   1054  CA  TYR B1211     100.432  45.834  58.044  1.00  0.00           C  
ATOM   1055  C   TYR B1211     100.906  45.112  59.308  1.00  0.00           C  
ATOM   1056  O   TYR B1211     102.109  44.913  59.507  1.00  0.00           O  
ATOM   1057  CB  TYR B1211     101.307  47.064  57.761  1.00  0.00           C  
ATOM   1058  CG  TYR B1211     101.000  47.710  56.425  1.00  0.00           C  
ATOM   1059  CD1 TYR B1211     101.474  47.157  55.236  1.00  0.00           C  
ATOM   1060  CD2 TYR B1211     100.168  48.831  56.345  1.00  0.00           C  
ATOM   1061  CE1 TYR B1211     101.117  47.701  53.997  1.00  0.00           C  
ATOM   1062  CE2 TYR B1211      99.804  49.381  55.113  1.00  0.00           C  
ATOM   1063  CZ  TYR B1211     100.279  48.810  53.946  1.00  0.00           C  
ATOM   1064  OH  TYR B1211      99.891  49.340  52.738  1.00  0.00           O  
ATOM   1065  N   ASN B1291      99.946  44.689  60.131  1.00  0.00           N  
ATOM   1066  CA  ASN B1291     100.241  44.014  61.389  1.00  0.00           C  
ATOM   1067  C   ASN B1291     101.150  44.902  62.232  1.00  0.00           C  
ATOM   1068  O   ASN B1291     101.910  44.416  63.066  1.00  0.00           O  
ATOM   1069  CB  ASN B1291     100.930  42.668  61.146  1.00  0.00           C  
ATOM   1070  CG  ASN B1291      99.988  41.623  60.581  1.00  0.00           C  
ATOM   1071  OD1 ASN B1291      99.909  41.428  59.361  1.00  0.00           O  
ATOM   1072  ND2 ASN B1291      99.252  40.952  61.466  1.00  0.00           N  
ATOM   1073  N   THR B1292     101.058  46.210  62.016  1.00  0.00           N  
ATOM   1074  CA  THR B1292     101.892  47.147  62.742  1.00  0.00           C  
ATOM   1075  C   THR B1292     101.702  46.974  64.241  1.00  0.00           C  
ATOM   1076  O   THR B1292     100.590  46.685  64.722  1.00  0.00           O  
ATOM   1077  CB  THR B1292     101.601  48.604  62.314  1.00  0.00           C  
ATOM   1078  OG1 THR B1292     100.635  49.200  63.186  1.00  0.00           O  
ATOM   1079  CG2 THR B1292     101.046  48.631  60.892  1.00  0.00           C  
ATOM   1080  N   ASP B1293     102.811  47.132  64.967  1.00  0.00           N  
ATOM   1081  CA  ASP B1293     102.865  46.988  66.428  1.00  0.00           C  
ATOM   1082  C   ASP B1293     102.819  48.334  67.127  1.00  0.00           C  
ATOM   1083  O   ASP B1293     102.091  48.526  68.098  1.00  0.00           O  
ATOM   1084  CB  ASP B1293     104.166  46.282  66.831  1.00  0.00           C  
ATOM   1085  CG  ASP B1293     104.248  44.857  66.319  1.00  0.00           C  
ATOM   1086  OD1 ASP B1293     103.551  43.990  66.889  1.00  0.00           O  
ATOM   1087  OD2 ASP B1293     105.009  44.608  65.352  1.00  0.00           O  
ATOM   1088  N   ILE B1294     103.623  49.260  66.631  1.00  0.00           N  
ATOM   1089  CA  ILE B1294     103.693  50.582  67.217  1.00  0.00           C  
ATOM   1090  C   ILE B1294     103.244  51.660  66.244  1.00  0.00           C  
ATOM   1091  O   ILE B1294     103.681  51.708  65.088  1.00  0.00           O  
ATOM   1092  CB  ILE B1294     105.120  50.895  67.637  1.00  0.00           C  
ATOM   1093  CG1 ILE B1294     105.615  49.827  68.600  1.00  0.00           C  
ATOM   1094  CG2 ILE B1294     105.185  52.256  68.282  1.00  0.00           C  
ATOM   1095  CD1 ILE B1294     107.139  49.783  68.707  1.00  0.00           C  
ATOM   1096  N   VAL B1295     102.377  52.535  66.727  1.00  0.00           N  
ATOM   1097  CA  VAL B1295     101.882  53.631  65.917  1.00  0.00           C  
ATOM   1098  C   VAL B1295     102.256  54.904  66.649  1.00  0.00           C  
ATOM   1099  O   VAL B1295     101.644  55.258  67.660  1.00  0.00           O  
ATOM   1100  CB  VAL B1295     100.356  53.562  65.754  1.00  0.00           C  
ATOM   1101  CG1 VAL B1295      99.898  54.666  64.851  1.00  0.00           C  
ATOM   1102  CG2 VAL B1295      99.962  52.210  65.188  1.00  0.00           C  
ATOM   1103  N   PRO B1296     103.296  55.591  66.171  1.00  0.00           N  
ATOM   1104  CA  PRO B1296     103.739  56.833  66.799  1.00  0.00           C  
ATOM   1105  C   PRO B1296     102.697  57.917  66.597  1.00  0.00           C  
ATOM   1106  O   PRO B1296     102.525  58.397  65.487  1.00  0.00           O  
ATOM   1107  CB  PRO B1296     105.040  57.134  66.063  1.00  0.00           C  
ATOM   1108  CG  PRO B1296     104.800  56.547  64.698  1.00  0.00           C  
ATOM   1109  CD  PRO B1296     104.173  55.225  65.048  1.00  0.00           C  
ATOM   1110  N   VAL B1297     101.992  58.299  67.655  1.00  0.00           N  
ATOM   1111  CA  VAL B1297     100.978  59.338  67.524  1.00  0.00           C  
ATOM   1112  C   VAL B1297     101.041  60.370  68.633  1.00  0.00           C  
ATOM   1113  O   VAL B1297     101.636  60.131  69.683  1.00  0.00           O  
ATOM   1114  CB  VAL B1297      99.556  58.759  67.537  1.00  0.00           C  
ATOM   1115  CG1 VAL B1297      99.395  57.756  66.419  1.00  0.00           C  
ATOM   1116  CG2 VAL B1297      99.263  58.138  68.892  1.00  0.00           C  
ATOM   1117  N   GLY B1298     100.412  61.516  68.384  1.00  0.00           N  
ATOM   1118  CA  GLY B1298     100.363  62.587  69.364  1.00  0.00           C  
ATOM   1119  C   GLY B1298      99.243  62.316  70.353  1.00  0.00           C  
ATOM   1120  O   GLY B1298      98.366  61.495  70.077  1.00  0.00           O  
ATOM   1121  N   GLU B1299      99.257  62.999  71.499  1.00  0.00           N  
ATOM   1122  CA  GLU B1299      98.231  62.795  72.531  1.00  0.00           C  
ATOM   1123  C   GLU B1299      96.822  63.095  72.008  1.00  0.00           C  
ATOM   1124  O   GLU B1299      95.832  62.573  72.520  1.00  0.00           O  
ATOM   1125  CB  GLU B1299      98.525  63.673  73.759  1.00  0.00           C  
ATOM   1126  CG  GLU B1299      99.992  63.703  74.200  1.00  0.00           C  
ATOM   1127  CD  GLU B1299     100.812  64.775  73.479  1.00  0.00           C  
ATOM   1128  OE1 GLU B1299     100.877  64.751  72.230  1.00  0.00           O  
ATOM   1129  OE2 GLU B1299     101.394  65.650  74.164  1.00  0.00           O  
ATOM   1130  N   ASP B1300      96.751  63.934  70.978  1.00  0.00           N  
ATOM   1131  CA  ASP B1300      95.487  64.334  70.359  1.00  0.00           C  
ATOM   1132  C   ASP B1300      94.912  63.260  69.433  1.00  0.00           C  
ATOM   1133  O   ASP B1300      93.793  63.384  68.926  1.00  0.00           O  
ATOM   1134  CB  ASP B1300      95.697  65.625  69.564  1.00  0.00           C  
ATOM   1135  CG  ASP B1300      96.859  65.521  68.587  1.00  0.00           C  
ATOM   1136  OD1 ASP B1300      98.004  65.267  69.042  1.00  0.00           O  
ATOM   1137  OD2 ASP B1300      96.630  65.693  67.365  1.00  0.00           O  
ATOM   1138  N   GLN B1301      95.689  62.209  69.204  1.00  0.00           N  
ATOM   1139  CA  GLN B1301      95.258  61.123  68.334  1.00  0.00           C  
ATOM   1140  C   GLN B1301      95.120  59.799  69.090  1.00  0.00           C  
ATOM   1141  O   GLN B1301      94.623  58.825  68.536  1.00  0.00           O  
ATOM   1142  CB  GLN B1301      96.245  60.979  67.169  1.00  0.00           C  
ATOM   1143  CG  GLN B1301      96.204  62.138  66.170  1.00  0.00           C  
ATOM   1144  CD  GLN B1301      95.532  61.755  64.850  1.00  0.00           C  
ATOM   1145  OE1 GLN B1301      95.134  62.619  64.061  1.00  0.00           O  
ATOM   1146  NE2 GLN B1301      95.412  60.453  64.603  1.00  0.00           N  
ATOM   1147  N   LYS B1302      95.547  59.771  70.352  1.00  0.00           N  
ATOM   1148  CA  LYS B1302      95.449  58.561  71.164  1.00  0.00           C  
ATOM   1149  C   LYS B1302      94.053  57.977  71.042  1.00  0.00           C  
ATOM   1150  O   LYS B1302      93.878  56.787  70.799  1.00  0.00           O  
ATOM   1151  CB  LYS B1302      95.735  58.876  72.633  1.00  0.00           C  
ATOM   1152  CG  LYS B1302      95.436  57.721  73.601  1.00  0.00           C  
ATOM   1153  CD  LYS B1302      96.480  56.601  73.543  1.00  0.00           C  
ATOM   1154  CE  LYS B1302      97.809  57.058  74.143  1.00  0.00           C  
ATOM   1155  NZ  LYS B1302      98.833  55.973  74.212  1.00  0.00           N  
ATOM   1156  N   GLN B1303      93.061  58.833  71.219  1.00  0.00           N  
ATOM   1157  CA  GLN B1303      91.672  58.425  71.121  1.00  0.00           C  
ATOM   1158  C   GLN B1303      91.408  57.668  69.813  1.00  0.00           C  
ATOM   1159  O   GLN B1303      90.556  56.784  69.766  1.00  0.00           O  
ATOM   1160  CB  GLN B1303      90.782  59.660  71.188  1.00  0.00           C  
ATOM   1161  CG  GLN B1303      89.306  59.378  71.301  1.00  0.00           C  
ATOM   1162  CD  GLN B1303      88.479  60.534  70.771  1.00  0.00           C  
ATOM   1163  OE1 GLN B1303      88.765  61.706  71.049  1.00  0.00           O  
ATOM   1164  NE2 GLN B1303      87.439  60.210  70.012  1.00  0.00           N  
ATOM   1165  N   HIS B1304      92.125  58.025  68.749  1.00  0.00           N  
ATOM   1166  CA  HIS B1304      91.953  57.359  67.460  1.00  0.00           C  
ATOM   1167  C   HIS B1304      92.532  55.956  67.469  1.00  0.00           C  
ATOM   1168  O   HIS B1304      91.920  55.028  66.940  1.00  0.00           O  
ATOM   1169  CB  HIS B1304      92.607  58.159  66.328  1.00  0.00           C  
ATOM   1170  CG  HIS B1304      91.784  59.312  65.858  1.00  0.00           C  
ATOM   1171  ND1 HIS B1304      90.429  59.210  65.636  1.00  0.00           N  
ATOM   1172  CD2 HIS B1304      92.123  60.588  65.559  1.00  0.00           C  
ATOM   1173  CE1 HIS B1304      89.967  60.375  65.222  1.00  0.00           C  
ATOM   1174  NE2 HIS B1304      90.975  61.228  65.168  1.00  0.00           N  
ATOM   1175  N   ILE B1306      93.717  55.801  68.050  1.00  0.00           N  
ATOM   1176  CA  ILE B1306      94.337  54.490  68.119  1.00  0.00           C  
ATOM   1177  C   ILE B1306      93.472  53.566  68.951  1.00  0.00           C  
ATOM   1178  O   ILE B1306      93.466  52.358  68.745  1.00  0.00           O  
ATOM   1179  CB  ILE B1306      95.704  54.553  68.755  1.00  0.00           C  
ATOM   1180  CG1 ILE B1306      96.597  55.470  67.941  1.00  0.00           C  
ATOM   1181  CG2 ILE B1306      96.308  53.168  68.780  1.00  0.00           C  
ATOM   1182  CD1 ILE B1306      96.803  54.969  66.536  1.00  0.00           C  
ATOM   1183  N   GLU B1310      92.741  54.147  69.894  1.00  0.00           N  
ATOM   1184  CA  GLU B1310      91.859  53.372  70.745  1.00  0.00           C  
ATOM   1185  C   GLU B1310      90.817  52.665  69.887  1.00  0.00           C  
ATOM   1186  O   GLU B1310      90.651  51.454  69.981  1.00  0.00           O  
ATOM   1187  CB  GLU B1310      91.164  54.271  71.784  1.00  0.00           C  
ATOM   1188  CG  GLU B1310      92.067  54.803  72.918  1.00  0.00           C  
ATOM   1189  CD  GLU B1310      92.728  53.685  73.735  1.00  0.00           C  
ATOM   1190  OE1 GLU B1310      91.995  52.788  74.237  1.00  0.00           O  
ATOM   1191  OE2 GLU B1310      93.980  53.714  73.875  1.00  0.00           O  
ATOM   1192  N   LEU B1312      90.122  53.422  69.041  1.00  0.00           N  
ATOM   1193  CA  LEU B1312      89.095  52.854  68.174  1.00  0.00           C  
ATOM   1194  C   LEU B1312      89.664  51.775  67.252  1.00  0.00           C  
ATOM   1195  O   LEU B1312      89.075  50.703  67.119  1.00  0.00           O  
ATOM   1196  CB  LEU B1312      88.447  53.942  67.329  1.00  0.00           C  
ATOM   1197  CG  LEU B1312      87.400  53.414  66.357  1.00  0.00           C  
ATOM   1198  CD1 LEU B1312      86.154  52.964  67.111  1.00  0.00           C  
ATOM   1199  CD2 LEU B1312      87.064  54.503  65.373  1.00  0.00           C  
ATOM   1200  N   THR B1314      90.797  52.051  66.616  1.00  0.00           N  
ATOM   1201  CA  THR B1314      91.381  51.054  65.737  1.00  0.00           C  
ATOM   1202  C   THR B1314      91.775  49.797  66.510  1.00  0.00           C  
ATOM   1203  O   THR B1314      91.815  48.696  65.948  1.00  0.00           O  
ATOM   1204  CB  THR B1314      92.606  51.604  64.939  1.00  0.00           C  
ATOM   1205  OG1 THR B1314      93.674  50.648  64.960  1.00  0.00           O  
ATOM   1206  CG2 THR B1314      93.077  52.901  65.499  1.00  0.00           C  
ATOM   1207  N   ARG B1316      92.055  49.943  67.803  1.00  0.00           N  
ATOM   1208  CA  ARG B1316      92.413  48.778  68.619  1.00  0.00           C  
ATOM   1209  C   ARG B1316      91.155  47.945  68.829  1.00  0.00           C  
ATOM   1210  O   ARG B1316      91.152  46.739  68.593  1.00  0.00           O  
ATOM   1211  CB  ARG B1316      92.998  49.206  69.974  1.00  0.00           C  
ATOM   1212  CG  ARG B1316      94.477  49.568  69.916  1.00  0.00           C  
ATOM   1213  CD  ARG B1316      95.005  50.028  71.266  1.00  0.00           C  
ATOM   1214  NE  ARG B1316      94.803  49.032  72.300  1.00  0.00           N  
ATOM   1215  CZ  ARG B1316      95.768  48.572  73.092  1.00  0.00           C  
ATOM   1216  NH1 ARG B1316      97.010  49.027  72.962  1.00  0.00           N  
ATOM   1217  NH2 ARG B1316      95.496  47.651  74.018  1.00  0.00           N  
ATOM   1218  N   ASP B1317      90.087  48.608  69.253  1.00  0.00           N  
ATOM   1219  CA  ASP B1317      88.829  47.942  69.482  1.00  0.00           C  
ATOM   1220  C   ASP B1317      88.408  47.197  68.240  1.00  0.00           C  
ATOM   1221  O   ASP B1317      88.086  46.019  68.306  1.00  0.00           O  
ATOM   1222  CB  ASP B1317      87.734  48.942  69.838  1.00  0.00           C  
ATOM   1223  CG  ASP B1317      87.956  49.601  71.171  1.00  0.00           C  
ATOM   1224  OD1 ASP B1317      88.614  48.966  72.019  1.00  0.00           O  
ATOM   1225  OD2 ASP B1317      87.461  50.743  71.373  1.00  0.00           O  
ATOM   1226  N   LEU B1318      88.396  47.891  67.105  1.00  0.00           N  
ATOM   1227  CA  LEU B1318      87.991  47.269  65.843  1.00  0.00           C  
ATOM   1228  C   LEU B1318      88.756  45.977  65.593  1.00  0.00           C  
ATOM   1229  O   LEU B1318      88.159  44.945  65.300  1.00  0.00           O  
ATOM   1230  CB  LEU B1318      88.190  48.232  64.657  1.00  0.00           C  
ATOM   1231  CG  LEU B1318      87.180  49.369  64.498  1.00  0.00           C  
ATOM   1232  CD1 LEU B1318      87.626  50.279  63.375  1.00  0.00           C  
ATOM   1233  CD2 LEU B1318      85.798  48.806  64.238  1.00  0.00           C  
ATOM   1234  N   ALA B1319      90.075  46.033  65.728  1.00  0.00           N  
ATOM   1235  CA  ALA B1319      90.900  44.856  65.514  1.00  0.00           C  
ATOM   1236  C   ALA B1319      90.416  43.724  66.402  1.00  0.00           C  
ATOM   1237  O   ALA B1319      90.045  42.657  65.928  1.00  0.00           O  
ATOM   1238  CB  ALA B1319      92.353  45.173  65.815  1.00  0.00           C  
ATOM   1239  N   GLU B1321      90.396  43.966  67.698  1.00  0.00           N  
ATOM   1240  CA  GLU B1321      89.971  42.941  68.620  1.00  0.00           C  
ATOM   1241  C   GLU B1321      88.602  42.368  68.287  1.00  0.00           C  
ATOM   1242  O   GLU B1321      88.404  41.153  68.305  1.00  0.00           O  
ATOM   1243  CB  GLU B1321      89.986  43.486  70.044  1.00  0.00           C  
ATOM   1244  CG  GLU B1321      90.287  42.426  71.072  1.00  0.00           C  
ATOM   1245  CD  GLU B1321      90.571  43.010  72.423  1.00  0.00           C  
ATOM   1246  OE1 GLU B1321      89.631  43.575  73.032  1.00  0.00           O  
ATOM   1247  OE2 GLU B1321      91.739  42.904  72.869  1.00  0.00           O  
ATOM   1248  N   ARG B1322      87.658  43.241  67.970  1.00  0.00           N  
ATOM   1249  CA  ARG B1322      86.296  42.815  67.645  1.00  0.00           C  
ATOM   1250  C   ARG B1322      86.284  41.901  66.426  1.00  0.00           C  
ATOM   1251  O   ARG B1322      85.555  40.900  66.382  1.00  0.00           O  
ATOM   1252  CB  ARG B1322      85.409  44.041  67.389  1.00  0.00           C  
ATOM   1253  CG  ARG B1322      83.973  43.703  67.035  1.00  0.00           C  
ATOM   1254  CD  ARG B1322      83.194  44.964  66.745  1.00  0.00           C  
ATOM   1255  NE  ARG B1322      83.118  45.853  67.893  1.00  0.00           N  
ATOM   1256  CZ  ARG B1322      82.983  47.176  67.803  1.00  0.00           C  
ATOM   1257  NH1 ARG B1322      82.917  47.749  66.617  1.00  0.00           N  
ATOM   1258  NH2 ARG B1322      82.902  47.935  68.893  1.00  0.00           N  
ATOM   1259  N   PHE B1323      87.100  42.257  65.439  1.00  0.00           N  
ATOM   1260  CA  PHE B1323      87.195  41.481  64.215  1.00  0.00           C  
ATOM   1261  C   PHE B1323      87.864  40.153  64.514  1.00  0.00           C  
ATOM   1262  O   PHE B1323      87.503  39.134  63.923  1.00  0.00           O  
ATOM   1263  CB  PHE B1323      87.994  42.241  63.143  1.00  0.00           C  
ATOM   1264  CG  PHE B1323      88.059  41.535  61.814  1.00  0.00           C  
ATOM   1265  CD1 PHE B1323      88.974  40.510  61.594  1.00  0.00           C  
ATOM   1266  CD2 PHE B1323      87.156  41.849  60.804  1.00  0.00           C  
ATOM   1267  CE1 PHE B1323      88.995  39.810  60.383  1.00  0.00           C  
ATOM   1268  CE2 PHE B1323      87.169  41.159  59.597  1.00  0.00           C  
ATOM   1269  CZ  PHE B1323      88.088  40.133  59.391  1.00  0.00           C  
ATOM   1270  N   ASN B1324      88.834  40.160  65.433  1.00  0.00           N  
ATOM   1271  CA  ASN B1324      89.548  38.934  65.803  1.00  0.00           C  
ATOM   1272  C   ASN B1324      88.644  37.920  66.484  1.00  0.00           C  
ATOM   1273  O   ASN B1324      88.700  36.737  66.182  1.00  0.00           O  
ATOM   1274  CB  ASN B1324      90.706  39.232  66.733  1.00  0.00           C  
ATOM   1275  CG  ASN B1324      91.908  39.755  66.007  1.00  0.00           C  
ATOM   1276  OD1 ASN B1324      92.206  39.337  64.895  1.00  0.00           O  
ATOM   1277  ND2 ASN B1324      92.622  40.672  66.638  1.00  0.00           N  
ATOM   1278  N   LYS B1325      87.820  38.381  67.414  1.00  0.00           N  
ATOM   1279  CA  LYS B1325      86.922  37.481  68.096  1.00  0.00           C  
ATOM   1280  C   LYS B1325      85.840  36.976  67.161  1.00  0.00           C  
ATOM   1281  O   LYS B1325      85.594  35.774  67.084  1.00  0.00           O  
ATOM   1282  CB  LYS B1325      86.281  38.163  69.305  1.00  0.00           C  
ATOM   1283  CG  LYS B1325      87.270  38.660  70.325  1.00  0.00           C  
ATOM   1284  CD  LYS B1325      86.582  39.049  71.618  1.00  0.00           C  
ATOM   1285  CE  LYS B1325      87.579  39.698  72.581  1.00  0.00           C  
ATOM   1286  NZ  LYS B1325      88.800  38.869  72.807  1.00  0.00           N  
ATOM   1287  N   ARG B1326      85.198  37.885  66.434  1.00  0.00           N  
ATOM   1288  CA  ARG B1326      84.116  37.493  65.527  1.00  0.00           C  
ATOM   1289  C   ARG B1326      84.588  36.547  64.427  1.00  0.00           C  
ATOM   1290  O   ARG B1326      83.947  35.530  64.179  1.00  0.00           O  
ATOM   1291  CB  ARG B1326      83.438  38.731  64.887  1.00  0.00           C  
ATOM   1292  CG  ARG B1326      81.967  38.485  64.439  1.00  0.00           C  
ATOM   1293  CD  ARG B1326      81.414  39.490  63.386  1.00  0.00           C  
ATOM   1294  NE  ARG B1326      81.372  40.884  63.846  1.00  0.00           N  
ATOM   1295  CZ  ARG B1326      80.493  41.378  64.719  1.00  0.00           C  
ATOM   1296  NH1 ARG B1326      79.557  40.594  65.243  1.00  0.00           N  
ATOM   1297  NH2 ARG B1326      80.552  42.661  65.073  1.00  0.00           N  
ATOM   1298  N   TYR B1327      85.711  36.856  63.784  1.00  0.00           N  
ATOM   1299  CA  TYR B1327      86.183  36.003  62.693  1.00  0.00           C  
ATOM   1300  C   TYR B1327      87.461  35.198  62.942  1.00  0.00           C  
ATOM   1301  O   TYR B1327      87.880  34.404  62.095  1.00  0.00           O  
ATOM   1302  CB  TYR B1327      86.360  36.832  61.405  1.00  0.00           C  
ATOM   1303  CG  TYR B1327      85.108  37.554  60.952  1.00  0.00           C  
ATOM   1304  CD1 TYR B1327      84.792  38.817  61.447  1.00  0.00           C  
ATOM   1305  CD2 TYR B1327      84.205  36.947  60.078  1.00  0.00           C  
ATOM   1306  CE1 TYR B1327      83.613  39.450  61.090  1.00  0.00           C  
ATOM   1307  CE2 TYR B1327      83.019  37.580  59.714  1.00  0.00           C  
ATOM   1308  CZ  TYR B1327      82.728  38.826  60.228  1.00  0.00           C  
ATOM   1309  OH  TYR B1327      81.537  39.445  59.907  1.00  0.00           O  
ATOM   1310  N   GLY B1328      88.083  35.391  64.097  1.00  0.00           N  
ATOM   1311  CA  GLY B1328      89.309  34.669  64.383  1.00  0.00           C  
ATOM   1312  C   GLY B1328      90.525  35.573  64.329  1.00  0.00           C  
ATOM   1313  O   GLY B1328      90.591  36.477  63.508  1.00  0.00           O  
ATOM   1314  N   GLU B1329      91.489  35.322  65.209  1.00  0.00           N  
ATOM   1315  CA  GLU B1329      92.724  36.111  65.298  1.00  0.00           C  
ATOM   1316  C   GLU B1329      93.375  36.348  63.941  1.00  0.00           C  
ATOM   1317  O   GLU B1329      93.724  35.398  63.249  1.00  0.00           O  
ATOM   1318  CB  GLU B1329      93.707  35.405  66.228  1.00  0.00           C  
ATOM   1319  CG  GLU B1329      95.042  36.102  66.405  1.00  0.00           C  
ATOM   1320  CD  GLU B1329      95.387  36.290  67.873  1.00  0.00           C  
ATOM   1321  OE1 GLU B1329      95.063  35.373  68.665  1.00  0.00           O  
ATOM   1322  OE2 GLU B1329      95.985  37.337  68.230  1.00  0.00           O  
ATOM   1323  N   LEU B1341      93.554  37.622  63.591  1.00  0.00           N  
ATOM   1324  CA  LEU B1341      94.127  38.012  62.312  1.00  0.00           C  
ATOM   1325  C   LEU B1341      94.914  39.307  62.428  1.00  0.00           C  
ATOM   1326  O   LEU B1341      96.049  39.404  61.960  1.00  0.00           O  
ATOM   1327  CB  LEU B1341      93.003  38.206  61.293  1.00  0.00           C  
ATOM   1328  CG  LEU B1341      93.305  37.971  59.817  1.00  0.00           C  
ATOM   1329  CD1 LEU B1341      92.365  38.836  59.009  1.00  0.00           C  
ATOM   1330  CD2 LEU B1341      94.752  38.313  59.491  1.00  0.00           C  
ATOM   1331  N   PHE B1342      94.293  40.306  63.046  1.00  0.00           N  
ATOM   1332  CA  PHE B1342      94.915  41.619  63.212  1.00  0.00           C  
ATOM   1333  C   PHE B1342      95.747  41.683  64.469  1.00  0.00           C  
ATOM   1334  O   PHE B1342      95.457  40.999  65.447  1.00  0.00           O  
ATOM   1335  CB  PHE B1342      93.853  42.724  63.291  1.00  0.00           C  
ATOM   1336  CG  PHE B1342      93.113  42.938  62.022  1.00  0.00           C  
ATOM   1337  CD1 PHE B1342      93.801  43.171  60.834  1.00  0.00           C  
ATOM   1338  CD2 PHE B1342      91.733  42.902  62.004  1.00  0.00           C  
ATOM   1339  CE1 PHE B1342      93.121  43.360  59.656  1.00  0.00           C  
ATOM   1340  CE2 PHE B1342      91.045  43.092  60.827  1.00  0.00           C  
ATOM   1341  CZ  PHE B1342      91.739  43.321  59.648  1.00  0.00           C  
ATOM   1342  N   THR B1344      96.761  42.534  64.441  1.00  0.00           N  
ATOM   1343  CA  THR B1344      97.638  42.715  65.578  1.00  0.00           C  
ATOM   1344  C   THR B1344      97.213  43.951  66.350  1.00  0.00           C  
ATOM   1345  O   THR B1344      97.317  45.055  65.820  1.00  0.00           O  
ATOM   1346  CB  THR B1344      99.061  42.930  65.106  1.00  0.00           C  
ATOM   1347  OG1 THR B1344      99.419  41.887  64.198  1.00  0.00           O  
ATOM   1348  CG2 THR B1344     100.004  42.935  66.262  1.00  0.00           C  
ATOM   1349  N   ILE B1345      96.728  43.794  67.584  1.00  0.00           N  
ATOM   1350  CA  ILE B1345      96.326  44.980  68.346  1.00  0.00           C  
ATOM   1351  C   ILE B1345      97.519  45.927  68.439  1.00  0.00           C  
ATOM   1352  O   ILE B1345      98.521  45.599  69.065  1.00  0.00           O  
ATOM   1353  CB  ILE B1345      95.845  44.642  69.763  1.00  0.00           C  
ATOM   1354  CG1 ILE B1345      94.482  43.948  69.711  1.00  0.00           C  
ATOM   1355  CG2 ILE B1345      95.719  45.932  70.570  1.00  0.00           C  
ATOM   1356  CD1 ILE B1345      94.516  42.628  69.023  1.00  0.00           C  
ATOM   1357  N   PRO B1347      97.425  47.112  67.798  1.00  0.00           N  
ATOM   1358  CA  PRO B1347      98.496  48.113  67.796  1.00  0.00           C  
ATOM   1359  C   PRO B1347      98.574  48.852  69.110  1.00  0.00           C  
ATOM   1360  O   PRO B1347      97.627  48.842  69.898  1.00  0.00           O  
ATOM   1361  CB  PRO B1347      98.091  49.033  66.668  1.00  0.00           C  
ATOM   1362  CG  PRO B1347      96.614  49.068  66.842  1.00  0.00           C  
ATOM   1363  CD  PRO B1347      96.278  47.596  67.008  1.00  0.00           C  
ATOM   1364  N   GLU B1348      99.709  49.502  69.328  1.00  0.00           N  
ATOM   1365  CA  GLU B1348      99.952  50.268  70.544  1.00  0.00           C  
ATOM   1366  C   GLU B1348     100.429  51.671  70.187  1.00  0.00           C  
ATOM   1367  O   GLU B1348     101.312  51.839  69.344  1.00  0.00           O  
ATOM   1368  CB  GLU B1348     101.007  49.560  71.402  1.00  0.00           C  
ATOM   1369  CG  GLU B1348     101.381  50.295  72.687  1.00  0.00           C  
ATOM   1370  CD  GLU B1348     102.437  49.557  73.487  1.00  0.00           C  
ATOM   1371  OE1 GLU B1348     102.122  48.455  73.991  1.00  0.00           O  
ATOM   1372  OE2 GLU B1348     103.578  50.074  73.600  1.00  0.00           O  
ATOM   1373  N   ALA B1349      99.847  52.674  70.835  1.00  0.00           N  
ATOM   1374  CA  ALA B1349     100.226  54.053  70.566  1.00  0.00           C  
ATOM   1375  C   ALA B1349     101.395  54.498  71.438  1.00  0.00           C  
ATOM   1376  O   ALA B1349     101.231  54.718  72.633  1.00  0.00           O  
ATOM   1377  CB  ALA B1349      99.033  54.970  70.794  1.00  0.00           C  
ATOM   1378  N   ARG B1350     102.576  54.619  70.840  1.00  0.00           N  
ATOM   1379  CA  ARG B1350     103.759  55.055  71.574  1.00  0.00           C  
ATOM   1380  C   ARG B1350     103.966  56.531  71.202  1.00  0.00           C  
ATOM   1381  O   ARG B1350     103.939  56.869  70.029  1.00  0.00           O  
ATOM   1382  CB  ARG B1350     104.980  54.236  71.138  1.00  0.00           C  
ATOM   1383  CG  ARG B1350     106.235  54.431  71.985  1.00  0.00           C  
ATOM   1384  CD  ARG B1350     107.494  53.830  71.323  1.00  0.00           C  
ATOM   1385  NE  ARG B1350     108.027  54.679  70.244  1.00  0.00           N  
ATOM   1386  CZ  ARG B1350     109.050  54.349  69.459  1.00  0.00           C  
ATOM   1387  NH1 ARG B1350     109.664  53.182  69.620  1.00  0.00           N  
ATOM   1388  NH2 ARG B1350     109.459  55.189  68.519  1.00  0.00           N  
ATOM   1389  N   ILE B1351     104.168  57.428  72.162  1.00  0.00           N  
ATOM   1390  CA  ILE B1351     104.389  58.834  71.810  1.00  0.00           C  
ATOM   1391  C   ILE B1351     105.824  59.057  71.305  1.00  0.00           C  
ATOM   1392  O   ILE B1351     106.614  58.118  71.190  1.00  0.00           O  
ATOM   1393  CB  ILE B1351     104.102  59.760  73.001  1.00  0.00           C  
ATOM   1394  CG1 ILE B1351     104.757  59.211  74.259  1.00  0.00           C  
ATOM   1395  CG2 ILE B1351     102.615  59.862  73.240  1.00  0.00           C  
ATOM   1396  CD1 ILE B1351     106.274  59.234  74.232  1.00  0.00           C  
ATOM   1397  N   PRO B1352     106.183  60.305  70.996  1.00  0.00           N  
ATOM   1398  CA  PRO B1352     107.441  60.483  70.272  1.00  0.00           C  
ATOM   1399  C   PRO B1352     108.603  60.730  71.226  1.00  0.00           C  
ATOM   1400  O   PRO B1352     109.722  61.052  70.817  1.00  0.00           O  
ATOM   1401  CB  PRO B1352     107.287  61.651  69.318  1.00  0.00           C  
ATOM   1402  CG  PRO B1352     106.019  62.387  69.668  1.00  0.00           C  
ATOM   1403  CD  PRO B1352     105.218  61.276  70.498  1.00  0.00           C  
ATOM   1404  N   LYS B1353     108.298  60.632  72.528  1.00  0.00           N  
ATOM   1405  CA  LYS B1353     109.327  60.816  73.534  1.00  0.00           C  
ATOM   1406  C   LYS B1353     109.212  62.214  74.145  1.00  0.00           C  
ATOM   1407  O   LYS B1353     109.987  62.611  75.004  1.00  0.00           O  
ATOM   1408  CB  LYS B1353     110.695  60.659  72.848  1.00  0.00           C  
ATOM   1409  CG  LYS B1353     110.902  59.265  72.249  1.00  0.00           C  
ATOM   1410  CD  LYS B1353     110.557  58.157  73.252  1.00  0.00           C  
ATOM   1411  CE  LYS B1353     110.096  56.890  72.553  1.00  0.00           C  
ATOM   1412  NZ  LYS B1353     110.395  56.992  71.145  1.00  0.00           N  
ATOM   1413  N   VAL B1354     108.157  62.905  73.681  1.00  0.00           N  
ATOM   1414  CA  VAL B1354     107.987  64.268  74.147  1.00  0.00           C  
ATOM   1415  C   VAL B1354     109.034  65.031  75.046  1.00  0.00           C  
ATOM   1416  O   VAL B1354     108.812  65.864  75.940  1.00  0.00           O  
ATOM   1417  CB  VAL B1354     106.576  64.327  74.941  1.00  0.00           C  
ATOM   1418  CG1 VAL B1354     105.684  65.522  74.579  1.00  0.00           C  
ATOM   1419  CG2 VAL B1354     105.849  63.053  74.578  1.00  0.00           C  
ATOM   1420  N   GLY B1355     110.286  65.322  74.704  1.00  0.00           N  
ATOM   1421  CA  GLY B1355     111.100  66.174  75.550  1.00  0.00           C  
ATOM   1422  C   GLY B1355     111.452  67.469  74.844  1.00  0.00           C  
ATOM   1423  O   GLY B1355     111.428  68.555  75.427  1.00  0.00           O  
ATOM   1424  N   ALA B1356     111.788  67.337  73.566  1.00  0.00           N  
ATOM   1425  CA  ALA B1356     112.153  68.482  72.749  1.00  0.00           C  
ATOM   1426  C   ALA B1356     110.912  69.119  72.130  1.00  0.00           C  
ATOM   1427  O   ALA B1356     110.718  69.024  70.917  1.00  0.00           O  
ATOM   1428  CB  ALA B1356     113.113  68.048  71.665  1.00  0.00           C  
ATOM   1429  N   ARG B1360     110.079  69.763  72.959  1.00  0.00           N  
ATOM   1430  CA  ARG B1360     108.849  70.415  72.485  1.00  0.00           C  
ATOM   1431  C   ARG B1360     109.147  71.850  72.052  1.00  0.00           C  
ATOM   1432  O   ARG B1360     109.122  72.758  72.867  1.00  0.00           O  
ATOM   1433  CB  ARG B1360     107.793  70.415  73.599  1.00  0.00           C  
ATOM   1434  CG  ARG B1360     106.524  69.639  73.264  1.00  0.00           C  
ATOM   1435  CD  ARG B1360     105.569  70.437  72.382  1.00  0.00           C  
ATOM   1436  NE  ARG B1360     104.867  71.477  73.134  1.00  0.00           N  
ATOM   1437  CZ  ARG B1360     103.886  71.247  74.004  1.00  0.00           C  
ATOM   1438  NH1 ARG B1360     103.485  70.005  74.233  1.00  0.00           N  
ATOM   1439  NH2 ARG B1360     103.310  72.256  74.650  1.00  0.00           N  
ATOM   1440  N   ILE B1361     109.425  72.044  70.768  1.00  0.00           N  
ATOM   1441  CA  ILE B1361     109.724  73.365  70.248  1.00  0.00           C  
ATOM   1442  C   ILE B1361     108.485  74.283  70.212  1.00  0.00           C  
ATOM   1443  O   ILE B1361     107.512  73.997  69.508  1.00  0.00           O  
ATOM   1444  CB  ILE B1361     110.325  73.254  68.834  1.00  0.00           C  
ATOM   1445  CG1 ILE B1361     111.497  72.286  68.861  1.00  0.00           C  
ATOM   1446  CG2 ILE B1361     110.770  74.601  68.346  1.00  0.00           C  
ATOM   1447  CD1 ILE B1361     112.539  72.615  69.887  1.00  0.00           C  
ATOM   1448  N   MET B1365     108.522  75.385  70.966  1.00  0.00           N  
ATOM   1449  CA  MET B1365     107.403  76.327  71.020  1.00  0.00           C  
ATOM   1450  C   MET B1365     107.384  77.321  69.859  1.00  0.00           C  
ATOM   1451  O   MET B1365     108.319  77.374  69.062  1.00  0.00           O  
ATOM   1452  CB  MET B1365     107.449  77.088  72.349  1.00  0.00           C  
ATOM   1453  CG  MET B1365     107.527  76.199  73.558  1.00  0.00           C  
ATOM   1454  SD  MET B1365     106.123  75.100  73.642  1.00  0.00           S  
ATOM   1455  CE  MET B1365     105.579  75.402  75.313  1.00  0.00           C  
ATOM   1456  N   SER B1366     106.310  78.103  69.771  1.00  0.00           N  
ATOM   1457  CA  SER B1366     106.161  79.125  68.722  1.00  0.00           C  
ATOM   1458  C   SER B1366     107.232  80.228  68.841  1.00  0.00           C  
ATOM   1459  O   SER B1366     107.620  80.608  69.946  1.00  0.00           O  
ATOM   1460  CB  SER B1366     104.767  79.766  68.810  1.00  0.00           C  
ATOM   1461  OG  SER B1366     104.641  80.878  67.945  1.00  0.00           O  
ATOM   1462  N   LEU B1368     107.710  80.747  67.713  1.00  0.00           N  
ATOM   1463  CA  LEU B1368     108.712  81.796  67.781  1.00  0.00           C  
ATOM   1464  C   LEU B1368     108.105  83.134  68.217  1.00  0.00           C  
ATOM   1465  O   LEU B1368     108.833  84.065  68.598  1.00  0.00           O  
ATOM   1466  CB  LEU B1368     109.425  81.965  66.440  1.00  0.00           C  
ATOM   1467  CG  LEU B1368     110.353  80.833  66.018  1.00  0.00           C  
ATOM   1468  CD1 LEU B1368     111.054  81.228  64.729  1.00  0.00           C  
ATOM   1469  CD2 LEU B1368     111.382  80.550  67.099  1.00  0.00           C  
ATOM   1470  N   VAL B1369     106.778  83.226  68.178  1.00  0.00           N  
ATOM   1471  CA  VAL B1369     106.079  84.450  68.573  1.00  0.00           C  
ATOM   1472  C   VAL B1369     105.275  84.284  69.863  1.00  0.00           C  
ATOM   1473  O   VAL B1369     104.867  85.275  70.476  1.00  0.00           O  
ATOM   1474  CB  VAL B1369     105.105  84.911  67.487  1.00  0.00           C  
ATOM   1475  CG1 VAL B1369     105.854  85.200  66.200  1.00  0.00           C  
ATOM   1476  CG2 VAL B1369     104.059  83.848  67.259  1.00  0.00           C  
ATOM   1477  N   ASP B1370     105.013  83.038  70.254  1.00  0.00           N  
ATOM   1478  CA  ASP B1370     104.275  82.764  71.487  1.00  0.00           C  
ATOM   1479  C   ASP B1370     104.968  81.591  72.158  1.00  0.00           C  
ATOM   1480  O   ASP B1370     104.680  80.437  71.879  1.00  0.00           O  
ATOM   1481  CB  ASP B1370     102.818  82.411  71.202  1.00  0.00           C  
ATOM   1482  CG  ASP B1370     101.974  82.359  72.471  1.00  0.00           C  
ATOM   1483  OD1 ASP B1370     102.569  82.220  73.562  1.00  0.00           O  
ATOM   1484  OD2 ASP B1370     100.727  82.453  72.377  1.00  0.00           O  
ATOM   1485  N   PRO B1371     105.902  81.881  73.068  1.00  0.00           N  
ATOM   1486  CA  PRO B1371     106.673  80.868  73.803  1.00  0.00           C  
ATOM   1487  C   PRO B1371     105.819  79.845  74.543  1.00  0.00           C  
ATOM   1488  O   PRO B1371     106.263  78.730  74.792  1.00  0.00           O  
ATOM   1489  CB  PRO B1371     107.517  81.706  74.760  1.00  0.00           C  
ATOM   1490  CG  PRO B1371     107.701  83.003  74.005  1.00  0.00           C  
ATOM   1491  CD  PRO B1371     106.315  83.240  73.459  1.00  0.00           C  
ATOM   1492  N   THR B1372     104.596  80.228  74.887  1.00  0.00           N  
ATOM   1493  CA  THR B1372     103.708  79.331  75.600  1.00  0.00           C  
ATOM   1494  C   THR B1372     103.039  78.375  74.643  1.00  0.00           C  
ATOM   1495  O   THR B1372     102.798  77.217  74.974  1.00  0.00           O  
ATOM   1496  CB  THR B1372     102.612  80.098  76.350  1.00  0.00           C  
ATOM   1497  OG1 THR B1372     101.836  80.862  75.423  1.00  0.00           O  
ATOM   1498  CG2 THR B1372     103.226  81.038  77.357  1.00  0.00           C  
ATOM   1499  N   LYS B1373     102.731  78.867  73.450  1.00  0.00           N  
ATOM   1500  CA  LYS B1373     102.077  78.050  72.436  1.00  0.00           C  
ATOM   1501  C   LYS B1373     103.102  77.170  71.698  1.00  0.00           C  
ATOM   1502  O   LYS B1373     104.287  77.499  71.627  1.00  0.00           O  
ATOM   1503  CB  LYS B1373     101.339  78.960  71.448  1.00  0.00           C  
ATOM   1504  CG  LYS B1373     100.339  78.231  70.582  1.00  0.00           C  
ATOM   1505  CD  LYS B1373      99.699  79.149  69.548  1.00  0.00           C  
ATOM   1506  CE  LYS B1373      98.641  78.384  68.741  1.00  0.00           C  
ATOM   1507  NZ  LYS B1373      98.012  79.175  67.642  1.00  0.00           N  
ATOM   1508  N   LYS B1414     102.643  76.041  71.164  1.00  0.00           N  
ATOM   1509  CA  LYS B1414     103.522  75.127  70.435  1.00  0.00           C  
ATOM   1510  C   LYS B1414     103.747  75.531  68.972  1.00  0.00           C  
ATOM   1511  O   LYS B1414     102.895  76.163  68.348  1.00  0.00           O  
ATOM   1512  CB  LYS B1414     102.954  73.704  70.488  1.00  0.00           C  
ATOM   1513  CG  LYS B1414     103.488  72.769  69.407  1.00  0.00           C  
ATOM   1514  CD  LYS B1414     102.899  71.364  69.568  1.00  0.00           C  
ATOM   1515  CE  LYS B1414     103.169  70.449  68.351  1.00  0.00           C  
ATOM   1516  NZ  LYS B1414     102.441  70.843  67.082  1.00  0.00           N  
ATOM   1517  N   MET B1415     104.897  75.161  68.424  1.00  0.00           N  
ATOM   1518  CA  MET B1415     105.181  75.494  67.045  1.00  0.00           C  
ATOM   1519  C   MET B1415     104.350  74.609  66.129  1.00  0.00           C  
ATOM   1520  O   MET B1415     104.640  73.427  65.964  1.00  0.00           O  
ATOM   1521  CB  MET B1415     106.660  75.308  66.737  1.00  0.00           C  
ATOM   1522  CG  MET B1415     107.002  75.742  65.349  1.00  0.00           C  
ATOM   1523  SD  MET B1415     108.719  75.627  64.992  1.00  0.00           S  
ATOM   1524  CE  MET B1415     109.220  77.324  65.249  1.00  0.00           C  
ATOM   1525  N   SER B1416     103.308  75.183  65.535  1.00  0.00           N  
ATOM   1526  CA  SER B1416     102.423  74.439  64.632  1.00  0.00           C  
ATOM   1527  C   SER B1416     102.524  74.850  63.158  1.00  0.00           C  
ATOM   1528  O   SER B1416     102.635  76.040  62.828  1.00  0.00           O  
ATOM   1529  CB  SER B1416     100.974  74.593  65.090  1.00  0.00           C  
ATOM   1530  OG  SER B1416     100.106  73.954  64.194  1.00  0.00           O  
ATOM   1531  N   LYS B1417     102.453  73.852  62.277  1.00  0.00           N  
ATOM   1532  CA  LYS B1417     102.529  74.058  60.825  1.00  0.00           C  
ATOM   1533  C   LYS B1417     101.345  74.927  60.394  1.00  0.00           C  
ATOM   1534  O   LYS B1417     101.422  75.632  59.392  1.00  0.00           O  
ATOM   1535  CB  LYS B1417     102.470  72.699  60.072  1.00  0.00           C  
ATOM   1536  CG  LYS B1417     103.041  71.456  60.849  1.00  0.00           C  
ATOM   1537  CD  LYS B1417     102.095  71.014  61.991  1.00  0.00           C  
ATOM   1538  CE  LYS B1417     102.783  70.205  63.053  1.00  0.00           C  
ATOM   1539  NZ  LYS B1417     101.895  70.140  64.226  1.00  0.00           N  
ATOM   1540  N   SER B1434     100.268  74.879  61.180  1.00  0.00           N  
ATOM   1541  CA  SER B1434      99.050  75.620  60.888  1.00  0.00           C  
ATOM   1542  C   SER B1434      98.839  76.873  61.740  1.00  0.00           C  
ATOM   1543  O   SER B1434      97.697  77.228  62.071  1.00  0.00           O  
ATOM   1544  CB  SER B1434      97.842  74.712  61.068  1.00  0.00           C  
ATOM   1545  OG  SER B1434      97.644  74.432  62.431  1.00  0.00           O  
ATOM   1546  N   ASP B1435      99.926  77.538  62.112  1.00  0.00           N  
ATOM   1547  CA  ASP B1435      99.804  78.747  62.907  1.00  0.00           C  
ATOM   1548  C   ASP B1435      99.438  79.864  61.930  1.00  0.00           C  
ATOM   1549  O   ASP B1435      99.949  79.920  60.802  1.00  0.00           O  
ATOM   1550  CB  ASP B1435     101.133  79.047  63.636  1.00  0.00           C  
ATOM   1551  CG  ASP B1435     101.026  80.208  64.633  1.00  0.00           C  
ATOM   1552  OD1 ASP B1435     100.793  81.363  64.185  1.00  0.00           O  
ATOM   1553  OD2 ASP B1435     101.189  79.961  65.861  1.00  0.00           O  
ATOM   1554  N   PRO B1440      98.509  80.740  62.338  1.00  0.00           N  
ATOM   1555  CA  PRO B1440      98.035  81.879  61.542  1.00  0.00           C  
ATOM   1556  C   PRO B1440      99.152  82.874  61.239  1.00  0.00           C  
ATOM   1557  O   PRO B1440      98.992  83.759  60.401  1.00  0.00           O  
ATOM   1558  CB  PRO B1440      96.970  82.502  62.437  1.00  0.00           C  
ATOM   1559  CG  PRO B1440      96.427  81.327  63.179  1.00  0.00           C  
ATOM   1560  CD  PRO B1440      97.666  80.553  63.532  1.00  0.00           C  
ATOM   1561  N   ASN B1441     100.280  82.722  61.927  1.00  0.00           N  
ATOM   1562  CA  ASN B1441     101.413  83.619  61.760  1.00  0.00           C  
ATOM   1563  C   ASN B1441     102.664  82.864  61.300  1.00  0.00           C  
ATOM   1564  O   ASN B1441     103.284  82.139  62.079  1.00  0.00           O  
ATOM   1565  CB  ASN B1441     101.663  84.325  63.093  1.00  0.00           C  
ATOM   1566  CG  ASN B1441     102.562  85.524  62.962  1.00  0.00           C  
ATOM   1567  OD1 ASN B1441     102.641  86.342  63.870  1.00  0.00           O  
ATOM   1568  ND2 ASN B1441     103.254  85.635  61.834  1.00  0.00           N  
ATOM   1569  N   PRO B1444     103.049  83.020  60.026  1.00  0.00           N  
ATOM   1570  CA  PRO B1444     104.229  82.346  59.470  1.00  0.00           C  
ATOM   1571  C   PRO B1444     105.532  82.707  60.169  1.00  0.00           C  
ATOM   1572  O   PRO B1444     106.570  82.066  59.949  1.00  0.00           O  
ATOM   1573  CB  PRO B1444     104.215  82.778  58.010  1.00  0.00           C  
ATOM   1574  CG  PRO B1444     103.604  84.137  58.078  1.00  0.00           C  
ATOM   1575  CD  PRO B1444     102.440  83.907  59.027  1.00  0.00           C  
ATOM   1576  N   LYS B1450     105.471  83.745  61.000  1.00  0.00           N  
ATOM   1577  CA  LYS B1450     106.634  84.212  61.759  1.00  0.00           C  
ATOM   1578  C   LYS B1450     106.782  83.334  63.006  1.00  0.00           C  
ATOM   1579  O   LYS B1450     107.780  83.420  63.730  1.00  0.00           O  
ATOM   1580  CB  LYS B1450     106.432  85.673  62.194  1.00  0.00           C  
ATOM   1581  CG  LYS B1450     106.205  86.665  61.058  1.00  0.00           C  
ATOM   1582  CD  LYS B1450     107.500  87.328  60.586  1.00  0.00           C  
ATOM   1583  CE  LYS B1450     107.781  88.648  61.324  1.00  0.00           C  
ATOM   1584  NZ  LYS B1450     107.963  88.489  62.806  1.00  0.00           N  
ATOM   1585  N   ALA B1452     105.780  82.487  63.239  1.00  0.00           N  
ATOM   1586  CA  ALA B1452     105.774  81.615  64.396  1.00  0.00           C  
ATOM   1587  C   ALA B1452     106.502  80.314  64.161  1.00  0.00           C  
ATOM   1588  O   ALA B1452     106.796  79.603  65.112  1.00  0.00           O  
ATOM   1589  CB  ALA B1452     104.349  81.338  64.833  1.00  0.00           C  
ATOM   1590  N   TYR B1455     106.808  79.996  62.910  1.00  0.00           N  
ATOM   1591  CA  TYR B1455     107.499  78.739  62.619  1.00  0.00           C  
ATOM   1592  C   TYR B1455     108.528  78.833  61.513  1.00  0.00           C  
ATOM   1593  O   TYR B1455     108.529  79.768  60.728  1.00  0.00           O  
ATOM   1594  CB  TYR B1455     106.474  77.653  62.263  1.00  0.00           C  
ATOM   1595  CG  TYR B1455     105.584  78.002  61.089  1.00  0.00           C  
ATOM   1596  CD1 TYR B1455     106.059  77.931  59.779  1.00  0.00           C  
ATOM   1597  CD2 TYR B1455     104.276  78.455  61.296  1.00  0.00           C  
ATOM   1598  CE1 TYR B1455     105.254  78.313  58.705  1.00  0.00           C  
ATOM   1599  CE2 TYR B1455     103.461  78.837  60.231  1.00  0.00           C  
ATOM   1600  CZ  TYR B1455     103.954  78.770  58.938  1.00  0.00           C  
ATOM   1601  OH  TYR B1455     103.153  79.201  57.897  1.00  0.00           O  
ATOM   1602  N   ILE B1456     109.402  77.845  61.457  1.00  0.00           N  
ATOM   1603  CA  ILE B1456     110.422  77.803  60.430  1.00  0.00           C  
ATOM   1604  C   ILE B1456     110.232  76.496  59.653  1.00  0.00           C  
ATOM   1605  O   ILE B1456     110.134  75.425  60.249  1.00  0.00           O  
ATOM   1606  CB  ILE B1456     111.827  77.853  61.056  1.00  0.00           C  
ATOM   1607  CG1 ILE B1456     112.036  79.199  61.730  1.00  0.00           C  
ATOM   1608  CG2 ILE B1456     112.895  77.626  59.994  1.00  0.00           C  
ATOM   1609  CD1 ILE B1456     113.421  79.370  62.309  1.00  0.00           C  
ATOM   1610  N   THR B1457     110.162  76.591  58.328  1.00  0.00           N  
ATOM   1611  CA  THR B1457     109.956  75.426  57.475  1.00  0.00           C  
ATOM   1612  C   THR B1457     111.265  74.819  57.028  1.00  0.00           C  
ATOM   1613  O   THR B1457     112.252  75.531  56.893  1.00  0.00           O  
ATOM   1614  CB  THR B1457     109.165  75.808  56.221  1.00  0.00           C  
ATOM   1615  OG1 THR B1457     107.895  76.314  56.623  1.00  0.00           O  
ATOM   1616  CG2 THR B1457     108.969  74.602  55.310  1.00  0.00           C  
ATOM   1617  N   LEU B1458     111.296  73.508  56.795  1.00  0.00           N  
ATOM   1618  CA  LEU B1458     112.537  72.900  56.326  1.00  0.00           C  
ATOM   1619  C   LEU B1458     112.936  73.505  54.981  1.00  0.00           C  
ATOM   1620  O   LEU B1458     114.079  73.368  54.545  1.00  0.00           O  
ATOM   1621  CB  LEU B1458     112.393  71.383  56.194  1.00  0.00           C  
ATOM   1622  CG  LEU B1458     112.118  70.596  57.481  1.00  0.00           C  
ATOM   1623  CD1 LEU B1458     112.386  69.123  57.217  1.00  0.00           C  
ATOM   1624  CD2 LEU B1458     113.022  71.077  58.600  1.00  0.00           C  
ATOM   1625  N   LEU B1459     112.006  74.196  54.328  1.00  0.00           N  
ATOM   1626  CA  LEU B1459     112.317  74.797  53.039  1.00  0.00           C  
ATOM   1627  C   LEU B1459     112.565  76.302  53.080  1.00  0.00           C  
ATOM   1628  O   LEU B1459     112.944  76.881  52.065  1.00  0.00           O  
ATOM   1629  CB  LEU B1459     111.209  74.480  52.038  1.00  0.00           C  
ATOM   1630  CG  LEU B1459     110.922  72.994  51.777  1.00  0.00           C  
ATOM   1631  CD1 LEU B1459     109.915  72.923  50.655  1.00  0.00           C  
ATOM   1632  CD2 LEU B1459     112.185  72.221  51.392  1.00  0.00           C  
ATOM   1633  N   ASP B1460     112.350  76.933  54.238  1.00  0.00           N  
ATOM   1634  CA  ASP B1460     112.582  78.377  54.392  1.00  0.00           C  
ATOM   1635  C   ASP B1460     114.000  78.736  53.966  1.00  0.00           C  
ATOM   1636  O   ASP B1460     114.952  78.086  54.384  1.00  0.00           O  
ATOM   1637  CB  ASP B1460     112.387  78.803  55.852  1.00  0.00           C  
ATOM   1638  CG  ASP B1460     110.930  78.879  56.251  1.00  0.00           C  
ATOM   1639  OD1 ASP B1460     110.079  78.669  55.372  1.00  0.00           O  
ATOM   1640  OD2 ASP B1460     110.632  79.151  57.436  1.00  0.00           O  
ATOM   1641  N   ASP B1461     114.147  79.770  53.143  1.00  0.00           N  
ATOM   1642  CA  ASP B1461     115.483  80.163  52.697  1.00  0.00           C  
ATOM   1643  C   ASP B1461     116.229  80.926  53.783  1.00  0.00           C  
ATOM   1644  O   ASP B1461     115.621  81.445  54.723  1.00  0.00           O  
ATOM   1645  CB  ASP B1461     115.427  81.018  51.427  1.00  0.00           C  
ATOM   1646  CG  ASP B1461     114.611  82.278  51.605  1.00  0.00           C  
ATOM   1647  OD1 ASP B1461     114.836  82.998  52.601  1.00  0.00           O  
ATOM   1648  OD2 ASP B1461     113.745  82.559  50.745  1.00  0.00           O  
ATOM   1649  N   ALA B1462     117.554  80.993  53.645  1.00  0.00           N  
ATOM   1650  CA  ALA B1462     118.414  81.676  54.614  1.00  0.00           C  
ATOM   1651  C   ALA B1462     117.854  83.030  55.020  1.00  0.00           C  
ATOM   1652  O   ALA B1462     117.812  83.354  56.204  1.00  0.00           O  
ATOM   1653  CB  ALA B1462     119.798  81.853  54.038  1.00  0.00           C  
ATOM   1654  N   LYS B1463     117.421  83.816  54.038  1.00  0.00           N  
ATOM   1655  CA  LYS B1463     116.874  85.136  54.323  1.00  0.00           C  
ATOM   1656  C   LYS B1463     115.681  85.093  55.289  1.00  0.00           C  
ATOM   1657  O   LYS B1463     115.584  85.899  56.214  1.00  0.00           O  
ATOM   1658  CB  LYS B1463     116.482  85.842  53.007  1.00  0.00           C  
ATOM   1659  CG  LYS B1463     116.141  87.344  53.133  1.00  0.00           C  
ATOM   1660  CD  LYS B1463     116.165  88.081  51.775  1.00  0.00           C  
ATOM   1661  CE  LYS B1463     114.916  87.827  50.895  1.00  0.00           C  
ATOM   1662  NZ  LYS B1463     114.729  86.416  50.395  1.00  0.00           N  
ATOM   1663  N   THR B1465     114.782  84.142  55.091  1.00  0.00           N  
ATOM   1664  CA  THR B1465     113.600  84.031  55.942  1.00  0.00           C  
ATOM   1665  C   THR B1465     113.945  83.508  57.320  1.00  0.00           C  
ATOM   1666  O   THR B1465     113.434  83.994  58.320  1.00  0.00           O  
ATOM   1667  CB  THR B1465     112.577  83.075  55.331  1.00  0.00           C  
ATOM   1668  OG1 THR B1465     112.331  83.451  53.972  1.00  0.00           O  
ATOM   1669  CG2 THR B1465     111.284  83.104  56.124  1.00  0.00           C  
ATOM   1670  N   ILE B1467     114.787  82.482  57.362  1.00  0.00           N  
ATOM   1671  CA  ILE B1467     115.203  81.894  58.624  1.00  0.00           C  
ATOM   1672  C   ILE B1467     115.846  82.976  59.480  1.00  0.00           C  
ATOM   1673  O   ILE B1467     115.674  83.020  60.705  1.00  0.00           O  
ATOM   1674  CB  ILE B1467     116.223  80.781  58.398  1.00  0.00           C  
ATOM   1675  CG1 ILE B1467     115.554  79.641  57.642  1.00  0.00           C  
ATOM   1676  CG2 ILE B1467     116.775  80.321  59.730  1.00  0.00           C  
ATOM   1677  CD1 ILE B1467     116.471  78.544  57.289  1.00  0.00           C  
ATOM   1678  N   GLU B1468     116.589  83.860  58.824  1.00  0.00           N  
ATOM   1679  CA  GLU B1468     117.264  84.943  59.523  1.00  0.00           C  
ATOM   1680  C   GLU B1468     116.247  85.976  59.984  1.00  0.00           C  
ATOM   1681  O   GLU B1468     116.356  86.505  61.078  1.00  0.00           O  
ATOM   1682  CB  GLU B1468     118.291  85.575  58.591  1.00  0.00           C  
ATOM   1683  CG  GLU B1468     119.384  86.339  59.287  1.00  0.00           C  
ATOM   1684  CD  GLU B1468     120.649  86.360  58.451  1.00  0.00           C  
ATOM   1685  OE1 GLU B1468     120.589  86.822  57.283  1.00  0.00           O  
ATOM   1686  OE2 GLU B1468     121.700  85.904  58.961  1.00  0.00           O  
ATOM   1687  N   LYS B1507     115.248  86.236  59.146  1.00  0.00           N  
ATOM   1688  CA  LYS B1507     114.219  87.209  59.466  1.00  0.00           C  
ATOM   1689  C   LYS B1507     113.336  86.679  60.595  1.00  0.00           C  
ATOM   1690  O   LYS B1507     113.007  87.407  61.533  1.00  0.00           O  
ATOM   1691  CB  LYS B1507     113.378  87.506  58.219  1.00  0.00           C  
ATOM   1692  CG  LYS B1507     112.821  88.927  58.146  1.00  0.00           C  
ATOM   1693  CD  LYS B1507     111.736  89.200  59.200  1.00  0.00           C  
ATOM   1694  CE  LYS B1507     110.419  88.458  58.895  1.00  0.00           C  
ATOM   1695  NZ  LYS B1507     109.775  88.855  57.589  1.00  0.00           N  
ATOM   1696  N   LYS B1508     112.980  85.400  60.512  1.00  0.00           N  
ATOM   1697  CA  LYS B1508     112.127  84.766  61.512  1.00  0.00           C  
ATOM   1698  C   LYS B1508     112.819  84.578  62.853  1.00  0.00           C  
ATOM   1699  O   LYS B1508     112.212  84.807  63.898  1.00  0.00           O  
ATOM   1700  CB  LYS B1508     111.620  83.410  60.999  1.00  0.00           C  
ATOM   1701  CG  LYS B1508     110.613  83.504  59.862  1.00  0.00           C  
ATOM   1702  CD  LYS B1508     110.122  82.137  59.428  1.00  0.00           C  
ATOM   1703  CE  LYS B1508     109.022  82.256  58.392  1.00  0.00           C  
ATOM   1704  NZ  LYS B1508     108.520  80.919  57.985  1.00  0.00           N  
ATOM   1705  N   ILE B1509     114.082  84.154  62.825  1.00  0.00           N  
ATOM   1706  CA  ILE B1509     114.841  83.944  64.062  1.00  0.00           C  
ATOM   1707  C   ILE B1509     115.141  85.265  64.766  1.00  0.00           C  
ATOM   1708  O   ILE B1509     115.186  85.330  65.997  1.00  0.00           O  
ATOM   1709  CB  ILE B1509     116.202  83.223  63.809  1.00  0.00           C  
ATOM   1710  CG1 ILE B1509     115.972  81.752  63.470  1.00  0.00           C  
ATOM   1711  CG2 ILE B1509     117.071  83.259  65.076  1.00  0.00           C  
ATOM   1712  CD1 ILE B1509     115.350  80.961  64.610  1.00  0.00           C  
ATOM   1713  N   LYS B1510     115.353  86.314  63.977  1.00  0.00           N  
ATOM   1714  CA  LYS B1510     115.653  87.638  64.517  1.00  0.00           C  
ATOM   1715  C   LYS B1510     114.417  88.273  65.169  1.00  0.00           C  
ATOM   1716  O   LYS B1510     114.532  89.208  65.945  1.00  0.00           O  
ATOM   1717  CB  LYS B1510     116.186  88.553  63.404  1.00  0.00           C  
ATOM   1718  CG  LYS B1510     116.867  89.822  63.910  1.00  0.00           C  
ATOM   1719  CD  LYS B1510     117.195  90.809  62.780  1.00  0.00           C  
ATOM   1720  CE  LYS B1510     118.267  90.271  61.825  1.00  0.00           C  
ATOM   1721  NZ  LYS B1510     118.604  91.261  60.759  1.00  0.00           N  
ATOM   1722  N   SER B1511     113.238  87.759  64.856  1.00  0.00           N  
ATOM   1723  CA  SER B1511     112.016  88.292  65.429  1.00  0.00           C  
ATOM   1724  C   SER B1511     111.579  87.456  66.625  1.00  0.00           C  
ATOM   1725  O   SER B1511     110.664  87.843  67.356  1.00  0.00           O  
ATOM   1726  CB  SER B1511     110.908  88.306  64.374  1.00  0.00           C  
ATOM   1727  OG  SER B1511     111.332  88.994  63.205  1.00  0.00           O  
ATOM   1728  N   ALA B1512     112.225  86.305  66.821  1.00  0.00           N  
ATOM   1729  CA  ALA B1512     111.874  85.416  67.936  1.00  0.00           C  
ATOM   1730  C   ALA B1512     111.756  86.235  69.221  1.00  0.00           C  
ATOM   1731  O   ALA B1512     112.675  86.980  69.580  1.00  0.00           O  
ATOM   1732  CB  ALA B1512     112.935  84.325  68.099  1.00  0.00           C  
ATOM   1733  N   VAL B1513     110.620  86.113  69.897  1.00  0.00           N  
ATOM   1734  CA  VAL B1513     110.421  86.855  71.127  1.00  0.00           C  
ATOM   1735  C   VAL B1513     111.358  86.378  72.219  1.00  0.00           C  
ATOM   1736  O   VAL B1513     111.656  85.188  72.324  1.00  0.00           O  
ATOM   1737  CB  VAL B1513     108.986  86.739  71.654  1.00  0.00           C  
ATOM   1738  CG1 VAL B1513     108.030  87.434  70.717  1.00  0.00           C  
ATOM   1739  CG2 VAL B1513     108.624  85.284  71.813  1.00  0.00           C  
ATOM   1740  N   THR B1514     111.826  87.332  73.019  1.00  0.00           N  
ATOM   1741  CA  THR B1514     112.719  87.068  74.138  1.00  0.00           C  
ATOM   1742  C   THR B1514     112.114  87.756  75.365  1.00  0.00           C  
ATOM   1743  O   THR B1514     110.909  87.665  75.598  1.00  0.00           O  
ATOM   1744  CB  THR B1514     114.131  87.610  73.849  1.00  0.00           C  
ATOM   1745  OG1 THR B1514     114.050  88.986  73.470  1.00  0.00           O  
ATOM   1746  CG2 THR B1514     114.778  86.817  72.731  1.00  0.00           C  
ATOM   1747  N   ASP B1515     112.933  88.434  76.160  1.00  0.00           N  
ATOM   1748  CA  ASP B1515     112.418  89.140  77.337  1.00  0.00           C  
ATOM   1749  C   ASP B1515     113.189  90.434  77.539  1.00  0.00           C  
ATOM   1750  O   ASP B1515     113.801  90.948  76.596  1.00  0.00           O  
ATOM   1751  CB  ASP B1515     112.488  88.258  78.599  1.00  0.00           C  
ATOM   1752  CG  ASP B1515     113.818  87.550  78.756  1.00  0.00           C  
ATOM   1753  OD1 ASP B1515     114.852  88.240  78.858  1.00  0.00           O  
ATOM   1754  OD2 ASP B1515     113.814  86.299  78.779  1.00  0.00           O  
ATOM   1755  N   SER B1516     113.172  90.970  78.753  1.00  0.00           N  
ATOM   1756  CA  SER B1516     113.876  92.222  79.008  1.00  0.00           C  
ATOM   1757  C   SER B1516     115.098  92.065  79.894  1.00  0.00           C  
ATOM   1758  O   SER B1516     115.847  93.018  80.086  1.00  0.00           O  
ATOM   1759  CB  SER B1516     112.919  93.236  79.626  1.00  0.00           C  
ATOM   1760  OG  SER B1516     111.777  93.408  78.800  1.00  0.00           O  
ATOM   1761  N   GLU B1517     115.301  90.868  80.434  1.00  0.00           N  
ATOM   1762  CA  GLU B1517     116.460  90.647  81.282  1.00  0.00           C  
ATOM   1763  C   GLU B1517     117.753  90.786  80.468  1.00  0.00           C  
ATOM   1764  O   GLU B1517     118.728  91.368  80.933  1.00  0.00           O  
ATOM   1765  CB  GLU B1517     116.382  89.274  81.955  1.00  0.00           C  
ATOM   1766  CG  GLU B1517     117.627  88.897  82.718  1.00  0.00           C  
ATOM   1767  CD  GLU B1517     117.398  87.717  83.635  1.00  0.00           C  
ATOM   1768  OE1 GLU B1517     116.887  86.677  83.167  1.00  0.00           O  
ATOM   1769  OE2 GLU B1517     117.730  87.827  84.835  1.00  0.00           O  
ATOM   1770  N   GLY B1518     117.761  90.272  79.247  1.00  0.00           N  
ATOM   1771  CA  GLY B1518     118.951  90.387  78.422  1.00  0.00           C  
ATOM   1772  C   GLY B1518     120.107  89.475  78.807  1.00  0.00           C  
ATOM   1773  O   GLY B1518     121.277  89.849  78.656  1.00  0.00           O  
ATOM   1774  N   THR B1527     119.791  88.281  79.308  1.00  0.00           N  
ATOM   1775  CA  THR B1527     120.817  87.308  79.684  1.00  0.00           C  
ATOM   1776  C   THR B1527     120.407  85.906  79.202  1.00  0.00           C  
ATOM   1777  O   THR B1527     119.284  85.455  79.426  1.00  0.00           O  
ATOM   1778  CB  THR B1527     121.046  87.284  81.223  1.00  0.00           C  
ATOM   1779  OG1 THR B1527     119.903  86.721  81.884  1.00  0.00           O  
ATOM   1780  CG2 THR B1527     121.265  88.695  81.752  1.00  0.00           C  
ATOM   1781  N   ILE B1528     121.321  85.231  78.520  1.00  0.00           N  
ATOM   1782  CA  ILE B1528     121.048  83.899  78.001  1.00  0.00           C  
ATOM   1783  C   ILE B1528     121.017  82.851  79.107  1.00  0.00           C  
ATOM   1784  O   ILE B1528     122.014  82.163  79.337  1.00  0.00           O  
ATOM   1785  CB  ILE B1528     122.125  83.468  76.983  1.00  0.00           C  
ATOM   1786  CG1 ILE B1528     122.363  84.578  75.960  1.00  0.00           C  
ATOM   1787  CG2 ILE B1528     121.702  82.182  76.299  1.00  0.00           C  
ATOM   1788  CD1 ILE B1528     121.143  84.934  75.166  1.00  0.00           C  
ATOM   1789  N   ARG B1562     119.884  82.725  79.791  1.00  0.00           N  
ATOM   1790  CA  ARG B1562     119.747  81.743  80.872  1.00  0.00           C  
ATOM   1791  C   ARG B1562     118.460  80.927  80.707  1.00  0.00           C  
ATOM   1792  O   ARG B1562     117.385  81.494  80.524  1.00  0.00           O  
ATOM   1793  CB  ARG B1562     119.745  82.462  82.229  1.00  0.00           C  
ATOM   1794  CG  ARG B1562     119.666  81.537  83.447  1.00  0.00           C  
ATOM   1795  CD  ARG B1562     119.876  82.317  84.739  1.00  0.00           C  
ATOM   1796  NE  ARG B1562     118.904  83.404  84.897  1.00  0.00           N  
ATOM   1797  CZ  ARG B1562     117.626  83.237  85.240  1.00  0.00           C  
ATOM   1798  NH1 ARG B1562     117.149  82.017  85.467  1.00  0.00           N  
ATOM   1799  NH2 ARG B1562     116.824  84.292  85.368  1.00  0.00           N  
ATOM   1800  N   TYR B1563     118.568  79.601  80.779  1.00  0.00           N  
ATOM   1801  CA  TYR B1563     117.400  78.748  80.615  1.00  0.00           C  
ATOM   1802  C   TYR B1563     116.471  78.833  81.814  1.00  0.00           C  
ATOM   1803  O   TYR B1563     116.919  78.825  82.954  1.00  0.00           O  
ATOM   1804  CB  TYR B1563     117.817  77.301  80.398  1.00  0.00           C  
ATOM   1805  CG  TYR B1563     116.684  76.422  79.925  1.00  0.00           C  
ATOM   1806  CD1 TYR B1563     115.658  76.037  80.792  1.00  0.00           C  
ATOM   1807  CD2 TYR B1563     116.634  75.982  78.601  1.00  0.00           C  
ATOM   1808  CE1 TYR B1563     114.606  75.230  80.349  1.00  0.00           C  
ATOM   1809  CE2 TYR B1563     115.594  75.177  78.142  1.00  0.00           C  
ATOM   1810  CZ  TYR B1563     114.581  74.801  79.020  1.00  0.00           C  
ATOM   1811  OH  TYR B1563     113.563  73.985  78.566  1.00  0.00           O  
ATOM   1812  N   ASP B1564     115.172  78.906  81.543  1.00  0.00           N  
ATOM   1813  CA  ASP B1564     114.166  79.019  82.590  1.00  0.00           C  
ATOM   1814  C   ASP B1564     112.768  78.999  81.965  1.00  0.00           C  
ATOM   1815  O   ASP B1564     112.275  80.033  81.514  1.00  0.00           O  
ATOM   1816  CB  ASP B1564     114.392  80.327  83.370  1.00  0.00           C  
ATOM   1817  CG  ASP B1564     113.383  80.537  84.490  1.00  0.00           C  
ATOM   1818  OD1 ASP B1564     112.919  79.535  85.080  1.00  0.00           O  
ATOM   1819  OD2 ASP B1564     113.070  81.706  84.805  1.00  0.00           O  
ATOM   1820  N   LYS B1565     112.143  77.817  81.943  1.00  0.00           N  
ATOM   1821  CA  LYS B1565     110.803  77.641  81.371  1.00  0.00           C  
ATOM   1822  C   LYS B1565     109.893  78.864  81.524  1.00  0.00           C  
ATOM   1823  O   LYS B1565     109.494  79.475  80.539  1.00  0.00           O  
ATOM   1824  CB  LYS B1565     110.125  76.407  81.977  1.00  0.00           C  
ATOM   1825  CG  LYS B1565     110.646  75.080  81.437  1.00  0.00           C  
ATOM   1826  CD  LYS B1565     110.374  74.946  79.935  1.00  0.00           C  
ATOM   1827  CE  LYS B1565     110.705  73.541  79.402  1.00  0.00           C  
ATOM   1828  NZ  LYS B1565     109.813  72.447  79.915  1.00  0.00           N  
ATOM   1829  N   GLU B1566     109.555  79.214  82.755  1.00  0.00           N  
ATOM   1830  CA  GLU B1566     108.356  80.071  82.944  1.00  0.00           C  
ATOM   1831  C   GLU B1566     108.615  81.635  82.969  1.00  0.00           C  
ATOM   1832  O   GLU B1566     107.691  82.419  82.873  1.00  0.00           O  
ATOM   1833  CB  GLU B1566     107.681  79.658  84.247  1.00  0.00           C  
ATOM   1834  CG  GLU B1566     108.693  79.365  85.356  1.00  0.00           C  
ATOM   1835  CD  GLU B1566     108.786  77.871  85.557  1.00  0.00           C  
ATOM   1836  OE1 GLU B1566     107.760  77.232  85.741  1.00  0.00           O  
ATOM   1837  OE2 GLU B1566     109.902  77.355  85.524  1.00  0.00           O  
ATOM   1838  N   ALA B1567     109.897  82.095  83.147  1.00  0.00           N  
ATOM   1839  CA  ALA B1567     110.077  83.566  83.322  1.00  0.00           C  
ATOM   1840  C   ALA B1567     110.710  84.287  82.097  1.00  0.00           C  
ATOM   1841  O   ALA B1567     110.567  85.489  81.929  1.00  0.00           O  
ATOM   1842  CB  ALA B1567     110.935  83.835  84.563  1.00  0.00           C  
ATOM   1843  N   LYS B1568     111.428  83.303  81.567  1.00  0.00           N  
ATOM   1844  CA  LYS B1568     112.165  83.481  80.323  1.00  0.00           C  
ATOM   1845  C   LYS B1568     111.755  82.424  79.282  1.00  0.00           C  
ATOM   1846  O   LYS B1568     112.600  81.688  78.759  1.00  0.00           O  
ATOM   1847  CB  LYS B1568     113.664  83.395  80.588  1.00  0.00           C  
ATOM   1848  CG  LYS B1568     114.187  84.497  81.483  1.00  0.00           C  
ATOM   1849  CD  LYS B1568     115.656  84.284  81.801  1.00  0.00           C  
ATOM   1850  CE  LYS B1568     116.532  84.525  80.599  1.00  0.00           C  
ATOM   1851  NZ  LYS B1568     116.522  85.953  80.229  1.00  0.00           N  
ATOM   1852  N   PRO B1569     110.449  82.353  78.954  1.00  0.00           N  
ATOM   1853  CA  PRO B1569     109.921  81.389  77.982  1.00  0.00           C  
ATOM   1854  C   PRO B1569     110.610  81.456  76.629  1.00  0.00           C  
ATOM   1855  O   PRO B1569     111.105  80.450  76.125  1.00  0.00           O  
ATOM   1856  CB  PRO B1569     108.448  81.767  77.886  1.00  0.00           C  
ATOM   1857  CG  PRO B1569     108.159  82.435  79.220  1.00  0.00           C  
ATOM   1858  CD  PRO B1569     109.383  83.266  79.408  1.00  0.00           C  
ATOM   1859  N   GLY B1594     110.641  82.650  76.051  1.00  0.00           N  
ATOM   1860  CA  GLY B1594     111.248  82.833  74.745  1.00  0.00           C  
ATOM   1861  C   GLY B1594     112.673  82.340  74.595  1.00  0.00           C  
ATOM   1862  O   GLY B1594     112.959  81.458  73.784  1.00  0.00           O  
ATOM   1863  N   ILE B1596     113.577  82.921  75.373  1.00  0.00           N  
ATOM   1864  CA  ILE B1596     114.981  82.543  75.307  1.00  0.00           C  
ATOM   1865  C   ILE B1596     115.188  81.070  75.566  1.00  0.00           C  
ATOM   1866  O   ILE B1596     116.054  80.448  74.956  1.00  0.00           O  
ATOM   1867  CB  ILE B1596     115.819  83.348  76.312  1.00  0.00           C  
ATOM   1868  CG1 ILE B1596     116.160  84.712  75.707  1.00  0.00           C  
ATOM   1869  CG2 ILE B1596     117.098  82.612  76.658  1.00  0.00           C  
ATOM   1870  CD1 ILE B1596     117.075  84.637  74.493  1.00  0.00           C  
ATOM   1871  N   SER B1601     114.410  80.503  76.477  1.00  0.00           N  
ATOM   1872  CA  SER B1601     114.578  79.082  76.759  1.00  0.00           C  
ATOM   1873  C   SER B1601     114.264  78.258  75.514  1.00  0.00           C  
ATOM   1874  O   SER B1601     114.965  77.295  75.192  1.00  0.00           O  
ATOM   1875  CB  SER B1601     113.671  78.662  77.909  1.00  0.00           C  
ATOM   1876  OG  SER B1601     113.942  79.450  79.052  1.00  0.00           O  
ATOM   1877  N   ASN B1602     113.207  78.651  74.812  1.00  0.00           N  
ATOM   1878  CA  ASN B1602     112.811  77.954  73.604  1.00  0.00           C  
ATOM   1879  C   ASN B1602     113.926  78.080  72.584  1.00  0.00           C  
ATOM   1880  O   ASN B1602     114.297  77.101  71.945  1.00  0.00           O  
ATOM   1881  CB  ASN B1602     111.530  78.559  73.058  1.00  0.00           C  
ATOM   1882  CG  ASN B1602     111.056  77.872  71.801  1.00  0.00           C  
ATOM   1883  OD1 ASN B1602     110.993  76.644  71.740  1.00  0.00           O  
ATOM   1884  ND2 ASN B1602     110.710  78.667  70.783  1.00  0.00           N  
ATOM   1885  N   LEU B1603     114.460  79.289  72.433  1.00  0.00           N  
ATOM   1886  CA  LEU B1603     115.557  79.518  71.501  1.00  0.00           C  
ATOM   1887  C   LEU B1603     116.784  78.668  71.883  1.00  0.00           C  
ATOM   1888  O   LEU B1603     117.458  78.102  71.009  1.00  0.00           O  
ATOM   1889  CB  LEU B1603     115.921  81.004  71.474  1.00  0.00           C  
ATOM   1890  CG  LEU B1603     115.511  81.789  70.223  1.00  0.00           C  
ATOM   1891  CD1 LEU B1603     114.099  81.421  69.761  1.00  0.00           C  
ATOM   1892  CD2 LEU B1603     115.591  83.273  70.547  1.00  0.00           C  
ATOM   1893  N   LEU B1604     117.069  78.561  73.183  1.00  0.00           N  
ATOM   1894  CA  LEU B1604     118.205  77.769  73.661  1.00  0.00           C  
ATOM   1895  C   LEU B1604     118.001  76.298  73.342  1.00  0.00           C  
ATOM   1896  O   LEU B1604     118.953  75.576  73.033  1.00  0.00           O  
ATOM   1897  CB  LEU B1604     118.376  77.959  75.172  1.00  0.00           C  
ATOM   1898  CG  LEU B1604     119.360  79.048  75.600  1.00  0.00           C  
ATOM   1899  CD1 LEU B1604     119.185  79.368  77.078  1.00  0.00           C  
ATOM   1900  CD2 LEU B1604     120.775  78.572  75.314  1.00  0.00           C  
ATOM   1901  N   ASN B1613     116.750  75.863  73.415  1.00  0.00           N  
ATOM   1902  CA  ASN B1613     116.415  74.476  73.132  1.00  0.00           C  
ATOM   1903  C   ASN B1613     116.690  74.140  71.672  1.00  0.00           C  
ATOM   1904  O   ASN B1613     117.324  73.125  71.369  1.00  0.00           O  
ATOM   1905  CB  ASN B1613     114.947  74.221  73.433  1.00  0.00           C  
ATOM   1906  CG  ASN B1613     114.747  72.995  74.265  1.00  0.00           C  
ATOM   1907  OD1 ASN B1613     115.006  72.995  75.468  1.00  0.00           O  
ATOM   1908  ND2 ASN B1613     114.307  71.923  73.631  1.00  0.00           N  
ATOM   1909  N   ILE B1614     116.209  74.997  70.774  1.00  0.00           N  
ATOM   1910  CA  ILE B1614     116.394  74.802  69.347  1.00  0.00           C  
ATOM   1911  C   ILE B1614     117.877  74.770  69.033  1.00  0.00           C  
ATOM   1912  O   ILE B1614     118.337  73.944  68.260  1.00  0.00           O  
ATOM   1913  CB  ILE B1614     115.739  75.955  68.537  1.00  0.00           C  
ATOM   1914  CG1 ILE B1614     114.231  76.008  68.796  1.00  0.00           C  
ATOM   1915  CG2 ILE B1614     115.997  75.765  67.055  1.00  0.00           C  
ATOM   1916  CD1 ILE B1614     113.541  77.203  68.157  1.00  0.00           C  
ATOM   1917  N   TYR B1615     118.615  75.681  69.652  1.00  0.00           N  
ATOM   1918  CA  TYR B1615     120.056  75.787  69.440  1.00  0.00           C  
ATOM   1919  C   TYR B1615     120.737  74.492  69.887  1.00  0.00           C  
ATOM   1920  O   TYR B1615     121.464  73.843  69.123  1.00  0.00           O  
ATOM   1921  CB  TYR B1615     120.618  76.961  70.256  1.00  0.00           C  
ATOM   1922  CG  TYR B1615     122.007  77.428  69.854  1.00  0.00           C  
ATOM   1923  CD1 TYR B1615     123.022  76.520  69.560  1.00  0.00           C  
ATOM   1924  CD2 TYR B1615     122.314  78.781  69.828  1.00  0.00           C  
ATOM   1925  CE1 TYR B1615     124.305  76.949  69.256  1.00  0.00           C  
ATOM   1926  CE2 TYR B1615     123.589  79.222  69.532  1.00  0.00           C  
ATOM   1927  CZ  TYR B1615     124.579  78.306  69.248  1.00  0.00           C  
ATOM   1928  OH  TYR B1615     125.850  78.733  68.972  1.00  0.00           O  
ATOM   1929  N   SER B1616     120.482  74.124  71.137  1.00  0.00           N  
ATOM   1930  CA  SER B1616     121.070  72.934  71.714  1.00  0.00           C  
ATOM   1931  C   SER B1616     120.871  71.671  70.872  1.00  0.00           C  
ATOM   1932  O   SER B1616     121.849  71.019  70.501  1.00  0.00           O  
ATOM   1933  CB  SER B1616     120.512  72.719  73.117  1.00  0.00           C  
ATOM   1934  OG  SER B1616     120.999  71.505  73.669  1.00  0.00           O  
ATOM   1935  N   THR B1617     119.620  71.327  70.562  1.00  0.00           N  
ATOM   1936  CA  THR B1617     119.341  70.118  69.784  1.00  0.00           C  
ATOM   1937  C   THR B1617     119.886  70.095  68.360  1.00  0.00           C  
ATOM   1938  O   THR B1617     120.098  69.022  67.802  1.00  0.00           O  
ATOM   1939  CB  THR B1617     117.852  69.826  69.684  1.00  0.00           C  
ATOM   1940  OG1 THR B1617     117.198  70.908  69.018  1.00  0.00           O  
ATOM   1941  CG2 THR B1617     117.262  69.632  71.062  1.00  0.00           C  
ATOM   1942  N   LEU B1619     120.110  71.258  67.761  1.00  0.00           N  
ATOM   1943  CA  LEU B1619     120.618  71.286  66.400  1.00  0.00           C  
ATOM   1944  C   LEU B1619     122.128  71.408  66.354  1.00  0.00           C  
ATOM   1945  O   LEU B1619     122.740  71.107  65.332  1.00  0.00           O  
ATOM   1946  CB  LEU B1619     119.990  72.440  65.617  1.00  0.00           C  
ATOM   1947  CG  LEU B1619     118.494  72.351  65.350  1.00  0.00           C  
ATOM   1948  CD1 LEU B1619     118.044  73.590  64.619  1.00  0.00           C  
ATOM   1949  CD2 LEU B1619     118.192  71.120  64.538  1.00  0.00           C  
ATOM   1950  N   SER B1620     122.734  71.844  67.455  1.00  0.00           N  
ATOM   1951  CA  SER B1620     124.185  72.018  67.500  1.00  0.00           C  
ATOM   1952  C   SER B1620     124.902  70.906  68.264  1.00  0.00           C  
ATOM   1953  O   SER B1620     126.084  70.647  68.032  1.00  0.00           O  
ATOM   1954  CB  SER B1620     124.544  73.371  68.127  1.00  0.00           C  
ATOM   1955  OG  SER B1620     124.222  73.405  69.511  1.00  0.00           O  
ATOM   1956  N   GLY B1621     124.194  70.248  69.175  1.00  0.00           N  
ATOM   1957  CA  GLY B1621     124.816  69.182  69.937  1.00  0.00           C  
ATOM   1958  C   GLY B1621     125.317  69.625  71.296  1.00  0.00           C  
ATOM   1959  O   GLY B1621     125.508  68.802  72.182  1.00  0.00           O  
ATOM   1960  N   GLN B1757     125.524  70.923  71.473  1.00  0.00           N  
ATOM   1961  CA  GLN B1757     126.004  71.452  72.744  1.00  0.00           C  
ATOM   1962  C   GLN B1757     124.871  71.487  73.762  1.00  0.00           C  
ATOM   1963  O   GLN B1757     123.761  71.879  73.421  1.00  0.00           O  
ATOM   1964  CB  GLN B1757     126.527  72.857  72.520  1.00  0.00           C  
ATOM   1965  CG  GLN B1757     127.231  73.015  71.205  1.00  0.00           C  
ATOM   1966  CD  GLN B1757     127.798  74.393  71.051  1.00  0.00           C  
ATOM   1967  OE1 GLN B1757     128.682  74.794  71.808  1.00  0.00           O  
ATOM   1968  NE2 GLN B1757     127.290  75.142  70.077  1.00  0.00           N  
ATOM   1969  N   SER B1758     125.133  71.086  75.004  1.00  0.00           N  
ATOM   1970  CA  SER B1758     124.083  71.106  76.032  1.00  0.00           C  
ATOM   1971  C   SER B1758     123.638  72.532  76.348  1.00  0.00           C  
ATOM   1972  O   SER B1758     124.266  73.502  75.918  1.00  0.00           O  
ATOM   1973  CB  SER B1758     124.576  70.477  77.334  1.00  0.00           C  
ATOM   1974  OG  SER B1758     125.451  71.361  78.027  1.00  0.00           O  
ATOM   1975  N   ILE B1760     122.565  72.662  77.119  1.00  0.00           N  
ATOM   1976  CA  ILE B1760     122.076  73.987  77.479  1.00  0.00           C  
ATOM   1977  C   ILE B1760     123.036  74.651  78.458  1.00  0.00           C  
ATOM   1978  O   ILE B1760     123.079  75.875  78.566  1.00  0.00           O  
ATOM   1979  CB  ILE B1760     120.667  73.905  78.092  1.00  0.00           C  
ATOM   1980  CG1 ILE B1760     119.694  73.371  77.036  1.00  0.00           C  
ATOM   1981  CG2 ILE B1760     120.214  75.284  78.581  1.00  0.00           C  
ATOM   1982  CD1 ILE B1760     118.275  73.163  77.542  1.00  0.00           C  
ATOM   1983  N   GLU B1761     123.813  73.836  79.162  1.00  0.00           N  
ATOM   1984  CA  GLU B1761     124.785  74.352  80.117  1.00  0.00           C  
ATOM   1985  C   GLU B1761     125.910  75.019  79.350  1.00  0.00           C  
ATOM   1986  O   GLU B1761     126.262  76.173  79.600  1.00  0.00           O  
ATOM   1987  CB  GLU B1761     125.376  73.222  80.964  1.00  0.00           C  
ATOM   1988  CG  GLU B1761     124.538  72.793  82.166  1.00  0.00           C  
ATOM   1989  CD  GLU B1761     123.197  72.179  81.785  1.00  0.00           C  
ATOM   1990  OE1 GLU B1761     123.161  71.298  80.883  1.00  0.00           O  
ATOM   1991  OE2 GLU B1761     122.174  72.571  82.404  1.00  0.00           O  
ATOM   1992  N   GLU B1762     126.473  74.275  78.410  1.00  0.00           N  
ATOM   1993  CA  GLU B1762     127.569  74.775  77.609  1.00  0.00           C  
ATOM   1994  C   GLU B1762     127.190  76.062  76.892  1.00  0.00           C  
ATOM   1995  O   GLU B1762     127.986  77.002  76.820  1.00  0.00           O  
ATOM   1996  CB  GLU B1762     127.984  73.719  76.595  1.00  0.00           C  
ATOM   1997  CG  GLU B1762     129.349  73.956  75.994  1.00  0.00           C  
ATOM   1998  CD  GLU B1762     129.680  72.957  74.899  1.00  0.00           C  
ATOM   1999  OE1 GLU B1762     129.481  71.740  75.131  1.00  0.00           O  
ATOM   2000  OE2 GLU B1762     130.138  73.386  73.810  1.00  0.00           O  
ATOM   2001  N   LEU B1798     125.968  76.113  76.370  1.00  0.00           N  
ATOM   2002  CA  LEU B1798     125.504  77.301  75.656  1.00  0.00           C  
ATOM   2003  C   LEU B1798     125.359  78.505  76.577  1.00  0.00           C  
ATOM   2004  O   LEU B1798     125.729  79.618  76.200  1.00  0.00           O  
ATOM   2005  CB  LEU B1798     124.180  77.003  74.942  1.00  0.00           C  
ATOM   2006  CG  LEU B1798     124.312  76.052  73.744  1.00  0.00           C  
ATOM   2007  CD1 LEU B1798     122.947  75.622  73.273  1.00  0.00           C  
ATOM   2008  CD2 LEU B1798     125.077  76.736  72.629  1.00  0.00           C  
ATOM   2009  N   GLU B1799     124.822  78.287  77.778  1.00  0.00           N  
ATOM   2010  CA  GLU B1799     124.658  79.377  78.748  1.00  0.00           C  
ATOM   2011  C   GLU B1799     126.019  79.973  79.064  1.00  0.00           C  
ATOM   2012  O   GLU B1799     126.187  81.194  79.106  1.00  0.00           O  
ATOM   2013  CB  GLU B1799     124.036  78.872  80.053  1.00  0.00           C  
ATOM   2014  CG  GLU B1799     122.548  78.581  79.982  1.00  0.00           C  
ATOM   2015  CD  GLU B1799     121.966  78.125  81.315  1.00  0.00           C  
ATOM   2016  OE1 GLU B1799     122.513  77.171  81.917  1.00  0.00           O  
ATOM   2017  OE2 GLU B1799     120.951  78.714  81.754  1.00  0.00           O  
ATOM   2018  N   ARG B1800     126.984  79.088  79.298  1.00  0.00           N  
ATOM   2019  CA  ARG B1800     128.345  79.488  79.608  1.00  0.00           C  
ATOM   2020  C   ARG B1800     128.940  80.197  78.400  1.00  0.00           C  
ATOM   2021  O   ARG B1800     129.434  81.314  78.501  1.00  0.00           O  
ATOM   2022  CB  ARG B1800     129.185  78.252  79.964  1.00  0.00           C  
ATOM   2023  CG  ARG B1800     130.662  78.541  80.254  1.00  0.00           C  
ATOM   2024  CD  ARG B1800     131.029  78.331  81.734  1.00  0.00           C  
ATOM   2025  NE  ARG B1800     130.225  79.145  82.667  1.00  0.00           N  
ATOM   2026  CZ  ARG B1800     130.297  80.475  82.792  1.00  0.00           C  
ATOM   2027  NH1 ARG B1800     131.148  81.184  82.046  1.00  0.00           N  
ATOM   2028  NH2 ARG B1800     129.508  81.098  83.663  1.00  0.00           N  
ATOM   2029  N   GLN B1801     128.864  79.541  77.251  1.00  0.00           N  
ATOM   2030  CA  GLN B1801     129.398  80.081  76.010  1.00  0.00           C  
ATOM   2031  C   GLN B1801     128.878  81.486  75.671  1.00  0.00           C  
ATOM   2032  O   GLN B1801     129.507  82.215  74.906  1.00  0.00           O  
ATOM   2033  CB  GLN B1801     129.095  79.100  74.877  1.00  0.00           C  
ATOM   2034  CG  GLN B1801     129.523  79.546  73.493  1.00  0.00           C  
ATOM   2035  CD  GLN B1801     129.374  78.437  72.461  1.00  0.00           C  
ATOM   2036  OE1 GLN B1801     129.428  78.676  71.247  1.00  0.00           O  
ATOM   2037  NE2 GLN B1801     129.193  77.210  72.942  1.00  0.00           N  
ATOM   2038  N   TYR B1802     127.741  81.869  76.249  1.00  0.00           N  
ATOM   2039  CA  TYR B1802     127.151  83.192  76.005  1.00  0.00           C  
ATOM   2040  C   TYR B1802     127.051  84.003  77.293  1.00  0.00           C  
ATOM   2041  O   TYR B1802     126.070  84.728  77.520  1.00  0.00           O  
ATOM   2042  CB  TYR B1802     125.751  83.059  75.380  1.00  0.00           C  
ATOM   2043  CG  TYR B1802     125.758  82.566  73.957  1.00  0.00           C  
ATOM   2044  CD1 TYR B1802     125.830  81.204  73.668  1.00  0.00           C  
ATOM   2045  CD2 TYR B1802     125.782  83.468  72.900  1.00  0.00           C  
ATOM   2046  CE1 TYR B1802     125.938  80.755  72.358  1.00  0.00           C  
ATOM   2047  CE2 TYR B1802     125.891  83.038  71.586  1.00  0.00           C  
ATOM   2048  CZ  TYR B1802     125.973  81.679  71.320  1.00  0.00           C  
ATOM   2049  OH  TYR B1802     126.121  81.243  70.021  1.00  0.00           O  
ATOM   2050  N   GLU B1803     128.086  83.885  78.120  1.00  0.00           N  
ATOM   2051  CA  GLU B1803     128.150  84.555  79.417  1.00  0.00           C  
ATOM   2052  C   GLU B1803     127.714  86.017  79.440  1.00  0.00           C  
ATOM   2053  O   GLU B1803     126.585  86.325  79.820  1.00  0.00           O  
ATOM   2054  CB  GLU B1803     129.562  84.426  80.003  1.00  0.00           C  
ATOM   2055  CG  GLU B1803     129.736  85.052  81.397  1.00  0.00           C  
ATOM   2056  CD  GLU B1803     128.694  84.573  82.413  1.00  0.00           C  
ATOM   2057  OE1 GLU B1803     128.460  83.345  82.508  1.00  0.00           O  
ATOM   2058  OE2 GLU B1803     128.123  85.432  83.127  1.00  0.00           O  
ATOM   2059  N   GLY B1808     128.597  86.922  79.049  1.00  0.00           N  
ATOM   2060  CA  GLY B1808     128.218  88.322  79.074  1.00  0.00           C  
ATOM   2061  C   GLY B1808     127.513  88.761  77.813  1.00  0.00           C  
ATOM   2062  O   GLY B1808     127.071  89.905  77.696  1.00  0.00           O  
ATOM   2063  N   LYS B1809     127.397  87.831  76.875  1.00  0.00           N  
ATOM   2064  CA  LYS B1809     126.777  88.077  75.584  1.00  0.00           C  
ATOM   2065  C   LYS B1809     125.310  88.458  75.682  1.00  0.00           C  
ATOM   2066  O   LYS B1809     124.586  87.975  76.554  1.00  0.00           O  
ATOM   2067  CB  LYS B1809     126.931  86.830  74.735  1.00  0.00           C  
ATOM   2068  CG  LYS B1809     128.307  86.211  74.855  1.00  0.00           C  
ATOM   2069  CD  LYS B1809     129.171  86.536  73.649  1.00  0.00           C  
ATOM   2070  CE  LYS B1809     130.598  86.012  73.802  1.00  0.00           C  
ATOM   2071  NZ  LYS B1809     130.676  84.534  74.035  1.00  0.00           N  
ATOM   2072  N   GLY B1810     124.892  89.336  74.772  1.00  0.00           N  
ATOM   2073  CA  GLY B1810     123.511  89.788  74.720  1.00  0.00           C  
ATOM   2074  C   GLY B1810     122.691  88.960  73.735  1.00  0.00           C  
ATOM   2075  O   GLY B1810     123.188  87.980  73.179  1.00  0.00           O  
ATOM   2076  N   TYR B1812     121.437  89.332  73.499  1.00  0.00           N  
ATOM   2077  CA  TYR B1812     120.622  88.558  72.573  1.00  0.00           C  
ATOM   2078  C   TYR B1812     121.005  88.795  71.128  1.00  0.00           C  
ATOM   2079  O   TYR B1812     120.848  87.911  70.293  1.00  0.00           O  
ATOM   2080  CB  TYR B1812     119.141  88.866  72.751  1.00  0.00           C  
ATOM   2081  CG  TYR B1812     118.629  88.501  74.114  1.00  0.00           C  
ATOM   2082  CD1 TYR B1812     119.275  87.529  74.877  1.00  0.00           C  
ATOM   2083  CD2 TYR B1812     117.502  89.119  74.642  1.00  0.00           C  
ATOM   2084  CE1 TYR B1812     118.816  87.181  76.130  1.00  0.00           C  
ATOM   2085  CE2 TYR B1812     117.031  88.780  75.895  1.00  0.00           C  
ATOM   2086  CZ  TYR B1812     117.694  87.807  76.638  1.00  0.00           C  
ATOM   2087  OH  TYR B1812     117.230  87.457  77.888  1.00  0.00           O  
ATOM   2088  N   GLY B1813     121.511  89.987  70.826  1.00  0.00           N  
ATOM   2089  CA  GLY B1813     121.898  90.289  69.458  1.00  0.00           C  
ATOM   2090  C   GLY B1813     122.748  89.180  68.864  1.00  0.00           C  
ATOM   2091  O   GLY B1813     122.410  88.595  67.843  1.00  0.00           O  
ATOM   2092  N   VAL B1814     123.856  88.877  69.519  1.00  0.00           N  
ATOM   2093  CA  VAL B1814     124.743  87.850  69.024  1.00  0.00           C  
ATOM   2094  C   VAL B1814     124.173  86.437  69.146  1.00  0.00           C  
ATOM   2095  O   VAL B1814     124.523  85.547  68.363  1.00  0.00           O  
ATOM   2096  CB  VAL B1814     126.064  87.911  69.751  1.00  0.00           C  
ATOM   2097  CG1 VAL B1814     126.700  89.243  69.493  1.00  0.00           C  
ATOM   2098  CG2 VAL B1814     125.842  87.724  71.236  1.00  0.00           C  
ATOM   2099  N   PHE B1815     123.307  86.218  70.128  1.00  0.00           N  
ATOM   2100  CA  PHE B1815     122.719  84.900  70.315  1.00  0.00           C  
ATOM   2101  C   PHE B1815     121.860  84.576  69.095  1.00  0.00           C  
ATOM   2102  O   PHE B1815     122.047  83.542  68.454  1.00  0.00           O  
ATOM   2103  CB  PHE B1815     121.868  84.881  71.583  1.00  0.00           C  
ATOM   2104  CG  PHE B1815     121.322  83.528  71.919  1.00  0.00           C  
ATOM   2105  CD1 PHE B1815     122.181  82.451  72.130  1.00  0.00           C  
ATOM   2106  CD2 PHE B1815     119.953  83.326  72.030  1.00  0.00           C  
ATOM   2107  CE1 PHE B1815     121.687  81.186  72.446  1.00  0.00           C  
ATOM   2108  CE2 PHE B1815     119.443  82.064  72.347  1.00  0.00           C  
ATOM   2109  CZ  PHE B1815     120.318  80.992  72.559  1.00  0.00           C  
ATOM   2110  N   LYS B1816     120.929  85.477  68.782  1.00  0.00           N  
ATOM   2111  CA  LYS B1816     120.037  85.318  67.643  1.00  0.00           C  
ATOM   2112  C   LYS B1816     120.897  85.128  66.403  1.00  0.00           C  
ATOM   2113  O   LYS B1816     120.692  84.193  65.632  1.00  0.00           O  
ATOM   2114  CB  LYS B1816     119.165  86.562  67.450  1.00  0.00           C  
ATOM   2115  CG  LYS B1816     118.188  86.910  68.577  1.00  0.00           C  
ATOM   2116  CD  LYS B1816     116.867  86.165  68.464  1.00  0.00           C  
ATOM   2117  CE  LYS B1816     115.748  86.868  69.240  1.00  0.00           C  
ATOM   2118  NZ  LYS B1816     115.413  88.184  68.635  1.00  0.00           N  
ATOM   2119  N   ALA B1817     121.870  86.011  66.212  1.00  0.00           N  
ATOM   2120  CA  ALA B1817     122.742  85.916  65.047  1.00  0.00           C  
ATOM   2121  C   ALA B1817     123.362  84.531  64.886  1.00  0.00           C  
ATOM   2122  O   ALA B1817     123.409  84.003  63.780  1.00  0.00           O  
ATOM   2123  CB  ALA B1817     123.841  86.969  65.124  1.00  0.00           C  
ATOM   2124  N   ASP B1818     123.843  83.945  65.979  1.00  0.00           N  
ATOM   2125  CA  ASP B1818     124.463  82.624  65.906  1.00  0.00           C  
ATOM   2126  C   ASP B1818     123.439  81.512  65.691  1.00  0.00           C  
ATOM   2127  O   ASP B1818     123.659  80.589  64.905  1.00  0.00           O  
ATOM   2128  CB  ASP B1818     125.266  82.321  67.177  1.00  0.00           C  
ATOM   2129  CG  ASP B1818     126.581  83.073  67.242  1.00  0.00           C  
ATOM   2130  OD1 ASP B1818     127.095  83.498  66.179  1.00  0.00           O  
ATOM   2131  OD2 ASP B1818     127.109  83.221  68.370  1.00  0.00           O  
ATOM   2132  N   LEU B1819     122.324  81.595  66.401  1.00  0.00           N  
ATOM   2133  CA  LEU B1819     121.280  80.598  66.268  1.00  0.00           C  
ATOM   2134  C   LEU B1819     120.811  80.552  64.822  1.00  0.00           C  
ATOM   2135  O   LEU B1819     120.498  79.488  64.302  1.00  0.00           O  
ATOM   2136  CB  LEU B1819     120.107  80.947  67.174  1.00  0.00           C  
ATOM   2137  CG  LEU B1819     118.932  79.987  67.102  1.00  0.00           C  
ATOM   2138  CD1 LEU B1819     119.328  78.674  67.723  1.00  0.00           C  
ATOM   2139  CD2 LEU B1819     117.728  80.590  67.822  1.00  0.00           C  
ATOM   2140  N   ALA B1820     120.758  81.710  64.174  1.00  0.00           N  
ATOM   2141  CA  ALA B1820     120.318  81.779  62.784  1.00  0.00           C  
ATOM   2142  C   ALA B1820     121.232  80.999  61.858  1.00  0.00           C  
ATOM   2143  O   ALA B1820     120.775  80.406  60.887  1.00  0.00           O  
ATOM   2144  CB  ALA B1820     120.250  83.218  62.321  1.00  0.00           C  
ATOM   2145  N   GLN B1821     122.527  81.014  62.144  1.00  0.00           N  
ATOM   2146  CA  GLN B1821     123.472  80.292  61.305  1.00  0.00           C  
ATOM   2147  C   GLN B1821     123.345  78.800  61.509  1.00  0.00           C  
ATOM   2148  O   GLN B1821     123.295  78.046  60.539  1.00  0.00           O  
ATOM   2149  CB  GLN B1821     124.915  80.703  61.595  1.00  0.00           C  
ATOM   2150  CG  GLN B1821     125.220  82.148  61.245  1.00  0.00           C  
ATOM   2151  CD  GLN B1821     125.026  82.451  59.766  1.00  0.00           C  
ATOM   2152  OE1 GLN B1821     125.621  81.793  58.905  1.00  0.00           O  
ATOM   2153  NE2 GLN B1821     124.192  83.453  59.464  1.00  0.00           N  
ATOM   2154  N   VAL B1822     123.284  78.356  62.758  1.00  0.00           N  
ATOM   2155  CA  VAL B1822     123.182  76.925  63.005  1.00  0.00           C  
ATOM   2156  C   VAL B1822     121.930  76.317  62.378  1.00  0.00           C  
ATOM   2157  O   VAL B1822     121.942  75.156  61.984  1.00  0.00           O  
ATOM   2158  CB  VAL B1822     123.239  76.616  64.520  1.00  0.00           C  
ATOM   2159  CG1 VAL B1822     122.260  77.483  65.279  1.00  0.00           C  
ATOM   2160  CG2 VAL B1822     122.946  75.149  64.750  1.00  0.00           C  
ATOM   2161  N   VAL B1823     120.860  77.102  62.277  1.00  0.00           N  
ATOM   2162  CA  VAL B1823     119.633  76.613  61.669  1.00  0.00           C  
ATOM   2163  C   VAL B1823     119.809  76.537  60.144  1.00  0.00           C  
ATOM   2164  O   VAL B1823     119.504  75.513  59.518  1.00  0.00           O  
ATOM   2165  CB  VAL B1823     118.440  77.530  62.005  1.00  0.00           C  
ATOM   2166  CG1 VAL B1823     117.198  77.073  61.263  1.00  0.00           C  
ATOM   2167  CG2 VAL B1823     118.183  77.512  63.488  1.00  0.00           C  
ATOM   2168  N   ILE B1824     120.314  77.616  59.554  1.00  0.00           N  
ATOM   2169  CA  ILE B1824     120.537  77.665  58.114  1.00  0.00           C  
ATOM   2170  C   ILE B1824     121.506  76.580  57.664  1.00  0.00           C  
ATOM   2171  O   ILE B1824     121.327  75.963  56.620  1.00  0.00           O  
ATOM   2172  CB  ILE B1824     121.082  79.045  57.679  1.00  0.00           C  
ATOM   2173  CG1 ILE B1824     120.007  80.112  57.904  1.00  0.00           C  
ATOM   2174  CG2 ILE B1824     121.493  79.007  56.222  1.00  0.00           C  
ATOM   2175  CD1 ILE B1824     120.437  81.501  57.529  1.00  0.00           C  
ATOM   2176  N   GLU B1825     122.523  76.334  58.472  1.00  0.00           N  
ATOM   2177  CA  GLU B1825     123.520  75.325  58.150  1.00  0.00           C  
ATOM   2178  C   GLU B1825     122.947  73.910  58.248  1.00  0.00           C  
ATOM   2179  O   GLU B1825     123.455  72.990  57.624  1.00  0.00           O  
ATOM   2180  CB  GLU B1825     124.727  75.472  59.088  1.00  0.00           C  
ATOM   2181  CG  GLU B1825     126.070  75.360  58.381  1.00  0.00           C  
ATOM   2182  CD  GLU B1825     126.197  76.327  57.201  1.00  0.00           C  
ATOM   2183  OE1 GLU B1825     126.081  77.558  57.421  1.00  0.00           O  
ATOM   2184  OE2 GLU B1825     126.395  75.853  56.051  1.00  0.00           O  
ATOM   2185  N   THR B1826     121.890  73.738  59.031  1.00  0.00           N  
ATOM   2186  CA  THR B1826     121.285  72.420  59.186  1.00  0.00           C  
ATOM   2187  C   THR B1826     120.309  72.122  58.038  1.00  0.00           C  
ATOM   2188  O   THR B1826     120.186  70.982  57.585  1.00  0.00           O  
ATOM   2189  CB  THR B1826     120.500  72.293  60.520  1.00  0.00           C  
ATOM   2190  OG1 THR B1826     121.372  72.570  61.607  1.00  0.00           O  
ATOM   2191  CG2 THR B1826     119.953  70.892  60.693  1.00  0.00           C  
ATOM   2192  N   LEU B1827     119.614  73.153  57.580  1.00  0.00           N  
ATOM   2193  CA  LEU B1827     118.641  72.989  56.535  1.00  0.00           C  
ATOM   2194  C   LEU B1827     119.226  73.034  55.125  1.00  0.00           C  
ATOM   2195  O   LEU B1827     118.667  72.431  54.213  1.00  0.00           O  
ATOM   2196  CB  LEU B1827     117.549  74.040  56.697  1.00  0.00           C  
ATOM   2197  CG  LEU B1827     116.867  74.066  58.068  1.00  0.00           C  
ATOM   2198  CD1 LEU B1827     115.704  75.038  58.009  1.00  0.00           C  
ATOM   2199  CD2 LEU B1827     116.364  72.693  58.477  1.00  0.00           C  
ATOM   2200  N   ARG B1828     120.346  73.733  54.939  1.00  0.00           N  
ATOM   2201  CA  ARG B1828     120.984  73.848  53.616  1.00  0.00           C  
ATOM   2202  C   ARG B1828     121.137  72.484  52.936  1.00  0.00           C  
ATOM   2203  O   ARG B1828     120.702  72.300  51.789  1.00  0.00           O  
ATOM   2204  CB  ARG B1828     122.372  74.504  53.715  1.00  0.00           C  
ATOM   2205  CG  ARG B1828     122.981  74.896  52.363  1.00  0.00           C  
ATOM   2206  CD  ARG B1828     124.495  75.130  52.457  1.00  0.00           C  
ATOM   2207  NE  ARG B1828     124.860  76.065  53.520  1.00  0.00           N  
ATOM   2208  CZ  ARG B1828     124.472  77.338  53.575  1.00  0.00           C  
ATOM   2209  NH1 ARG B1828     123.698  77.847  52.622  1.00  0.00           N  
ATOM   2210  NH2 ARG B1828     124.848  78.101  54.594  1.00  0.00           N  
ATOM   2211  N   PRO B1829     121.767  71.510  53.621  1.00  0.00           N  
ATOM   2212  CA  PRO B1829     121.920  70.197  52.984  1.00  0.00           C  
ATOM   2213  C   PRO B1829     120.569  69.562  52.678  1.00  0.00           C  
ATOM   2214  O   PRO B1829     120.350  69.096  51.566  1.00  0.00           O  
ATOM   2215  CB  PRO B1829     122.731  69.414  54.006  1.00  0.00           C  
ATOM   2216  CG  PRO B1829     122.294  70.026  55.310  1.00  0.00           C  
ATOM   2217  CD  PRO B1829     122.280  71.498  55.001  1.00  0.00           C  
ATOM   2218  N   ILE B1830     119.671  69.561  53.662  1.00  0.00           N  
ATOM   2219  CA  ILE B1830     118.340  68.993  53.489  1.00  0.00           C  
ATOM   2220  C   ILE B1830     117.672  69.603  52.271  1.00  0.00           C  
ATOM   2221  O   ILE B1830     117.163  68.883  51.418  1.00  0.00           O  
ATOM   2222  CB  ILE B1830     117.447  69.239  54.725  1.00  0.00           C  
ATOM   2223  CG1 ILE B1830     118.007  68.465  55.914  1.00  0.00           C  
ATOM   2224  CG2 ILE B1830     116.012  68.808  54.455  1.00  0.00           C  
ATOM   2225  CD1 ILE B1830     117.262  68.739  57.209  1.00  0.00           C  
ATOM   2226  N   GLN B1831     117.689  70.928  52.173  1.00  0.00           N  
ATOM   2227  CA  GLN B1831     117.066  71.607  51.044  1.00  0.00           C  
ATOM   2228  C   GLN B1831     117.692  71.193  49.729  1.00  0.00           C  
ATOM   2229  O   GLN B1831     116.986  71.009  48.743  1.00  0.00           O  
ATOM   2230  CB  GLN B1831     117.159  73.117  51.228  1.00  0.00           C  
ATOM   2231  CG  GLN B1831     116.361  73.597  52.422  1.00  0.00           C  
ATOM   2232  CD  GLN B1831     116.459  75.093  52.630  1.00  0.00           C  
ATOM   2233  OE1 GLN B1831     115.855  75.640  53.552  1.00  0.00           O  
ATOM   2234  NE2 GLN B1831     117.220  75.767  51.767  1.00  0.00           N  
ATOM   2235  N   GLU B1832     119.013  71.046  49.709  1.00  0.00           N  
ATOM   2236  CA  GLU B1832     119.681  70.620  48.487  1.00  0.00           C  
ATOM   2237  C   GLU B1832     119.122  69.253  48.082  1.00  0.00           C  
ATOM   2238  O   GLU B1832     118.482  69.118  47.031  1.00  0.00           O  
ATOM   2239  CB  GLU B1832     121.187  70.521  48.702  1.00  0.00           C  
ATOM   2240  CG  GLU B1832     121.928  71.825  48.455  1.00  0.00           C  
ATOM   2241  CD  GLU B1832     123.412  71.714  48.765  1.00  0.00           C  
ATOM   2242  OE1 GLU B1832     124.044  70.734  48.288  1.00  0.00           O  
ATOM   2243  OE2 GLU B1832     123.945  72.608  49.477  1.00  0.00           O  
ATOM   2244  N   ARG B1833     119.362  68.247  48.923  1.00  0.00           N  
ATOM   2245  CA  ARG B1833     118.868  66.904  48.664  1.00  0.00           C  
ATOM   2246  C   ARG B1833     117.401  66.940  48.244  1.00  0.00           C  
ATOM   2247  O   ARG B1833     116.984  66.186  47.372  1.00  0.00           O  
ATOM   2248  CB  ARG B1833     119.057  66.022  49.903  1.00  0.00           C  
ATOM   2249  CG  ARG B1833     120.496  65.552  50.075  1.00  0.00           C  
ATOM   2250  CD  ARG B1833     120.694  64.698  51.316  1.00  0.00           C  
ATOM   2251  NE  ARG B1833     120.654  65.505  52.518  1.00  0.00           N  
ATOM   2252  CZ  ARG B1833     120.820  65.037  53.748  1.00  0.00           C  
ATOM   2253  NH1 ARG B1833     121.039  63.748  53.940  1.00  0.00           N  
ATOM   2254  NH2 ARG B1833     120.772  65.866  54.789  1.00  0.00           N  
ATOM   2255  N   TYR B1834     116.619  67.821  48.853  1.00  0.00           N  
ATOM   2256  CA  TYR B1834     115.218  67.927  48.502  1.00  0.00           C  
ATOM   2257  C   TYR B1834     115.028  68.241  47.030  1.00  0.00           C  
ATOM   2258  O   TYR B1834     114.268  67.556  46.367  1.00  0.00           O  
ATOM   2259  CB  TYR B1834     114.532  68.987  49.356  1.00  0.00           C  
ATOM   2260  CG  TYR B1834     113.197  69.447  48.829  1.00  0.00           C  
ATOM   2261  CD1 TYR B1834     113.104  70.547  47.991  1.00  0.00           C  
ATOM   2262  CD2 TYR B1834     112.023  68.787  49.179  1.00  0.00           C  
ATOM   2263  CE1 TYR B1834     111.879  70.989  47.516  1.00  0.00           C  
ATOM   2264  CE2 TYR B1834     110.782  69.221  48.707  1.00  0.00           C  
ATOM   2265  CZ  TYR B1834     110.723  70.333  47.874  1.00  0.00           C  
ATOM   2266  OH  TYR B1834     109.508  70.806  47.422  1.00  0.00           O  
ATOM   2267  N   HIS B1835     115.696  69.270  46.511  1.00  0.00           N  
ATOM   2268  CA  HIS B1835     115.551  69.591  45.088  1.00  0.00           C  
ATOM   2269  C   HIS B1835     116.113  68.458  44.229  1.00  0.00           C  
ATOM   2270  O   HIS B1835     115.567  68.153  43.162  1.00  0.00           O  
ATOM   2271  CB  HIS B1835     116.240  70.913  44.721  1.00  0.00           C  
ATOM   2272  CG  HIS B1835     115.500  72.126  45.192  1.00  0.00           C  
ATOM   2273  ND1 HIS B1835     115.788  72.763  46.380  1.00  0.00           N  
ATOM   2274  CD2 HIS B1835     114.447  72.794  44.655  1.00  0.00           C  
ATOM   2275  CE1 HIS B1835     114.948  73.769  46.558  1.00  0.00           C  
ATOM   2276  NE2 HIS B1835     114.123  73.808  45.524  1.00  0.00           N  
ATOM   2277  N   HIS B1836     117.201  67.836  44.682  1.00  0.00           N  
ATOM   2278  CA  HIS B1836     117.779  66.714  43.949  1.00  0.00           C  
ATOM   2279  C   HIS B1836     116.662  65.679  43.715  1.00  0.00           C  
ATOM   2280  O   HIS B1836     116.464  65.219  42.595  1.00  0.00           O  
ATOM   2281  CB  HIS B1836     118.965  66.123  44.743  1.00  0.00           C  
ATOM   2282  CG  HIS B1836     119.114  64.628  44.630  1.00  0.00           C  
ATOM   2283  ND1 HIS B1836     119.086  63.953  43.426  1.00  0.00           N  
ATOM   2284  CD2 HIS B1836     119.318  63.676  45.580  1.00  0.00           C  
ATOM   2285  CE1 HIS B1836     119.265  62.658  43.636  1.00  0.00           C  
ATOM   2286  NE2 HIS B1836     119.408  62.464  44.936  1.00  0.00           N  
ATOM   2287  N   TRP B1837     115.918  65.352  44.766  1.00  0.00           N  
ATOM   2288  CA  TRP B1837     114.818  64.406  44.658  1.00  0.00           C  
ATOM   2289  C   TRP B1837     113.630  64.930  43.851  1.00  0.00           C  
ATOM   2290  O   TRP B1837     113.109  64.232  42.997  1.00  0.00           O  
ATOM   2291  CB  TRP B1837     114.323  63.987  46.049  1.00  0.00           C  
ATOM   2292  CG  TRP B1837     115.101  62.893  46.658  1.00  0.00           C  
ATOM   2293  CD1 TRP B1837     115.936  62.978  47.730  1.00  0.00           C  
ATOM   2294  CD2 TRP B1837     115.125  61.526  46.238  1.00  0.00           C  
ATOM   2295  NE1 TRP B1837     116.487  61.743  48.007  1.00  0.00           N  
ATOM   2296  CE2 TRP B1837     116.006  60.836  47.101  1.00  0.00           C  
ATOM   2297  CE3 TRP B1837     114.495  60.818  45.209  1.00  0.00           C  
ATOM   2298  CZ2 TRP B1837     116.264  59.470  46.975  1.00  0.00           C  
ATOM   2299  CZ3 TRP B1837     114.752  59.455  45.080  1.00  0.00           C  
ATOM   2300  CH2 TRP B1837     115.635  58.796  45.960  1.00  0.00           C  
ATOM   2301  N   MET B1838     113.202  66.154  44.125  1.00  0.00           N  
ATOM   2302  CA  MET B1838     112.059  66.726  43.435  1.00  0.00           C  
ATOM   2303  C   MET B1838     112.113  66.621  41.925  1.00  0.00           C  
ATOM   2304  O   MET B1838     111.139  66.207  41.298  1.00  0.00           O  
ATOM   2305  CB  MET B1838     111.882  68.188  43.814  1.00  0.00           C  
ATOM   2306  CG  MET B1838     111.040  68.389  45.021  1.00  0.00           C  
ATOM   2307  SD  MET B1838     109.421  67.685  44.780  1.00  0.00           S  
ATOM   2308  CE  MET B1838     108.545  69.030  44.055  1.00  0.00           C  
ATOM   2309  N   GLU B1839     113.250  66.985  41.340  1.00  0.00           N  
ATOM   2310  CA  GLU B1839     113.400  66.959  39.883  1.00  0.00           C  
ATOM   2311  C   GLU B1839     114.035  65.685  39.381  1.00  0.00           C  
ATOM   2312  O   GLU B1839     114.258  65.506  38.176  1.00  0.00           O  
ATOM   2313  CB  GLU B1839     114.253  68.137  39.399  1.00  0.00           C  
ATOM   2314  CG  GLU B1839     115.737  68.044  39.774  1.00  0.00           C  
ATOM   2315  CD  GLU B1839     116.575  69.206  39.237  1.00  0.00           C  
ATOM   2316  OE1 GLU B1839     116.245  70.379  39.527  1.00  0.00           O  
ATOM   2317  OE2 GLU B1839     117.575  68.943  38.531  1.00  0.00           O  
ATOM   2318  N   SER B1840     114.424  64.838  40.314  1.00  0.00           N  
ATOM   2319  CA  SER B1840     115.010  63.588  39.894  1.00  0.00           C  
ATOM   2320  C   SER B1840     113.868  62.631  39.642  1.00  0.00           C  
ATOM   2321  O   SER B1840     112.882  62.615  40.380  1.00  0.00           O  
ATOM   2322  CB  SER B1840     115.926  63.015  40.965  1.00  0.00           C  
ATOM   2323  OG  SER B1840     116.327  61.707  40.600  1.00  0.00           O  
ATOM   2324  N   GLU B1842     113.987  61.839  38.589  1.00  0.00           N  
ATOM   2325  CA  GLU B1842     112.935  60.885  38.303  1.00  0.00           C  
ATOM   2326  C   GLU B1842     113.103  59.664  39.209  1.00  0.00           C  
ATOM   2327  O   GLU B1842     112.240  58.795  39.254  1.00  0.00           O  
ATOM   2328  CB  GLU B1842     112.955  60.480  36.829  1.00  0.00           C  
ATOM   2329  CG  GLU B1842     114.287  59.948  36.332  1.00  0.00           C  
ATOM   2330  CD  GLU B1842     114.246  59.551  34.856  1.00  0.00           C  
ATOM   2331  OE1 GLU B1842     113.906  60.417  34.015  1.00  0.00           O  
ATOM   2332  OE2 GLU B1842     114.560  58.378  34.538  1.00  0.00           O  
ATOM   2333  N   GLU B1843     114.212  59.615  39.938  1.00  0.00           N  
ATOM   2334  CA  GLU B1843     114.440  58.518  40.855  1.00  0.00           C  
ATOM   2335  C   GLU B1843     113.391  58.553  41.967  1.00  0.00           C  
ATOM   2336  O   GLU B1843     113.230  57.593  42.716  1.00  0.00           O  
ATOM   2337  CB  GLU B1843     115.838  58.614  41.459  1.00  0.00           C  
ATOM   2338  CG  GLU B1843     116.870  57.769  40.745  1.00  0.00           C  
ATOM   2339  CD  GLU B1843     116.667  56.284  41.002  1.00  0.00           C  
ATOM   2340  OE1 GLU B1843     116.681  55.876  42.195  1.00  0.00           O  
ATOM   2341  OE2 GLU B1843     116.500  55.520  40.015  1.00  0.00           O  
ATOM   2342  N   LEU B1844     112.675  59.667  42.071  1.00  0.00           N  
ATOM   2343  CA  LEU B1844     111.653  59.807  43.091  1.00  0.00           C  
ATOM   2344  C   LEU B1844     110.513  58.843  42.813  1.00  0.00           C  
ATOM   2345  O   LEU B1844     110.142  58.051  43.677  1.00  0.00           O  
ATOM   2346  CB  LEU B1844     111.116  61.243  43.138  1.00  0.00           C  
ATOM   2347  CG  LEU B1844     110.094  61.544  44.245  1.00  0.00           C  
ATOM   2348  CD1 LEU B1844     110.714  61.283  45.608  1.00  0.00           C  
ATOM   2349  CD2 LEU B1844     109.627  62.984  44.150  1.00  0.00           C  
ATOM   2350  N   ASP B1845     109.963  58.898  41.603  1.00  0.00           N  
ATOM   2351  CA  ASP B1845     108.853  58.021  41.246  1.00  0.00           C  
ATOM   2352  C   ASP B1845     109.289  56.580  41.330  1.00  0.00           C  
ATOM   2353  O   ASP B1845     108.493  55.705  41.661  1.00  0.00           O  
ATOM   2354  CB  ASP B1845     108.351  58.329  39.844  1.00  0.00           C  
ATOM   2355  CG  ASP B1845     107.908  59.767  39.698  1.00  0.00           C  
ATOM   2356  OD1 ASP B1845     108.782  60.647  39.557  1.00  0.00           O  
ATOM   2357  OD2 ASP B1845     106.687  60.026  39.752  1.00  0.00           O  
ATOM   2358  N   ARG B1846     110.563  56.336  41.044  1.00  0.00           N  
ATOM   2359  CA  ARG B1846     111.108  54.992  41.121  1.00  0.00           C  
ATOM   2360  C   ARG B1846     110.917  54.475  42.540  1.00  0.00           C  
ATOM   2361  O   ARG B1846     110.489  53.342  42.738  1.00  0.00           O  
ATOM   2362  CB  ARG B1846     112.601  55.009  40.795  1.00  0.00           C  
ATOM   2363  CG  ARG B1846     113.065  53.866  39.905  1.00  0.00           C  
ATOM   2364  CD  ARG B1846     113.072  54.275  38.431  1.00  0.00           C  
ATOM   2365  NE  ARG B1846     114.099  55.277  38.146  1.00  0.00           N  
ATOM   2366  CZ  ARG B1846     114.242  55.914  36.984  1.00  0.00           C  
ATOM   2367  NH1 ARG B1846     113.418  55.663  35.969  1.00  0.00           N  
ATOM   2368  NH2 ARG B1846     115.220  56.807  36.837  1.00  0.00           N  
ATOM   2369  N   VAL B1847     111.246  55.316  43.522  1.00  0.00           N  
ATOM   2370  CA  VAL B1847     111.131  54.951  44.936  1.00  0.00           C  
ATOM   2371  C   VAL B1847     109.680  54.787  45.381  1.00  0.00           C  
ATOM   2372  O   VAL B1847     109.348  53.849  46.107  1.00  0.00           O  
ATOM   2373  CB  VAL B1847     111.825  55.992  45.842  1.00  0.00           C  
ATOM   2374  CG1 VAL B1847     111.453  55.768  47.305  1.00  0.00           C  
ATOM   2375  CG2 VAL B1847     113.327  55.880  45.675  1.00  0.00           C  
ATOM   2376  N   LEU B1848     108.818  55.698  44.946  1.00  0.00           N  
ATOM   2377  CA  LEU B1848     107.415  55.623  45.303  1.00  0.00           C  
ATOM   2378  C   LEU B1848     106.760  54.413  44.646  1.00  0.00           C  
ATOM   2379  O   LEU B1848     105.782  53.871  45.164  1.00  0.00           O  
ATOM   2380  CB  LEU B1848     106.698  56.904  44.885  1.00  0.00           C  
ATOM   2381  CG  LEU B1848     107.018  58.091  45.762  1.00  0.00           C  
ATOM   2382  CD1 LEU B1848     106.417  59.329  45.172  1.00  0.00           C  
ATOM   2383  CD2 LEU B1848     106.489  57.846  47.160  1.00  0.00           C  
ATOM   2384  N   ASP B1849     107.301  53.994  43.507  1.00  0.00           N  
ATOM   2385  CA  ASP B1849     106.765  52.850  42.797  1.00  0.00           C  
ATOM   2386  C   ASP B1849     107.084  51.605  43.582  1.00  0.00           C  
ATOM   2387  O   ASP B1849     106.183  50.872  43.996  1.00  0.00           O  
ATOM   2388  CB  ASP B1849     107.373  52.755  41.401  1.00  0.00           C  
ATOM   2389  CG  ASP B1849     106.649  53.625  40.381  1.00  0.00           C  
ATOM   2390  OD1 ASP B1849     105.866  54.522  40.776  1.00  0.00           O  
ATOM   2391  OD2 ASP B1849     106.885  53.412  39.177  1.00  0.00           O  
ATOM   2392  N   GLU B1850     108.373  51.373  43.805  1.00  0.00           N  
ATOM   2393  CA  GLU B1850     108.816  50.195  44.550  1.00  0.00           C  
ATOM   2394  C   GLU B1850     108.214  50.180  45.959  1.00  0.00           C  
ATOM   2395  O   GLU B1850     108.080  49.121  46.567  1.00  0.00           O  
ATOM   2396  CB  GLU B1850     110.340  50.181  44.631  1.00  0.00           C  
ATOM   2397  CG  GLU B1850     110.928  48.875  45.126  1.00  0.00           C  
ATOM   2398  CD  GLU B1850     112.419  48.997  45.402  1.00  0.00           C  
ATOM   2399  OE1 GLU B1850     113.173  49.352  44.458  1.00  0.00           O  
ATOM   2400  OE2 GLU B1850     112.837  48.742  46.563  1.00  0.00           O  
ATOM   2401  N   GLY B1851     107.840  51.355  46.463  1.00  0.00           N  
ATOM   2402  CA  GLY B1851     107.257  51.428  47.786  1.00  0.00           C  
ATOM   2403  C   GLY B1851     105.836  50.915  47.760  1.00  0.00           C  
ATOM   2404  O   GLY B1851     105.445  50.096  48.580  1.00  0.00           O  
ATOM   2405  N   ALA B1852     105.055  51.400  46.806  1.00  0.00           N  
ATOM   2406  CA  ALA B1852     103.672  50.980  46.687  1.00  0.00           C  
ATOM   2407  C   ALA B1852     103.642  49.491  46.386  1.00  0.00           C  
ATOM   2408  O   ALA B1852     102.671  48.792  46.706  1.00  0.00           O  
ATOM   2409  CB  ALA B1852     102.993  51.745  45.579  1.00  0.00           C  
ATOM   2410  N   GLU B1853     104.719  49.002  45.776  1.00  0.00           N  
ATOM   2411  CA  GLU B1853     104.814  47.592  45.413  1.00  0.00           C  
ATOM   2412  C   GLU B1853     105.052  46.747  46.645  1.00  0.00           C  
ATOM   2413  O   GLU B1853     104.506  45.657  46.754  1.00  0.00           O  
ATOM   2414  CB  GLU B1853     105.956  47.392  44.426  1.00  0.00           C  
ATOM   2415  CG  GLU B1853     105.723  46.316  43.409  1.00  0.00           C  
ATOM   2416  CD  GLU B1853     106.931  46.141  42.518  1.00  0.00           C  
ATOM   2417  OE1 GLU B1853     107.939  45.566  42.993  1.00  0.00           O  
ATOM   2418  OE2 GLU B1853     106.893  46.599  41.350  1.00  0.00           O  
ATOM   2419  N   LYS B1854     105.866  47.245  47.571  1.00  0.00           N  
ATOM   2420  CA  LYS B1854     106.132  46.493  48.783  1.00  0.00           C  
ATOM   2421  C   LYS B1854     104.938  46.586  49.741  1.00  0.00           C  
ATOM   2422  O   LYS B1854     104.605  45.621  50.425  1.00  0.00           O  
ATOM   2423  CB  LYS B1854     107.402  46.998  49.475  1.00  0.00           C  
ATOM   2424  CG  LYS B1854     108.660  46.864  48.630  1.00  0.00           C  
ATOM   2425  CD  LYS B1854     109.949  47.005  49.440  1.00  0.00           C  
ATOM   2426  CE  LYS B1854     110.110  48.387  50.065  1.00  0.00           C  
ATOM   2427  NZ  LYS B1854     111.382  48.520  50.839  1.00  0.00           N  
ATOM   2428  N   ALA B1855     104.278  47.737  49.775  1.00  0.00           N  
ATOM   2429  CA  ALA B1855     103.143  47.913  50.669  1.00  0.00           C  
ATOM   2430  C   ALA B1855     101.989  47.063  50.201  1.00  0.00           C  
ATOM   2431  O   ALA B1855     101.269  46.443  50.987  1.00  0.00           O  
ATOM   2432  CB  ALA B1855     102.721  49.373  50.707  1.00  0.00           C  
ATOM   2433  N   ASN B1856     101.813  47.044  48.895  1.00  0.00           N  
ATOM   2434  CA  ASN B1856     100.731  46.284  48.305  1.00  0.00           C  
ATOM   2435  C   ASN B1856     100.966  44.785  48.513  1.00  0.00           C  
ATOM   2436  O   ASN B1856     100.044  44.035  48.853  1.00  0.00           O  
ATOM   2437  CB  ASN B1856     100.629  46.607  46.816  1.00  0.00           C  
ATOM   2438  CG  ASN B1856      99.277  46.256  46.248  1.00  0.00           C  
ATOM   2439  OD1 ASN B1856      98.269  46.899  46.572  1.00  0.00           O  
ATOM   2440  ND2 ASN B1856      99.234  45.219  45.411  1.00  0.00           N  
ATOM   2441  N   ARG B1857     102.206  44.356  48.306  1.00  0.00           N  
ATOM   2442  CA  ARG B1857     102.567  42.958  48.491  1.00  0.00           C  
ATOM   2443  C   ARG B1857     102.041  42.439  49.830  1.00  0.00           C  
ATOM   2444  O   ARG B1857     101.582  41.309  49.924  1.00  0.00           O  
ATOM   2445  CB  ARG B1857     104.094  42.816  48.414  1.00  0.00           C  
ATOM   2446  CG  ARG B1857     104.679  41.481  48.897  1.00  0.00           C  
ATOM   2447  CD  ARG B1857     105.140  41.523  50.366  1.00  0.00           C  
ATOM   2448  NE  ARG B1857     106.049  42.638  50.670  1.00  0.00           N  
ATOM   2449  CZ  ARG B1857     106.764  42.747  51.793  1.00  0.00           C  
ATOM   2450  NH1 ARG B1857     106.685  41.798  52.722  1.00  0.00           N  
ATOM   2451  NH2 ARG B1857     107.540  43.814  51.998  1.00  0.00           N  
ATOM   2452  N   VAL B2124     102.094  43.267  50.865  1.00  0.00           N  
ATOM   2453  CA  VAL B2124     101.616  42.856  52.180  1.00  0.00           C  
ATOM   2454  C   VAL B2124     100.116  43.045  52.338  1.00  0.00           C  
ATOM   2455  O   VAL B2124      99.394  42.099  52.648  1.00  0.00           O  
ATOM   2456  CB  VAL B2124     102.311  43.647  53.302  1.00  0.00           C  
ATOM   2457  CG1 VAL B2124     101.667  43.343  54.627  1.00  0.00           C  
ATOM   2458  CG2 VAL B2124     103.780  43.312  53.337  1.00  0.00           C  
ATOM   2459  N   ALA B2126      99.664  44.279  52.134  1.00  0.00           N  
ATOM   2460  CA  ALA B2126      98.263  44.652  52.271  1.00  0.00           C  
ATOM   2461  C   ALA B2126      97.290  43.730  51.555  1.00  0.00           C  
ATOM   2462  O   ALA B2126      96.265  43.357  52.117  1.00  0.00           O  
ATOM   2463  CB  ALA B2126      98.080  46.083  51.795  1.00  0.00           C  
ATOM   2464  N   SER B2127      97.622  43.357  50.321  1.00  0.00           N  
ATOM   2465  CA  SER B2127      96.779  42.472  49.505  1.00  0.00           C  
ATOM   2466  C   SER B2127      96.501  41.185  50.237  1.00  0.00           C  
ATOM   2467  O   SER B2127      95.345  40.794  50.424  1.00  0.00           O  
ATOM   2468  CB  SER B2127      97.479  42.109  48.203  1.00  0.00           C  
ATOM   2469  OG  SER B2127      97.751  43.271  47.431  1.00  0.00           O  
ATOM   2470  N   GLU B2128      97.581  40.521  50.633  1.00  0.00           N  
ATOM   2471  CA  GLU B2128      97.481  39.271  51.351  1.00  0.00           C  
ATOM   2472  C   GLU B2128      96.605  39.451  52.583  1.00  0.00           C  
ATOM   2473  O   GLU B2128      95.801  38.579  52.911  1.00  0.00           O  
ATOM   2474  CB  GLU B2128      98.877  38.779  51.747  1.00  0.00           C  
ATOM   2475  CG  GLU B2128      98.917  37.399  52.417  1.00  0.00           C  
ATOM   2476  CD  GLU B2128      98.333  36.296  51.545  1.00  0.00           C  
ATOM   2477  OE1 GLU B2128      98.662  36.257  50.337  1.00  0.00           O  
ATOM   2478  OE2 GLU B2128      97.548  35.466  52.068  1.00  0.00           O  
ATOM   2479  N   MET B2129      96.734  40.586  53.258  1.00  0.00           N  
ATOM   2480  CA  MET B2129      95.940  40.818  54.457  1.00  0.00           C  
ATOM   2481  C   MET B2129      94.456  41.008  54.155  1.00  0.00           C  
ATOM   2482  O   MET B2129      93.604  40.562  54.911  1.00  0.00           O  
ATOM   2483  CB  MET B2129      96.483  42.026  55.217  1.00  0.00           C  
ATOM   2484  CG  MET B2129      95.779  42.285  56.527  1.00  0.00           C  
ATOM   2485  SD  MET B2129      95.835  40.858  57.624  1.00  0.00           S  
ATOM   2486  CE  MET B2129      96.737  41.507  59.016  1.00  0.00           C  
ATOM   2487  N   VAL B2130      94.150  41.671  53.047  1.00  0.00           N  
ATOM   2488  CA  VAL B2130      92.767  41.909  52.656  1.00  0.00           C  
ATOM   2489  C   VAL B2130      92.139  40.606  52.196  1.00  0.00           C  
ATOM   2490  O   VAL B2130      90.939  40.380  52.386  1.00  0.00           O  
ATOM   2491  CB  VAL B2130      92.696  42.943  51.523  1.00  0.00           C  
ATOM   2492  CG1 VAL B2130      91.382  42.848  50.799  1.00  0.00           C  
ATOM   2493  CG2 VAL B2130      92.850  44.327  52.101  1.00  0.00           C  
ATOM   2494  N   ARG B2131      92.958  39.749  51.592  1.00  0.00           N  
ATOM   2495  CA  ARG B2131      92.495  38.457  51.102  1.00  0.00           C  
ATOM   2496  C   ARG B2131      92.023  37.610  52.267  1.00  0.00           C  
ATOM   2497  O   ARG B2131      90.990  36.933  52.178  1.00  0.00           O  
ATOM   2498  CB  ARG B2131      93.619  37.730  50.361  1.00  0.00           C  
ATOM   2499  CG  ARG B2131      93.207  37.263  48.965  1.00  0.00           C  
ATOM   2500  CD  ARG B2131      92.779  38.464  48.088  1.00  0.00           C  
ATOM   2501  NE  ARG B2131      92.014  38.084  46.897  1.00  0.00           N  
ATOM   2502  CZ  ARG B2131      90.771  37.612  46.920  1.00  0.00           C  
ATOM   2503  NH1 ARG B2131      90.136  37.455  48.079  1.00  0.00           N  
ATOM   2504  NH2 ARG B2131      90.159  37.308  45.782  1.00  0.00           N  
ATOM   2505  N   LYS B2132      92.778  37.640  53.365  1.00  0.00           N  
ATOM   2506  CA  LYS B2132      92.395  36.866  54.547  1.00  0.00           C  
ATOM   2507  C   LYS B2132      91.134  37.478  55.167  1.00  0.00           C  
ATOM   2508  O   LYS B2132      90.305  36.758  55.724  1.00  0.00           O  
ATOM   2509  CB  LYS B2132      93.540  36.832  55.566  1.00  0.00           C  
ATOM   2510  CG  LYS B2132      94.800  36.122  55.081  1.00  0.00           C  
ATOM   2511  CD  LYS B2132      95.898  36.229  56.134  1.00  0.00           C  
ATOM   2512  CE  LYS B2132      97.255  35.706  55.658  1.00  0.00           C  
ATOM   2513  NZ  LYS B2132      98.350  36.011  56.640  1.00  0.00           N  
ATOM   2514  N   MET B2133      90.983  38.800  55.045  1.00  0.00           N  
ATOM   2515  CA  MET B2133      89.811  39.485  55.584  1.00  0.00           C  
ATOM   2516  C   MET B2133      88.578  38.999  54.855  1.00  0.00           C  
ATOM   2517  O   MET B2133      87.597  38.582  55.479  1.00  0.00           O  
ATOM   2518  CB  MET B2133      89.938  41.000  55.422  1.00  0.00           C  
ATOM   2519  CG  MET B2133      90.782  41.666  56.486  1.00  0.00           C  
ATOM   2520  SD  MET B2133      90.770  43.422  56.316  1.00  0.00           S  
ATOM   2521  CE  MET B2133      89.350  43.826  57.232  1.00  0.00           C  
ATOM   2522  N   GLU B2134      88.634  39.051  53.525  1.00  0.00           N  
ATOM   2523  CA  GLU B2134      87.521  38.605  52.686  1.00  0.00           C  
ATOM   2524  C   GLU B2134      87.180  37.158  53.023  1.00  0.00           C  
ATOM   2525  O   GLU B2134      86.008  36.776  53.065  1.00  0.00           O  
ATOM   2526  CB  GLU B2134      87.897  38.733  51.207  1.00  0.00           C  
ATOM   2527  CG  GLU B2134      87.860  40.156  50.670  1.00  0.00           C  
ATOM   2528  CD  GLU B2134      88.414  40.237  49.261  1.00  0.00           C  
ATOM   2529  OE1 GLU B2134      88.415  39.205  48.587  1.00  0.00           O  
ATOM   2530  OE2 GLU B2134      88.845  41.311  48.816  1.00  0.00           O  
ATOM   2531  N   GLN B2140      88.218  36.363  53.269  1.00  0.00           N  
ATOM   2532  CA  GLN B2140      88.060  34.957  53.633  1.00  0.00           C  
ATOM   2533  C   GLN B2140      87.134  34.826  54.839  1.00  0.00           C  
ATOM   2534  O   GLN B2140      86.129  34.126  54.798  1.00  0.00           O  
ATOM   2535  CB  GLN B2140      89.412  34.363  54.006  1.00  0.00           C  
ATOM   2536  CG  GLN B2140      89.564  32.915  53.626  1.00  0.00           C  
ATOM   2537  CD  GLN B2140      89.942  32.778  52.174  1.00  0.00           C  
ATOM   2538  OE1 GLN B2140      89.246  33.283  51.287  1.00  0.00           O  
ATOM   2539  NE2 GLN B2140      91.055  32.097  51.914  1.00  0.00           N  
ATOM   2540  N   ALA B2141      87.497  35.500  55.920  1.00  0.00           N  
ATOM   2541  CA  ALA B2141      86.711  35.444  57.131  1.00  0.00           C  
ATOM   2542  C   ALA B2141      85.301  35.973  56.916  1.00  0.00           C  
ATOM   2543  O   ALA B2141      84.328  35.281  57.202  1.00  0.00           O  
ATOM   2544  CB  ALA B2141      87.404  36.229  58.226  1.00  0.00           C  
ATOM   2545  N   MET B2142      85.205  37.205  56.410  1.00  0.00           N  
ATOM   2546  CA  MET B2142      83.931  37.882  56.157  1.00  0.00           C  
ATOM   2547  C   MET B2142      83.013  37.006  55.309  1.00  0.00           C  
ATOM   2548  O   MET B2142      81.794  36.969  55.518  1.00  0.00           O  
ATOM   2549  CB  MET B2142      84.188  39.186  55.412  1.00  0.00           C  
ATOM   2550  CG  MET B2142      85.127  40.154  56.103  1.00  0.00           C  
ATOM   2551  SD  MET B2142      84.232  41.165  57.275  1.00  0.00           S  
ATOM   2552  CE  MET B2142      83.603  42.397  56.251  1.00  0.00           C  
ATOM   2553  N   GLY B2143      83.620  36.321  54.343  1.00  0.00           N  
ATOM   2554  CA  GLY B2143      82.874  35.445  53.463  1.00  0.00           C  
ATOM   2555  C   GLY B2143      82.569  36.054  52.104  1.00  0.00           C  
ATOM   2556  O   GLY B2143      81.635  35.640  51.429  1.00  0.00           O  
ATOM   2557  N   LEU B2144      83.350  37.045  51.700  1.00  0.00           N  
ATOM   2558  CA  LEU B2144      83.143  37.690  50.420  1.00  0.00           C  
ATOM   2559  C   LEU B2144      83.823  36.891  49.328  1.00  0.00           C  
ATOM   2560  O   LEU B2144      84.693  36.062  49.600  1.00  0.00           O  
ATOM   2561  CB  LEU B2144      83.733  39.103  50.426  1.00  0.00           C  
ATOM   2562  CG  LEU B2144      83.254  40.035  51.528  1.00  0.00           C  
ATOM   2563  CD1 LEU B2144      84.155  41.241  51.594  1.00  0.00           C  
ATOM   2564  CD2 LEU B2144      81.812  40.430  51.292  1.00  0.00           C  
ATOM   2565  N   GLY B2145      83.426  37.151  48.085  1.00  0.00           N  
ATOM   2566  CA  GLY B2145      84.035  36.482  46.945  1.00  0.00           C  
ATOM   2567  C   GLY B2145      84.052  34.967  46.945  1.00  0.00           C  
ATOM   2568  O   GLY B2145      83.113  34.314  47.390  1.00  0.00           O  
ATOM   2569  N   ARG B2146      85.137  34.412  46.423  1.00  0.00           N  
ATOM   2570  CA  ARG B2146      85.303  32.973  46.339  1.00  0.00           C  
ATOM   2571  C   ARG B2146      86.601  32.429  46.974  1.00  0.00           C  
ATOM   2572  O   ARG B2146      86.664  31.222  47.343  1.00  0.00           O  
ATOM   2573  CB  ARG B2146      85.218  32.565  44.874  1.00  0.00           C  
ATOM   2574  CG  ARG B2146      83.870  32.869  44.247  1.00  0.00           C  
ATOM   2575  CD  ARG B2146      83.913  32.679  42.750  1.00  0.00           C  
ATOM   2576  NE  ARG B2146      84.741  33.692  42.108  1.00  0.00           N  
ATOM   2577  CZ  ARG B2146      85.094  33.684  40.833  1.00  0.00           C  
ATOM   2578  NH1 ARG B2146      84.690  32.711  40.041  1.00  0.00           N  
ATOM   2579  NH2 ARG B2146      85.871  34.648  40.361  1.00  0.00           N  
ATOM   2580  OXT ARG B2146      87.565  33.212  47.079  1.00  0.00           O  
TER
END
