# Supplementary material for: Backbone Brackets and Arginine Tweezers delineate Class I and Class II aminoacyl tRNA synthetases
Source: PLoS Comput Biol. 2018 Apr 16;14(4):e1006101. doi: 10.1371/journal.pcbi.1006101 (PMC5919687; doi:10.1371/journal.pcbi.1006101)
Supplement: S11 File — All structures of Class I aaRS with residues renumbered according to the MSA. (GZ) [file pcbi.1006101.s023.tar.gz › 1d2r_C_renum.pdb]

ATOM      1  N   MET C 265     102.136   6.051  37.168  1.00  0.00           N  
ATOM      2  CA  MET C 265     103.343   5.643  36.384  1.00  0.00           C  
ATOM      3  C   MET C 265     103.237   6.216  34.971  1.00  0.00           C  
ATOM      4  O   MET C 265     102.171   6.666  34.549  1.00  0.00           O  
ATOM      5  CB  MET C 265     103.409   4.117  36.285  1.00  0.00           C  
ATOM      6  CG  MET C 265     102.758   3.370  37.432  1.00  0.00           C  
ATOM      7  SD  MET C 265     102.494   1.641  37.000  1.00  0.00           S  
ATOM      8  CE  MET C 265     100.856   1.722  36.145  1.00  0.00           C  
ATOM      9  N   LYS C 266     104.345   6.200  34.243  1.00  0.00           N  
ATOM     10  CA  LYS C 266     104.341   6.681  32.869  1.00  0.00           C  
ATOM     11  C   LYS C 266     103.731   5.605  31.955  1.00  0.00           C  
ATOM     12  O   LYS C 266     103.760   4.412  32.276  1.00  0.00           O  
ATOM     13  CB  LYS C 266     105.765   7.001  32.414  1.00  0.00           C  
ATOM     14  CG  LYS C 266     106.361   8.204  33.097  1.00  0.00           C  
ATOM     15  CD  LYS C 266     107.807   8.402  32.687  1.00  0.00           C  
ATOM     16  CE  LYS C 266     108.335   9.748  33.171  1.00  0.00           C  
ATOM     17  NZ  LYS C 266     107.552  10.886  32.594  1.00  0.00           N  
ATOM     18  N   THR C 267     103.175   6.015  30.817  1.00  0.00           N  
ATOM     19  CA  THR C 267     102.572   5.061  29.890  1.00  0.00           C  
ATOM     20  C   THR C 267     103.396   4.907  28.623  1.00  0.00           C  
ATOM     21  O   THR C 267     103.833   5.888  28.037  1.00  0.00           O  
ATOM     22  CB  THR C 267     101.175   5.500  29.489  1.00  0.00           C  
ATOM     23  OG1 THR C 267     100.412   5.789  30.663  1.00  0.00           O  
ATOM     24  CG2 THR C 267     100.492   4.403  28.714  1.00  0.00           C  
ATOM     25  N   ILE C 268     103.616   3.668  28.211  1.00  0.00           N  
ATOM     26  CA  ILE C 268     104.369   3.410  26.999  1.00  0.00           C  
ATOM     27  C   ILE C 268     103.469   2.696  25.999  1.00  0.00           C  
ATOM     28  O   ILE C 268     102.840   1.689  26.336  1.00  0.00           O  
ATOM     29  CB  ILE C 268     105.599   2.541  27.287  1.00  0.00           C  
ATOM     30  CG1 ILE C 268     106.564   3.317  28.181  1.00  0.00           C  
ATOM     31  CG2 ILE C 268     106.260   2.112  25.982  1.00  0.00           C  
ATOM     32  CD1 ILE C 268     107.828   2.547  28.559  1.00  0.00           C  
ATOM     33  N   PHE C 269     103.390   3.226  24.778  1.00  0.00           N  
ATOM     34  CA  PHE C 269     102.563   2.618  23.730  1.00  0.00           C  
ATOM     35  C   PHE C 269     103.480   2.088  22.642  1.00  0.00           C  
ATOM     36  O   PHE C 269     104.416   2.767  22.220  1.00  0.00           O  
ATOM     37  CB  PHE C 269     101.598   3.649  23.138  1.00  0.00           C  
ATOM     38  CG  PHE C 269     100.675   3.091  22.098  1.00  0.00           C  
ATOM     39  CD1 PHE C 269     101.138   2.839  20.811  1.00  0.00           C  
ATOM     40  CD2 PHE C 269      99.350   2.770  22.417  1.00  0.00           C  
ATOM     41  CE1 PHE C 269     100.299   2.275  19.850  1.00  0.00           C  
ATOM     42  CE2 PHE C 269      98.495   2.204  21.467  1.00  0.00           C  
ATOM     43  CZ  PHE C 269      98.969   1.952  20.182  1.00  0.00           C  
ATOM     44  N   SER C 270     103.223   0.868  22.193  1.00  0.00           N  
ATOM     45  CA  SER C 270     104.054   0.270  21.156  1.00  0.00           C  
ATOM     46  C   SER C 270     103.195  -0.420  20.105  1.00  0.00           C  
ATOM     47  O   SER C 270     102.399  -1.297  20.433  1.00  0.00           O  
ATOM     48  CB  SER C 270     105.017  -0.729  21.784  1.00  0.00           C  
ATOM     49  OG  SER C 270     105.771  -1.394  20.808  1.00  0.00           O  
ATOM     50  N   GLY C 272     103.341  -0.012  18.844  1.00  0.00           N  
ATOM     51  CA  GLY C 272     102.564  -0.621  17.767  1.00  0.00           C  
ATOM     52  C   GLY C 272     103.279  -1.827  17.186  1.00  0.00           C  
ATOM     53  O   GLY C 272     104.480  -1.765  16.958  1.00  0.00           O  
ATOM     54  N   ILE C 273     102.562  -2.922  16.941  1.00  0.00           N  
ATOM     55  CA  ILE C 273     103.197  -4.118  16.388  1.00  0.00           C  
ATOM     56  C   ILE C 273     102.617  -4.460  15.009  1.00  0.00           C  
ATOM     57  O   ILE C 273     101.419  -4.736  14.871  1.00  0.00           O  
ATOM     58  CB  ILE C 273     103.025  -5.354  17.346  1.00  0.00           C  
ATOM     59  CG1 ILE C 273     103.084  -4.916  18.822  1.00  0.00           C  
ATOM     60  CG2 ILE C 273     104.151  -6.352  17.120  1.00  0.00           C  
ATOM     61  CD1 ILE C 273     104.401  -4.207  19.230  1.00  0.00           C  
ATOM     62  N   GLN C 274     103.465  -4.408  13.989  1.00  0.00           N  
ATOM     63  CA  GLN C 274     103.054  -4.732  12.631  1.00  0.00           C  
ATOM     64  C   GLN C 274     102.865  -6.244  12.467  1.00  0.00           C  
ATOM     65  O   GLN C 274     103.794  -7.021  12.692  1.00  0.00           O  
ATOM     66  CB  GLN C 274     104.121  -4.257  11.649  1.00  0.00           C  
ATOM     67  CG  GLN C 274     103.836  -2.915  11.042  1.00  0.00           C  
ATOM     68  CD  GLN C 274     102.810  -3.010   9.919  1.00  0.00           C  
ATOM     69  OE1 GLN C 274     102.501  -2.012   9.261  1.00  0.00           O  
ATOM     70  NE2 GLN C 274     102.280  -4.221   9.689  1.00  0.00           N  
ATOM     71  N   PRO C 275     101.663  -6.684  12.072  1.00  0.00           N  
ATOM     72  CA  PRO C 275     101.416  -8.111  11.893  1.00  0.00           C  
ATOM     73  C   PRO C 275     102.141  -8.687  10.685  1.00  0.00           C  
ATOM     74  O   PRO C 275     101.787  -8.399   9.549  1.00  0.00           O  
ATOM     75  CB  PRO C 275      99.893  -8.180  11.776  1.00  0.00           C  
ATOM     76  CG  PRO C 275      99.545  -6.888  11.156  1.00  0.00           C  
ATOM     77  CD  PRO C 275     100.413  -5.923  11.921  1.00  0.00           C  
ATOM     78  N   SER C 276     103.169  -9.490  10.956  1.00  0.00           N  
ATOM     79  CA  SER C 276     103.989 -10.153   9.931  1.00  0.00           C  
ATOM     80  C   SER C 276     104.550 -11.479  10.476  1.00  0.00           C  
ATOM     81  O   SER C 276     105.415 -12.100   9.846  1.00  0.00           O  
ATOM     82  CB  SER C 276     105.157  -9.252   9.507  1.00  0.00           C  
ATOM     83  OG  SER C 276     104.702  -8.059   8.911  1.00  0.00           O  
ATOM     84  N   GLY C 277     104.057 -11.876  11.655  1.00  0.00           N  
ATOM     85  CA  GLY C 277     104.473 -13.108  12.320  1.00  0.00           C  
ATOM     86  C   GLY C 277     105.957 -13.473  12.275  1.00  0.00           C  
ATOM     87  O   GLY C 277     106.352 -14.560  12.700  1.00  0.00           O  
ATOM     88  N   VAL C 279     106.786 -12.566  11.773  1.00  0.00           N  
ATOM     89  CA  VAL C 279     108.217 -12.811  11.661  1.00  0.00           C  
ATOM     90  C   VAL C 279     109.029 -11.697  12.301  1.00  0.00           C  
ATOM     91  O   VAL C 279     109.312 -10.680  11.659  1.00  0.00           O  
ATOM     92  CB  VAL C 279     108.650 -12.926  10.171  1.00  0.00           C  
ATOM     93  CG1 VAL C 279     108.181 -11.701   9.395  1.00  0.00           C  
ATOM     94  CG2 VAL C 279     110.163 -13.059  10.067  1.00  0.00           C  
ATOM     95  N   ILE C 280     109.404 -11.873  13.564  1.00  0.00           N  
ATOM     96  CA  ILE C 280     110.204 -10.861  14.241  1.00  0.00           C  
ATOM     97  C   ILE C 280     111.616 -11.395  14.436  1.00  0.00           C  
ATOM     98  O   ILE C 280     111.816 -12.456  15.020  1.00  0.00           O  
ATOM     99  CB  ILE C 280     109.560 -10.436  15.590  1.00  0.00           C  
ATOM    100  CG1 ILE C 280     109.382 -11.635  16.505  1.00  0.00           C  
ATOM    101  CG2 ILE C 280     108.178  -9.838  15.340  1.00  0.00           C  
ATOM    102  CD1 ILE C 280     108.704 -11.273  17.803  1.00  0.00           C  
ATOM    103  N   THR C 281     112.592 -10.659  13.909  1.00  0.00           N  
ATOM    104  CA  THR C 281     114.001 -11.059  13.977  1.00  0.00           C  
ATOM    105  C   THR C 281     114.636 -11.058  15.357  1.00  0.00           C  
ATOM    106  O   THR C 281     114.149 -10.414  16.285  1.00  0.00           O  
ATOM    107  CB  THR C 281     114.883 -10.177  13.090  1.00  0.00           C  
ATOM    108  OG1 THR C 281     114.891  -8.847  13.616  1.00  0.00           O  
ATOM    109  CG2 THR C 281     114.355 -10.160  11.673  1.00  0.00           C  
ATOM    110  N   ILE C 282     115.745 -11.787  15.463  1.00  0.00           N  
ATOM    111  CA  ILE C 282     116.504 -11.903  16.701  1.00  0.00           C  
ATOM    112  C   ILE C 282     117.009 -10.502  17.042  1.00  0.00           C  
ATOM    113  O   ILE C 282     117.274 -10.180  18.203  1.00  0.00           O  
ATOM    114  CB  ILE C 282     117.705 -12.879  16.524  1.00  0.00           C  
ATOM    115  CG1 ILE C 282     118.355 -13.159  17.856  1.00  0.00           C  
ATOM    116  CG2 ILE C 282     118.741 -12.311  15.597  1.00  0.00           C  
ATOM    117  CD1 ILE C 282     117.546 -14.107  18.701  1.00  0.00           C  
ATOM    118  N   GLY C 283     117.115  -9.664  16.013  1.00  0.00           N  
ATOM    119  CA  GLY C 283     117.548  -8.294  16.213  1.00  0.00           C  
ATOM    120  C   GLY C 283     116.456  -7.513  16.930  1.00  0.00           C  
ATOM    121  O   GLY C 283     116.737  -6.728  17.831  1.00  0.00           O  
ATOM    122  N   ASN C 284     115.204  -7.726  16.537  1.00  0.00           N  
ATOM    123  CA  ASN C 284     114.089  -7.033  17.176  1.00  0.00           C  
ATOM    124  C   ASN C 284     114.023  -7.448  18.648  1.00  0.00           C  
ATOM    125  O   ASN C 284     113.839  -6.614  19.533  1.00  0.00           O  
ATOM    126  CB  ASN C 284     112.760  -7.378  16.477  1.00  0.00           C  
ATOM    127  CG  ASN C 284     112.653  -6.789  15.070  1.00  0.00           C  
ATOM    128  OD1 ASN C 284     111.994  -7.360  14.186  1.00  0.00           O  
ATOM    129  ND2 ASN C 284     113.283  -5.633  14.860  1.00  0.00           N  
ATOM    130  N   TYR C 285     114.184  -8.747  18.898  1.00  0.00           N  
ATOM    131  CA  TYR C 285     114.137  -9.297  20.250  1.00  0.00           C  
ATOM    132  C   TYR C 285     115.252  -8.688  21.114  1.00  0.00           C  
ATOM    133  O   TYR C 285     115.033  -8.302  22.269  1.00  0.00           O  
ATOM    134  CB  TYR C 285     114.268 -10.827  20.191  1.00  0.00           C  
ATOM    135  CG  TYR C 285     114.289 -11.521  21.538  1.00  0.00           C  
ATOM    136  CD1 TYR C 285     115.485 -11.722  22.220  1.00  0.00           C  
ATOM    137  CD2 TYR C 285     113.111 -11.939  22.141  1.00  0.00           C  
ATOM    138  CE1 TYR C 285     115.515 -12.318  23.468  1.00  0.00           C  
ATOM    139  CE2 TYR C 285     113.123 -12.534  23.394  1.00  0.00           C  
ATOM    140  CZ  TYR C 285     114.336 -12.720  24.054  1.00  0.00           C  
ATOM    141  OH  TYR C 285     114.370 -13.303  25.301  1.00  0.00           O  
ATOM    142  N   ILE C 286     116.447  -8.588  20.553  1.00  0.00           N  
ATOM    143  CA  ILE C 286     117.562  -8.014  21.285  1.00  0.00           C  
ATOM    144  C   ILE C 286     117.430  -6.494  21.398  1.00  0.00           C  
ATOM    145  O   ILE C 286     117.732  -5.911  22.437  1.00  0.00           O  
ATOM    146  CB  ILE C 286     118.898  -8.332  20.579  1.00  0.00           C  
ATOM    147  CG1 ILE C 286     119.136  -9.832  20.572  1.00  0.00           C  
ATOM    148  CG2 ILE C 286     120.040  -7.625  21.269  1.00  0.00           C  
ATOM    149  CD1 ILE C 286     120.422 -10.235  19.917  1.00  0.00           C  
ATOM    150  N   GLY C 287     116.971  -5.866  20.317  1.00  0.00           N  
ATOM    151  CA  GLY C 287     116.833  -4.422  20.270  1.00  0.00           C  
ATOM    152  C   GLY C 287     115.805  -3.756  21.166  1.00  0.00           C  
ATOM    153  O   GLY C 287     116.112  -2.742  21.789  1.00  0.00           O  
ATOM    154  N   ALA C 288     114.590  -4.290  21.238  1.00  0.00           N  
ATOM    155  CA  ALA C 288     113.566  -3.662  22.072  1.00  0.00           C  
ATOM    156  C   ALA C 288     112.620  -4.655  22.728  1.00  0.00           C  
ATOM    157  O   ALA C 288     112.330  -4.548  23.923  1.00  0.00           O  
ATOM    158  CB  ALA C 288     112.761  -2.644  21.247  1.00  0.00           C  
ATOM    159  N   LEU C 289     112.130  -5.613  21.942  1.00  0.00           N  
ATOM    160  CA  LEU C 289     111.204  -6.639  22.430  1.00  0.00           C  
ATOM    161  C   LEU C 289     111.543  -7.142  23.831  1.00  0.00           C  
ATOM    162  O   LEU C 289     110.700  -7.118  24.716  1.00  0.00           O  
ATOM    163  CB  LEU C 289     111.195  -7.838  21.470  1.00  0.00           C  
ATOM    164  CG  LEU C 289     109.845  -8.467  21.111  1.00  0.00           C  
ATOM    165  CD1 LEU C 289     108.918  -8.476  22.314  1.00  0.00           C  
ATOM    166  CD2 LEU C 289     109.207  -7.664  19.998  1.00  0.00           C  
ATOM    167  N   ARG C 290     112.777  -7.602  24.021  1.00  0.00           N  
ATOM    168  CA  ARG C 290     113.197  -8.138  25.313  1.00  0.00           C  
ATOM    169  C   ARG C 290     113.180  -7.168  26.505  1.00  0.00           C  
ATOM    170  O   ARG C 290     112.759  -7.549  27.595  1.00  0.00           O  
ATOM    171  CB  ARG C 290     114.587  -8.769  25.210  1.00  0.00           C  
ATOM    172  CG  ARG C 290     114.970  -9.553  26.455  1.00  0.00           C  
ATOM    173  CD  ARG C 290     116.343 -10.182  26.342  1.00  0.00           C  
ATOM    174  NE  ARG C 290     117.347  -9.176  26.026  1.00  0.00           N  
ATOM    175  CZ  ARG C 290     118.660  -9.362  26.137  1.00  0.00           C  
ATOM    176  NH1 ARG C 290     119.135 -10.527  26.561  1.00  0.00           N  
ATOM    177  NH2 ARG C 290     119.500  -8.376  25.834  1.00  0.00           N  
ATOM    178  N   GLN C 291     113.658  -5.936  26.333  1.00  0.00           N  
ATOM    179  CA  GLN C 291     113.672  -4.962  27.437  1.00  0.00           C  
ATOM    180  C   GLN C 291     112.252  -4.700  27.955  1.00  0.00           C  
ATOM    181  O   GLN C 291     112.074  -4.227  29.083  1.00  0.00           O  
ATOM    182  CB  GLN C 291     114.273  -3.627  26.973  1.00  0.00           C  
ATOM    183  CG  GLN C 291     113.378  -2.867  25.968  1.00  0.00           C  
ATOM    184  CD  GLN C 291     113.944  -1.514  25.515  1.00  0.00           C  
ATOM    185  OE1 GLN C 291     115.167  -1.342  25.394  1.00  0.00           O  
ATOM    186  NE2 GLN C 291     113.047  -0.554  25.242  1.00  0.00           N  
ATOM    187  N   PHE C 292     111.249  -5.007  27.129  1.00  0.00           N  
ATOM    188  CA  PHE C 292     109.853  -4.779  27.505  1.00  0.00           C  
ATOM    189  C   PHE C 292     109.350  -5.759  28.553  1.00  0.00           C  
ATOM    190  O   PHE C 292     108.555  -5.396  29.430  1.00  0.00           O  
ATOM    191  CB  PHE C 292     108.912  -4.861  26.295  1.00  0.00           C  
ATOM    192  CG  PHE C 292     109.136  -3.794  25.267  1.00  0.00           C  
ATOM    193  CD1 PHE C 292     109.422  -2.486  25.647  1.00  0.00           C  
ATOM    194  CD2 PHE C 292     109.047  -4.097  23.911  1.00  0.00           C  
ATOM    195  CE1 PHE C 292     109.621  -1.497  24.692  1.00  0.00           C  
ATOM    196  CE2 PHE C 292     109.243  -3.116  22.951  1.00  0.00           C  
ATOM    197  CZ  PHE C 292     109.532  -1.810  23.339  1.00  0.00           C  
ATOM    198  N   VAL C 293     109.792  -7.008  28.459  1.00  0.00           N  
ATOM    199  CA  VAL C 293     109.358  -8.008  29.422  1.00  0.00           C  
ATOM    200  C   VAL C 293     109.664  -7.549  30.842  1.00  0.00           C  
ATOM    201  O   VAL C 293     109.012  -7.995  31.785  1.00  0.00           O  
ATOM    202  CB  VAL C 293     110.040  -9.358  29.180  1.00  0.00           C  
ATOM    203  CG1 VAL C 293     109.479 -10.394  30.150  1.00  0.00           C  
ATOM    204  CG2 VAL C 293     109.819  -9.793  27.746  1.00  0.00           C  
ATOM    205  N   GLU C 294     110.657  -6.669  30.982  1.00  0.00           N  
ATOM    206  CA  GLU C 294     111.047  -6.123  32.281  1.00  0.00           C  
ATOM    207  C   GLU C 294     110.300  -4.825  32.574  1.00  0.00           C  
ATOM    208  O   GLU C 294     109.707  -4.655  33.649  1.00  0.00           O  
ATOM    209  CB  GLU C 294     112.547  -5.843  32.321  1.00  0.00           C  
ATOM    210  CG  GLU C 294     113.388  -6.978  32.878  1.00  0.00           C  
ATOM    211  CD  GLU C 294     114.860  -6.609  32.968  1.00  0.00           C  
ATOM    212  OE1 GLU C 294     115.175  -5.592  33.633  1.00  0.00           O  
ATOM    213  OE2 GLU C 294     115.697  -7.330  32.374  1.00  0.00           O  
ATOM    214  N   LEU C 295     110.337  -3.913  31.607  1.00  0.00           N  
ATOM    215  CA  LEU C 295     109.672  -2.629  31.734  1.00  0.00           C  
ATOM    216  C   LEU C 295     108.178  -2.735  32.018  1.00  0.00           C  
ATOM    217  O   LEU C 295     107.610  -1.840  32.639  1.00  0.00           O  
ATOM    218  CB  LEU C 295     109.862  -1.815  30.463  1.00  0.00           C  
ATOM    219  CG  LEU C 295     111.283  -1.387  30.123  1.00  0.00           C  
ATOM    220  CD1 LEU C 295     111.273  -0.615  28.805  1.00  0.00           C  
ATOM    221  CD2 LEU C 295     111.819  -0.516  31.232  1.00  0.00           C  
ATOM    222  N   GLN C 296     107.542  -3.820  31.577  1.00  0.00           N  
ATOM    223  CA  GLN C 296     106.102  -3.985  31.777  1.00  0.00           C  
ATOM    224  C   GLN C 296     105.646  -3.940  33.239  1.00  0.00           C  
ATOM    225  O   GLN C 296     104.448  -3.771  33.515  1.00  0.00           O  
ATOM    226  CB  GLN C 296     105.617  -5.281  31.109  1.00  0.00           C  
ATOM    227  CG  GLN C 296     106.084  -6.561  31.764  1.00  0.00           C  
ATOM    228  CD  GLN C 296     105.577  -7.794  31.048  1.00  0.00           C  
ATOM    229  OE1 GLN C 296     104.378  -7.934  30.801  1.00  0.00           O  
ATOM    230  NE2 GLN C 296     106.487  -8.702  30.719  1.00  0.00           N  
ATOM    231  N   HIS C 297     106.584  -4.076  34.178  1.00  0.00           N  
ATOM    232  CA  HIS C 297     106.225  -4.035  35.599  1.00  0.00           C  
ATOM    233  C   HIS C 297     106.315  -2.638  36.201  1.00  0.00           C  
ATOM    234  O   HIS C 297     105.547  -2.309  37.102  1.00  0.00           O  
ATOM    235  CB  HIS C 297     107.099  -4.995  36.416  1.00  0.00           C  
ATOM    236  CG  HIS C 297     106.831  -6.441  36.136  1.00  0.00           C  
ATOM    237  ND1 HIS C 297     107.540  -7.160  35.199  1.00  0.00           N  
ATOM    238  CD2 HIS C 297     105.907  -7.295  36.641  1.00  0.00           C  
ATOM    239  CE1 HIS C 297     107.065  -8.392  35.137  1.00  0.00           C  
ATOM    240  NE2 HIS C 297     106.072  -8.501  36.001  1.00  0.00           N  
ATOM    241  N   GLU C 299     107.251  -1.829  35.709  1.00  0.00           N  
ATOM    242  CA  GLU C 299     107.423  -0.463  36.199  1.00  0.00           C  
ATOM    243  C   GLU C 299     106.491   0.524  35.504  1.00  0.00           C  
ATOM    244  O   GLU C 299     105.784   1.308  36.149  1.00  0.00           O  
ATOM    245  CB  GLU C 299     108.856   0.010  35.983  1.00  0.00           C  
ATOM    246  CG  GLU C 299     109.927  -0.777  36.729  1.00  0.00           C  
ATOM    247  CD  GLU C 299     111.308  -0.122  36.625  1.00  0.00           C  
ATOM    248  OE1 GLU C 299     112.312  -0.740  37.064  1.00  0.00           O  
ATOM    249  OE2 GLU C 299     111.385   1.019  36.111  1.00  0.00           O  
ATOM    250  N   TYR C 306     106.514   0.485  34.178  1.00  0.00           N  
ATOM    251  CA  TYR C 306     105.686   1.353  33.358  1.00  0.00           C  
ATOM    252  C   TYR C 306     104.338   0.731  33.020  1.00  0.00           C  
ATOM    253  O   TYR C 306     104.046  -0.416  33.361  1.00  0.00           O  
ATOM    254  CB  TYR C 306     106.422   1.670  32.072  1.00  0.00           C  
ATOM    255  CG  TYR C 306     107.696   2.428  32.290  1.00  0.00           C  
ATOM    256  CD1 TYR C 306     107.668   3.757  32.695  1.00  0.00           C  
ATOM    257  CD2 TYR C 306     108.932   1.837  32.038  1.00  0.00           C  
ATOM    258  CE1 TYR C 306     108.838   4.488  32.832  1.00  0.00           C  
ATOM    259  CE2 TYR C 306     110.113   2.557  32.171  1.00  0.00           C  
ATOM    260  CZ  TYR C 306     110.061   3.883  32.565  1.00  0.00           C  
ATOM    261  OH  TYR C 306     111.224   4.616  32.659  1.00  0.00           O  
ATOM    262  N   ASN C 307     103.508   1.508  32.347  1.00  0.00           N  
ATOM    263  CA  ASN C 307     102.210   1.017  31.950  1.00  0.00           C  
ATOM    264  C   ASN C 307     102.287   0.755  30.449  1.00  0.00           C  
ATOM    265  O   ASN C 307     102.099   1.671  29.653  1.00  0.00           O  
ATOM    266  CB  ASN C 307     101.144   2.049  32.256  1.00  0.00           C  
ATOM    267  CG  ASN C 307      99.790   1.434  32.337  1.00  0.00           C  
ATOM    268  OD1 ASN C 307      99.238   0.996  31.330  1.00  0.00           O  
ATOM    269  ND2 ASN C 307      99.243   1.371  33.542  1.00  0.00           N  
ATOM    270  N   CYS C 308     102.575  -0.495  30.075  1.00  0.00           N  
ATOM    271  CA  CYS C 308     102.720  -0.877  28.675  1.00  0.00           C  
ATOM    272  C   CYS C 308     101.425  -1.223  27.887  1.00  0.00           C  
ATOM    273  O   CYS C 308     100.513  -1.892  28.399  1.00  0.00           O  
ATOM    274  CB  CYS C 308     103.735  -2.034  28.573  1.00  0.00           C  
ATOM    275  SG  CYS C 308     105.500  -1.566  28.824  1.00  0.00           S  
ATOM    276  N   TYR C 309     101.348  -0.716  26.647  1.00  0.00           N  
ATOM    277  CA  TYR C 309     100.238  -0.968  25.700  1.00  0.00           C  
ATOM    278  C   TYR C 309     100.865  -1.550  24.437  1.00  0.00           C  
ATOM    279  O   TYR C 309     101.650  -0.881  23.762  1.00  0.00           O  
ATOM    280  CB  TYR C 309      99.500   0.315  25.307  1.00  0.00           C  
ATOM    281  CG  TYR C 309      98.433   0.741  26.269  1.00  0.00           C  
ATOM    282  CD1 TYR C 309      98.703   1.672  27.258  1.00  0.00           C  
ATOM    283  CD2 TYR C 309      97.156   0.201  26.208  1.00  0.00           C  
ATOM    284  CE1 TYR C 309      97.729   2.063  28.168  1.00  0.00           C  
ATOM    285  CE2 TYR C 309      96.174   0.580  27.123  1.00  0.00           C  
ATOM    286  CZ  TYR C 309      96.466   1.510  28.100  1.00  0.00           C  
ATOM    287  OH  TYR C 309      95.506   1.873  29.027  1.00  0.00           O  
ATOM    288  N   PHE C 310     100.534  -2.801  24.135  1.00  0.00           N  
ATOM    289  CA  PHE C 310     101.042  -3.477  22.935  1.00  0.00           C  
ATOM    290  C   PHE C 310      99.835  -3.628  21.999  1.00  0.00           C  
ATOM    291  O   PHE C 310      98.916  -4.414  22.256  1.00  0.00           O  
ATOM    292  CB  PHE C 310     101.632  -4.837  23.303  1.00  0.00           C  
ATOM    293  CG  PHE C 310     102.880  -4.739  24.136  1.00  0.00           C  
ATOM    294  CD1 PHE C 310     104.121  -4.545  23.536  1.00  0.00           C  
ATOM    295  CD2 PHE C 310     102.811  -4.806  25.528  1.00  0.00           C  
ATOM    296  CE1 PHE C 310     105.281  -4.423  24.309  1.00  0.00           C  
ATOM    297  CE2 PHE C 310     103.960  -4.685  26.315  1.00  0.00           C  
ATOM    298  CZ  PHE C 310     105.200  -4.493  25.706  1.00  0.00           C  
ATOM    299  N   CYS C 311      99.836  -2.849  20.922  1.00  0.00           N  
ATOM    300  CA  CYS C 311      98.738  -2.858  19.976  1.00  0.00           C  
ATOM    301  C   CYS C 311      99.139  -3.428  18.624  1.00  0.00           C  
ATOM    302  O   CYS C 311     100.044  -2.900  17.970  1.00  0.00           O  
ATOM    303  CB  CYS C 311      98.225  -1.436  19.800  1.00  0.00           C  
ATOM    304  SG  CYS C 311      96.933  -1.242  18.564  1.00  0.00           S  
ATOM    305  N   ILE C 312      98.461  -4.500  18.203  1.00  0.00           N  
ATOM    306  CA  ILE C 312      98.734  -5.151  16.915  1.00  0.00           C  
ATOM    307  C   ILE C 312      98.016  -4.353  15.832  1.00  0.00           C  
ATOM    308  O   ILE C 312      96.868  -4.633  15.512  1.00  0.00           O  
ATOM    309  CB  ILE C 312      98.208  -6.608  16.921  1.00  0.00           C  
ATOM    310  CG1 ILE C 312      98.818  -7.369  18.110  1.00  0.00           C  
ATOM    311  CG2 ILE C 312      98.560  -7.301  15.606  1.00  0.00           C  
ATOM    312  CD1 ILE C 312      98.388  -8.803  18.216  1.00  0.00           C  
ATOM    313  N   VAL C 313      98.694  -3.353  15.275  1.00  0.00           N  
ATOM    314  CA  VAL C 313      98.101  -2.475  14.248  1.00  0.00           C  
ATOM    315  C   VAL C 313      97.695  -3.146  12.921  1.00  0.00           C  
ATOM    316  O   VAL C 313      98.397  -3.004  11.916  1.00  0.00           O  
ATOM    317  CB  VAL C 313      99.059  -1.314  13.916  1.00  0.00           C  
ATOM    318  CG1 VAL C 313      99.112  -0.343  15.072  1.00  0.00           C  
ATOM    319  CG2 VAL C 313     100.442  -1.860  13.622  1.00  0.00           C  
ATOM    320  N   ASP C 314      96.560  -3.848  12.908  1.00  0.00           N  
ATOM    321  CA  ASP C 314      96.132  -4.525  11.697  1.00  0.00           C  
ATOM    322  C   ASP C 314      95.525  -3.556  10.678  1.00  0.00           C  
ATOM    323  O   ASP C 314      95.558  -3.829   9.468  1.00  0.00           O  
ATOM    324  CB  ASP C 314      95.163  -5.673  12.017  1.00  0.00           C  
ATOM    325  CG  ASP C 314      93.900  -5.217  12.716  1.00  0.00           C  
ATOM    326  OD1 ASP C 314      93.924  -4.170  13.368  1.00  0.00           O  
ATOM    327  OD2 ASP C 314      92.871  -5.922  12.636  1.00  0.00           O  
ATOM    328  N   GLN C 315      95.014  -2.414  11.148  1.00  0.00           N  
ATOM    329  CA  GLN C 315      94.438  -1.426  10.244  1.00  0.00           C  
ATOM    330  C   GLN C 315      95.537  -0.708   9.491  1.00  0.00           C  
ATOM    331  O   GLN C 315      95.317  -0.185   8.413  1.00  0.00           O  
ATOM    332  CB  GLN C 315      93.582  -0.418  11.005  1.00  0.00           C  
ATOM    333  CG  GLN C 315      92.329  -1.032  11.548  1.00  0.00           C  
ATOM    334  CD  GLN C 315      91.374  -0.030  12.136  1.00  0.00           C  
ATOM    335  OE1 GLN C 315      91.592   0.477  13.224  1.00  0.00           O  
ATOM    336  NE2 GLN C 315      90.303   0.275  11.404  1.00  0.00           N  
ATOM    337  N   HIS C 316      96.732  -0.678  10.048  1.00  0.00           N  
ATOM    338  CA  HIS C 316      97.809  -0.023   9.344  1.00  0.00           C  
ATOM    339  C   HIS C 316      98.317  -0.945   8.252  1.00  0.00           C  
ATOM    340  O   HIS C 316      98.666  -0.493   7.167  1.00  0.00           O  
ATOM    341  CB  HIS C 316      98.958   0.328  10.296  1.00  0.00           C  
ATOM    342  CG  HIS C 316      98.897   1.727  10.825  1.00  0.00           C  
ATOM    343  ND1 HIS C 316      98.755   2.012  12.167  1.00  0.00           N  
ATOM    344  CD2 HIS C 316      98.909   2.919  10.185  1.00  0.00           C  
ATOM    345  CE1 HIS C 316      98.673   3.320  12.327  1.00  0.00           C  
ATOM    346  NE2 HIS C 316      98.761   3.894  11.141  1.00  0.00           N  
ATOM    347  N   ALA C 317      98.334  -2.244   8.547  1.00  0.00           N  
ATOM    348  CA  ALA C 317      98.831  -3.267   7.633  1.00  0.00           C  
ATOM    349  C   ALA C 317      97.970  -3.396   6.396  1.00  0.00           C  
ATOM    350  O   ALA C 317      98.399  -3.950   5.391  1.00  0.00           O  
ATOM    351  CB  ALA C 317      98.897  -4.599   8.358  1.00  0.00           C  
ATOM    352  N   ILE C 333      96.758  -2.860   6.479  1.00  0.00           N  
ATOM    353  CA  ILE C 333      95.793  -2.909   5.386  1.00  0.00           C  
ATOM    354  C   ILE C 333      96.033  -1.808   4.330  1.00  0.00           C  
ATOM    355  O   ILE C 333      95.273  -1.693   3.369  1.00  0.00           O  
ATOM    356  CB  ILE C 333      94.319  -2.834   5.979  1.00  0.00           C  
ATOM    357  CG1 ILE C 333      93.406  -3.799   5.269  1.00  0.00           C  
ATOM    358  CG2 ILE C 333      93.695  -1.485   5.806  1.00  0.00           C  
ATOM    359  CD1 ILE C 333      93.776  -5.228   5.523  1.00  0.00           C  
ATOM    360  N   THR C 334      97.095  -1.016   4.489  1.00  0.00           N  
ATOM    361  CA  THR C 334      97.383   0.050   3.527  1.00  0.00           C  
ATOM    362  C   THR C 334      98.127  -0.447   2.291  1.00  0.00           C  
ATOM    363  O   THR C 334      98.304   0.288   1.318  1.00  0.00           O  
ATOM    364  CB  THR C 334      98.191   1.210   4.168  1.00  0.00           C  
ATOM    365  OG1 THR C 334      99.453   0.722   4.628  1.00  0.00           O  
ATOM    366  CG2 THR C 334      97.409   1.838   5.304  1.00  0.00           C  
ATOM    367  N   VAL C 336      98.578  -1.693   2.343  1.00  0.00           N  
ATOM    368  CA  VAL C 336      99.278  -2.306   1.214  1.00  0.00           C  
ATOM    369  C   VAL C 336      98.549  -3.605   0.875  1.00  0.00           C  
ATOM    370  O   VAL C 336      97.772  -4.124   1.692  1.00  0.00           O  
ATOM    371  CB  VAL C 336     100.761  -2.591   1.543  1.00  0.00           C  
ATOM    372  CG1 VAL C 336     101.502  -1.274   1.657  1.00  0.00           C  
ATOM    373  CG2 VAL C 336     100.877  -3.371   2.847  1.00  0.00           C  
ATOM    374  N   TRP C 340      98.756  -4.134  -0.325  1.00  0.00           N  
ATOM    375  CA  TRP C 340      98.059  -5.367  -0.678  1.00  0.00           C  
ATOM    376  C   TRP C 340      98.304  -6.418   0.410  1.00  0.00           C  
ATOM    377  O   TRP C 340      99.436  -6.620   0.851  1.00  0.00           O  
ATOM    378  CB  TRP C 340      98.532  -5.876  -2.050  1.00  0.00           C  
ATOM    379  CG  TRP C 340      97.383  -6.229  -2.968  1.00  0.00           C  
ATOM    380  CD1 TRP C 340      96.705  -5.387  -3.831  1.00  0.00           C  
ATOM    381  CD2 TRP C 340      96.702  -7.482  -3.027  1.00  0.00           C  
ATOM    382  NE1 TRP C 340      95.653  -6.048  -4.414  1.00  0.00           N  
ATOM    383  CE2 TRP C 340      95.629  -7.334  -3.945  1.00  0.00           C  
ATOM    384  CE3 TRP C 340      96.901  -8.722  -2.405  1.00  0.00           C  
ATOM    385  CZ2 TRP C 340      94.742  -8.375  -4.232  1.00  0.00           C  
ATOM    386  CZ3 TRP C 340      96.025  -9.761  -2.689  1.00  0.00           C  
ATOM    387  CH2 TRP C 340      94.957  -9.584  -3.606  1.00  0.00           C  
ATOM    388  N   GLN C 418      97.239  -7.066   0.861  1.00  0.00           N  
ATOM    389  CA  GLN C 418      97.360  -8.094   1.894  1.00  0.00           C  
ATOM    390  C   GLN C 418      96.503  -9.291   1.564  1.00  0.00           C  
ATOM    391  O   GLN C 418      95.464  -9.152   0.929  1.00  0.00           O  
ATOM    392  CB  GLN C 418      96.897  -7.569   3.257  1.00  0.00           C  
ATOM    393  CG  GLN C 418      97.810  -6.579   3.947  1.00  0.00           C  
ATOM    394  CD  GLN C 418      99.035  -7.229   4.549  1.00  0.00           C  
ATOM    395  OE1 GLN C 418      99.073  -8.449   4.746  1.00  0.00           O  
ATOM    396  NE2 GLN C 418     100.044  -6.415   4.862  1.00  0.00           N  
ATOM    397  N   ASP C 419      96.913 -10.470   2.008  1.00  0.00           N  
ATOM    398  CA  ASP C 419      96.091 -11.645   1.748  1.00  0.00           C  
ATOM    399  C   ASP C 419      95.195 -11.831   2.959  1.00  0.00           C  
ATOM    400  O   ASP C 419      95.680 -12.031   4.066  1.00  0.00           O  
ATOM    401  CB  ASP C 419      96.950 -12.897   1.552  1.00  0.00           C  
ATOM    402  CG  ASP C 419      96.120 -14.109   1.166  1.00  0.00           C  
ATOM    403  OD1 ASP C 419      95.824 -14.255  -0.043  1.00  0.00           O  
ATOM    404  OD2 ASP C 419      95.737 -14.898   2.067  1.00  0.00           O  
ATOM    405  N   PRO C 420      93.878 -11.775   2.769  1.00  0.00           N  
ATOM    406  CA  PRO C 420      92.948 -11.939   3.887  1.00  0.00           C  
ATOM    407  C   PRO C 420      93.286 -13.066   4.857  1.00  0.00           C  
ATOM    408  O   PRO C 420      93.265 -12.858   6.058  1.00  0.00           O  
ATOM    409  CB  PRO C 420      91.610 -12.140   3.192  1.00  0.00           C  
ATOM    410  CG  PRO C 420      91.748 -11.270   2.003  1.00  0.00           C  
ATOM    411  CD  PRO C 420      93.149 -11.608   1.509  1.00  0.00           C  
ATOM    412  N   HIS C 421      93.611 -14.249   4.344  1.00  0.00           N  
ATOM    413  CA  HIS C 421      93.940 -15.384   5.200  1.00  0.00           C  
ATOM    414  C   HIS C 421      95.268 -15.177   5.935  1.00  0.00           C  
ATOM    415  O   HIS C 421      95.390 -15.514   7.111  1.00  0.00           O  
ATOM    416  CB  HIS C 421      93.982 -16.675   4.370  1.00  0.00           C  
ATOM    417  CG  HIS C 421      94.118 -17.921   5.197  1.00  0.00           C  
ATOM    418  ND1 HIS C 421      95.331 -18.539   5.432  1.00  0.00           N  
ATOM    419  CD2 HIS C 421      93.193 -18.653   5.863  1.00  0.00           C  
ATOM    420  CE1 HIS C 421      95.146 -19.597   6.203  1.00  0.00           C  
ATOM    421  NE2 HIS C 421      93.858 -19.689   6.480  1.00  0.00           N  
ATOM    422  N   GLU C 422      96.254 -14.624   5.234  1.00  0.00           N  
ATOM    423  CA  GLU C 422      97.567 -14.346   5.813  1.00  0.00           C  
ATOM    424  C   GLU C 422      97.473 -13.364   6.977  1.00  0.00           C  
ATOM    425  O   GLU C 422      97.783 -13.694   8.124  1.00  0.00           O  
ATOM    426  CB  GLU C 422      98.491 -13.745   4.762  1.00  0.00           C  
ATOM    427  CG  GLU C 422      99.006 -14.731   3.745  1.00  0.00           C  
ATOM    428  CD  GLU C 422     100.468 -15.084   3.976  1.00  0.00           C  
ATOM    429  OE1 GLU C 422     101.331 -14.172   3.878  1.00  0.00           O  
ATOM    430  OE2 GLU C 422     100.757 -16.276   4.250  1.00  0.00           O  
ATOM    431  N   LEU C 423      97.060 -12.142   6.662  1.00  0.00           N  
ATOM    432  CA  LEU C 423      96.921 -11.102   7.664  1.00  0.00           C  
ATOM    433  C   LEU C 423      96.246 -11.633   8.924  1.00  0.00           C  
ATOM    434  O   LEU C 423      96.725 -11.408  10.029  1.00  0.00           O  
ATOM    435  CB  LEU C 423      96.109  -9.942   7.095  1.00  0.00           C  
ATOM    436  CG  LEU C 423      95.861  -8.794   8.054  1.00  0.00           C  
ATOM    437  CD1 LEU C 423      97.173  -8.275   8.591  1.00  0.00           C  
ATOM    438  CD2 LEU C 423      95.115  -7.734   7.320  1.00  0.00           C  
ATOM    439  N   ARG C 424      95.146 -12.351   8.751  1.00  0.00           N  
ATOM    440  CA  ARG C 424      94.415 -12.889   9.880  1.00  0.00           C  
ATOM    441  C   ARG C 424      95.246 -13.897  10.659  1.00  0.00           C  
ATOM    442  O   ARG C 424      95.106 -14.029  11.872  1.00  0.00           O  
ATOM    443  CB  ARG C 424      93.127 -13.548   9.405  1.00  0.00           C  
ATOM    444  CG  ARG C 424      92.120 -13.802  10.501  1.00  0.00           C  
ATOM    445  CD  ARG C 424      90.840 -12.992  10.282  1.00  0.00           C  
ATOM    446  NE  ARG C 424      90.362 -13.090   8.906  1.00  0.00           N  
ATOM    447  CZ  ARG C 424      89.969 -14.219   8.308  1.00  0.00           C  
ATOM    448  NH1 ARG C 424      89.985 -15.372   8.967  1.00  0.00           N  
ATOM    449  NH2 ARG C 424      89.570 -14.202   7.033  1.00  0.00           N  
ATOM    450  N   GLN C 425      96.120 -14.603   9.964  1.00  0.00           N  
ATOM    451  CA  GLN C 425      96.962 -15.603  10.611  1.00  0.00           C  
ATOM    452  C   GLN C 425      98.138 -14.969  11.368  1.00  0.00           C  
ATOM    453  O   GLN C 425      98.530 -15.434  12.441  1.00  0.00           O  
ATOM    454  CB  GLN C 425      97.482 -16.589   9.559  1.00  0.00           C  
ATOM    455  CG  GLN C 425      97.836 -17.959  10.115  1.00  0.00           C  
ATOM    456  CD  GLN C 425      96.642 -18.659  10.764  1.00  0.00           C  
ATOM    457  OE1 GLN C 425      96.802 -19.684  11.439  1.00  0.00           O  
ATOM    458  NE2 GLN C 425      95.441 -18.110  10.558  1.00  0.00           N  
ATOM    459  N   ASN C 426      98.699 -13.909  10.798  1.00  0.00           N  
ATOM    460  CA  ASN C 426      99.810 -13.220  11.423  1.00  0.00           C  
ATOM    461  C   ASN C 426      99.403 -12.470  12.670  1.00  0.00           C  
ATOM    462  O   ASN C 426     100.223 -12.241  13.558  1.00  0.00           O  
ATOM    463  CB  ASN C 426     100.448 -12.246  10.457  1.00  0.00           C  
ATOM    464  CG  ASN C 426     101.165 -12.946   9.350  1.00  0.00           C  
ATOM    465  OD1 ASN C 426     101.813 -13.968   9.576  1.00  0.00           O  
ATOM    466  ND2 ASN C 426     101.067 -12.409   8.144  1.00  0.00           N  
ATOM    467  N   ILE C 427      98.144 -12.066  12.735  1.00  0.00           N  
ATOM    468  CA  ILE C 427      97.675 -11.364  13.912  1.00  0.00           C  
ATOM    469  C   ILE C 427      97.749 -12.331  15.093  1.00  0.00           C  
ATOM    470  O   ILE C 427      98.235 -11.966  16.152  1.00  0.00           O  
ATOM    471  CB  ILE C 427      96.237 -10.836  13.707  1.00  0.00           C  
ATOM    472  CG1 ILE C 427      96.217  -9.865  12.521  1.00  0.00           C  
ATOM    473  CG2 ILE C 427      95.762 -10.107  14.950  1.00  0.00           C  
ATOM    474  CD1 ILE C 427      94.845  -9.272  12.228  1.00  0.00           C  
ATOM    475  N   ARG C 429      97.305 -13.572  14.907  1.00  0.00           N  
ATOM    476  CA  ARG C 429      97.370 -14.543  15.989  1.00  0.00           C  
ATOM    477  C   ARG C 429      98.806 -14.895  16.328  1.00  0.00           C  
ATOM    478  O   ARG C 429      99.174 -14.968  17.490  1.00  0.00           O  
ATOM    479  CB  ARG C 429      96.614 -15.803  15.620  1.00  0.00           C  
ATOM    480  CG  ARG C 429      95.123 -15.601  15.526  1.00  0.00           C  
ATOM    481  CD  ARG C 429      94.463 -16.940  15.318  1.00  0.00           C  
ATOM    482  NE  ARG C 429      94.795 -17.818  16.437  1.00  0.00           N  
ATOM    483  CZ  ARG C 429      94.143 -17.826  17.593  1.00  0.00           C  
ATOM    484  NH1 ARG C 429      93.113 -17.008  17.779  1.00  0.00           N  
ATOM    485  NH2 ARG C 429      94.534 -18.638  18.566  1.00  0.00           N  
ATOM    486  N   ARG C 431      99.611 -15.115  15.303  1.00  0.00           N  
ATOM    487  CA  ARG C 431     101.000 -15.440  15.510  1.00  0.00           C  
ATOM    488  C   ARG C 431     101.708 -14.393  16.344  1.00  0.00           C  
ATOM    489  O   ARG C 431     102.328 -14.704  17.363  1.00  0.00           O  
ATOM    490  CB  ARG C 431     101.717 -15.590  14.174  1.00  0.00           C  
ATOM    491  CG  ARG C 431     101.807 -17.025  13.719  1.00  0.00           C  
ATOM    492  CD  ARG C 431     102.824 -17.199  12.598  1.00  0.00           C  
ATOM    493  NE  ARG C 431     102.234 -16.992  11.275  1.00  0.00           N  
ATOM    494  CZ  ARG C 431     101.443 -17.866  10.646  1.00  0.00           C  
ATOM    495  NH1 ARG C 431     101.142 -19.029  11.218  1.00  0.00           N  
ATOM    496  NH2 ARG C 431     100.952 -17.576   9.440  1.00  0.00           N  
ATOM    497  N   LEU C 432     101.616 -13.145  15.909  1.00  0.00           N  
ATOM    498  CA  LEU C 432     102.254 -12.039  16.614  1.00  0.00           C  
ATOM    499  C   LEU C 432     101.799 -11.938  18.081  1.00  0.00           C  
ATOM    500  O   LEU C 432     102.624 -11.777  18.975  1.00  0.00           O  
ATOM    501  CB  LEU C 432     101.959 -10.736  15.881  1.00  0.00           C  
ATOM    502  CG  LEU C 432     102.765  -9.529  16.324  1.00  0.00           C  
ATOM    503  CD1 LEU C 432     104.247  -9.825  16.142  1.00  0.00           C  
ATOM    504  CD2 LEU C 432     102.342  -8.318  15.515  1.00  0.00           C  
ATOM    505  N   ALA C 433     100.497 -12.037  18.325  1.00  0.00           N  
ATOM    506  CA  ALA C 433      99.989 -11.974  19.686  1.00  0.00           C  
ATOM    507  C   ALA C 433     100.550 -13.146  20.483  1.00  0.00           C  
ATOM    508  O   ALA C 433     100.990 -12.985  21.623  1.00  0.00           O  
ATOM    509  CB  ALA C 433      98.468 -12.020  19.691  1.00  0.00           C  
ATOM    510  N   ALA C 434     100.533 -14.331  19.882  1.00  0.00           N  
ATOM    511  CA  ALA C 434     101.036 -15.525  20.546  1.00  0.00           C  
ATOM    512  C   ALA C 434     102.532 -15.425  20.796  1.00  0.00           C  
ATOM    513  O   ALA C 434     103.003 -15.736  21.878  1.00  0.00           O  
ATOM    514  CB  ALA C 434     100.731 -16.753  19.708  1.00  0.00           C  
ATOM    515  N   LEU C 435     103.278 -14.985  19.796  1.00  0.00           N  
ATOM    516  CA  LEU C 435     104.723 -14.862  19.931  1.00  0.00           C  
ATOM    517  C   LEU C 435     105.129 -13.814  20.962  1.00  0.00           C  
ATOM    518  O   LEU C 435     106.184 -13.919  21.592  1.00  0.00           O  
ATOM    519  CB  LEU C 435     105.342 -14.508  18.583  1.00  0.00           C  
ATOM    520  CG  LEU C 435     106.595 -15.294  18.238  1.00  0.00           C  
ATOM    521  CD1 LEU C 435     107.021 -14.914  16.845  1.00  0.00           C  
ATOM    522  CD2 LEU C 435     107.699 -15.014  19.235  1.00  0.00           C  
ATOM    523  N   TYR C 436     104.292 -12.798  21.133  1.00  0.00           N  
ATOM    524  CA  TYR C 436     104.592 -11.747  22.098  1.00  0.00           C  
ATOM    525  C   TYR C 436     104.380 -12.273  23.502  1.00  0.00           C  
ATOM    526  O   TYR C 436     105.149 -11.951  24.409  1.00  0.00           O  
ATOM    527  CB  TYR C 436     103.708 -10.512  21.866  1.00  0.00           C  
ATOM    528  CG  TYR C 436     104.471  -9.334  21.307  1.00  0.00           C  
ATOM    529  CD1 TYR C 436     105.116  -9.419  20.063  1.00  0.00           C  
ATOM    530  CD2 TYR C 436     104.591  -8.153  22.035  1.00  0.00           C  
ATOM    531  CE1 TYR C 436     105.863  -8.360  19.559  1.00  0.00           C  
ATOM    532  CE2 TYR C 436     105.337  -7.088  21.543  1.00  0.00           C  
ATOM    533  CZ  TYR C 436     105.971  -7.197  20.304  1.00  0.00           C  
ATOM    534  OH  TYR C 436     106.718  -6.143  19.819  1.00  0.00           O  
ATOM    535  N   LEU C 437     103.327 -13.069  23.678  1.00  0.00           N  
ATOM    536  CA  LEU C 437     103.034 -13.658  24.975  1.00  0.00           C  
ATOM    537  C   LEU C 437     104.168 -14.633  25.308  1.00  0.00           C  
ATOM    538  O   LEU C 437     104.641 -14.680  26.447  1.00  0.00           O  
ATOM    539  CB  LEU C 437     101.702 -14.401  24.939  1.00  0.00           C  
ATOM    540  CG  LEU C 437     100.430 -13.558  24.983  1.00  0.00           C  
ATOM    541  CD1 LEU C 437      99.229 -14.447  24.714  1.00  0.00           C  
ATOM    542  CD2 LEU C 437     100.288 -12.886  26.347  1.00  0.00           C  
ATOM    543  N   ALA C 438     104.617 -15.379  24.300  1.00  0.00           N  
ATOM    544  CA  ALA C 438     105.683 -16.355  24.463  1.00  0.00           C  
ATOM    545  C   ALA C 438     106.994 -15.720  24.889  1.00  0.00           C  
ATOM    546  O   ALA C 438     107.745 -16.295  25.670  1.00  0.00           O  
ATOM    547  CB  ALA C 438     105.882 -17.130  23.169  1.00  0.00           C  
ATOM    548  N   VAL C 439     107.285 -14.537  24.374  1.00  0.00           N  
ATOM    549  CA  VAL C 439     108.530 -13.873  24.734  1.00  0.00           C  
ATOM    550  C   VAL C 439     108.512 -13.494  26.213  1.00  0.00           C  
ATOM    551  O   VAL C 439     109.565 -13.358  26.836  1.00  0.00           O  
ATOM    552  CB  VAL C 439     108.743 -12.629  23.873  1.00  0.00           C  
ATOM    553  CG1 VAL C 439     109.860 -11.787  24.438  1.00  0.00           C  
ATOM    554  CG2 VAL C 439     109.092 -13.056  22.460  1.00  0.00           C  
ATOM    555  N   GLY C 444     107.313 -13.326  26.768  1.00  0.00           N  
ATOM    556  CA  GLY C 444     107.208 -12.983  28.168  1.00  0.00           C  
ATOM    557  C   GLY C 444     106.264 -11.852  28.537  1.00  0.00           C  
ATOM    558  O   GLY C 444     106.175 -11.460  29.701  1.00  0.00           O  
ATOM    559  N   ILE C 445     105.542 -11.307  27.575  1.00  0.00           N  
ATOM    560  CA  ILE C 445     104.631 -10.220  27.901  1.00  0.00           C  
ATOM    561  C   ILE C 445     103.558 -10.759  28.843  1.00  0.00           C  
ATOM    562  O   ILE C 445     102.945 -11.786  28.570  1.00  0.00           O  
ATOM    563  CB  ILE C 445     103.968  -9.636  26.625  1.00  0.00           C  
ATOM    564  CG1 ILE C 445     105.040  -9.069  25.696  1.00  0.00           C  
ATOM    565  CG2 ILE C 445     103.006  -8.523  26.994  1.00  0.00           C  
ATOM    566  CD1 ILE C 445     105.763  -7.882  26.261  1.00  0.00           C  
ATOM    567  N   ASP C 460     103.332 -10.065  29.950  1.00  0.00           N  
ATOM    568  CA  ASP C 460     102.331 -10.478  30.932  1.00  0.00           C  
ATOM    569  C   ASP C 460     100.980  -9.850  30.605  1.00  0.00           C  
ATOM    570  O   ASP C 460     100.781  -8.661  30.802  1.00  0.00           O  
ATOM    571  CB  ASP C 460     102.772 -10.037  32.336  1.00  0.00           C  
ATOM    572  CG  ASP C 460     102.020 -10.757  33.460  1.00  0.00           C  
ATOM    573  OD1 ASP C 460     100.768 -10.814  33.410  1.00  0.00           O  
ATOM    574  OD2 ASP C 460     102.692 -11.252  34.399  1.00  0.00           O  
ATOM    575  N   PRO C 461     100.022 -10.650  30.128  1.00  0.00           N  
ATOM    576  CA  PRO C 461      98.700 -10.126  29.782  1.00  0.00           C  
ATOM    577  C   PRO C 461      97.937  -9.463  30.916  1.00  0.00           C  
ATOM    578  O   PRO C 461      96.905  -8.825  30.688  1.00  0.00           O  
ATOM    579  CB  PRO C 461      97.972 -11.356  29.249  1.00  0.00           C  
ATOM    580  CG  PRO C 461      98.555 -12.447  30.084  1.00  0.00           C  
ATOM    581  CD  PRO C 461     100.033 -12.116  30.025  1.00  0.00           C  
ATOM    582  N   THR C 463      98.428  -9.601  32.136  1.00  0.00           N  
ATOM    583  CA  THR C 463      97.724  -8.998  33.259  1.00  0.00           C  
ATOM    584  C   THR C 463      98.449  -7.745  33.708  1.00  0.00           C  
ATOM    585  O   THR C 463      97.867  -6.859  34.336  1.00  0.00           O  
ATOM    586  CB  THR C 463      97.643  -9.966  34.456  1.00  0.00           C  
ATOM    587  OG1 THR C 463      98.921 -10.030  35.105  1.00  0.00           O  
ATOM    588  CG2 THR C 463      97.244 -11.368  33.985  1.00  0.00           C  
ATOM    589  N   GLN C 471      99.729  -7.683  33.369  1.00  0.00           N  
ATOM    590  CA  GLN C 471     100.562  -6.550  33.724  1.00  0.00           C  
ATOM    591  C   GLN C 471     100.515  -5.497  32.602  1.00  0.00           C  
ATOM    592  O   GLN C 471     100.602  -4.290  32.854  1.00  0.00           O  
ATOM    593  CB  GLN C 471     101.997  -7.042  33.961  1.00  0.00           C  
ATOM    594  CG  GLN C 471     102.877  -6.114  34.787  1.00  0.00           C  
ATOM    595  CD  GLN C 471     102.379  -5.924  36.210  1.00  0.00           C  
ATOM    596  OE1 GLN C 471     101.272  -5.429  36.439  1.00  0.00           O  
ATOM    597  NE2 GLN C 471     103.196  -6.324  37.176  1.00  0.00           N  
ATOM    598  N   ALA C 472     100.369  -5.974  31.367  1.00  0.00           N  
ATOM    599  CA  ALA C 472     100.306  -5.124  30.184  1.00  0.00           C  
ATOM    600  C   ALA C 472      99.002  -5.318  29.422  1.00  0.00           C  
ATOM    601  O   ALA C 472      98.204  -6.196  29.738  1.00  0.00           O  
ATOM    602  CB  ALA C 472     101.475  -5.424  29.269  1.00  0.00           C  
ATOM    603  N   THR C 473      98.781  -4.486  28.414  1.00  0.00           N  
ATOM    604  CA  THR C 473      97.570  -4.600  27.626  1.00  0.00           C  
ATOM    605  C   THR C 473      97.964  -4.964  26.210  1.00  0.00           C  
ATOM    606  O   THR C 473      98.650  -4.205  25.535  1.00  0.00           O  
ATOM    607  CB  THR C 473      96.796  -3.288  27.631  1.00  0.00           C  
ATOM    608  OG1 THR C 473      96.654  -2.831  28.982  1.00  0.00           O  
ATOM    609  CG2 THR C 473      95.411  -3.485  27.032  1.00  0.00           C  
ATOM    610  N   LEU C 474      97.555  -6.148  25.773  1.00  0.00           N  
ATOM    611  CA  LEU C 474      97.867  -6.612  24.421  1.00  0.00           C  
ATOM    612  C   LEU C 474      96.535  -6.713  23.712  1.00  0.00           C  
ATOM    613  O   LEU C 474      95.675  -7.476  24.142  1.00  0.00           O  
ATOM    614  CB  LEU C 474      98.534  -7.986  24.464  1.00  0.00           C  
ATOM    615  CG  LEU C 474      98.844  -8.650  23.135  1.00  0.00           C  
ATOM    616  CD1 LEU C 474      99.899  -7.855  22.399  1.00  0.00           C  
ATOM    617  CD2 LEU C 474      99.328 -10.065  23.364  1.00  0.00           C  
ATOM    618  N   PHE C 475      96.353  -5.951  22.634  1.00  0.00           N  
ATOM    619  CA  PHE C 475      95.081  -5.972  21.914  1.00  0.00           C  
ATOM    620  C   PHE C 475      95.258  -5.706  20.434  1.00  0.00           C  
ATOM    621  O   PHE C 475      96.268  -5.152  20.000  1.00  0.00           O  
ATOM    622  CB  PHE C 475      94.132  -4.921  22.490  1.00  0.00           C  
ATOM    623  CG  PHE C 475      94.543  -3.504  22.183  1.00  0.00           C  
ATOM    624  CD1 PHE C 475      95.693  -2.959  22.741  1.00  0.00           C  
ATOM    625  CD2 PHE C 475      93.766  -2.710  21.336  1.00  0.00           C  
ATOM    626  CE1 PHE C 475      96.065  -1.643  22.465  1.00  0.00           C  
ATOM    627  CE2 PHE C 475      94.122  -1.392  21.048  1.00  0.00           C  
ATOM    628  CZ  PHE C 475      95.278  -0.857  21.618  1.00  0.00           C  
ATOM    629  N   ILE C 476      94.249  -6.094  19.663  1.00  0.00           N  
ATOM    630  CA  ILE C 476      94.256  -5.892  18.215  1.00  0.00           C  
ATOM    631  C   ILE C 476      93.611  -4.535  17.913  1.00  0.00           C  
ATOM    632  O   ILE C 476      92.469  -4.283  18.317  1.00  0.00           O  
ATOM    633  CB  ILE C 476      93.450  -6.995  17.513  1.00  0.00           C  
ATOM    634  CG1 ILE C 476      94.089  -8.361  17.827  1.00  0.00           C  
ATOM    635  CG2 ILE C 476      93.393  -6.728  16.022  1.00  0.00           C  
ATOM    636  CD1 ILE C 476      93.249  -9.554  17.359  1.00  0.00           C  
ATOM    637  N   GLN C 477      94.324  -3.673  17.189  1.00  0.00           N  
ATOM    638  CA  GLN C 477      93.829  -2.332  16.863  1.00  0.00           C  
ATOM    639  C   GLN C 477      92.371  -2.225  16.430  1.00  0.00           C  
ATOM    640  O   GLN C 477      91.572  -1.543  17.083  1.00  0.00           O  
ATOM    641  CB  GLN C 477      94.730  -1.709  15.799  1.00  0.00           C  
ATOM    642  CG  GLN C 477      94.353  -0.310  15.349  1.00  0.00           C  
ATOM    643  CD  GLN C 477      95.324   0.199  14.301  1.00  0.00           C  
ATOM    644  OE1 GLN C 477      95.691  -0.539  13.388  1.00  0.00           O  
ATOM    645  NE2 GLN C 477      95.752   1.452  14.426  1.00  0.00           N  
ATOM    646  N   SER C 478      92.021  -2.906  15.342  1.00  0.00           N  
ATOM    647  CA  SER C 478      90.664  -2.861  14.792  1.00  0.00           C  
ATOM    648  C   SER C 478      89.524  -3.223  15.729  1.00  0.00           C  
ATOM    649  O   SER C 478      88.362  -2.920  15.433  1.00  0.00           O  
ATOM    650  CB  SER C 478      90.574  -3.733  13.533  1.00  0.00           C  
ATOM    651  OG  SER C 478      90.679  -5.100  13.825  1.00  0.00           O  
ATOM    652  N   GLU C 479      89.838  -3.863  16.853  1.00  0.00           N  
ATOM    653  CA  GLU C 479      88.789  -4.258  17.807  1.00  0.00           C  
ATOM    654  C   GLU C 479      88.452  -3.117  18.749  1.00  0.00           C  
ATOM    655  O   GLU C 479      87.570  -3.248  19.600  1.00  0.00           O  
ATOM    656  CB  GLU C 479      89.213  -5.482  18.616  1.00  0.00           C  
ATOM    657  CG  GLU C 479      89.671  -6.633  17.733  1.00  0.00           C  
ATOM    658  CD  GLU C 479      89.744  -7.951  18.459  1.00  0.00           C  
ATOM    659  OE1 GLU C 479      90.167  -7.955  19.647  1.00  0.00           O  
ATOM    660  OE2 GLU C 479      89.398  -8.976  17.816  1.00  0.00           O  
ATOM    661  N   VAL C 482      89.172  -2.006  18.587  1.00  0.00           N  
ATOM    662  CA  VAL C 482      88.945  -0.810  19.369  1.00  0.00           C  
ATOM    663  C   VAL C 482      88.615   0.264  18.357  1.00  0.00           C  
ATOM    664  O   VAL C 482      89.511   0.892  17.796  1.00  0.00           O  
ATOM    665  CB  VAL C 482      90.186  -0.403  20.141  1.00  0.00           C  
ATOM    666  CG1 VAL C 482      89.929   0.916  20.852  1.00  0.00           C  
ATOM    667  CG2 VAL C 482      90.532  -1.476  21.149  1.00  0.00           C  
ATOM    668  N   PRO C 483      87.317   0.475  18.097  1.00  0.00           N  
ATOM    669  CA  PRO C 483      86.798   1.462  17.146  1.00  0.00           C  
ATOM    670  C   PRO C 483      87.300   2.888  17.348  1.00  0.00           C  
ATOM    671  O   PRO C 483      87.493   3.636  16.383  1.00  0.00           O  
ATOM    672  CB  PRO C 483      85.291   1.354  17.330  1.00  0.00           C  
ATOM    673  CG  PRO C 483      85.118  -0.080  17.685  1.00  0.00           C  
ATOM    674  CD  PRO C 483      86.216  -0.299  18.687  1.00  0.00           C  
ATOM    675  N   ALA C 485      87.506   3.272  18.600  1.00  0.00           N  
ATOM    676  CA  ALA C 485      87.986   4.608  18.901  1.00  0.00           C  
ATOM    677  C   ALA C 485      89.142   5.010  17.986  1.00  0.00           C  
ATOM    678  O   ALA C 485      89.247   6.175  17.598  1.00  0.00           O  
ATOM    679  CB  ALA C 485      88.418   4.678  20.348  1.00  0.00           C  
ATOM    680  N   HIS C 486      90.006   4.059  17.638  1.00  0.00           N  
ATOM    681  CA  HIS C 486      91.142   4.358  16.763  1.00  0.00           C  
ATOM    682  C   HIS C 486      90.705   4.955  15.414  1.00  0.00           C  
ATOM    683  O   HIS C 486      91.306   5.913  14.933  1.00  0.00           O  
ATOM    684  CB  HIS C 486      91.967   3.092  16.495  1.00  0.00           C  
ATOM    685  CG  HIS C 486      92.916   2.724  17.589  1.00  0.00           C  
ATOM    686  ND1 HIS C 486      92.502   2.315  18.840  1.00  0.00           N  
ATOM    687  CD2 HIS C 486      94.265   2.637  17.591  1.00  0.00           C  
ATOM    688  CE1 HIS C 486      93.558   1.989  19.561  1.00  0.00           C  
ATOM    689  NE2 HIS C 486      94.642   2.174  18.826  1.00  0.00           N  
ATOM    690  N   ALA C 489      89.668   4.384  14.802  1.00  0.00           N  
ATOM    691  CA  ALA C 489      89.194   4.882  13.515  1.00  0.00           C  
ATOM    692  C   ALA C 489      88.464   6.204  13.687  1.00  0.00           C  
ATOM    693  O   ALA C 489      88.554   7.090  12.835  1.00  0.00           O  
ATOM    694  CB  ALA C 489      88.279   3.863  12.860  1.00  0.00           C  
ATOM    695  N   GLN C 490      87.731   6.324  14.785  1.00  0.00           N  
ATOM    696  CA  GLN C 490      86.997   7.547  15.069  1.00  0.00           C  
ATOM    697  C   GLN C 490      87.950   8.716  15.323  1.00  0.00           C  
ATOM    698  O   GLN C 490      87.800   9.798  14.759  1.00  0.00           O  
ATOM    699  CB  GLN C 490      86.097   7.352  16.286  1.00  0.00           C  
ATOM    700  CG  GLN C 490      84.938   6.458  16.039  1.00  0.00           C  
ATOM    701  CD  GLN C 490      84.146   6.220  17.274  1.00  0.00           C  
ATOM    702  OE1 GLN C 490      84.618   5.560  18.196  1.00  0.00           O  
ATOM    703  NE2 GLN C 490      82.937   6.772  17.325  1.00  0.00           N  
ATOM    704  N   ALA C 494      88.936   8.479  16.177  1.00  0.00           N  
ATOM    705  CA  ALA C 494      89.910   9.491  16.520  1.00  0.00           C  
ATOM    706  C   ALA C 494      90.713   9.850  15.282  1.00  0.00           C  
ATOM    707  O   ALA C 494      91.007  11.018  15.044  1.00  0.00           O  
ATOM    708  CB  ALA C 494      90.834   8.977  17.630  1.00  0.00           C  
ATOM    709  N   ALA C 495      91.055   8.847  14.484  1.00  0.00           N  
ATOM    710  CA  ALA C 495      91.850   9.076  13.278  1.00  0.00           C  
ATOM    711  C   ALA C 495      91.156  10.052  12.337  1.00  0.00           C  
ATOM    712  O   ALA C 495      91.817  10.877  11.688  1.00  0.00           O  
ATOM    713  CB  ALA C 495      92.117   7.753  12.557  1.00  0.00           C  
ATOM    714  N   TRP C 496      89.829   9.969  12.258  1.00  0.00           N  
ATOM    715  CA  TRP C 496      89.099  10.870  11.372  1.00  0.00           C  
ATOM    716  C   TRP C 496      89.167  12.300  11.889  1.00  0.00           C  
ATOM    717  O   TRP C 496      89.471  13.221  11.137  1.00  0.00           O  
ATOM    718  CB  TRP C 496      87.629  10.469  11.217  1.00  0.00           C  
ATOM    719  CG  TRP C 496      86.865  11.486  10.410  1.00  0.00           C  
ATOM    720  CD1 TRP C 496      85.880  12.310  10.855  1.00  0.00           C  
ATOM    721  CD2 TRP C 496      87.098  11.847   9.041  1.00  0.00           C  
ATOM    722  NE1 TRP C 496      85.483  13.169   9.853  1.00  0.00           N  
ATOM    723  CE2 TRP C 496      86.219  12.906   8.729  1.00  0.00           C  
ATOM    724  CE3 TRP C 496      87.972  11.379   8.048  1.00  0.00           C  
ATOM    725  CZ2 TRP C 496      86.185  13.511   7.471  1.00  0.00           C  
ATOM    726  CZ3 TRP C 496      87.941  11.984   6.785  1.00  0.00           C  
ATOM    727  CH2 TRP C 496      87.049  13.042   6.514  1.00  0.00           C  
ATOM    728  N   MET C 498      88.882  12.489  13.172  1.00  0.00           N  
ATOM    729  CA  MET C 498      88.938  13.830  13.721  1.00  0.00           C  
ATOM    730  C   MET C 498      90.307  14.486  13.516  1.00  0.00           C  
ATOM    731  O   MET C 498      90.389  15.653  13.153  1.00  0.00           O  
ATOM    732  CB  MET C 498      88.565  13.829  15.198  1.00  0.00           C  
ATOM    733  CG  MET C 498      87.141  13.437  15.419  1.00  0.00           C  
ATOM    734  SD  MET C 498      86.645  13.653  17.083  1.00  0.00           S  
ATOM    735  CE  MET C 498      86.806  12.013  17.729  1.00  0.00           C  
ATOM    736  N   LEU C 499      91.388  13.757  13.726  1.00  0.00           N  
ATOM    737  CA  LEU C 499      92.688  14.361  13.544  1.00  0.00           C  
ATOM    738  C   LEU C 499      92.956  14.671  12.085  1.00  0.00           C  
ATOM    739  O   LEU C 499      93.647  15.639  11.769  1.00  0.00           O  
ATOM    740  CB  LEU C 499      93.787  13.461  14.121  1.00  0.00           C  
ATOM    741  CG  LEU C 499      93.719  13.171  15.634  1.00  0.00           C  
ATOM    742  CD1 LEU C 499      94.878  12.283  16.006  1.00  0.00           C  
ATOM    743  CD2 LEU C 499      93.768  14.458  16.452  1.00  0.00           C  
ATOM    744  N   GLN C 500      92.423  13.855  11.178  1.00  0.00           N  
ATOM    745  CA  GLN C 500      92.635  14.108   9.739  1.00  0.00           C  
ATOM    746  C   GLN C 500      92.081  15.474   9.380  1.00  0.00           C  
ATOM    747  O   GLN C 500      92.503  16.080   8.397  1.00  0.00           O  
ATOM    748  CB  GLN C 500      91.914  13.076   8.865  1.00  0.00           C  
ATOM    749  CG  GLN C 500      92.701  11.814   8.605  1.00  0.00           C  
ATOM    750  CD  GLN C 500      92.099  10.987   7.485  1.00  0.00           C  
ATOM    751  OE1 GLN C 500      91.930  11.484   6.375  1.00  0.00           O  
ATOM    752  NE2 GLN C 500      91.771   9.722   7.769  1.00  0.00           N  
ATOM    753  N   CYS C 841      91.126  15.943  10.177  1.00  0.00           N  
ATOM    754  CA  CYS C 841      90.515  17.230   9.927  1.00  0.00           C  
ATOM    755  C   CYS C 841      91.321  18.410  10.460  1.00  0.00           C  
ATOM    756  O   CYS C 841      91.039  19.556  10.099  1.00  0.00           O  
ATOM    757  CB  CYS C 841      89.117  17.282  10.516  1.00  0.00           C  
ATOM    758  SG  CYS C 841      87.984  16.197   9.721  1.00  0.00           S  
ATOM    759  N   ILE C 844      92.309  18.151  11.317  1.00  0.00           N  
ATOM    760  CA  ILE C 844      93.121  19.241  11.842  1.00  0.00           C  
ATOM    761  C   ILE C 844      94.544  19.156  11.326  1.00  0.00           C  
ATOM    762  O   ILE C 844      95.362  20.026  11.620  1.00  0.00           O  
ATOM    763  CB  ILE C 844      93.156  19.280  13.381  1.00  0.00           C  
ATOM    764  CG1 ILE C 844      93.987  18.133  13.922  1.00  0.00           C  
ATOM    765  CG2 ILE C 844      91.747  19.224  13.939  1.00  0.00           C  
ATOM    766  CD1 ILE C 844      94.084  18.139  15.439  1.00  0.00           C  
ATOM    767  N   VAL C 845      94.854  18.118  10.560  1.00  0.00           N  
ATOM    768  CA  VAL C 845      96.190  18.014   9.999  1.00  0.00           C  
ATOM    769  C   VAL C 845      96.133  18.597   8.587  1.00  0.00           C  
ATOM    770  O   VAL C 845      95.175  18.352   7.861  1.00  0.00           O  
ATOM    771  CB  VAL C 845      96.651  16.567   9.908  1.00  0.00           C  
ATOM    772  CG1 VAL C 845      95.651  15.754   9.131  1.00  0.00           C  
ATOM    773  CG2 VAL C 845      98.030  16.510   9.262  1.00  0.00           C  
ATOM    774  N   TYR C 846      97.137  19.375   8.195  1.00  0.00           N  
ATOM    775  CA  TYR C 846      97.147  19.994   6.863  1.00  0.00           C  
ATOM    776  C   TYR C 846      97.657  19.033   5.797  1.00  0.00           C  
ATOM    777  O   TYR C 846      98.490  18.169   6.070  1.00  0.00           O  
ATOM    778  CB  TYR C 846      98.016  21.261   6.866  1.00  0.00           C  
ATOM    779  CG  TYR C 846      97.595  22.298   7.881  1.00  0.00           C  
ATOM    780  CD1 TYR C 846      96.355  22.937   7.778  1.00  0.00           C  
ATOM    781  CD2 TYR C 846      98.427  22.623   8.963  1.00  0.00           C  
ATOM    782  CE1 TYR C 846      95.942  23.871   8.724  1.00  0.00           C  
ATOM    783  CE2 TYR C 846      98.026  23.561   9.921  1.00  0.00           C  
ATOM    784  CZ  TYR C 846      96.774  24.184   9.794  1.00  0.00           C  
ATOM    785  OH  TYR C 846      96.354  25.116  10.733  1.00  0.00           O  
ATOM    786  N   ILE C 847      97.167  19.190   4.573  1.00  0.00           N  
ATOM    787  CA  ILE C 847      97.591  18.304   3.487  1.00  0.00           C  
ATOM    788  C   ILE C 847      99.107  18.345   3.330  1.00  0.00           C  
ATOM    789  O   ILE C 847      99.739  17.336   3.035  1.00  0.00           O  
ATOM    790  CB  ILE C 847      96.946  18.698   2.134  1.00  0.00           C  
ATOM    791  CG1 ILE C 847      95.449  18.983   2.340  1.00  0.00           C  
ATOM    792  CG2 ILE C 847      97.107  17.552   1.137  1.00  0.00           C  
ATOM    793  CD1 ILE C 847      94.770  19.673   1.160  1.00  0.00           C  
ATOM    794  N   GLY C 848      99.685  19.522   3.530  1.00  0.00           N  
ATOM    795  CA  GLY C 848     101.121  19.663   3.392  1.00  0.00           C  
ATOM    796  C   GLY C 848     101.880  18.796   4.370  1.00  0.00           C  
ATOM    797  O   GLY C 848     102.841  18.124   3.998  1.00  0.00           O  
ATOM    798  N   GLU C 849     101.458  18.808   5.629  1.00  0.00           N  
ATOM    799  CA  GLU C 849     102.139  18.013   6.651  1.00  0.00           C  
ATOM    800  C   GLU C 849     102.127  16.526   6.279  1.00  0.00           C  
ATOM    801  O   GLU C 849     103.038  15.782   6.650  1.00  0.00           O  
ATOM    802  CB  GLU C 849     101.472  18.211   8.011  1.00  0.00           C  
ATOM    803  CG  GLU C 849     101.489  19.643   8.484  1.00  0.00           C  
ATOM    804  CD  GLU C 849     100.818  19.821   9.823  1.00  0.00           C  
ATOM    805  OE1 GLU C 849      99.596  19.593   9.924  1.00  0.00           O  
ATOM    806  OE2 GLU C 849     101.523  20.179  10.783  1.00  0.00           O  
ATOM    807  N   LEU C 850     101.103  16.097   5.542  1.00  0.00           N  
ATOM    808  CA  LEU C 850     101.007  14.701   5.128  1.00  0.00           C  
ATOM    809  C   LEU C 850     101.903  14.387   3.927  1.00  0.00           C  
ATOM    810  O   LEU C 850     102.669  13.412   3.950  1.00  0.00           O  
ATOM    811  CB  LEU C 850      99.564  14.350   4.781  1.00  0.00           C  
ATOM    812  CG  LEU C 850      98.588  14.131   5.926  1.00  0.00           C  
ATOM    813  CD1 LEU C 850      97.207  13.895   5.355  1.00  0.00           C  
ATOM    814  CD2 LEU C 850      99.027  12.956   6.771  1.00  0.00           C  
ATOM    815  N   GLU C 851     101.798  15.210   2.884  1.00  0.00           N  
ATOM    816  CA  GLU C 851     102.573  15.014   1.666  1.00  0.00           C  
ATOM    817  C   GLU C 851     104.058  15.263   1.878  1.00  0.00           C  
ATOM    818  O   GLU C 851     104.884  14.857   1.054  1.00  0.00           O  
ATOM    819  CB  GLU C 851     102.038  15.910   0.529  1.00  0.00           C  
ATOM    820  CG  GLU C 851     100.589  15.601   0.101  1.00  0.00           C  
ATOM    821  CD  GLU C 851     100.303  15.868  -1.387  1.00  0.00           C  
ATOM    822  OE1 GLU C 851     100.678  16.954  -1.894  1.00  0.00           O  
ATOM    823  OE2 GLU C 851      99.683  14.991  -2.046  1.00  0.00           O  
ATOM    824  N   ARG C1082     104.403  15.919   2.985  1.00  0.00           N  
ATOM    825  CA  ARG C1082     105.810  16.217   3.279  1.00  0.00           C  
ATOM    826  C   ARG C1082     106.468  15.068   4.048  1.00  0.00           C  
ATOM    827  O   ARG C1082     107.698  14.983   4.131  1.00  0.00           O  
ATOM    828  CB  ARG C1082     105.941  17.535   4.075  1.00  0.00           C  
ATOM    829  CG  ARG C1082     105.652  17.435   5.578  1.00  0.00           C  
ATOM    830  CD  ARG C1082     106.040  18.713   6.348  1.00  0.00           C  
ATOM    831  NE  ARG C1082     106.588  18.420   7.680  1.00  0.00           N  
ATOM    832  CZ  ARG C1082     105.897  17.895   8.691  1.00  0.00           C  
ATOM    833  NH1 ARG C1082     104.612  17.602   8.542  1.00  0.00           N  
ATOM    834  NH2 ARG C1082     106.499  17.648   9.850  1.00  0.00           N  
ATOM    835  N   MET C1083     105.636  14.181   4.592  1.00  0.00           N  
ATOM    836  CA  MET C1083     106.125  13.035   5.339  1.00  0.00           C  
ATOM    837  C   MET C1083     107.072  12.245   4.448  1.00  0.00           C  
ATOM    838  O   MET C1083     106.667  11.736   3.402  1.00  0.00           O  
ATOM    839  CB  MET C1083     104.972  12.138   5.765  1.00  0.00           C  
ATOM    840  CG  MET C1083     105.297  11.306   6.977  1.00  0.00           C  
ATOM    841  SD  MET C1083     104.712  12.085   8.491  1.00  0.00           S  
ATOM    842  CE  MET C1083     105.643  13.627   8.505  1.00  0.00           C  
ATOM    843  N   THR C1085     108.333  12.149   4.864  1.00  0.00           N  
ATOM    844  CA  THR C1085     109.363  11.431   4.102  1.00  0.00           C  
ATOM    845  C   THR C1085     109.079   9.926   3.964  1.00  0.00           C  
ATOM    846  O   THR C1085     109.605   9.280   3.054  1.00  0.00           O  
ATOM    847  CB  THR C1085     110.787  11.628   4.731  1.00  0.00           C  
ATOM    848  OG1 THR C1085     111.096  13.030   4.792  1.00  0.00           O  
ATOM    849  CG2 THR C1085     111.851  10.930   3.883  1.00  0.00           C  
ATOM    850  N   GLN C1098     108.272   9.363   4.869  1.00  0.00           N  
ATOM    851  CA  GLN C1098     107.916   7.934   4.802  1.00  0.00           C  
ATOM    852  C   GLN C1098     106.851   7.829   3.699  1.00  0.00           C  
ATOM    853  O   GLN C1098     106.599   6.749   3.154  1.00  0.00           O  
ATOM    854  CB  GLN C1098     107.350   7.445   6.144  1.00  0.00           C  
ATOM    855  CG  GLN C1098     107.151   5.925   6.241  1.00  0.00           C  
ATOM    856  CD  GLN C1098     108.365   5.187   6.797  1.00  0.00           C  
ATOM    857  OE1 GLN C1098     108.290   3.992   7.104  1.00  0.00           O  
ATOM    858  NE2 GLN C1098     109.489   5.894   6.928  1.00  0.00           N  
ATOM    859  N   PHE C1099     106.235   8.975   3.393  1.00  0.00           N  
ATOM    860  CA  PHE C1099     105.234   9.072   2.341  1.00  0.00           C  
ATOM    861  C   PHE C1099     105.953   9.269   1.007  1.00  0.00           C  
ATOM    862  O   PHE C1099     105.790   8.471   0.090  1.00  0.00           O  
ATOM    863  CB  PHE C1099     104.287  10.258   2.567  1.00  0.00           C  
ATOM    864  CG  PHE C1099     103.629  10.749   1.293  1.00  0.00           C  
ATOM    865  CD1 PHE C1099     102.718   9.947   0.607  1.00  0.00           C  
ATOM    866  CD2 PHE C1099     103.972  11.985   0.747  1.00  0.00           C  
ATOM    867  CE1 PHE C1099     102.163  10.365  -0.603  1.00  0.00           C  
ATOM    868  CE2 PHE C1099     103.423  12.414  -0.461  1.00  0.00           C  
ATOM    869  CZ  PHE C1099     102.517  11.601  -1.137  1.00  0.00           C  
ATOM    870  N   LYS C1100     106.747  10.334   0.910  1.00  0.00           N  
ATOM    871  CA  LYS C1100     107.482  10.651  -0.313  1.00  0.00           C  
ATOM    872  C   LYS C1100     108.363   9.490  -0.799  1.00  0.00           C  
ATOM    873  O   LYS C1100     108.799   9.477  -1.957  1.00  0.00           O  
ATOM    874  CB  LYS C1100     108.345  11.897  -0.096  1.00  0.00           C  
ATOM    875  CG  LYS C1100     107.582  13.092   0.466  1.00  0.00           C  
ATOM    876  CD  LYS C1100     108.519  14.225   0.901  1.00  0.00           C  
ATOM    877  CE  LYS C1100     108.982  15.088  -0.266  1.00  0.00           C  
ATOM    878  NZ  LYS C1100     109.769  14.344  -1.280  1.00  0.00           N  
ATOM    879  N   GLU C1101     108.618   8.525   0.088  1.00  0.00           N  
ATOM    880  CA  GLU C1101     109.435   7.343  -0.233  1.00  0.00           C  
ATOM    881  C   GLU C1101     108.706   6.328  -1.126  1.00  0.00           C  
ATOM    882  O   GLU C1101     109.185   5.984  -2.211  1.00  0.00           O  
ATOM    883  CB  GLU C1101     109.896   6.637   1.060  1.00  0.00           C  
ATOM    884  CG  GLU C1101     111.234   7.118   1.628  1.00  0.00           C  
ATOM    885  CD  GLU C1101     111.653   6.357   2.883  1.00  0.00           C  
ATOM    886  OE1 GLU C1101     111.034   6.557   3.950  1.00  0.00           O  
ATOM    887  OE2 GLU C1101     112.598   5.545   2.797  1.00  0.00           O  
ATOM    888  N   LYS C1102     107.550   5.855  -0.662  1.00  0.00           N  
ATOM    889  CA  LYS C1102     106.761   4.875  -1.408  1.00  0.00           C  
ATOM    890  C   LYS C1102     105.845   5.498  -2.472  1.00  0.00           C  
ATOM    891  O   LYS C1102     105.275   4.776  -3.296  1.00  0.00           O  
ATOM    892  CB  LYS C1102     105.925   4.032  -0.438  1.00  0.00           C  
ATOM    893  CG  LYS C1102     106.740   3.284   0.610  1.00  0.00           C  
ATOM    894  CD  LYS C1102     105.861   2.317   1.387  1.00  0.00           C  
ATOM    895  CE  LYS C1102     106.651   1.576   2.453  1.00  0.00           C  
ATOM    896  NZ  LYS C1102     105.827   0.532   3.134  1.00  0.00           N  
ATOM    897  N   SER C1103     105.715   6.830  -2.448  1.00  0.00           N  
ATOM    898  CA  SER C1103     104.876   7.576  -3.403  1.00  0.00           C  
ATOM    899  C   SER C1103     105.638   7.944  -4.680  1.00  0.00           C  
ATOM    900  O   SER C1103     105.111   8.625  -5.568  1.00  0.00           O  
ATOM    901  CB  SER C1103     104.317   8.859  -2.753  1.00  0.00           C  
ATOM    902  OG  SER C1103     105.329   9.822  -2.490  1.00  0.00           O  
ATOM    903  N   ALA C1104     106.882   7.483  -4.761  1.00  0.00           N  
ATOM    904  CA  ALA C1104     107.734   7.741  -5.914  1.00  0.00           C  
ATOM    905  C   ALA C1104     107.832   6.513  -6.824  1.00  0.00           C  
ATOM    906  O   ALA C1104     107.831   6.648  -8.049  1.00  0.00           O  
ATOM    907  CB  ALA C1104     109.126   8.164  -5.442  1.00  0.00           C  
ATOM    908  N   GLY C1105     107.908   5.325  -6.217  1.00  0.00           N  
ATOM    909  CA  GLY C1105     108.010   4.081  -6.972  1.00  0.00           C  
ATOM    910  C   GLY C1105     106.704   3.323  -7.194  1.00  0.00           C  
ATOM    911  O   GLY C1105     106.538   2.206  -6.692  1.00  0.00           O  
ATOM    912  N   ALA C1106     105.788   3.941  -7.948  1.00  0.00           N  
ATOM    913  CA  ALA C1106     104.476   3.372  -8.282  1.00  0.00           C  
ATOM    914  C   ALA C1106     103.635   4.313  -9.169  1.00  0.00           C  
ATOM    915  O   ALA C1106     103.868   5.527  -9.215  1.00  0.00           O  
ATOM    916  CB  ALA C1106     103.710   3.043  -7.003  1.00  0.00           C  
ATOM    917  N   ALA C1107     102.666   3.738  -9.878  1.00  0.00           N  
ATOM    918  CA  ALA C1107     101.779   4.505 -10.749  1.00  0.00           C  
ATOM    919  C   ALA C1107     100.639   5.072  -9.898  1.00  0.00           C  
ATOM    920  O   ALA C1107     100.316   6.261  -9.972  1.00  0.00           O  
ATOM    921  CB  ALA C1107     101.219   3.601 -11.857  1.00  0.00           C  
ATOM    922  N   ALA C1179     100.041   4.202  -9.088  1.00  0.00           N  
ATOM    923  CA  ALA C1179      98.948   4.576  -8.197  1.00  0.00           C  
ATOM    924  C   ALA C1179      99.021   3.791  -6.877  1.00  0.00           C  
ATOM    925  O   ALA C1179      98.999   2.553  -6.874  1.00  0.00           O  
ATOM    926  CB  ALA C1179      97.597   4.333  -8.882  1.00  0.00           C  
ATOM    927  N   ALA C1192      99.106   4.522  -5.763  1.00  0.00           N  
ATOM    928  CA  ALA C1192      99.173   3.923  -4.431  1.00  0.00           C  
ATOM    929  C   ALA C1192      97.873   4.165  -3.673  1.00  0.00           C  
ATOM    930  O   ALA C1192      97.116   5.082  -3.999  1.00  0.00           O  
ATOM    931  CB  ALA C1192     100.345   4.506  -3.659  1.00  0.00           C  
ATOM    932  N   ALA C1193      97.616   3.327  -2.672  1.00  0.00           N  
ATOM    933  CA  ALA C1193      96.411   3.449  -1.859  1.00  0.00           C  
ATOM    934  C   ALA C1193      96.484   4.777  -1.143  1.00  0.00           C  
ATOM    935  O   ALA C1193      97.558   5.203  -0.725  1.00  0.00           O  
ATOM    936  CB  ALA C1193      96.331   2.316  -0.828  1.00  0.00           C  
ATOM    937  N   ALA C1194      95.343   5.437  -1.003  1.00  0.00           N  
ATOM    938  CA  ALA C1194      95.299   6.719  -0.318  1.00  0.00           C  
ATOM    939  C   ALA C1194      95.721   6.507   1.130  1.00  0.00           C  
ATOM    940  O   ALA C1194      96.086   7.448   1.833  1.00  0.00           O  
ATOM    941  CB  ALA C1194      93.887   7.297  -0.375  1.00  0.00           C  
ATOM    942  N   GLY C1195      95.676   5.256   1.571  1.00  0.00           N  
ATOM    943  CA  GLY C1195      96.051   4.940   2.941  1.00  0.00           C  
ATOM    944  C   GLY C1195      97.525   5.160   3.222  1.00  0.00           C  
ATOM    945  O   GLY C1195      97.901   5.381   4.363  1.00  0.00           O  
ATOM    946  N   LEU C1196      98.349   5.082   2.182  1.00  0.00           N  
ATOM    947  CA  LEU C1196      99.782   5.267   2.306  1.00  0.00           C  
ATOM    948  C   LEU C1196     100.094   6.745   2.519  1.00  0.00           C  
ATOM    949  O   LEU C1196     101.238   7.119   2.773  1.00  0.00           O  
ATOM    950  CB  LEU C1196     100.483   4.797   1.038  1.00  0.00           C  
ATOM    951  CG  LEU C1196     101.447   3.634   1.156  1.00  0.00           C  
ATOM    952  CD1 LEU C1196     100.733   2.452   1.782  1.00  0.00           C  
ATOM    953  CD2 LEU C1196     101.976   3.265  -0.221  1.00  0.00           C  
ATOM    954  N   LEU C1198      99.078   7.591   2.405  1.00  0.00           N  
ATOM    955  CA  LEU C1198      99.270   9.015   2.582  1.00  0.00           C  
ATOM    956  C   LEU C1198      98.457   9.496   3.762  1.00  0.00           C  
ATOM    957  O   LEU C1198      98.686  10.590   4.273  1.00  0.00           O  
ATOM    958  CB  LEU C1198      98.834   9.785   1.326  1.00  0.00           C  
ATOM    959  CG  LEU C1198      98.515  11.289   1.491  1.00  0.00           C  
ATOM    960  CD1 LEU C1198      99.791  12.068   1.718  1.00  0.00           C  
ATOM    961  CD2 LEU C1198      97.808  11.816   0.258  1.00  0.00           C  
ATOM    962  N   THR C1199      97.508   8.687   4.207  1.00  0.00           N  
ATOM    963  CA  THR C1199      96.678   9.110   5.313  1.00  0.00           C  
ATOM    964  C   THR C1199      96.812   8.319   6.596  1.00  0.00           C  
ATOM    965  O   THR C1199      95.992   8.473   7.497  1.00  0.00           O  
ATOM    966  CB  THR C1199      95.200   9.118   4.892  1.00  0.00           C  
ATOM    967  OG1 THR C1199      94.822   7.817   4.426  1.00  0.00           O  
ATOM    968  CG2 THR C1199      94.978  10.130   3.782  1.00  0.00           C  
ATOM    969  N   TYR C1200      97.840   7.482   6.697  1.00  0.00           N  
ATOM    970  CA  TYR C1200      98.039   6.690   7.919  1.00  0.00           C  
ATOM    971  C   TYR C1200      98.584   7.501   9.090  1.00  0.00           C  
ATOM    972  O   TYR C1200      98.353   7.136  10.235  1.00  0.00           O  
ATOM    973  CB  TYR C1200      98.950   5.489   7.671  1.00  0.00           C  
ATOM    974  CG  TYR C1200     100.392   5.833   7.432  1.00  0.00           C  
ATOM    975  CD1 TYR C1200     101.281   5.996   8.491  1.00  0.00           C  
ATOM    976  CD2 TYR C1200     100.868   6.009   6.133  1.00  0.00           C  
ATOM    977  CE1 TYR C1200     102.621   6.326   8.254  1.00  0.00           C  
ATOM    978  CE2 TYR C1200     102.192   6.342   5.880  1.00  0.00           C  
ATOM    979  CZ  TYR C1200     103.069   6.501   6.940  1.00  0.00           C  
ATOM    980  OH  TYR C1200     104.375   6.852   6.659  1.00  0.00           O  
ATOM    981  N   PRO C1201      99.328   8.599   8.822  1.00  0.00           N  
ATOM    982  CA  PRO C1201      99.846   9.397   9.940  1.00  0.00           C  
ATOM    983  C   PRO C1201      98.757   9.779  10.944  1.00  0.00           C  
ATOM    984  O   PRO C1201      98.898   9.537  12.138  1.00  0.00           O  
ATOM    985  CB  PRO C1201     100.458  10.601   9.241  1.00  0.00           C  
ATOM    986  CG  PRO C1201     101.070   9.956   8.029  1.00  0.00           C  
ATOM    987  CD  PRO C1201      99.922   9.065   7.552  1.00  0.00           C  
ATOM    988  N   PRO C1202      97.658  10.374  10.477  1.00  0.00           N  
ATOM    989  CA  PRO C1202      96.596  10.746  11.412  1.00  0.00           C  
ATOM    990  C   PRO C1202      96.099   9.554  12.229  1.00  0.00           C  
ATOM    991  O   PRO C1202      95.710   9.709  13.382  1.00  0.00           O  
ATOM    992  CB  PRO C1202      95.518  11.302  10.497  1.00  0.00           C  
ATOM    993  CG  PRO C1202      96.336  11.906   9.380  1.00  0.00           C  
ATOM    994  CD  PRO C1202      97.341  10.818   9.114  1.00  0.00           C  
ATOM    995  N   LEU C1203      96.099   8.365  11.633  1.00  0.00           N  
ATOM    996  CA  LEU C1203      95.653   7.167  12.342  1.00  0.00           C  
ATOM    997  C   LEU C1203      96.705   6.740  13.384  1.00  0.00           C  
ATOM    998  O   LEU C1203      96.368   6.372  14.507  1.00  0.00           O  
ATOM    999  CB  LEU C1203      95.412   6.026  11.346  1.00  0.00           C  
ATOM   1000  CG  LEU C1203      95.166   4.633  11.961  1.00  0.00           C  
ATOM   1001  CD1 LEU C1203      93.986   4.674  12.948  1.00  0.00           C  
ATOM   1002  CD2 LEU C1203      94.905   3.633  10.854  1.00  0.00           C  
ATOM   1003  N   MET C1204      97.973   6.796  12.994  1.00  0.00           N  
ATOM   1004  CA  MET C1204      99.067   6.446  13.878  1.00  0.00           C  
ATOM   1005  C   MET C1204      99.075   7.386  15.074  1.00  0.00           C  
ATOM   1006  O   MET C1204      99.224   6.949  16.221  1.00  0.00           O  
ATOM   1007  CB  MET C1204     100.390   6.560  13.146  1.00  0.00           C  
ATOM   1008  CG  MET C1204     101.583   6.447  14.043  1.00  0.00           C  
ATOM   1009  SD  MET C1204     103.036   7.007  13.182  1.00  0.00           S  
ATOM   1010  CE  MET C1204     103.463   5.517  12.329  1.00  0.00           C  
ATOM   1011  N   ALA C1205      98.917   8.682  14.804  1.00  0.00           N  
ATOM   1012  CA  ALA C1205      98.890   9.690  15.859  1.00  0.00           C  
ATOM   1013  C   ALA C1205      97.765   9.342  16.821  1.00  0.00           C  
ATOM   1014  O   ALA C1205      97.930   9.440  18.023  1.00  0.00           O  
ATOM   1015  CB  ALA C1205      98.660  11.069  15.264  1.00  0.00           C  
ATOM   1016  N   ALA C1206      96.627   8.915  16.292  1.00  0.00           N  
ATOM   1017  CA  ALA C1206      95.512   8.566  17.147  1.00  0.00           C  
ATOM   1018  C   ALA C1206      95.832   7.362  18.025  1.00  0.00           C  
ATOM   1019  O   ALA C1206      95.415   7.313  19.185  1.00  0.00           O  
ATOM   1020  CB  ALA C1206      94.281   8.284  16.317  1.00  0.00           C  
ATOM   1021  N   ASP C1207      96.555   6.384  17.478  1.00  0.00           N  
ATOM   1022  CA  ASP C1207      96.902   5.185  18.241  1.00  0.00           C  
ATOM   1023  C   ASP C1207      97.593   5.610  19.527  1.00  0.00           C  
ATOM   1024  O   ASP C1207      97.230   5.177  20.622  1.00  0.00           O  
ATOM   1025  CB  ASP C1207      97.865   4.272  17.460  1.00  0.00           C  
ATOM   1026  CG  ASP C1207      97.279   3.736  16.178  1.00  0.00           C  
ATOM   1027  OD1 ASP C1207      96.031   3.617  16.076  1.00  0.00           O  
ATOM   1028  OD2 ASP C1207      98.099   3.415  15.278  1.00  0.00           O  
ATOM   1029  N   ILE C1208      98.609   6.451  19.362  1.00  0.00           N  
ATOM   1030  CA  ILE C1208      99.392   6.980  20.471  1.00  0.00           C  
ATOM   1031  C   ILE C1208      98.560   7.916  21.371  1.00  0.00           C  
ATOM   1032  O   ILE C1208      98.280   7.583  22.520  1.00  0.00           O  
ATOM   1033  CB  ILE C1208     100.626   7.734  19.936  1.00  0.00           C  
ATOM   1034  CG1 ILE C1208     101.490   6.791  19.105  1.00  0.00           C  
ATOM   1035  CG2 ILE C1208     101.445   8.277  21.074  1.00  0.00           C  
ATOM   1036  CD1 ILE C1208     102.658   7.458  18.431  1.00  0.00           C  
ATOM   1037  N   LEU C1209      98.136   9.061  20.848  1.00  0.00           N  
ATOM   1038  CA  LEU C1209      97.368   9.996  21.650  1.00  0.00           C  
ATOM   1039  C   LEU C1209      96.160   9.450  22.396  1.00  0.00           C  
ATOM   1040  O   LEU C1209      95.796   9.979  23.434  1.00  0.00           O  
ATOM   1041  CB  LEU C1209      96.913  11.210  20.823  1.00  0.00           C  
ATOM   1042  CG  LEU C1209      97.873  11.933  19.880  1.00  0.00           C  
ATOM   1043  CD1 LEU C1209      97.243  13.273  19.607  1.00  0.00           C  
ATOM   1044  CD2 LEU C1209      99.279  12.106  20.448  1.00  0.00           C  
ATOM   1045  N   LEU C1210      95.520   8.406  21.912  1.00  0.00           N  
ATOM   1046  CA  LEU C1210      94.322   7.922  22.609  1.00  0.00           C  
ATOM   1047  C   LEU C1210      94.537   7.388  24.016  1.00  0.00           C  
ATOM   1048  O   LEU C1210      93.590   7.306  24.787  1.00  0.00           O  
ATOM   1049  CB  LEU C1210      93.628   6.827  21.786  1.00  0.00           C  
ATOM   1050  CG  LEU C1210      92.643   7.281  20.724  1.00  0.00           C  
ATOM   1051  CD1 LEU C1210      92.327   6.125  19.840  1.00  0.00           C  
ATOM   1052  CD2 LEU C1210      91.390   7.846  21.380  1.00  0.00           C  
ATOM   1053  N   TYR C1211      95.772   7.029  24.356  1.00  0.00           N  
ATOM   1054  CA  TYR C1211      96.038   6.446  25.666  1.00  0.00           C  
ATOM   1055  C   TYR C1211      96.877   7.322  26.595  1.00  0.00           C  
ATOM   1056  O   TYR C1211      97.428   6.843  27.589  1.00  0.00           O  
ATOM   1057  CB  TYR C1211      96.719   5.081  25.491  1.00  0.00           C  
ATOM   1058  CG  TYR C1211      95.872   4.091  24.702  1.00  0.00           C  
ATOM   1059  CD1 TYR C1211      94.737   3.506  25.269  1.00  0.00           C  
ATOM   1060  CD2 TYR C1211      96.151   3.818  23.353  1.00  0.00           C  
ATOM   1061  CE1 TYR C1211      93.901   2.690  24.518  1.00  0.00           C  
ATOM   1062  CE2 TYR C1211      95.320   3.004  22.593  1.00  0.00           C  
ATOM   1063  CZ  TYR C1211      94.194   2.447  23.184  1.00  0.00           C  
ATOM   1064  OH  TYR C1211      93.344   1.657  22.450  1.00  0.00           O  
ATOM   1065  N   ASN C1291      96.946   8.615  26.290  1.00  0.00           N  
ATOM   1066  CA  ASN C1291      97.732   9.574  27.074  1.00  0.00           C  
ATOM   1067  C   ASN C1291      99.145   9.064  27.237  1.00  0.00           C  
ATOM   1068  O   ASN C1291      99.834   9.446  28.163  1.00  0.00           O  
ATOM   1069  CB  ASN C1291      97.105   9.816  28.452  1.00  0.00           C  
ATOM   1070  CG  ASN C1291      95.800  10.616  28.378  1.00  0.00           C  
ATOM   1071  OD1 ASN C1291      94.699  10.047  28.324  1.00  0.00           O  
ATOM   1072  ND2 ASN C1291      95.922  11.943  28.367  1.00  0.00           N  
ATOM   1073  N   THR C1292      99.570   8.210  26.317  1.00  0.00           N  
ATOM   1074  CA  THR C1292     100.906   7.664  26.377  1.00  0.00           C  
ATOM   1075  C   THR C1292     101.961   8.769  26.495  1.00  0.00           C  
ATOM   1076  O   THR C1292     101.841   9.842  25.904  1.00  0.00           O  
ATOM   1077  CB  THR C1292     101.194   6.743  25.154  1.00  0.00           C  
ATOM   1078  OG1 THR C1292     101.905   7.452  24.130  1.00  0.00           O  
ATOM   1079  CG2 THR C1292      99.879   6.224  24.587  1.00  0.00           C  
ATOM   1080  N   ASP C1293     102.992   8.472  27.280  1.00  0.00           N  
ATOM   1081  CA  ASP C1293     104.100   9.375  27.560  1.00  0.00           C  
ATOM   1082  C   ASP C1293     105.335   9.045  26.724  1.00  0.00           C  
ATOM   1083  O   ASP C1293     106.003   9.925  26.176  1.00  0.00           O  
ATOM   1084  CB  ASP C1293     104.477   9.271  29.043  1.00  0.00           C  
ATOM   1085  CG  ASP C1293     103.366   9.738  29.971  1.00  0.00           C  
ATOM   1086  OD1 ASP C1293     103.159  10.968  30.078  1.00  0.00           O  
ATOM   1087  OD2 ASP C1293     102.699   8.881  30.598  1.00  0.00           O  
ATOM   1088  N   ILE C1294     105.652   7.764  26.648  1.00  0.00           N  
ATOM   1089  CA  ILE C1294     106.817   7.340  25.902  1.00  0.00           C  
ATOM   1090  C   ILE C1294     106.430   6.408  24.769  1.00  0.00           C  
ATOM   1091  O   ILE C1294     105.647   5.462  24.935  1.00  0.00           O  
ATOM   1092  CB  ILE C1294     107.815   6.604  26.815  1.00  0.00           C  
ATOM   1093  CG1 ILE C1294     108.206   7.495  27.989  1.00  0.00           C  
ATOM   1094  CG2 ILE C1294     109.048   6.222  26.032  1.00  0.00           C  
ATOM   1095  CD1 ILE C1294     108.803   6.725  29.142  1.00  0.00           C  
ATOM   1096  N   VAL C1295     106.999   6.680  23.608  1.00  0.00           N  
ATOM   1097  CA  VAL C1295     106.739   5.863  22.443  1.00  0.00           C  
ATOM   1098  C   VAL C1295     108.088   5.376  21.964  1.00  0.00           C  
ATOM   1099  O   VAL C1295     108.860   6.116  21.368  1.00  0.00           O  
ATOM   1100  CB  VAL C1295     106.047   6.672  21.318  1.00  0.00           C  
ATOM   1101  CG1 VAL C1295     105.752   5.767  20.144  1.00  0.00           C  
ATOM   1102  CG2 VAL C1295     104.760   7.298  21.842  1.00  0.00           C  
ATOM   1103  N   PRO C1296     108.405   4.122  22.253  1.00  0.00           N  
ATOM   1104  CA  PRO C1296     109.677   3.539  21.842  1.00  0.00           C  
ATOM   1105  C   PRO C1296     109.711   3.400  20.337  1.00  0.00           C  
ATOM   1106  O   PRO C1296     109.001   2.570  19.789  1.00  0.00           O  
ATOM   1107  CB  PRO C1296     109.663   2.189  22.543  1.00  0.00           C  
ATOM   1108  CG  PRO C1296     108.191   1.855  22.600  1.00  0.00           C  
ATOM   1109  CD  PRO C1296     107.605   3.166  23.029  1.00  0.00           C  
ATOM   1110  N   VAL C1297     110.520   4.206  19.661  1.00  0.00           N  
ATOM   1111  CA  VAL C1297     110.582   4.115  18.205  1.00  0.00           C  
ATOM   1112  C   VAL C1297     112.000   4.151  17.691  1.00  0.00           C  
ATOM   1113  O   VAL C1297     112.910   4.556  18.407  1.00  0.00           O  
ATOM   1114  CB  VAL C1297     109.824   5.271  17.507  1.00  0.00           C  
ATOM   1115  CG1 VAL C1297     108.365   5.284  17.943  1.00  0.00           C  
ATOM   1116  CG2 VAL C1297     110.506   6.597  17.816  1.00  0.00           C  
ATOM   1117  N   GLY C1298     112.171   3.740  16.436  1.00  0.00           N  
ATOM   1118  CA  GLY C1298     113.483   3.736  15.809  1.00  0.00           C  
ATOM   1119  C   GLY C1298     113.769   5.107  15.238  1.00  0.00           C  
ATOM   1120  O   GLY C1298     112.848   5.913  15.090  1.00  0.00           O  
ATOM   1121  N   GLU C1299     115.030   5.383  14.910  1.00  0.00           N  
ATOM   1122  CA  GLU C1299     115.404   6.699  14.373  1.00  0.00           C  
ATOM   1123  C   GLU C1299     114.657   7.032  13.071  1.00  0.00           C  
ATOM   1124  O   GLU C1299     114.455   8.204  12.739  1.00  0.00           O  
ATOM   1125  CB  GLU C1299     116.923   6.772  14.133  1.00  0.00           C  
ATOM   1126  CG  GLU C1299     117.780   6.192  15.260  1.00  0.00           C  
ATOM   1127  CD  GLU C1299     118.007   4.687  15.116  1.00  0.00           C  
ATOM   1128  OE1 GLU C1299     117.014   3.925  15.049  1.00  0.00           O  
ATOM   1129  OE2 GLU C1299     119.185   4.269  15.070  1.00  0.00           O  
ATOM   1130  N   ASP C1300     114.239   5.988  12.357  1.00  0.00           N  
ATOM   1131  CA  ASP C1300     113.520   6.120  11.088  1.00  0.00           C  
ATOM   1132  C   ASP C1300     112.052   6.509  11.261  1.00  0.00           C  
ATOM   1133  O   ASP C1300     111.342   6.777  10.286  1.00  0.00           O  
ATOM   1134  CB  ASP C1300     113.600   4.800  10.319  1.00  0.00           C  
ATOM   1135  CG  ASP C1300     113.158   3.613  11.159  1.00  0.00           C  
ATOM   1136  OD1 ASP C1300     113.780   3.366  12.220  1.00  0.00           O  
ATOM   1137  OD2 ASP C1300     112.189   2.929  10.759  1.00  0.00           O  
ATOM   1138  N   GLN C1301     111.598   6.526  12.506  1.00  0.00           N  
ATOM   1139  CA  GLN C1301     110.217   6.873  12.799  1.00  0.00           C  
ATOM   1140  C   GLN C1301     110.103   8.149  13.635  1.00  0.00           C  
ATOM   1141  O   GLN C1301     109.000   8.657  13.845  1.00  0.00           O  
ATOM   1142  CB  GLN C1301     109.533   5.703  13.514  1.00  0.00           C  
ATOM   1143  CG  GLN C1301     109.317   4.480  12.614  1.00  0.00           C  
ATOM   1144  CD  GLN C1301     107.845   4.273  12.240  1.00  0.00           C  
ATOM   1145  OE1 GLN C1301     107.517   3.540  11.296  1.00  0.00           O  
ATOM   1146  NE2 GLN C1301     106.951   4.915  12.991  1.00  0.00           N  
ATOM   1147  N   LYS C1302     111.239   8.668  14.104  1.00  0.00           N  
ATOM   1148  CA  LYS C1302     111.252   9.893  14.910  1.00  0.00           C  
ATOM   1149  C   LYS C1302     110.386  10.951  14.242  1.00  0.00           C  
ATOM   1150  O   LYS C1302     109.522  11.566  14.872  1.00  0.00           O  
ATOM   1151  CB  LYS C1302     112.683  10.428  15.056  1.00  0.00           C  
ATOM   1152  CG  LYS C1302     112.765  11.820  15.698  1.00  0.00           C  
ATOM   1153  CD  LYS C1302     112.490  11.808  17.203  1.00  0.00           C  
ATOM   1154  CE  LYS C1302     113.636  11.153  17.970  1.00  0.00           C  
ATOM   1155  NZ  LYS C1302     113.465  11.228  19.454  1.00  0.00           N  
ATOM   1156  N   GLN C1303     110.633  11.146  12.954  1.00  0.00           N  
ATOM   1157  CA  GLN C1303     109.891  12.110  12.161  1.00  0.00           C  
ATOM   1158  C   GLN C1303     108.375  11.919  12.340  1.00  0.00           C  
ATOM   1159  O   GLN C1303     107.615  12.886  12.305  1.00  0.00           O  
ATOM   1160  CB  GLN C1303     110.267  11.945  10.691  1.00  0.00           C  
ATOM   1161  CG  GLN C1303     109.737  13.023   9.783  1.00  0.00           C  
ATOM   1162  CD  GLN C1303     109.615  12.537   8.367  1.00  0.00           C  
ATOM   1163  OE1 GLN C1303     110.518  11.887   7.844  1.00  0.00           O  
ATOM   1164  NE2 GLN C1303     108.493  12.845   7.731  1.00  0.00           N  
ATOM   1165  N   HIS C1304     107.942  10.675  12.536  1.00  0.00           N  
ATOM   1166  CA  HIS C1304     106.522  10.375  12.715  1.00  0.00           C  
ATOM   1167  C   HIS C1304     106.010  10.822  14.059  1.00  0.00           C  
ATOM   1168  O   HIS C1304     104.908  11.355  14.171  1.00  0.00           O  
ATOM   1169  CB  HIS C1304     106.244   8.878  12.562  1.00  0.00           C  
ATOM   1170  CG  HIS C1304     106.183   8.423  11.141  1.00  0.00           C  
ATOM   1171  ND1 HIS C1304     105.462   9.099  10.179  1.00  0.00           N  
ATOM   1172  CD2 HIS C1304     106.741   7.361  10.515  1.00  0.00           C  
ATOM   1173  CE1 HIS C1304     105.580   8.472   9.024  1.00  0.00           C  
ATOM   1174  NE2 HIS C1304     106.351   7.413   9.199  1.00  0.00           N  
ATOM   1175  N   ILE C1306     106.807  10.593  15.092  1.00  0.00           N  
ATOM   1176  CA  ILE C1306     106.406  11.006  16.428  1.00  0.00           C  
ATOM   1177  C   ILE C1306     106.299  12.526  16.465  1.00  0.00           C  
ATOM   1178  O   ILE C1306     105.488  13.095  17.210  1.00  0.00           O  
ATOM   1179  CB  ILE C1306     107.418  10.566  17.482  1.00  0.00           C  
ATOM   1180  CG1 ILE C1306     107.530   9.048  17.464  1.00  0.00           C  
ATOM   1181  CG2 ILE C1306     106.948  11.020  18.866  1.00  0.00           C  
ATOM   1182  CD1 ILE C1306     106.211   8.371  17.785  1.00  0.00           C  
ATOM   1183  N   GLU C1310     107.132  13.175  15.653  1.00  0.00           N  
ATOM   1184  CA  GLU C1310     107.130  14.626  15.579  1.00  0.00           C  
ATOM   1185  C   GLU C1310     105.732  15.105  15.169  1.00  0.00           C  
ATOM   1186  O   GLU C1310     105.119  15.930  15.856  1.00  0.00           O  
ATOM   1187  CB  GLU C1310     108.178  15.126  14.573  1.00  0.00           C  
ATOM   1188  CG  GLU C1310     109.635  14.970  15.017  1.00  0.00           C  
ATOM   1189  CD  GLU C1310     109.943  15.712  16.308  1.00  0.00           C  
ATOM   1190  OE1 GLU C1310     109.641  16.931  16.394  1.00  0.00           O  
ATOM   1191  OE2 GLU C1310     110.495  15.072  17.237  1.00  0.00           O  
ATOM   1192  N   LEU C1312     105.222  14.573  14.061  1.00  0.00           N  
ATOM   1193  CA  LEU C1312     103.903  14.963  13.576  1.00  0.00           C  
ATOM   1194  C   LEU C1312     102.799  14.718  14.612  1.00  0.00           C  
ATOM   1195  O   LEU C1312     101.935  15.574  14.838  1.00  0.00           O  
ATOM   1196  CB  LEU C1312     103.566  14.209  12.289  1.00  0.00           C  
ATOM   1197  CG  LEU C1312     102.174  14.523  11.737  1.00  0.00           C  
ATOM   1198  CD1 LEU C1312     102.124  15.935  11.183  1.00  0.00           C  
ATOM   1199  CD2 LEU C1312     101.850  13.534  10.661  1.00  0.00           C  
ATOM   1200  N   THR C1314     102.815  13.544  15.236  1.00  0.00           N  
ATOM   1201  CA  THR C1314     101.797  13.238  16.232  1.00  0.00           C  
ATOM   1202  C   THR C1314     101.924  14.191  17.425  1.00  0.00           C  
ATOM   1203  O   THR C1314     100.927  14.483  18.109  1.00  0.00           O  
ATOM   1204  CB  THR C1314     101.852  11.728  16.688  1.00  0.00           C  
ATOM   1205  OG1 THR C1314     101.667  11.629  18.110  1.00  0.00           O  
ATOM   1206  CG2 THR C1314     103.153  11.086  16.280  1.00  0.00           C  
ATOM   1207  N   ARG C1316     103.136  14.694  17.674  1.00  0.00           N  
ATOM   1208  CA  ARG C1316     103.318  15.643  18.779  1.00  0.00           C  
ATOM   1209  C   ARG C1316     102.628  16.955  18.409  1.00  0.00           C  
ATOM   1210  O   ARG C1316     101.804  17.482  19.170  1.00  0.00           O  
ATOM   1211  CB  ARG C1316     104.807  15.880  19.065  1.00  0.00           C  
ATOM   1212  CG  ARG C1316     105.437  14.774  19.901  1.00  0.00           C  
ATOM   1213  CD  ARG C1316     106.917  15.014  20.147  1.00  0.00           C  
ATOM   1214  NE  ARG C1316     107.166  16.307  20.790  1.00  0.00           N  
ATOM   1215  CZ  ARG C1316     107.880  16.476  21.905  1.00  0.00           C  
ATOM   1216  NH1 ARG C1316     108.424  15.432  22.519  1.00  0.00           N  
ATOM   1217  NH2 ARG C1316     108.059  17.693  22.403  1.00  0.00           N  
ATOM   1218  N   ASP C1317     102.963  17.456  17.223  1.00  0.00           N  
ATOM   1219  CA  ASP C1317     102.375  18.676  16.723  1.00  0.00           C  
ATOM   1220  C   ASP C1317     100.861  18.591  16.773  1.00  0.00           C  
ATOM   1221  O   ASP C1317     100.207  19.473  17.324  1.00  0.00           O  
ATOM   1222  CB  ASP C1317     102.798  18.937  15.283  1.00  0.00           C  
ATOM   1223  CG  ASP C1317     104.268  19.228  15.155  1.00  0.00           C  
ATOM   1224  OD1 ASP C1317     104.864  19.685  16.153  1.00  0.00           O  
ATOM   1225  OD2 ASP C1317     104.830  19.021  14.055  1.00  0.00           O  
ATOM   1226  N   LEU C1318     100.298  17.535  16.187  1.00  0.00           N  
ATOM   1227  CA  LEU C1318      98.844  17.367  16.160  1.00  0.00           C  
ATOM   1228  C   LEU C1318      98.244  17.511  17.543  1.00  0.00           C  
ATOM   1229  O   LEU C1318      97.261  18.227  17.726  1.00  0.00           O  
ATOM   1230  CB  LEU C1318      98.461  16.002  15.574  1.00  0.00           C  
ATOM   1231  CG  LEU C1318      98.582  15.842  14.066  1.00  0.00           C  
ATOM   1232  CD1 LEU C1318      98.303  14.419  13.676  1.00  0.00           C  
ATOM   1233  CD2 LEU C1318      97.592  16.766  13.399  1.00  0.00           C  
ATOM   1234  N   ALA C1319      98.848  16.838  18.518  1.00  0.00           N  
ATOM   1235  CA  ALA C1319      98.360  16.888  19.888  1.00  0.00           C  
ATOM   1236  C   ALA C1319      98.328  18.328  20.368  1.00  0.00           C  
ATOM   1237  O   ALA C1319      97.270  18.857  20.750  1.00  0.00           O  
ATOM   1238  CB  ALA C1319      99.253  16.063  20.789  1.00  0.00           C  
ATOM   1239  N   GLU C1321      99.489  18.973  20.333  1.00  0.00           N  
ATOM   1240  CA  GLU C1321      99.581  20.360  20.780  1.00  0.00           C  
ATOM   1241  C   GLU C1321      98.569  21.285  20.083  1.00  0.00           C  
ATOM   1242  O   GLU C1321      97.907  22.092  20.736  1.00  0.00           O  
ATOM   1243  CB  GLU C1321     100.991  20.877  20.562  1.00  0.00           C  
ATOM   1244  CG  GLU C1321     101.374  21.917  21.577  1.00  0.00           C  
ATOM   1245  CD  GLU C1321     102.853  22.215  21.544  1.00  0.00           C  
ATOM   1246  OE1 GLU C1321     103.336  22.769  20.534  1.00  0.00           O  
ATOM   1247  OE2 GLU C1321     103.545  21.878  22.523  1.00  0.00           O  
ATOM   1248  N   ARG C1322      98.459  21.156  18.761  1.00  0.00           N  
ATOM   1249  CA  ARG C1322      97.525  21.953  17.988  1.00  0.00           C  
ATOM   1250  C   ARG C1322      96.091  21.716  18.459  1.00  0.00           C  
ATOM   1251  O   ARG C1322      95.312  22.658  18.593  1.00  0.00           O  
ATOM   1252  CB  ARG C1322      97.647  21.618  16.505  1.00  0.00           C  
ATOM   1253  CG  ARG C1322      96.705  22.402  15.612  1.00  0.00           C  
ATOM   1254  CD  ARG C1322      96.858  21.975  14.173  1.00  0.00           C  
ATOM   1255  NE  ARG C1322      98.220  22.168  13.684  1.00  0.00           N  
ATOM   1256  CZ  ARG C1322      98.743  21.479  12.673  1.00  0.00           C  
ATOM   1257  NH1 ARG C1322      98.013  20.558  12.058  1.00  0.00           N  
ATOM   1258  NH2 ARG C1322      99.989  21.696  12.270  1.00  0.00           N  
ATOM   1259  N   PHE C1323      95.744  20.457  18.709  1.00  0.00           N  
ATOM   1260  CA  PHE C1323      94.406  20.115  19.171  1.00  0.00           C  
ATOM   1261  C   PHE C1323      94.183  20.670  20.574  1.00  0.00           C  
ATOM   1262  O   PHE C1323      93.074  21.114  20.909  1.00  0.00           O  
ATOM   1263  CB  PHE C1323      94.198  18.596  19.170  1.00  0.00           C  
ATOM   1264  CG  PHE C1323      92.808  18.184  19.551  1.00  0.00           C  
ATOM   1265  CD1 PHE C1323      92.422  18.127  20.884  1.00  0.00           C  
ATOM   1266  CD2 PHE C1323      91.858  17.918  18.574  1.00  0.00           C  
ATOM   1267  CE1 PHE C1323      91.109  17.808  21.245  1.00  0.00           C  
ATOM   1268  CE2 PHE C1323      90.538  17.597  18.922  1.00  0.00           C  
ATOM   1269  CZ  PHE C1323      90.164  17.546  20.261  1.00  0.00           C  
ATOM   1270  N   ASN C1324      95.241  20.665  21.389  1.00  0.00           N  
ATOM   1271  CA  ASN C1324      95.158  21.177  22.764  1.00  0.00           C  
ATOM   1272  C   ASN C1324      94.876  22.671  22.823  1.00  0.00           C  
ATOM   1273  O   ASN C1324      94.047  23.119  23.613  1.00  0.00           O  
ATOM   1274  CB  ASN C1324      96.458  20.907  23.520  1.00  0.00           C  
ATOM   1275  CG  ASN C1324      96.548  19.501  24.044  1.00  0.00           C  
ATOM   1276  OD1 ASN C1324      95.557  18.924  24.498  1.00  0.00           O  
ATOM   1277  ND2 ASN C1324      97.748  18.943  24.004  1.00  0.00           N  
ATOM   1278  N   LYS C1325      95.591  23.438  22.003  1.00  0.00           N  
ATOM   1279  CA  LYS C1325      95.392  24.875  21.977  1.00  0.00           C  
ATOM   1280  C   LYS C1325      94.024  25.226  21.402  1.00  0.00           C  
ATOM   1281  O   LYS C1325      93.275  25.987  22.014  1.00  0.00           O  
ATOM   1282  CB  LYS C1325      96.478  25.558  21.164  1.00  0.00           C  
ATOM   1283  CG  LYS C1325      97.869  25.337  21.717  1.00  0.00           C  
ATOM   1284  CD  LYS C1325      98.878  26.275  21.067  1.00  0.00           C  
ATOM   1285  CE  LYS C1325     100.301  25.925  21.481  1.00  0.00           C  
ATOM   1286  NZ  LYS C1325     100.441  25.838  22.964  1.00  0.00           N  
ATOM   1287  N   ARG C1326      93.685  24.656  20.247  1.00  0.00           N  
ATOM   1288  CA  ARG C1326      92.401  24.944  19.614  1.00  0.00           C  
ATOM   1289  C   ARG C1326      91.197  24.550  20.478  1.00  0.00           C  
ATOM   1290  O   ARG C1326      90.267  25.338  20.636  1.00  0.00           O  
ATOM   1291  CB  ARG C1326      92.298  24.261  18.231  1.00  0.00           C  
ATOM   1292  CG  ARG C1326      91.355  24.992  17.244  1.00  0.00           C  
ATOM   1293  CD  ARG C1326      90.828  24.118  16.074  1.00  0.00           C  
ATOM   1294  NE  ARG C1326      91.873  23.624  15.172  1.00  0.00           N  
ATOM   1295  CZ  ARG C1326      92.528  24.365  14.278  1.00  0.00           C  
ATOM   1296  NH1 ARG C1326      92.246  25.657  14.153  1.00  0.00           N  
ATOM   1297  NH2 ARG C1326      93.471  23.818  13.508  1.00  0.00           N  
ATOM   1298  N   TYR C1327      91.213  23.350  21.054  1.00  0.00           N  
ATOM   1299  CA  TYR C1327      90.073  22.909  21.852  1.00  0.00           C  
ATOM   1300  C   TYR C1327      90.300  22.779  23.352  1.00  0.00           C  
ATOM   1301  O   TYR C1327      89.359  22.491  24.094  1.00  0.00           O  
ATOM   1302  CB  TYR C1327      89.537  21.573  21.323  1.00  0.00           C  
ATOM   1303  CG  TYR C1327      89.120  21.608  19.867  1.00  0.00           C  
ATOM   1304  CD1 TYR C1327      90.051  21.384  18.850  1.00  0.00           C  
ATOM   1305  CD2 TYR C1327      87.807  21.926  19.501  1.00  0.00           C  
ATOM   1306  CE1 TYR C1327      89.689  21.483  17.505  1.00  0.00           C  
ATOM   1307  CE2 TYR C1327      87.437  22.030  18.158  1.00  0.00           C  
ATOM   1308  CZ  TYR C1327      88.386  21.811  17.167  1.00  0.00           C  
ATOM   1309  OH  TYR C1327      88.047  21.948  15.839  1.00  0.00           O  
ATOM   1310  N   GLY C1328      91.533  22.986  23.802  1.00  0.00           N  
ATOM   1311  CA  GLY C1328      91.813  22.876  25.223  1.00  0.00           C  
ATOM   1312  C   GLY C1328      92.612  21.632  25.550  1.00  0.00           C  
ATOM   1313  O   GLY C1328      92.397  20.583  24.950  1.00  0.00           O  
ATOM   1314  N   GLU C1329      93.537  21.759  26.502  1.00  0.00           N  
ATOM   1315  CA  GLU C1329      94.401  20.657  26.951  1.00  0.00           C  
ATOM   1316  C   GLU C1329      93.638  19.343  27.146  1.00  0.00           C  
ATOM   1317  O   GLU C1329      92.701  19.265  27.944  1.00  0.00           O  
ATOM   1318  CB  GLU C1329      95.099  21.059  28.256  1.00  0.00           C  
ATOM   1319  CG  GLU C1329      96.034  20.015  28.836  1.00  0.00           C  
ATOM   1320  CD  GLU C1329      97.405  20.589  29.112  1.00  0.00           C  
ATOM   1321  OE1 GLU C1329      97.477  21.777  29.509  1.00  0.00           O  
ATOM   1322  OE2 GLU C1329      98.411  19.861  28.940  1.00  0.00           O  
ATOM   1323  N   LEU C1341      94.061  18.313  26.412  1.00  0.00           N  
ATOM   1324  CA  LEU C1341      93.424  16.999  26.471  1.00  0.00           C  
ATOM   1325  C   LEU C1341      94.439  15.878  26.220  1.00  0.00           C  
ATOM   1326  O   LEU C1341      94.513  14.907  26.968  1.00  0.00           O  
ATOM   1327  CB  LEU C1341      92.315  16.924  25.424  1.00  0.00           C  
ATOM   1328  CG  LEU C1341      91.125  16.026  25.682  1.00  0.00           C  
ATOM   1329  CD1 LEU C1341      90.564  15.573  24.344  1.00  0.00           C  
ATOM   1330  CD2 LEU C1341      91.530  14.812  26.490  1.00  0.00           C  
ATOM   1331  N   PHE C1342      95.216  16.024  25.159  1.00  0.00           N  
ATOM   1332  CA  PHE C1342      96.211  15.031  24.796  1.00  0.00           C  
ATOM   1333  C   PHE C1342      97.511  15.267  25.501  1.00  0.00           C  
ATOM   1334  O   PHE C1342      97.853  16.388  25.840  1.00  0.00           O  
ATOM   1335  CB  PHE C1342      96.490  15.047  23.282  1.00  0.00           C  
ATOM   1336  CG  PHE C1342      95.339  14.605  22.449  1.00  0.00           C  
ATOM   1337  CD1 PHE C1342      94.700  13.410  22.713  1.00  0.00           C  
ATOM   1338  CD2 PHE C1342      94.875  15.392  21.419  1.00  0.00           C  
ATOM   1339  CE1 PHE C1342      93.610  13.002  21.963  1.00  0.00           C  
ATOM   1340  CE2 PHE C1342      93.780  14.984  20.664  1.00  0.00           C  
ATOM   1341  CZ  PHE C1342      93.150  13.790  20.943  1.00  0.00           C  
ATOM   1342  N   THR C1344      98.267  14.201  25.669  1.00  0.00           N  
ATOM   1343  CA  THR C1344      99.551  14.290  26.334  1.00  0.00           C  
ATOM   1344  C   THR C1344     100.658  14.294  25.278  1.00  0.00           C  
ATOM   1345  O   THR C1344     100.823  13.318  24.541  1.00  0.00           O  
ATOM   1346  CB  THR C1344      99.739  13.077  27.258  1.00  0.00           C  
ATOM   1347  OG1 THR C1344      98.586  12.934  28.110  1.00  0.00           O  
ATOM   1348  CG2 THR C1344     101.002  13.237  28.072  1.00  0.00           C  
ATOM   1349  N   ILE C1345     101.423  15.373  25.189  1.00  0.00           N  
ATOM   1350  CA  ILE C1345     102.482  15.385  24.188  1.00  0.00           C  
ATOM   1351  C   ILE C1345     103.427  14.223  24.454  1.00  0.00           C  
ATOM   1352  O   ILE C1345     104.123  14.201  25.457  1.00  0.00           O  
ATOM   1353  CB  ILE C1345     103.299  16.705  24.193  1.00  0.00           C  
ATOM   1354  CG1 ILE C1345     102.450  17.850  23.628  1.00  0.00           C  
ATOM   1355  CG2 ILE C1345     104.568  16.539  23.342  1.00  0.00           C  
ATOM   1356  CD1 ILE C1345     101.227  18.190  24.449  1.00  0.00           C  
ATOM   1357  N   PRO C1347     103.456  13.236  23.551  1.00  0.00           N  
ATOM   1358  CA  PRO C1347     104.321  12.064  23.694  1.00  0.00           C  
ATOM   1359  C   PRO C1347     105.772  12.392  23.418  1.00  0.00           C  
ATOM   1360  O   PRO C1347     106.074  13.431  22.848  1.00  0.00           O  
ATOM   1361  CB  PRO C1347     103.753  11.102  22.665  1.00  0.00           C  
ATOM   1362  CG  PRO C1347     103.391  12.035  21.556  1.00  0.00           C  
ATOM   1363  CD  PRO C1347     102.662  13.136  22.314  1.00  0.00           C  
ATOM   1364  N   GLU C1348     106.658  11.489  23.819  1.00  0.00           N  
ATOM   1365  CA  GLU C1348     108.091  11.658  23.632  1.00  0.00           C  
ATOM   1366  C   GLU C1348     108.679  10.388  23.053  1.00  0.00           C  
ATOM   1367  O   GLU C1348     108.405   9.288  23.542  1.00  0.00           O  
ATOM   1368  CB  GLU C1348     108.755  11.956  24.974  1.00  0.00           C  
ATOM   1369  CG  GLU C1348     110.271  12.058  24.907  1.00  0.00           C  
ATOM   1370  CD  GLU C1348     110.894  12.358  26.267  1.00  0.00           C  
ATOM   1371  OE1 GLU C1348     110.634  13.457  26.807  1.00  0.00           O  
ATOM   1372  OE2 GLU C1348     111.635  11.494  26.796  1.00  0.00           O  
ATOM   1373  N   ALA C1349     109.500  10.536  22.025  1.00  0.00           N  
ATOM   1374  CA  ALA C1349     110.099   9.374  21.394  1.00  0.00           C  
ATOM   1375  C   ALA C1349     111.397   8.969  22.061  1.00  0.00           C  
ATOM   1376  O   ALA C1349     112.411   9.632  21.893  1.00  0.00           O  
ATOM   1377  CB  ALA C1349     110.343   9.655  19.917  1.00  0.00           C  
ATOM   1378  N   ARG C1350     111.362   7.888  22.832  1.00  0.00           N  
ATOM   1379  CA  ARG C1350     112.562   7.393  23.495  1.00  0.00           C  
ATOM   1380  C   ARG C1350     113.095   6.294  22.585  1.00  0.00           C  
ATOM   1381  O   ARG C1350     112.421   5.292  22.325  1.00  0.00           O  
ATOM   1382  CB  ARG C1350     112.216   6.849  24.891  1.00  0.00           C  
ATOM   1383  CG  ARG C1350     113.419   6.549  25.798  1.00  0.00           C  
ATOM   1384  CD  ARG C1350     113.021   5.768  27.077  1.00  0.00           C  
ATOM   1385  NE  ARG C1350     112.764   4.340  26.820  1.00  0.00           N  
ATOM   1386  CZ  ARG C1350     112.284   3.479  27.717  1.00  0.00           C  
ATOM   1387  NH1 ARG C1350     111.996   3.884  28.951  1.00  0.00           N  
ATOM   1388  NH2 ARG C1350     112.087   2.214  27.375  1.00  0.00           N  
ATOM   1389  N   ILE C1351     114.256   6.558  22.001  1.00  0.00           N  
ATOM   1390  CA  ILE C1351     114.890   5.587  21.126  1.00  0.00           C  
ATOM   1391  C   ILE C1351     115.401   4.542  22.118  1.00  0.00           C  
ATOM   1392  O   ILE C1351     116.190   4.863  23.011  1.00  0.00           O  
ATOM   1393  CB  ILE C1351     116.069   6.226  20.328  1.00  0.00           C  
ATOM   1394  CG1 ILE C1351     116.842   5.158  19.559  1.00  0.00           C  
ATOM   1395  CG2 ILE C1351     116.999   6.976  21.274  1.00  0.00           C  
ATOM   1396  CD1 ILE C1351     116.074   4.502  18.439  1.00  0.00           C  
ATOM   1397  N   PRO C1352     114.925   3.284  21.996  1.00  0.00           N  
ATOM   1398  CA  PRO C1352     115.303   2.161  22.869  1.00  0.00           C  
ATOM   1399  C   PRO C1352     116.679   2.298  23.517  1.00  0.00           C  
ATOM   1400  O   PRO C1352     117.587   2.905  22.937  1.00  0.00           O  
ATOM   1401  CB  PRO C1352     115.213   0.962  21.931  1.00  0.00           C  
ATOM   1402  CG  PRO C1352     114.004   1.308  21.120  1.00  0.00           C  
ATOM   1403  CD  PRO C1352     114.185   2.791  20.816  1.00  0.00           C  
ATOM   1404  N   LYS C1353     116.819   1.742  24.723  1.00  0.00           N  
ATOM   1405  CA  LYS C1353     118.081   1.776  25.473  1.00  0.00           C  
ATOM   1406  C   LYS C1353     119.211   1.452  24.507  1.00  0.00           C  
ATOM   1407  O   LYS C1353     119.876   2.344  23.984  1.00  0.00           O  
ATOM   1408  CB  LYS C1353     118.070   0.722  26.588  1.00  0.00           C  
ATOM   1409  CG  LYS C1353     116.851   0.757  27.480  1.00  0.00           C  
ATOM   1410  CD  LYS C1353     116.788   2.033  28.303  1.00  0.00           C  
ATOM   1411  CE  LYS C1353     117.921   2.118  29.337  1.00  0.00           C  
ATOM   1412  NZ  LYS C1353     119.307   2.271  28.770  1.00  0.00           N  
ATOM   1413  N   VAL C1354     119.408   0.156  24.281  1.00  0.00           N  
ATOM   1414  CA  VAL C1354     120.429  -0.316  23.364  1.00  0.00           C  
ATOM   1415  C   VAL C1354     120.238  -1.752  22.899  1.00  0.00           C  
ATOM   1416  O   VAL C1354     120.204  -2.697  23.688  1.00  0.00           O  
ATOM   1417  CB  VAL C1354     121.875  -0.192  23.952  1.00  0.00           C  
ATOM   1418  CG1 VAL C1354     122.476   1.172  23.634  1.00  0.00           C  
ATOM   1419  CG2 VAL C1354     121.849  -0.425  25.454  1.00  0.00           C  
ATOM   1420  N   GLY C1355     120.080  -1.887  21.590  1.00  0.00           N  
ATOM   1421  CA  GLY C1355     119.978  -3.187  20.973  1.00  0.00           C  
ATOM   1422  C   GLY C1355     121.415  -3.350  20.527  1.00  0.00           C  
ATOM   1423  O   GLY C1355     121.827  -4.420  20.073  1.00  0.00           O  
ATOM   1424  N   ALA C1356     122.166  -2.251  20.688  1.00  0.00           N  
ATOM   1425  CA  ALA C1356     123.568  -2.137  20.294  1.00  0.00           C  
ATOM   1426  C   ALA C1356     123.512  -2.088  18.768  1.00  0.00           C  
ATOM   1427  O   ALA C1356     124.427  -1.604  18.101  1.00  0.00           O  
ATOM   1428  CB  ALA C1356     124.367  -3.340  20.785  1.00  0.00           C  
ATOM   1429  N   ARG C1360     122.395  -2.601  18.252  1.00  0.00           N  
ATOM   1430  CA  ARG C1360     122.023  -2.648  16.844  1.00  0.00           C  
ATOM   1431  C   ARG C1360     122.562  -3.858  16.116  1.00  0.00           C  
ATOM   1432  O   ARG C1360     123.665  -3.829  15.572  1.00  0.00           O  
ATOM   1433  CB  ARG C1360     122.471  -1.366  16.142  1.00  0.00           C  
ATOM   1434  CG  ARG C1360     121.335  -0.469  15.668  1.00  0.00           C  
ATOM   1435  CD  ARG C1360     120.736  -0.953  14.343  1.00  0.00           C  
ATOM   1436  NE  ARG C1360     121.606  -0.658  13.200  1.00  0.00           N  
ATOM   1437  CZ  ARG C1360     121.778   0.556  12.679  1.00  0.00           C  
ATOM   1438  NH1 ARG C1360     121.135   1.600  13.192  1.00  0.00           N  
ATOM   1439  NH2 ARG C1360     122.600   0.731  11.648  1.00  0.00           N  
ATOM   1440  N   ILE C1361     121.772  -4.922  16.089  1.00  0.00           N  
ATOM   1441  CA  ILE C1361     122.198  -6.144  15.423  1.00  0.00           C  
ATOM   1442  C   ILE C1361     122.196  -6.000  13.887  1.00  0.00           C  
ATOM   1443  O   ILE C1361     121.146  -5.787  13.288  1.00  0.00           O  
ATOM   1444  CB  ILE C1361     121.281  -7.313  15.832  1.00  0.00           C  
ATOM   1445  CG1 ILE C1361     121.208  -7.401  17.357  1.00  0.00           C  
ATOM   1446  CG2 ILE C1361     121.810  -8.609  15.260  1.00  0.00           C  
ATOM   1447  CD1 ILE C1361     122.557  -7.489  18.023  1.00  0.00           C  
ATOM   1448  N   MET C1365     123.368  -6.128  13.264  1.00  0.00           N  
ATOM   1449  CA  MET C1365     123.491  -6.012  11.814  1.00  0.00           C  
ATOM   1450  C   MET C1365     123.108  -7.288  11.049  1.00  0.00           C  
ATOM   1451  O   MET C1365     122.819  -8.317  11.657  1.00  0.00           O  
ATOM   1452  CB  MET C1365     124.918  -5.612  11.441  1.00  0.00           C  
ATOM   1453  CG  MET C1365     125.408  -4.392  12.186  1.00  0.00           C  
ATOM   1454  SD  MET C1365     124.385  -2.943  11.909  1.00  0.00           S  
ATOM   1455  CE  MET C1365     125.602  -1.782  11.394  1.00  0.00           C  
ATOM   1456  N   SER C1366     123.101  -7.217   9.716  1.00  0.00           N  
ATOM   1457  CA  SER C1366     122.763  -8.365   8.857  1.00  0.00           C  
ATOM   1458  C   SER C1366     123.828  -9.459   8.965  1.00  0.00           C  
ATOM   1459  O   SER C1366     125.009  -9.153   9.108  1.00  0.00           O  
ATOM   1460  CB  SER C1366     122.659  -7.899   7.399  1.00  0.00           C  
ATOM   1461  OG  SER C1366     122.576  -8.997   6.503  1.00  0.00           O  
ATOM   1462  N   LEU C1368     123.428 -10.726   8.889  1.00  0.00           N  
ATOM   1463  CA  LEU C1368     124.422 -11.788   8.985  1.00  0.00           C  
ATOM   1464  C   LEU C1368     125.247 -11.898   7.705  1.00  0.00           C  
ATOM   1465  O   LEU C1368     126.312 -12.515   7.700  1.00  0.00           O  
ATOM   1466  CB  LEU C1368     123.763 -13.130   9.310  1.00  0.00           C  
ATOM   1467  CG  LEU C1368     123.168 -13.267  10.711  1.00  0.00           C  
ATOM   1468  CD1 LEU C1368     122.625 -14.669  10.886  1.00  0.00           C  
ATOM   1469  CD2 LEU C1368     124.225 -12.988  11.750  1.00  0.00           C  
ATOM   1470  N   VAL C1369     124.767 -11.269   6.631  1.00  0.00           N  
ATOM   1471  CA  VAL C1369     125.460 -11.300   5.337  1.00  0.00           C  
ATOM   1472  C   VAL C1369     126.058  -9.956   4.962  1.00  0.00           C  
ATOM   1473  O   VAL C1369     126.940  -9.875   4.100  1.00  0.00           O  
ATOM   1474  CB  VAL C1369     124.515 -11.718   4.210  1.00  0.00           C  
ATOM   1475  CG1 VAL C1369     123.969 -13.119   4.468  1.00  0.00           C  
ATOM   1476  CG2 VAL C1369     123.386 -10.710   4.123  1.00  0.00           C  
ATOM   1477  N   ASP C1370     125.550  -8.898   5.577  1.00  0.00           N  
ATOM   1478  CA  ASP C1370     126.078  -7.567   5.325  1.00  0.00           C  
ATOM   1479  C   ASP C1370     126.238  -6.875   6.681  1.00  0.00           C  
ATOM   1480  O   ASP C1370     125.286  -6.311   7.229  1.00  0.00           O  
ATOM   1481  CB  ASP C1370     125.138  -6.752   4.429  1.00  0.00           C  
ATOM   1482  CG  ASP C1370     125.789  -5.463   3.909  1.00  0.00           C  
ATOM   1483  OD1 ASP C1370     126.814  -5.034   4.481  1.00  0.00           O  
ATOM   1484  OD2 ASP C1370     125.275  -4.878   2.937  1.00  0.00           O  
ATOM   1485  N   PRO C1371     127.456  -6.922   7.241  1.00  0.00           N  
ATOM   1486  CA  PRO C1371     127.783  -6.317   8.534  1.00  0.00           C  
ATOM   1487  C   PRO C1371     127.476  -4.820   8.631  1.00  0.00           C  
ATOM   1488  O   PRO C1371     127.252  -4.296   9.726  1.00  0.00           O  
ATOM   1489  CB  PRO C1371     129.272  -6.602   8.672  1.00  0.00           C  
ATOM   1490  CG  PRO C1371     129.438  -7.878   7.925  1.00  0.00           C  
ATOM   1491  CD  PRO C1371     128.625  -7.628   6.690  1.00  0.00           C  
ATOM   1492  N   THR C1372     127.470  -4.138   7.487  1.00  0.00           N  
ATOM   1493  CA  THR C1372     127.203  -2.710   7.450  1.00  0.00           C  
ATOM   1494  C   THR C1372     125.717  -2.432   7.474  1.00  0.00           C  
ATOM   1495  O   THR C1372     125.265  -1.460   8.064  1.00  0.00           O  
ATOM   1496  CB  THR C1372     127.794  -2.085   6.201  1.00  0.00           C  
ATOM   1497  OG1 THR C1372     127.183  -2.675   5.057  1.00  0.00           O  
ATOM   1498  CG2 THR C1372     129.293  -2.318   6.142  1.00  0.00           C  
ATOM   1499  N   LYS C1373     124.954  -3.300   6.835  1.00  0.00           N  
ATOM   1500  CA  LYS C1373     123.509  -3.133   6.778  1.00  0.00           C  
ATOM   1501  C   LYS C1373     122.868  -3.681   8.053  1.00  0.00           C  
ATOM   1502  O   LYS C1373     123.443  -4.537   8.709  1.00  0.00           O  
ATOM   1503  CB  LYS C1373     122.964  -3.859   5.543  1.00  0.00           C  
ATOM   1504  CG  LYS C1373     121.534  -3.517   5.215  1.00  0.00           C  
ATOM   1505  CD  LYS C1373     121.009  -4.339   4.054  1.00  0.00           C  
ATOM   1506  CE  LYS C1373     119.603  -3.874   3.680  1.00  0.00           C  
ATOM   1507  NZ  LYS C1373     118.963  -4.686   2.598  1.00  0.00           N  
ATOM   1508  N   LYS C1414     121.685  -3.185   8.394  1.00  0.00           N  
ATOM   1509  CA  LYS C1414     120.983  -3.631   9.587  1.00  0.00           C  
ATOM   1510  C   LYS C1414     120.167  -4.894   9.367  1.00  0.00           C  
ATOM   1511  O   LYS C1414     119.710  -5.165   8.262  1.00  0.00           O  
ATOM   1512  CB  LYS C1414     120.062  -2.527  10.096  1.00  0.00           C  
ATOM   1513  CG  LYS C1414     118.922  -3.001  10.989  1.00  0.00           C  
ATOM   1514  CD  LYS C1414     118.088  -1.818  11.493  1.00  0.00           C  
ATOM   1515  CE  LYS C1414     116.792  -2.252  12.201  1.00  0.00           C  
ATOM   1516  NZ  LYS C1414     115.752  -2.866  11.307  1.00  0.00           N  
ATOM   1517  N   MET C1415     119.968  -5.668  10.428  1.00  0.00           N  
ATOM   1518  CA  MET C1415     119.197  -6.892  10.302  1.00  0.00           C  
ATOM   1519  C   MET C1415     117.727  -6.544  10.178  1.00  0.00           C  
ATOM   1520  O   MET C1415     117.096  -6.150  11.158  1.00  0.00           O  
ATOM   1521  CB  MET C1415     119.422  -7.793  11.517  1.00  0.00           C  
ATOM   1522  CG  MET C1415     118.714  -9.130  11.400  1.00  0.00           C  
ATOM   1523  SD  MET C1415     119.038 -10.230  12.760  1.00  0.00           S  
ATOM   1524  CE  MET C1415     120.354 -11.227  12.032  1.00  0.00           C  
ATOM   1525  N   SER C1416     117.187  -6.695   8.973  1.00  0.00           N  
ATOM   1526  CA  SER C1416     115.780  -6.398   8.731  1.00  0.00           C  
ATOM   1527  C   SER C1416     114.901  -7.615   8.422  1.00  0.00           C  
ATOM   1528  O   SER C1416     115.318  -8.537   7.719  1.00  0.00           O  
ATOM   1529  CB  SER C1416     115.646  -5.397   7.588  1.00  0.00           C  
ATOM   1530  OG  SER C1416     114.267  -5.152   7.298  1.00  0.00           O  
ATOM   1531  N   LYS C1417     113.673  -7.584   8.938  1.00  0.00           N  
ATOM   1532  CA  LYS C1417     112.705  -8.660   8.739  1.00  0.00           C  
ATOM   1533  C   LYS C1417     112.405  -8.788   7.246  1.00  0.00           C  
ATOM   1534  O   LYS C1417     112.043  -9.855   6.763  1.00  0.00           O  
ATOM   1535  CB  LYS C1417     111.387  -8.375   9.512  1.00  0.00           C  
ATOM   1536  CG  LYS C1417     111.527  -7.524  10.807  1.00  0.00           C  
ATOM   1537  CD  LYS C1417     111.803  -6.039  10.478  1.00  0.00           C  
ATOM   1538  CE  LYS C1417     112.420  -5.270  11.626  1.00  0.00           C  
ATOM   1539  NZ  LYS C1417     112.955  -3.998  11.099  1.00  0.00           N  
ATOM   1540  N   SER C1434     112.581  -7.688   6.522  1.00  0.00           N  
ATOM   1541  CA  SER C1434     112.300  -7.631   5.089  1.00  0.00           C  
ATOM   1542  C   SER C1434     113.535  -7.663   4.191  1.00  0.00           C  
ATOM   1543  O   SER C1434     113.555  -7.040   3.132  1.00  0.00           O  
ATOM   1544  CB  SER C1434     111.524  -6.357   4.792  1.00  0.00           C  
ATOM   1545  OG  SER C1434     112.367  -5.235   4.998  1.00  0.00           O  
ATOM   1546  N   ASP C1435     114.574  -8.362   4.616  1.00  0.00           N  
ATOM   1547  CA  ASP C1435     115.774  -8.442   3.802  1.00  0.00           C  
ATOM   1548  C   ASP C1435     115.480  -9.484   2.717  1.00  0.00           C  
ATOM   1549  O   ASP C1435     114.845 -10.500   2.968  1.00  0.00           O  
ATOM   1550  CB  ASP C1435     116.990  -8.851   4.664  1.00  0.00           C  
ATOM   1551  CG  ASP C1435     118.318  -8.777   3.905  1.00  0.00           C  
ATOM   1552  OD1 ASP C1435     118.486  -9.514   2.907  1.00  0.00           O  
ATOM   1553  OD2 ASP C1435     119.208  -7.992   4.313  1.00  0.00           O  
ATOM   1554  N   PRO C1440     115.901  -9.210   1.479  1.00  0.00           N  
ATOM   1555  CA  PRO C1440     115.716 -10.085   0.318  1.00  0.00           C  
ATOM   1556  C   PRO C1440     116.428 -11.410   0.503  1.00  0.00           C  
ATOM   1557  O   PRO C1440     116.208 -12.338  -0.261  1.00  0.00           O  
ATOM   1558  CB  PRO C1440     116.348  -9.291  -0.821  1.00  0.00           C  
ATOM   1559  CG  PRO C1440     116.104  -7.875  -0.410  1.00  0.00           C  
ATOM   1560  CD  PRO C1440     116.424  -7.898   1.065  1.00  0.00           C  
ATOM   1561  N   ASN C1441     117.291 -11.490   1.514  1.00  0.00           N  
ATOM   1562  CA  ASN C1441     118.070 -12.703   1.772  1.00  0.00           C  
ATOM   1563  C   ASN C1441     117.774 -13.262   3.165  1.00  0.00           C  
ATOM   1564  O   ASN C1441     118.195 -12.704   4.172  1.00  0.00           O  
ATOM   1565  CB  ASN C1441     119.550 -12.366   1.626  1.00  0.00           C  
ATOM   1566  CG  ASN C1441     120.406 -13.585   1.492  1.00  0.00           C  
ATOM   1567  OD1 ASN C1441     121.581 -13.494   1.135  1.00  0.00           O  
ATOM   1568  ND2 ASN C1441     119.827 -14.748   1.779  1.00  0.00           N  
ATOM   1569  N   PRO C1444     117.032 -14.372   3.243  1.00  0.00           N  
ATOM   1570  CA  PRO C1444     116.686 -14.988   4.533  1.00  0.00           C  
ATOM   1571  C   PRO C1444     117.908 -15.442   5.346  1.00  0.00           C  
ATOM   1572  O   PRO C1444     117.787 -15.766   6.523  1.00  0.00           O  
ATOM   1573  CB  PRO C1444     115.791 -16.158   4.127  1.00  0.00           C  
ATOM   1574  CG  PRO C1444     116.349 -16.538   2.780  1.00  0.00           C  
ATOM   1575  CD  PRO C1444     116.547 -15.188   2.122  1.00  0.00           C  
ATOM   1576  N   LYS C1450     119.074 -15.461   4.704  1.00  0.00           N  
ATOM   1577  CA  LYS C1450     120.327 -15.848   5.343  1.00  0.00           C  
ATOM   1578  C   LYS C1450     120.874 -14.648   6.111  1.00  0.00           C  
ATOM   1579  O   LYS C1450     121.864 -14.767   6.834  1.00  0.00           O  
ATOM   1580  CB  LYS C1450     121.367 -16.264   4.290  1.00  0.00           C  
ATOM   1581  CG  LYS C1450     120.933 -17.403   3.372  1.00  0.00           C  
ATOM   1582  CD  LYS C1450     121.390 -18.773   3.869  1.00  0.00           C  
ATOM   1583  CE  LYS C1450     122.746 -19.170   3.279  1.00  0.00           C  
ATOM   1584  NZ  LYS C1450     123.852 -18.220   3.615  1.00  0.00           N  
ATOM   1585  N   ALA C1452     120.234 -13.495   5.944  1.00  0.00           N  
ATOM   1586  CA  ALA C1452     120.674 -12.282   6.606  1.00  0.00           C  
ATOM   1587  C   ALA C1452     120.054 -12.105   7.982  1.00  0.00           C  
ATOM   1588  O   ALA C1452     120.516 -11.275   8.762  1.00  0.00           O  
ATOM   1589  CB  ALA C1452     120.361 -11.077   5.736  1.00  0.00           C  
ATOM   1590  N   TYR C1455     119.028 -12.883   8.297  1.00  0.00           N  
ATOM   1591  CA  TYR C1455     118.394 -12.746   9.603  1.00  0.00           C  
ATOM   1592  C   TYR C1455     117.979 -14.073  10.241  1.00  0.00           C  
ATOM   1593  O   TYR C1455     117.912 -15.107   9.580  1.00  0.00           O  
ATOM   1594  CB  TYR C1455     117.170 -11.839   9.494  1.00  0.00           C  
ATOM   1595  CG  TYR C1455     116.132 -12.317   8.496  1.00  0.00           C  
ATOM   1596  CD1 TYR C1455     115.259 -13.358   8.797  1.00  0.00           C  
ATOM   1597  CD2 TYR C1455     116.055 -11.754   7.226  1.00  0.00           C  
ATOM   1598  CE1 TYR C1455     114.339 -13.826   7.845  1.00  0.00           C  
ATOM   1599  CE2 TYR C1455     115.143 -12.218   6.278  1.00  0.00           C  
ATOM   1600  CZ  TYR C1455     114.296 -13.251   6.590  1.00  0.00           C  
ATOM   1601  OH  TYR C1455     113.438 -13.723   5.628  1.00  0.00           O  
ATOM   1602  N   ILE C1456     117.703 -14.035  11.539  1.00  0.00           N  
ATOM   1603  CA  ILE C1456     117.282 -15.220  12.256  1.00  0.00           C  
ATOM   1604  C   ILE C1456     115.937 -14.921  12.877  1.00  0.00           C  
ATOM   1605  O   ILE C1456     115.781 -13.918  13.539  1.00  0.00           O  
ATOM   1606  CB  ILE C1456     118.314 -15.594  13.347  1.00  0.00           C  
ATOM   1607  CG1 ILE C1456     119.627 -16.021  12.695  1.00  0.00           C  
ATOM   1608  CG2 ILE C1456     117.772 -16.703  14.227  1.00  0.00           C  
ATOM   1609  CD1 ILE C1456     120.661 -16.486  13.641  1.00  0.00           C  
ATOM   1610  N   THR C1457     114.957 -15.777  12.636  1.00  0.00           N  
ATOM   1611  CA  THR C1457     113.612 -15.573  13.172  1.00  0.00           C  
ATOM   1612  C   THR C1457     113.444 -16.222  14.541  1.00  0.00           C  
ATOM   1613  O   THR C1457     114.101 -17.214  14.842  1.00  0.00           O  
ATOM   1614  CB  THR C1457     112.553 -16.187  12.244  1.00  0.00           C  
ATOM   1615  OG1 THR C1457     112.665 -15.600  10.950  1.00  0.00           O  
ATOM   1616  CG2 THR C1457     111.165 -15.947  12.781  1.00  0.00           C  
ATOM   1617  N   LEU C1458     112.562 -15.681  15.372  1.00  0.00           N  
ATOM   1618  CA  LEU C1458     112.348 -16.301  16.660  1.00  0.00           C  
ATOM   1619  C   LEU C1458     111.795 -17.710  16.452  1.00  0.00           C  
ATOM   1620  O   LEU C1458     111.831 -18.533  17.366  1.00  0.00           O  
ATOM   1621  CB  LEU C1458     111.379 -15.490  17.522  1.00  0.00           C  
ATOM   1622  CG  LEU C1458     111.855 -14.104  17.977  1.00  0.00           C  
ATOM   1623  CD1 LEU C1458     110.975 -13.633  19.123  1.00  0.00           C  
ATOM   1624  CD2 LEU C1458     113.309 -14.149  18.431  1.00  0.00           C  
ATOM   1625  N   LEU C1459     111.300 -18.006  15.250  1.00  0.00           N  
ATOM   1626  CA  LEU C1459     110.762 -19.332  14.992  1.00  0.00           C  
ATOM   1627  C   LEU C1459     111.690 -20.256  14.210  1.00  0.00           C  
ATOM   1628  O   LEU C1459     111.379 -21.425  14.040  1.00  0.00           O  
ATOM   1629  CB  LEU C1459     109.415 -19.224  14.292  1.00  0.00           C  
ATOM   1630  CG  LEU C1459     108.344 -18.424  15.020  1.00  0.00           C  
ATOM   1631  CD1 LEU C1459     107.057 -18.569  14.248  1.00  0.00           C  
ATOM   1632  CD2 LEU C1459     108.118 -18.915  16.442  1.00  0.00           C  
ATOM   1633  N   ASP C1460     112.820 -19.742  13.738  1.00  0.00           N  
ATOM   1634  CA  ASP C1460     113.785 -20.561  13.000  1.00  0.00           C  
ATOM   1635  C   ASP C1460     114.187 -21.804  13.797  1.00  0.00           C  
ATOM   1636  O   ASP C1460     114.576 -21.693  14.959  1.00  0.00           O  
ATOM   1637  CB  ASP C1460     115.050 -19.754  12.692  1.00  0.00           C  
ATOM   1638  CG  ASP C1460     114.845 -18.754  11.568  1.00  0.00           C  
ATOM   1639  OD1 ASP C1460     113.755 -18.764  10.958  1.00  0.00           O  
ATOM   1640  OD2 ASP C1460     115.774 -17.966  11.284  1.00  0.00           O  
ATOM   1641  N   ASP C1461     114.120 -22.982  13.182  1.00  0.00           N  
ATOM   1642  CA  ASP C1461     114.493 -24.198  13.893  1.00  0.00           C  
ATOM   1643  C   ASP C1461     116.009 -24.328  14.036  1.00  0.00           C  
ATOM   1644  O   ASP C1461     116.771 -23.677  13.318  1.00  0.00           O  
ATOM   1645  CB  ASP C1461     113.932 -25.428  13.182  1.00  0.00           C  
ATOM   1646  CG  ASP C1461     114.473 -25.589  11.778  1.00  0.00           C  
ATOM   1647  OD1 ASP C1461     115.701 -25.478  11.579  1.00  0.00           O  
ATOM   1648  OD2 ASP C1461     113.664 -25.843  10.871  1.00  0.00           O  
ATOM   1649  N   ALA C1462     116.428 -25.176  14.970  1.00  0.00           N  
ATOM   1650  CA  ALA C1462     117.839 -25.390  15.252  1.00  0.00           C  
ATOM   1651  C   ALA C1462     118.686 -25.572  14.003  1.00  0.00           C  
ATOM   1652  O   ALA C1462     119.775 -25.000  13.872  1.00  0.00           O  
ATOM   1653  CB  ALA C1462     118.003 -26.585  16.173  1.00  0.00           C  
ATOM   1654  N   LYS C1463     118.185 -26.368  13.074  1.00  0.00           N  
ATOM   1655  CA  LYS C1463     118.921 -26.638  11.847  1.00  0.00           C  
ATOM   1656  C   LYS C1463     119.187 -25.372  11.050  1.00  0.00           C  
ATOM   1657  O   LYS C1463     120.276 -25.186  10.515  1.00  0.00           O  
ATOM   1658  CB  LYS C1463     118.152 -27.664  10.996  1.00  0.00           C  
ATOM   1659  CG  LYS C1463     118.913 -28.221   9.783  1.00  0.00           C  
ATOM   1660  CD  LYS C1463     118.247 -29.500   9.193  1.00  0.00           C  
ATOM   1661  CE  LYS C1463     116.978 -29.240   8.332  1.00  0.00           C  
ATOM   1662  NZ  LYS C1463     115.774 -28.676   9.046  1.00  0.00           N  
ATOM   1663  N   THR C1465     118.194 -24.492  10.981  1.00  0.00           N  
ATOM   1664  CA  THR C1465     118.341 -23.244  10.233  1.00  0.00           C  
ATOM   1665  C   THR C1465     119.269 -22.285  10.952  1.00  0.00           C  
ATOM   1666  O   THR C1465     120.152 -21.693  10.334  1.00  0.00           O  
ATOM   1667  CB  THR C1465     116.994 -22.545  10.050  1.00  0.00           C  
ATOM   1668  OG1 THR C1465     116.047 -23.469   9.499  1.00  0.00           O  
ATOM   1669  CG2 THR C1465     117.147 -21.369   9.111  1.00  0.00           C  
ATOM   1670  N   ILE C1467     119.047 -22.122  12.257  1.00  0.00           N  
ATOM   1671  CA  ILE C1467     119.857 -21.223  13.053  1.00  0.00           C  
ATOM   1672  C   ILE C1467     121.307 -21.621  12.918  1.00  0.00           C  
ATOM   1673  O   ILE C1467     122.195 -20.775  12.887  1.00  0.00           O  
ATOM   1674  CB  ILE C1467     119.470 -21.283  14.523  1.00  0.00           C  
ATOM   1675  CG1 ILE C1467     118.033 -20.804  14.695  1.00  0.00           C  
ATOM   1676  CG2 ILE C1467     120.435 -20.457  15.335  1.00  0.00           C  
ATOM   1677  CD1 ILE C1467     117.526 -20.912  16.089  1.00  0.00           C  
ATOM   1678  N   GLU C1468     121.543 -22.919  12.819  1.00  0.00           N  
ATOM   1679  CA  GLU C1468     122.898 -23.416  12.706  1.00  0.00           C  
ATOM   1680  C   GLU C1468     123.434 -23.137  11.320  1.00  0.00           C  
ATOM   1681  O   GLU C1468     124.601 -22.807  11.148  1.00  0.00           O  
ATOM   1682  CB  GLU C1468     122.909 -24.915  12.999  1.00  0.00           C  
ATOM   1683  CG  GLU C1468     124.261 -25.476  13.388  1.00  0.00           C  
ATOM   1684  CD  GLU C1468     124.111 -26.700  14.264  1.00  0.00           C  
ATOM   1685  OE1 GLU C1468     123.461 -27.672  13.808  1.00  0.00           O  
ATOM   1686  OE2 GLU C1468     124.635 -26.688  15.404  1.00  0.00           O  
ATOM   1687  N   LYS C1507     122.560 -23.251  10.329  1.00  0.00           N  
ATOM   1688  CA  LYS C1507     122.946 -23.026   8.941  1.00  0.00           C  
ATOM   1689  C   LYS C1507     123.193 -21.532   8.706  1.00  0.00           C  
ATOM   1690  O   LYS C1507     124.172 -21.139   8.063  1.00  0.00           O  
ATOM   1691  CB  LYS C1507     121.843 -23.545   8.006  1.00  0.00           C  
ATOM   1692  CG  LYS C1507     122.346 -24.085   6.651  1.00  0.00           C  
ATOM   1693  CD  LYS C1507     122.889 -22.969   5.726  1.00  0.00           C  
ATOM   1694  CE  LYS C1507     121.778 -22.039   5.182  1.00  0.00           C  
ATOM   1695  NZ  LYS C1507     120.765 -22.749   4.319  1.00  0.00           N  
ATOM   1696  N   LYS C1508     122.305 -20.700   9.242  1.00  0.00           N  
ATOM   1697  CA  LYS C1508     122.430 -19.259   9.095  1.00  0.00           C  
ATOM   1698  C   LYS C1508     123.630 -18.688   9.840  1.00  0.00           C  
ATOM   1699  O   LYS C1508     124.339 -17.849   9.296  1.00  0.00           O  
ATOM   1700  CB  LYS C1508     121.143 -18.570   9.566  1.00  0.00           C  
ATOM   1701  CG  LYS C1508     119.950 -18.794   8.649  1.00  0.00           C  
ATOM   1702  CD  LYS C1508     118.710 -18.100   9.148  1.00  0.00           C  
ATOM   1703  CE  LYS C1508     117.579 -18.260   8.154  1.00  0.00           C  
ATOM   1704  NZ  LYS C1508     116.349 -17.549   8.593  1.00  0.00           N  
ATOM   1705  N   ILE C1509     123.845 -19.135  11.080  1.00  0.00           N  
ATOM   1706  CA  ILE C1509     124.961 -18.654  11.897  1.00  0.00           C  
ATOM   1707  C   ILE C1509     126.299 -19.111  11.338  1.00  0.00           C  
ATOM   1708  O   ILE C1509     127.304 -18.405  11.459  1.00  0.00           O  
ATOM   1709  CB  ILE C1509     124.885 -19.136  13.372  1.00  0.00           C  
ATOM   1710  CG1 ILE C1509     123.747 -18.445  14.109  1.00  0.00           C  
ATOM   1711  CG2 ILE C1509     126.165 -18.779  14.091  1.00  0.00           C  
ATOM   1712  CD1 ILE C1509     123.945 -16.961  14.244  1.00  0.00           C  
ATOM   1713  N   LYS C1510     126.317 -20.286  10.717  1.00  0.00           N  
ATOM   1714  CA  LYS C1510     127.553 -20.828  10.158  1.00  0.00           C  
ATOM   1715  C   LYS C1510     127.948 -20.089   8.894  1.00  0.00           C  
ATOM   1716  O   LYS C1510     129.097 -20.158   8.453  1.00  0.00           O  
ATOM   1717  CB  LYS C1510     127.385 -22.324   9.863  1.00  0.00           C  
ATOM   1718  CG  LYS C1510     128.707 -23.060   9.629  1.00  0.00           C  
ATOM   1719  CD  LYS C1510     128.513 -24.507   9.150  1.00  0.00           C  
ATOM   1720  CE  LYS C1510     127.883 -25.391  10.223  1.00  0.00           C  
ATOM   1721  NZ  LYS C1510     127.750 -26.808   9.770  1.00  0.00           N  
ATOM   1722  N   SER C1511     126.987 -19.376   8.312  1.00  0.00           N  
ATOM   1723  CA  SER C1511     127.246 -18.615   7.088  1.00  0.00           C  
ATOM   1724  C   SER C1511     127.555 -17.152   7.400  1.00  0.00           C  
ATOM   1725  O   SER C1511     128.022 -16.432   6.529  1.00  0.00           O  
ATOM   1726  CB  SER C1511     126.044 -18.695   6.152  1.00  0.00           C  
ATOM   1727  OG  SER C1511     125.691 -20.053   5.923  1.00  0.00           O  
ATOM   1728  N   ALA C1512     127.298 -16.728   8.637  1.00  0.00           N  
ATOM   1729  CA  ALA C1512     127.574 -15.360   9.043  1.00  0.00           C  
ATOM   1730  C   ALA C1512     128.944 -14.950   8.516  1.00  0.00           C  
ATOM   1731  O   ALA C1512     129.937 -15.652   8.711  1.00  0.00           O  
ATOM   1732  CB  ALA C1512     127.534 -15.236  10.559  1.00  0.00           C  
ATOM   1733  N   VAL C1513     128.993 -13.811   7.836  1.00  0.00           N  
ATOM   1734  CA  VAL C1513     130.254 -13.339   7.285  1.00  0.00           C  
ATOM   1735  C   VAL C1513     131.185 -12.886   8.396  1.00  0.00           C  
ATOM   1736  O   VAL C1513     130.742 -12.308   9.388  1.00  0.00           O  
ATOM   1737  CB  VAL C1513     130.053 -12.156   6.321  1.00  0.00           C  
ATOM   1738  CG1 VAL C1513     129.373 -12.617   5.056  1.00  0.00           C  
ATOM   1739  CG2 VAL C1513     129.232 -11.095   6.991  1.00  0.00           C  
ATOM   1740  N   THR C1514     132.473 -13.154   8.207  1.00  0.00           N  
ATOM   1741  CA  THR C1514     133.517 -12.774   9.141  1.00  0.00           C  
ATOM   1742  C   THR C1514     134.610 -12.052   8.340  1.00  0.00           C  
ATOM   1743  O   THR C1514     134.304 -11.205   7.501  1.00  0.00           O  
ATOM   1744  CB  THR C1514     134.098 -14.001   9.865  1.00  0.00           C  
ATOM   1745  OG1 THR C1514     134.575 -14.959   8.917  1.00  0.00           O  
ATOM   1746  CG2 THR C1514     133.040 -14.640  10.747  1.00  0.00           C  
ATOM   1747  N   ASP C1515     135.873 -12.372   8.581  1.00  0.00           N  
ATOM   1748  CA  ASP C1515     136.958 -11.729   7.845  1.00  0.00           C  
ATOM   1749  C   ASP C1515     138.086 -12.696   7.598  1.00  0.00           C  
ATOM   1750  O   ASP C1515     137.865 -13.888   7.646  1.00  0.00           O  
ATOM   1751  CB  ASP C1515     137.469 -10.467   8.571  1.00  0.00           C  
ATOM   1752  CG  ASP C1515     137.715 -10.678  10.056  1.00  0.00           C  
ATOM   1753  OD1 ASP C1515     138.617 -11.477  10.396  1.00  0.00           O  
ATOM   1754  OD2 ASP C1515     136.999 -10.032  10.867  1.00  0.00           O  
ATOM   1755  N   SER C1516     139.286 -12.201   7.350  1.00  0.00           N  
ATOM   1756  CA  SER C1516     140.403 -13.087   7.084  1.00  0.00           C  
ATOM   1757  C   SER C1516     141.447 -13.078   8.180  1.00  0.00           C  
ATOM   1758  O   SER C1516     142.409 -13.846   8.134  1.00  0.00           O  
ATOM   1759  CB  SER C1516     141.067 -12.719   5.762  1.00  0.00           C  
ATOM   1760  OG  SER C1516     140.119 -12.745   4.712  1.00  0.00           O  
ATOM   1761  N   GLU C1517     141.277 -12.210   9.165  1.00  0.00           N  
ATOM   1762  CA  GLU C1517     142.248 -12.160  10.235  1.00  0.00           C  
ATOM   1763  C   GLU C1517     142.173 -13.458  11.041  1.00  0.00           C  
ATOM   1764  O   GLU C1517     143.200 -14.039  11.403  1.00  0.00           O  
ATOM   1765  CB  GLU C1517     142.000 -10.936  11.117  1.00  0.00           C  
ATOM   1766  CG  GLU C1517     142.863 -10.894  12.352  1.00  0.00           C  
ATOM   1767  CD  GLU C1517     142.820  -9.561  13.035  1.00  0.00           C  
ATOM   1768  OE1 GLU C1517     141.699  -9.057  13.283  1.00  0.00           O  
ATOM   1769  OE2 GLU C1517     143.915  -9.019  13.321  1.00  0.00           O  
ATOM   1770  N   GLY C1518     140.959 -13.932  11.305  1.00  0.00           N  
ATOM   1771  CA  GLY C1518     140.810 -15.171  12.061  1.00  0.00           C  
ATOM   1772  C   GLY C1518     141.059 -15.081  13.565  1.00  0.00           C  
ATOM   1773  O   GLY C1518     141.550 -16.034  14.180  1.00  0.00           O  
ATOM   1774  N   THR C1527     140.724 -13.937  14.158  1.00  0.00           N  
ATOM   1775  CA  THR C1527     140.894 -13.719  15.592  1.00  0.00           C  
ATOM   1776  C   THR C1527     139.649 -13.046  16.157  1.00  0.00           C  
ATOM   1777  O   THR C1527     139.198 -12.037  15.637  1.00  0.00           O  
ATOM   1778  CB  THR C1527     142.134 -12.840  15.898  1.00  0.00           C  
ATOM   1779  OG1 THR C1527     141.894 -11.499  15.474  1.00  0.00           O  
ATOM   1780  CG2 THR C1527     143.361 -13.367  15.176  1.00  0.00           C  
ATOM   1781  N   ILE C1528     139.093 -13.608  17.220  1.00  0.00           N  
ATOM   1782  CA  ILE C1528     137.889 -13.049  17.827  1.00  0.00           C  
ATOM   1783  C   ILE C1528     138.151 -11.744  18.582  1.00  0.00           C  
ATOM   1784  O   ILE C1528     138.296 -11.748  19.804  1.00  0.00           O  
ATOM   1785  CB  ILE C1528     137.260 -14.045  18.817  1.00  0.00           C  
ATOM   1786  CG1 ILE C1528     137.153 -15.428  18.171  1.00  0.00           C  
ATOM   1787  CG2 ILE C1528     135.894 -13.536  19.280  1.00  0.00           C  
ATOM   1788  CD1 ILE C1528     136.258 -15.476  16.972  1.00  0.00           C  
ATOM   1789  N   ARG C1562     138.192 -10.628  17.863  1.00  0.00           N  
ATOM   1790  CA  ARG C1562     138.440  -9.323  18.480  1.00  0.00           C  
ATOM   1791  C   ARG C1562     137.412  -8.302  18.011  1.00  0.00           C  
ATOM   1792  O   ARG C1562     137.197  -8.147  16.814  1.00  0.00           O  
ATOM   1793  CB  ARG C1562     139.850  -8.842  18.124  1.00  0.00           C  
ATOM   1794  CG  ARG C1562     140.245  -7.499  18.735  1.00  0.00           C  
ATOM   1795  CD  ARG C1562     141.733  -7.227  18.516  1.00  0.00           C  
ATOM   1796  NE  ARG C1562     142.094  -7.200  17.095  1.00  0.00           N  
ATOM   1797  CZ  ARG C1562     141.805  -6.202  16.263  1.00  0.00           C  
ATOM   1798  NH1 ARG C1562     141.148  -5.139  16.705  1.00  0.00           N  
ATOM   1799  NH2 ARG C1562     142.184  -6.261  14.992  1.00  0.00           N  
ATOM   1800  N   TYR C1563     136.785  -7.600  18.949  1.00  0.00           N  
ATOM   1801  CA  TYR C1563     135.778  -6.607  18.591  1.00  0.00           C  
ATOM   1802  C   TYR C1563     136.407  -5.378  17.950  1.00  0.00           C  
ATOM   1803  O   TYR C1563     137.456  -4.907  18.392  1.00  0.00           O  
ATOM   1804  CB  TYR C1563     134.981  -6.188  19.815  1.00  0.00           C  
ATOM   1805  CG  TYR C1563     133.748  -5.389  19.488  1.00  0.00           C  
ATOM   1806  CD1 TYR C1563     133.833  -4.064  19.059  1.00  0.00           C  
ATOM   1807  CD2 TYR C1563     132.487  -5.958  19.632  1.00  0.00           C  
ATOM   1808  CE1 TYR C1563     132.680  -3.319  18.788  1.00  0.00           C  
ATOM   1809  CE2 TYR C1563     131.330  -5.233  19.363  1.00  0.00           C  
ATOM   1810  CZ  TYR C1563     131.433  -3.909  18.944  1.00  0.00           C  
ATOM   1811  OH  TYR C1563     130.282  -3.184  18.707  1.00  0.00           O  
ATOM   1812  N   ASP C1564     135.752  -4.864  16.910  1.00  0.00           N  
ATOM   1813  CA  ASP C1564     136.241  -3.703  16.167  1.00  0.00           C  
ATOM   1814  C   ASP C1564     135.247  -3.340  15.062  1.00  0.00           C  
ATOM   1815  O   ASP C1564     135.289  -3.911  13.972  1.00  0.00           O  
ATOM   1816  CB  ASP C1564     137.616  -4.032  15.569  1.00  0.00           C  
ATOM   1817  CG  ASP C1564     138.199  -2.892  14.765  1.00  0.00           C  
ATOM   1818  OD1 ASP C1564     137.927  -1.723  15.110  1.00  0.00           O  
ATOM   1819  OD2 ASP C1564     138.951  -3.155  13.792  1.00  0.00           O  
ATOM   1820  N   LYS C1565     134.354  -2.392  15.349  1.00  0.00           N  
ATOM   1821  CA  LYS C1565     133.327  -1.947  14.389  1.00  0.00           C  
ATOM   1822  C   LYS C1565     133.764  -2.018  12.922  1.00  0.00           C  
ATOM   1823  O   LYS C1565     133.168  -2.743  12.135  1.00  0.00           O  
ATOM   1824  CB  LYS C1565     132.877  -0.518  14.715  1.00  0.00           C  
ATOM   1825  CG  LYS C1565     131.952  -0.413  15.921  1.00  0.00           C  
ATOM   1826  CD  LYS C1565     130.652  -1.175  15.687  1.00  0.00           C  
ATOM   1827  CE  LYS C1565     129.630  -0.924  16.801  1.00  0.00           C  
ATOM   1828  NZ  LYS C1565     129.132   0.490  16.872  1.00  0.00           N  
ATOM   1829  N   GLU C1566     134.784  -1.253  12.553  1.00  0.00           N  
ATOM   1830  CA  GLU C1566     134.902  -0.988  11.142  1.00  0.00           C  
ATOM   1831  C   GLU C1566     135.770  -2.028  10.344  1.00  0.00           C  
ATOM   1832  O   GLU C1566     135.619  -2.171   9.166  1.00  0.00           O  
ATOM   1833  CB  GLU C1566     135.485   0.421  10.990  1.00  0.00           C  
ATOM   1834  CG  GLU C1566     136.521   0.752  12.071  1.00  0.00           C  
ATOM   1835  CD  GLU C1566     135.905   1.680  13.110  1.00  0.00           C  
ATOM   1836  OE1 GLU C1566     135.330   2.699  12.734  1.00  0.00           O  
ATOM   1837  OE2 GLU C1566     136.016   1.378  14.297  1.00  0.00           O  
ATOM   1838  N   ALA C1567     136.725  -2.734  11.013  1.00  0.00           N  
ATOM   1839  CA  ALA C1567     137.719  -3.523  10.200  1.00  0.00           C  
ATOM   1840  C   ALA C1567     137.406  -5.058  10.089  1.00  0.00           C  
ATOM   1841  O   ALA C1567     137.734  -5.709   9.112  1.00  0.00           O  
ATOM   1842  CB  ALA C1567     139.107  -3.310  10.804  1.00  0.00           C  
ATOM   1843  N   LYS C1568     136.715  -5.237  11.208  1.00  0.00           N  
ATOM   1844  CA  LYS C1568     136.138  -6.528  11.540  1.00  0.00           C  
ATOM   1845  C   LYS C1568     134.648  -6.381  11.836  1.00  0.00           C  
ATOM   1846  O   LYS C1568     134.183  -6.745  12.911  1.00  0.00           O  
ATOM   1847  CB  LYS C1568     136.849  -7.132  12.748  1.00  0.00           C  
ATOM   1848  CG  LYS C1568     138.319  -7.440  12.512  1.00  0.00           C  
ATOM   1849  CD  LYS C1568     138.989  -7.910  13.793  1.00  0.00           C  
ATOM   1850  CE  LYS C1568     138.521  -9.287  14.190  1.00  0.00           C  
ATOM   1851  NZ  LYS C1568     139.085 -10.294  13.258  1.00  0.00           N  
ATOM   1852  N   PRO C1569     133.873  -5.859  10.873  1.00  0.00           N  
ATOM   1853  CA  PRO C1569     132.426  -5.659  11.026  1.00  0.00           C  
ATOM   1854  C   PRO C1569     131.664  -6.935  11.392  1.00  0.00           C  
ATOM   1855  O   PRO C1569     130.898  -6.956  12.354  1.00  0.00           O  
ATOM   1856  CB  PRO C1569     132.005  -5.128   9.661  1.00  0.00           C  
ATOM   1857  CG  PRO C1569     133.267  -4.548   9.098  1.00  0.00           C  
ATOM   1858  CD  PRO C1569     134.298  -5.537   9.501  1.00  0.00           C  
ATOM   1859  N   GLY C1594     131.878  -7.995  10.610  1.00  0.00           N  
ATOM   1860  CA  GLY C1594     131.202  -9.264  10.839  1.00  0.00           C  
ATOM   1861  C   GLY C1594     131.362  -9.866  12.223  1.00  0.00           C  
ATOM   1862  O   GLY C1594     130.381 -10.058  12.955  1.00  0.00           O  
ATOM   1863  N   ILE C1596     132.603 -10.170  12.585  1.00  0.00           N  
ATOM   1864  CA  ILE C1596     132.878 -10.761  13.887  1.00  0.00           C  
ATOM   1865  C   ILE C1596     132.350  -9.909  15.023  1.00  0.00           C  
ATOM   1866  O   ILE C1596     131.841 -10.434  16.008  1.00  0.00           O  
ATOM   1867  CB  ILE C1596     134.379 -10.992  14.082  1.00  0.00           C  
ATOM   1868  CG1 ILE C1596     134.798 -12.303  13.401  1.00  0.00           C  
ATOM   1869  CG2 ILE C1596     134.703 -11.035  15.551  1.00  0.00           C  
ATOM   1870  CD1 ILE C1596     134.142 -13.543  14.012  1.00  0.00           C  
ATOM   1871  N   SER C1601     132.461  -8.594  14.888  1.00  0.00           N  
ATOM   1872  CA  SER C1601     131.971  -7.721  15.937  1.00  0.00           C  
ATOM   1873  C   SER C1601     130.481  -7.873  16.115  1.00  0.00           C  
ATOM   1874  O   SER C1601     129.974  -7.869  17.231  1.00  0.00           O  
ATOM   1875  CB  SER C1601     132.303  -6.274  15.631  1.00  0.00           C  
ATOM   1876  OG  SER C1601     133.699  -6.132  15.443  1.00  0.00           O  
ATOM   1877  N   ASN C1602     129.773  -8.009  15.008  1.00  0.00           N  
ATOM   1878  CA  ASN C1602     128.331  -8.169  15.062  1.00  0.00           C  
ATOM   1879  C   ASN C1602     128.021  -9.493  15.743  1.00  0.00           C  
ATOM   1880  O   ASN C1602     127.145  -9.569  16.603  1.00  0.00           O  
ATOM   1881  CB  ASN C1602     127.763  -8.146  13.646  1.00  0.00           C  
ATOM   1882  CG  ASN C1602     126.268  -8.331  13.616  1.00  0.00           C  
ATOM   1883  OD1 ASN C1602     125.537  -7.682  14.370  1.00  0.00           O  
ATOM   1884  ND2 ASN C1602     125.798  -9.217  12.737  1.00  0.00           N  
ATOM   1885  N   LEU C1603     128.755 -10.537  15.367  1.00  0.00           N  
ATOM   1886  CA  LEU C1603     128.551 -11.849  15.957  1.00  0.00           C  
ATOM   1887  C   LEU C1603     128.838 -11.784  17.459  1.00  0.00           C  
ATOM   1888  O   LEU C1603     128.075 -12.339  18.255  1.00  0.00           O  
ATOM   1889  CB  LEU C1603     129.448 -12.869  15.251  1.00  0.00           C  
ATOM   1890  CG  LEU C1603     128.786 -13.895  14.319  1.00  0.00           C  
ATOM   1891  CD1 LEU C1603     127.675 -13.286  13.512  1.00  0.00           C  
ATOM   1892  CD2 LEU C1603     129.852 -14.474  13.412  1.00  0.00           C  
ATOM   1893  N   LEU C1604     129.906 -11.084  17.855  1.00  0.00           N  
ATOM   1894  CA  LEU C1604     130.263 -10.951  19.274  1.00  0.00           C  
ATOM   1895  C   LEU C1604     129.178 -10.239  20.048  1.00  0.00           C  
ATOM   1896  O   LEU C1604     128.940 -10.527  21.211  1.00  0.00           O  
ATOM   1897  CB  LEU C1604     131.577 -10.187  19.421  1.00  0.00           C  
ATOM   1898  CG  LEU C1604     132.856 -11.022  19.478  1.00  0.00           C  
ATOM   1899  CD1 LEU C1604     134.101 -10.155  19.264  1.00  0.00           C  
ATOM   1900  CD2 LEU C1604     132.918 -11.696  20.828  1.00  0.00           C  
ATOM   1901  N   ASN C1613     128.520  -9.300  19.393  1.00  0.00           N  
ATOM   1902  CA  ASN C1613     127.453  -8.542  20.025  1.00  0.00           C  
ATOM   1903  C   ASN C1613     126.254  -9.423  20.322  1.00  0.00           C  
ATOM   1904  O   ASN C1613     125.686  -9.369  21.411  1.00  0.00           O  
ATOM   1905  CB  ASN C1613     127.022  -7.398  19.109  1.00  0.00           C  
ATOM   1906  CG  ASN C1613     126.942  -6.084  19.827  1.00  0.00           C  
ATOM   1907  OD1 ASN C1613     127.968  -5.464  20.111  1.00  0.00           O  
ATOM   1908  ND2 ASN C1613     125.719  -5.647  20.136  1.00  0.00           N  
ATOM   1909  N   ILE C1614     125.858 -10.220  19.332  1.00  0.00           N  
ATOM   1910  CA  ILE C1614     124.719 -11.126  19.472  1.00  0.00           C  
ATOM   1911  C   ILE C1614     124.994 -12.119  20.590  1.00  0.00           C  
ATOM   1912  O   ILE C1614     124.119 -12.431  21.395  1.00  0.00           O  
ATOM   1913  CB  ILE C1614     124.473 -11.929  18.171  1.00  0.00           C  
ATOM   1914  CG1 ILE C1614     124.143 -10.988  17.019  1.00  0.00           C  
ATOM   1915  CG2 ILE C1614     123.321 -12.890  18.367  1.00  0.00           C  
ATOM   1916  CD1 ILE C1614     124.042 -11.699  15.674  1.00  0.00           C  
ATOM   1917  N   TYR C1615     126.228 -12.611  20.618  1.00  0.00           N  
ATOM   1918  CA  TYR C1615     126.676 -13.574  21.623  1.00  0.00           C  
ATOM   1919  C   TYR C1615     126.566 -12.945  23.009  1.00  0.00           C  
ATOM   1920  O   TYR C1615     125.879 -13.462  23.897  1.00  0.00           O  
ATOM   1921  CB  TYR C1615     128.133 -13.955  21.363  1.00  0.00           C  
ATOM   1922  CG  TYR C1615     128.600 -15.205  22.056  1.00  0.00           C  
ATOM   1923  CD1 TYR C1615     128.256 -15.467  23.386  1.00  0.00           C  
ATOM   1924  CD2 TYR C1615     129.424 -16.113  21.394  1.00  0.00           C  
ATOM   1925  CE1 TYR C1615     128.724 -16.602  24.035  1.00  0.00           C  
ATOM   1926  CE2 TYR C1615     129.894 -17.246  22.034  1.00  0.00           C  
ATOM   1927  CZ  TYR C1615     129.549 -17.490  23.348  1.00  0.00           C  
ATOM   1928  OH  TYR C1615     130.053 -18.615  23.970  1.00  0.00           O  
ATOM   1929  N   SER C1616     127.249 -11.818  23.178  1.00  0.00           N  
ATOM   1930  CA  SER C1616     127.255 -11.100  24.436  1.00  0.00           C  
ATOM   1931  C   SER C1616     125.871 -10.826  25.020  1.00  0.00           C  
ATOM   1932  O   SER C1616     125.585 -11.220  26.139  1.00  0.00           O  
ATOM   1933  CB  SER C1616     128.023  -9.789  24.271  1.00  0.00           C  
ATOM   1934  OG  SER C1616     127.990  -9.038  25.480  1.00  0.00           O  
ATOM   1935  N   THR C1617     125.004 -10.169  24.264  1.00  0.00           N  
ATOM   1936  CA  THR C1617     123.671  -9.849  24.774  1.00  0.00           C  
ATOM   1937  C   THR C1617     122.783 -11.042  25.084  1.00  0.00           C  
ATOM   1938  O   THR C1617     121.868 -10.939  25.892  1.00  0.00           O  
ATOM   1939  CB  THR C1617     122.900  -8.947  23.805  1.00  0.00           C  
ATOM   1940  OG1 THR C1617     122.781  -9.608  22.548  1.00  0.00           O  
ATOM   1941  CG2 THR C1617     123.632  -7.647  23.595  1.00  0.00           C  
ATOM   1942  N   LEU C1619     123.030 -12.172  24.440  1.00  0.00           N  
ATOM   1943  CA  LEU C1619     122.195 -13.336  24.680  1.00  0.00           C  
ATOM   1944  C   LEU C1619     122.767 -14.257  25.746  1.00  0.00           C  
ATOM   1945  O   LEU C1619     122.035 -15.059  26.322  1.00  0.00           O  
ATOM   1946  CB  LEU C1619     121.992 -14.119  23.380  1.00  0.00           C  
ATOM   1947  CG  LEU C1619     121.157 -13.462  22.293  1.00  0.00           C  
ATOM   1948  CD1 LEU C1619     121.104 -14.382  21.097  1.00  0.00           C  
ATOM   1949  CD2 LEU C1619     119.762 -13.177  22.810  1.00  0.00           C  
ATOM   1950  N   SER C1620     124.069 -14.138  26.009  1.00  0.00           N  
ATOM   1951  CA  SER C1620     124.732 -14.984  26.998  1.00  0.00           C  
ATOM   1952  C   SER C1620     124.997 -14.280  28.327  1.00  0.00           C  
ATOM   1953  O   SER C1620     125.136 -14.936  29.359  1.00  0.00           O  
ATOM   1954  CB  SER C1620     126.051 -15.520  26.451  1.00  0.00           C  
ATOM   1955  OG  SER C1620     127.005 -14.502  26.327  1.00  0.00           O  
ATOM   1956  N   GLY C1621     125.072 -12.953  28.311  1.00  0.00           N  
ATOM   1957  CA  GLY C1621     125.312 -12.221  29.541  1.00  0.00           C  
ATOM   1958  C   GLY C1621     126.762 -11.856  29.728  1.00  0.00           C  
ATOM   1959  O   GLY C1621     127.068 -10.937  30.465  1.00  0.00           O  
ATOM   1960  N   GLN C1757     127.658 -12.566  29.065  1.00  0.00           N  
ATOM   1961  CA  GLN C1757     129.083 -12.282  29.188  1.00  0.00           C  
ATOM   1962  C   GLN C1757     129.469 -11.036  28.387  1.00  0.00           C  
ATOM   1963  O   GLN C1757     129.005 -10.862  27.272  1.00  0.00           O  
ATOM   1964  CB  GLN C1757     129.867 -13.465  28.668  1.00  0.00           C  
ATOM   1965  CG  GLN C1757     129.216 -14.772  28.989  1.00  0.00           C  
ATOM   1966  CD  GLN C1757     130.043 -15.929  28.496  1.00  0.00           C  
ATOM   1967  OE1 GLN C1757     131.171 -16.135  28.950  1.00  0.00           O  
ATOM   1968  NE2 GLN C1757     129.499 -16.687  27.551  1.00  0.00           N  
ATOM   1969  N   SER C1758     130.322 -10.176  28.939  1.00  0.00           N  
ATOM   1970  CA  SER C1758     130.732  -8.963  28.231  1.00  0.00           C  
ATOM   1971  C   SER C1758     131.561  -9.302  27.004  1.00  0.00           C  
ATOM   1972  O   SER C1758     131.976 -10.443  26.835  1.00  0.00           O  
ATOM   1973  CB  SER C1758     131.573  -8.065  29.138  1.00  0.00           C  
ATOM   1974  OG  SER C1758     132.889  -8.582  29.245  1.00  0.00           O  
ATOM   1975  N   ILE C1760     131.821  -8.301  26.166  1.00  0.00           N  
ATOM   1976  CA  ILE C1760     132.614  -8.513  24.966  1.00  0.00           C  
ATOM   1977  C   ILE C1760     134.065  -8.740  25.343  1.00  0.00           C  
ATOM   1978  O   ILE C1760     134.836  -9.305  24.573  1.00  0.00           O  
ATOM   1979  CB  ILE C1760     132.502  -7.321  24.001  1.00  0.00           C  
ATOM   1980  CG1 ILE C1760     131.053  -7.207  23.516  1.00  0.00           C  
ATOM   1981  CG2 ILE C1760     133.435  -7.506  22.821  1.00  0.00           C  
ATOM   1982  CD1 ILE C1760     130.791  -6.013  22.638  1.00  0.00           C  
ATOM   1983  N   GLU C1761     134.437  -8.305  26.539  1.00  0.00           N  
ATOM   1984  CA  GLU C1761     135.808  -8.485  27.008  1.00  0.00           C  
ATOM   1985  C   GLU C1761     136.006  -9.948  27.365  1.00  0.00           C  
ATOM   1986  O   GLU C1761     136.960 -10.603  26.921  1.00  0.00           O  
ATOM   1987  CB  GLU C1761     136.072  -7.636  28.258  1.00  0.00           C  
ATOM   1988  CG  GLU C1761     136.463  -6.179  28.004  1.00  0.00           C  
ATOM   1989  CD  GLU C1761     135.353  -5.359  27.357  1.00  0.00           C  
ATOM   1990  OE1 GLU C1761     134.186  -5.434  27.819  1.00  0.00           O  
ATOM   1991  OE2 GLU C1761     135.658  -4.627  26.387  1.00  0.00           O  
ATOM   1992  N   GLU C1762     135.087 -10.452  28.179  1.00  0.00           N  
ATOM   1993  CA  GLU C1762     135.143 -11.833  28.625  1.00  0.00           C  
ATOM   1994  C   GLU C1762     135.144 -12.797  27.443  1.00  0.00           C  
ATOM   1995  O   GLU C1762     135.889 -13.778  27.434  1.00  0.00           O  
ATOM   1996  CB  GLU C1762     133.957 -12.129  29.538  1.00  0.00           C  
ATOM   1997  CG  GLU C1762     134.136 -13.373  30.382  1.00  0.00           C  
ATOM   1998  CD  GLU C1762     132.894 -13.708  31.190  1.00  0.00           C  
ATOM   1999  OE1 GLU C1762     132.338 -12.795  31.851  1.00  0.00           O  
ATOM   2000  OE2 GLU C1762     132.478 -14.889  31.162  1.00  0.00           O  
ATOM   2001  N   LEU C1798     134.311 -12.511  26.445  1.00  0.00           N  
ATOM   2002  CA  LEU C1798     134.222 -13.359  25.271  1.00  0.00           C  
ATOM   2003  C   LEU C1798     135.515 -13.333  24.461  1.00  0.00           C  
ATOM   2004  O   LEU C1798     135.969 -14.374  23.998  1.00  0.00           O  
ATOM   2005  CB  LEU C1798     133.031 -12.942  24.411  1.00  0.00           C  
ATOM   2006  CG  LEU C1798     131.669 -13.260  25.027  1.00  0.00           C  
ATOM   2007  CD1 LEU C1798     130.560 -12.593  24.242  1.00  0.00           C  
ATOM   2008  CD2 LEU C1798     131.469 -14.751  25.049  1.00  0.00           C  
ATOM   2009  N   GLU C1799     136.113 -12.156  24.295  1.00  0.00           N  
ATOM   2010  CA  GLU C1799     137.364 -12.040  23.544  1.00  0.00           C  
ATOM   2011  C   GLU C1799     138.424 -12.897  24.199  1.00  0.00           C  
ATOM   2012  O   GLU C1799     139.165 -13.627  23.530  1.00  0.00           O  
ATOM   2013  CB  GLU C1799     137.859 -10.590  23.516  1.00  0.00           C  
ATOM   2014  CG  GLU C1799     137.101  -9.677  22.568  1.00  0.00           C  
ATOM   2015  CD  GLU C1799     137.647  -8.259  22.542  1.00  0.00           C  
ATOM   2016  OE1 GLU C1799     137.759  -7.658  23.629  1.00  0.00           O  
ATOM   2017  OE2 GLU C1799     137.959  -7.745  21.441  1.00  0.00           O  
ATOM   2018  N   ARG C1800     138.499 -12.777  25.521  1.00  0.00           N  
ATOM   2019  CA  ARG C1800     139.457 -13.534  26.318  1.00  0.00           C  
ATOM   2020  C   ARG C1800     139.125 -15.028  26.215  1.00  0.00           C  
ATOM   2021  O   ARG C1800     139.985 -15.846  25.875  1.00  0.00           O  
ATOM   2022  CB  ARG C1800     139.394 -13.074  27.782  1.00  0.00           C  
ATOM   2023  CG  ARG C1800     140.321 -13.849  28.739  1.00  0.00           C  
ATOM   2024  CD  ARG C1800     141.465 -12.983  29.295  1.00  0.00           C  
ATOM   2025  NE  ARG C1800     142.304 -12.414  28.240  1.00  0.00           N  
ATOM   2026  CZ  ARG C1800     143.123 -13.113  27.446  1.00  0.00           C  
ATOM   2027  NH1 ARG C1800     143.233 -14.436  27.575  1.00  0.00           N  
ATOM   2028  NH2 ARG C1800     143.837 -12.483  26.510  1.00  0.00           N  
ATOM   2029  N   GLN C1801     137.868 -15.367  26.486  1.00  0.00           N  
ATOM   2030  CA  GLN C1801     137.414 -16.744  26.435  1.00  0.00           C  
ATOM   2031  C   GLN C1801     137.697 -17.454  25.102  1.00  0.00           C  
ATOM   2032  O   GLN C1801     137.702 -18.679  25.041  1.00  0.00           O  
ATOM   2033  CB  GLN C1801     135.928 -16.772  26.770  1.00  0.00           C  
ATOM   2034  CG  GLN C1801     135.257 -18.127  26.663  1.00  0.00           C  
ATOM   2035  CD  GLN C1801     133.820 -18.091  27.187  1.00  0.00           C  
ATOM   2036  OE1 GLN C1801     133.032 -19.020  26.962  1.00  0.00           O  
ATOM   2037  NE2 GLN C1801     133.478 -17.014  27.901  1.00  0.00           N  
ATOM   2038  N   TYR C1802     137.936 -16.684  24.039  1.00  0.00           N  
ATOM   2039  CA  TYR C1802     138.230 -17.248  22.712  1.00  0.00           C  
ATOM   2040  C   TYR C1802     139.602 -16.813  22.216  1.00  0.00           C  
ATOM   2041  O   TYR C1802     139.796 -16.556  21.029  1.00  0.00           O  
ATOM   2042  CB  TYR C1802     137.163 -16.832  21.691  1.00  0.00           C  
ATOM   2043  CG  TYR C1802     135.824 -17.472  21.916  1.00  0.00           C  
ATOM   2044  CD1 TYR C1802     134.913 -16.939  22.820  1.00  0.00           C  
ATOM   2045  CD2 TYR C1802     135.500 -18.650  21.280  1.00  0.00           C  
ATOM   2046  CE1 TYR C1802     133.710 -17.571  23.089  1.00  0.00           C  
ATOM   2047  CE2 TYR C1802     134.308 -19.294  21.536  1.00  0.00           C  
ATOM   2048  CZ  TYR C1802     133.409 -18.749  22.448  1.00  0.00           C  
ATOM   2049  OH  TYR C1802     132.215 -19.389  22.721  1.00  0.00           O  
ATOM   2050  N   GLU C1803     140.551 -16.758  23.145  1.00  0.00           N  
ATOM   2051  CA  GLU C1803     141.916 -16.326  22.865  1.00  0.00           C  
ATOM   2052  C   GLU C1803     142.547 -16.887  21.598  1.00  0.00           C  
ATOM   2053  O   GLU C1803     142.564 -16.215  20.572  1.00  0.00           O  
ATOM   2054  CB  GLU C1803     142.816 -16.624  24.070  1.00  0.00           C  
ATOM   2055  CG  GLU C1803     144.277 -16.183  23.920  1.00  0.00           C  
ATOM   2056  CD  GLU C1803     144.423 -14.717  23.529  1.00  0.00           C  
ATOM   2057  OE1 GLU C1803     143.740 -13.865  24.137  1.00  0.00           O  
ATOM   2058  OE2 GLU C1803     145.231 -14.420  22.619  1.00  0.00           O  
ATOM   2059  N   GLY C1808     143.071 -18.103  21.650  1.00  0.00           N  
ATOM   2060  CA  GLY C1808     143.697 -18.654  20.457  1.00  0.00           C  
ATOM   2061  C   GLY C1808     142.697 -19.322  19.534  1.00  0.00           C  
ATOM   2062  O   GLY C1808     143.036 -19.810  18.461  1.00  0.00           O  
ATOM   2063  N   LYS C1809     141.447 -19.321  19.969  1.00  0.00           N  
ATOM   2064  CA  LYS C1809     140.354 -19.932  19.241  1.00  0.00           C  
ATOM   2065  C   LYS C1809     140.093 -19.295  17.878  1.00  0.00           C  
ATOM   2066  O   LYS C1809     140.240 -18.084  17.714  1.00  0.00           O  
ATOM   2067  CB  LYS C1809     139.097 -19.853  20.099  1.00  0.00           C  
ATOM   2068  CG  LYS C1809     139.342 -20.216  21.561  1.00  0.00           C  
ATOM   2069  CD  LYS C1809     138.924 -21.647  21.872  1.00  0.00           C  
ATOM   2070  CE  LYS C1809     139.266 -22.036  23.300  1.00  0.00           C  
ATOM   2071  NZ  LYS C1809     138.684 -21.123  24.325  1.00  0.00           N  
ATOM   2072  N   GLY C1810     139.693 -20.127  16.912  1.00  0.00           N  
ATOM   2073  CA  GLY C1810     139.397 -19.674  15.562  1.00  0.00           C  
ATOM   2074  C   GLY C1810     137.916 -19.422  15.395  1.00  0.00           C  
ATOM   2075  O   GLY C1810     137.161 -19.500  16.368  1.00  0.00           O  
ATOM   2076  N   TYR C1812     137.466 -19.126  14.181  1.00  0.00           N  
ATOM   2077  CA  TYR C1812     136.035 -18.850  14.020  1.00  0.00           C  
ATOM   2078  C   TYR C1812     135.191 -20.104  14.039  1.00  0.00           C  
ATOM   2079  O   TYR C1812     134.024 -20.053  14.419  1.00  0.00           O  
ATOM   2080  CB  TYR C1812     135.759 -18.080  12.730  1.00  0.00           C  
ATOM   2081  CG  TYR C1812     136.422 -16.743  12.675  1.00  0.00           C  
ATOM   2082  CD1 TYR C1812     136.684 -16.043  13.841  1.00  0.00           C  
ATOM   2083  CD2 TYR C1812     136.783 -16.169  11.460  1.00  0.00           C  
ATOM   2084  CE1 TYR C1812     137.291 -14.809  13.810  1.00  0.00           C  
ATOM   2085  CE2 TYR C1812     137.390 -14.920  11.414  1.00  0.00           C  
ATOM   2086  CZ  TYR C1812     137.642 -14.244  12.589  1.00  0.00           C  
ATOM   2087  OH  TYR C1812     138.226 -12.998  12.545  1.00  0.00           O  
ATOM   2088  N   GLY C1813     135.788 -21.223  13.629  1.00  0.00           N  
ATOM   2089  CA  GLY C1813     135.061 -22.473  13.613  1.00  0.00           C  
ATOM   2090  C   GLY C1813     134.315 -22.710  14.909  1.00  0.00           C  
ATOM   2091  O   GLY C1813     133.087 -22.872  14.932  1.00  0.00           O  
ATOM   2092  N   VAL C1814     135.055 -22.707  16.010  1.00  0.00           N  
ATOM   2093  CA  VAL C1814     134.459 -22.949  17.322  1.00  0.00           C  
ATOM   2094  C   VAL C1814     133.598 -21.808  17.816  1.00  0.00           C  
ATOM   2095  O   VAL C1814     132.667 -22.032  18.595  1.00  0.00           O  
ATOM   2096  CB  VAL C1814     135.530 -23.213  18.348  1.00  0.00           C  
ATOM   2097  CG1 VAL C1814     136.302 -24.432  17.945  1.00  0.00           C  
ATOM   2098  CG2 VAL C1814     136.455 -22.045  18.421  1.00  0.00           C  
ATOM   2099  N   PHE C1815     133.906 -20.590  17.358  1.00  0.00           N  
ATOM   2100  CA  PHE C1815     133.144 -19.418  17.766  1.00  0.00           C  
ATOM   2101  C   PHE C1815     131.723 -19.547  17.241  1.00  0.00           C  
ATOM   2102  O   PHE C1815     130.742 -19.470  17.992  1.00  0.00           O  
ATOM   2103  CB  PHE C1815     133.784 -18.139  17.225  1.00  0.00           C  
ATOM   2104  CG  PHE C1815     133.125 -16.887  17.722  1.00  0.00           C  
ATOM   2105  CD1 PHE C1815     133.053 -16.617  19.086  1.00  0.00           C  
ATOM   2106  CD2 PHE C1815     132.568 -15.989  16.832  1.00  0.00           C  
ATOM   2107  CE1 PHE C1815     132.436 -15.479  19.553  1.00  0.00           C  
ATOM   2108  CE2 PHE C1815     131.952 -14.855  17.287  1.00  0.00           C  
ATOM   2109  CZ  PHE C1815     131.883 -14.592  18.651  1.00  0.00           C  
ATOM   2110  N   LYS C1816     131.628 -19.755  15.933  1.00  0.00           N  
ATOM   2111  CA  LYS C1816     130.347 -19.911  15.269  1.00  0.00           C  
ATOM   2112  C   LYS C1816     129.608 -21.068  15.932  1.00  0.00           C  
ATOM   2113  O   LYS C1816     128.440 -20.933  16.307  1.00  0.00           O  
ATOM   2114  CB  LYS C1816     130.552 -20.238  13.787  1.00  0.00           C  
ATOM   2115  CG  LYS C1816     131.238 -19.167  12.917  1.00  0.00           C  
ATOM   2116  CD  LYS C1816     130.249 -18.155  12.359  1.00  0.00           C  
ATOM   2117  CE  LYS C1816     130.808 -17.454  11.121  1.00  0.00           C  
ATOM   2118  NZ  LYS C1816     130.958 -18.394   9.971  1.00  0.00           N  
ATOM   2119  N   ALA C1817     130.289 -22.207  16.073  1.00  0.00           N  
ATOM   2120  CA  ALA C1817     129.684 -23.381  16.688  1.00  0.00           C  
ATOM   2121  C   ALA C1817     129.056 -23.056  18.038  1.00  0.00           C  
ATOM   2122  O   ALA C1817     127.930 -23.492  18.310  1.00  0.00           O  
ATOM   2123  CB  ALA C1817     130.720 -24.466  16.847  1.00  0.00           C  
ATOM   2124  N   ASP C1818     129.768 -22.294  18.880  1.00  0.00           N  
ATOM   2125  CA  ASP C1818     129.243 -21.935  20.213  1.00  0.00           C  
ATOM   2126  C   ASP C1818     128.099 -20.926  20.153  1.00  0.00           C  
ATOM   2127  O   ASP C1818     127.102 -21.063  20.872  1.00  0.00           O  
ATOM   2128  CB  ASP C1818     130.347 -21.376  21.119  1.00  0.00           C  
ATOM   2129  CG  ASP C1818     131.303 -22.449  21.622  1.00  0.00           C  
ATOM   2130  OD1 ASP C1818     130.918 -23.644  21.679  1.00  0.00           O  
ATOM   2131  OD2 ASP C1818     132.443 -22.086  21.980  1.00  0.00           O  
ATOM   2132  N   LEU C1819     128.255 -19.912  19.303  1.00  0.00           N  
ATOM   2133  CA  LEU C1819     127.231 -18.893  19.135  1.00  0.00           C  
ATOM   2134  C   LEU C1819     125.916 -19.528  18.674  1.00  0.00           C  
ATOM   2135  O   LEU C1819     124.830 -19.094  19.060  1.00  0.00           O  
ATOM   2136  CB  LEU C1819     127.680 -17.865  18.107  1.00  0.00           C  
ATOM   2137  CG  LEU C1819     126.675 -16.741  17.827  1.00  0.00           C  
ATOM   2138  CD1 LEU C1819     126.576 -15.835  19.021  1.00  0.00           C  
ATOM   2139  CD2 LEU C1819     127.130 -15.975  16.597  1.00  0.00           C  
ATOM   2140  N   ALA C1820     126.024 -20.559  17.843  1.00  0.00           N  
ATOM   2141  CA  ALA C1820     124.853 -21.246  17.341  1.00  0.00           C  
ATOM   2142  C   ALA C1820     124.071 -21.897  18.468  1.00  0.00           C  
ATOM   2143  O   ALA C1820     122.841 -21.918  18.448  1.00  0.00           O  
ATOM   2144  CB  ALA C1820     125.262 -22.274  16.346  1.00  0.00           C  
ATOM   2145  N   GLN C1821     124.776 -22.429  19.462  1.00  0.00           N  
ATOM   2146  CA  GLN C1821     124.102 -23.080  20.577  1.00  0.00           C  
ATOM   2147  C   GLN C1821     123.411 -22.073  21.464  1.00  0.00           C  
ATOM   2148  O   GLN C1821     122.253 -22.264  21.827  1.00  0.00           O  
ATOM   2149  CB  GLN C1821     125.092 -23.888  21.412  1.00  0.00           C  
ATOM   2150  CG  GLN C1821     125.705 -25.074  20.683  1.00  0.00           C  
ATOM   2151  CD  GLN C1821     124.666 -26.086  20.234  1.00  0.00           C  
ATOM   2152  OE1 GLN C1821     123.882 -26.586  21.050  1.00  0.00           O  
ATOM   2153  NE2 GLN C1821     124.656 -26.398  18.929  1.00  0.00           N  
ATOM   2154  N   VAL C1822     124.108 -20.994  21.813  1.00  0.00           N  
ATOM   2155  CA  VAL C1822     123.505 -19.993  22.681  1.00  0.00           C  
ATOM   2156  C   VAL C1822     122.244 -19.376  22.074  1.00  0.00           C  
ATOM   2157  O   VAL C1822     121.332 -18.969  22.807  1.00  0.00           O  
ATOM   2158  CB  VAL C1822     124.509 -18.898  23.051  1.00  0.00           C  
ATOM   2159  CG1 VAL C1822     125.194 -18.380  21.832  1.00  0.00           C  
ATOM   2160  CG2 VAL C1822     123.797 -17.786  23.793  1.00  0.00           C  
ATOM   2161  N   VAL C1823     122.179 -19.327  20.742  1.00  0.00           N  
ATOM   2162  CA  VAL C1823     121.006 -18.777  20.075  1.00  0.00           C  
ATOM   2163  C   VAL C1823     119.868 -19.790  20.116  1.00  0.00           C  
ATOM   2164  O   VAL C1823     118.728 -19.451  20.454  1.00  0.00           O  
ATOM   2165  CB  VAL C1823     121.304 -18.417  18.615  1.00  0.00           C  
ATOM   2166  CG1 VAL C1823     120.019 -17.965  17.923  1.00  0.00           C  
ATOM   2167  CG2 VAL C1823     122.343 -17.317  18.560  1.00  0.00           C  
ATOM   2168  N   ILE C1824     120.187 -21.039  19.786  1.00  0.00           N  
ATOM   2169  CA  ILE C1824     119.194 -22.113  19.790  1.00  0.00           C  
ATOM   2170  C   ILE C1824     118.622 -22.339  21.189  1.00  0.00           C  
ATOM   2171  O   ILE C1824     117.422 -22.596  21.359  1.00  0.00           O  
ATOM   2172  CB  ILE C1824     119.802 -23.437  19.285  1.00  0.00           C  
ATOM   2173  CG1 ILE C1824     120.171 -23.304  17.804  1.00  0.00           C  
ATOM   2174  CG2 ILE C1824     118.809 -24.572  19.478  1.00  0.00           C  
ATOM   2175  CD1 ILE C1824     120.774 -24.541  17.201  1.00  0.00           C  
ATOM   2176  N   GLU C1825     119.489 -22.229  22.192  1.00  0.00           N  
ATOM   2177  CA  GLU C1825     119.080 -22.421  23.571  1.00  0.00           C  
ATOM   2178  C   GLU C1825     118.182 -21.281  24.060  1.00  0.00           C  
ATOM   2179  O   GLU C1825     117.374 -21.474  24.965  1.00  0.00           O  
ATOM   2180  CB  GLU C1825     120.321 -22.544  24.456  1.00  0.00           C  
ATOM   2181  CG  GLU C1825     120.227 -23.654  25.486  1.00  0.00           C  
ATOM   2182  CD  GLU C1825     119.878 -25.002  24.859  1.00  0.00           C  
ATOM   2183  OE1 GLU C1825     120.645 -25.484  23.992  1.00  0.00           O  
ATOM   2184  OE2 GLU C1825     118.826 -25.572  25.227  1.00  0.00           O  
ATOM   2185  N   THR C1826     118.320 -20.097  23.458  1.00  0.00           N  
ATOM   2186  CA  THR C1826     117.514 -18.943  23.849  1.00  0.00           C  
ATOM   2187  C   THR C1826     116.137 -18.967  23.206  1.00  0.00           C  
ATOM   2188  O   THR C1826     115.147 -18.526  23.807  1.00  0.00           O  
ATOM   2189  CB  THR C1826     118.182 -17.626  23.456  1.00  0.00           C  
ATOM   2190  OG1 THR C1826     119.494 -17.579  24.023  1.00  0.00           O  
ATOM   2191  CG2 THR C1826     117.355 -16.452  23.961  1.00  0.00           C  
ATOM   2192  N   LEU C1827     116.073 -19.489  21.986  1.00  0.00           N  
ATOM   2193  CA  LEU C1827     114.816 -19.537  21.256  1.00  0.00           C  
ATOM   2194  C   LEU C1827     113.967 -20.776  21.542  1.00  0.00           C  
ATOM   2195  O   LEU C1827     112.740 -20.714  21.427  1.00  0.00           O  
ATOM   2196  CB  LEU C1827     115.100 -19.410  19.756  1.00  0.00           C  
ATOM   2197  CG  LEU C1827     115.904 -18.174  19.324  1.00  0.00           C  
ATOM   2198  CD1 LEU C1827     115.964 -18.135  17.824  1.00  0.00           C  
ATOM   2199  CD2 LEU C1827     115.281 -16.897  19.852  1.00  0.00           C  
ATOM   2200  N   ARG C1828     114.609 -21.883  21.931  1.00  0.00           N  
ATOM   2201  CA  ARG C1828     113.895 -23.133  22.227  1.00  0.00           C  
ATOM   2202  C   ARG C1828     112.704 -22.913  23.164  1.00  0.00           C  
ATOM   2203  O   ARG C1828     111.577 -23.327  22.871  1.00  0.00           O  
ATOM   2204  CB  ARG C1828     114.840 -24.165  22.854  1.00  0.00           C  
ATOM   2205  CG  ARG C1828     114.229 -25.576  22.977  1.00  0.00           C  
ATOM   2206  CD  ARG C1828     114.993 -26.471  23.968  1.00  0.00           C  
ATOM   2207  NE  ARG C1828     116.441 -26.495  23.718  1.00  0.00           N  
ATOM   2208  CZ  ARG C1828     117.016 -26.947  22.601  1.00  0.00           C  
ATOM   2209  NH1 ARG C1828     116.268 -27.425  21.609  1.00  0.00           N  
ATOM   2210  NH2 ARG C1828     118.341 -26.916  22.473  1.00  0.00           N  
ATOM   2211  N   PRO C1829     112.941 -22.269  24.318  1.00  0.00           N  
ATOM   2212  CA  PRO C1829     111.820 -22.042  25.234  1.00  0.00           C  
ATOM   2213  C   PRO C1829     110.743 -21.153  24.615  1.00  0.00           C  
ATOM   2214  O   PRO C1829     109.551 -21.462  24.692  1.00  0.00           O  
ATOM   2215  CB  PRO C1829     112.486 -21.395  26.452  1.00  0.00           C  
ATOM   2216  CG  PRO C1829     113.658 -20.662  25.852  1.00  0.00           C  
ATOM   2217  CD  PRO C1829     114.183 -21.671  24.847  1.00  0.00           C  
ATOM   2218  N   ILE C1830     111.173 -20.048  24.004  1.00  0.00           N  
ATOM   2219  CA  ILE C1830     110.256 -19.115  23.359  1.00  0.00           C  
ATOM   2220  C   ILE C1830     109.396 -19.874  22.350  1.00  0.00           C  
ATOM   2221  O   ILE C1830     108.168 -19.757  22.361  1.00  0.00           O  
ATOM   2222  CB  ILE C1830     111.019 -17.984  22.636  1.00  0.00           C  
ATOM   2223  CG1 ILE C1830     111.746 -17.123  23.652  1.00  0.00           C  
ATOM   2224  CG2 ILE C1830     110.050 -17.119  21.842  1.00  0.00           C  
ATOM   2225  CD1 ILE C1830     112.568 -16.059  23.031  1.00  0.00           C  
ATOM   2226  N   GLN C1831     110.037 -20.671  21.497  1.00  0.00           N  
ATOM   2227  CA  GLN C1831     109.306 -21.440  20.504  1.00  0.00           C  
ATOM   2228  C   GLN C1831     108.303 -22.382  21.145  1.00  0.00           C  
ATOM   2229  O   GLN C1831     107.180 -22.511  20.666  1.00  0.00           O  
ATOM   2230  CB  GLN C1831     110.282 -22.204  19.613  1.00  0.00           C  
ATOM   2231  CG  GLN C1831     111.157 -21.283  18.807  1.00  0.00           C  
ATOM   2232  CD  GLN C1831     112.130 -22.012  17.936  1.00  0.00           C  
ATOM   2233  OE1 GLN C1831     112.933 -21.396  17.241  1.00  0.00           O  
ATOM   2234  NE2 GLN C1831     112.078 -23.333  17.968  1.00  0.00           N  
ATOM   2235  N   GLU C1832     108.698 -23.036  22.230  1.00  0.00           N  
ATOM   2236  CA  GLU C1832     107.786 -23.938  22.913  1.00  0.00           C  
ATOM   2237  C   GLU C1832     106.556 -23.159  23.352  1.00  0.00           C  
ATOM   2238  O   GLU C1832     105.453 -23.419  22.880  1.00  0.00           O  
ATOM   2239  CB  GLU C1832     108.459 -24.572  24.125  1.00  0.00           C  
ATOM   2240  CG  GLU C1832     109.251 -25.837  23.820  1.00  0.00           C  
ATOM   2241  CD  GLU C1832     109.975 -26.382  25.053  1.00  0.00           C  
ATOM   2242  OE1 GLU C1832     109.327 -26.503  26.120  1.00  0.00           O  
ATOM   2243  OE2 GLU C1832     111.189 -26.689  24.957  1.00  0.00           O  
ATOM   2244  N   ARG C1833     106.752 -22.196  24.247  1.00  0.00           N  
ATOM   2245  CA  ARG C1833     105.655 -21.371  24.733  1.00  0.00           C  
ATOM   2246  C   ARG C1833     104.805 -20.855  23.571  1.00  0.00           C  
ATOM   2247  O   ARG C1833     103.582 -20.746  23.687  1.00  0.00           O  
ATOM   2248  CB  ARG C1833     106.207 -20.205  25.548  1.00  0.00           C  
ATOM   2249  CG  ARG C1833     106.622 -20.612  26.940  1.00  0.00           C  
ATOM   2250  CD  ARG C1833     107.191 -19.448  27.736  1.00  0.00           C  
ATOM   2251  NE  ARG C1833     108.542 -19.115  27.292  1.00  0.00           N  
ATOM   2252  CZ  ARG C1833     109.298 -18.169  27.841  1.00  0.00           C  
ATOM   2253  NH1 ARG C1833     108.841 -17.451  28.865  1.00  0.00           N  
ATOM   2254  NH2 ARG C1833     110.514 -17.940  27.361  1.00  0.00           N  
ATOM   2255  N   TYR C1834     105.451 -20.545  22.449  1.00  0.00           N  
ATOM   2256  CA  TYR C1834     104.729 -20.063  21.282  1.00  0.00           C  
ATOM   2257  C   TYR C1834     103.680 -21.068  20.813  1.00  0.00           C  
ATOM   2258  O   TYR C1834     102.510 -20.705  20.665  1.00  0.00           O  
ATOM   2259  CB  TYR C1834     105.698 -19.742  20.149  1.00  0.00           C  
ATOM   2260  CG  TYR C1834     105.036 -19.591  18.795  1.00  0.00           C  
ATOM   2261  CD1 TYR C1834     104.952 -20.676  17.925  1.00  0.00           C  
ATOM   2262  CD2 TYR C1834     104.503 -18.372  18.378  1.00  0.00           C  
ATOM   2263  CE1 TYR C1834     104.363 -20.560  16.673  1.00  0.00           C  
ATOM   2264  CE2 TYR C1834     103.904 -18.246  17.120  1.00  0.00           C  
ATOM   2265  CZ  TYR C1834     103.843 -19.344  16.278  1.00  0.00           C  
ATOM   2266  OH  TYR C1834     103.273 -19.240  15.039  1.00  0.00           O  
ATOM   2267  N   HIS C1835     104.080 -22.321  20.575  1.00  0.00           N  
ATOM   2268  CA  HIS C1835     103.116 -23.335  20.146  1.00  0.00           C  
ATOM   2269  C   HIS C1835     102.069 -23.555  21.238  1.00  0.00           C  
ATOM   2270  O   HIS C1835     100.900 -23.763  20.935  1.00  0.00           O  
ATOM   2271  CB  HIS C1835     103.805 -24.658  19.800  1.00  0.00           C  
ATOM   2272  CG  HIS C1835     104.537 -24.629  18.497  1.00  0.00           C  
ATOM   2273  ND1 HIS C1835     105.888 -24.377  18.407  1.00  0.00           N  
ATOM   2274  CD2 HIS C1835     104.099 -24.782  17.222  1.00  0.00           C  
ATOM   2275  CE1 HIS C1835     106.254 -24.376  17.136  1.00  0.00           C  
ATOM   2276  NE2 HIS C1835     105.185 -24.618  16.397  1.00  0.00           N  
ATOM   2277  N   HIS C1836     102.484 -23.498  22.501  1.00  0.00           N  
ATOM   2278  CA  HIS C1836     101.554 -23.670  23.602  1.00  0.00           C  
ATOM   2279  C   HIS C1836     100.421 -22.670  23.403  1.00  0.00           C  
ATOM   2280  O   HIS C1836      99.240 -23.028  23.459  1.00  0.00           O  
ATOM   2281  CB  HIS C1836     102.288 -23.464  24.945  1.00  0.00           C  
ATOM   2282  CG  HIS C1836     101.463 -22.811  26.026  1.00  0.00           C  
ATOM   2283  ND1 HIS C1836     100.171 -23.196  26.333  1.00  0.00           N  
ATOM   2284  CD2 HIS C1836     101.763 -21.808  26.890  1.00  0.00           C  
ATOM   2285  CE1 HIS C1836      99.713 -22.458  27.332  1.00  0.00           C  
ATOM   2286  NE2 HIS C1836     100.659 -21.608  27.689  1.00  0.00           N  
ATOM   2287  N   TRP C1837     100.782 -21.419  23.134  1.00  0.00           N  
ATOM   2288  CA  TRP C1837      99.788 -20.366  22.922  1.00  0.00           C  
ATOM   2289  C   TRP C1837      99.002 -20.515  21.623  1.00  0.00           C  
ATOM   2290  O   TRP C1837      97.777 -20.400  21.619  1.00  0.00           O  
ATOM   2291  CB  TRP C1837     100.455 -18.991  22.944  1.00  0.00           C  
ATOM   2292  CG  TRP C1837     100.621 -18.424  24.300  1.00  0.00           C  
ATOM   2293  CD1 TRP C1837     101.789 -18.219  24.961  1.00  0.00           C  
ATOM   2294  CD2 TRP C1837      99.578 -17.975  25.168  1.00  0.00           C  
ATOM   2295  NE1 TRP C1837     101.544 -17.662  26.190  1.00  0.00           N  
ATOM   2296  CE2 TRP C1837     100.192 -17.497  26.343  1.00  0.00           C  
ATOM   2297  CE3 TRP C1837      98.179 -17.920  25.062  1.00  0.00           C  
ATOM   2298  CZ2 TRP C1837      99.464 -16.975  27.414  1.00  0.00           C  
ATOM   2299  CZ3 TRP C1837      97.446 -17.401  26.128  1.00  0.00           C  
ATOM   2300  CH2 TRP C1837      98.096 -16.930  27.290  1.00  0.00           C  
ATOM   2301  N   MET C1838      99.703 -20.761  20.522  1.00  0.00           N  
ATOM   2302  CA  MET C1838      99.045 -20.917  19.236  1.00  0.00           C  
ATOM   2303  C   MET C1838      97.853 -21.856  19.246  1.00  0.00           C  
ATOM   2304  O   MET C1838      96.782 -21.508  18.744  1.00  0.00           O  
ATOM   2305  CB  MET C1838     100.042 -21.388  18.190  1.00  0.00           C  
ATOM   2306  CG  MET C1838     100.774 -20.240  17.531  1.00  0.00           C  
ATOM   2307  SD  MET C1838      99.574 -19.104  16.765  1.00  0.00           S  
ATOM   2308  CE  MET C1838      99.466 -19.862  15.142  1.00  0.00           C  
ATOM   2309  N   GLU C1839      98.029 -23.045  19.818  1.00  0.00           N  
ATOM   2310  CA  GLU C1839      96.948 -24.027  19.852  1.00  0.00           C  
ATOM   2311  C   GLU C1839      96.051 -23.948  21.093  1.00  0.00           C  
ATOM   2312  O   GLU C1839      95.232 -24.832  21.309  1.00  0.00           O  
ATOM   2313  CB  GLU C1839      97.511 -25.463  19.684  1.00  0.00           C  
ATOM   2314  CG  GLU C1839      98.343 -25.988  20.869  1.00  0.00           C  
ATOM   2315  CD  GLU C1839      98.857 -27.433  20.699  1.00  0.00           C  
ATOM   2316  OE1 GLU C1839      99.563 -27.707  19.701  1.00  0.00           O  
ATOM   2317  OE2 GLU C1839      98.560 -28.286  21.573  1.00  0.00           O  
ATOM   2318  N   SER C1840      96.170 -22.882  21.891  1.00  0.00           N  
ATOM   2319  CA  SER C1840      95.347 -22.723  23.102  1.00  0.00           C  
ATOM   2320  C   SER C1840      94.267 -21.670  22.899  1.00  0.00           C  
ATOM   2321  O   SER C1840      94.522 -20.628  22.301  1.00  0.00           O  
ATOM   2322  CB  SER C1840      96.218 -22.315  24.291  1.00  0.00           C  
ATOM   2323  OG  SER C1840      95.406 -21.997  25.403  1.00  0.00           O  
ATOM   2324  N   GLU C1842      93.061 -21.937  23.385  1.00  0.00           N  
ATOM   2325  CA  GLU C1842      91.999 -20.959  23.231  1.00  0.00           C  
ATOM   2326  C   GLU C1842      92.147 -19.828  24.258  1.00  0.00           C  
ATOM   2327  O   GLU C1842      91.417 -18.838  24.225  1.00  0.00           O  
ATOM   2328  CB  GLU C1842      90.627 -21.620  23.352  1.00  0.00           C  
ATOM   2329  CG  GLU C1842      90.399 -22.355  24.641  1.00  0.00           C  
ATOM   2330  CD  GLU C1842      89.011 -22.977  24.713  1.00  0.00           C  
ATOM   2331  OE1 GLU C1842      88.652 -23.758  23.802  1.00  0.00           O  
ATOM   2332  OE2 GLU C1842      88.273 -22.691  25.684  1.00  0.00           O  
ATOM   2333  N   GLU C1843      93.102 -19.969  25.169  1.00  0.00           N  
ATOM   2334  CA  GLU C1843      93.342 -18.931  26.157  1.00  0.00           C  
ATOM   2335  C   GLU C1843      93.888 -17.694  25.458  1.00  0.00           C  
ATOM   2336  O   GLU C1843      93.912 -16.617  26.036  1.00  0.00           O  
ATOM   2337  CB  GLU C1843      94.344 -19.417  27.209  1.00  0.00           C  
ATOM   2338  CG  GLU C1843      93.691 -19.963  28.459  1.00  0.00           C  
ATOM   2339  CD  GLU C1843      93.057 -18.854  29.293  1.00  0.00           C  
ATOM   2340  OE1 GLU C1843      93.796 -17.924  29.713  1.00  0.00           O  
ATOM   2341  OE2 GLU C1843      91.828 -18.916  29.536  1.00  0.00           O  
ATOM   2342  N   LEU C1844      94.323 -17.857  24.211  1.00  0.00           N  
ATOM   2343  CA  LEU C1844      94.867 -16.747  23.444  1.00  0.00           C  
ATOM   2344  C   LEU C1844      93.783 -15.719  23.194  1.00  0.00           C  
ATOM   2345  O   LEU C1844      93.957 -14.545  23.507  1.00  0.00           O  
ATOM   2346  CB  LEU C1844      95.419 -17.227  22.108  1.00  0.00           C  
ATOM   2347  CG  LEU C1844      96.118 -16.168  21.259  1.00  0.00           C  
ATOM   2348  CD1 LEU C1844      97.278 -15.579  22.037  1.00  0.00           C  
ATOM   2349  CD2 LEU C1844      96.622 -16.781  19.956  1.00  0.00           C  
ATOM   2350  N   ASP C1845      92.662 -16.161  22.628  1.00  0.00           N  
ATOM   2351  CA  ASP C1845      91.558 -15.253  22.347  1.00  0.00           C  
ATOM   2352  C   ASP C1845      91.039 -14.634  23.624  1.00  0.00           C  
ATOM   2353  O   ASP C1845      90.588 -13.488  23.634  1.00  0.00           O  
ATOM   2354  CB  ASP C1845      90.437 -15.985  21.615  1.00  0.00           C  
ATOM   2355  CG  ASP C1845      90.920 -16.600  20.316  1.00  0.00           C  
ATOM   2356  OD1 ASP C1845      91.559 -17.665  20.369  1.00  0.00           O  
ATOM   2357  OD2 ASP C1845      90.697 -16.009  19.240  1.00  0.00           O  
ATOM   2358  N   ARG C1846      91.120 -15.388  24.709  1.00  0.00           N  
ATOM   2359  CA  ARG C1846      90.673 -14.889  25.995  1.00  0.00           C  
ATOM   2360  C   ARG C1846      91.483 -13.638  26.343  1.00  0.00           C  
ATOM   2361  O   ARG C1846      90.943 -12.637  26.807  1.00  0.00           O  
ATOM   2362  CB  ARG C1846      90.898 -15.955  27.068  1.00  0.00           C  
ATOM   2363  CG  ARG C1846      89.764 -16.086  28.072  1.00  0.00           C  
ATOM   2364  CD  ARG C1846      88.812 -17.206  27.659  1.00  0.00           C  
ATOM   2365  NE  ARG C1846      89.453 -18.533  27.740  1.00  0.00           N  
ATOM   2366  CZ  ARG C1846      88.902 -19.674  27.321  1.00  0.00           C  
ATOM   2367  NH1 ARG C1846      87.686 -19.677  26.779  1.00  0.00           N  
ATOM   2368  NH2 ARG C1846      89.568 -20.814  27.448  1.00  0.00           N  
ATOM   2369  N   VAL C1847      92.789 -13.715  26.111  1.00  0.00           N  
ATOM   2370  CA  VAL C1847      93.696 -12.615  26.412  1.00  0.00           C  
ATOM   2371  C   VAL C1847      93.477 -11.427  25.486  1.00  0.00           C  
ATOM   2372  O   VAL C1847      93.477 -10.282  25.931  1.00  0.00           O  
ATOM   2373  CB  VAL C1847      95.179 -13.069  26.314  1.00  0.00           C  
ATOM   2374  CG1 VAL C1847      96.109 -11.867  26.319  1.00  0.00           C  
ATOM   2375  CG2 VAL C1847      95.511 -13.975  27.483  1.00  0.00           C  
ATOM   2376  N   LEU C1848      93.303 -11.705  24.195  1.00  0.00           N  
ATOM   2377  CA  LEU C1848      93.082 -10.659  23.213  1.00  0.00           C  
ATOM   2378  C   LEU C1848      91.735  -9.997  23.453  1.00  0.00           C  
ATOM   2379  O   LEU C1848      91.555  -8.821  23.145  1.00  0.00           O  
ATOM   2380  CB  LEU C1848      93.149 -11.235  21.799  1.00  0.00           C  
ATOM   2381  CG  LEU C1848      94.572 -11.552  21.356  1.00  0.00           C  
ATOM   2382  CD1 LEU C1848      94.542 -12.249  20.026  1.00  0.00           C  
ATOM   2383  CD2 LEU C1848      95.393 -10.282  21.267  1.00  0.00           C  
ATOM   2384  N   ASP C1849      90.789 -10.746  24.002  1.00  0.00           N  
ATOM   2385  CA  ASP C1849      89.473 -10.195  24.283  1.00  0.00           C  
ATOM   2386  C   ASP C1849      89.578  -9.218  25.423  1.00  0.00           C  
ATOM   2387  O   ASP C1849      89.195  -8.062  25.295  1.00  0.00           O  
ATOM   2388  CB  ASP C1849      88.489 -11.301  24.670  1.00  0.00           C  
ATOM   2389  CG  ASP C1849      87.893 -12.019  23.464  1.00  0.00           C  
ATOM   2390  OD1 ASP C1849      88.424 -11.872  22.341  1.00  0.00           O  
ATOM   2391  OD2 ASP C1849      86.887 -12.744  23.647  1.00  0.00           O  
ATOM   2392  N   GLU C1850      90.099  -9.689  26.548  1.00  0.00           N  
ATOM   2393  CA  GLU C1850      90.249  -8.839  27.725  1.00  0.00           C  
ATOM   2394  C   GLU C1850      91.170  -7.647  27.426  1.00  0.00           C  
ATOM   2395  O   GLU C1850      91.086  -6.610  28.083  1.00  0.00           O  
ATOM   2396  CB  GLU C1850      90.807  -9.663  28.891  1.00  0.00           C  
ATOM   2397  CG  GLU C1850      90.728  -8.973  30.247  1.00  0.00           C  
ATOM   2398  CD  GLU C1850      91.512  -9.712  31.312  1.00  0.00           C  
ATOM   2399  OE1 GLU C1850      91.178 -10.891  31.584  1.00  0.00           O  
ATOM   2400  OE2 GLU C1850      92.461  -9.113  31.873  1.00  0.00           O  
ATOM   2401  N   GLY C1851      92.047  -7.807  26.440  1.00  0.00           N  
ATOM   2402  CA  GLY C1851      92.942  -6.725  26.071  1.00  0.00           C  
ATOM   2403  C   GLY C1851      92.183  -5.624  25.340  1.00  0.00           C  
ATOM   2404  O   GLY C1851      92.285  -4.444  25.666  1.00  0.00           O  
ATOM   2405  N   ALA C1852      91.400  -6.019  24.349  1.00  0.00           N  
ATOM   2406  CA  ALA C1852      90.622  -5.071  23.588  1.00  0.00           C  
ATOM   2407  C   ALA C1852      89.626  -4.408  24.500  1.00  0.00           C  
ATOM   2408  O   ALA C1852      89.199  -3.283  24.255  1.00  0.00           O  
ATOM   2409  CB  ALA C1852      89.898  -5.772  22.458  1.00  0.00           C  
ATOM   2410  N   GLU C1853      89.252  -5.101  25.562  1.00  0.00           N  
ATOM   2411  CA  GLU C1853      88.281  -4.571  26.511  1.00  0.00           C  
ATOM   2412  C   GLU C1853      88.916  -3.493  27.392  1.00  0.00           C  
ATOM   2413  O   GLU C1853      88.266  -2.522  27.753  1.00  0.00           O  
ATOM   2414  CB  GLU C1853      87.764  -5.711  27.377  1.00  0.00           C  
ATOM   2415  CG  GLU C1853      86.327  -5.582  27.791  1.00  0.00           C  
ATOM   2416  CD  GLU C1853      85.907  -6.696  28.728  1.00  0.00           C  
ATOM   2417  OE1 GLU C1853      86.341  -6.694  29.914  1.00  0.00           O  
ATOM   2418  OE2 GLU C1853      85.150  -7.581  28.268  1.00  0.00           O  
ATOM   2419  N   LYS C1854      90.184  -3.673  27.744  1.00  0.00           N  
ATOM   2420  CA  LYS C1854      90.855  -2.685  28.567  1.00  0.00           C  
ATOM   2421  C   LYS C1854      91.268  -1.478  27.726  1.00  0.00           C  
ATOM   2422  O   LYS C1854      91.215  -0.342  28.191  1.00  0.00           O  
ATOM   2423  CB  LYS C1854      92.089  -3.284  29.255  1.00  0.00           C  
ATOM   2424  CG  LYS C1854      91.775  -4.431  30.209  1.00  0.00           C  
ATOM   2425  CD  LYS C1854      92.936  -4.746  31.162  1.00  0.00           C  
ATOM   2426  CE  LYS C1854      94.186  -5.245  30.427  1.00  0.00           C  
ATOM   2427  NZ  LYS C1854      95.300  -5.584  31.368  1.00  0.00           N  
ATOM   2428  N   ALA C1855      91.684  -1.724  26.486  1.00  0.00           N  
ATOM   2429  CA  ALA C1855      92.111  -0.639  25.600  1.00  0.00           C  
ATOM   2430  C   ALA C1855      90.905   0.213  25.223  1.00  0.00           C  
ATOM   2431  O   ALA C1855      90.982   1.442  25.160  1.00  0.00           O  
ATOM   2432  CB  ALA C1855      92.769  -1.200  24.340  1.00  0.00           C  
ATOM   2433  N   ASN C1856      89.785  -0.450  24.978  1.00  0.00           N  
ATOM   2434  CA  ASN C1856      88.582   0.245  24.602  1.00  0.00           C  
ATOM   2435  C   ASN C1856      88.071   1.075  25.759  1.00  0.00           C  
ATOM   2436  O   ASN C1856      87.640   2.203  25.574  1.00  0.00           O  
ATOM   2437  CB  ASN C1856      87.527  -0.759  24.172  1.00  0.00           C  
ATOM   2438  CG  ASN C1856      86.454  -0.132  23.339  1.00  0.00           C  
ATOM   2439  OD1 ASN C1856      86.693   0.235  22.184  1.00  0.00           O  
ATOM   2440  ND2 ASN C1856      85.265   0.009  23.909  1.00  0.00           N  
ATOM   2441  N   ARG C1857      88.113   0.503  26.958  1.00  0.00           N  
ATOM   2442  CA  ARG C1857      87.663   1.190  28.177  1.00  0.00           C  
ATOM   2443  C   ARG C1857      88.302   2.582  28.264  1.00  0.00           C  
ATOM   2444  O   ARG C1857      87.654   3.551  28.659  1.00  0.00           O  
ATOM   2445  CB  ARG C1857      88.037   0.344  29.409  1.00  0.00           C  
ATOM   2446  CG  ARG C1857      87.930   1.034  30.769  1.00  0.00           C  
ATOM   2447  CD  ARG C1857      89.296   1.593  31.248  1.00  0.00           C  
ATOM   2448  NE  ARG C1857      90.407   0.620  31.226  1.00  0.00           N  
ATOM   2449  CZ  ARG C1857      91.599   0.812  31.804  1.00  0.00           C  
ATOM   2450  NH1 ARG C1857      91.845   1.943  32.465  1.00  0.00           N  
ATOM   2451  NH2 ARG C1857      92.556  -0.113  31.705  1.00  0.00           N  
ATOM   2452  N   VAL C2124      89.569   2.684  27.876  1.00  0.00           N  
ATOM   2453  CA  VAL C2124      90.254   3.964  27.918  1.00  0.00           C  
ATOM   2454  C   VAL C2124      89.948   4.795  26.684  1.00  0.00           C  
ATOM   2455  O   VAL C2124      89.431   5.892  26.801  1.00  0.00           O  
ATOM   2456  CB  VAL C2124      91.783   3.785  27.996  1.00  0.00           C  
ATOM   2457  CG1 VAL C2124      92.462   5.125  27.848  1.00  0.00           C  
ATOM   2458  CG2 VAL C2124      92.170   3.132  29.296  1.00  0.00           C  
ATOM   2459  N   ALA C2126      90.286   4.253  25.511  1.00  0.00           N  
ATOM   2460  CA  ALA C2126      90.105   4.913  24.218  1.00  0.00           C  
ATOM   2461  C   ALA C2126      88.734   5.570  24.018  1.00  0.00           C  
ATOM   2462  O   ALA C2126      88.647   6.710  23.562  1.00  0.00           O  
ATOM   2463  CB  ALA C2126      90.385   3.925  23.110  1.00  0.00           C  
ATOM   2464  N   SER C2127      87.672   4.857  24.372  1.00  0.00           N  
ATOM   2465  CA  SER C2127      86.313   5.372  24.239  1.00  0.00           C  
ATOM   2466  C   SER C2127      86.149   6.691  24.945  1.00  0.00           C  
ATOM   2467  O   SER C2127      85.689   7.672  24.361  1.00  0.00           O  
ATOM   2468  CB  SER C2127      85.303   4.406  24.845  1.00  0.00           C  
ATOM   2469  OG  SER C2127      85.387   3.136  24.232  1.00  0.00           O  
ATOM   2470  N   GLU C2128      86.497   6.696  26.227  1.00  0.00           N  
ATOM   2471  CA  GLU C2128      86.396   7.893  27.055  1.00  0.00           C  
ATOM   2472  C   GLU C2128      87.196   9.029  26.419  1.00  0.00           C  
ATOM   2473  O   GLU C2128      86.756  10.167  26.439  1.00  0.00           O  
ATOM   2474  CB  GLU C2128      86.925   7.593  28.467  1.00  0.00           C  
ATOM   2475  CG  GLU C2128      86.790   8.740  29.468  1.00  0.00           C  
ATOM   2476  CD  GLU C2128      85.349   9.200  29.652  1.00  0.00           C  
ATOM   2477  OE1 GLU C2128      84.440   8.341  29.774  1.00  0.00           O  
ATOM   2478  OE2 GLU C2128      85.127  10.433  29.686  1.00  0.00           O  
ATOM   2479  N   MET C2129      88.351   8.716  25.836  1.00  0.00           N  
ATOM   2480  CA  MET C2129      89.173   9.742  25.220  1.00  0.00           C  
ATOM   2481  C   MET C2129      88.519  10.315  23.957  1.00  0.00           C  
ATOM   2482  O   MET C2129      88.588  11.519  23.695  1.00  0.00           O  
ATOM   2483  CB  MET C2129      90.557   9.184  24.890  1.00  0.00           C  
ATOM   2484  CG  MET C2129      91.514  10.216  24.306  1.00  0.00           C  
ATOM   2485  SD  MET C2129      91.680  11.719  25.322  1.00  0.00           S  
ATOM   2486  CE  MET C2129      93.430  11.628  25.756  1.00  0.00           C  
ATOM   2487  N   VAL C2130      87.883   9.449  23.175  1.00  0.00           N  
ATOM   2488  CA  VAL C2130      87.214   9.865  21.948  1.00  0.00           C  
ATOM   2489  C   VAL C2130      85.969  10.682  22.281  1.00  0.00           C  
ATOM   2490  O   VAL C2130      85.598  11.601  21.548  1.00  0.00           O  
ATOM   2491  CB  VAL C2130      86.830   8.629  21.098  1.00  0.00           C  
ATOM   2492  CG1 VAL C2130      85.732   8.978  20.108  1.00  0.00           C  
ATOM   2493  CG2 VAL C2130      88.066   8.127  20.362  1.00  0.00           C  
ATOM   2494  N   ARG C2131      85.337  10.348  23.398  1.00  0.00           N  
ATOM   2495  CA  ARG C2131      84.145  11.051  23.839  1.00  0.00           C  
ATOM   2496  C   ARG C2131      84.495  12.493  24.169  1.00  0.00           C  
ATOM   2497  O   ARG C2131      83.732  13.409  23.877  1.00  0.00           O  
ATOM   2498  CB  ARG C2131      83.552  10.370  25.075  1.00  0.00           C  
ATOM   2499  CG  ARG C2131      82.072  10.053  24.931  1.00  0.00           C  
ATOM   2500  CD  ARG C2131      81.851   9.104  23.732  1.00  0.00           C  
ATOM   2501  NE  ARG C2131      80.455   9.040  23.282  1.00  0.00           N  
ATOM   2502  CZ  ARG C2131      79.816  10.029  22.660  1.00  0.00           C  
ATOM   2503  NH1 ARG C2131      80.435  11.176  22.401  1.00  0.00           N  
ATOM   2504  NH2 ARG C2131      78.551   9.872  22.301  1.00  0.00           N  
ATOM   2505  N   LYS C2132      85.652  12.692  24.786  1.00  0.00           N  
ATOM   2506  CA  LYS C2132      86.077  14.031  25.140  1.00  0.00           C  
ATOM   2507  C   LYS C2132      86.472  14.762  23.864  1.00  0.00           C  
ATOM   2508  O   LYS C2132      86.301  15.979  23.767  1.00  0.00           O  
ATOM   2509  CB  LYS C2132      87.255  13.984  26.107  1.00  0.00           C  
ATOM   2510  CG  LYS C2132      86.922  13.420  27.490  1.00  0.00           C  
ATOM   2511  CD  LYS C2132      88.194  13.339  28.347  1.00  0.00           C  
ATOM   2512  CE  LYS C2132      87.990  12.589  29.665  1.00  0.00           C  
ATOM   2513  NZ  LYS C2132      89.305  12.355  30.344  1.00  0.00           N  
ATOM   2514  N   MET C2133      86.996  14.026  22.885  1.00  0.00           N  
ATOM   2515  CA  MET C2133      87.381  14.635  21.613  1.00  0.00           C  
ATOM   2516  C   MET C2133      86.134  15.175  20.921  1.00  0.00           C  
ATOM   2517  O   MET C2133      86.094  16.324  20.494  1.00  0.00           O  
ATOM   2518  CB  MET C2133      88.067  13.616  20.709  1.00  0.00           C  
ATOM   2519  CG  MET C2133      89.527  13.427  20.989  1.00  0.00           C  
ATOM   2520  SD  MET C2133      90.231  12.322  19.782  1.00  0.00           S  
ATOM   2521  CE  MET C2133      90.785  13.416  18.571  1.00  0.00           C  
ATOM   2522  N   GLU C2134      85.113  14.337  20.822  1.00  0.00           N  
ATOM   2523  CA  GLU C2134      83.874  14.739  20.191  1.00  0.00           C  
ATOM   2524  C   GLU C2134      83.294  15.951  20.899  1.00  0.00           C  
ATOM   2525  O   GLU C2134      82.741  16.853  20.274  1.00  0.00           O  
ATOM   2526  CB  GLU C2134      82.874  13.577  20.212  1.00  0.00           C  
ATOM   2527  CG  GLU C2134      83.176  12.465  19.219  1.00  0.00           C  
ATOM   2528  CD  GLU C2134      82.240  11.305  19.394  1.00  0.00           C  
ATOM   2529  OE1 GLU C2134      81.128  11.518  19.916  1.00  0.00           O  
ATOM   2530  OE2 GLU C2134      82.603  10.183  18.998  1.00  0.00           O  
ATOM   2531  N   GLN C2140      83.433  15.971  22.217  1.00  0.00           N  
ATOM   2532  CA  GLN C2140      82.930  17.073  23.043  1.00  0.00           C  
ATOM   2533  C   GLN C2140      83.521  18.387  22.543  1.00  0.00           C  
ATOM   2534  O   GLN C2140      82.790  19.322  22.230  1.00  0.00           O  
ATOM   2535  CB  GLN C2140      83.375  16.870  24.487  1.00  0.00           C  
ATOM   2536  CG  GLN C2140      82.389  17.368  25.506  1.00  0.00           C  
ATOM   2537  CD  GLN C2140      81.273  16.369  25.723  1.00  0.00           C  
ATOM   2538  OE1 GLN C2140      80.586  15.963  24.773  1.00  0.00           O  
ATOM   2539  NE2 GLN C2140      81.090  15.954  26.978  1.00  0.00           N  
ATOM   2540  N   ALA C2141      84.852  18.438  22.485  1.00  0.00           N  
ATOM   2541  CA  ALA C2141      85.562  19.621  22.047  1.00  0.00           C  
ATOM   2542  C   ALA C2141      85.173  20.031  20.632  1.00  0.00           C  
ATOM   2543  O   ALA C2141      84.712  21.156  20.398  1.00  0.00           O  
ATOM   2544  CB  ALA C2141      87.066  19.384  22.138  1.00  0.00           C  
ATOM   2545  N   MET C2142      85.367  19.104  19.694  1.00  0.00           N  
ATOM   2546  CA  MET C2142      85.057  19.296  18.265  1.00  0.00           C  
ATOM   2547  C   MET C2142      83.618  19.797  18.070  1.00  0.00           C  
ATOM   2548  O   MET C2142      83.350  20.622  17.192  1.00  0.00           O  
ATOM   2549  CB  MET C2142      85.214  17.962  17.519  1.00  0.00           C  
ATOM   2550  CG  MET C2142      86.554  17.274  17.692  1.00  0.00           C  
ATOM   2551  SD  MET C2142      87.777  17.886  16.533  1.00  0.00           S  
ATOM   2552  CE  MET C2142      87.331  16.965  15.098  1.00  0.00           C  
ATOM   2553  N   GLY C2143      82.707  19.277  18.885  1.00  0.00           N  
ATOM   2554  CA  GLY C2143      81.326  19.679  18.797  1.00  0.00           C  
ATOM   2555  C   GLY C2143      80.453  18.695  18.058  1.00  0.00           C  
ATOM   2556  O   GLY C2143      79.381  19.066  17.592  1.00  0.00           O  
ATOM   2557  N   LEU C2144      80.894  17.446  17.938  1.00  0.00           N  
ATOM   2558  CA  LEU C2144      80.113  16.424  17.242  1.00  0.00           C  
ATOM   2559  C   LEU C2144      79.042  15.848  18.158  1.00  0.00           C  
ATOM   2560  O   LEU C2144      79.102  15.989  19.379  1.00  0.00           O  
ATOM   2561  CB  LEU C2144      81.031  15.292  16.783  1.00  0.00           C  
ATOM   2562  CG  LEU C2144      82.206  15.702  15.908  1.00  0.00           C  
ATOM   2563  CD1 LEU C2144      83.203  14.562  15.820  1.00  0.00           C  
ATOM   2564  CD2 LEU C2144      81.701  16.110  14.535  1.00  0.00           C  
ATOM   2565  N   GLY C2145      78.049  15.219  17.553  1.00  0.00           N  
ATOM   2566  CA  GLY C2145      77.005  14.577  18.321  1.00  0.00           C  
ATOM   2567  C   GLY C2145      76.290  15.408  19.353  1.00  0.00           C  
ATOM   2568  O   GLY C2145      76.054  16.587  19.138  1.00  0.00           O  
ATOM   2569  N   ARG C2146      75.944  14.781  20.474  1.00  0.00           N  
ATOM   2570  CA  ARG C2146      75.215  15.451  21.549  1.00  0.00           C  
ATOM   2571  C   ARG C2146      75.887  15.405  22.936  1.00  0.00           C  
ATOM   2572  O   ARG C2146      75.576  16.269  23.795  1.00  0.00           O  
ATOM   2573  CB  ARG C2146      73.810  14.857  21.616  1.00  0.00           C  
ATOM   2574  CG  ARG C2146      73.024  15.052  20.332  1.00  0.00           C  
ATOM   2575  CD  ARG C2146      71.739  14.261  20.366  1.00  0.00           C  
ATOM   2576  NE  ARG C2146      72.008  12.846  20.215  1.00  0.00           N  
ATOM   2577  CZ  ARG C2146      71.089  11.892  20.324  1.00  0.00           C  
ATOM   2578  NH1 ARG C2146      69.825  12.206  20.593  1.00  0.00           N  
ATOM   2579  NH2 ARG C2146      71.435  10.615  20.151  1.00  0.00           N  
ATOM   2580  OXT ARG C2146      76.711  14.491  23.154  1.00  0.00           O  
TER
END
