# Supplementary material for: Backbone Brackets and Arginine Tweezers delineate Class I and Class II aminoacyl tRNA synthetases
Source: PLoS Comput Biol. 2018 Apr 16;14(4):e1006101. doi: 10.1371/journal.pcbi.1006101 (PMC5919687; doi:10.1371/journal.pcbi.1006101)
Supplement: S11 File — All structures of Class I aaRS with residues renumbered according to the MSA. (GZ) [file pcbi.1006101.s023.tar.gz › 1d2r_D_renum.pdb]

ATOM      1  N   MET D 265       6.745  14.192  13.063  1.00  0.00           N  
ATOM      2  CA  MET D 265       7.060  13.196  11.995  1.00  0.00           C  
ATOM      3  C   MET D 265       7.705  11.970  12.644  1.00  0.00           C  
ATOM      4  O   MET D 265       8.120  12.023  13.800  1.00  0.00           O  
ATOM      5  CB  MET D 265       8.050  13.796  10.988  1.00  0.00           C  
ATOM      6  CG  MET D 265       7.968  15.307  10.820  1.00  0.00           C  
ATOM      7  SD  MET D 265       9.423  15.997   9.951  1.00  0.00           S  
ATOM      8  CE  MET D 265      10.612  16.150  11.328  1.00  0.00           C  
ATOM      9  N   LYS D 266       7.794  10.870  11.902  1.00  0.00           N  
ATOM     10  CA  LYS D 266       8.422   9.663  12.424  1.00  0.00           C  
ATOM     11  C   LYS D 266       9.934   9.815  12.301  1.00  0.00           C  
ATOM     12  O   LYS D 266      10.418  10.593  11.475  1.00  0.00           O  
ATOM     13  CB  LYS D 266       7.954   8.440  11.639  1.00  0.00           C  
ATOM     14  CG  LYS D 266       6.499   8.090  11.879  1.00  0.00           C  
ATOM     15  CD  LYS D 266       6.060   6.938  10.987  1.00  0.00           C  
ATOM     16  CE  LYS D 266       4.693   6.408  11.395  1.00  0.00           C  
ATOM     17  NZ  LYS D 266       4.693   5.883  12.794  1.00  0.00           N  
ATOM     18  N   THR D 267      10.683   9.081  13.120  1.00  0.00           N  
ATOM     19  CA  THR D 267      12.138   9.170  13.077  1.00  0.00           C  
ATOM     20  C   THR D 267      12.779   7.908  12.523  1.00  0.00           C  
ATOM     21  O   THR D 267      12.421   6.800  12.914  1.00  0.00           O  
ATOM     22  CB  THR D 267      12.720   9.418  14.469  1.00  0.00           C  
ATOM     23  OG1 THR D 267      12.030  10.507  15.091  1.00  0.00           O  
ATOM     24  CG2 THR D 267      14.202   9.749  14.365  1.00  0.00           C  
ATOM     25  N   ILE D 268      13.732   8.078  11.617  1.00  0.00           N  
ATOM     26  CA  ILE D 268      14.413   6.937  11.030  1.00  0.00           C  
ATOM     27  C   ILE D 268      15.891   7.009  11.363  1.00  0.00           C  
ATOM     28  O   ILE D 268      16.539   8.036  11.142  1.00  0.00           O  
ATOM     29  CB  ILE D 268      14.231   6.907   9.488  1.00  0.00           C  
ATOM     30  CG1 ILE D 268      12.746   6.697   9.154  1.00  0.00           C  
ATOM     31  CG2 ILE D 268      15.119   5.830   8.871  1.00  0.00           C  
ATOM     32  CD1 ILE D 268      12.431   6.660   7.684  1.00  0.00           C  
ATOM     33  N   PHE D 269      16.423   5.922  11.916  1.00  0.00           N  
ATOM     34  CA  PHE D 269      17.840   5.873  12.282  1.00  0.00           C  
ATOM     35  C   PHE D 269      18.532   4.860  11.384  1.00  0.00           C  
ATOM     36  O   PHE D 269      18.016   3.777  11.167  1.00  0.00           O  
ATOM     37  CB  PHE D 269      18.019   5.480  13.772  1.00  0.00           C  
ATOM     38  CG  PHE D 269      19.464   5.495  14.238  1.00  0.00           C  
ATOM     39  CD1 PHE D 269      20.325   4.457  13.915  1.00  0.00           C  
ATOM     40  CD2 PHE D 269      19.978   6.582  14.934  1.00  0.00           C  
ATOM     41  CE1 PHE D 269      21.670   4.507  14.254  1.00  0.00           C  
ATOM     42  CE2 PHE D 269      21.328   6.640  15.279  1.00  0.00           C  
ATOM     43  CZ  PHE D 269      22.172   5.597  14.938  1.00  0.00           C  
ATOM     44  N   SER D 270      19.696   5.218  10.861  1.00  0.00           N  
ATOM     45  CA  SER D 270      20.440   4.330   9.986  1.00  0.00           C  
ATOM     46  C   SER D 270      21.934   4.345  10.302  1.00  0.00           C  
ATOM     47  O   SER D 270      22.580   5.387  10.228  1.00  0.00           O  
ATOM     48  CB  SER D 270      20.216   4.741   8.532  1.00  0.00           C  
ATOM     49  OG  SER D 270      21.055   4.014   7.639  1.00  0.00           O  
ATOM     50  N   GLY D 272      22.483   3.189  10.658  1.00  0.00           N  
ATOM     51  CA  GLY D 272      23.900   3.115  10.977  1.00  0.00           C  
ATOM     52  C   GLY D 272      24.718   2.861   9.728  1.00  0.00           C  
ATOM     53  O   GLY D 272      24.322   2.060   8.897  1.00  0.00           O  
ATOM     54  N   ILE D 273      25.858   3.521   9.582  1.00  0.00           N  
ATOM     55  CA  ILE D 273      26.674   3.333   8.385  1.00  0.00           C  
ATOM     56  C   ILE D 273      28.058   2.800   8.780  1.00  0.00           C  
ATOM     57  O   ILE D 273      28.802   3.440   9.514  1.00  0.00           O  
ATOM     58  CB  ILE D 273      26.838   4.687   7.590  1.00  0.00           C  
ATOM     59  CG1 ILE D 273      25.539   5.521   7.653  1.00  0.00           C  
ATOM     60  CG2 ILE D 273      27.168   4.406   6.139  1.00  0.00           C  
ATOM     61  CD1 ILE D 273      24.280   4.813   7.134  1.00  0.00           C  
ATOM     62  N   GLN D 274      28.396   1.616   8.306  1.00  0.00           N  
ATOM     63  CA  GLN D 274      29.688   1.029   8.600  1.00  0.00           C  
ATOM     64  C   GLN D 274      30.772   1.698   7.768  1.00  0.00           C  
ATOM     65  O   GLN D 274      30.686   1.743   6.539  1.00  0.00           O  
ATOM     66  CB  GLN D 274      29.655  -0.449   8.265  1.00  0.00           C  
ATOM     67  CG  GLN D 274      29.344  -1.336   9.422  1.00  0.00           C  
ATOM     68  CD  GLN D 274      30.573  -1.573  10.268  1.00  0.00           C  
ATOM     69  OE1 GLN D 274      30.536  -2.335  11.236  1.00  0.00           O  
ATOM     70  NE2 GLN D 274      31.685  -0.922   9.899  1.00  0.00           N  
ATOM     71  N   PRO D 275      31.807   2.236   8.425  1.00  0.00           N  
ATOM     72  CA  PRO D 275      32.897   2.895   7.706  1.00  0.00           C  
ATOM     73  C   PRO D 275      33.779   1.922   6.941  1.00  0.00           C  
ATOM     74  O   PRO D 275      34.559   1.175   7.535  1.00  0.00           O  
ATOM     75  CB  PRO D 275      33.650   3.626   8.813  1.00  0.00           C  
ATOM     76  CG  PRO D 275      33.425   2.761   9.991  1.00  0.00           C  
ATOM     77  CD  PRO D 275      31.956   2.440   9.870  1.00  0.00           C  
ATOM     78  N   SER D 276      33.629   1.938   5.615  1.00  0.00           N  
ATOM     79  CA  SER D 276      34.394   1.080   4.684  1.00  0.00           C  
ATOM     80  C   SER D 276      34.602   1.773   3.317  1.00  0.00           C  
ATOM     81  O   SER D 276      35.146   1.160   2.392  1.00  0.00           O  
ATOM     82  CB  SER D 276      33.666  -0.259   4.455  1.00  0.00           C  
ATOM     83  OG  SER D 276      33.603  -1.034   5.643  1.00  0.00           O  
ATOM     84  N   GLY D 277      34.145   3.029   3.199  1.00  0.00           N  
ATOM     85  CA  GLY D 277      34.284   3.794   1.963  1.00  0.00           C  
ATOM     86  C   GLY D 277      33.942   3.075   0.655  1.00  0.00           C  
ATOM     87  O   GLY D 277      34.473   3.431  -0.406  1.00  0.00           O  
ATOM     88  N   VAL D 279      33.062   2.067   0.719  1.00  0.00           N  
ATOM     89  CA  VAL D 279      32.662   1.309  -0.470  1.00  0.00           C  
ATOM     90  C   VAL D 279      31.207   0.872  -0.435  1.00  0.00           C  
ATOM     91  O   VAL D 279      30.875  -0.189   0.112  1.00  0.00           O  
ATOM     92  CB  VAL D 279      33.532   0.036  -0.657  1.00  0.00           C  
ATOM     93  CG1 VAL D 279      33.466  -0.834   0.600  1.00  0.00           C  
ATOM     94  CG2 VAL D 279      33.047  -0.758  -1.855  1.00  0.00           C  
ATOM     95  N   ILE D 280      30.331   1.688  -1.008  1.00  0.00           N  
ATOM     96  CA  ILE D 280      28.925   1.318  -1.053  1.00  0.00           C  
ATOM     97  C   ILE D 280      28.552   0.964  -2.504  1.00  0.00           C  
ATOM     98  O   ILE D 280      28.775   1.744  -3.431  1.00  0.00           O  
ATOM     99  CB  ILE D 280      28.031   2.443  -0.485  1.00  0.00           C  
ATOM    100  CG1 ILE D 280      28.273   3.752  -1.216  1.00  0.00           C  
ATOM    101  CG2 ILE D 280      28.366   2.673   0.969  1.00  0.00           C  
ATOM    102  CD1 ILE D 280      27.407   4.874  -0.694  1.00  0.00           C  
ATOM    103  N   THR D 281      28.022  -0.242  -2.692  1.00  0.00           N  
ATOM    104  CA  THR D 281      27.652  -0.745  -4.014  1.00  0.00           C  
ATOM    105  C   THR D 281      26.439  -0.083  -4.648  1.00  0.00           C  
ATOM    106  O   THR D 281      25.587   0.497  -3.966  1.00  0.00           O  
ATOM    107  CB  THR D 281      27.348  -2.249  -3.982  1.00  0.00           C  
ATOM    108  OG1 THR D 281      26.167  -2.481  -3.199  1.00  0.00           O  
ATOM    109  CG2 THR D 281      28.515  -3.018  -3.389  1.00  0.00           C  
ATOM    110  N   ILE D 282      26.377  -0.200  -5.974  1.00  0.00           N  
ATOM    111  CA  ILE D 282      25.297   0.360  -6.780  1.00  0.00           C  
ATOM    112  C   ILE D 282      23.984  -0.277  -6.331  1.00  0.00           C  
ATOM    113  O   ILE D 282      22.910   0.277  -6.537  1.00  0.00           O  
ATOM    114  CB  ILE D 282      25.543   0.084  -8.285  1.00  0.00           C  
ATOM    115  CG1 ILE D 282      24.533   0.846  -9.120  1.00  0.00           C  
ATOM    116  CG2 ILE D 282      25.434  -1.394  -8.586  1.00  0.00           C  
ATOM    117  CD1 ILE D 282      24.896   2.289  -9.299  1.00  0.00           C  
ATOM    118  N   GLY D 283      24.092  -1.447  -5.709  1.00  0.00           N  
ATOM    119  CA  GLY D 283      22.924  -2.140  -5.219  1.00  0.00           C  
ATOM    120  C   GLY D 283      22.426  -1.413  -3.992  1.00  0.00           C  
ATOM    121  O   GLY D 283      21.221  -1.259  -3.807  1.00  0.00           O  
ATOM    122  N   ASN D 284      23.352  -0.957  -3.147  1.00  0.00           N  
ATOM    123  CA  ASN D 284      22.980  -0.232  -1.927  1.00  0.00           C  
ATOM    124  C   ASN D 284      22.291   1.055  -2.340  1.00  0.00           C  
ATOM    125  O   ASN D 284      21.247   1.412  -1.791  1.00  0.00           O  
ATOM    126  CB  ASN D 284      24.227   0.091  -1.083  1.00  0.00           C  
ATOM    127  CG  ASN D 284      24.820  -1.144  -0.387  1.00  0.00           C  
ATOM    128  OD1 ASN D 284      26.028  -1.202  -0.126  1.00  0.00           O  
ATOM    129  ND2 ASN D 284      23.967  -2.123  -0.065  1.00  0.00           N  
ATOM    130  N   TYR D 285      22.880   1.742  -3.320  1.00  0.00           N  
ATOM    131  CA  TYR D 285      22.337   3.004  -3.831  1.00  0.00           C  
ATOM    132  C   TYR D 285      20.916   2.830  -4.378  1.00  0.00           C  
ATOM    133  O   TYR D 285      20.037   3.650  -4.118  1.00  0.00           O  
ATOM    134  CB  TYR D 285      23.270   3.571  -4.920  1.00  0.00           C  
ATOM    135  CG  TYR D 285      22.779   4.862  -5.549  1.00  0.00           C  
ATOM    136  CD1 TYR D 285      21.932   4.846  -6.658  1.00  0.00           C  
ATOM    137  CD2 TYR D 285      23.130   6.101  -5.015  1.00  0.00           C  
ATOM    138  CE1 TYR D 285      21.446   6.023  -7.213  1.00  0.00           C  
ATOM    139  CE2 TYR D 285      22.646   7.282  -5.575  1.00  0.00           C  
ATOM    140  CZ  TYR D 285      21.803   7.228  -6.671  1.00  0.00           C  
ATOM    141  OH  TYR D 285      21.311   8.387  -7.219  1.00  0.00           O  
ATOM    142  N   ILE D 286      20.698   1.749  -5.122  1.00  0.00           N  
ATOM    143  CA  ILE D 286      19.399   1.471  -5.705  1.00  0.00           C  
ATOM    144  C   ILE D 286      18.454   0.942  -4.650  1.00  0.00           C  
ATOM    145  O   ILE D 286      17.289   1.304  -4.638  1.00  0.00           O  
ATOM    146  CB  ILE D 286      19.508   0.425  -6.827  1.00  0.00           C  
ATOM    147  CG1 ILE D 286      20.371   0.962  -7.963  1.00  0.00           C  
ATOM    148  CG2 ILE D 286      18.144   0.061  -7.330  1.00  0.00           C  
ATOM    149  CD1 ILE D 286      20.519   0.025  -9.104  1.00  0.00           C  
ATOM    150  N   GLY D 287      18.976   0.101  -3.758  1.00  0.00           N  
ATOM    151  CA  GLY D 287      18.171  -0.519  -2.719  1.00  0.00           C  
ATOM    152  C   GLY D 287      17.578   0.355  -1.637  1.00  0.00           C  
ATOM    153  O   GLY D 287      16.399   0.213  -1.318  1.00  0.00           O  
ATOM    154  N   ALA D 288      18.374   1.251  -1.058  1.00  0.00           N  
ATOM    155  CA  ALA D 288      17.856   2.125   0.000  1.00  0.00           C  
ATOM    156  C   ALA D 288      18.414   3.552  -0.027  1.00  0.00           C  
ATOM    157  O   ALA D 288      17.661   4.518   0.077  1.00  0.00           O  
ATOM    158  CB  ALA D 288      18.118   1.490   1.361  1.00  0.00           C  
ATOM    159  N   LEU D 289      19.731   3.662  -0.166  1.00  0.00           N  
ATOM    160  CA  LEU D 289      20.420   4.948  -0.195  1.00  0.00           C  
ATOM    161  C   LEU D 289      19.682   6.032  -0.972  1.00  0.00           C  
ATOM    162  O   LEU D 289      19.433   7.120  -0.456  1.00  0.00           O  
ATOM    163  CB  LEU D 289      21.808   4.792  -0.810  1.00  0.00           C  
ATOM    164  CG  LEU D 289      23.004   5.485  -0.166  1.00  0.00           C  
ATOM    165  CD1 LEU D 289      22.607   6.853   0.335  1.00  0.00           C  
ATOM    166  CD2 LEU D 289      23.494   4.639   0.979  1.00  0.00           C  
ATOM    167  N   ARG D 290      19.350   5.744  -2.225  1.00  0.00           N  
ATOM    168  CA  ARG D 290      18.667   6.721  -3.064  1.00  0.00           C  
ATOM    169  C   ARG D 290      17.294   7.095  -2.536  1.00  0.00           C  
ATOM    170  O   ARG D 290      16.897   8.261  -2.611  1.00  0.00           O  
ATOM    171  CB  ARG D 290      18.541   6.204  -4.493  1.00  0.00           C  
ATOM    172  CG  ARG D 290      18.079   7.271  -5.459  1.00  0.00           C  
ATOM    173  CD  ARG D 290      17.960   6.744  -6.875  1.00  0.00           C  
ATOM    174  NE  ARG D 290      17.093   5.566  -6.921  1.00  0.00           N  
ATOM    175  CZ  ARG D 290      16.581   5.053  -8.032  1.00  0.00           C  
ATOM    176  NH1 ARG D 290      16.846   5.621  -9.205  1.00  0.00           N  
ATOM    177  NH2 ARG D 290      15.810   3.973  -7.962  1.00  0.00           N  
ATOM    178  N   GLN D 291      16.568   6.096  -2.031  1.00  0.00           N  
ATOM    179  CA  GLN D 291      15.248   6.316  -1.460  1.00  0.00           C  
ATOM    180  C   GLN D 291      15.384   7.280  -0.282  1.00  0.00           C  
ATOM    181  O   GLN D 291      14.449   8.025   0.029  1.00  0.00           O  
ATOM    182  CB  GLN D 291      14.637   4.996  -0.978  1.00  0.00           C  
ATOM    183  CG  GLN D 291      13.182   5.159  -0.547  1.00  0.00           C  
ATOM    184  CD  GLN D 291      12.461   3.832  -0.312  1.00  0.00           C  
ATOM    185  OE1 GLN D 291      12.627   2.879  -1.081  1.00  0.00           O  
ATOM    186  NE2 GLN D 291      11.635   3.775   0.734  1.00  0.00           N  
ATOM    187  N   PHE D 292      16.559   7.282   0.358  1.00  0.00           N  
ATOM    188  CA  PHE D 292      16.765   8.157   1.508  1.00  0.00           C  
ATOM    189  C   PHE D 292      16.839   9.612   1.094  1.00  0.00           C  
ATOM    190  O   PHE D 292      16.313  10.473   1.791  1.00  0.00           O  
ATOM    191  CB  PHE D 292      18.040   7.805   2.298  1.00  0.00           C  
ATOM    192  CG  PHE D 292      18.001   6.465   2.969  1.00  0.00           C  
ATOM    193  CD1 PHE D 292      16.828   5.990   3.547  1.00  0.00           C  
ATOM    194  CD2 PHE D 292      19.154   5.681   3.031  1.00  0.00           C  
ATOM    195  CE1 PHE D 292      16.800   4.755   4.174  1.00  0.00           C  
ATOM    196  CE2 PHE D 292      19.138   4.443   3.658  1.00  0.00           C  
ATOM    197  CZ  PHE D 292      17.957   3.976   4.231  1.00  0.00           C  
ATOM    198  N   VAL D 293      17.495   9.896  -0.027  1.00  0.00           N  
ATOM    199  CA  VAL D 293      17.610  11.277  -0.485  1.00  0.00           C  
ATOM    200  C   VAL D 293      16.242  11.937  -0.606  1.00  0.00           C  
ATOM    201  O   VAL D 293      16.122  13.161  -0.556  1.00  0.00           O  
ATOM    202  CB  VAL D 293      18.317  11.365  -1.836  1.00  0.00           C  
ATOM    203  CG1 VAL D 293      18.504  12.811  -2.215  1.00  0.00           C  
ATOM    204  CG2 VAL D 293      19.646  10.643  -1.772  1.00  0.00           C  
ATOM    205  N   GLU D 294      15.211  11.114  -0.759  1.00  0.00           N  
ATOM    206  CA  GLU D 294      13.835  11.601  -0.870  1.00  0.00           C  
ATOM    207  C   GLU D 294      13.153  11.602   0.491  1.00  0.00           C  
ATOM    208  O   GLU D 294      12.538  12.592   0.892  1.00  0.00           O  
ATOM    209  CB  GLU D 294      13.022  10.715  -1.823  1.00  0.00           C  
ATOM    210  CG  GLU D 294      12.985  11.175  -3.274  1.00  0.00           C  
ATOM    211  CD  GLU D 294      12.107  10.287  -4.134  1.00  0.00           C  
ATOM    212  OE1 GLU D 294      10.902  10.145  -3.802  1.00  0.00           O  
ATOM    213  OE2 GLU D 294      12.623   9.734  -5.141  1.00  0.00           O  
ATOM    214  N   LEU D 295      13.267  10.476   1.193  1.00  0.00           N  
ATOM    215  CA  LEU D 295      12.663  10.322   2.510  1.00  0.00           C  
ATOM    216  C   LEU D 295      13.126  11.374   3.520  1.00  0.00           C  
ATOM    217  O   LEU D 295      12.374  11.730   4.427  1.00  0.00           O  
ATOM    218  CB  LEU D 295      12.969   8.932   3.066  1.00  0.00           C  
ATOM    219  CG  LEU D 295      12.357   7.734   2.341  1.00  0.00           C  
ATOM    220  CD1 LEU D 295      12.797   6.439   3.033  1.00  0.00           C  
ATOM    221  CD2 LEU D 295      10.840   7.849   2.357  1.00  0.00           C  
ATOM    222  N   GLN D 296      14.351  11.872   3.355  1.00  0.00           N  
ATOM    223  CA  GLN D 296      14.894  12.854   4.281  1.00  0.00           C  
ATOM    224  C   GLN D 296      14.057  14.119   4.443  1.00  0.00           C  
ATOM    225  O   GLN D 296      14.264  14.876   5.386  1.00  0.00           O  
ATOM    226  CB  GLN D 296      16.329  13.234   3.899  1.00  0.00           C  
ATOM    227  CG  GLN D 296      16.462  14.062   2.645  1.00  0.00           C  
ATOM    228  CD  GLN D 296      17.912  14.359   2.306  1.00  0.00           C  
ATOM    229  OE1 GLN D 296      18.666  14.846   3.146  1.00  0.00           O  
ATOM    230  NE2 GLN D 296      18.308  14.067   1.070  1.00  0.00           N  
ATOM    231  N   HIS D 297      13.110  14.355   3.544  1.00  0.00           N  
ATOM    232  CA  HIS D 297      12.282  15.546   3.661  1.00  0.00           C  
ATOM    233  C   HIS D 297      10.996  15.287   4.425  1.00  0.00           C  
ATOM    234  O   HIS D 297      10.486  16.176   5.094  1.00  0.00           O  
ATOM    235  CB  HIS D 297      11.942  16.133   2.281  1.00  0.00           C  
ATOM    236  CG  HIS D 297      13.117  16.720   1.564  1.00  0.00           C  
ATOM    237  ND1 HIS D 297      13.906  15.986   0.702  1.00  0.00           N  
ATOM    238  CD2 HIS D 297      13.653  17.959   1.604  1.00  0.00           C  
ATOM    239  CE1 HIS D 297      14.880  16.753   0.245  1.00  0.00           C  
ATOM    240  NE2 HIS D 297      14.752  17.955   0.776  1.00  0.00           N  
ATOM    241  N   GLU D 299      10.461  14.076   4.320  1.00  0.00           N  
ATOM    242  CA  GLU D 299       9.219  13.730   5.015  1.00  0.00           C  
ATOM    243  C   GLU D 299       9.491  13.268   6.440  1.00  0.00           C  
ATOM    244  O   GLU D 299       8.879  13.750   7.394  1.00  0.00           O  
ATOM    245  CB  GLU D 299       8.473  12.608   4.282  1.00  0.00           C  
ATOM    246  CG  GLU D 299       8.001  12.931   2.868  1.00  0.00           C  
ATOM    247  CD  GLU D 299       7.130  11.817   2.274  1.00  0.00           C  
ATOM    248  OE1 GLU D 299       6.808  11.889   1.062  1.00  0.00           O  
ATOM    249  OE2 GLU D 299       6.763  10.874   3.024  1.00  0.00           O  
ATOM    250  N   TYR D 306      10.416  12.323   6.569  1.00  0.00           N  
ATOM    251  CA  TYR D 306      10.775  11.765   7.861  1.00  0.00           C  
ATOM    252  C   TYR D 306      11.937  12.507   8.500  1.00  0.00           C  
ATOM    253  O   TYR D 306      12.522  13.409   7.911  1.00  0.00           O  
ATOM    254  CB  TYR D 306      11.142  10.295   7.690  1.00  0.00           C  
ATOM    255  CG  TYR D 306      10.006   9.433   7.206  1.00  0.00           C  
ATOM    256  CD1 TYR D 306       8.928   9.145   8.036  1.00  0.00           C  
ATOM    257  CD2 TYR D 306      10.034   8.864   5.931  1.00  0.00           C  
ATOM    258  CE1 TYR D 306       7.902   8.298   7.616  1.00  0.00           C  
ATOM    259  CE2 TYR D 306       9.015   8.014   5.498  1.00  0.00           C  
ATOM    260  CZ  TYR D 306       7.951   7.730   6.351  1.00  0.00           C  
ATOM    261  OH  TYR D 306       6.972   6.839   5.954  1.00  0.00           O  
ATOM    262  N   ASN D 307      12.267  12.116   9.719  1.00  0.00           N  
ATOM    263  CA  ASN D 307      13.372  12.727  10.426  1.00  0.00           C  
ATOM    264  C   ASN D 307      14.523  11.726  10.396  1.00  0.00           C  
ATOM    265  O   ASN D 307      14.599  10.832  11.232  1.00  0.00           O  
ATOM    266  CB  ASN D 307      12.959  13.024  11.859  1.00  0.00           C  
ATOM    267  CG  ASN D 307      13.821  14.079  12.494  1.00  0.00           C  
ATOM    268  OD1 ASN D 307      15.003  13.854  12.761  1.00  0.00           O  
ATOM    269  ND2 ASN D 307      13.242  15.256  12.727  1.00  0.00           N  
ATOM    270  N   CYS D 308      15.415  11.888   9.426  1.00  0.00           N  
ATOM    271  CA  CYS D 308      16.540  10.980   9.251  1.00  0.00           C  
ATOM    272  C   CYS D 308      17.813  11.226  10.089  1.00  0.00           C  
ATOM    273  O   CYS D 308      18.260  12.362  10.241  1.00  0.00           O  
ATOM    274  CB  CYS D 308      16.908  10.910   7.751  1.00  0.00           C  
ATOM    275  SG  CYS D 308      15.711  10.008   6.714  1.00  0.00           S  
ATOM    276  N   TYR D 309      18.374  10.144  10.643  1.00  0.00           N  
ATOM    277  CA  TYR D 309      19.628  10.173  11.424  1.00  0.00           C  
ATOM    278  C   TYR D 309      20.610   9.220  10.744  1.00  0.00           C  
ATOM    279  O   TYR D 309      20.377   8.017  10.699  1.00  0.00           O  
ATOM    280  CB  TYR D 309      19.420   9.679  12.862  1.00  0.00           C  
ATOM    281  CG  TYR D 309      18.934  10.714  13.825  1.00  0.00           C  
ATOM    282  CD1 TYR D 309      17.586  10.816  14.128  1.00  0.00           C  
ATOM    283  CD2 TYR D 309      19.814  11.620  14.404  1.00  0.00           C  
ATOM    284  CE1 TYR D 309      17.114  11.799  14.982  1.00  0.00           C  
ATOM    285  CE2 TYR D 309      19.352  12.614  15.256  1.00  0.00           C  
ATOM    286  CZ  TYR D 309      18.000  12.696  15.539  1.00  0.00           C  
ATOM    287  OH  TYR D 309      17.519  13.689  16.360  1.00  0.00           O  
ATOM    288  N   PHE D 310      21.703   9.755  10.222  1.00  0.00           N  
ATOM    289  CA  PHE D 310      22.712   8.936   9.561  1.00  0.00           C  
ATOM    290  C   PHE D 310      23.940   8.944  10.462  1.00  0.00           C  
ATOM    291  O   PHE D 310      24.653   9.946  10.573  1.00  0.00           O  
ATOM    292  CB  PHE D 310      23.044   9.503   8.171  1.00  0.00           C  
ATOM    293  CG  PHE D 310      21.903   9.395   7.182  1.00  0.00           C  
ATOM    294  CD1 PHE D 310      21.704   8.223   6.460  1.00  0.00           C  
ATOM    295  CD2 PHE D 310      20.990  10.447   7.018  1.00  0.00           C  
ATOM    296  CE1 PHE D 310      20.615   8.098   5.592  1.00  0.00           C  
ATOM    297  CE2 PHE D 310      19.890  10.335   6.150  1.00  0.00           C  
ATOM    298  CZ  PHE D 310      19.699   9.163   5.440  1.00  0.00           C  
ATOM    299  N   CYS D 311      24.181   7.814  11.113  1.00  0.00           N  
ATOM    300  CA  CYS D 311      25.289   7.695  12.046  1.00  0.00           C  
ATOM    301  C   CYS D 311      26.409   6.793  11.565  1.00  0.00           C  
ATOM    302  O   CYS D 311      26.186   5.610  11.362  1.00  0.00           O  
ATOM    303  CB  CYS D 311      24.758   7.168  13.392  1.00  0.00           C  
ATOM    304  SG  CYS D 311      26.055   6.871  14.661  1.00  0.00           S  
ATOM    305  N   ILE D 312      27.608   7.346  11.402  1.00  0.00           N  
ATOM    306  CA  ILE D 312      28.769   6.570  10.965  1.00  0.00           C  
ATOM    307  C   ILE D 312      29.374   5.773  12.145  1.00  0.00           C  
ATOM    308  O   ILE D 312      30.348   6.196  12.751  1.00  0.00           O  
ATOM    309  CB  ILE D 312      29.838   7.505  10.397  1.00  0.00           C  
ATOM    310  CG1 ILE D 312      29.229   8.364   9.298  1.00  0.00           C  
ATOM    311  CG2 ILE D 312      31.034   6.699   9.889  1.00  0.00           C  
ATOM    312  CD1 ILE D 312      30.213   9.325   8.659  1.00  0.00           C  
ATOM    313  N   VAL D 313      28.795   4.616  12.452  1.00  0.00           N  
ATOM    314  CA  VAL D 313      29.231   3.781  13.573  1.00  0.00           C  
ATOM    315  C   VAL D 313      30.702   3.356  13.614  1.00  0.00           C  
ATOM    316  O   VAL D 313      31.022   2.200  13.325  1.00  0.00           O  
ATOM    317  CB  VAL D 313      28.371   2.509  13.657  1.00  0.00           C  
ATOM    318  CG1 VAL D 313      26.958   2.867  14.074  1.00  0.00           C  
ATOM    319  CG2 VAL D 313      28.358   1.805  12.309  1.00  0.00           C  
ATOM    320  N   ASP D 314      31.604   4.263  13.992  1.00  0.00           N  
ATOM    321  CA  ASP D 314      33.028   3.909  14.046  1.00  0.00           C  
ATOM    322  C   ASP D 314      33.403   3.078  15.275  1.00  0.00           C  
ATOM    323  O   ASP D 314      34.436   2.396  15.285  1.00  0.00           O  
ATOM    324  CB  ASP D 314      33.913   5.169  13.947  1.00  0.00           C  
ATOM    325  CG  ASP D 314      33.696   6.142  15.085  1.00  0.00           C  
ATOM    326  OD1 ASP D 314      32.586   6.148  15.672  1.00  0.00           O  
ATOM    327  OD2 ASP D 314      34.640   6.922  15.377  1.00  0.00           O  
ATOM    328  N   GLN D 315      32.574   3.128  16.316  1.00  0.00           N  
ATOM    329  CA  GLN D 315      32.853   2.340  17.513  1.00  0.00           C  
ATOM    330  C   GLN D 315      32.502   0.888  17.255  1.00  0.00           C  
ATOM    331  O   GLN D 315      33.071   0.014  17.878  1.00  0.00           O  
ATOM    332  CB  GLN D 315      32.068   2.868  18.718  1.00  0.00           C  
ATOM    333  CG  GLN D 315      32.587   4.190  19.189  1.00  0.00           C  
ATOM    334  CD  GLN D 315      31.954   4.658  20.456  1.00  0.00           C  
ATOM    335  OE1 GLN D 315      30.818   5.123  20.484  1.00  0.00           O  
ATOM    336  NE2 GLN D 315      32.694   4.529  21.540  1.00  0.00           N  
ATOM    337  N   HIS D 316      31.567   0.624  16.339  1.00  0.00           N  
ATOM    338  CA  HIS D 316      31.219  -0.759  16.018  1.00  0.00           C  
ATOM    339  C   HIS D 316      32.320  -1.360  15.155  1.00  0.00           C  
ATOM    340  O   HIS D 316      32.670  -2.519  15.319  1.00  0.00           O  
ATOM    341  CB  HIS D 316      29.903  -0.834  15.272  1.00  0.00           C  
ATOM    342  CG  HIS D 316      28.726  -1.025  16.164  1.00  0.00           C  
ATOM    343  ND1 HIS D 316      27.675  -0.138  16.213  1.00  0.00           N  
ATOM    344  CD2 HIS D 316      28.433  -2.002  17.058  1.00  0.00           C  
ATOM    345  CE1 HIS D 316      26.783  -0.557  17.095  1.00  0.00           C  
ATOM    346  NE2 HIS D 316      27.219  -1.687  17.621  1.00  0.00           N  
ATOM    347  N   ALA D 317      32.881  -0.551  14.263  1.00  0.00           N  
ATOM    348  CA  ALA D 317      33.929  -0.989  13.360  1.00  0.00           C  
ATOM    349  C   ALA D 317      35.217  -1.356  14.061  1.00  0.00           C  
ATOM    350  O   ALA D 317      36.116  -1.957  13.470  1.00  0.00           O  
ATOM    351  CB  ALA D 317      34.200   0.100  12.334  1.00  0.00           C  
ATOM    352  N   ILE D 333      35.305  -0.970  15.330  1.00  0.00           N  
ATOM    353  CA  ILE D 333      36.495  -1.200  16.159  1.00  0.00           C  
ATOM    354  C   ILE D 333      36.463  -2.583  16.845  1.00  0.00           C  
ATOM    355  O   ILE D 333      37.379  -2.917  17.586  1.00  0.00           O  
ATOM    356  CB  ILE D 333      36.645  -0.015  17.212  1.00  0.00           C  
ATOM    357  CG1 ILE D 333      38.095   0.359  17.377  1.00  0.00           C  
ATOM    358  CG2 ILE D 333      36.144  -0.395  18.573  1.00  0.00           C  
ATOM    359  CD1 ILE D 333      38.667   1.007  16.162  1.00  0.00           C  
ATOM    360  N   THR D 334      35.429  -3.389  16.574  1.00  0.00           N  
ATOM    361  CA  THR D 334      35.331  -4.717  17.170  1.00  0.00           C  
ATOM    362  C   THR D 334      36.174  -5.757  16.449  1.00  0.00           C  
ATOM    363  O   THR D 334      36.333  -6.875  16.931  1.00  0.00           O  
ATOM    364  CB  THR D 334      33.891  -5.231  17.243  1.00  0.00           C  
ATOM    365  OG1 THR D 334      33.376  -5.328  15.928  1.00  0.00           O  
ATOM    366  CG2 THR D 334      33.019  -4.314  18.065  1.00  0.00           C  
ATOM    367  N   VAL D 336      36.702  -5.397  15.287  1.00  0.00           N  
ATOM    368  CA  VAL D 336      37.568  -6.294  14.510  1.00  0.00           C  
ATOM    369  C   VAL D 336      38.878  -5.560  14.225  1.00  0.00           C  
ATOM    370  O   VAL D 336      38.932  -4.335  14.304  1.00  0.00           O  
ATOM    371  CB  VAL D 336      36.915  -6.710  13.167  1.00  0.00           C  
ATOM    372  CG1 VAL D 336      35.726  -7.599  13.439  1.00  0.00           C  
ATOM    373  CG2 VAL D 336      36.483  -5.476  12.390  1.00  0.00           C  
ATOM    374  N   TRP D 340      39.939  -6.285  13.900  1.00  0.00           N  
ATOM    375  CA  TRP D 340      41.196  -5.600  13.659  1.00  0.00           C  
ATOM    376  C   TRP D 340      40.980  -4.481  12.643  1.00  0.00           C  
ATOM    377  O   TRP D 340      40.296  -4.669  11.631  1.00  0.00           O  
ATOM    378  CB  TRP D 340      42.260  -6.579  13.171  1.00  0.00           C  
ATOM    379  CG  TRP D 340      43.549  -6.451  13.935  1.00  0.00           C  
ATOM    380  CD1 TRP D 340      43.906  -7.103  15.098  1.00  0.00           C  
ATOM    381  CD2 TRP D 340      44.634  -5.579  13.623  1.00  0.00           C  
ATOM    382  NE1 TRP D 340      45.152  -6.686  15.517  1.00  0.00           N  
ATOM    383  CE2 TRP D 340      45.625  -5.759  14.629  1.00  0.00           C  
ATOM    384  CE3 TRP D 340      44.879  -4.675  12.583  1.00  0.00           C  
ATOM    385  CZ2 TRP D 340      46.825  -5.048  14.636  1.00  0.00           C  
ATOM    386  CZ3 TRP D 340      46.078  -3.961  12.585  1.00  0.00           C  
ATOM    387  CH2 TRP D 340      47.043  -4.161  13.604  1.00  0.00           C  
ATOM    388  N   GLN D 418      41.525  -3.301  12.934  1.00  0.00           N  
ATOM    389  CA  GLN D 418      41.391  -2.137  12.045  1.00  0.00           C  
ATOM    390  C   GLN D 418      42.704  -1.391  11.964  1.00  0.00           C  
ATOM    391  O   GLN D 418      43.493  -1.407  12.898  1.00  0.00           O  
ATOM    392  CB  GLN D 418      40.334  -1.164  12.573  1.00  0.00           C  
ATOM    393  CG  GLN D 418      38.892  -1.620  12.459  1.00  0.00           C  
ATOM    394  CD  GLN D 418      38.353  -1.512  11.048  1.00  0.00           C  
ATOM    395  OE1 GLN D 418      38.959  -0.871  10.177  1.00  0.00           O  
ATOM    396  NE2 GLN D 418      37.195  -2.129  10.815  1.00  0.00           N  
ATOM    397  N   ASP D 419      42.947  -0.741  10.839  1.00  0.00           N  
ATOM    398  CA  ASP D 419      44.170   0.037  10.705  1.00  0.00           C  
ATOM    399  C   ASP D 419      43.808   1.466  11.093  1.00  0.00           C  
ATOM    400  O   ASP D 419      42.975   2.101  10.460  1.00  0.00           O  
ATOM    401  CB  ASP D 419      44.696   0.030   9.280  1.00  0.00           C  
ATOM    402  CG  ASP D 419      46.028   0.752   9.161  1.00  0.00           C  
ATOM    403  OD1 ASP D 419      47.077   0.127   9.423  1.00  0.00           O  
ATOM    404  OD2 ASP D 419      46.032   1.951   8.821  1.00  0.00           O  
ATOM    405  N   PRO D 420      44.438   1.994  12.142  1.00  0.00           N  
ATOM    406  CA  PRO D 420      44.143   3.355  12.586  1.00  0.00           C  
ATOM    407  C   PRO D 420      44.019   4.377  11.455  1.00  0.00           C  
ATOM    408  O   PRO D 420      43.056   5.143  11.418  1.00  0.00           O  
ATOM    409  CB  PRO D 420      45.301   3.657  13.527  1.00  0.00           C  
ATOM    410  CG  PRO D 420      45.533   2.319  14.162  1.00  0.00           C  
ATOM    411  CD  PRO D 420      45.504   1.395  12.963  1.00  0.00           C  
ATOM    412  N   HIS D 421      44.978   4.388  10.532  1.00  0.00           N  
ATOM    413  CA  HIS D 421      44.940   5.343   9.424  1.00  0.00           C  
ATOM    414  C   HIS D 421      43.757   5.088   8.468  1.00  0.00           C  
ATOM    415  O   HIS D 421      43.111   6.030   8.000  1.00  0.00           O  
ATOM    416  CB  HIS D 421      46.270   5.308   8.656  1.00  0.00           C  
ATOM    417  CG  HIS D 421      46.410   6.401   7.634  1.00  0.00           C  
ATOM    418  ND1 HIS D 421      46.122   6.222   6.297  1.00  0.00           N  
ATOM    419  CD2 HIS D 421      46.777   7.701   7.762  1.00  0.00           C  
ATOM    420  CE1 HIS D 421      46.305   7.360   5.647  1.00  0.00           C  
ATOM    421  NE2 HIS D 421      46.702   8.273   6.514  1.00  0.00           N  
ATOM    422  N   GLU D 422      43.481   3.814   8.191  1.00  0.00           N  
ATOM    423  CA  GLU D 422      42.381   3.413   7.316  1.00  0.00           C  
ATOM    424  C   GLU D 422      41.033   3.850   7.860  1.00  0.00           C  
ATOM    425  O   GLU D 422      40.320   4.632   7.247  1.00  0.00           O  
ATOM    426  CB  GLU D 422      42.366   1.894   7.157  1.00  0.00           C  
ATOM    427  CG  GLU D 422      43.454   1.346   6.269  1.00  0.00           C  
ATOM    428  CD  GLU D 422      42.919   0.918   4.922  1.00  0.00           C  
ATOM    429  OE1 GLU D 422      42.073  -0.016   4.886  1.00  0.00           O  
ATOM    430  OE2 GLU D 422      43.349   1.513   3.906  1.00  0.00           O  
ATOM    431  N   LEU D 423      40.693   3.305   9.017  1.00  0.00           N  
ATOM    432  CA  LEU D 423      39.441   3.602   9.666  1.00  0.00           C  
ATOM    433  C   LEU D 423      39.160   5.092   9.666  1.00  0.00           C  
ATOM    434  O   LEU D 423      38.058   5.535   9.323  1.00  0.00           O  
ATOM    435  CB  LEU D 423      39.470   3.083  11.096  1.00  0.00           C  
ATOM    436  CG  LEU D 423      38.217   3.384  11.904  1.00  0.00           C  
ATOM    437  CD1 LEU D 423      36.990   2.907  11.169  1.00  0.00           C  
ATOM    438  CD2 LEU D 423      38.338   2.716  13.243  1.00  0.00           C  
ATOM    439  N   ARG D 424      40.167   5.871  10.041  1.00  0.00           N  
ATOM    440  CA  ARG D 424      40.013   7.315  10.090  1.00  0.00           C  
ATOM    441  C   ARG D 424      39.738   7.888   8.703  1.00  0.00           C  
ATOM    442  O   ARG D 424      38.998   8.866   8.564  1.00  0.00           O  
ATOM    443  CB  ARG D 424      41.274   7.953  10.676  1.00  0.00           C  
ATOM    444  CG  ARG D 424      41.081   9.397  11.141  1.00  0.00           C  
ATOM    445  CD  ARG D 424      41.264   9.522  12.655  1.00  0.00           C  
ATOM    446  NE  ARG D 424      42.473   8.825  13.106  1.00  0.00           N  
ATOM    447  CZ  ARG D 424      43.715   9.119  12.719  1.00  0.00           C  
ATOM    448  NH1 ARG D 424      43.939  10.110  11.864  1.00  0.00           N  
ATOM    449  NH2 ARG D 424      44.740   8.416  13.186  1.00  0.00           N  
ATOM    450  N   GLN D 425      40.321   7.273   7.678  1.00  0.00           N  
ATOM    451  CA  GLN D 425      40.137   7.738   6.307  1.00  0.00           C  
ATOM    452  C   GLN D 425      38.758   7.362   5.762  1.00  0.00           C  
ATOM    453  O   GLN D 425      38.141   8.139   5.047  1.00  0.00           O  
ATOM    454  CB  GLN D 425      41.242   7.162   5.413  1.00  0.00           C  
ATOM    455  CG  GLN D 425      41.530   8.001   4.181  1.00  0.00           C  
ATOM    456  CD  GLN D 425      41.997   9.417   4.520  1.00  0.00           C  
ATOM    457  OE1 GLN D 425      42.092  10.273   3.635  1.00  0.00           O  
ATOM    458  NE2 GLN D 425      42.298   9.666   5.799  1.00  0.00           N  
ATOM    459  N   ASN D 426      38.270   6.181   6.118  1.00  0.00           N  
ATOM    460  CA  ASN D 426      36.974   5.750   5.640  1.00  0.00           C  
ATOM    461  C   ASN D 426      35.843   6.521   6.250  1.00  0.00           C  
ATOM    462  O   ASN D 426      34.768   6.639   5.668  1.00  0.00           O  
ATOM    463  CB  ASN D 426      36.761   4.271   5.909  1.00  0.00           C  
ATOM    464  CG  ASN D 426      37.653   3.414   5.067  1.00  0.00           C  
ATOM    465  OD1 ASN D 426      37.870   3.699   3.886  1.00  0.00           O  
ATOM    466  ND2 ASN D 426      38.173   2.351   5.654  1.00  0.00           N  
ATOM    467  N   ILE D 427      36.065   7.036   7.443  1.00  0.00           N  
ATOM    468  CA  ILE D 427      35.014   7.798   8.090  1.00  0.00           C  
ATOM    469  C   ILE D 427      34.757   9.066   7.248  1.00  0.00           C  
ATOM    470  O   ILE D 427      33.615   9.425   7.001  1.00  0.00           O  
ATOM    471  CB  ILE D 427      35.407   8.147   9.555  1.00  0.00           C  
ATOM    472  CG1 ILE D 427      35.647   6.858  10.336  1.00  0.00           C  
ATOM    473  CG2 ILE D 427      34.287   8.941  10.227  1.00  0.00           C  
ATOM    474  CD1 ILE D 427      36.060   7.072  11.777  1.00  0.00           C  
ATOM    475  N   ARG D 429      35.818   9.722   6.788  1.00  0.00           N  
ATOM    476  CA  ARG D 429      35.637  10.909   5.991  1.00  0.00           C  
ATOM    477  C   ARG D 429      35.017  10.555   4.654  1.00  0.00           C  
ATOM    478  O   ARG D 429      34.073  11.217   4.195  1.00  0.00           O  
ATOM    479  CB  ARG D 429      36.955  11.620   5.771  1.00  0.00           C  
ATOM    480  CG  ARG D 429      37.524  12.233   7.028  1.00  0.00           C  
ATOM    481  CD  ARG D 429      38.748  13.032   6.669  1.00  0.00           C  
ATOM    482  NE  ARG D 429      38.383  14.055   5.702  1.00  0.00           N  
ATOM    483  CZ  ARG D 429      37.866  15.230   6.034  1.00  0.00           C  
ATOM    484  NH1 ARG D 429      37.668  15.525   7.318  1.00  0.00           N  
ATOM    485  NH2 ARG D 429      37.527  16.098   5.081  1.00  0.00           N  
ATOM    486  N   ARG D 431      35.535   9.506   4.024  1.00  0.00           N  
ATOM    487  CA  ARG D 431      35.015   9.063   2.732  1.00  0.00           C  
ATOM    488  C   ARG D 431      33.522   8.806   2.782  1.00  0.00           C  
ATOM    489  O   ARG D 431      32.765   9.345   1.992  1.00  0.00           O  
ATOM    490  CB  ARG D 431      35.740   7.795   2.268  1.00  0.00           C  
ATOM    491  CG  ARG D 431      36.907   8.080   1.355  1.00  0.00           C  
ATOM    492  CD  ARG D 431      37.346   6.833   0.634  1.00  0.00           C  
ATOM    493  NE  ARG D 431      38.355   6.100   1.379  1.00  0.00           N  
ATOM    494  CZ  ARG D 431      39.636   6.455   1.467  1.00  0.00           C  
ATOM    495  NH1 ARG D 431      40.073   7.548   0.850  1.00  0.00           N  
ATOM    496  NH2 ARG D 431      40.494   5.707   2.163  1.00  0.00           N  
ATOM    497  N   LEU D 432      33.107   7.988   3.730  1.00  0.00           N  
ATOM    498  CA  LEU D 432      31.713   7.650   3.882  1.00  0.00           C  
ATOM    499  C   LEU D 432      30.837   8.876   4.084  1.00  0.00           C  
ATOM    500  O   LEU D 432      29.776   8.983   3.480  1.00  0.00           O  
ATOM    501  CB  LEU D 432      31.551   6.685   5.053  1.00  0.00           C  
ATOM    502  CG  LEU D 432      30.169   6.040   5.190  1.00  0.00           C  
ATOM    503  CD1 LEU D 432      29.850   5.264   3.913  1.00  0.00           C  
ATOM    504  CD2 LEU D 432      30.138   5.129   6.404  1.00  0.00           C  
ATOM    505  N   ALA D 433      31.275   9.798   4.935  1.00  0.00           N  
ATOM    506  CA  ALA D 433      30.501  11.012   5.187  1.00  0.00           C  
ATOM    507  C   ALA D 433      30.463  11.822   3.904  1.00  0.00           C  
ATOM    508  O   ALA D 433      29.414  12.332   3.505  1.00  0.00           O  
ATOM    509  CB  ALA D 433      31.131  11.833   6.297  1.00  0.00           C  
ATOM    510  N   ALA D 434      31.611  11.930   3.249  1.00  0.00           N  
ATOM    511  CA  ALA D 434      31.681  12.674   2.000  1.00  0.00           C  
ATOM    512  C   ALA D 434      30.790  12.040   0.937  1.00  0.00           C  
ATOM    513  O   ALA D 434      30.003  12.723   0.294  1.00  0.00           O  
ATOM    514  CB  ALA D 434      33.131  12.747   1.502  1.00  0.00           C  
ATOM    515  N   LEU D 435      30.912  10.731   0.764  1.00  0.00           N  
ATOM    516  CA  LEU D 435      30.126  10.011  -0.225  1.00  0.00           C  
ATOM    517  C   LEU D 435      28.630  10.068   0.031  1.00  0.00           C  
ATOM    518  O   LEU D 435      27.846  10.031  -0.905  1.00  0.00           O  
ATOM    519  CB  LEU D 435      30.565   8.556  -0.284  1.00  0.00           C  
ATOM    520  CG  LEU D 435      30.796   8.011  -1.692  1.00  0.00           C  
ATOM    521  CD1 LEU D 435      31.346   6.599  -1.583  1.00  0.00           C  
ATOM    522  CD2 LEU D 435      29.510   8.038  -2.487  1.00  0.00           C  
ATOM    523  N   TYR D 436      28.229  10.145   1.292  1.00  0.00           N  
ATOM    524  CA  TYR D 436      26.812  10.213   1.612  1.00  0.00           C  
ATOM    525  C   TYR D 436      26.268  11.575   1.261  1.00  0.00           C  
ATOM    526  O   TYR D 436      25.127  11.709   0.834  1.00  0.00           O  
ATOM    527  CB  TYR D 436      26.574   9.944   3.092  1.00  0.00           C  
ATOM    528  CG  TYR D 436      25.936   8.615   3.352  1.00  0.00           C  
ATOM    529  CD1 TYR D 436      26.592   7.434   3.010  1.00  0.00           C  
ATOM    530  CD2 TYR D 436      24.667   8.536   3.913  1.00  0.00           C  
ATOM    531  CE1 TYR D 436      26.001   6.202   3.210  1.00  0.00           C  
ATOM    532  CE2 TYR D 436      24.059   7.315   4.128  1.00  0.00           C  
ATOM    533  CZ  TYR D 436      24.728   6.143   3.771  1.00  0.00           C  
ATOM    534  OH  TYR D 436      24.120   4.918   3.961  1.00  0.00           O  
ATOM    535  N   LEU D 437      27.086  12.597   1.456  1.00  0.00           N  
ATOM    536  CA  LEU D 437      26.666  13.951   1.132  1.00  0.00           C  
ATOM    537  C   LEU D 437      26.561  14.037  -0.385  1.00  0.00           C  
ATOM    538  O   LEU D 437      25.610  14.604  -0.919  1.00  0.00           O  
ATOM    539  CB  LEU D 437      27.689  14.975   1.662  1.00  0.00           C  
ATOM    540  CG  LEU D 437      27.679  15.307   3.161  1.00  0.00           C  
ATOM    541  CD1 LEU D 437      28.911  16.135   3.489  1.00  0.00           C  
ATOM    542  CD2 LEU D 437      26.386  16.042   3.524  1.00  0.00           C  
ATOM    543  N   ALA D 438      27.536  13.445  -1.069  1.00  0.00           N  
ATOM    544  CA  ALA D 438      27.572  13.448  -2.530  1.00  0.00           C  
ATOM    545  C   ALA D 438      26.338  12.787  -3.150  1.00  0.00           C  
ATOM    546  O   ALA D 438      25.806  13.260  -4.152  1.00  0.00           O  
ATOM    547  CB  ALA D 438      28.839  12.757  -3.030  1.00  0.00           C  
ATOM    548  N   VAL D 439      25.882  11.694  -2.557  1.00  0.00           N  
ATOM    549  CA  VAL D 439      24.713  11.005  -3.071  1.00  0.00           C  
ATOM    550  C   VAL D 439      23.479  11.905  -2.992  1.00  0.00           C  
ATOM    551  O   VAL D 439      22.526  11.718  -3.735  1.00  0.00           O  
ATOM    552  CB  VAL D 439      24.472   9.709  -2.291  1.00  0.00           C  
ATOM    553  CG1 VAL D 439      23.091   9.171  -2.576  1.00  0.00           C  
ATOM    554  CG2 VAL D 439      25.531   8.695  -2.673  1.00  0.00           C  
ATOM    555  N   GLY D 444      23.502  12.882  -2.091  1.00  0.00           N  
ATOM    556  CA  GLY D 444      22.370  13.775  -1.962  1.00  0.00           C  
ATOM    557  C   GLY D 444      21.816  14.008  -0.566  1.00  0.00           C  
ATOM    558  O   GLY D 444      20.815  14.700  -0.410  1.00  0.00           O  
ATOM    559  N   ILE D 445      22.434  13.440   0.460  1.00  0.00           N  
ATOM    560  CA  ILE D 445      21.935  13.659   1.813  1.00  0.00           C  
ATOM    561  C   ILE D 445      22.059  15.147   2.157  1.00  0.00           C  
ATOM    562  O   ILE D 445      23.131  15.750   1.989  1.00  0.00           O  
ATOM    563  CB  ILE D 445      22.725  12.821   2.852  1.00  0.00           C  
ATOM    564  CG1 ILE D 445      22.583  11.334   2.539  1.00  0.00           C  
ATOM    565  CG2 ILE D 445      22.175  13.079   4.248  1.00  0.00           C  
ATOM    566  CD1 ILE D 445      21.151  10.816   2.714  1.00  0.00           C  
ATOM    567  N   ASP D 460      20.963  15.741   2.627  1.00  0.00           N  
ATOM    568  CA  ASP D 460      20.949  17.165   2.981  1.00  0.00           C  
ATOM    569  C   ASP D 460      21.339  17.361   4.448  1.00  0.00           C  
ATOM    570  O   ASP D 460      20.553  17.074   5.356  1.00  0.00           O  
ATOM    571  CB  ASP D 460      19.551  17.741   2.745  1.00  0.00           C  
ATOM    572  CG  ASP D 460      19.543  19.256   2.679  1.00  0.00           C  
ATOM    573  OD1 ASP D 460      20.168  19.914   3.548  1.00  0.00           O  
ATOM    574  OD2 ASP D 460      18.901  19.788   1.746  1.00  0.00           O  
ATOM    575  N   PRO D 461      22.549  17.876   4.701  1.00  0.00           N  
ATOM    576  CA  PRO D 461      23.002  18.086   6.078  1.00  0.00           C  
ATOM    577  C   PRO D 461      22.131  19.007   6.925  1.00  0.00           C  
ATOM    578  O   PRO D 461      22.311  19.096   8.137  1.00  0.00           O  
ATOM    579  CB  PRO D 461      24.410  18.633   5.894  1.00  0.00           C  
ATOM    580  CG  PRO D 461      24.274  19.422   4.630  1.00  0.00           C  
ATOM    581  CD  PRO D 461      23.497  18.465   3.745  1.00  0.00           C  
ATOM    582  N   THR D 463      21.187  19.697   6.310  1.00  0.00           N  
ATOM    583  CA  THR D 463      20.346  20.591   7.088  1.00  0.00           C  
ATOM    584  C   THR D 463      18.988  19.959   7.303  1.00  0.00           C  
ATOM    585  O   THR D 463      18.255  20.308   8.227  1.00  0.00           O  
ATOM    586  CB  THR D 463      20.154  21.938   6.368  1.00  0.00           C  
ATOM    587  OG1 THR D 463      19.198  21.788   5.311  1.00  0.00           O  
ATOM    588  CG2 THR D 463      21.483  22.419   5.779  1.00  0.00           C  
ATOM    589  N   GLN D 471      18.661  19.012   6.440  1.00  0.00           N  
ATOM    590  CA  GLN D 471      17.382  18.337   6.507  1.00  0.00           C  
ATOM    591  C   GLN D 471      17.517  17.087   7.373  1.00  0.00           C  
ATOM    592  O   GLN D 471      16.574  16.688   8.058  1.00  0.00           O  
ATOM    593  CB  GLN D 471      16.933  17.978   5.083  1.00  0.00           C  
ATOM    594  CG  GLN D 471      15.456  17.669   4.939  1.00  0.00           C  
ATOM    595  CD  GLN D 471      14.580  18.864   5.253  1.00  0.00           C  
ATOM    596  OE1 GLN D 471      14.606  19.395   6.367  1.00  0.00           O  
ATOM    597  NE2 GLN D 471      13.806  19.306   4.261  1.00  0.00           N  
ATOM    598  N   ALA D 472      18.705  16.486   7.337  1.00  0.00           N  
ATOM    599  CA  ALA D 472      19.010  15.273   8.098  1.00  0.00           C  
ATOM    600  C   ALA D 472      20.198  15.495   9.044  1.00  0.00           C  
ATOM    601  O   ALA D 472      20.861  16.539   9.003  1.00  0.00           O  
ATOM    602  CB  ALA D 472      19.324  14.115   7.138  1.00  0.00           C  
ATOM    603  N   THR D 473      20.475  14.506   9.893  1.00  0.00           N  
ATOM    604  CA  THR D 473      21.586  14.609  10.830  1.00  0.00           C  
ATOM    605  C   THR D 473      22.632  13.558  10.482  1.00  0.00           C  
ATOM    606  O   THR D 473      22.371  12.364  10.577  1.00  0.00           O  
ATOM    607  CB  THR D 473      21.103  14.386  12.267  1.00  0.00           C  
ATOM    608  OG1 THR D 473      19.966  15.216  12.541  1.00  0.00           O  
ATOM    609  CG2 THR D 473      22.189  14.749  13.231  1.00  0.00           C  
ATOM    610  N   LEU D 474      23.801  14.007  10.053  1.00  0.00           N  
ATOM    611  CA  LEU D 474      24.865  13.090   9.687  1.00  0.00           C  
ATOM    612  C   LEU D 474      25.993  13.298  10.685  1.00  0.00           C  
ATOM    613  O   LEU D 474      26.599  14.370  10.714  1.00  0.00           O  
ATOM    614  CB  LEU D 474      25.370  13.390   8.274  1.00  0.00           C  
ATOM    615  CG  LEU D 474      26.584  12.595   7.795  1.00  0.00           C  
ATOM    616  CD1 LEU D 474      26.188  11.144   7.635  1.00  0.00           C  
ATOM    617  CD2 LEU D 474      27.105  13.158   6.496  1.00  0.00           C  
ATOM    618  N   PHE D 475      26.284  12.286  11.501  1.00  0.00           N  
ATOM    619  CA  PHE D 475      27.336  12.420  12.509  1.00  0.00           C  
ATOM    620  C   PHE D 475      28.118  11.162  12.755  1.00  0.00           C  
ATOM    621  O   PHE D 475      27.647  10.063  12.461  1.00  0.00           O  
ATOM    622  CB  PHE D 475      26.728  12.837  13.831  1.00  0.00           C  
ATOM    623  CG  PHE D 475      25.908  11.773  14.475  1.00  0.00           C  
ATOM    624  CD1 PHE D 475      24.701  11.375  13.922  1.00  0.00           C  
ATOM    625  CD2 PHE D 475      26.326  11.201  15.669  1.00  0.00           C  
ATOM    626  CE1 PHE D 475      23.901  10.420  14.554  1.00  0.00           C  
ATOM    627  CE2 PHE D 475      25.541  10.242  16.320  1.00  0.00           C  
ATOM    628  CZ  PHE D 475      24.326   9.851  15.763  1.00  0.00           C  
ATOM    629  N   ILE D 476      29.312  11.334  13.313  1.00  0.00           N  
ATOM    630  CA  ILE D 476      30.168  10.199  13.652  1.00  0.00           C  
ATOM    631  C   ILE D 476      29.806   9.698  15.060  1.00  0.00           C  
ATOM    632  O   ILE D 476      29.783  10.476  16.008  1.00  0.00           O  
ATOM    633  CB  ILE D 476      31.621  10.613  13.629  1.00  0.00           C  
ATOM    634  CG1 ILE D 476      31.976  11.139  12.234  1.00  0.00           C  
ATOM    635  CG2 ILE D 476      32.496   9.447  14.031  1.00  0.00           C  
ATOM    636  CD1 ILE D 476      33.366  11.750  12.134  1.00  0.00           C  
ATOM    637  N   GLN D 477      29.506   8.407  15.189  1.00  0.00           N  
ATOM    638  CA  GLN D 477      29.097   7.814  16.469  1.00  0.00           C  
ATOM    639  C   GLN D 477      29.937   8.191  17.697  1.00  0.00           C  
ATOM    640  O   GLN D 477      29.396   8.722  18.662  1.00  0.00           O  
ATOM    641  CB  GLN D 477      29.062   6.296  16.333  1.00  0.00           C  
ATOM    642  CG  GLN D 477      28.654   5.547  17.575  1.00  0.00           C  
ATOM    643  CD  GLN D 477      28.702   4.048  17.347  1.00  0.00           C  
ATOM    644  OE1 GLN D 477      29.655   3.538  16.741  1.00  0.00           O  
ATOM    645  NE2 GLN D 477      27.676   3.332  17.821  1.00  0.00           N  
ATOM    646  N   SER D 478      31.243   7.918  17.659  1.00  0.00           N  
ATOM    647  CA  SER D 478      32.125   8.212  18.781  1.00  0.00           C  
ATOM    648  C   SER D 478      32.155   9.662  19.271  1.00  0.00           C  
ATOM    649  O   SER D 478      32.618   9.920  20.385  1.00  0.00           O  
ATOM    650  CB  SER D 478      33.544   7.788  18.455  1.00  0.00           C  
ATOM    651  OG  SER D 478      34.102   8.572  17.446  1.00  0.00           O  
ATOM    652  N   GLU D 479      31.688  10.608  18.455  1.00  0.00           N  
ATOM    653  CA  GLU D 479      31.681  12.012  18.853  1.00  0.00           C  
ATOM    654  C   GLU D 479      30.457  12.340  19.700  1.00  0.00           C  
ATOM    655  O   GLU D 479      30.253  13.490  20.112  1.00  0.00           O  
ATOM    656  CB  GLU D 479      31.725  12.926  17.636  1.00  0.00           C  
ATOM    657  CG  GLU D 479      32.845  12.593  16.684  1.00  0.00           C  
ATOM    658  CD  GLU D 479      33.087  13.667  15.627  1.00  0.00           C  
ATOM    659  OE1 GLU D 479      32.113  14.292  15.140  1.00  0.00           O  
ATOM    660  OE2 GLU D 479      34.267  13.868  15.267  1.00  0.00           O  
ATOM    661  N   VAL D 482      29.634  11.328  19.941  1.00  0.00           N  
ATOM    662  CA  VAL D 482      28.464  11.485  20.789  1.00  0.00           C  
ATOM    663  C   VAL D 482      28.632  10.436  21.889  1.00  0.00           C  
ATOM    664  O   VAL D 482      28.251   9.274  21.733  1.00  0.00           O  
ATOM    665  CB  VAL D 482      27.162  11.239  20.025  1.00  0.00           C  
ATOM    666  CG1 VAL D 482      25.979  11.286  20.978  1.00  0.00           C  
ATOM    667  CG2 VAL D 482      27.010  12.276  18.940  1.00  0.00           C  
ATOM    668  N   PRO D 483      29.223  10.841  23.023  1.00  0.00           N  
ATOM    669  CA  PRO D 483      29.477   9.969  24.174  1.00  0.00           C  
ATOM    670  C   PRO D 483      28.277   9.226  24.713  1.00  0.00           C  
ATOM    671  O   PRO D 483      28.423   8.135  25.241  1.00  0.00           O  
ATOM    672  CB  PRO D 483      30.072  10.920  25.196  1.00  0.00           C  
ATOM    673  CG  PRO D 483      30.777  11.943  24.308  1.00  0.00           C  
ATOM    674  CD  PRO D 483      29.732  12.201  23.273  1.00  0.00           C  
ATOM    675  N   ALA D 485      27.096   9.816  24.597  1.00  0.00           N  
ATOM    676  CA  ALA D 485      25.889   9.169  25.097  1.00  0.00           C  
ATOM    677  C   ALA D 485      25.787   7.711  24.627  1.00  0.00           C  
ATOM    678  O   ALA D 485      25.258   6.849  25.342  1.00  0.00           O  
ATOM    679  CB  ALA D 485      24.653   9.952  24.654  1.00  0.00           C  
ATOM    680  N   HIS D 486      26.296   7.438  23.426  1.00  0.00           N  
ATOM    681  CA  HIS D 486      26.252   6.093  22.863  1.00  0.00           C  
ATOM    682  C   HIS D 486      26.956   5.087  23.763  1.00  0.00           C  
ATOM    683  O   HIS D 486      26.416   4.026  24.050  1.00  0.00           O  
ATOM    684  CB  HIS D 486      26.888   6.081  21.467  1.00  0.00           C  
ATOM    685  CG  HIS D 486      25.958   6.517  20.365  1.00  0.00           C  
ATOM    686  ND1 HIS D 486      25.453   7.796  20.262  1.00  0.00           N  
ATOM    687  CD2 HIS D 486      25.454   5.837  19.309  1.00  0.00           C  
ATOM    688  CE1 HIS D 486      24.685   7.884  19.191  1.00  0.00           C  
ATOM    689  NE2 HIS D 486      24.668   6.708  18.595  1.00  0.00           N  
ATOM    690  N   ALA D 489      28.162   5.414  24.213  1.00  0.00           N  
ATOM    691  CA  ALA D 489      28.916   4.506  25.080  1.00  0.00           C  
ATOM    692  C   ALA D 489      28.292   4.443  26.478  1.00  0.00           C  
ATOM    693  O   ALA D 489      28.294   3.397  27.116  1.00  0.00           O  
ATOM    694  CB  ALA D 489      30.360   4.957  25.164  1.00  0.00           C  
ATOM    695  N   GLN D 490      27.757   5.564  26.944  1.00  0.00           N  
ATOM    696  CA  GLN D 490      27.141   5.607  28.249  1.00  0.00           C  
ATOM    697  C   GLN D 490      25.880   4.785  28.290  1.00  0.00           C  
ATOM    698  O   GLN D 490      25.655   4.032  29.233  1.00  0.00           O  
ATOM    699  CB  GLN D 490      26.806   7.037  28.624  1.00  0.00           C  
ATOM    700  CG  GLN D 490      28.002   7.893  28.917  1.00  0.00           C  
ATOM    701  CD  GLN D 490      27.606   9.303  29.223  1.00  0.00           C  
ATOM    702  OE1 GLN D 490      27.168  10.030  28.337  1.00  0.00           O  
ATOM    703  NE2 GLN D 490      27.725   9.697  30.492  1.00  0.00           N  
ATOM    704  N   ALA D 494      25.044   4.952  27.269  1.00  0.00           N  
ATOM    705  CA  ALA D 494      23.779   4.225  27.174  1.00  0.00           C  
ATOM    706  C   ALA D 494      24.080   2.752  26.928  1.00  0.00           C  
ATOM    707  O   ALA D 494      23.390   1.877  27.462  1.00  0.00           O  
ATOM    708  CB  ALA D 494      22.940   4.781  26.049  1.00  0.00           C  
ATOM    709  N   ALA D 495      25.113   2.480  26.132  1.00  0.00           N  
ATOM    710  CA  ALA D 495      25.502   1.113  25.846  1.00  0.00           C  
ATOM    711  C   ALA D 495      25.801   0.343  27.112  1.00  0.00           C  
ATOM    712  O   ALA D 495      25.435  -0.818  27.224  1.00  0.00           O  
ATOM    713  CB  ALA D 495      26.692   1.097  24.936  1.00  0.00           C  
ATOM    714  N   TRP D 496      26.459   0.990  28.071  1.00  0.00           N  
ATOM    715  CA  TRP D 496      26.786   0.335  29.342  1.00  0.00           C  
ATOM    716  C   TRP D 496      25.548   0.047  30.169  1.00  0.00           C  
ATOM    717  O   TRP D 496      25.381  -1.044  30.677  1.00  0.00           O  
ATOM    718  CB  TRP D 496      27.759   1.165  30.188  1.00  0.00           C  
ATOM    719  CG  TRP D 496      28.007   0.538  31.528  1.00  0.00           C  
ATOM    720  CD1 TRP D 496      27.558   0.987  32.744  1.00  0.00           C  
ATOM    721  CD2 TRP D 496      28.645  -0.719  31.780  1.00  0.00           C  
ATOM    722  NE1 TRP D 496      27.868   0.091  33.725  1.00  0.00           N  
ATOM    723  CE2 TRP D 496      28.537  -0.970  33.167  1.00  0.00           C  
ATOM    724  CE3 TRP D 496      29.297  -1.661  30.971  1.00  0.00           C  
ATOM    725  CZ2 TRP D 496      29.056  -2.141  33.765  1.00  0.00           C  
ATOM    726  CZ3 TRP D 496      29.809  -2.814  31.559  1.00  0.00           C  
ATOM    727  CH2 TRP D 496      29.687  -3.044  32.945  1.00  0.00           C  
ATOM    728  N   MET D 498      24.670   1.013  30.313  1.00  0.00           N  
ATOM    729  CA  MET D 498      23.494   0.749  31.092  1.00  0.00           C  
ATOM    730  C   MET D 498      22.692  -0.398  30.527  1.00  0.00           C  
ATOM    731  O   MET D 498      22.191  -1.238  31.267  1.00  0.00           O  
ATOM    732  CB  MET D 498      22.629   1.994  31.188  1.00  0.00           C  
ATOM    733  CG  MET D 498      23.303   3.115  31.909  1.00  0.00           C  
ATOM    734  SD  MET D 498      22.179   4.438  32.203  1.00  0.00           S  
ATOM    735  CE  MET D 498      22.729   5.566  30.926  1.00  0.00           C  
ATOM    736  N   LEU D 499      22.553  -0.462  29.210  1.00  0.00           N  
ATOM    737  CA  LEU D 499      21.768  -1.557  28.636  1.00  0.00           C  
ATOM    738  C   LEU D 499      22.469  -2.915  28.836  1.00  0.00           C  
ATOM    739  O   LEU D 499      21.787  -3.931  29.039  1.00  0.00           O  
ATOM    740  CB  LEU D 499      21.488  -1.290  27.155  1.00  0.00           C  
ATOM    741  CG  LEU D 499      20.606  -0.074  26.853  1.00  0.00           C  
ATOM    742  CD1 LEU D 499      20.434   0.014  25.364  1.00  0.00           C  
ATOM    743  CD2 LEU D 499      19.255  -0.174  27.549  1.00  0.00           C  
ATOM    744  N   GLN D 500      23.809  -2.934  28.794  1.00  0.00           N  
ATOM    745  CA  GLN D 500      24.543  -4.175  29.031  1.00  0.00           C  
ATOM    746  C   GLN D 500      24.179  -4.743  30.390  1.00  0.00           C  
ATOM    747  O   GLN D 500      24.323  -5.928  30.626  1.00  0.00           O  
ATOM    748  CB  GLN D 500      26.053  -3.976  28.997  1.00  0.00           C  
ATOM    749  CG  GLN D 500      26.656  -3.962  27.629  1.00  0.00           C  
ATOM    750  CD  GLN D 500      28.159  -4.074  27.671  1.00  0.00           C  
ATOM    751  OE1 GLN D 500      28.690  -4.982  28.285  1.00  0.00           O  
ATOM    752  NE2 GLN D 500      28.856  -3.147  27.020  1.00  0.00           N  
ATOM    753  N   CYS D 841      23.700  -3.894  31.285  1.00  0.00           N  
ATOM    754  CA  CYS D 841      23.338  -4.341  32.615  1.00  0.00           C  
ATOM    755  C   CYS D 841      21.950  -4.927  32.707  1.00  0.00           C  
ATOM    756  O   CYS D 841      21.620  -5.558  33.712  1.00  0.00           O  
ATOM    757  CB  CYS D 841      23.479  -3.196  33.633  1.00  0.00           C  
ATOM    758  SG  CYS D 841      25.188  -2.635  33.820  1.00  0.00           S  
ATOM    759  N   ILE D 844      21.119  -4.717  31.694  1.00  0.00           N  
ATOM    760  CA  ILE D 844      19.774  -5.275  31.752  1.00  0.00           C  
ATOM    761  C   ILE D 844      19.605  -6.364  30.721  1.00  0.00           C  
ATOM    762  O   ILE D 844      18.574  -7.013  30.684  1.00  0.00           O  
ATOM    763  CB  ILE D 844      18.678  -4.217  31.538  1.00  0.00           C  
ATOM    764  CG1 ILE D 844      18.698  -3.720  30.100  1.00  0.00           C  
ATOM    765  CG2 ILE D 844      18.885  -3.054  32.493  1.00  0.00           C  
ATOM    766  CD1 ILE D 844      17.633  -2.665  29.823  1.00  0.00           C  
ATOM    767  N   VAL D 845      20.613  -6.576  29.887  1.00  0.00           N  
ATOM    768  CA  VAL D 845      20.519  -7.637  28.906  1.00  0.00           C  
ATOM    769  C   VAL D 845      21.158  -8.875  29.519  1.00  0.00           C  
ATOM    770  O   VAL D 845      22.206  -8.777  30.158  1.00  0.00           O  
ATOM    771  CB  VAL D 845      21.275  -7.297  27.631  1.00  0.00           C  
ATOM    772  CG1 VAL D 845      22.710  -6.978  27.933  1.00  0.00           C  
ATOM    773  CG2 VAL D 845      21.194  -8.458  26.653  1.00  0.00           C  
ATOM    774  N   TYR D 846      20.537 -10.040  29.342  1.00  0.00           N  
ATOM    775  CA  TYR D 846      21.070 -11.292  29.897  1.00  0.00           C  
ATOM    776  C   TYR D 846      22.178 -11.877  29.027  1.00  0.00           C  
ATOM    777  O   TYR D 846      22.190 -11.686  27.818  1.00  0.00           O  
ATOM    778  CB  TYR D 846      19.951 -12.314  30.047  1.00  0.00           C  
ATOM    779  CG  TYR D 846      18.813 -11.836  30.909  1.00  0.00           C  
ATOM    780  CD1 TYR D 846      18.998 -11.573  32.257  1.00  0.00           C  
ATOM    781  CD2 TYR D 846      17.546 -11.638  30.369  1.00  0.00           C  
ATOM    782  CE1 TYR D 846      17.943 -11.125  33.055  1.00  0.00           C  
ATOM    783  CE2 TYR D 846      16.481 -11.187  31.153  1.00  0.00           C  
ATOM    784  CZ  TYR D 846      16.688 -10.932  32.499  1.00  0.00           C  
ATOM    785  OH  TYR D 846      15.652 -10.481  33.291  1.00  0.00           O  
ATOM    786  N   ILE D 847      23.110 -12.598  29.644  1.00  0.00           N  
ATOM    787  CA  ILE D 847      24.229 -13.180  28.897  1.00  0.00           C  
ATOM    788  C   ILE D 847      23.704 -14.107  27.819  1.00  0.00           C  
ATOM    789  O   ILE D 847      24.277 -14.193  26.733  1.00  0.00           O  
ATOM    790  CB  ILE D 847      25.184 -13.986  29.807  1.00  0.00           C  
ATOM    791  CG1 ILE D 847      25.442 -13.210  31.103  1.00  0.00           C  
ATOM    792  CG2 ILE D 847      26.504 -14.232  29.069  1.00  0.00           C  
ATOM    793  CD1 ILE D 847      26.137 -14.025  32.190  1.00  0.00           C  
ATOM    794  N   GLY D 848      22.618 -14.813  28.131  1.00  0.00           N  
ATOM    795  CA  GLY D 848      22.027 -15.724  27.165  1.00  0.00           C  
ATOM    796  C   GLY D 848      21.591 -15.014  25.891  1.00  0.00           C  
ATOM    797  O   GLY D 848      21.910 -15.450  24.781  1.00  0.00           O  
ATOM    798  N   GLU D 849      20.866 -13.910  26.046  1.00  0.00           N  
ATOM    799  CA  GLU D 849      20.400 -13.151  24.899  1.00  0.00           C  
ATOM    800  C   GLU D 849      21.547 -12.753  23.984  1.00  0.00           C  
ATOM    801  O   GLU D 849      21.369 -12.636  22.782  1.00  0.00           O  
ATOM    802  CB  GLU D 849      19.638 -11.906  25.360  1.00  0.00           C  
ATOM    803  CG  GLU D 849      18.445 -12.215  26.226  1.00  0.00           C  
ATOM    804  CD  GLU D 849      17.685 -10.973  26.627  1.00  0.00           C  
ATOM    805  OE1 GLU D 849      18.242 -10.136  27.362  1.00  0.00           O  
ATOM    806  OE2 GLU D 849      16.525 -10.824  26.203  1.00  0.00           O  
ATOM    807  N   LEU D 850      22.731 -12.566  24.551  1.00  0.00           N  
ATOM    808  CA  LEU D 850      23.899 -12.167  23.770  1.00  0.00           C  
ATOM    809  C   LEU D 850      24.557 -13.329  23.060  1.00  0.00           C  
ATOM    810  O   LEU D 850      24.867 -13.248  21.867  1.00  0.00           O  
ATOM    811  CB  LEU D 850      24.944 -11.487  24.664  1.00  0.00           C  
ATOM    812  CG  LEU D 850      24.712 -10.041  25.106  1.00  0.00           C  
ATOM    813  CD1 LEU D 850      25.834  -9.628  26.035  1.00  0.00           C  
ATOM    814  CD2 LEU D 850      24.660  -9.126  23.895  1.00  0.00           C  
ATOM    815  N   GLU D 851      24.782 -14.407  23.810  1.00  0.00           N  
ATOM    816  CA  GLU D 851      25.427 -15.610  23.268  1.00  0.00           C  
ATOM    817  C   GLU D 851      24.521 -16.358  22.285  1.00  0.00           C  
ATOM    818  O   GLU D 851      25.000 -17.178  21.499  1.00  0.00           O  
ATOM    819  CB  GLU D 851      25.881 -16.560  24.404  1.00  0.00           C  
ATOM    820  CG  GLU D 851      26.959 -15.964  25.340  1.00  0.00           C  
ATOM    821  CD  GLU D 851      27.927 -16.999  25.926  1.00  0.00           C  
ATOM    822  OE1 GLU D 851      27.457 -18.045  26.435  1.00  0.00           O  
ATOM    823  OE2 GLU D 851      29.161 -16.753  25.891  1.00  0.00           O  
ATOM    824  N   ARG D1082      23.224 -16.052  22.318  1.00  0.00           N  
ATOM    825  CA  ARG D1082      22.275 -16.701  21.430  1.00  0.00           C  
ATOM    826  C   ARG D1082      22.182 -15.956  20.105  1.00  0.00           C  
ATOM    827  O   ARG D1082      21.653 -16.482  19.128  1.00  0.00           O  
ATOM    828  CB  ARG D1082      20.882 -16.802  22.078  1.00  0.00           C  
ATOM    829  CG  ARG D1082      20.026 -15.541  21.998  1.00  0.00           C  
ATOM    830  CD  ARG D1082      18.576 -15.772  22.467  1.00  0.00           C  
ATOM    831  NE  ARG D1082      17.611 -14.961  21.706  1.00  0.00           N  
ATOM    832  CZ  ARG D1082      17.529 -13.628  21.736  1.00  0.00           C  
ATOM    833  NH1 ARG D1082      18.351 -12.915  22.500  1.00  0.00           N  
ATOM    834  NH2 ARG D1082      16.630 -13.001  20.982  1.00  0.00           N  
ATOM    835  N   MET D1083      22.707 -14.735  20.070  1.00  0.00           N  
ATOM    836  CA  MET D1083      22.679 -13.933  18.853  1.00  0.00           C  
ATOM    837  C   MET D1083      23.374 -14.702  17.743  1.00  0.00           C  
ATOM    838  O   MET D1083      24.564 -15.003  17.855  1.00  0.00           O  
ATOM    839  CB  MET D1083      23.400 -12.607  19.066  1.00  0.00           C  
ATOM    840  CG  MET D1083      22.948 -11.530  18.113  1.00  0.00           C  
ATOM    841  SD  MET D1083      21.646 -10.486  18.824  1.00  0.00           S  
ATOM    842  CE  MET D1083      20.322 -11.685  19.171  1.00  0.00           C  
ATOM    843  N   THR D1085      22.630 -15.015  16.678  1.00  0.00           N  
ATOM    844  CA  THR D1085      23.153 -15.776  15.532  1.00  0.00           C  
ATOM    845  C   THR D1085      24.269 -15.042  14.781  1.00  0.00           C  
ATOM    846  O   THR D1085      25.064 -15.676  14.078  1.00  0.00           O  
ATOM    847  CB  THR D1085      22.023 -16.157  14.512  1.00  0.00           C  
ATOM    848  OG1 THR D1085      21.004 -16.919  15.178  1.00  0.00           O  
ATOM    849  CG2 THR D1085      22.591 -17.012  13.378  1.00  0.00           C  
ATOM    850  N   GLN D1098      24.325 -13.715  14.913  1.00  0.00           N  
ATOM    851  CA  GLN D1098      25.383 -12.926  14.260  1.00  0.00           C  
ATOM    852  C   GLN D1098      26.642 -13.111  15.130  1.00  0.00           C  
ATOM    853  O   GLN D1098      27.774 -12.882  14.682  1.00  0.00           O  
ATOM    854  CB  GLN D1098      24.994 -11.442  14.182  1.00  0.00           C  
ATOM    855  CG  GLN D1098      25.929 -10.572  13.318  1.00  0.00           C  
ATOM    856  CD  GLN D1098      25.504 -10.479  11.853  1.00  0.00           C  
ATOM    857  OE1 GLN D1098      26.048  -9.676  11.087  1.00  0.00           O  
ATOM    858  NE2 GLN D1098      24.533 -11.301  11.460  1.00  0.00           N  
ATOM    859  N   PHE D1099      26.412 -13.526  16.379  1.00  0.00           N  
ATOM    860  CA  PHE D1099      27.482 -13.802  17.326  1.00  0.00           C  
ATOM    861  C   PHE D1099      27.989 -15.226  17.091  1.00  0.00           C  
ATOM    862  O   PHE D1099      29.165 -15.434  16.804  1.00  0.00           O  
ATOM    863  CB  PHE D1099      26.993 -13.687  18.775  1.00  0.00           C  
ATOM    864  CG  PHE D1099      27.836 -14.477  19.755  1.00  0.00           C  
ATOM    865  CD1 PHE D1099      29.163 -14.122  20.008  1.00  0.00           C  
ATOM    866  CD2 PHE D1099      27.321 -15.616  20.376  1.00  0.00           C  
ATOM    867  CE1 PHE D1099      29.968 -14.889  20.863  1.00  0.00           C  
ATOM    868  CE2 PHE D1099      28.114 -16.391  21.232  1.00  0.00           C  
ATOM    869  CZ  PHE D1099      29.443 -16.025  21.474  1.00  0.00           C  
ATOM    870  N   LYS D1100      27.088 -16.199  17.216  1.00  0.00           N  
ATOM    871  CA  LYS D1100      27.433 -17.612  17.030  1.00  0.00           C  
ATOM    872  C   LYS D1100      28.110 -17.895  15.672  1.00  0.00           C  
ATOM    873  O   LYS D1100      28.738 -18.945  15.488  1.00  0.00           O  
ATOM    874  CB  LYS D1100      26.174 -18.483  17.170  1.00  0.00           C  
ATOM    875  CG  LYS D1100      25.374 -18.218  18.443  1.00  0.00           C  
ATOM    876  CD  LYS D1100      24.015 -18.915  18.421  1.00  0.00           C  
ATOM    877  CE  LYS D1100      24.106 -20.389  18.787  1.00  0.00           C  
ATOM    878  NZ  LYS D1100      24.940 -21.183  17.849  1.00  0.00           N  
ATOM    879  N   GLU D1101      27.981 -16.953  14.735  1.00  0.00           N  
ATOM    880  CA  GLU D1101      28.574 -17.078  13.399  1.00  0.00           C  
ATOM    881  C   GLU D1101      30.091 -16.872  13.403  1.00  0.00           C  
ATOM    882  O   GLU D1101      30.847 -17.748  12.970  1.00  0.00           O  
ATOM    883  CB  GLU D1101      27.928 -16.072  12.425  1.00  0.00           C  
ATOM    884  CG  GLU D1101      26.699 -16.584  11.670  1.00  0.00           C  
ATOM    885  CD  GLU D1101      26.132 -15.555  10.696  1.00  0.00           C  
ATOM    886  OE1 GLU D1101      25.542 -14.549  11.148  1.00  0.00           O  
ATOM    887  OE2 GLU D1101      26.292 -15.748   9.473  1.00  0.00           O  
ATOM    888  N   LYS D1102      30.530 -15.715  13.898  1.00  0.00           N  
ATOM    889  CA  LYS D1102      31.957 -15.383  13.945  1.00  0.00           C  
ATOM    890  C   LYS D1102      32.685 -15.953  15.171  1.00  0.00           C  
ATOM    891  O   LYS D1102      33.922 -15.931  15.225  1.00  0.00           O  
ATOM    892  CB  LYS D1102      32.143 -13.861  13.893  1.00  0.00           C  
ATOM    893  CG  LYS D1102      31.550 -13.191  12.654  1.00  0.00           C  
ATOM    894  CD  LYS D1102      31.968 -11.733  12.565  1.00  0.00           C  
ATOM    895  CE  LYS D1102      31.363 -11.049  11.348  1.00  0.00           C  
ATOM    896  NZ  LYS D1102      31.862  -9.650  11.193  1.00  0.00           N  
ATOM    897  N   SER D1103      31.915 -16.472  16.134  1.00  0.00           N  
ATOM    898  CA  SER D1103      32.461 -17.057  17.369  1.00  0.00           C  
ATOM    899  C   SER D1103      32.811 -18.536  17.204  1.00  0.00           C  
ATOM    900  O   SER D1103      33.243 -19.200  18.154  1.00  0.00           O  
ATOM    901  CB  SER D1103      31.465 -16.887  18.536  1.00  0.00           C  
ATOM    902  OG  SER D1103      30.285 -17.656  18.366  1.00  0.00           O  
ATOM    903  N   ALA D1104      32.623 -19.042  15.988  1.00  0.00           N  
ATOM    904  CA  ALA D1104      32.910 -20.438  15.674  1.00  0.00           C  
ATOM    905  C   ALA D1104      34.238 -20.585  14.925  1.00  0.00           C  
ATOM    906  O   ALA D1104      34.996 -21.525  15.178  1.00  0.00           O  
ATOM    907  CB  ALA D1104      31.763 -21.031  14.844  1.00  0.00           C  
ATOM    908  N   GLY D1105      34.511 -19.647  14.015  1.00  0.00           N  
ATOM    909  CA  GLY D1105      35.739 -19.676  13.229  1.00  0.00           C  
ATOM    910  C   GLY D1105      36.882 -18.802  13.733  1.00  0.00           C  
ATOM    911  O   GLY D1105      37.290 -17.846  13.058  1.00  0.00           O  
ATOM    912  N   ALA D1106      37.392 -19.143  14.921  1.00  0.00           N  
ATOM    913  CA  ALA D1106      38.500 -18.438  15.574  1.00  0.00           C  
ATOM    914  C   ALA D1106      38.876 -19.065  16.934  1.00  0.00           C  
ATOM    915  O   ALA D1106      38.069 -19.767  17.560  1.00  0.00           O  
ATOM    916  CB  ALA D1106      38.141 -16.965  15.761  1.00  0.00           C  
ATOM    917  N   ALA D1107      40.109 -18.813  17.375  1.00  0.00           N  
ATOM    918  CA  ALA D1107      40.601 -19.319  18.658  1.00  0.00           C  
ATOM    919  C   ALA D1107      40.143 -18.361  19.762  1.00  0.00           C  
ATOM    920  O   ALA D1107      39.592 -18.785  20.781  1.00  0.00           O  
ATOM    921  CB  ALA D1107      42.133 -19.413  18.638  1.00  0.00           C  
ATOM    922  N   ALA D1179      40.376 -17.067  19.536  1.00  0.00           N  
ATOM    923  CA  ALA D1179      39.986 -16.011  20.470  1.00  0.00           C  
ATOM    924  C   ALA D1179      39.527 -14.739  19.726  1.00  0.00           C  
ATOM    925  O   ALA D1179      40.275 -14.160  18.932  1.00  0.00           O  
ATOM    926  CB  ALA D1179      41.147 -15.689  21.399  1.00  0.00           C  
ATOM    927  N   ALA D1192      38.291 -14.317  19.990  1.00  0.00           N  
ATOM    928  CA  ALA D1192      37.723 -13.123  19.371  1.00  0.00           C  
ATOM    929  C   ALA D1192      37.591 -11.992  20.406  1.00  0.00           C  
ATOM    930  O   ALA D1192      37.566 -12.243  21.621  1.00  0.00           O  
ATOM    931  CB  ALA D1192      36.357 -13.454  18.770  1.00  0.00           C  
ATOM    932  N   ALA D1193      37.523 -10.751  19.923  1.00  0.00           N  
ATOM    933  CA  ALA D1193      37.369  -9.590  20.792  1.00  0.00           C  
ATOM    934  C   ALA D1193      36.038  -9.707  21.510  1.00  0.00           C  
ATOM    935  O   ALA D1193      35.038 -10.092  20.919  1.00  0.00           O  
ATOM    936  CB  ALA D1193      37.391  -8.315  19.967  1.00  0.00           C  
ATOM    937  N   ALA D1194      36.021  -9.379  22.788  1.00  0.00           N  
ATOM    938  CA  ALA D1194      34.785  -9.448  23.540  1.00  0.00           C  
ATOM    939  C   ALA D1194      33.761  -8.509  22.901  1.00  0.00           C  
ATOM    940  O   ALA D1194      32.565  -8.592  23.190  1.00  0.00           O  
ATOM    941  CB  ALA D1194      35.033  -9.050  24.996  1.00  0.00           C  
ATOM    942  N   GLY D1195      34.239  -7.619  22.030  1.00  0.00           N  
ATOM    943  CA  GLY D1195      33.361  -6.662  21.370  1.00  0.00           C  
ATOM    944  C   GLY D1195      32.411  -7.324  20.399  1.00  0.00           C  
ATOM    945  O   GLY D1195      31.319  -6.811  20.130  1.00  0.00           O  
ATOM    946  N   LEU D1196      32.840  -8.475  19.883  1.00  0.00           N  
ATOM    947  CA  LEU D1196      32.053  -9.260  18.936  1.00  0.00           C  
ATOM    948  C   LEU D1196      30.890  -9.939  19.635  1.00  0.00           C  
ATOM    949  O   LEU D1196      30.025 -10.510  18.994  1.00  0.00           O  
ATOM    950  CB  LEU D1196      32.925 -10.320  18.275  1.00  0.00           C  
ATOM    951  CG  LEU D1196      33.165 -10.179  16.781  1.00  0.00           C  
ATOM    952  CD1 LEU D1196      33.733  -8.820  16.466  1.00  0.00           C  
ATOM    953  CD2 LEU D1196      34.129 -11.263  16.337  1.00  0.00           C  
ATOM    954  N   LEU D1198      30.874  -9.878  20.955  1.00  0.00           N  
ATOM    955  CA  LEU D1198      29.801 -10.488  21.710  1.00  0.00           C  
ATOM    956  C   LEU D1198      29.009  -9.443  22.472  1.00  0.00           C  
ATOM    957  O   LEU D1198      27.904  -9.706  22.963  1.00  0.00           O  
ATOM    958  CB  LEU D1198      30.369 -11.511  22.701  1.00  0.00           C  
ATOM    959  CG  LEU D1198      29.477 -11.905  23.901  1.00  0.00           C  
ATOM    960  CD1 LEU D1198      28.301 -12.740  23.428  1.00  0.00           C  
ATOM    961  CD2 LEU D1198      30.284 -12.689  24.917  1.00  0.00           C  
ATOM    962  N   THR D1199      29.575  -8.249  22.585  1.00  0.00           N  
ATOM    963  CA  THR D1199      28.909  -7.193  23.342  1.00  0.00           C  
ATOM    964  C   THR D1199      28.453  -5.984  22.547  1.00  0.00           C  
ATOM    965  O   THR D1199      28.069  -4.986  23.144  1.00  0.00           O  
ATOM    966  CB  THR D1199      29.813  -6.707  24.486  1.00  0.00           C  
ATOM    967  OG1 THR D1199      31.074  -6.283  23.944  1.00  0.00           O  
ATOM    968  CG2 THR D1199      30.045  -7.832  25.472  1.00  0.00           C  
ATOM    969  N   TYR D1200      28.480  -6.069  21.218  1.00  0.00           N  
ATOM    970  CA  TYR D1200      28.038  -4.941  20.407  1.00  0.00           C  
ATOM    971  C   TYR D1200      26.526  -4.770  20.376  1.00  0.00           C  
ATOM    972  O   TYR D1200      26.044  -3.676  20.169  1.00  0.00           O  
ATOM    973  CB  TYR D1200      28.570  -5.035  18.978  1.00  0.00           C  
ATOM    974  CG  TYR D1200      27.943  -6.127  18.152  1.00  0.00           C  
ATOM    975  CD1 TYR D1200      26.750  -5.920  17.467  1.00  0.00           C  
ATOM    976  CD2 TYR D1200      28.537  -7.381  18.073  1.00  0.00           C  
ATOM    977  CE1 TYR D1200      26.160  -6.946  16.721  1.00  0.00           C  
ATOM    978  CE2 TYR D1200      27.966  -8.412  17.333  1.00  0.00           C  
ATOM    979  CZ  TYR D1200      26.774  -8.192  16.659  1.00  0.00           C  
ATOM    980  OH  TYR D1200      26.216  -9.234  15.948  1.00  0.00           O  
ATOM    981  N   PRO D1201      25.755  -5.843  20.575  1.00  0.00           N  
ATOM    982  CA  PRO D1201      24.302  -5.680  20.551  1.00  0.00           C  
ATOM    983  C   PRO D1201      23.818  -4.566  21.454  1.00  0.00           C  
ATOM    984  O   PRO D1201      23.081  -3.686  21.009  1.00  0.00           O  
ATOM    985  CB  PRO D1201      23.796  -7.042  20.986  1.00  0.00           C  
ATOM    986  CG  PRO D1201      24.768  -7.931  20.295  1.00  0.00           C  
ATOM    987  CD  PRO D1201      26.099  -7.265  20.622  1.00  0.00           C  
ATOM    988  N   PRO D1202      24.226  -4.574  22.734  1.00  0.00           N  
ATOM    989  CA  PRO D1202      23.788  -3.510  23.654  1.00  0.00           C  
ATOM    990  C   PRO D1202      24.146  -2.100  23.143  1.00  0.00           C  
ATOM    991  O   PRO D1202      23.400  -1.153  23.353  1.00  0.00           O  
ATOM    992  CB  PRO D1202      24.511  -3.864  24.947  1.00  0.00           C  
ATOM    993  CG  PRO D1202      24.593  -5.360  24.872  1.00  0.00           C  
ATOM    994  CD  PRO D1202      25.042  -5.569  23.445  1.00  0.00           C  
ATOM    995  N   LEU D1203      25.288  -1.976  22.470  1.00  0.00           N  
ATOM    996  CA  LEU D1203      25.717  -0.700  21.918  1.00  0.00           C  
ATOM    997  C   LEU D1203      24.820  -0.323  20.739  1.00  0.00           C  
ATOM    998  O   LEU D1203      24.387   0.822  20.618  1.00  0.00           O  
ATOM    999  CB  LEU D1203      27.174  -0.772  21.463  1.00  0.00           C  
ATOM   1000  CG  LEU D1203      27.724   0.389  20.661  1.00  0.00           C  
ATOM   1001  CD1 LEU D1203      27.482   1.691  21.396  1.00  0.00           C  
ATOM   1002  CD2 LEU D1203      29.196   0.174  20.418  1.00  0.00           C  
ATOM   1003  N   MET D1204      24.549  -1.293  19.868  1.00  0.00           N  
ATOM   1004  CA  MET D1204      23.700  -1.091  18.705  1.00  0.00           C  
ATOM   1005  C   MET D1204      22.309  -0.690  19.170  1.00  0.00           C  
ATOM   1006  O   MET D1204      21.712   0.236  18.638  1.00  0.00           O  
ATOM   1007  CB  MET D1204      23.619  -2.373  17.891  1.00  0.00           C  
ATOM   1008  CG  MET D1204      22.561  -2.340  16.833  1.00  0.00           C  
ATOM   1009  SD  MET D1204      22.257  -3.981  16.238  1.00  0.00           S  
ATOM   1010  CE  MET D1204      23.562  -4.069  15.029  1.00  0.00           C  
ATOM   1011  N   ALA D1205      21.798  -1.387  20.172  1.00  0.00           N  
ATOM   1012  CA  ALA D1205      20.482  -1.084  20.705  1.00  0.00           C  
ATOM   1013  C   ALA D1205      20.465   0.364  21.171  1.00  0.00           C  
ATOM   1014  O   ALA D1205      19.489   1.098  20.968  1.00  0.00           O  
ATOM   1015  CB  ALA D1205      20.166  -2.004  21.875  1.00  0.00           C  
ATOM   1016  N   ALA D1206      21.558   0.789  21.790  1.00  0.00           N  
ATOM   1017  CA  ALA D1206      21.634   2.160  22.285  1.00  0.00           C  
ATOM   1018  C   ALA D1206      21.609   3.164  21.143  1.00  0.00           C  
ATOM   1019  O   ALA D1206      20.929   4.188  21.245  1.00  0.00           O  
ATOM   1020  CB  ALA D1206      22.894   2.349  23.120  1.00  0.00           C  
ATOM   1021  N   ASP D1207      22.344   2.876  20.066  1.00  0.00           N  
ATOM   1022  CA  ASP D1207      22.385   3.779  18.922  1.00  0.00           C  
ATOM   1023  C   ASP D1207      20.960   4.121  18.500  1.00  0.00           C  
ATOM   1024  O   ASP D1207      20.620   5.287  18.295  1.00  0.00           O  
ATOM   1025  CB  ASP D1207      23.080   3.142  17.723  1.00  0.00           C  
ATOM   1026  CG  ASP D1207      24.508   2.717  18.004  1.00  0.00           C  
ATOM   1027  OD1 ASP D1207      25.143   3.282  18.896  1.00  0.00           O  
ATOM   1028  OD2 ASP D1207      25.000   1.812  17.301  1.00  0.00           O  
ATOM   1029  N   ILE D1208      20.137   3.087  18.378  1.00  0.00           N  
ATOM   1030  CA  ILE D1208      18.751   3.224  17.964  1.00  0.00           C  
ATOM   1031  C   ILE D1208      17.895   3.865  19.038  1.00  0.00           C  
ATOM   1032  O   ILE D1208      17.376   4.948  18.834  1.00  0.00           O  
ATOM   1033  CB  ILE D1208      18.159   1.837  17.585  1.00  0.00           C  
ATOM   1034  CG1 ILE D1208      18.955   1.225  16.426  1.00  0.00           C  
ATOM   1035  CG2 ILE D1208      16.710   1.957  17.205  1.00  0.00           C  
ATOM   1036  CD1 ILE D1208      18.539  -0.187  16.091  1.00  0.00           C  
ATOM   1037  N   LEU D1209      17.765   3.225  20.193  1.00  0.00           N  
ATOM   1038  CA  LEU D1209      16.920   3.778  21.252  1.00  0.00           C  
ATOM   1039  C   LEU D1209      17.228   5.210  21.719  1.00  0.00           C  
ATOM   1040  O   LEU D1209      16.344   5.899  22.205  1.00  0.00           O  
ATOM   1041  CB  LEU D1209      16.927   2.862  22.477  1.00  0.00           C  
ATOM   1042  CG  LEU D1209      16.719   1.364  22.347  1.00  0.00           C  
ATOM   1043  CD1 LEU D1209      16.369   0.845  23.736  1.00  0.00           C  
ATOM   1044  CD2 LEU D1209      15.610   1.031  21.363  1.00  0.00           C  
ATOM   1045  N   LEU D1210      18.467   5.662  21.593  1.00  0.00           N  
ATOM   1046  CA  LEU D1210      18.783   7.005  22.051  1.00  0.00           C  
ATOM   1047  C   LEU D1210      18.048   8.143  21.347  1.00  0.00           C  
ATOM   1048  O   LEU D1210      17.925   9.228  21.902  1.00  0.00           O  
ATOM   1049  CB  LEU D1210      20.276   7.273  21.938  1.00  0.00           C  
ATOM   1050  CG  LEU D1210      21.119   6.824  23.113  1.00  0.00           C  
ATOM   1051  CD1 LEU D1210      22.574   6.949  22.737  1.00  0.00           C  
ATOM   1052  CD2 LEU D1210      20.777   7.634  24.341  1.00  0.00           C  
ATOM   1053  N   TYR D1211      17.555   7.913  20.134  1.00  0.00           N  
ATOM   1054  CA  TYR D1211      16.889   8.969  19.388  1.00  0.00           C  
ATOM   1055  C   TYR D1211      15.381   8.810  19.236  1.00  0.00           C  
ATOM   1056  O   TYR D1211      14.764   9.480  18.416  1.00  0.00           O  
ATOM   1057  CB  TYR D1211      17.560   9.081  18.024  1.00  0.00           C  
ATOM   1058  CG  TYR D1211      19.033   9.402  18.138  1.00  0.00           C  
ATOM   1059  CD1 TYR D1211      19.463  10.669  18.534  1.00  0.00           C  
ATOM   1060  CD2 TYR D1211      19.998   8.427  17.897  1.00  0.00           C  
ATOM   1061  CE1 TYR D1211      20.824  10.962  18.691  1.00  0.00           C  
ATOM   1062  CE2 TYR D1211      21.360   8.701  18.048  1.00  0.00           C  
ATOM   1063  CZ  TYR D1211      21.762   9.978  18.451  1.00  0.00           C  
ATOM   1064  OH  TYR D1211      23.096  10.245  18.624  1.00  0.00           O  
ATOM   1065  N   ASN D1291      14.786   7.944  20.050  1.00  0.00           N  
ATOM   1066  CA  ASN D1291      13.345   7.661  19.997  1.00  0.00           C  
ATOM   1067  C   ASN D1291      12.958   7.261  18.587  1.00  0.00           C  
ATOM   1068  O   ASN D1291      11.795   7.380  18.202  1.00  0.00           O  
ATOM   1069  CB  ASN D1291      12.519   8.866  20.410  1.00  0.00           C  
ATOM   1070  CG  ASN D1291      12.605   9.146  21.895  1.00  0.00           C  
ATOM   1071  OD1 ASN D1291      13.452   9.928  22.344  1.00  0.00           O  
ATOM   1072  ND2 ASN D1291      11.741   8.495  22.674  1.00  0.00           N  
ATOM   1073  N   THR D1292      13.934   6.753  17.830  1.00  0.00           N  
ATOM   1074  CA  THR D1292      13.682   6.352  16.459  1.00  0.00           C  
ATOM   1075  C   THR D1292      12.495   5.393  16.374  1.00  0.00           C  
ATOM   1076  O   THR D1292      12.295   4.562  17.253  1.00  0.00           O  
ATOM   1077  CB  THR D1292      14.933   5.752  15.825  1.00  0.00           C  
ATOM   1078  OG1 THR D1292      14.891   4.347  15.960  1.00  0.00           O  
ATOM   1079  CG2 THR D1292      16.163   6.257  16.503  1.00  0.00           C  
ATOM   1080  N   ASP D1293      11.706   5.548  15.307  1.00  0.00           N  
ATOM   1081  CA  ASP D1293      10.505   4.754  15.047  1.00  0.00           C  
ATOM   1082  C   ASP D1293      10.777   3.674  14.020  1.00  0.00           C  
ATOM   1083  O   ASP D1293      10.355   2.538  14.174  1.00  0.00           O  
ATOM   1084  CB  ASP D1293       9.380   5.646  14.509  1.00  0.00           C  
ATOM   1085  CG  ASP D1293       8.934   6.713  15.502  1.00  0.00           C  
ATOM   1086  OD1 ASP D1293       8.175   6.378  16.428  1.00  0.00           O  
ATOM   1087  OD2 ASP D1293       9.333   7.891  15.359  1.00  0.00           O  
ATOM   1088  N   ILE D1294      11.476   4.041  12.962  1.00  0.00           N  
ATOM   1089  CA  ILE D1294      11.767   3.093  11.910  1.00  0.00           C  
ATOM   1090  C   ILE D1294      13.259   2.889  11.725  1.00  0.00           C  
ATOM   1091  O   ILE D1294      14.032   3.853  11.643  1.00  0.00           O  
ATOM   1092  CB  ILE D1294      11.182   3.565  10.565  1.00  0.00           C  
ATOM   1093  CG1 ILE D1294       9.686   3.780  10.700  1.00  0.00           C  
ATOM   1094  CG2 ILE D1294      11.461   2.546   9.476  1.00  0.00           C  
ATOM   1095  CD1 ILE D1294       9.110   4.647   9.591  1.00  0.00           C  
ATOM   1096  N   VAL D1295      13.655   1.624  11.650  1.00  0.00           N  
ATOM   1097  CA  VAL D1295      15.044   1.282  11.460  1.00  0.00           C  
ATOM   1098  C   VAL D1295      15.126   0.456  10.201  1.00  0.00           C  
ATOM   1099  O   VAL D1295      14.753  -0.719  10.191  1.00  0.00           O  
ATOM   1100  CB  VAL D1295      15.606   0.459  12.649  1.00  0.00           C  
ATOM   1101  CG1 VAL D1295      17.087   0.198  12.449  1.00  0.00           C  
ATOM   1102  CG2 VAL D1295      15.382   1.204  13.949  1.00  0.00           C  
ATOM   1103  N   PRO D1296      15.573   1.079   9.103  1.00  0.00           N  
ATOM   1104  CA  PRO D1296      15.708   0.384   7.820  1.00  0.00           C  
ATOM   1105  C   PRO D1296      16.810  -0.663   7.897  1.00  0.00           C  
ATOM   1106  O   PRO D1296      17.983  -0.314   7.924  1.00  0.00           O  
ATOM   1107  CB  PRO D1296      16.066   1.516   6.849  1.00  0.00           C  
ATOM   1108  CG  PRO D1296      16.811   2.491   7.720  1.00  0.00           C  
ATOM   1109  CD  PRO D1296      15.931   2.502   8.962  1.00  0.00           C  
ATOM   1110  N   VAL D1297      16.444  -1.939   7.935  1.00  0.00           N  
ATOM   1111  CA  VAL D1297      17.459  -2.981   8.017  1.00  0.00           C  
ATOM   1112  C   VAL D1297      17.214  -4.108   7.038  1.00  0.00           C  
ATOM   1113  O   VAL D1297      16.106  -4.260   6.523  1.00  0.00           O  
ATOM   1114  CB  VAL D1297      17.522  -3.612   9.425  1.00  0.00           C  
ATOM   1115  CG1 VAL D1297      17.819  -2.546  10.462  1.00  0.00           C  
ATOM   1116  CG2 VAL D1297      16.216  -4.315   9.732  1.00  0.00           C  
ATOM   1117  N   GLY D1298      18.263  -4.895   6.791  1.00  0.00           N  
ATOM   1118  CA  GLY D1298      18.167  -6.042   5.899  1.00  0.00           C  
ATOM   1119  C   GLY D1298      17.597  -7.228   6.662  1.00  0.00           C  
ATOM   1120  O   GLY D1298      17.588  -7.218   7.893  1.00  0.00           O  
ATOM   1121  N   GLU D1299      17.125  -8.250   5.954  1.00  0.00           N  
ATOM   1122  CA  GLU D1299      16.535  -9.427   6.609  1.00  0.00           C  
ATOM   1123  C   GLU D1299      17.527 -10.136   7.542  1.00  0.00           C  
ATOM   1124  O   GLU D1299      17.123 -10.825   8.481  1.00  0.00           O  
ATOM   1125  CB  GLU D1299      16.018 -10.424   5.559  1.00  0.00           C  
ATOM   1126  CG  GLU D1299      15.265  -9.792   4.385  1.00  0.00           C  
ATOM   1127  CD  GLU D1299      16.191  -9.361   3.247  1.00  0.00           C  
ATOM   1128  OE1 GLU D1299      17.110  -8.549   3.497  1.00  0.00           O  
ATOM   1129  OE2 GLU D1299      16.003  -9.839   2.101  1.00  0.00           O  
ATOM   1130  N   ASP D1300      18.818  -9.948   7.271  1.00  0.00           N  
ATOM   1131  CA  ASP D1300      19.903 -10.548   8.055  1.00  0.00           C  
ATOM   1132  C   ASP D1300      20.149  -9.827   9.385  1.00  0.00           C  
ATOM   1133  O   ASP D1300      20.931 -10.287  10.223  1.00  0.00           O  
ATOM   1134  CB  ASP D1300      21.191 -10.531   7.232  1.00  0.00           C  
ATOM   1135  CG  ASP D1300      21.504  -9.149   6.677  1.00  0.00           C  
ATOM   1136  OD1 ASP D1300      20.664  -8.593   5.928  1.00  0.00           O  
ATOM   1137  OD2 ASP D1300      22.592  -8.616   6.990  1.00  0.00           O  
ATOM   1138  N   GLN D1301      19.485  -8.689   9.567  1.00  0.00           N  
ATOM   1139  CA  GLN D1301      19.631  -7.905  10.782  1.00  0.00           C  
ATOM   1140  C   GLN D1301      18.337  -7.839  11.590  1.00  0.00           C  
ATOM   1141  O   GLN D1301      18.340  -7.361  12.720  1.00  0.00           O  
ATOM   1142  CB  GLN D1301      20.115  -6.493  10.427  1.00  0.00           C  
ATOM   1143  CG  GLN D1301      21.559  -6.445   9.910  1.00  0.00           C  
ATOM   1144  CD  GLN D1301      22.545  -5.863  10.939  1.00  0.00           C  
ATOM   1145  OE1 GLN D1301      23.767  -6.034  10.824  1.00  0.00           O  
ATOM   1146  NE2 GLN D1301      22.013  -5.161  11.940  1.00  0.00           N  
ATOM   1147  N   LYS D1302      17.239  -8.324  11.014  1.00  0.00           N  
ATOM   1148  CA  LYS D1302      15.946  -8.309  11.701  1.00  0.00           C  
ATOM   1149  C   LYS D1302      16.111  -8.833  13.120  1.00  0.00           C  
ATOM   1150  O   LYS D1302      15.634  -8.230  14.086  1.00  0.00           O  
ATOM   1151  CB  LYS D1302      14.929  -9.183  10.959  1.00  0.00           C  
ATOM   1152  CG  LYS D1302      13.617  -9.411  11.727  1.00  0.00           C  
ATOM   1153  CD  LYS D1302      12.700  -8.187  11.733  1.00  0.00           C  
ATOM   1154  CE  LYS D1302      12.092  -7.953  10.354  1.00  0.00           C  
ATOM   1155  NZ  LYS D1302      11.096  -6.838  10.324  1.00  0.00           N  
ATOM   1156  N   GLN D1303      16.794  -9.964  13.231  1.00  0.00           N  
ATOM   1157  CA  GLN D1303      17.045 -10.590  14.519  1.00  0.00           C  
ATOM   1158  C   GLN D1303      17.646  -9.571  15.505  1.00  0.00           C  
ATOM   1159  O   GLN D1303      17.378  -9.613  16.711  1.00  0.00           O  
ATOM   1160  CB  GLN D1303      18.003 -11.766  14.326  1.00  0.00           C  
ATOM   1161  CG  GLN D1303      18.177 -12.646  15.540  1.00  0.00           C  
ATOM   1162  CD  GLN D1303      19.491 -13.383  15.502  1.00  0.00           C  
ATOM   1163  OE1 GLN D1303      19.884 -13.919  14.465  1.00  0.00           O  
ATOM   1164  NE2 GLN D1303      20.185 -13.416  16.633  1.00  0.00           N  
ATOM   1165  N   HIS D1304      18.459  -8.652  14.986  1.00  0.00           N  
ATOM   1166  CA  HIS D1304      19.088  -7.633  15.830  1.00  0.00           C  
ATOM   1167  C   HIS D1304      18.091  -6.608  16.339  1.00  0.00           C  
ATOM   1168  O   HIS D1304      18.137  -6.213  17.504  1.00  0.00           O  
ATOM   1169  CB  HIS D1304      20.203  -6.915  15.077  1.00  0.00           C  
ATOM   1170  CG  HIS D1304      21.480  -7.694  15.018  1.00  0.00           C  
ATOM   1171  ND1 HIS D1304      22.004  -8.343  16.117  1.00  0.00           N  
ATOM   1172  CD2 HIS D1304      22.350  -7.912  14.004  1.00  0.00           C  
ATOM   1173  CE1 HIS D1304      23.142  -8.926  15.783  1.00  0.00           C  
ATOM   1174  NE2 HIS D1304      23.375  -8.680  14.507  1.00  0.00           N  
ATOM   1175  N   ILE D1306      17.198  -6.169  15.462  1.00  0.00           N  
ATOM   1176  CA  ILE D1306      16.200  -5.202  15.856  1.00  0.00           C  
ATOM   1177  C   ILE D1306      15.306  -5.817  16.905  1.00  0.00           C  
ATOM   1178  O   ILE D1306      14.759  -5.122  17.761  1.00  0.00           O  
ATOM   1179  CB  ILE D1306      15.347  -4.778  14.679  1.00  0.00           C  
ATOM   1180  CG1 ILE D1306      16.231  -4.156  13.616  1.00  0.00           C  
ATOM   1181  CG2 ILE D1306      14.322  -3.755  15.129  1.00  0.00           C  
ATOM   1182  CD1 ILE D1306      16.946  -2.919  14.092  1.00  0.00           C  
ATOM   1183  N   GLU D1310      15.157  -7.133  16.836  1.00  0.00           N  
ATOM   1184  CA  GLU D1310      14.320  -7.847  17.796  1.00  0.00           C  
ATOM   1185  C   GLU D1310      14.868  -7.642  19.207  1.00  0.00           C  
ATOM   1186  O   GLU D1310      14.136  -7.256  20.122  1.00  0.00           O  
ATOM   1187  CB  GLU D1310      14.268  -9.351  17.466  1.00  0.00           C  
ATOM   1188  CG  GLU D1310      13.449  -9.723  16.217  1.00  0.00           C  
ATOM   1189  CD  GLU D1310      11.980  -9.298  16.307  1.00  0.00           C  
ATOM   1190  OE1 GLU D1310      11.317  -9.646  17.320  1.00  0.00           O  
ATOM   1191  OE2 GLU D1310      11.494  -8.614  15.364  1.00  0.00           O  
ATOM   1192  N   LEU D1312      16.162  -7.893  19.379  1.00  0.00           N  
ATOM   1193  CA  LEU D1312      16.792  -7.731  20.685  1.00  0.00           C  
ATOM   1194  C   LEU D1312      16.658  -6.306  21.211  1.00  0.00           C  
ATOM   1195  O   LEU D1312      16.295  -6.103  22.372  1.00  0.00           O  
ATOM   1196  CB  LEU D1312      18.266  -8.104  20.612  1.00  0.00           C  
ATOM   1197  CG  LEU D1312      19.029  -7.918  21.919  1.00  0.00           C  
ATOM   1198  CD1 LEU D1312      18.562  -8.925  22.959  1.00  0.00           C  
ATOM   1199  CD2 LEU D1312      20.506  -8.093  21.641  1.00  0.00           C  
ATOM   1200  N   THR D1314      16.964  -5.322  20.364  1.00  0.00           N  
ATOM   1201  CA  THR D1314      16.846  -3.925  20.779  1.00  0.00           C  
ATOM   1202  C   THR D1314      15.401  -3.558  21.140  1.00  0.00           C  
ATOM   1203  O   THR D1314      15.157  -2.662  21.947  1.00  0.00           O  
ATOM   1204  CB  THR D1314      17.408  -2.937  19.707  1.00  0.00           C  
ATOM   1205  OG1 THR D1314      16.528  -1.813  19.573  1.00  0.00           O  
ATOM   1206  CG2 THR D1314      17.600  -3.622  18.391  1.00  0.00           C  
ATOM   1207  N   ARG D1316      14.438  -4.259  20.560  1.00  0.00           N  
ATOM   1208  CA  ARG D1316      13.048  -3.986  20.887  1.00  0.00           C  
ATOM   1209  C   ARG D1316      12.789  -4.501  22.289  1.00  0.00           C  
ATOM   1210  O   ARG D1316      12.252  -3.793  23.135  1.00  0.00           O  
ATOM   1211  CB  ARG D1316      12.106  -4.668  19.882  1.00  0.00           C  
ATOM   1212  CG  ARG D1316      11.923  -3.886  18.587  1.00  0.00           C  
ATOM   1213  CD  ARG D1316      11.010  -4.601  17.593  1.00  0.00           C  
ATOM   1214  NE  ARG D1316       9.693  -4.903  18.154  1.00  0.00           N  
ATOM   1215  CZ  ARG D1316       8.539  -4.566  17.585  1.00  0.00           C  
ATOM   1216  NH1 ARG D1316       8.538  -3.910  16.433  1.00  0.00           N  
ATOM   1217  NH2 ARG D1316       7.387  -4.884  18.165  1.00  0.00           N  
ATOM   1218  N   ASP D1317      13.194  -5.743  22.527  1.00  0.00           N  
ATOM   1219  CA  ASP D1317      13.017  -6.372  23.824  1.00  0.00           C  
ATOM   1220  C   ASP D1317      13.646  -5.511  24.902  1.00  0.00           C  
ATOM   1221  O   ASP D1317      12.995  -5.182  25.900  1.00  0.00           O  
ATOM   1222  CB  ASP D1317      13.678  -7.748  23.861  1.00  0.00           C  
ATOM   1223  CG  ASP D1317      12.973  -8.754  22.996  1.00  0.00           C  
ATOM   1224  OD1 ASP D1317      11.752  -8.581  22.774  1.00  0.00           O  
ATOM   1225  OD2 ASP D1317      13.633  -9.726  22.556  1.00  0.00           O  
ATOM   1226  N   LEU D1318      14.917  -5.152  24.711  1.00  0.00           N  
ATOM   1227  CA  LEU D1318      15.630  -4.329  25.696  1.00  0.00           C  
ATOM   1228  C   LEU D1318      14.827  -3.084  26.059  1.00  0.00           C  
ATOM   1229  O   LEU D1318      14.631  -2.784  27.238  1.00  0.00           O  
ATOM   1230  CB  LEU D1318      17.006  -3.912  25.164  1.00  0.00           C  
ATOM   1231  CG  LEU D1318      18.085  -4.993  25.152  1.00  0.00           C  
ATOM   1232  CD1 LEU D1318      19.340  -4.470  24.512  1.00  0.00           C  
ATOM   1233  CD2 LEU D1318      18.357  -5.429  26.563  1.00  0.00           C  
ATOM   1234  N   ALA D1319      14.356  -2.373  25.038  1.00  0.00           N  
ATOM   1235  CA  ALA D1319      13.577  -1.171  25.252  1.00  0.00           C  
ATOM   1236  C   ALA D1319      12.382  -1.480  26.139  1.00  0.00           C  
ATOM   1237  O   ALA D1319      12.212  -0.894  27.207  1.00  0.00           O  
ATOM   1238  CB  ALA D1319      13.112  -0.599  23.918  1.00  0.00           C  
ATOM   1239  N   GLU D1321      11.559  -2.421  25.711  1.00  0.00           N  
ATOM   1240  CA  GLU D1321      10.372  -2.759  26.482  1.00  0.00           C  
ATOM   1241  C   GLU D1321      10.681  -3.160  27.921  1.00  0.00           C  
ATOM   1242  O   GLU D1321       9.967  -2.774  28.856  1.00  0.00           O  
ATOM   1243  CB  GLU D1321       9.611  -3.880  25.792  1.00  0.00           C  
ATOM   1244  CG  GLU D1321       8.123  -3.816  26.054  1.00  0.00           C  
ATOM   1245  CD  GLU D1321       7.353  -4.753  25.164  1.00  0.00           C  
ATOM   1246  OE1 GLU D1321       7.506  -5.989  25.336  1.00  0.00           O  
ATOM   1247  OE2 GLU D1321       6.603  -4.253  24.286  1.00  0.00           O  
ATOM   1248  N   ARG D1322      11.741  -3.942  28.093  1.00  0.00           N  
ATOM   1249  CA  ARG D1322      12.141  -4.384  29.418  1.00  0.00           C  
ATOM   1250  C   ARG D1322      12.537  -3.187  30.279  1.00  0.00           C  
ATOM   1251  O   ARG D1322      12.185  -3.117  31.472  1.00  0.00           O  
ATOM   1252  CB  ARG D1322      13.309  -5.353  29.311  1.00  0.00           C  
ATOM   1253  CG  ARG D1322      13.806  -5.887  30.645  1.00  0.00           C  
ATOM   1254  CD  ARG D1322      14.991  -6.813  30.423  1.00  0.00           C  
ATOM   1255  NE  ARG D1322      14.655  -7.980  29.602  1.00  0.00           N  
ATOM   1256  CZ  ARG D1322      15.539  -8.628  28.853  1.00  0.00           C  
ATOM   1257  NH1 ARG D1322      16.802  -8.227  28.814  1.00  0.00           N  
ATOM   1258  NH2 ARG D1322      15.167  -9.677  28.147  1.00  0.00           N  
ATOM   1259  N   PHE D1323      13.277  -2.253  29.680  1.00  0.00           N  
ATOM   1260  CA  PHE D1323      13.698  -1.052  30.392  1.00  0.00           C  
ATOM   1261  C   PHE D1323      12.488  -0.187  30.737  1.00  0.00           C  
ATOM   1262  O   PHE D1323      12.438   0.430  31.799  1.00  0.00           O  
ATOM   1263  CB  PHE D1323      14.699  -0.254  29.560  1.00  0.00           C  
ATOM   1264  CG  PHE D1323      15.256   0.934  30.277  1.00  0.00           C  
ATOM   1265  CD1 PHE D1323      14.532   2.111  30.372  1.00  0.00           C  
ATOM   1266  CD2 PHE D1323      16.498   0.872  30.881  1.00  0.00           C  
ATOM   1267  CE1 PHE D1323      15.031   3.213  31.072  1.00  0.00           C  
ATOM   1268  CE2 PHE D1323      17.003   1.969  31.584  1.00  0.00           C  
ATOM   1269  CZ  PHE D1323      16.266   3.136  31.670  1.00  0.00           C  
ATOM   1270  N   ASN D1324      11.500  -0.161  29.846  1.00  0.00           N  
ATOM   1271  CA  ASN D1324      10.284   0.624  30.063  1.00  0.00           C  
ATOM   1272  C   ASN D1324       9.452   0.119  31.214  1.00  0.00           C  
ATOM   1273  O   ASN D1324       8.944   0.897  32.008  1.00  0.00           O  
ATOM   1274  CB  ASN D1324       9.397   0.637  28.817  1.00  0.00           C  
ATOM   1275  CG  ASN D1324       9.903   1.575  27.744  1.00  0.00           C  
ATOM   1276  OD1 ASN D1324      10.391   2.662  28.031  1.00  0.00           O  
ATOM   1277  ND2 ASN D1324       9.767   1.162  26.493  1.00  0.00           N  
ATOM   1278  N   LYS D1325       9.286  -1.188  31.296  1.00  0.00           N  
ATOM   1279  CA  LYS D1325       8.501  -1.747  32.375  1.00  0.00           C  
ATOM   1280  C   LYS D1325       9.232  -1.612  33.696  1.00  0.00           C  
ATOM   1281  O   LYS D1325       8.641  -1.171  34.673  1.00  0.00           O  
ATOM   1282  CB  LYS D1325       8.199  -3.215  32.102  1.00  0.00           C  
ATOM   1283  CG  LYS D1325       7.423  -3.462  30.837  1.00  0.00           C  
ATOM   1284  CD  LYS D1325       6.865  -4.872  30.813  1.00  0.00           C  
ATOM   1285  CE  LYS D1325       6.208  -5.161  29.473  1.00  0.00           C  
ATOM   1286  NZ  LYS D1325       5.184  -4.143  29.111  1.00  0.00           N  
ATOM   1287  N   ARG D1326      10.513  -1.982  33.723  1.00  0.00           N  
ATOM   1288  CA  ARG D1326      11.296  -1.907  34.959  1.00  0.00           C  
ATOM   1289  C   ARG D1326      11.427  -0.477  35.495  1.00  0.00           C  
ATOM   1290  O   ARG D1326      11.205  -0.242  36.678  1.00  0.00           O  
ATOM   1291  CB  ARG D1326      12.708  -2.511  34.780  1.00  0.00           C  
ATOM   1292  CG  ARG D1326      13.340  -3.047  36.097  1.00  0.00           C  
ATOM   1293  CD  ARG D1326      14.884  -3.210  36.063  1.00  0.00           C  
ATOM   1294  NE  ARG D1326      15.375  -4.194  35.084  1.00  0.00           N  
ATOM   1295  CZ  ARG D1326      15.267  -5.520  35.199  1.00  0.00           C  
ATOM   1296  NH1 ARG D1326      14.680  -6.052  36.265  1.00  0.00           N  
ATOM   1297  NH2 ARG D1326      15.746  -6.320  34.246  1.00  0.00           N  
ATOM   1298  N   TYR D1327      11.759   0.481  34.633  1.00  0.00           N  
ATOM   1299  CA  TYR D1327      11.938   1.851  35.092  1.00  0.00           C  
ATOM   1300  C   TYR D1327      10.909   2.876  34.640  1.00  0.00           C  
ATOM   1301  O   TYR D1327      10.989   4.037  35.035  1.00  0.00           O  
ATOM   1302  CB  TYR D1327      13.324   2.359  34.701  1.00  0.00           C  
ATOM   1303  CG  TYR D1327      14.461   1.510  35.229  1.00  0.00           C  
ATOM   1304  CD1 TYR D1327      14.942   0.425  34.503  1.00  0.00           C  
ATOM   1305  CD2 TYR D1327      15.034   1.772  36.474  1.00  0.00           C  
ATOM   1306  CE1 TYR D1327      15.958  -0.379  35.004  1.00  0.00           C  
ATOM   1307  CE2 TYR D1327      16.053   0.972  36.986  1.00  0.00           C  
ATOM   1308  CZ  TYR D1327      16.506  -0.101  36.249  1.00  0.00           C  
ATOM   1309  OH  TYR D1327      17.479  -0.922  36.764  1.00  0.00           O  
ATOM   1310  N   GLY D1328       9.949   2.472  33.816  1.00  0.00           N  
ATOM   1311  CA  GLY D1328       8.944   3.417  33.341  1.00  0.00           C  
ATOM   1312  C   GLY D1328       9.146   3.790  31.885  1.00  0.00           C  
ATOM   1313  O   GLY D1328      10.280   3.925  31.437  1.00  0.00           O  
ATOM   1314  N   GLU D1329       8.043   3.958  31.158  1.00  0.00           N  
ATOM   1315  CA  GLU D1329       8.058   4.296  29.732  1.00  0.00           C  
ATOM   1316  C   GLU D1329       9.029   5.426  29.405  1.00  0.00           C  
ATOM   1317  O   GLU D1329       8.915   6.524  29.942  1.00  0.00           O  
ATOM   1318  CB  GLU D1329       6.649   4.673  29.296  1.00  0.00           C  
ATOM   1319  CG  GLU D1329       6.513   5.065  27.838  1.00  0.00           C  
ATOM   1320  CD  GLU D1329       5.428   4.271  27.130  1.00  0.00           C  
ATOM   1321  OE1 GLU D1329       4.398   3.990  27.792  1.00  0.00           O  
ATOM   1322  OE2 GLU D1329       5.598   3.937  25.923  1.00  0.00           O  
ATOM   1323  N   LEU D1341       9.969   5.149  28.507  1.00  0.00           N  
ATOM   1324  CA  LEU D1341      10.988   6.117  28.128  1.00  0.00           C  
ATOM   1325  C   LEU D1341      11.445   5.925  26.673  1.00  0.00           C  
ATOM   1326  O   LEU D1341      11.544   6.891  25.899  1.00  0.00           O  
ATOM   1327  CB  LEU D1341      12.198   5.959  29.045  1.00  0.00           C  
ATOM   1328  CG  LEU D1341      13.085   7.164  29.319  1.00  0.00           C  
ATOM   1329  CD1 LEU D1341      14.498   6.671  29.591  1.00  0.00           C  
ATOM   1330  CD2 LEU D1341      13.092   8.114  28.130  1.00  0.00           C  
ATOM   1331  N   PHE D1342      11.759   4.677  26.323  1.00  0.00           N  
ATOM   1332  CA  PHE D1342      12.203   4.330  24.983  1.00  0.00           C  
ATOM   1333  C   PHE D1342      11.038   4.051  24.061  1.00  0.00           C  
ATOM   1334  O   PHE D1342       9.960   3.640  24.489  1.00  0.00           O  
ATOM   1335  CB  PHE D1342      13.092   3.092  25.010  1.00  0.00           C  
ATOM   1336  CG  PHE D1342      14.396   3.305  25.676  1.00  0.00           C  
ATOM   1337  CD1 PHE D1342      15.226   4.325  25.275  1.00  0.00           C  
ATOM   1338  CD2 PHE D1342      14.798   2.483  26.708  1.00  0.00           C  
ATOM   1339  CE1 PHE D1342      16.449   4.525  25.898  1.00  0.00           C  
ATOM   1340  CE2 PHE D1342      16.017   2.672  27.337  1.00  0.00           C  
ATOM   1341  CZ  PHE D1342      16.841   3.693  26.934  1.00  0.00           C  
ATOM   1342  N   THR D1344      11.270   4.262  22.776  1.00  0.00           N  
ATOM   1343  CA  THR D1344      10.240   4.033  21.783  1.00  0.00           C  
ATOM   1344  C   THR D1344      10.514   2.694  21.111  1.00  0.00           C  
ATOM   1345  O   THR D1344      11.539   2.540  20.446  1.00  0.00           O  
ATOM   1346  CB  THR D1344      10.282   5.141  20.719  1.00  0.00           C  
ATOM   1347  OG1 THR D1344      10.258   6.422  21.360  1.00  0.00           O  
ATOM   1348  CG2 THR D1344       9.098   5.028  19.798  1.00  0.00           C  
ATOM   1349  N   ILE D1345       9.622   1.720  21.266  1.00  0.00           N  
ATOM   1350  CA  ILE D1345       9.874   0.438  20.617  1.00  0.00           C  
ATOM   1351  C   ILE D1345       9.999   0.661  19.120  1.00  0.00           C  
ATOM   1352  O   ILE D1345       9.040   1.022  18.460  1.00  0.00           O  
ATOM   1353  CB  ILE D1345       8.753  -0.594  20.876  1.00  0.00           C  
ATOM   1354  CG1 ILE D1345       8.792  -1.075  22.334  1.00  0.00           C  
ATOM   1355  CG2 ILE D1345       8.936  -1.796  19.941  1.00  0.00           C  
ATOM   1356  CD1 ILE D1345       8.484  -0.009  23.340  1.00  0.00           C  
ATOM   1357  N   PRO D1347      11.198   0.455  18.566  1.00  0.00           N  
ATOM   1358  CA  PRO D1347      11.446   0.637  17.137  1.00  0.00           C  
ATOM   1359  C   PRO D1347      10.840  -0.479  16.300  1.00  0.00           C  
ATOM   1360  O   PRO D1347      10.466  -1.532  16.821  1.00  0.00           O  
ATOM   1361  CB  PRO D1347      12.967   0.631  17.054  1.00  0.00           C  
ATOM   1362  CG  PRO D1347      13.316  -0.396  18.073  1.00  0.00           C  
ATOM   1363  CD  PRO D1347      12.430   0.016  19.240  1.00  0.00           C  
ATOM   1364  N   GLU D1348      10.758  -0.241  14.995  1.00  0.00           N  
ATOM   1365  CA  GLU D1348      10.208  -1.205  14.052  1.00  0.00           C  
ATOM   1366  C   GLU D1348      11.154  -1.343  12.873  1.00  0.00           C  
ATOM   1367  O   GLU D1348      11.638  -0.350  12.329  1.00  0.00           O  
ATOM   1368  CB  GLU D1348       8.844  -0.726  13.570  1.00  0.00           C  
ATOM   1369  CG  GLU D1348       8.188  -1.629  12.544  1.00  0.00           C  
ATOM   1370  CD  GLU D1348       6.820  -1.113  12.095  1.00  0.00           C  
ATOM   1371  OE1 GLU D1348       5.891  -1.085  12.942  1.00  0.00           O  
ATOM   1372  OE2 GLU D1348       6.683  -0.731  10.901  1.00  0.00           O  
ATOM   1373  N   ALA D1349      11.424  -2.577  12.476  1.00  0.00           N  
ATOM   1374  CA  ALA D1349      12.322  -2.811  11.354  1.00  0.00           C  
ATOM   1375  C   ALA D1349      11.563  -2.834  10.033  1.00  0.00           C  
ATOM   1376  O   ALA D1349      10.833  -3.775   9.743  1.00  0.00           O  
ATOM   1377  CB  ALA D1349      13.056  -4.123  11.545  1.00  0.00           C  
ATOM   1378  N   ARG D1350      11.730  -1.790   9.236  1.00  0.00           N  
ATOM   1379  CA  ARG D1350      11.066  -1.705   7.942  1.00  0.00           C  
ATOM   1380  C   ARG D1350      12.096  -2.101   6.892  1.00  0.00           C  
ATOM   1381  O   ARG D1350      13.219  -1.599   6.893  1.00  0.00           O  
ATOM   1382  CB  ARG D1350      10.566  -0.272   7.681  1.00  0.00           C  
ATOM   1383  CG  ARG D1350       9.645  -0.115   6.472  1.00  0.00           C  
ATOM   1384  CD  ARG D1350       9.412   1.362   6.105  1.00  0.00           C  
ATOM   1385  NE  ARG D1350      10.562   1.971   5.408  1.00  0.00           N  
ATOM   1386  CZ  ARG D1350      10.655   3.259   5.079  1.00  0.00           C  
ATOM   1387  NH1 ARG D1350       9.673   4.104   5.380  1.00  0.00           N  
ATOM   1388  NH2 ARG D1350      11.732   3.697   4.444  1.00  0.00           N  
ATOM   1389  N   ILE D1351      11.702  -3.014   6.010  1.00  0.00           N  
ATOM   1390  CA  ILE D1351      12.550  -3.497   4.926  1.00  0.00           C  
ATOM   1391  C   ILE D1351      12.340  -2.591   3.690  1.00  0.00           C  
ATOM   1392  O   ILE D1351      11.289  -1.953   3.541  1.00  0.00           O  
ATOM   1393  CB  ILE D1351      12.193  -4.979   4.580  1.00  0.00           C  
ATOM   1394  CG1 ILE D1351      13.447  -5.852   4.620  1.00  0.00           C  
ATOM   1395  CG2 ILE D1351      11.544  -5.081   3.204  1.00  0.00           C  
ATOM   1396  CD1 ILE D1351      13.907  -6.206   6.012  1.00  0.00           C  
ATOM   1397  N   PRO D1352      13.335  -2.535   2.783  1.00  0.00           N  
ATOM   1398  CA  PRO D1352      13.319  -1.729   1.546  1.00  0.00           C  
ATOM   1399  C   PRO D1352      12.172  -2.028   0.557  1.00  0.00           C  
ATOM   1400  O   PRO D1352      11.544  -3.086   0.627  1.00  0.00           O  
ATOM   1401  CB  PRO D1352      14.684  -2.040   0.923  1.00  0.00           C  
ATOM   1402  CG  PRO D1352      14.922  -3.469   1.362  1.00  0.00           C  
ATOM   1403  CD  PRO D1352      14.534  -3.397   2.819  1.00  0.00           C  
ATOM   1404  N   LYS D1353      11.909  -1.087  -0.355  1.00  0.00           N  
ATOM   1405  CA  LYS D1353      10.875  -1.274  -1.377  1.00  0.00           C  
ATOM   1406  C   LYS D1353      11.263  -2.572  -2.100  1.00  0.00           C  
ATOM   1407  O   LYS D1353      12.386  -2.681  -2.605  1.00  0.00           O  
ATOM   1408  CB  LYS D1353      10.872  -0.096  -2.364  1.00  0.00           C  
ATOM   1409  CG  LYS D1353       9.762   0.940  -2.152  1.00  0.00           C  
ATOM   1410  CD  LYS D1353       9.907   1.708  -0.842  1.00  0.00           C  
ATOM   1411  CE  LYS D1353       8.900   2.850  -0.741  1.00  0.00           C  
ATOM   1412  NZ  LYS D1353       9.084   3.619   0.517  1.00  0.00           N  
ATOM   1413  N   VAL D1354      10.346  -3.547  -2.143  1.00  0.00           N  
ATOM   1414  CA  VAL D1354      10.607  -4.869  -2.753  1.00  0.00           C  
ATOM   1415  C   VAL D1354      10.591  -4.985  -4.287  1.00  0.00           C  
ATOM   1416  O   VAL D1354       9.678  -4.505  -4.974  1.00  0.00           O  
ATOM   1417  CB  VAL D1354       9.651  -5.968  -2.176  1.00  0.00           C  
ATOM   1418  CG1 VAL D1354      10.148  -7.363  -2.595  1.00  0.00           C  
ATOM   1419  CG2 VAL D1354       9.581  -5.868  -0.655  1.00  0.00           C  
ATOM   1420  N   GLY D1355      11.612  -5.677  -4.791  1.00  0.00           N  
ATOM   1421  CA  GLY D1355      11.792  -5.876  -6.212  1.00  0.00           C  
ATOM   1422  C   GLY D1355      13.242  -5.592  -6.551  1.00  0.00           C  
ATOM   1423  O   GLY D1355      13.983  -6.508  -6.899  1.00  0.00           O  
ATOM   1424  N   ALA D1356      13.637  -4.321  -6.397  1.00  0.00           N  
ATOM   1425  CA  ALA D1356      14.992  -3.813  -6.694  1.00  0.00           C  
ATOM   1426  C   ALA D1356      16.203  -4.459  -5.997  1.00  0.00           C  
ATOM   1427  O   ALA D1356      17.236  -3.808  -5.826  1.00  0.00           O  
ATOM   1428  CB  ALA D1356      15.024  -2.295  -6.482  1.00  0.00           C  
ATOM   1429  N   ARG D1360      16.071  -5.728  -5.611  1.00  0.00           N  
ATOM   1430  CA  ARG D1360      17.161  -6.462  -4.984  1.00  0.00           C  
ATOM   1431  C   ARG D1360      18.207  -6.743  -6.063  1.00  0.00           C  
ATOM   1432  O   ARG D1360      18.108  -7.729  -6.777  1.00  0.00           O  
ATOM   1433  CB  ARG D1360      16.637  -7.777  -4.423  1.00  0.00           C  
ATOM   1434  CG  ARG D1360      16.881  -7.964  -2.929  1.00  0.00           C  
ATOM   1435  CD  ARG D1360      18.315  -8.405  -2.616  1.00  0.00           C  
ATOM   1436  NE  ARG D1360      18.538  -9.822  -2.924  1.00  0.00           N  
ATOM   1437  CZ  ARG D1360      18.053 -10.838  -2.211  1.00  0.00           C  
ATOM   1438  NH1 ARG D1360      17.312 -10.599  -1.135  1.00  0.00           N  
ATOM   1439  NH2 ARG D1360      18.305 -12.093  -2.574  1.00  0.00           N  
ATOM   1440  N   ILE D1361      19.201  -5.877  -6.189  1.00  0.00           N  
ATOM   1441  CA  ILE D1361      20.222  -6.058  -7.205  1.00  0.00           C  
ATOM   1442  C   ILE D1361      21.141  -7.254  -6.906  1.00  0.00           C  
ATOM   1443  O   ILE D1361      21.819  -7.277  -5.879  1.00  0.00           O  
ATOM   1444  CB  ILE D1361      21.060  -4.772  -7.338  1.00  0.00           C  
ATOM   1445  CG1 ILE D1361      20.131  -3.588  -7.554  1.00  0.00           C  
ATOM   1446  CG2 ILE D1361      22.048  -4.890  -8.478  1.00  0.00           C  
ATOM   1447  CD1 ILE D1361      19.159  -3.756  -8.681  1.00  0.00           C  
ATOM   1448  N   MET D1365      21.178  -8.239  -7.808  1.00  0.00           N  
ATOM   1449  CA  MET D1365      22.016  -9.434  -7.623  1.00  0.00           C  
ATOM   1450  C   MET D1365      23.457  -9.243  -8.076  1.00  0.00           C  
ATOM   1451  O   MET D1365      23.803  -8.216  -8.644  1.00  0.00           O  
ATOM   1452  CB  MET D1365      21.412 -10.620  -8.369  1.00  0.00           C  
ATOM   1453  CG  MET D1365      19.955 -10.866  -8.051  1.00  0.00           C  
ATOM   1454  SD  MET D1365      19.703 -11.210  -6.328  1.00  0.00           S  
ATOM   1455  CE  MET D1365      18.751 -12.701  -6.397  1.00  0.00           C  
ATOM   1456  N   SER D1366      24.292 -10.245  -7.825  1.00  0.00           N  
ATOM   1457  CA  SER D1366      25.707 -10.192  -8.189  1.00  0.00           C  
ATOM   1458  C   SER D1366      25.887 -10.149  -9.706  1.00  0.00           C  
ATOM   1459  O   SER D1366      25.110 -10.751 -10.438  1.00  0.00           O  
ATOM   1460  CB  SER D1366      26.426 -11.423  -7.611  1.00  0.00           C  
ATOM   1461  OG  SER D1366      27.759 -11.532  -8.088  1.00  0.00           O  
ATOM   1462  N   LEU D1368      26.897  -9.438 -10.193  1.00  0.00           N  
ATOM   1463  CA  LEU D1368      27.107  -9.407 -11.633  1.00  0.00           C  
ATOM   1464  C   LEU D1368      27.684 -10.727 -12.152  1.00  0.00           C  
ATOM   1465  O   LEU D1368      27.638 -10.997 -13.347  1.00  0.00           O  
ATOM   1466  CB  LEU D1368      28.022  -8.242 -12.034  1.00  0.00           C  
ATOM   1467  CG  LEU D1368      27.429  -6.843 -11.868  1.00  0.00           C  
ATOM   1468  CD1 LEU D1368      28.414  -5.842 -12.433  1.00  0.00           C  
ATOM   1469  CD2 LEU D1368      26.088  -6.719 -12.569  1.00  0.00           C  
ATOM   1470  N   VAL D1369      28.215 -11.547 -11.248  1.00  0.00           N  
ATOM   1471  CA  VAL D1369      28.805 -12.836 -11.618  1.00  0.00           C  
ATOM   1472  C   VAL D1369      27.969 -14.021 -11.155  1.00  0.00           C  
ATOM   1473  O   VAL D1369      28.146 -15.133 -11.643  1.00  0.00           O  
ATOM   1474  CB  VAL D1369      30.210 -13.008 -11.035  1.00  0.00           C  
ATOM   1475  CG1 VAL D1369      31.126 -11.906 -11.552  1.00  0.00           C  
ATOM   1476  CG2 VAL D1369      30.133 -12.982  -9.531  1.00  0.00           C  
ATOM   1477  N   ASP D1370      27.076 -13.785 -10.203  1.00  0.00           N  
ATOM   1478  CA  ASP D1370      26.204 -14.840  -9.703  1.00  0.00           C  
ATOM   1479  C   ASP D1370      24.810 -14.264  -9.542  1.00  0.00           C  
ATOM   1480  O   ASP D1370      24.472 -13.705  -8.506  1.00  0.00           O  
ATOM   1481  CB  ASP D1370      26.691 -15.384  -8.349  1.00  0.00           C  
ATOM   1482  CG  ASP D1370      25.955 -16.663  -7.928  1.00  0.00           C  
ATOM   1483  OD1 ASP D1370      24.841 -16.923  -8.466  1.00  0.00           O  
ATOM   1484  OD2 ASP D1370      26.490 -17.396  -7.054  1.00  0.00           O  
ATOM   1485  N   PRO D1371      23.980 -14.400 -10.572  1.00  0.00           N  
ATOM   1486  CA  PRO D1371      22.607 -13.898 -10.592  1.00  0.00           C  
ATOM   1487  C   PRO D1371      21.749 -14.337  -9.425  1.00  0.00           C  
ATOM   1488  O   PRO D1371      20.777 -13.665  -9.068  1.00  0.00           O  
ATOM   1489  CB  PRO D1371      22.073 -14.413 -11.921  1.00  0.00           C  
ATOM   1490  CG  PRO D1371      23.300 -14.455 -12.776  1.00  0.00           C  
ATOM   1491  CD  PRO D1371      24.323 -15.046 -11.845  1.00  0.00           C  
ATOM   1492  N   THR D1372      22.097 -15.468  -8.826  1.00  0.00           N  
ATOM   1493  CA  THR D1372      21.318 -15.991  -7.700  1.00  0.00           C  
ATOM   1494  C   THR D1372      21.726 -15.325  -6.398  1.00  0.00           C  
ATOM   1495  O   THR D1372      20.893 -15.080  -5.521  1.00  0.00           O  
ATOM   1496  CB  THR D1372      21.514 -17.514  -7.558  1.00  0.00           C  
ATOM   1497  OG1 THR D1372      22.903 -17.805  -7.338  1.00  0.00           O  
ATOM   1498  CG2 THR D1372      21.057 -18.215  -8.825  1.00  0.00           C  
ATOM   1499  N   LYS D1373      23.019 -15.036  -6.288  1.00  0.00           N  
ATOM   1500  CA  LYS D1373      23.567 -14.407  -5.104  1.00  0.00           C  
ATOM   1501  C   LYS D1373      23.321 -12.895  -5.151  1.00  0.00           C  
ATOM   1502  O   LYS D1373      23.176 -12.311  -6.225  1.00  0.00           O  
ATOM   1503  CB  LYS D1373      25.063 -14.704  -5.021  1.00  0.00           C  
ATOM   1504  CG  LYS D1373      25.668 -14.386  -3.678  1.00  0.00           C  
ATOM   1505  CD  LYS D1373      27.169 -14.622  -3.647  1.00  0.00           C  
ATOM   1506  CE  LYS D1373      27.697 -14.388  -2.231  1.00  0.00           C  
ATOM   1507  NZ  LYS D1373      29.175 -14.514  -2.094  1.00  0.00           N  
ATOM   1508  N   LYS D1414      23.257 -12.262  -3.985  1.00  0.00           N  
ATOM   1509  CA  LYS D1414      23.033 -10.819  -3.908  1.00  0.00           C  
ATOM   1510  C   LYS D1414      24.318 -10.004  -4.065  1.00  0.00           C  
ATOM   1511  O   LYS D1414      25.423 -10.461  -3.753  1.00  0.00           O  
ATOM   1512  CB  LYS D1414      22.368 -10.465  -2.580  1.00  0.00           C  
ATOM   1513  CG  LYS D1414      22.541  -9.018  -2.147  1.00  0.00           C  
ATOM   1514  CD  LYS D1414      21.832  -8.764  -0.813  1.00  0.00           C  
ATOM   1515  CE  LYS D1414      22.184  -7.398  -0.206  1.00  0.00           C  
ATOM   1516  NZ  LYS D1414      23.613  -7.276   0.256  1.00  0.00           N  
ATOM   1517  N   MET D1415      24.172  -8.785  -4.562  1.00  0.00           N  
ATOM   1518  CA  MET D1415      25.331  -7.936  -4.741  1.00  0.00           C  
ATOM   1519  C   MET D1415      25.805  -7.431  -3.383  1.00  0.00           C  
ATOM   1520  O   MET D1415      25.170  -6.564  -2.772  1.00  0.00           O  
ATOM   1521  CB  MET D1415      24.998  -6.749  -5.643  1.00  0.00           C  
ATOM   1522  CG  MET D1415      26.209  -5.899  -5.979  1.00  0.00           C  
ATOM   1523  SD  MET D1415      25.839  -4.583  -7.134  1.00  0.00           S  
ATOM   1524  CE  MET D1415      26.473  -5.275  -8.604  1.00  0.00           C  
ATOM   1525  N   SER D1416      26.924  -7.975  -2.914  1.00  0.00           N  
ATOM   1526  CA  SER D1416      27.482  -7.578  -1.623  1.00  0.00           C  
ATOM   1527  C   SER D1416      28.800  -6.813  -1.717  1.00  0.00           C  
ATOM   1528  O   SER D1416      29.656  -7.117  -2.550  1.00  0.00           O  
ATOM   1529  CB  SER D1416      27.691  -8.810  -0.736  1.00  0.00           C  
ATOM   1530  OG  SER D1416      28.284  -8.448   0.515  1.00  0.00           O  
ATOM   1531  N   LYS D1417      28.956  -5.828  -0.836  1.00  0.00           N  
ATOM   1532  CA  LYS D1417      30.160  -5.000  -0.786  1.00  0.00           C  
ATOM   1533  C   LYS D1417      31.359  -5.893  -0.438  1.00  0.00           C  
ATOM   1534  O   LYS D1417      32.501  -5.594  -0.792  1.00  0.00           O  
ATOM   1535  CB  LYS D1417      30.007  -3.889   0.285  1.00  0.00           C  
ATOM   1536  CG  LYS D1417      28.549  -3.399   0.548  1.00  0.00           C  
ATOM   1537  CD  LYS D1417      27.732  -4.450   1.330  1.00  0.00           C  
ATOM   1538  CE  LYS D1417      26.244  -4.253   1.213  1.00  0.00           C  
ATOM   1539  NZ  LYS D1417      25.572  -5.463   1.705  1.00  0.00           N  
ATOM   1540  N   SER D1434      31.071  -7.001   0.241  1.00  0.00           N  
ATOM   1541  CA  SER D1434      32.085  -7.946   0.686  1.00  0.00           C  
ATOM   1542  C   SER D1434      32.183  -9.233  -0.141  1.00  0.00           C  
ATOM   1543  O   SER D1434      32.478 -10.308   0.397  1.00  0.00           O  
ATOM   1544  CB  SER D1434      31.812  -8.337   2.132  1.00  0.00           C  
ATOM   1545  OG  SER D1434      30.632  -9.126   2.191  1.00  0.00           O  
ATOM   1546  N   ASP D1435      31.923  -9.143  -1.436  1.00  0.00           N  
ATOM   1547  CA  ASP D1435      32.021 -10.315  -2.287  1.00  0.00           C  
ATOM   1548  C   ASP D1435      33.507 -10.505  -2.590  1.00  0.00           C  
ATOM   1549  O   ASP D1435      34.245  -9.538  -2.803  1.00  0.00           O  
ATOM   1550  CB  ASP D1435      31.208 -10.101  -3.584  1.00  0.00           C  
ATOM   1551  CG  ASP D1435      31.115 -11.357  -4.456  1.00  0.00           C  
ATOM   1552  OD1 ASP D1435      32.168 -11.813  -4.958  1.00  0.00           O  
ATOM   1553  OD2 ASP D1435      29.983 -11.876  -4.644  1.00  0.00           O  
ATOM   1554  N   PRO D1440      33.970 -11.758  -2.572  1.00  0.00           N  
ATOM   1555  CA  PRO D1440      35.364 -12.128  -2.840  1.00  0.00           C  
ATOM   1556  C   PRO D1440      35.794 -11.766  -4.248  1.00  0.00           C  
ATOM   1557  O   PRO D1440      36.981 -11.810  -4.578  1.00  0.00           O  
ATOM   1558  CB  PRO D1440      35.364 -13.637  -2.628  1.00  0.00           C  
ATOM   1559  CG  PRO D1440      34.314 -13.829  -1.594  1.00  0.00           C  
ATOM   1560  CD  PRO D1440      33.214 -12.912  -2.056  1.00  0.00           C  
ATOM   1561  N   ASN D1441      34.815 -11.412  -5.074  1.00  0.00           N  
ATOM   1562  CA  ASN D1441      35.075 -11.068  -6.467  1.00  0.00           C  
ATOM   1563  C   ASN D1441      34.620  -9.639  -6.783  1.00  0.00           C  
ATOM   1564  O   ASN D1441      33.417  -9.364  -6.846  1.00  0.00           O  
ATOM   1565  CB  ASN D1441      34.349 -12.084  -7.364  1.00  0.00           C  
ATOM   1566  CG  ASN D1441      34.872 -12.089  -8.790  1.00  0.00           C  
ATOM   1567  OD1 ASN D1441      34.572 -12.990  -9.567  1.00  0.00           O  
ATOM   1568  ND2 ASN D1441      35.655 -11.073  -9.142  1.00  0.00           N  
ATOM   1569  N   PRO D1444      35.578  -8.715  -6.979  1.00  0.00           N  
ATOM   1570  CA  PRO D1444      35.260  -7.315  -7.287  1.00  0.00           C  
ATOM   1571  C   PRO D1444      34.485  -7.129  -8.592  1.00  0.00           C  
ATOM   1572  O   PRO D1444      33.953  -6.048  -8.854  1.00  0.00           O  
ATOM   1573  CB  PRO D1444      36.632  -6.649  -7.328  1.00  0.00           C  
ATOM   1574  CG  PRO D1444      37.523  -7.759  -7.801  1.00  0.00           C  
ATOM   1575  CD  PRO D1444      37.034  -8.934  -6.977  1.00  0.00           C  
ATOM   1576  N   LYS D1450      34.437  -8.188  -9.400  1.00  0.00           N  
ATOM   1577  CA  LYS D1450      33.731  -8.182 -10.677  1.00  0.00           C  
ATOM   1578  C   LYS D1450      32.250  -8.438 -10.410  1.00  0.00           C  
ATOM   1579  O   LYS D1450      31.419  -8.336 -11.312  1.00  0.00           O  
ATOM   1580  CB  LYS D1450      34.265  -9.287 -11.598  1.00  0.00           C  
ATOM   1581  CG  LYS D1450      35.768  -9.233 -11.880  1.00  0.00           C  
ATOM   1582  CD  LYS D1450      36.091  -8.492 -13.174  1.00  0.00           C  
ATOM   1583  CE  LYS D1450      36.168  -9.446 -14.375  1.00  0.00           C  
ATOM   1584  NZ  LYS D1450      34.883 -10.181 -14.650  1.00  0.00           N  
ATOM   1585  N   ALA D1452      31.918  -8.767  -9.169  1.00  0.00           N  
ATOM   1586  CA  ALA D1452      30.542  -9.050  -8.812  1.00  0.00           C  
ATOM   1587  C   ALA D1452      29.780  -7.800  -8.431  1.00  0.00           C  
ATOM   1588  O   ALA D1452      28.562  -7.841  -8.330  1.00  0.00           O  
ATOM   1589  CB  ALA D1452      30.503 -10.054  -7.665  1.00  0.00           C  
ATOM   1590  N   TYR D1455      30.475  -6.686  -8.212  1.00  0.00           N  
ATOM   1591  CA  TYR D1455      29.786  -5.450  -7.823  1.00  0.00           C  
ATOM   1592  C   TYR D1455      30.379  -4.193  -8.446  1.00  0.00           C  
ATOM   1593  O   TYR D1455      31.505  -4.185  -8.955  1.00  0.00           O  
ATOM   1594  CB  TYR D1455      29.785  -5.305  -6.292  1.00  0.00           C  
ATOM   1595  CG  TYR D1455      31.171  -5.298  -5.666  1.00  0.00           C  
ATOM   1596  CD1 TYR D1455      31.986  -4.165  -5.724  1.00  0.00           C  
ATOM   1597  CD2 TYR D1455      31.690  -6.446  -5.068  1.00  0.00           C  
ATOM   1598  CE1 TYR D1455      33.284  -4.179  -5.208  1.00  0.00           C  
ATOM   1599  CE2 TYR D1455      32.982  -6.471  -4.552  1.00  0.00           C  
ATOM   1600  CZ  TYR D1455      33.771  -5.340  -4.628  1.00  0.00           C  
ATOM   1601  OH  TYR D1455      35.055  -5.387  -4.148  1.00  0.00           O  
ATOM   1602  N   ILE D1456      29.598  -3.124  -8.403  1.00  0.00           N  
ATOM   1603  CA  ILE D1456      30.030  -1.845  -8.932  1.00  0.00           C  
ATOM   1604  C   ILE D1456      29.974  -0.829  -7.793  1.00  0.00           C  
ATOM   1605  O   ILE D1456      28.952  -0.711  -7.111  1.00  0.00           O  
ATOM   1606  CB  ILE D1456      29.112  -1.392 -10.106  1.00  0.00           C  
ATOM   1607  CG1 ILE D1456      29.278  -2.347 -11.285  1.00  0.00           C  
ATOM   1608  CG2 ILE D1456      29.452   0.037 -10.539  1.00  0.00           C  
ATOM   1609  CD1 ILE D1456      28.451  -1.969 -12.468  1.00  0.00           C  
ATOM   1610  N   THR D1457      31.073  -0.107  -7.580  1.00  0.00           N  
ATOM   1611  CA  THR D1457      31.145   0.890  -6.505  1.00  0.00           C  
ATOM   1612  C   THR D1457      30.746   2.278  -6.974  1.00  0.00           C  
ATOM   1613  O   THR D1457      30.961   2.614  -8.129  1.00  0.00           O  
ATOM   1614  CB  THR D1457      32.564   1.005  -5.960  1.00  0.00           C  
ATOM   1615  OG1 THR D1457      33.001  -0.278  -5.500  1.00  0.00           O  
ATOM   1616  CG2 THR D1457      32.605   2.006  -4.814  1.00  0.00           C  
ATOM   1617  N   LEU D1458      30.180   3.090  -6.087  1.00  0.00           N  
ATOM   1618  CA  LEU D1458      29.807   4.423  -6.494  1.00  0.00           C  
ATOM   1619  C   LEU D1458      31.054   5.171  -6.950  1.00  0.00           C  
ATOM   1620  O   LEU D1458      30.962   6.189  -7.618  1.00  0.00           O  
ATOM   1621  CB  LEU D1458      29.118   5.176  -5.359  1.00  0.00           C  
ATOM   1622  CG  LEU D1458      27.775   4.625  -4.877  1.00  0.00           C  
ATOM   1623  CD1 LEU D1458      27.078   5.684  -4.037  1.00  0.00           C  
ATOM   1624  CD2 LEU D1458      26.889   4.277  -6.050  1.00  0.00           C  
ATOM   1625  N   LEU D1459      32.230   4.660  -6.622  1.00  0.00           N  
ATOM   1626  CA  LEU D1459      33.440   5.346  -7.032  1.00  0.00           C  
ATOM   1627  C   LEU D1459      34.159   4.710  -8.205  1.00  0.00           C  
ATOM   1628  O   LEU D1459      35.147   5.264  -8.698  1.00  0.00           O  
ATOM   1629  CB  LEU D1459      34.405   5.484  -5.855  1.00  0.00           C  
ATOM   1630  CG  LEU D1459      33.885   6.215  -4.605  1.00  0.00           C  
ATOM   1631  CD1 LEU D1459      35.035   6.333  -3.638  1.00  0.00           C  
ATOM   1632  CD2 LEU D1459      33.331   7.593  -4.933  1.00  0.00           C  
ATOM   1633  N   ASP D1460      33.690   3.548  -8.655  1.00  0.00           N  
ATOM   1634  CA  ASP D1460      34.311   2.870  -9.812  1.00  0.00           C  
ATOM   1635  C   ASP D1460      34.384   3.816 -11.012  1.00  0.00           C  
ATOM   1636  O   ASP D1460      33.397   4.472 -11.355  1.00  0.00           O  
ATOM   1637  CB  ASP D1460      33.494   1.629 -10.211  1.00  0.00           C  
ATOM   1638  CG  ASP D1460      33.665   0.482  -9.249  1.00  0.00           C  
ATOM   1639  OD1 ASP D1460      34.518   0.601  -8.354  1.00  0.00           O  
ATOM   1640  OD2 ASP D1460      32.952  -0.533  -9.393  1.00  0.00           O  
ATOM   1641  N   ASP D1461      35.541   3.888 -11.658  1.00  0.00           N  
ATOM   1642  CA  ASP D1461      35.671   4.770 -12.819  1.00  0.00           C  
ATOM   1643  C   ASP D1461      35.012   4.178 -14.068  1.00  0.00           C  
ATOM   1644  O   ASP D1461      34.738   2.971 -14.140  1.00  0.00           O  
ATOM   1645  CB  ASP D1461      37.145   5.092 -13.118  1.00  0.00           C  
ATOM   1646  CG  ASP D1461      37.973   3.854 -13.399  1.00  0.00           C  
ATOM   1647  OD1 ASP D1461      37.540   3.021 -14.219  1.00  0.00           O  
ATOM   1648  OD2 ASP D1461      39.062   3.717 -12.810  1.00  0.00           O  
ATOM   1649  N   ALA D1462      34.749   5.040 -15.048  1.00  0.00           N  
ATOM   1650  CA  ALA D1462      34.117   4.623 -16.295  1.00  0.00           C  
ATOM   1651  C   ALA D1462      34.726   3.346 -16.868  1.00  0.00           C  
ATOM   1652  O   ALA D1462      34.006   2.433 -17.260  1.00  0.00           O  
ATOM   1653  CB  ALA D1462      34.216   5.737 -17.311  1.00  0.00           C  
ATOM   1654  N   LYS D1463      36.051   3.285 -16.910  1.00  0.00           N  
ATOM   1655  CA  LYS D1463      36.735   2.121 -17.446  1.00  0.00           C  
ATOM   1656  C   LYS D1463      36.355   0.833 -16.712  1.00  0.00           C  
ATOM   1657  O   LYS D1463      36.139  -0.198 -17.340  1.00  0.00           O  
ATOM   1658  CB  LYS D1463      38.252   2.344 -17.396  1.00  0.00           C  
ATOM   1659  CG  LYS D1463      39.086   1.316 -18.157  1.00  0.00           C  
ATOM   1660  CD  LYS D1463      40.543   1.787 -18.408  1.00  0.00           C  
ATOM   1661  CE  LYS D1463      41.489   1.682 -17.172  1.00  0.00           C  
ATOM   1662  NZ  LYS D1463      41.152   2.557 -15.992  1.00  0.00           N  
ATOM   1663  N   THR D1465      36.252   0.892 -15.390  1.00  0.00           N  
ATOM   1664  CA  THR D1465      35.912  -0.288 -14.600  1.00  0.00           C  
ATOM   1665  C   THR D1465      34.449  -0.653 -14.758  1.00  0.00           C  
ATOM   1666  O   THR D1465      34.105  -1.827 -14.904  1.00  0.00           O  
ATOM   1667  CB  THR D1465      36.167  -0.060 -13.105  1.00  0.00           C  
ATOM   1668  OG1 THR D1465      37.499   0.428 -12.921  1.00  0.00           O  
ATOM   1669  CG2 THR D1465      35.984  -1.353 -12.331  1.00  0.00           C  
ATOM   1670  N   ILE D1467      33.585   0.353 -14.699  1.00  0.00           N  
ATOM   1671  CA  ILE D1467      32.162   0.111 -14.835  1.00  0.00           C  
ATOM   1672  C   ILE D1467      31.883  -0.558 -16.163  1.00  0.00           C  
ATOM   1673  O   ILE D1467      30.999  -1.402 -16.270  1.00  0.00           O  
ATOM   1674  CB  ILE D1467      31.377   1.408 -14.781  1.00  0.00           C  
ATOM   1675  CG1 ILE D1467      31.556   2.051 -13.419  1.00  0.00           C  
ATOM   1676  CG2 ILE D1467      29.906   1.125 -15.074  1.00  0.00           C  
ATOM   1677  CD1 ILE D1467      30.892   3.391 -13.289  1.00  0.00           C  
ATOM   1678  N   GLU D1468      32.653  -0.175 -17.173  1.00  0.00           N  
ATOM   1679  CA  GLU D1468      32.488  -0.732 -18.497  1.00  0.00           C  
ATOM   1680  C   GLU D1468      33.031  -2.150 -18.523  1.00  0.00           C  
ATOM   1681  O   GLU D1468      32.447  -3.029 -19.148  1.00  0.00           O  
ATOM   1682  CB  GLU D1468      33.225   0.130 -19.506  1.00  0.00           C  
ATOM   1683  CG  GLU D1468      32.764  -0.011 -20.933  1.00  0.00           C  
ATOM   1684  CD  GLU D1468      33.014   1.261 -21.716  1.00  0.00           C  
ATOM   1685  OE1 GLU D1468      34.190   1.686 -21.793  1.00  0.00           O  
ATOM   1686  OE2 GLU D1468      32.035   1.843 -22.243  1.00  0.00           O  
ATOM   1687  N   LYS D1507      34.143  -2.373 -17.832  1.00  0.00           N  
ATOM   1688  CA  LYS D1507      34.756  -3.691 -17.775  1.00  0.00           C  
ATOM   1689  C   LYS D1507      33.877  -4.648 -16.963  1.00  0.00           C  
ATOM   1690  O   LYS D1507      33.666  -5.796 -17.348  1.00  0.00           O  
ATOM   1691  CB  LYS D1507      36.152  -3.584 -17.149  1.00  0.00           C  
ATOM   1692  CG  LYS D1507      37.162  -4.608 -17.671  1.00  0.00           C  
ATOM   1693  CD  LYS D1507      36.840  -6.051 -17.239  1.00  0.00           C  
ATOM   1694  CE  LYS D1507      37.090  -6.300 -15.735  1.00  0.00           C  
ATOM   1695  NZ  LYS D1507      38.521  -6.103 -15.302  1.00  0.00           N  
ATOM   1696  N   LYS D1508      33.347  -4.166 -15.846  1.00  0.00           N  
ATOM   1697  CA  LYS D1508      32.498  -4.989 -14.991  1.00  0.00           C  
ATOM   1698  C   LYS D1508      31.137  -5.309 -15.609  1.00  0.00           C  
ATOM   1699  O   LYS D1508      30.652  -6.439 -15.505  1.00  0.00           O  
ATOM   1700  CB  LYS D1508      32.302  -4.302 -13.630  1.00  0.00           C  
ATOM   1701  CG  LYS D1508      33.559  -4.271 -12.755  1.00  0.00           C  
ATOM   1702  CD  LYS D1508      33.284  -3.619 -11.412  1.00  0.00           C  
ATOM   1703  CE  LYS D1508      34.506  -3.673 -10.525  1.00  0.00           C  
ATOM   1704  NZ  LYS D1508      34.230  -3.057  -9.201  1.00  0.00           N  
ATOM   1705  N   ILE D1509      30.517  -4.310 -16.236  1.00  0.00           N  
ATOM   1706  CA  ILE D1509      29.207  -4.503 -16.875  1.00  0.00           C  
ATOM   1707  C   ILE D1509      29.314  -5.409 -18.103  1.00  0.00           C  
ATOM   1708  O   ILE D1509      28.395  -6.169 -18.413  1.00  0.00           O  
ATOM   1709  CB  ILE D1509      28.560  -3.159 -17.335  1.00  0.00           C  
ATOM   1710  CG1 ILE D1509      28.096  -2.348 -16.125  1.00  0.00           C  
ATOM   1711  CG2 ILE D1509      27.316  -3.436 -18.193  1.00  0.00           C  
ATOM   1712  CD1 ILE D1509      26.963  -3.027 -15.365  1.00  0.00           C  
ATOM   1713  N   LYS D1510      30.442  -5.323 -18.795  1.00  0.00           N  
ATOM   1714  CA  LYS D1510      30.655  -6.123 -19.983  1.00  0.00           C  
ATOM   1715  C   LYS D1510      30.879  -7.591 -19.621  1.00  0.00           C  
ATOM   1716  O   LYS D1510      30.747  -8.475 -20.466  1.00  0.00           O  
ATOM   1717  CB  LYS D1510      31.851  -5.576 -20.776  1.00  0.00           C  
ATOM   1718  CG  LYS D1510      31.920  -6.076 -22.208  1.00  0.00           C  
ATOM   1719  CD  LYS D1510      33.220  -5.703 -22.901  1.00  0.00           C  
ATOM   1720  CE  LYS D1510      33.327  -4.210 -23.155  1.00  0.00           C  
ATOM   1721  NZ  LYS D1510      34.585  -3.869 -23.892  1.00  0.00           N  
ATOM   1722  N   SER D1511      31.211  -7.857 -18.364  1.00  0.00           N  
ATOM   1723  CA  SER D1511      31.447  -9.230 -17.928  1.00  0.00           C  
ATOM   1724  C   SER D1511      30.198  -9.805 -17.272  1.00  0.00           C  
ATOM   1725  O   SER D1511      30.122 -11.004 -17.034  1.00  0.00           O  
ATOM   1726  CB  SER D1511      32.626  -9.277 -16.950  1.00  0.00           C  
ATOM   1727  OG  SER D1511      33.780  -8.696 -17.528  1.00  0.00           O  
ATOM   1728  N   ALA D1512      29.220  -8.948 -16.982  1.00  0.00           N  
ATOM   1729  CA  ALA D1512      27.984  -9.402 -16.354  1.00  0.00           C  
ATOM   1730  C   ALA D1512      27.505 -10.682 -17.042  1.00  0.00           C  
ATOM   1731  O   ALA D1512      27.393 -10.746 -18.267  1.00  0.00           O  
ATOM   1732  CB  ALA D1512      26.913  -8.319 -16.446  1.00  0.00           C  
ATOM   1733  N   VAL D1513      27.243 -11.709 -16.253  1.00  0.00           N  
ATOM   1734  CA  VAL D1513      26.789 -12.958 -16.815  1.00  0.00           C  
ATOM   1735  C   VAL D1513      25.385 -12.821 -17.363  1.00  0.00           C  
ATOM   1736  O   VAL D1513      24.538 -12.129 -16.782  1.00  0.00           O  
ATOM   1737  CB  VAL D1513      26.787 -14.081 -15.764  1.00  0.00           C  
ATOM   1738  CG1 VAL D1513      28.205 -14.401 -15.343  1.00  0.00           C  
ATOM   1739  CG2 VAL D1513      25.955 -13.661 -14.562  1.00  0.00           C  
ATOM   1740  N   THR D1514      25.153 -13.491 -18.491  1.00  0.00           N  
ATOM   1741  CA  THR D1514      23.850 -13.511 -19.162  1.00  0.00           C  
ATOM   1742  C   THR D1514      23.471 -14.993 -19.402  1.00  0.00           C  
ATOM   1743  O   THR D1514      23.617 -15.835 -18.508  1.00  0.00           O  
ATOM   1744  CB  THR D1514      23.920 -12.734 -20.504  1.00  0.00           C  
ATOM   1745  OG1 THR D1514      25.013 -13.217 -21.297  1.00  0.00           O  
ATOM   1746  CG2 THR D1514      24.146 -11.274 -20.241  1.00  0.00           C  
ATOM   1747  N   ASP D1515      22.962 -15.317 -20.584  1.00  0.00           N  
ATOM   1748  CA  ASP D1515      22.615 -16.699 -20.877  1.00  0.00           C  
ATOM   1749  C   ASP D1515      22.924 -17.023 -22.330  1.00  0.00           C  
ATOM   1750  O   ASP D1515      23.743 -16.344 -22.947  1.00  0.00           O  
ATOM   1751  CB  ASP D1515      21.137 -17.004 -20.536  1.00  0.00           C  
ATOM   1752  CG  ASP D1515      20.157 -15.977 -21.091  1.00  0.00           C  
ATOM   1753  OD1 ASP D1515      20.113 -15.793 -22.327  1.00  0.00           O  
ATOM   1754  OD2 ASP D1515      19.419 -15.364 -20.277  1.00  0.00           O  
ATOM   1755  N   SER D1516      22.288 -18.054 -22.880  1.00  0.00           N  
ATOM   1756  CA  SER D1516      22.552 -18.425 -24.262  1.00  0.00           C  
ATOM   1757  C   SER D1516      21.393 -18.158 -25.195  1.00  0.00           C  
ATOM   1758  O   SER D1516      21.521 -18.327 -26.408  1.00  0.00           O  
ATOM   1759  CB  SER D1516      22.949 -19.891 -24.342  1.00  0.00           C  
ATOM   1760  OG  SER D1516      24.082 -20.131 -23.516  1.00  0.00           O  
ATOM   1761  N   GLU D1517      20.260 -17.744 -24.645  1.00  0.00           N  
ATOM   1762  CA  GLU D1517      19.119 -17.450 -25.494  1.00  0.00           C  
ATOM   1763  C   GLU D1517      19.413 -16.221 -26.372  1.00  0.00           C  
ATOM   1764  O   GLU D1517      19.048 -16.190 -27.546  1.00  0.00           O  
ATOM   1765  CB  GLU D1517      17.873 -17.222 -24.650  1.00  0.00           C  
ATOM   1766  CG  GLU D1517      16.689 -16.761 -25.451  1.00  0.00           C  
ATOM   1767  CD  GLU D1517      15.404 -16.850 -24.665  1.00  0.00           C  
ATOM   1768  OE1 GLU D1517      15.362 -16.333 -23.532  1.00  0.00           O  
ATOM   1769  OE2 GLU D1517      14.435 -17.444 -25.177  1.00  0.00           O  
ATOM   1770  N   GLY D1518      20.082 -15.215 -25.816  1.00  0.00           N  
ATOM   1771  CA  GLY D1518      20.409 -14.045 -26.609  1.00  0.00           C  
ATOM   1772  C   GLY D1518      19.252 -13.112 -26.909  1.00  0.00           C  
ATOM   1773  O   GLY D1518      19.230 -12.474 -27.965  1.00  0.00           O  
ATOM   1774  N   THR D1527      18.291 -13.026 -25.992  1.00  0.00           N  
ATOM   1775  CA  THR D1527      17.140 -12.142 -26.170  1.00  0.00           C  
ATOM   1776  C   THR D1527      16.858 -11.387 -24.868  1.00  0.00           C  
ATOM   1777  O   THR D1527      16.775 -11.987 -23.796  1.00  0.00           O  
ATOM   1778  CB  THR D1527      15.864 -12.937 -26.592  1.00  0.00           C  
ATOM   1779  OG1 THR D1527      15.393 -13.726 -25.492  1.00  0.00           O  
ATOM   1780  CG2 THR D1527      16.171 -13.864 -27.770  1.00  0.00           C  
ATOM   1781  N   ILE D1528      16.723 -10.069 -24.965  1.00  0.00           N  
ATOM   1782  CA  ILE D1528      16.464  -9.239 -23.793  1.00  0.00           C  
ATOM   1783  C   ILE D1528      15.035  -9.396 -23.267  1.00  0.00           C  
ATOM   1784  O   ILE D1528      14.168  -8.572 -23.562  1.00  0.00           O  
ATOM   1785  CB  ILE D1528      16.685  -7.747 -24.110  1.00  0.00           C  
ATOM   1786  CG1 ILE D1528      18.024  -7.549 -24.829  1.00  0.00           C  
ATOM   1787  CG2 ILE D1528      16.630  -6.935 -22.825  1.00  0.00           C  
ATOM   1788  CD1 ILE D1528      19.209  -7.990 -24.032  1.00  0.00           C  
ATOM   1789  N   ARG D1562      14.794 -10.446 -22.483  1.00  0.00           N  
ATOM   1790  CA  ARG D1562      13.466 -10.699 -21.916  1.00  0.00           C  
ATOM   1791  C   ARG D1562      13.568 -10.975 -20.416  1.00  0.00           C  
ATOM   1792  O   ARG D1562      14.365 -11.809 -19.985  1.00  0.00           O  
ATOM   1793  CB  ARG D1562      12.815 -11.890 -22.629  1.00  0.00           C  
ATOM   1794  CG  ARG D1562      11.397 -12.219 -22.168  1.00  0.00           C  
ATOM   1795  CD  ARG D1562      10.769 -13.280 -23.064  1.00  0.00           C  
ATOM   1796  NE  ARG D1562      11.556 -14.520 -23.112  1.00  0.00           N  
ATOM   1797  CZ  ARG D1562      11.603 -15.431 -22.141  1.00  0.00           C  
ATOM   1798  NH1 ARG D1562      10.904 -15.251 -21.027  1.00  0.00           N  
ATOM   1799  NH2 ARG D1562      12.345 -16.525 -22.284  1.00  0.00           N  
ATOM   1800  N   TYR D1563      12.760 -10.278 -19.622  1.00  0.00           N  
ATOM   1801  CA  TYR D1563      12.792 -10.464 -18.175  1.00  0.00           C  
ATOM   1802  C   TYR D1563      12.206 -11.809 -17.767  1.00  0.00           C  
ATOM   1803  O   TYR D1563      11.176 -12.226 -18.288  1.00  0.00           O  
ATOM   1804  CB  TYR D1563      12.029  -9.345 -17.469  1.00  0.00           C  
ATOM   1805  CG  TYR D1563      12.271  -9.301 -15.972  1.00  0.00           C  
ATOM   1806  CD1 TYR D1563      11.700 -10.247 -15.118  1.00  0.00           C  
ATOM   1807  CD2 TYR D1563      13.078  -8.311 -15.414  1.00  0.00           C  
ATOM   1808  CE1 TYR D1563      11.926 -10.205 -13.746  1.00  0.00           C  
ATOM   1809  CE2 TYR D1563      13.310  -8.256 -14.049  1.00  0.00           C  
ATOM   1810  CZ  TYR D1563      12.730  -9.207 -13.220  1.00  0.00           C  
ATOM   1811  OH  TYR D1563      12.952  -9.138 -11.865  1.00  0.00           O  
ATOM   1812  N   ASP D1564      12.862 -12.467 -16.815  1.00  0.00           N  
ATOM   1813  CA  ASP D1564      12.432 -13.778 -16.337  1.00  0.00           C  
ATOM   1814  C   ASP D1564      13.347 -14.238 -15.202  1.00  0.00           C  
ATOM   1815  O   ASP D1564      14.430 -14.793 -15.455  1.00  0.00           O  
ATOM   1816  CB  ASP D1564      12.474 -14.783 -17.502  1.00  0.00           C  
ATOM   1817  CG  ASP D1564      12.043 -16.188 -17.095  1.00  0.00           C  
ATOM   1818  OD1 ASP D1564      11.166 -16.310 -16.209  1.00  0.00           O  
ATOM   1819  OD2 ASP D1564      12.564 -17.172 -17.681  1.00  0.00           O  
ATOM   1820  N   LYS D1565      12.911 -14.011 -13.958  1.00  0.00           N  
ATOM   1821  CA  LYS D1565      13.693 -14.381 -12.763  1.00  0.00           C  
ATOM   1822  C   LYS D1565      14.552 -15.636 -12.943  1.00  0.00           C  
ATOM   1823  O   LYS D1565      15.781 -15.566 -12.881  1.00  0.00           O  
ATOM   1824  CB  LYS D1565      12.765 -14.552 -11.550  1.00  0.00           C  
ATOM   1825  CG  LYS D1565      12.277 -13.241 -10.942  1.00  0.00           C  
ATOM   1826  CD  LYS D1565      13.444 -12.406 -10.413  1.00  0.00           C  
ATOM   1827  CE  LYS D1565      12.974 -11.173  -9.629  1.00  0.00           C  
ATOM   1828  NZ  LYS D1565      12.251 -11.496  -8.353  1.00  0.00           N  
ATOM   1829  N   GLU D1566      13.903 -16.781 -13.143  1.00  0.00           N  
ATOM   1830  CA  GLU D1566      14.605 -18.026 -12.814  1.00  0.00           C  
ATOM   1831  C   GLU D1566      15.368 -18.712 -14.010  1.00  0.00           C  
ATOM   1832  O   GLU D1566      16.122 -19.662 -13.818  1.00  0.00           O  
ATOM   1833  CB  GLU D1566      13.564 -18.996 -12.243  1.00  0.00           C  
ATOM   1834  CG  GLU D1566      12.238 -18.945 -13.013  1.00  0.00           C  
ATOM   1835  CD  GLU D1566      11.173 -18.274 -12.172  1.00  0.00           C  
ATOM   1836  OE1 GLU D1566      10.961 -18.683 -11.034  1.00  0.00           O  
ATOM   1837  OE2 GLU D1566      10.540 -17.348 -12.679  1.00  0.00           O  
ATOM   1838  N   ALA D1567      15.146 -18.229 -15.278  1.00  0.00           N  
ATOM   1839  CA  ALA D1567      15.721 -19.009 -16.431  1.00  0.00           C  
ATOM   1840  C   ALA D1567      16.825 -18.262 -17.238  1.00  0.00           C  
ATOM   1841  O   ALA D1567      17.646 -18.870 -17.900  1.00  0.00           O  
ATOM   1842  CB  ALA D1567      14.575 -19.417 -17.376  1.00  0.00           C  
ATOM   1843  N   LYS D1568      16.450 -17.002 -17.012  1.00  0.00           N  
ATOM   1844  CA  LYS D1568      17.265 -15.860 -17.441  1.00  0.00           C  
ATOM   1845  C   LYS D1568      17.607 -14.952 -16.256  1.00  0.00           C  
ATOM   1846  O   LYS D1568      17.317 -13.757 -16.265  1.00  0.00           O  
ATOM   1847  CB  LYS D1568      16.530 -15.071 -18.526  1.00  0.00           C  
ATOM   1848  CG  LYS D1568      16.316 -15.850 -19.808  1.00  0.00           C  
ATOM   1849  CD  LYS D1568      15.488 -15.043 -20.782  1.00  0.00           C  
ATOM   1850  CE  LYS D1568      16.281 -13.892 -21.374  1.00  0.00           C  
ATOM   1851  NZ  LYS D1568      17.383 -14.420 -22.226  1.00  0.00           N  
ATOM   1852  N   PRO D1569      18.263 -15.516 -15.226  1.00  0.00           N  
ATOM   1853  CA  PRO D1569      18.637 -14.747 -14.036  1.00  0.00           C  
ATOM   1854  C   PRO D1569      19.496 -13.499 -14.348  1.00  0.00           C  
ATOM   1855  O   PRO D1569      19.147 -12.379 -13.976  1.00  0.00           O  
ATOM   1856  CB  PRO D1569      19.402 -15.783 -13.195  1.00  0.00           C  
ATOM   1857  CG  PRO D1569      18.881 -17.096 -13.665  1.00  0.00           C  
ATOM   1858  CD  PRO D1569      18.824 -16.880 -15.145  1.00  0.00           C  
ATOM   1859  N   GLY D1594      20.612 -13.715 -15.044  1.00  0.00           N  
ATOM   1860  CA  GLY D1594      21.527 -12.635 -15.367  1.00  0.00           C  
ATOM   1861  C   GLY D1594      20.913 -11.438 -16.064  1.00  0.00           C  
ATOM   1862  O   GLY D1594      20.971 -10.322 -15.557  1.00  0.00           O  
ATOM   1863  N   ILE D1596      20.330 -11.664 -17.236  1.00  0.00           N  
ATOM   1864  CA  ILE D1596      19.724 -10.587 -18.001  1.00  0.00           C  
ATOM   1865  C   ILE D1596      18.638  -9.874 -17.219  1.00  0.00           C  
ATOM   1866  O   ILE D1596      18.480  -8.660 -17.343  1.00  0.00           O  
ATOM   1867  CB  ILE D1596      19.127 -11.102 -19.324  1.00  0.00           C  
ATOM   1868  CG1 ILE D1596      20.242 -11.213 -20.368  1.00  0.00           C  
ATOM   1869  CG2 ILE D1596      18.041 -10.161 -19.809  1.00  0.00           C  
ATOM   1870  CD1 ILE D1596      20.842  -9.860 -20.759  1.00  0.00           C  
ATOM   1871  N   SER D1601      17.875 -10.612 -16.423  1.00  0.00           N  
ATOM   1872  CA  SER D1601      16.809  -9.969 -15.661  1.00  0.00           C  
ATOM   1873  C   SER D1601      17.417  -8.995 -14.664  1.00  0.00           C  
ATOM   1874  O   SER D1601      16.883  -7.900 -14.443  1.00  0.00           O  
ATOM   1875  CB  SER D1601      15.973 -11.006 -14.920  1.00  0.00           C  
ATOM   1876  OG  SER D1601      15.428 -11.930 -15.833  1.00  0.00           O  
ATOM   1877  N   ASN D1602      18.533  -9.400 -14.061  1.00  0.00           N  
ATOM   1878  CA  ASN D1602      19.210  -8.554 -13.094  1.00  0.00           C  
ATOM   1879  C   ASN D1602      19.677  -7.292 -13.817  1.00  0.00           C  
ATOM   1880  O   ASN D1602      19.436  -6.168 -13.362  1.00  0.00           O  
ATOM   1881  CB  ASN D1602      20.391  -9.311 -12.481  1.00  0.00           C  
ATOM   1882  CG  ASN D1602      21.130  -8.491 -11.444  1.00  0.00           C  
ATOM   1883  OD1 ASN D1602      20.517  -7.875 -10.561  1.00  0.00           O  
ATOM   1884  ND2 ASN D1602      22.454  -8.483 -11.539  1.00  0.00           N  
ATOM   1885  N   LEU D1603      20.323  -7.490 -14.963  1.00  0.00           N  
ATOM   1886  CA  LEU D1603      20.806  -6.378 -15.762  1.00  0.00           C  
ATOM   1887  C   LEU D1603      19.650  -5.454 -16.145  1.00  0.00           C  
ATOM   1888  O   LEU D1603      19.795  -4.237 -16.096  1.00  0.00           O  
ATOM   1889  CB  LEU D1603      21.514  -6.901 -17.010  1.00  0.00           C  
ATOM   1890  CG  LEU D1603      23.035  -6.779 -16.999  1.00  0.00           C  
ATOM   1891  CD1 LEU D1603      23.603  -7.147 -15.639  1.00  0.00           C  
ATOM   1892  CD2 LEU D1603      23.623  -7.663 -18.091  1.00  0.00           C  
ATOM   1893  N   LEU D1604      18.501  -6.024 -16.503  1.00  0.00           N  
ATOM   1894  CA  LEU D1604      17.340  -5.225 -16.885  1.00  0.00           C  
ATOM   1895  C   LEU D1604      16.825  -4.417 -15.715  1.00  0.00           C  
ATOM   1896  O   LEU D1604      16.303  -3.305 -15.878  1.00  0.00           O  
ATOM   1897  CB  LEU D1604      16.214  -6.124 -17.416  1.00  0.00           C  
ATOM   1898  CG  LEU D1604      16.139  -6.337 -18.935  1.00  0.00           C  
ATOM   1899  CD1 LEU D1604      15.241  -7.520 -19.254  1.00  0.00           C  
ATOM   1900  CD2 LEU D1604      15.619  -5.072 -19.595  1.00  0.00           C  
ATOM   1901  N   ASN D1613      16.964  -4.983 -14.525  1.00  0.00           N  
ATOM   1902  CA  ASN D1613      16.503  -4.305 -13.318  1.00  0.00           C  
ATOM   1903  C   ASN D1613      17.341  -3.064 -13.024  1.00  0.00           C  
ATOM   1904  O   ASN D1613      16.809  -1.986 -12.748  1.00  0.00           O  
ATOM   1905  CB  ASN D1613      16.581  -5.254 -12.137  1.00  0.00           C  
ATOM   1906  CG  ASN D1613      15.318  -5.254 -11.339  1.00  0.00           C  
ATOM   1907  OD1 ASN D1613      14.306  -5.829 -11.756  1.00  0.00           O  
ATOM   1908  ND2 ASN D1613      15.344  -4.577 -10.197  1.00  0.00           N  
ATOM   1909  N   ILE D1614      18.656  -3.241 -13.081  1.00  0.00           N  
ATOM   1910  CA  ILE D1614      19.590  -2.160 -12.841  1.00  0.00           C  
ATOM   1911  C   ILE D1614      19.328  -1.041 -13.855  1.00  0.00           C  
ATOM   1912  O   ILE D1614      19.305   0.136 -13.500  1.00  0.00           O  
ATOM   1913  CB  ILE D1614      21.066  -2.649 -12.990  1.00  0.00           C  
ATOM   1914  CG1 ILE D1614      21.357  -3.763 -11.994  1.00  0.00           C  
ATOM   1915  CG2 ILE D1614      22.032  -1.487 -12.807  1.00  0.00           C  
ATOM   1916  CD1 ILE D1614      22.718  -4.389 -12.187  1.00  0.00           C  
ATOM   1917  N   TYR D1615      19.135  -1.421 -15.114  1.00  0.00           N  
ATOM   1918  CA  TYR D1615      18.888  -0.476 -16.192  1.00  0.00           C  
ATOM   1919  C   TYR D1615      17.609   0.292 -15.910  1.00  0.00           C  
ATOM   1920  O   TYR D1615      17.606   1.514 -15.889  1.00  0.00           O  
ATOM   1921  CB  TYR D1615      18.727  -1.231 -17.504  1.00  0.00           C  
ATOM   1922  CG  TYR D1615      18.834  -0.403 -18.757  1.00  0.00           C  
ATOM   1923  CD1 TYR D1615      18.216   0.836 -18.860  1.00  0.00           C  
ATOM   1924  CD2 TYR D1615      19.536  -0.881 -19.855  1.00  0.00           C  
ATOM   1925  CE1 TYR D1615      18.294   1.577 -20.030  1.00  0.00           C  
ATOM   1926  CE2 TYR D1615      19.621  -0.149 -21.028  1.00  0.00           C  
ATOM   1927  CZ  TYR D1615      19.001   1.076 -21.116  1.00  0.00           C  
ATOM   1928  OH  TYR D1615      19.081   1.779 -22.301  1.00  0.00           O  
ATOM   1929  N   SER D1616      16.525  -0.435 -15.694  1.00  0.00           N  
ATOM   1930  CA  SER D1616      15.247   0.181 -15.435  1.00  0.00           C  
ATOM   1931  C   SER D1616      15.258   1.192 -14.301  1.00  0.00           C  
ATOM   1932  O   SER D1616      14.862   2.338 -14.507  1.00  0.00           O  
ATOM   1933  CB  SER D1616      14.208  -0.890 -15.148  1.00  0.00           C  
ATOM   1934  OG  SER D1616      12.971  -0.295 -14.770  1.00  0.00           O  
ATOM   1935  N   THR D1617      15.714   0.796 -13.113  1.00  0.00           N  
ATOM   1936  CA  THR D1617      15.716   1.715 -11.965  1.00  0.00           C  
ATOM   1937  C   THR D1617      16.621   2.922 -12.102  1.00  0.00           C  
ATOM   1938  O   THR D1617      16.379   3.936 -11.477  1.00  0.00           O  
ATOM   1939  CB  THR D1617      16.112   1.008 -10.675  1.00  0.00           C  
ATOM   1940  OG1 THR D1617      17.423   0.466 -10.834  1.00  0.00           O  
ATOM   1941  CG2 THR D1617      15.131  -0.097 -10.348  1.00  0.00           C  
ATOM   1942  N   LEU D1619      17.662   2.816 -12.912  1.00  0.00           N  
ATOM   1943  CA  LEU D1619      18.566   3.938 -13.075  1.00  0.00           C  
ATOM   1944  C   LEU D1619      18.191   4.853 -14.242  1.00  0.00           C  
ATOM   1945  O   LEU D1619      18.630   6.008 -14.308  1.00  0.00           O  
ATOM   1946  CB  LEU D1619      20.003   3.446 -13.261  1.00  0.00           C  
ATOM   1947  CG  LEU D1619      20.664   2.772 -12.072  1.00  0.00           C  
ATOM   1948  CD1 LEU D1619      22.067   2.367 -12.457  1.00  0.00           C  
ATOM   1949  CD2 LEU D1619      20.695   3.704 -10.883  1.00  0.00           C  
ATOM   1950  N   SER D1620      17.380   4.341 -15.164  1.00  0.00           N  
ATOM   1951  CA  SER D1620      16.977   5.109 -16.345  1.00  0.00           C  
ATOM   1952  C   SER D1620      15.557   5.640 -16.271  1.00  0.00           C  
ATOM   1953  O   SER D1620      15.225   6.621 -16.929  1.00  0.00           O  
ATOM   1954  CB  SER D1620      17.133   4.248 -17.612  1.00  0.00           C  
ATOM   1955  OG  SER D1620      16.200   3.168 -17.619  1.00  0.00           O  
ATOM   1956  N   GLY D1621      14.719   4.993 -15.478  1.00  0.00           N  
ATOM   1957  CA  GLY D1621      13.348   5.447 -15.369  1.00  0.00           C  
ATOM   1958  C   GLY D1621      12.383   4.684 -16.257  1.00  0.00           C  
ATOM   1959  O   GLY D1621      11.180   4.670 -16.004  1.00  0.00           O  
ATOM   1960  N   GLN D1757      12.896   4.043 -17.299  1.00  0.00           N  
ATOM   1961  CA  GLN D1757      12.055   3.270 -18.211  1.00  0.00           C  
ATOM   1962  C   GLN D1757      11.660   1.931 -17.581  1.00  0.00           C  
ATOM   1963  O   GLN D1757      12.490   1.270 -16.965  1.00  0.00           O  
ATOM   1964  CB  GLN D1757      12.821   3.016 -19.496  1.00  0.00           C  
ATOM   1965  CG  GLN D1757      13.695   4.169 -19.901  1.00  0.00           C  
ATOM   1966  CD  GLN D1757      14.400   3.888 -21.199  1.00  0.00           C  
ATOM   1967  OE1 GLN D1757      13.750   3.736 -22.225  1.00  0.00           O  
ATOM   1968  NE2 GLN D1757      15.732   3.797 -21.167  1.00  0.00           N  
ATOM   1969  N   SER D1758      10.402   1.529 -17.733  1.00  0.00           N  
ATOM   1970  CA  SER D1758       9.950   0.259 -17.165  1.00  0.00           C  
ATOM   1971  C   SER D1758      10.642  -0.920 -17.843  1.00  0.00           C  
ATOM   1972  O   SER D1758      11.327  -0.759 -18.859  1.00  0.00           O  
ATOM   1973  CB  SER D1758       8.446   0.082 -17.342  1.00  0.00           C  
ATOM   1974  OG  SER D1758       8.146  -0.275 -18.684  1.00  0.00           O  
ATOM   1975  N   ILE D1760      10.451  -2.113 -17.287  1.00  0.00           N  
ATOM   1976  CA  ILE D1760      11.068  -3.301 -17.863  1.00  0.00           C  
ATOM   1977  C   ILE D1760      10.367  -3.660 -19.165  1.00  0.00           C  
ATOM   1978  O   ILE D1760      10.937  -4.342 -20.024  1.00  0.00           O  
ATOM   1979  CB  ILE D1760      11.012  -4.499 -16.890  1.00  0.00           C  
ATOM   1980  CG1 ILE D1760      11.834  -4.170 -15.639  1.00  0.00           C  
ATOM   1981  CG2 ILE D1760      11.580  -5.758 -17.564  1.00  0.00           C  
ATOM   1982  CD1 ILE D1760      11.759  -5.235 -14.560  1.00  0.00           C  
ATOM   1983  N   GLU D1761       9.127  -3.198 -19.312  1.00  0.00           N  
ATOM   1984  CA  GLU D1761       8.367  -3.465 -20.534  1.00  0.00           C  
ATOM   1985  C   GLU D1761       8.976  -2.661 -21.675  1.00  0.00           C  
ATOM   1986  O   GLU D1761       9.315  -3.205 -22.740  1.00  0.00           O  
ATOM   1987  CB  GLU D1761       6.904  -3.046 -20.366  1.00  0.00           C  
ATOM   1988  CG  GLU D1761       6.007  -4.079 -19.692  1.00  0.00           C  
ATOM   1989  CD  GLU D1761       6.391  -4.361 -18.246  1.00  0.00           C  
ATOM   1990  OE1 GLU D1761       6.619  -3.390 -17.478  1.00  0.00           O  
ATOM   1991  OE2 GLU D1761       6.452  -5.561 -17.885  1.00  0.00           O  
ATOM   1992  N   GLU D1762       9.102  -1.357 -21.435  1.00  0.00           N  
ATOM   1993  CA  GLU D1762       9.649  -0.439 -22.420  1.00  0.00           C  
ATOM   1994  C   GLU D1762      11.041  -0.879 -22.874  1.00  0.00           C  
ATOM   1995  O   GLU D1762      11.356  -0.834 -24.066  1.00  0.00           O  
ATOM   1996  CB  GLU D1762       9.707   0.968 -21.836  1.00  0.00           C  
ATOM   1997  CG  GLU D1762       9.856   2.049 -22.882  1.00  0.00           C  
ATOM   1998  CD  GLU D1762      10.043   3.419 -22.268  1.00  0.00           C  
ATOM   1999  OE1 GLU D1762       9.268   3.769 -21.345  1.00  0.00           O  
ATOM   2000  OE2 GLU D1762      10.966   4.141 -22.710  1.00  0.00           O  
ATOM   2001  N   LEU D1798      11.865  -1.317 -21.926  1.00  0.00           N  
ATOM   2002  CA  LEU D1798      13.216  -1.758 -22.246  1.00  0.00           C  
ATOM   2003  C   LEU D1798      13.216  -3.024 -23.104  1.00  0.00           C  
ATOM   2004  O   LEU D1798      14.007  -3.140 -24.044  1.00  0.00           O  
ATOM   2005  CB  LEU D1798      14.011  -1.973 -20.952  1.00  0.00           C  
ATOM   2006  CG  LEU D1798      14.365  -0.684 -20.211  1.00  0.00           C  
ATOM   2007  CD1 LEU D1798      14.915  -1.003 -18.845  1.00  0.00           C  
ATOM   2008  CD2 LEU D1798      15.380   0.101 -21.019  1.00  0.00           C  
ATOM   2009  N   GLU D1799      12.327  -3.966 -22.784  1.00  0.00           N  
ATOM   2010  CA  GLU D1799      12.230  -5.218 -23.540  1.00  0.00           C  
ATOM   2011  C   GLU D1799      11.894  -4.885 -24.980  1.00  0.00           C  
ATOM   2012  O   GLU D1799      12.508  -5.407 -25.925  1.00  0.00           O  
ATOM   2013  CB  GLU D1799      11.128  -6.123 -22.970  1.00  0.00           C  
ATOM   2014  CG  GLU D1799      11.513  -6.861 -21.690  1.00  0.00           C  
ATOM   2015  CD  GLU D1799      10.423  -7.798 -21.180  1.00  0.00           C  
ATOM   2016  OE1 GLU D1799       9.265  -7.336 -21.030  1.00  0.00           O  
ATOM   2017  OE2 GLU D1799      10.730  -8.990 -20.913  1.00  0.00           O  
ATOM   2018  N   ARG D1800      10.906  -4.007 -25.134  1.00  0.00           N  
ATOM   2019  CA  ARG D1800      10.459  -3.574 -26.447  1.00  0.00           C  
ATOM   2020  C   ARG D1800      11.605  -2.834 -27.134  1.00  0.00           C  
ATOM   2021  O   ARG D1800      12.002  -3.178 -28.246  1.00  0.00           O  
ATOM   2022  CB  ARG D1800       9.235  -2.653 -26.307  1.00  0.00           C  
ATOM   2023  CG  ARG D1800       8.713  -2.087 -27.632  1.00  0.00           C  
ATOM   2024  CD  ARG D1800       7.343  -2.665 -28.017  1.00  0.00           C  
ATOM   2025  NE  ARG D1800       7.339  -4.132 -28.128  1.00  0.00           N  
ATOM   2026  CZ  ARG D1800       7.956  -4.833 -29.081  1.00  0.00           C  
ATOM   2027  NH1 ARG D1800       8.643  -4.212 -30.036  1.00  0.00           N  
ATOM   2028  NH2 ARG D1800       7.888  -6.163 -29.072  1.00  0.00           N  
ATOM   2029  N   GLN D1801      12.147  -1.837 -26.444  1.00  0.00           N  
ATOM   2030  CA  GLN D1801      13.231  -1.026 -26.976  1.00  0.00           C  
ATOM   2031  C   GLN D1801      14.434  -1.839 -27.463  1.00  0.00           C  
ATOM   2032  O   GLN D1801      15.240  -1.344 -28.256  1.00  0.00           O  
ATOM   2033  CB  GLN D1801      13.655  -0.009 -25.917  1.00  0.00           C  
ATOM   2034  CG  GLN D1801      14.835   0.881 -26.292  1.00  0.00           C  
ATOM   2035  CD  GLN D1801      15.078   1.981 -25.252  1.00  0.00           C  
ATOM   2036  OE1 GLN D1801      16.136   2.624 -25.228  1.00  0.00           O  
ATOM   2037  NE2 GLN D1801      14.085   2.202 -24.389  1.00  0.00           N  
ATOM   2038  N   TYR D1802      14.546  -3.083 -27.000  1.00  0.00           N  
ATOM   2039  CA  TYR D1802      15.656  -3.955 -27.398  1.00  0.00           C  
ATOM   2040  C   TYR D1802      15.155  -5.220 -28.086  1.00  0.00           C  
ATOM   2041  O   TYR D1802      15.714  -6.312 -27.909  1.00  0.00           O  
ATOM   2042  CB  TYR D1802      16.514  -4.342 -26.181  1.00  0.00           C  
ATOM   2043  CG  TYR D1802      17.339  -3.211 -25.626  1.00  0.00           C  
ATOM   2044  CD1 TYR D1802      16.785  -2.292 -24.738  1.00  0.00           C  
ATOM   2045  CD2 TYR D1802      18.657  -3.011 -26.055  1.00  0.00           C  
ATOM   2046  CE1 TYR D1802      17.518  -1.200 -24.296  1.00  0.00           C  
ATOM   2047  CE2 TYR D1802      19.397  -1.918 -25.622  1.00  0.00           C  
ATOM   2048  CZ  TYR D1802      18.818  -1.011 -24.741  1.00  0.00           C  
ATOM   2049  OH  TYR D1802      19.542   0.097 -24.318  1.00  0.00           O  
ATOM   2050  N   GLU D1803      14.110  -5.045 -28.892  1.00  0.00           N  
ATOM   2051  CA  GLU D1803      13.464  -6.136 -29.620  1.00  0.00           C  
ATOM   2052  C   GLU D1803      14.405  -7.152 -30.284  1.00  0.00           C  
ATOM   2053  O   GLU D1803      14.650  -8.226 -29.726  1.00  0.00           O  
ATOM   2054  CB  GLU D1803      12.487  -5.563 -30.662  1.00  0.00           C  
ATOM   2055  CG  GLU D1803      11.706  -6.625 -31.458  1.00  0.00           C  
ATOM   2056  CD  GLU D1803      10.985  -7.642 -30.569  1.00  0.00           C  
ATOM   2057  OE1 GLU D1803      10.316  -7.226 -29.587  1.00  0.00           O  
ATOM   2058  OE2 GLU D1803      11.079  -8.860 -30.868  1.00  0.00           O  
ATOM   2059  N   GLY D1808      14.930  -6.831 -31.460  1.00  0.00           N  
ATOM   2060  CA  GLY D1808      15.798  -7.784 -32.125  1.00  0.00           C  
ATOM   2061  C   GLY D1808      17.236  -7.655 -31.683  1.00  0.00           C  
ATOM   2062  O   GLY D1808      18.114  -8.413 -32.111  1.00  0.00           O  
ATOM   2063  N   LYS D1809      17.464  -6.688 -30.805  1.00  0.00           N  
ATOM   2064  CA  LYS D1809      18.784  -6.390 -30.280  1.00  0.00           C  
ATOM   2065  C   LYS D1809      19.395  -7.529 -29.487  1.00  0.00           C  
ATOM   2066  O   LYS D1809      18.691  -8.251 -28.782  1.00  0.00           O  
ATOM   2067  CB  LYS D1809      18.673  -5.158 -29.403  1.00  0.00           C  
ATOM   2068  CG  LYS D1809      17.810  -4.070 -30.023  1.00  0.00           C  
ATOM   2069  CD  LYS D1809      18.661  -2.971 -30.664  1.00  0.00           C  
ATOM   2070  CE  LYS D1809      17.810  -1.921 -31.367  1.00  0.00           C  
ATOM   2071  NZ  LYS D1809      16.776  -1.301 -30.476  1.00  0.00           N  
ATOM   2072  N   GLY D1810      20.715  -7.664 -29.601  1.00  0.00           N  
ATOM   2073  CA  GLY D1810      21.444  -8.703 -28.888  1.00  0.00           C  
ATOM   2074  C   GLY D1810      22.002  -8.206 -27.564  1.00  0.00           C  
ATOM   2075  O   GLY D1810      21.683  -7.102 -27.145  1.00  0.00           O  
ATOM   2076  N   TYR D1812      22.833  -8.995 -26.891  1.00  0.00           N  
ATOM   2077  CA  TYR D1812      23.378  -8.531 -25.617  1.00  0.00           C  
ATOM   2078  C   TYR D1812      24.504  -7.546 -25.791  1.00  0.00           C  
ATOM   2079  O   TYR D1812      24.712  -6.702 -24.932  1.00  0.00           O  
ATOM   2080  CB  TYR D1812      23.874  -9.694 -24.763  1.00  0.00           C  
ATOM   2081  CG  TYR D1812      22.780 -10.646 -24.379  1.00  0.00           C  
ATOM   2082  CD1 TYR D1812      21.455 -10.212 -24.305  1.00  0.00           C  
ATOM   2083  CD2 TYR D1812      23.065 -11.984 -24.097  1.00  0.00           C  
ATOM   2084  CE1 TYR D1812      20.436 -11.082 -23.967  1.00  0.00           C  
ATOM   2085  CE2 TYR D1812      22.052 -12.875 -23.751  1.00  0.00           C  
ATOM   2086  CZ  TYR D1812      20.735 -12.418 -23.690  1.00  0.00           C  
ATOM   2087  OH  TYR D1812      19.709 -13.284 -23.372  1.00  0.00           O  
ATOM   2088  N   GLY D1813      25.232  -7.656 -26.894  1.00  0.00           N  
ATOM   2089  CA  GLY D1813      26.325  -6.733 -27.128  1.00  0.00           C  
ATOM   2090  C   GLY D1813      25.896  -5.288 -26.919  1.00  0.00           C  
ATOM   2091  O   GLY D1813      26.487  -4.567 -26.123  1.00  0.00           O  
ATOM   2092  N   VAL D1814      24.849  -4.868 -27.616  1.00  0.00           N  
ATOM   2093  CA  VAL D1814      24.376  -3.502 -27.499  1.00  0.00           C  
ATOM   2094  C   VAL D1814      23.667  -3.192 -26.193  1.00  0.00           C  
ATOM   2095  O   VAL D1814      23.628  -2.039 -25.755  1.00  0.00           O  
ATOM   2096  CB  VAL D1814      23.452  -3.174 -28.652  1.00  0.00           C  
ATOM   2097  CG1 VAL D1814      24.216  -3.307 -29.951  1.00  0.00           C  
ATOM   2098  CG2 VAL D1814      22.247  -4.110 -28.624  1.00  0.00           C  
ATOM   2099  N   PHE D1815      23.090  -4.209 -25.575  1.00  0.00           N  
ATOM   2100  CA  PHE D1815      22.403  -4.007 -24.308  1.00  0.00           C  
ATOM   2101  C   PHE D1815      23.439  -3.615 -23.246  1.00  0.00           C  
ATOM   2102  O   PHE D1815      23.306  -2.592 -22.563  1.00  0.00           O  
ATOM   2103  CB  PHE D1815      21.694  -5.288 -23.892  1.00  0.00           C  
ATOM   2104  CG  PHE D1815      20.867  -5.135 -22.659  1.00  0.00           C  
ATOM   2105  CD1 PHE D1815      19.828  -4.223 -22.616  1.00  0.00           C  
ATOM   2106  CD2 PHE D1815      21.108  -5.926 -21.548  1.00  0.00           C  
ATOM   2107  CE1 PHE D1815      19.036  -4.096 -21.483  1.00  0.00           C  
ATOM   2108  CE2 PHE D1815      20.321  -5.806 -20.411  1.00  0.00           C  
ATOM   2109  CZ  PHE D1815      19.277  -4.888 -20.382  1.00  0.00           C  
ATOM   2110  N   LYS D1816      24.471  -4.445 -23.123  1.00  0.00           N  
ATOM   2111  CA  LYS D1816      25.556  -4.204 -22.185  1.00  0.00           C  
ATOM   2112  C   LYS D1816      26.123  -2.823 -22.447  1.00  0.00           C  
ATOM   2113  O   LYS D1816      26.236  -2.017 -21.539  1.00  0.00           O  
ATOM   2114  CB  LYS D1816      26.679  -5.253 -22.353  1.00  0.00           C  
ATOM   2115  CG  LYS D1816      26.319  -6.727 -22.075  1.00  0.00           C  
ATOM   2116  CD  LYS D1816      26.400  -7.092 -20.596  1.00  0.00           C  
ATOM   2117  CE  LYS D1816      26.550  -8.597 -20.388  1.00  0.00           C  
ATOM   2118  NZ  LYS D1816      27.865  -9.093 -20.894  1.00  0.00           N  
ATOM   2119  N   ALA D1817      26.472  -2.556 -23.698  1.00  0.00           N  
ATOM   2120  CA  ALA D1817      27.040  -1.265 -24.075  1.00  0.00           C  
ATOM   2121  C   ALA D1817      26.187  -0.094 -23.598  1.00  0.00           C  
ATOM   2122  O   ALA D1817      26.726   0.890 -23.093  1.00  0.00           O  
ATOM   2123  CB  ALA D1817      27.225  -1.189 -25.577  1.00  0.00           C  
ATOM   2124  N   ASP D1818      24.866  -0.194 -23.748  1.00  0.00           N  
ATOM   2125  CA  ASP D1818      23.979   0.892 -23.318  1.00  0.00           C  
ATOM   2126  C   ASP D1818      23.856   0.978 -21.802  1.00  0.00           C  
ATOM   2127  O   ASP D1818      23.862   2.072 -21.224  1.00  0.00           O  
ATOM   2128  CB  ASP D1818      22.570   0.753 -23.920  1.00  0.00           C  
ATOM   2129  CG  ASP D1818      22.522   1.121 -25.379  1.00  0.00           C  
ATOM   2130  OD1 ASP D1818      23.431   1.832 -25.867  1.00  0.00           O  
ATOM   2131  OD2 ASP D1818      21.555   0.709 -26.039  1.00  0.00           O  
ATOM   2132  N   LEU D1819      23.734  -0.182 -21.163  1.00  0.00           N  
ATOM   2133  CA  LEU D1819      23.621  -0.241 -19.712  1.00  0.00           C  
ATOM   2134  C   LEU D1819      24.865   0.383 -19.082  1.00  0.00           C  
ATOM   2135  O   LEU D1819      24.769   1.059 -18.070  1.00  0.00           O  
ATOM   2136  CB  LEU D1819      23.497  -1.685 -19.258  1.00  0.00           C  
ATOM   2137  CG  LEU D1819      23.382  -1.850 -17.757  1.00  0.00           C  
ATOM   2138  CD1 LEU D1819      22.025  -1.359 -17.303  1.00  0.00           C  
ATOM   2139  CD2 LEU D1819      23.585  -3.310 -17.402  1.00  0.00           C  
ATOM   2140  N   ALA D1820      26.026   0.155 -19.687  1.00  0.00           N  
ATOM   2141  CA  ALA D1820      27.260   0.708 -19.169  1.00  0.00           C  
ATOM   2142  C   ALA D1820      27.231   2.228 -19.154  1.00  0.00           C  
ATOM   2143  O   ALA D1820      27.761   2.861 -18.236  1.00  0.00           O  
ATOM   2144  CB  ALA D1820      28.431   0.235 -19.982  1.00  0.00           C  
ATOM   2145  N   GLN D1821      26.622   2.832 -20.166  1.00  0.00           N  
ATOM   2146  CA  GLN D1821      26.565   4.289 -20.229  1.00  0.00           C  
ATOM   2147  C   GLN D1821      25.623   4.826 -19.184  1.00  0.00           C  
ATOM   2148  O   GLN D1821      25.976   5.746 -18.469  1.00  0.00           O  
ATOM   2149  CB  GLN D1821      26.115   4.760 -21.617  1.00  0.00           C  
ATOM   2150  CG  GLN D1821      27.088   4.434 -22.735  1.00  0.00           C  
ATOM   2151  CD  GLN D1821      28.445   5.083 -22.541  1.00  0.00           C  
ATOM   2152  OE1 GLN D1821      28.540   6.301 -22.386  1.00  0.00           O  
ATOM   2153  NE2 GLN D1821      29.507   4.270 -22.549  1.00  0.00           N  
ATOM   2154  N   VAL D1822      24.433   4.254 -19.080  1.00  0.00           N  
ATOM   2155  CA  VAL D1822      23.488   4.755 -18.097  1.00  0.00           C  
ATOM   2156  C   VAL D1822      24.022   4.674 -16.668  1.00  0.00           C  
ATOM   2157  O   VAL D1822      23.651   5.474 -15.807  1.00  0.00           O  
ATOM   2158  CB  VAL D1822      22.132   4.036 -18.196  1.00  0.00           C  
ATOM   2159  CG1 VAL D1822      22.326   2.551 -18.197  1.00  0.00           C  
ATOM   2160  CG2 VAL D1822      21.234   4.456 -17.048  1.00  0.00           C  
ATOM   2161  N   VAL D1823      24.912   3.724 -16.411  1.00  0.00           N  
ATOM   2162  CA  VAL D1823      25.489   3.594 -15.078  1.00  0.00           C  
ATOM   2163  C   VAL D1823      26.561   4.681 -14.905  1.00  0.00           C  
ATOM   2164  O   VAL D1823      26.573   5.404 -13.900  1.00  0.00           O  
ATOM   2165  CB  VAL D1823      26.134   2.186 -14.860  1.00  0.00           C  
ATOM   2166  CG1 VAL D1823      26.870   2.130 -13.522  1.00  0.00           C  
ATOM   2167  CG2 VAL D1823      25.057   1.131 -14.885  1.00  0.00           C  
ATOM   2168  N   ILE D1824      27.452   4.798 -15.888  1.00  0.00           N  
ATOM   2169  CA  ILE D1824      28.519   5.788 -15.827  1.00  0.00           C  
ATOM   2170  C   ILE D1824      27.949   7.195 -15.737  1.00  0.00           C  
ATOM   2171  O   ILE D1824      28.483   8.040 -15.028  1.00  0.00           O  
ATOM   2172  CB  ILE D1824      29.434   5.701 -17.055  1.00  0.00           C  
ATOM   2173  CG1 ILE D1824      30.178   4.378 -17.044  1.00  0.00           C  
ATOM   2174  CG2 ILE D1824      30.418   6.841 -17.051  1.00  0.00           C  
ATOM   2175  CD1 ILE D1824      31.098   4.180 -18.216  1.00  0.00           C  
ATOM   2176  N   GLU D1825      26.851   7.433 -16.440  1.00  0.00           N  
ATOM   2177  CA  GLU D1825      26.227   8.736 -16.439  1.00  0.00           C  
ATOM   2178  C   GLU D1825      25.570   9.051 -15.101  1.00  0.00           C  
ATOM   2179  O   GLU D1825      25.415  10.218 -14.737  1.00  0.00           O  
ATOM   2180  CB  GLU D1825      25.198   8.818 -17.568  1.00  0.00           C  
ATOM   2181  CG  GLU D1825      25.258  10.111 -18.371  1.00  0.00           C  
ATOM   2182  CD  GLU D1825      26.665  10.429 -18.862  1.00  0.00           C  
ATOM   2183  OE1 GLU D1825      27.230   9.616 -19.638  1.00  0.00           O  
ATOM   2184  OE2 GLU D1825      27.211  11.495 -18.459  1.00  0.00           O  
ATOM   2185  N   THR D1826      25.173   8.018 -14.367  1.00  0.00           N  
ATOM   2186  CA  THR D1826      24.540   8.222 -13.057  1.00  0.00           C  
ATOM   2187  C   THR D1826      25.564   8.466 -11.931  1.00  0.00           C  
ATOM   2188  O   THR D1826      25.310   9.215 -10.993  1.00  0.00           O  
ATOM   2189  CB  THR D1826      23.679   7.012 -12.653  1.00  0.00           C  
ATOM   2190  OG1 THR D1826      22.706   6.753 -13.669  1.00  0.00           O  
ATOM   2191  CG2 THR D1826      22.958   7.295 -11.345  1.00  0.00           C  
ATOM   2192  N   LEU D1827      26.722   7.831 -12.050  1.00  0.00           N  
ATOM   2193  CA  LEU D1827      27.749   7.960 -11.058  1.00  0.00           C  
ATOM   2194  C   LEU D1827      28.675   9.154 -11.252  1.00  0.00           C  
ATOM   2195  O   LEU D1827      29.228   9.667 -10.283  1.00  0.00           O  
ATOM   2196  CB  LEU D1827      28.552   6.658 -10.986  1.00  0.00           C  
ATOM   2197  CG  LEU D1827      27.733   5.382 -10.740  1.00  0.00           C  
ATOM   2198  CD1 LEU D1827      28.696   4.239 -10.549  1.00  0.00           C  
ATOM   2199  CD2 LEU D1827      26.827   5.516  -9.531  1.00  0.00           C  
ATOM   2200  N   ARG D1828      28.854   9.599 -12.494  1.00  0.00           N  
ATOM   2201  CA  ARG D1828      29.732  10.753 -12.800  1.00  0.00           C  
ATOM   2202  C   ARG D1828      29.455  11.955 -11.891  1.00  0.00           C  
ATOM   2203  O   ARG D1828      30.367  12.491 -11.267  1.00  0.00           O  
ATOM   2204  CB  ARG D1828      29.570  11.200 -14.261  1.00  0.00           C  
ATOM   2205  CG  ARG D1828      30.622  12.213 -14.730  1.00  0.00           C  
ATOM   2206  CD  ARG D1828      30.199  12.946 -16.019  1.00  0.00           C  
ATOM   2207  NE  ARG D1828      29.788  12.042 -17.098  1.00  0.00           N  
ATOM   2208  CZ  ARG D1828      30.580  11.137 -17.680  1.00  0.00           C  
ATOM   2209  NH1 ARG D1828      31.847  11.005 -17.295  1.00  0.00           N  
ATOM   2210  NH2 ARG D1828      30.097  10.350 -18.642  1.00  0.00           N  
ATOM   2211  N   PRO D1829      28.190  12.405 -11.819  1.00  0.00           N  
ATOM   2212  CA  PRO D1829      27.902  13.548 -10.950  1.00  0.00           C  
ATOM   2213  C   PRO D1829      28.215  13.226  -9.490  1.00  0.00           C  
ATOM   2214  O   PRO D1829      28.881  14.011  -8.812  1.00  0.00           O  
ATOM   2215  CB  PRO D1829      26.416  13.805 -11.188  1.00  0.00           C  
ATOM   2216  CG  PRO D1829      25.889  12.441 -11.492  1.00  0.00           C  
ATOM   2217  CD  PRO D1829      26.950  11.871 -12.412  1.00  0.00           C  
ATOM   2218  N   ILE D1830      27.742  12.071  -9.017  1.00  0.00           N  
ATOM   2219  CA  ILE D1830      27.982  11.648  -7.642  1.00  0.00           C  
ATOM   2220  C   ILE D1830      29.469  11.673  -7.351  1.00  0.00           C  
ATOM   2221  O   ILE D1830      29.896  12.231  -6.349  1.00  0.00           O  
ATOM   2222  CB  ILE D1830      27.439  10.230  -7.383  1.00  0.00           C  
ATOM   2223  CG1 ILE D1830      25.917  10.244  -7.469  1.00  0.00           C  
ATOM   2224  CG2 ILE D1830      27.849   9.743  -6.008  1.00  0.00           C  
ATOM   2225  CD1 ILE D1830      25.291   8.883  -7.309  1.00  0.00           C  
ATOM   2226  N   GLN D1831      30.264  11.097  -8.241  1.00  0.00           N  
ATOM   2227  CA  GLN D1831      31.707  11.073  -8.037  1.00  0.00           C  
ATOM   2228  C   GLN D1831      32.294  12.473  -7.980  1.00  0.00           C  
ATOM   2229  O   GLN D1831      33.182  12.747  -7.173  1.00  0.00           O  
ATOM   2230  CB  GLN D1831      32.385  10.251  -9.133  1.00  0.00           C  
ATOM   2231  CG  GLN D1831      31.967   8.805  -9.091  1.00  0.00           C  
ATOM   2232  CD  GLN D1831      32.605   7.981 -10.168  1.00  0.00           C  
ATOM   2233  OE1 GLN D1831      32.358   6.781 -10.264  1.00  0.00           O  
ATOM   2234  NE2 GLN D1831      33.437   8.614 -10.991  1.00  0.00           N  
ATOM   2235  N   GLU D1832      31.805  13.362  -8.833  1.00  0.00           N  
ATOM   2236  CA  GLU D1832      32.305  14.728  -8.815  1.00  0.00           C  
ATOM   2237  C   GLU D1832      32.029  15.320  -7.429  1.00  0.00           C  
ATOM   2238  O   GLU D1832      32.958  15.618  -6.676  1.00  0.00           O  
ATOM   2239  CB  GLU D1832      31.619  15.564  -9.898  1.00  0.00           C  
ATOM   2240  CG  GLU D1832      32.301  15.521 -11.263  1.00  0.00           C  
ATOM   2241  CD  GLU D1832      31.520  16.286 -12.322  1.00  0.00           C  
ATOM   2242  OE1 GLU D1832      31.142  17.449 -12.053  1.00  0.00           O  
ATOM   2243  OE2 GLU D1832      31.283  15.726 -13.418  1.00  0.00           O  
ATOM   2244  N   ARG D1833      30.751  15.472  -7.095  1.00  0.00           N  
ATOM   2245  CA  ARG D1833      30.374  16.010  -5.801  1.00  0.00           C  
ATOM   2246  C   ARG D1833      31.177  15.361  -4.676  1.00  0.00           C  
ATOM   2247  O   ARG D1833      31.544  16.018  -3.710  1.00  0.00           O  
ATOM   2248  CB  ARG D1833      28.870  15.831  -5.568  1.00  0.00           C  
ATOM   2249  CG  ARG D1833      28.029  16.822  -6.349  1.00  0.00           C  
ATOM   2250  CD  ARG D1833      26.545  16.604  -6.154  1.00  0.00           C  
ATOM   2251  NE  ARG D1833      26.079  15.438  -6.888  1.00  0.00           N  
ATOM   2252  CZ  ARG D1833      24.815  15.022  -6.918  1.00  0.00           C  
ATOM   2253  NH1 ARG D1833      23.870  15.680  -6.246  1.00  0.00           N  
ATOM   2254  NH2 ARG D1833      24.491  13.944  -7.628  1.00  0.00           N  
ATOM   2255  N   TYR D1834      31.464  14.075  -4.807  1.00  0.00           N  
ATOM   2256  CA  TYR D1834      32.231  13.382  -3.786  1.00  0.00           C  
ATOM   2257  C   TYR D1834      33.602  14.006  -3.591  1.00  0.00           C  
ATOM   2258  O   TYR D1834      33.969  14.317  -2.464  1.00  0.00           O  
ATOM   2259  CB  TYR D1834      32.369  11.901  -4.131  1.00  0.00           C  
ATOM   2260  CG  TYR D1834      33.459  11.181  -3.377  1.00  0.00           C  
ATOM   2261  CD1 TYR D1834      34.745  11.069  -3.917  1.00  0.00           C  
ATOM   2262  CD2 TYR D1834      33.208  10.602  -2.133  1.00  0.00           C  
ATOM   2263  CE1 TYR D1834      35.757  10.394  -3.243  1.00  0.00           C  
ATOM   2264  CE2 TYR D1834      34.215   9.924  -1.442  1.00  0.00           C  
ATOM   2265  CZ  TYR D1834      35.490   9.825  -2.011  1.00  0.00           C  
ATOM   2266  OH  TYR D1834      36.504   9.156  -1.368  1.00  0.00           O  
ATOM   2267  N   HIS D1835      34.365  14.193  -4.666  1.00  0.00           N  
ATOM   2268  CA  HIS D1835      35.683  14.809  -4.523  1.00  0.00           C  
ATOM   2269  C   HIS D1835      35.535  16.249  -4.025  1.00  0.00           C  
ATOM   2270  O   HIS D1835      36.359  16.726  -3.243  1.00  0.00           O  
ATOM   2271  CB  HIS D1835      36.463  14.785  -5.845  1.00  0.00           C  
ATOM   2272  CG  HIS D1835      37.002  13.432  -6.205  1.00  0.00           C  
ATOM   2273  ND1 HIS D1835      36.337  12.556  -7.039  1.00  0.00           N  
ATOM   2274  CD2 HIS D1835      38.126  12.784  -5.808  1.00  0.00           C  
ATOM   2275  CE1 HIS D1835      37.025  11.430  -7.140  1.00  0.00           C  
ATOM   2276  NE2 HIS D1835      38.114  11.542  -6.401  1.00  0.00           N  
ATOM   2277  N   HIS D1836      34.488  16.941  -4.475  1.00  0.00           N  
ATOM   2278  CA  HIS D1836      34.247  18.312  -4.040  1.00  0.00           C  
ATOM   2279  C   HIS D1836      34.216  18.307  -2.511  1.00  0.00           C  
ATOM   2280  O   HIS D1836      34.883  19.119  -1.868  1.00  0.00           O  
ATOM   2281  CB  HIS D1836      32.924  18.834  -4.644  1.00  0.00           C  
ATOM   2282  CG  HIS D1836      32.143  19.755  -3.747  1.00  0.00           C  
ATOM   2283  ND1 HIS D1836      32.715  20.810  -3.068  1.00  0.00           N  
ATOM   2284  CD2 HIS D1836      30.823  19.783  -3.438  1.00  0.00           C  
ATOM   2285  CE1 HIS D1836      31.782  21.445  -2.375  1.00  0.00           C  
ATOM   2286  NE2 HIS D1836      30.626  20.842  -2.583  1.00  0.00           N  
ATOM   2287  N   TRP D1837      33.470  17.370  -1.935  1.00  0.00           N  
ATOM   2288  CA  TRP D1837      33.367  17.254  -0.484  1.00  0.00           C  
ATOM   2289  C   TRP D1837      34.643  16.755   0.183  1.00  0.00           C  
ATOM   2290  O   TRP D1837      35.068  17.299   1.198  1.00  0.00           O  
ATOM   2291  CB  TRP D1837      32.228  16.320  -0.109  1.00  0.00           C  
ATOM   2292  CG  TRP D1837      30.910  16.982  -0.062  1.00  0.00           C  
ATOM   2293  CD1 TRP D1837      29.857  16.769  -0.899  1.00  0.00           C  
ATOM   2294  CD2 TRP D1837      30.472  17.936   0.903  1.00  0.00           C  
ATOM   2295  NE1 TRP D1837      28.783  17.527  -0.511  1.00  0.00           N  
ATOM   2296  CE2 TRP D1837      29.135  18.260   0.591  1.00  0.00           C  
ATOM   2297  CE3 TRP D1837      31.079  18.551   2.004  1.00  0.00           C  
ATOM   2298  CZ2 TRP D1837      28.390  19.174   1.338  1.00  0.00           C  
ATOM   2299  CZ3 TRP D1837      30.343  19.457   2.750  1.00  0.00           C  
ATOM   2300  CH2 TRP D1837      29.008  19.764   2.411  1.00  0.00           C  
ATOM   2301  N   MET D1838      35.246  15.713  -0.373  1.00  0.00           N  
ATOM   2302  CA  MET D1838      36.464  15.165   0.202  1.00  0.00           C  
ATOM   2303  C   MET D1838      37.543  16.193   0.501  1.00  0.00           C  
ATOM   2304  O   MET D1838      38.109  16.195   1.596  1.00  0.00           O  
ATOM   2305  CB  MET D1838      37.045  14.085  -0.703  1.00  0.00           C  
ATOM   2306  CG  MET D1838      36.487  12.725  -0.436  1.00  0.00           C  
ATOM   2307  SD  MET D1838      36.797  12.250   1.245  1.00  0.00           S  
ATOM   2308  CE  MET D1838      38.392  11.485   1.113  1.00  0.00           C  
ATOM   2309  N   GLU D1839      37.818  17.073  -0.458  1.00  0.00           N  
ATOM   2310  CA  GLU D1839      38.860  18.081  -0.283  1.00  0.00           C  
ATOM   2311  C   GLU D1839      38.373  19.434   0.247  1.00  0.00           C  
ATOM   2312  O   GLU D1839      39.143  20.373   0.266  1.00  0.00           O  
ATOM   2313  CB  GLU D1839      39.633  18.291  -1.603  1.00  0.00           C  
ATOM   2314  CG  GLU D1839      38.832  18.980  -2.715  1.00  0.00           C  
ATOM   2315  CD  GLU D1839      39.638  19.226  -4.001  1.00  0.00           C  
ATOM   2316  OE1 GLU D1839      40.168  18.249  -4.582  1.00  0.00           O  
ATOM   2317  OE2 GLU D1839      39.730  20.400  -4.437  1.00  0.00           O  
ATOM   2318  N   SER D1840      37.117  19.554   0.675  1.00  0.00           N  
ATOM   2319  CA  SER D1840      36.579  20.814   1.217  1.00  0.00           C  
ATOM   2320  C   SER D1840      36.512  20.755   2.740  1.00  0.00           C  
ATOM   2321  O   SER D1840      36.158  19.726   3.305  1.00  0.00           O  
ATOM   2322  CB  SER D1840      35.169  21.058   0.688  1.00  0.00           C  
ATOM   2323  OG  SER D1840      34.551  22.124   1.389  1.00  0.00           O  
ATOM   2324  N   GLU D1842      36.832  21.851   3.410  1.00  0.00           N  
ATOM   2325  CA  GLU D1842      36.776  21.834   4.857  1.00  0.00           C  
ATOM   2326  C   GLU D1842      35.331  21.958   5.331  1.00  0.00           C  
ATOM   2327  O   GLU D1842      35.049  21.839   6.511  1.00  0.00           O  
ATOM   2328  CB  GLU D1842      37.647  22.951   5.444  1.00  0.00           C  
ATOM   2329  CG  GLU D1842      37.296  24.349   4.955  1.00  0.00           C  
ATOM   2330  CD  GLU D1842      38.180  25.423   5.572  1.00  0.00           C  
ATOM   2331  OE1 GLU D1842      39.422  25.312   5.443  1.00  0.00           O  
ATOM   2332  OE2 GLU D1842      37.631  26.368   6.184  1.00  0.00           O  
ATOM   2333  N   GLU D1843      34.411  22.197   4.410  1.00  0.00           N  
ATOM   2334  CA  GLU D1843      33.010  22.306   4.782  1.00  0.00           C  
ATOM   2335  C   GLU D1843      32.503  20.955   5.269  1.00  0.00           C  
ATOM   2336  O   GLU D1843      31.417  20.843   5.844  1.00  0.00           O  
ATOM   2337  CB  GLU D1843      32.175  22.773   3.584  1.00  0.00           C  
ATOM   2338  CG  GLU D1843      31.909  24.263   3.558  1.00  0.00           C  
ATOM   2339  CD  GLU D1843      30.915  24.682   4.629  1.00  0.00           C  
ATOM   2340  OE1 GLU D1843      29.774  24.153   4.610  1.00  0.00           O  
ATOM   2341  OE2 GLU D1843      31.264  25.537   5.483  1.00  0.00           O  
ATOM   2342  N   LEU D1844      33.293  19.917   5.032  1.00  0.00           N  
ATOM   2343  CA  LEU D1844      32.910  18.570   5.441  1.00  0.00           C  
ATOM   2344  C   LEU D1844      32.885  18.495   6.952  1.00  0.00           C  
ATOM   2345  O   LEU D1844      31.865  18.129   7.532  1.00  0.00           O  
ATOM   2346  CB  LEU D1844      33.902  17.540   4.900  1.00  0.00           C  
ATOM   2347  CG  LEU D1844      33.542  16.082   5.189  1.00  0.00           C  
ATOM   2348  CD1 LEU D1844      32.176  15.759   4.592  1.00  0.00           C  
ATOM   2349  CD2 LEU D1844      34.611  15.162   4.626  1.00  0.00           C  
ATOM   2350  N   ASP D1845      34.012  18.844   7.581  1.00  0.00           N  
ATOM   2351  CA  ASP D1845      34.109  18.819   9.039  1.00  0.00           C  
ATOM   2352  C   ASP D1845      33.056  19.727   9.657  1.00  0.00           C  
ATOM   2353  O   ASP D1845      32.509  19.437  10.718  1.00  0.00           O  
ATOM   2354  CB  ASP D1845      35.499  19.242   9.500  1.00  0.00           C  
ATOM   2355  CG  ASP D1845      36.575  18.377   8.920  1.00  0.00           C  
ATOM   2356  OD1 ASP D1845      36.931  18.601   7.754  1.00  0.00           O  
ATOM   2357  OD2 ASP D1845      37.052  17.455   9.613  1.00  0.00           O  
ATOM   2358  N   ARG D1846      32.763  20.824   8.978  1.00  0.00           N  
ATOM   2359  CA  ARG D1846      31.760  21.752   9.454  1.00  0.00           C  
ATOM   2360  C   ARG D1846      30.432  21.007   9.613  1.00  0.00           C  
ATOM   2361  O   ARG D1846      29.735  21.174  10.612  1.00  0.00           O  
ATOM   2362  CB  ARG D1846      31.584  22.885   8.445  1.00  0.00           C  
ATOM   2363  CG  ARG D1846      31.437  24.269   9.061  1.00  0.00           C  
ATOM   2364  CD  ARG D1846      32.791  24.992   9.106  1.00  0.00           C  
ATOM   2365  NE  ARG D1846      33.283  25.321   7.761  1.00  0.00           N  
ATOM   2366  CZ  ARG D1846      34.488  25.824   7.489  1.00  0.00           C  
ATOM   2367  NH1 ARG D1846      35.351  26.062   8.472  1.00  0.00           N  
ATOM   2368  NH2 ARG D1846      34.826  26.097   6.232  1.00  0.00           N  
ATOM   2369  N   VAL D1847      30.098  20.181   8.620  1.00  0.00           N  
ATOM   2370  CA  VAL D1847      28.851  19.428   8.615  1.00  0.00           C  
ATOM   2371  C   VAL D1847      28.860  18.334   9.659  1.00  0.00           C  
ATOM   2372  O   VAL D1847      27.853  18.105  10.346  1.00  0.00           O  
ATOM   2373  CB  VAL D1847      28.581  18.806   7.231  1.00  0.00           C  
ATOM   2374  CG1 VAL D1847      27.444  17.814   7.315  1.00  0.00           C  
ATOM   2375  CG2 VAL D1847      28.214  19.895   6.248  1.00  0.00           C  
ATOM   2376  N   LEU D1848      29.996  17.654   9.784  1.00  0.00           N  
ATOM   2377  CA  LEU D1848      30.116  16.583  10.769  1.00  0.00           C  
ATOM   2378  C   LEU D1848      30.078  17.165  12.182  1.00  0.00           C  
ATOM   2379  O   LEU D1848      29.603  16.514  13.108  1.00  0.00           O  
ATOM   2380  CB  LEU D1848      31.406  15.790  10.546  1.00  0.00           C  
ATOM   2381  CG  LEU D1848      31.331  14.880   9.334  1.00  0.00           C  
ATOM   2382  CD1 LEU D1848      32.671  14.257   9.060  1.00  0.00           C  
ATOM   2383  CD2 LEU D1848      30.264  13.830   9.563  1.00  0.00           C  
ATOM   2384  N   ASP D1849      30.568  18.391  12.335  1.00  0.00           N  
ATOM   2385  CA  ASP D1849      30.563  19.043  13.625  1.00  0.00           C  
ATOM   2386  C   ASP D1849      29.137  19.347  14.016  1.00  0.00           C  
ATOM   2387  O   ASP D1849      28.655  18.896  15.053  1.00  0.00           O  
ATOM   2388  CB  ASP D1849      31.363  20.337  13.575  1.00  0.00           C  
ATOM   2389  CG  ASP D1849      32.859  20.113  13.723  1.00  0.00           C  
ATOM   2390  OD1 ASP D1849      33.305  18.957  13.595  1.00  0.00           O  
ATOM   2391  OD2 ASP D1849      33.592  21.100  13.957  1.00  0.00           O  
ATOM   2392  N   GLU D1850      28.448  20.110  13.183  1.00  0.00           N  
ATOM   2393  CA  GLU D1850      27.067  20.479  13.474  1.00  0.00           C  
ATOM   2394  C   GLU D1850      26.174  19.244  13.591  1.00  0.00           C  
ATOM   2395  O   GLU D1850      25.102  19.287  14.197  1.00  0.00           O  
ATOM   2396  CB  GLU D1850      26.545  21.408  12.376  1.00  0.00           C  
ATOM   2397  CG  GLU D1850      25.238  22.109  12.714  1.00  0.00           C  
ATOM   2398  CD  GLU D1850      24.634  22.812  11.513  1.00  0.00           C  
ATOM   2399  OE1 GLU D1850      25.309  23.714  10.967  1.00  0.00           O  
ATOM   2400  OE2 GLU D1850      23.497  22.453  11.111  1.00  0.00           O  
ATOM   2401  N   GLY D1851      26.619  18.139  12.999  1.00  0.00           N  
ATOM   2402  CA  GLY D1851      25.845  16.909  13.068  1.00  0.00           C  
ATOM   2403  C   GLY D1851      25.983  16.266  14.438  1.00  0.00           C  
ATOM   2404  O   GLY D1851      24.997  15.887  15.079  1.00  0.00           O  
ATOM   2405  N   ALA D1852      27.225  16.146  14.892  1.00  0.00           N  
ATOM   2406  CA  ALA D1852      27.493  15.580  16.197  1.00  0.00           C  
ATOM   2407  C   ALA D1852      26.846  16.446  17.256  1.00  0.00           C  
ATOM   2408  O   ALA D1852      26.468  15.965  18.314  1.00  0.00           O  
ATOM   2409  CB  ALA D1852      28.979  15.499  16.434  1.00  0.00           C  
ATOM   2410  N   GLU D1853      26.723  17.728  16.960  1.00  0.00           N  
ATOM   2411  CA  GLU D1853      26.129  18.668  17.880  1.00  0.00           C  
ATOM   2412  C   GLU D1853      24.624  18.465  18.006  1.00  0.00           C  
ATOM   2413  O   GLU D1853      24.060  18.588  19.089  1.00  0.00           O  
ATOM   2414  CB  GLU D1853      26.426  20.082  17.398  1.00  0.00           C  
ATOM   2415  CG  GLU D1853      26.624  21.092  18.487  1.00  0.00           C  
ATOM   2416  CD  GLU D1853      26.836  22.474  17.932  1.00  0.00           C  
ATOM   2417  OE1 GLU D1853      25.829  23.056  17.474  1.00  0.00           O  
ATOM   2418  OE2 GLU D1853      27.997  22.953  17.937  1.00  0.00           O  
ATOM   2419  N   LYS D1854      23.966  18.156  16.896  1.00  0.00           N  
ATOM   2420  CA  LYS D1854      22.523  17.957  16.928  1.00  0.00           C  
ATOM   2421  C   LYS D1854      22.198  16.590  17.505  1.00  0.00           C  
ATOM   2422  O   LYS D1854      21.195  16.436  18.207  1.00  0.00           O  
ATOM   2423  CB  LYS D1854      21.912  18.074  15.528  1.00  0.00           C  
ATOM   2424  CG  LYS D1854      22.113  19.425  14.870  1.00  0.00           C  
ATOM   2425  CD  LYS D1854      21.169  19.641  13.690  1.00  0.00           C  
ATOM   2426  CE  LYS D1854      21.464  18.710  12.532  1.00  0.00           C  
ATOM   2427  NZ  LYS D1854      20.546  18.953  11.380  1.00  0.00           N  
ATOM   2428  N   ALA D1855      23.040  15.595  17.216  1.00  0.00           N  
ATOM   2429  CA  ALA D1855      22.810  14.247  17.723  1.00  0.00           C  
ATOM   2430  C   ALA D1855      23.012  14.226  19.227  1.00  0.00           C  
ATOM   2431  O   ALA D1855      22.237  13.633  19.975  1.00  0.00           O  
ATOM   2432  CB  ALA D1855      23.767  13.265  17.051  1.00  0.00           C  
ATOM   2433  N   ASN D1856      24.067  14.899  19.657  1.00  0.00           N  
ATOM   2434  CA  ASN D1856      24.400  14.965  21.059  1.00  0.00           C  
ATOM   2435  C   ASN D1856      23.298  15.694  21.822  1.00  0.00           C  
ATOM   2436  O   ASN D1856      22.897  15.275  22.896  1.00  0.00           O  
ATOM   2437  CB  ASN D1856      25.737  15.671  21.229  1.00  0.00           C  
ATOM   2438  CG  ASN D1856      26.379  15.351  22.533  1.00  0.00           C  
ATOM   2439  OD1 ASN D1856      26.854  14.236  22.739  1.00  0.00           O  
ATOM   2440  ND2 ASN D1856      26.389  16.315  23.444  1.00  0.00           N  
ATOM   2441  N   ARG D1857      22.802  16.782  21.248  1.00  0.00           N  
ATOM   2442  CA  ARG D1857      21.743  17.562  21.866  1.00  0.00           C  
ATOM   2443  C   ARG D1857      20.599  16.655  22.273  1.00  0.00           C  
ATOM   2444  O   ARG D1857      19.974  16.851  23.307  1.00  0.00           O  
ATOM   2445  CB  ARG D1857      21.263  18.644  20.889  1.00  0.00           C  
ATOM   2446  CG  ARG D1857      19.960  19.343  21.251  1.00  0.00           C  
ATOM   2447  CD  ARG D1857      18.735  18.706  20.555  1.00  0.00           C  
ATOM   2448  NE  ARG D1857      18.883  18.547  19.100  1.00  0.00           N  
ATOM   2449  CZ  ARG D1857      17.886  18.251  18.260  1.00  0.00           C  
ATOM   2450  NH1 ARG D1857      16.647  18.088  18.723  1.00  0.00           N  
ATOM   2451  NH2 ARG D1857      18.132  18.094  16.958  1.00  0.00           N  
ATOM   2452  N   VAL D2124      20.329  15.637  21.471  1.00  0.00           N  
ATOM   2453  CA  VAL D2124      19.230  14.733  21.802  1.00  0.00           C  
ATOM   2454  C   VAL D2124      19.671  13.595  22.709  1.00  0.00           C  
ATOM   2455  O   VAL D2124      19.088  13.380  23.771  1.00  0.00           O  
ATOM   2456  CB  VAL D2124      18.597  14.098  20.540  1.00  0.00           C  
ATOM   2457  CG1 VAL D2124      17.578  13.048  20.946  1.00  0.00           C  
ATOM   2458  CG2 VAL D2124      17.925  15.164  19.692  1.00  0.00           C  
ATOM   2459  N   ALA D2126      20.689  12.860  22.267  1.00  0.00           N  
ATOM   2460  CA  ALA D2126      21.226  11.719  23.002  1.00  0.00           C  
ATOM   2461  C   ALA D2126      21.493  12.004  24.483  1.00  0.00           C  
ATOM   2462  O   ALA D2126      21.125  11.203  25.339  1.00  0.00           O  
ATOM   2463  CB  ALA D2126      22.500  11.230  22.321  1.00  0.00           C  
ATOM   2464  N   SER D2127      22.133  13.141  24.773  1.00  0.00           N  
ATOM   2465  CA  SER D2127      22.455  13.558  26.141  1.00  0.00           C  
ATOM   2466  C   SER D2127      21.235  13.570  27.029  1.00  0.00           C  
ATOM   2467  O   SER D2127      21.222  12.969  28.092  1.00  0.00           O  
ATOM   2468  CB  SER D2127      23.038  14.958  26.152  1.00  0.00           C  
ATOM   2469  OG  SER D2127      24.188  15.023  25.339  1.00  0.00           O  
ATOM   2470  N   GLU D2128      20.216  14.289  26.594  1.00  0.00           N  
ATOM   2471  CA  GLU D2128      18.992  14.383  27.347  1.00  0.00           C  
ATOM   2472  C   GLU D2128      18.419  13.005  27.573  1.00  0.00           C  
ATOM   2473  O   GLU D2128      17.845  12.737  28.628  1.00  0.00           O  
ATOM   2474  CB  GLU D2128      17.979  15.249  26.600  1.00  0.00           C  
ATOM   2475  CG  GLU D2128      16.657  15.483  27.320  1.00  0.00           C  
ATOM   2476  CD  GLU D2128      16.839  16.170  28.669  1.00  0.00           C  
ATOM   2477  OE1 GLU D2128      17.650  17.118  28.753  1.00  0.00           O  
ATOM   2478  OE2 GLU D2128      16.168  15.767  29.642  1.00  0.00           O  
ATOM   2479  N   MET D2129      18.558  12.117  26.591  1.00  0.00           N  
ATOM   2480  CA  MET D2129      18.015  10.754  26.733  1.00  0.00           C  
ATOM   2481  C   MET D2129      18.798   9.939  27.767  1.00  0.00           C  
ATOM   2482  O   MET D2129      18.206   9.214  28.561  1.00  0.00           O  
ATOM   2483  CB  MET D2129      18.007  10.035  25.373  1.00  0.00           C  
ATOM   2484  CG  MET D2129      17.392   8.631  25.404  1.00  0.00           C  
ATOM   2485  SD  MET D2129      15.720   8.542  26.111  1.00  0.00           S  
ATOM   2486  CE  MET D2129      14.744   8.012  24.707  1.00  0.00           C  
ATOM   2487  N   VAL D2130      20.121  10.079  27.756  1.00  0.00           N  
ATOM   2488  CA  VAL D2130      20.975   9.384  28.702  1.00  0.00           C  
ATOM   2489  C   VAL D2130      20.748   9.895  30.121  1.00  0.00           C  
ATOM   2490  O   VAL D2130      20.827   9.140  31.088  1.00  0.00           O  
ATOM   2491  CB  VAL D2130      22.438   9.559  28.319  1.00  0.00           C  
ATOM   2492  CG1 VAL D2130      23.326   9.252  29.487  1.00  0.00           C  
ATOM   2493  CG2 VAL D2130      22.771   8.650  27.156  1.00  0.00           C  
ATOM   2494  N   ARG D2131      20.445  11.180  30.232  1.00  0.00           N  
ATOM   2495  CA  ARG D2131      20.191  11.808  31.514  1.00  0.00           C  
ATOM   2496  C   ARG D2131      18.947  11.212  32.131  1.00  0.00           C  
ATOM   2497  O   ARG D2131      18.891  10.991  33.326  1.00  0.00           O  
ATOM   2498  CB  ARG D2131      20.002  13.318  31.336  1.00  0.00           C  
ATOM   2499  CG  ARG D2131      20.887  14.151  32.236  1.00  0.00           C  
ATOM   2500  CD  ARG D2131      22.376  13.841  31.967  1.00  0.00           C  
ATOM   2501  NE  ARG D2131      23.286  14.295  33.040  1.00  0.00           N  
ATOM   2502  CZ  ARG D2131      23.389  13.728  34.241  1.00  0.00           C  
ATOM   2503  NH1 ARG D2131      22.646  12.672  34.555  1.00  0.00           N  
ATOM   2504  NH2 ARG D2131      24.237  14.218  35.127  1.00  0.00           N  
ATOM   2505  N   LYS D2132      17.940  10.952  31.316  1.00  0.00           N  
ATOM   2506  CA  LYS D2132      16.718  10.372  31.841  1.00  0.00           C  
ATOM   2507  C   LYS D2132      16.976   8.903  32.196  1.00  0.00           C  
ATOM   2508  O   LYS D2132      16.369   8.349  33.121  1.00  0.00           O  
ATOM   2509  CB  LYS D2132      15.592  10.477  30.810  1.00  0.00           C  
ATOM   2510  CG  LYS D2132      15.144  11.898  30.493  1.00  0.00           C  
ATOM   2511  CD  LYS D2132      14.052  11.873  29.423  1.00  0.00           C  
ATOM   2512  CE  LYS D2132      13.707  13.267  28.882  1.00  0.00           C  
ATOM   2513  NZ  LYS D2132      12.843  13.178  27.654  1.00  0.00           N  
ATOM   2514  N   MET D2133      17.886   8.270  31.462  1.00  0.00           N  
ATOM   2515  CA  MET D2133      18.211   6.879  31.728  1.00  0.00           C  
ATOM   2516  C   MET D2133      18.840   6.805  33.110  1.00  0.00           C  
ATOM   2517  O   MET D2133      18.377   6.044  33.971  1.00  0.00           O  
ATOM   2518  CB  MET D2133      19.178   6.342  30.680  1.00  0.00           C  
ATOM   2519  CG  MET D2133      18.503   5.892  29.402  1.00  0.00           C  
ATOM   2520  SD  MET D2133      19.698   5.207  28.294  1.00  0.00           S  
ATOM   2521  CE  MET D2133      19.659   3.474  28.801  1.00  0.00           C  
ATOM   2522  N   GLU D2134      19.884   7.609  33.322  1.00  0.00           N  
ATOM   2523  CA  GLU D2134      20.568   7.653  34.610  1.00  0.00           C  
ATOM   2524  C   GLU D2134      19.568   7.927  35.740  1.00  0.00           C  
ATOM   2525  O   GLU D2134      19.666   7.365  36.821  1.00  0.00           O  
ATOM   2526  CB  GLU D2134      21.663   8.727  34.589  1.00  0.00           C  
ATOM   2527  CG  GLU D2134      22.890   8.364  33.789  1.00  0.00           C  
ATOM   2528  CD  GLU D2134      23.835   9.510  33.683  1.00  0.00           C  
ATOM   2529  OE1 GLU D2134      23.751  10.425  34.521  1.00  0.00           O  
ATOM   2530  OE2 GLU D2134      24.684   9.516  32.774  1.00  0.00           O  
ATOM   2531  N   GLN D2140      18.598   8.781  35.470  1.00  0.00           N  
ATOM   2532  CA  GLN D2140      17.580   9.126  36.442  1.00  0.00           C  
ATOM   2533  C   GLN D2140      16.884   7.874  36.920  1.00  0.00           C  
ATOM   2534  O   GLN D2140      16.799   7.622  38.118  1.00  0.00           O  
ATOM   2535  CB  GLN D2140      16.528  10.023  35.810  1.00  0.00           C  
ATOM   2536  CG  GLN D2140      15.933  11.032  36.744  1.00  0.00           C  
ATOM   2537  CD  GLN D2140      16.840  12.235  36.880  1.00  0.00           C  
ATOM   2538  OE1 GLN D2140      18.023  12.112  37.250  1.00  0.00           O  
ATOM   2539  NE2 GLN D2140      16.297  13.415  36.578  1.00  0.00           N  
ATOM   2540  N   ALA D2141      16.371   7.095  35.974  1.00  0.00           N  
ATOM   2541  CA  ALA D2141      15.652   5.867  36.296  1.00  0.00           C  
ATOM   2542  C   ALA D2141      16.544   4.845  37.005  1.00  0.00           C  
ATOM   2543  O   ALA D2141      16.221   4.385  38.103  1.00  0.00           O  
ATOM   2544  CB  ALA D2141      15.083   5.274  35.023  1.00  0.00           C  
ATOM   2545  N   MET D2142      17.663   4.501  36.370  1.00  0.00           N  
ATOM   2546  CA  MET D2142      18.627   3.549  36.922  1.00  0.00           C  
ATOM   2547  C   MET D2142      19.012   3.949  38.355  1.00  0.00           C  
ATOM   2548  O   MET D2142      19.162   3.099  39.214  1.00  0.00           O  
ATOM   2549  CB  MET D2142      19.888   3.536  36.053  1.00  0.00           C  
ATOM   2550  CG  MET D2142      19.664   3.302  34.569  1.00  0.00           C  
ATOM   2551  SD  MET D2142      19.617   1.586  34.176  1.00  0.00           S  
ATOM   2552  CE  MET D2142      21.336   1.225  34.143  1.00  0.00           C  
ATOM   2553  N   GLY D2143      19.181   5.250  38.576  1.00  0.00           N  
ATOM   2554  CA  GLY D2143      19.548   5.756  39.874  1.00  0.00           C  
ATOM   2555  C   GLY D2143      21.010   6.141  39.977  1.00  0.00           C  
ATOM   2556  O   GLY D2143      21.556   6.210  41.072  1.00  0.00           O  
ATOM   2557  N   LEU D2144      21.663   6.390  38.854  1.00  0.00           N  
ATOM   2558  CA  LEU D2144      23.075   6.764  38.875  1.00  0.00           C  
ATOM   2559  C   LEU D2144      23.234   8.239  39.171  1.00  0.00           C  
ATOM   2560  O   LEU D2144      22.276   9.001  39.080  1.00  0.00           O  
ATOM   2561  CB  LEU D2144      23.729   6.456  37.530  1.00  0.00           C  
ATOM   2562  CG  LEU D2144      23.594   5.013  37.045  1.00  0.00           C  
ATOM   2563  CD1 LEU D2144      23.944   4.949  35.587  1.00  0.00           C  
ATOM   2564  CD2 LEU D2144      24.495   4.109  37.849  1.00  0.00           C  
ATOM   2565  N   GLY D2145      24.450   8.632  39.530  1.00  0.00           N  
ATOM   2566  CA  GLY D2145      24.737  10.026  39.823  1.00  0.00           C  
ATOM   2567  C   GLY D2145      23.801  10.757  40.773  1.00  0.00           C  
ATOM   2568  O   GLY D2145      23.274  10.175  41.718  1.00  0.00           O  
ATOM   2569  N   ARG D2146      23.593  12.047  40.512  1.00  0.00           N  
ATOM   2570  CA  ARG D2146      22.743  12.885  41.359  1.00  0.00           C  
ATOM   2571  C   ARG D2146      21.552  13.551  40.648  1.00  0.00           C  
ATOM   2572  O   ARG D2146      20.555  13.903  41.328  1.00  0.00           O  
ATOM   2573  CB  ARG D2146      23.613  13.941  42.018  1.00  0.00           C  
ATOM   2574  CG  ARG D2146      24.682  13.352  42.916  1.00  0.00           C  
ATOM   2575  CD  ARG D2146      25.670  14.412  43.330  1.00  0.00           C  
ATOM   2576  NE  ARG D2146      26.505  14.810  42.214  1.00  0.00           N  
ATOM   2577  CZ  ARG D2146      27.358  15.829  42.241  1.00  0.00           C  
ATOM   2578  NH1 ARG D2146      27.483  16.560  43.333  1.00  0.00           N  
ATOM   2579  NH2 ARG D2146      28.102  16.114  41.175  1.00  0.00           N  
ATOM   2580  OXT ARG D2146      21.621  13.729  39.410  1.00  0.00           O  
TER
END
