# Supplementary material for: Backbone Brackets and Arginine Tweezers delineate Class I and Class II aminoacyl tRNA synthetases
Source: PLoS Comput Biol. 2018 Apr 16;14(4):e1006101. doi: 10.1371/journal.pcbi.1006101 (PMC5919687; doi:10.1371/journal.pcbi.1006101)
Supplement: S11 File — All structures of Class I aaRS with residues renumbered according to the MSA. (GZ) [file pcbi.1006101.s023.tar.gz › 1d2r_E_renum.pdb]

ATOM      1  N   MET E 265      75.362  51.526  22.082  1.00  0.00           N  
ATOM      2  CA  MET E 265      74.091  51.102  22.736  1.00  0.00           C  
ATOM      3  C   MET E 265      74.047  51.679  24.149  1.00  0.00           C  
ATOM      4  O   MET E 265      75.066  52.126  24.675  1.00  0.00           O  
ATOM      5  CB  MET E 265      74.029  49.579  22.834  1.00  0.00           C  
ATOM      6  CG  MET E 265      74.774  48.837  21.746  1.00  0.00           C  
ATOM      7  SD  MET E 265      74.998  47.078  22.183  1.00  0.00           S  
ATOM      8  CE  MET E 265      76.530  47.173  23.212  1.00  0.00           C  
ATOM      9  N   LYS E 266      72.865  51.668  24.759  1.00  0.00           N  
ATOM     10  CA  LYS E 266      72.720  52.167  26.119  1.00  0.00           C  
ATOM     11  C   LYS E 266      73.217  51.088  27.080  1.00  0.00           C  
ATOM     12  O   LYS E 266      73.235  49.905  26.733  1.00  0.00           O  
ATOM     13  CB  LYS E 266      71.261  52.496  26.424  1.00  0.00           C  
ATOM     14  CG  LYS E 266      70.748  53.696  25.678  1.00  0.00           C  
ATOM     15  CD  LYS E 266      69.262  53.884  25.919  1.00  0.00           C  
ATOM     16  CE  LYS E 266      68.790  55.226  25.373  1.00  0.00           C  
ATOM     17  NZ  LYS E 266      69.509  56.372  26.019  1.00  0.00           N  
ATOM     18  N   THR E 267      73.625  51.488  28.283  1.00  0.00           N  
ATOM     19  CA  THR E 267      74.119  50.536  29.271  1.00  0.00           C  
ATOM     20  C   THR E 267      73.167  50.383  30.438  1.00  0.00           C  
ATOM     21  O   THR E 267      72.662  51.367  30.973  1.00  0.00           O  
ATOM     22  CB  THR E 267      75.472  50.963  29.823  1.00  0.00           C  
ATOM     23  OG1 THR E 267      76.362  51.235  28.735  1.00  0.00           O  
ATOM     24  CG2 THR E 267      76.059  49.859  30.667  1.00  0.00           C  
ATOM     25  N   ILE E 268      72.913  49.138  30.822  1.00  0.00           N  
ATOM     26  CA  ILE E 268      72.031  48.863  31.946  1.00  0.00           C  
ATOM     27  C   ILE E 268      72.811  48.154  33.041  1.00  0.00           C  
ATOM     28  O   ILE E 268      73.488  47.162  32.779  1.00  0.00           O  
ATOM     29  CB  ILE E 268      70.857  47.991  31.527  1.00  0.00           C  
ATOM     30  CG1 ILE E 268      70.001  48.759  30.520  1.00  0.00           C  
ATOM     31  CG2 ILE E 268      70.062  47.565  32.758  1.00  0.00           C  
ATOM     32  CD1 ILE E 268      68.785  47.995  30.002  1.00  0.00           C  
ATOM     33  N   PHE E 269      72.729  48.674  34.264  1.00  0.00           N  
ATOM     34  CA  PHE E 269      73.443  48.084  35.396  1.00  0.00           C  
ATOM     35  C   PHE E 269      72.425  47.555  36.369  1.00  0.00           C  
ATOM     36  O   PHE E 269      71.454  48.232  36.689  1.00  0.00           O  
ATOM     37  CB  PHE E 269      74.332  49.119  36.104  1.00  0.00           C  
ATOM     38  CG  PHE E 269      75.163  48.545  37.224  1.00  0.00           C  
ATOM     39  CD1 PHE E 269      74.587  48.275  38.458  1.00  0.00           C  
ATOM     40  CD2 PHE E 269      76.507  48.227  37.028  1.00  0.00           C  
ATOM     41  CE1 PHE E 269      75.324  47.702  39.485  1.00  0.00           C  
ATOM     42  CE2 PHE E 269      77.259  47.651  38.051  1.00  0.00           C  
ATOM     43  CZ  PHE E 269      76.658  47.387  39.280  1.00  0.00           C  
ATOM     44  N   SER E 270      72.644  46.338  36.845  1.00  0.00           N  
ATOM     45  CA  SER E 270      71.711  45.728  37.779  1.00  0.00           C  
ATOM     46  C   SER E 270      72.462  45.034  38.896  1.00  0.00           C  
ATOM     47  O   SER E 270      73.296  44.170  38.635  1.00  0.00           O  
ATOM     48  CB  SER E 270      70.835  44.720  37.041  1.00  0.00           C  
ATOM     49  OG  SER E 270      69.973  44.038  37.921  1.00  0.00           O  
ATOM     50  N   GLY E 272      72.176  45.426  40.137  1.00  0.00           N  
ATOM     51  CA  GLY E 272      72.827  44.816  41.288  1.00  0.00           C  
ATOM     52  C   GLY E 272      72.037  43.614  41.777  1.00  0.00           C  
ATOM     53  O   GLY E 272      70.811  43.668  41.837  1.00  0.00           O  
ATOM     54  N   ILE E 273      72.715  42.526  42.132  1.00  0.00           N  
ATOM     55  CA  ILE E 273      72.007  41.342  42.604  1.00  0.00           C  
ATOM     56  C   ILE E 273      72.433  40.988  44.027  1.00  0.00           C  
ATOM     57  O   ILE E 273      73.610  40.709  44.295  1.00  0.00           O  
ATOM     58  CB  ILE E 273      72.266  40.110  41.661  1.00  0.00           C  
ATOM     59  CG1 ILE E 273      72.388  40.551  40.184  1.00  0.00           C  
ATOM     60  CG2 ILE E 273      71.123  39.113  41.772  1.00  0.00           C  
ATOM     61  CD1 ILE E 273      71.152  41.264  39.616  1.00  0.00           C  
ATOM     62  N   GLN E 274      71.477  41.029  44.944  1.00  0.00           N  
ATOM     63  CA  GLN E 274      71.757  40.703  46.338  1.00  0.00           C  
ATOM     64  C   GLN E 274      71.927  39.202  46.497  1.00  0.00           C  
ATOM     65  O   GLN E 274      71.036  38.440  46.117  1.00  0.00           O  
ATOM     66  CB  GLN E 274      70.599  41.165  47.221  1.00  0.00           C  
ATOM     67  CG  GLN E 274      70.823  42.516  47.836  1.00  0.00           C  
ATOM     68  CD  GLN E 274      71.725  42.434  49.052  1.00  0.00           C  
ATOM     69  OE1 GLN E 274      71.977  43.439  49.725  1.00  0.00           O  
ATOM     70  NE2 GLN E 274      72.212  41.228  49.348  1.00  0.00           N  
ATOM     71  N   PRO E 275      73.071  38.754  47.038  1.00  0.00           N  
ATOM     72  CA  PRO E 275      73.299  37.321  47.228  1.00  0.00           C  
ATOM     73  C   PRO E 275      72.446  36.742  48.358  1.00  0.00           C  
ATOM     74  O   PRO E 275      72.684  37.010  49.536  1.00  0.00           O  
ATOM     75  CB  PRO E 275      74.797  37.246  47.506  1.00  0.00           C  
ATOM     76  CG  PRO E 275      75.078  38.545  48.162  1.00  0.00           C  
ATOM     77  CD  PRO E 275      74.298  39.515  47.309  1.00  0.00           C  
ATOM     78  N   SER E 276      71.437  35.958  47.970  1.00  0.00           N  
ATOM     79  CA  SER E 276      70.504  35.297  48.897  1.00  0.00           C  
ATOM     80  C   SER E 276      70.040  33.953  48.329  1.00  0.00           C  
ATOM     81  O   SER E 276      69.106  33.347  48.848  1.00  0.00           O  
ATOM     82  CB  SER E 276      69.288  36.188  49.175  1.00  0.00           C  
ATOM     83  OG  SER E 276      69.665  37.358  49.888  1.00  0.00           O  
ATOM     84  N   GLY E 277      70.720  33.498  47.276  1.00  0.00           N  
ATOM     85  CA  GLY E 277      70.424  32.216  46.647  1.00  0.00           C  
ATOM     86  C   GLY E 277      69.000  31.671  46.701  1.00  0.00           C  
ATOM     87  O   GLY E 277      68.772  30.480  46.923  1.00  0.00           O  
ATOM     88  N   VAL E 279      68.040  32.557  46.502  1.00  0.00           N  
ATOM     89  CA  VAL E 279      66.624  32.226  46.488  1.00  0.00           C  
ATOM     90  C   VAL E 279      65.895  33.357  45.788  1.00  0.00           C  
ATOM     91  O   VAL E 279      65.557  34.363  46.416  1.00  0.00           O  
ATOM     92  CB  VAL E 279      66.029  32.083  47.917  1.00  0.00           C  
ATOM     93  CG1 VAL E 279      66.406  33.288  48.772  1.00  0.00           C  
ATOM     94  CG2 VAL E 279      64.512  31.971  47.845  1.00  0.00           C  
ATOM     95  N   ILE E 280      65.660  33.211  44.488  1.00  0.00           N  
ATOM     96  CA  ILE E 280      64.949  34.247  43.750  1.00  0.00           C  
ATOM     97  C   ILE E 280      63.566  33.730  43.397  1.00  0.00           C  
ATOM     98  O   ILE E 280      63.419  32.681  42.790  1.00  0.00           O  
ATOM     99  CB  ILE E 280      65.746  34.696  42.491  1.00  0.00           C  
ATOM    100  CG1 ILE E 280      66.032  33.522  41.580  1.00  0.00           C  
ATOM    101  CG2 ILE E 280      67.088  35.283  42.911  1.00  0.00           C  
ATOM    102  CD1 ILE E 280      66.846  33.919  40.385  1.00  0.00           C  
ATOM    103  N   THR E 281      62.547  34.466  43.828  1.00  0.00           N  
ATOM    104  CA  THR E 281      61.157  34.077  43.595  1.00  0.00           C  
ATOM    105  C   THR E 281      60.699  34.114  42.142  1.00  0.00           C  
ATOM    106  O   THR E 281      61.307  34.763  41.284  1.00  0.00           O  
ATOM    107  CB  THR E 281      60.166  34.950  44.408  1.00  0.00           C  
ATOM    108  OG1 THR E 281      60.222  36.300  43.940  1.00  0.00           O  
ATOM    109  CG2 THR E 281      60.518  34.921  45.875  1.00  0.00           C  
ATOM    110  N   ILE E 282      59.598  33.409  41.890  1.00  0.00           N  
ATOM    111  CA  ILE E 282      58.980  33.334  40.569  1.00  0.00           C  
ATOM    112  C   ILE E 282      58.531  34.750  40.198  1.00  0.00           C  
ATOM    113  O   ILE E 282      58.428  35.088  39.021  1.00  0.00           O  
ATOM    114  CB  ILE E 282      57.759  32.369  40.589  1.00  0.00           C  
ATOM    115  CG1 ILE E 282      57.257  32.145  39.186  1.00  0.00           C  
ATOM    116  CG2 ILE E 282      56.643  32.911  41.437  1.00  0.00           C  
ATOM    117  CD1 ILE E 282      58.140  31.208  38.407  1.00  0.00           C  
ATOM    118  N   GLY E 283      58.290  35.572  41.220  1.00  0.00           N  
ATOM    119  CA  GLY E 283      57.890  36.946  41.002  1.00  0.00           C  
ATOM    120  C   GLY E 283      59.070  37.728  40.451  1.00  0.00           C  
ATOM    121  O   GLY E 283      58.904  38.538  39.557  1.00  0.00           O  
ATOM    122  N   ASN E 284      60.266  37.490  40.975  1.00  0.00           N  
ATOM    123  CA  ASN E 284      61.453  38.186  40.487  1.00  0.00           C  
ATOM    124  C   ASN E 284      61.684  37.791  39.030  1.00  0.00           C  
ATOM    125  O   ASN E 284      62.007  38.625  38.181  1.00  0.00           O  
ATOM    126  CB  ASN E 284      62.696  37.814  41.320  1.00  0.00           C  
ATOM    127  CG  ASN E 284      62.661  38.383  42.749  1.00  0.00           C  
ATOM    128  OD1 ASN E 284      63.214  37.789  43.692  1.00  0.00           O  
ATOM    129  ND2 ASN E 284      62.030  39.546  42.909  1.00  0.00           N  
ATOM    130  N   TYR E 285      61.514  36.503  38.743  1.00  0.00           N  
ATOM    131  CA  TYR E 285      61.703  35.973  37.388  1.00  0.00           C  
ATOM    132  C   TYR E 285      60.722  36.625  36.402  1.00  0.00           C  
ATOM    133  O   TYR E 285      61.100  37.020  35.296  1.00  0.00           O  
ATOM    134  CB  TYR E 285      61.528  34.439  37.395  1.00  0.00           C  
ATOM    135  CG  TYR E 285      61.673  33.796  36.028  1.00  0.00           C  
ATOM    136  CD1 TYR E 285      60.566  33.623  35.198  1.00  0.00           C  
ATOM    137  CD2 TYR E 285      62.916  33.378  35.555  1.00  0.00           C  
ATOM    138  CE1 TYR E 285      60.687  33.051  33.938  1.00  0.00           C  
ATOM    139  CE2 TYR E 285      63.044  32.802  34.294  1.00  0.00           C  
ATOM    140  CZ  TYR E 285      61.924  32.646  33.496  1.00  0.00           C  
ATOM    141  OH  TYR E 285      62.049  32.083  32.256  1.00  0.00           O  
ATOM    142  N   ILE E 286      59.468  36.744  36.818  1.00  0.00           N  
ATOM    143  CA  ILE E 286      58.450  37.336  35.979  1.00  0.00           C  
ATOM    144  C   ILE E 286      58.610  38.842  35.917  1.00  0.00           C  
ATOM    145  O   ILE E 286      58.432  39.443  34.865  1.00  0.00           O  
ATOM    146  CB  ILE E 286      57.056  37.027  36.520  1.00  0.00           C  
ATOM    147  CG1 ILE E 286      56.807  35.532  36.478  1.00  0.00           C  
ATOM    148  CG2 ILE E 286      56.016  37.746  35.719  1.00  0.00           C  
ATOM    149  CD1 ILE E 286      55.457  35.133  37.005  1.00  0.00           C  
ATOM    150  N   GLY E 287      58.955  39.436  37.057  1.00  0.00           N  
ATOM    151  CA  GLY E 287      59.116  40.878  37.164  1.00  0.00           C  
ATOM    152  C   GLY E 287      60.249  41.566  36.413  1.00  0.00           C  
ATOM    153  O   GLY E 287      60.026  42.601  35.800  1.00  0.00           O  
ATOM    154  N   ALA E 288      61.460  41.027  36.457  1.00  0.00           N  
ATOM    155  CA  ALA E 288      62.568  41.661  35.757  1.00  0.00           C  
ATOM    156  C   ALA E 288      63.560  40.665  35.188  1.00  0.00           C  
ATOM    157  O   ALA E 288      63.973  40.778  34.034  1.00  0.00           O  
ATOM    158  CB  ALA E 288      63.288  42.639  36.687  1.00  0.00           C  
ATOM    159  N   LEU E 289      63.947  39.691  36.002  1.00  0.00           N  
ATOM    160  CA  LEU E 289      64.911  38.668  35.593  1.00  0.00           C  
ATOM    161  C   LEU E 289      64.730  38.201  34.151  1.00  0.00           C  
ATOM    162  O   LEU E 289      65.666  38.250  33.353  1.00  0.00           O  
ATOM    163  CB  LEU E 289      64.812  37.445  36.512  1.00  0.00           C  
ATOM    164  CG  LEU E 289      66.106  36.793  37.009  1.00  0.00           C  
ATOM    165  CD1 LEU E 289      67.163  36.768  35.923  1.00  0.00           C  
ATOM    166  CD2 LEU E 289      66.618  37.584  38.199  1.00  0.00           C  
ATOM    167  N   ARG E 290      63.523  37.753  33.821  1.00  0.00           N  
ATOM    168  CA  ARG E 290      63.244  37.237  32.484  1.00  0.00           C  
ATOM    169  C   ARG E 290      63.371  38.221  31.334  1.00  0.00           C  
ATOM    170  O   ARG E 290      63.949  37.894  30.306  1.00  0.00           O  
ATOM    171  CB  ARG E 290      61.850  36.614  32.426  1.00  0.00           C  
ATOM    172  CG  ARG E 290      61.601  35.844  31.132  1.00  0.00           C  
ATOM    173  CD  ARG E 290      60.210  35.231  31.082  1.00  0.00           C  
ATOM    174  NE  ARG E 290      59.189  36.256  31.289  1.00  0.00           N  
ATOM    175  CZ  ARG E 290      57.894  36.094  31.031  1.00  0.00           C  
ATOM    176  NH1 ARG E 290      57.460  34.936  30.552  1.00  0.00           N  
ATOM    177  NH2 ARG E 290      57.037  37.091  31.241  1.00  0.00           N  
ATOM    178  N   GLN E 291      62.772  39.398  31.472  1.00  0.00           N  
ATOM    179  CA  GLN E 291      62.838  40.401  30.413  1.00  0.00           C  
ATOM    180  C   GLN E 291      64.300  40.758  30.101  1.00  0.00           C  
ATOM    181  O   GLN E 291      64.597  41.340  29.055  1.00  0.00           O  
ATOM    182  CB  GLN E 291      62.072  41.660  30.825  1.00  0.00           C  
ATOM    183  CG  GLN E 291      61.649  42.532  29.647  1.00  0.00           C  
ATOM    184  CD  GLN E 291      61.215  43.937  30.065  1.00  0.00           C  
ATOM    185  OE1 GLN E 291      60.344  44.106  30.930  1.00  0.00           O  
ATOM    186  NE2 GLN E 291      61.811  44.953  29.434  1.00  0.00           N  
ATOM    187  N   PHE E 292      65.206  40.412  31.017  1.00  0.00           N  
ATOM    188  CA  PHE E 292      66.620  40.690  30.818  1.00  0.00           C  
ATOM    189  C   PHE E 292      67.230  39.724  29.823  1.00  0.00           C  
ATOM    190  O   PHE E 292      68.100  40.098  29.039  1.00  0.00           O  
ATOM    191  CB  PHE E 292      67.408  40.597  32.127  1.00  0.00           C  
ATOM    192  CG  PHE E 292      67.078  41.670  33.114  1.00  0.00           C  
ATOM    193  CD1 PHE E 292      66.829  42.970  32.696  1.00  0.00           C  
ATOM    194  CD2 PHE E 292      67.023  41.376  34.474  1.00  0.00           C  
ATOM    195  CE1 PHE E 292      66.529  43.953  33.618  1.00  0.00           C  
ATOM    196  CE2 PHE E 292      66.724  42.356  35.406  1.00  0.00           C  
ATOM    197  CZ  PHE E 292      66.475  43.646  34.980  1.00  0.00           C  
ATOM    198  N   VAL E 293      66.790  38.473  29.859  1.00  0.00           N  
ATOM    199  CA  VAL E 293      67.325  37.468  28.944  1.00  0.00           C  
ATOM    200  C   VAL E 293      67.191  37.924  27.498  1.00  0.00           C  
ATOM    201  O   VAL E 293      67.952  37.476  26.633  1.00  0.00           O  
ATOM    202  CB  VAL E 293      66.608  36.125  29.096  1.00  0.00           C  
ATOM    203  CG1 VAL E 293      67.244  35.102  28.179  1.00  0.00           C  
ATOM    204  CG2 VAL E 293      66.683  35.678  30.539  1.00  0.00           C  
ATOM    205  N   GLU E 294      66.217  38.805  27.243  1.00  0.00           N  
ATOM    206  CA  GLU E 294      65.972  39.351  25.903  1.00  0.00           C  
ATOM    207  C   GLU E 294      66.749  40.653  25.716  1.00  0.00           C  
ATOM    208  O   GLU E 294      67.463  40.813  24.724  1.00  0.00           O  
ATOM    209  CB  GLU E 294      64.485  39.628  25.697  1.00  0.00           C  
ATOM    210  CG  GLU E 294      63.696  38.503  25.057  1.00  0.00           C  
ATOM    211  CD  GLU E 294      62.242  38.892  24.839  1.00  0.00           C  
ATOM    212  OE1 GLU E 294      62.002  39.929  24.175  1.00  0.00           O  
ATOM    213  OE2 GLU E 294      61.341  38.172  25.334  1.00  0.00           O  
ATOM    214  N   LEU E 295      66.613  41.560  26.685  1.00  0.00           N  
ATOM    215  CA  LEU E 295      67.286  42.843  26.645  1.00  0.00           C  
ATOM    216  C   LEU E 295      68.796  42.738  26.507  1.00  0.00           C  
ATOM    217  O   LEU E 295      69.423  43.613  25.932  1.00  0.00           O  
ATOM    218  CB  LEU E 295      66.952  43.646  27.898  1.00  0.00           C  
ATOM    219  CG  LEU E 295      65.496  44.074  28.086  1.00  0.00           C  
ATOM    220  CD1 LEU E 295      65.357  44.845  29.390  1.00  0.00           C  
ATOM    221  CD2 LEU E 295      65.065  44.955  26.928  1.00  0.00           C  
ATOM    222  N   GLN E 296      69.380  41.669  27.024  1.00  0.00           N  
ATOM    223  CA  GLN E 296      70.824  41.506  26.970  1.00  0.00           C  
ATOM    224  C   GLN E 296      71.432  41.551  25.577  1.00  0.00           C  
ATOM    225  O   GLN E 296      72.650  41.707  25.434  1.00  0.00           O  
ATOM    226  CB  GLN E 296      71.242  40.205  27.673  1.00  0.00           C  
ATOM    227  CG  GLN E 296      70.855  38.922  26.953  1.00  0.00           C  
ATOM    228  CD  GLN E 296      71.254  37.676  27.716  1.00  0.00           C  
ATOM    229  OE1 GLN E 296      72.411  37.512  28.099  1.00  0.00           O  
ATOM    230  NE2 GLN E 296      70.292  36.794  27.947  1.00  0.00           N  
ATOM    231  N   HIS E 297      70.606  41.419  24.545  1.00  0.00           N  
ATOM    232  CA  HIS E 297      71.131  41.450  23.176  1.00  0.00           C  
ATOM    233  C   HIS E 297      71.119  42.847  22.571  1.00  0.00           C  
ATOM    234  O   HIS E 297      71.983  43.184  21.767  1.00  0.00           O  
ATOM    235  CB  HIS E 297      70.349  40.493  22.259  1.00  0.00           C  
ATOM    236  CG  HIS E 297      70.569  39.043  22.566  1.00  0.00           C  
ATOM    237  ND1 HIS E 297      69.751  38.332  23.418  1.00  0.00           N  
ATOM    238  CD2 HIS E 297      71.530  38.182  22.160  1.00  0.00           C  
ATOM    239  CE1 HIS E 297      70.201  37.095  23.524  1.00  0.00           C  
ATOM    240  NE2 HIS E 297      71.279  36.976  22.773  1.00  0.00           N  
ATOM    241  N   GLU E 299      70.132  43.649  22.954  1.00  0.00           N  
ATOM    242  CA  GLU E 299      70.015  45.011  22.445  1.00  0.00           C  
ATOM    243  C   GLU E 299      70.875  45.990  23.246  1.00  0.00           C  
ATOM    244  O   GLU E 299      71.672  46.759  22.691  1.00  0.00           O  
ATOM    245  CB  GLU E 299      68.562  45.490  22.505  1.00  0.00           C  
ATOM    246  CG  GLU E 299      67.571  44.707  21.645  1.00  0.00           C  
ATOM    247  CD  GLU E 299      66.184  45.350  21.607  1.00  0.00           C  
ATOM    248  OE1 GLU E 299      65.242  44.721  21.050  1.00  0.00           O  
ATOM    249  OE2 GLU E 299      66.038  46.490  22.124  1.00  0.00           O  
ATOM    250  N   TYR E 306      70.690  45.962  24.561  1.00  0.00           N  
ATOM    251  CA  TYR E 306      71.425  46.830  25.463  1.00  0.00           C  
ATOM    252  C   TYR E 306      72.728  46.198  25.943  1.00  0.00           C  
ATOM    253  O   TYR E 306      73.053  45.049  25.623  1.00  0.00           O  
ATOM    254  CB  TYR E 306      70.555  47.159  26.662  1.00  0.00           C  
ATOM    255  CG  TYR E 306      69.313  47.924  26.308  1.00  0.00           C  
ATOM    256  CD1 TYR E 306      69.388  49.262  25.924  1.00  0.00           C  
ATOM    257  CD2 TYR E 306      68.057  47.329  26.404  1.00  0.00           C  
ATOM    258  CE1 TYR E 306      68.242  49.997  25.652  1.00  0.00           C  
ATOM    259  CE2 TYR E 306      66.902  48.050  26.138  1.00  0.00           C  
ATOM    260  CZ  TYR E 306      67.000  49.386  25.767  1.00  0.00           C  
ATOM    261  OH  TYR E 306      65.857  50.117  25.546  1.00  0.00           O  
ATOM    262  N   ASN E 307      73.482  46.967  26.711  1.00  0.00           N  
ATOM    263  CA  ASN E 307      74.730  46.476  27.253  1.00  0.00           C  
ATOM    264  C   ASN E 307      74.486  46.217  28.735  1.00  0.00           C  
ATOM    265  O   ASN E 307      74.588  47.128  29.548  1.00  0.00           O  
ATOM    266  CB  ASN E 307      75.814  47.516  27.070  1.00  0.00           C  
ATOM    267  CG  ASN E 307      77.173  46.915  27.146  1.00  0.00           C  
ATOM    268  OD1 ASN E 307      77.605  46.493  28.213  1.00  0.00           O  
ATOM    269  ND2 ASN E 307      77.860  46.844  26.008  1.00  0.00           N  
ATOM    270  N   CYS E 308      74.157  44.971  29.077  1.00  0.00           N  
ATOM    271  CA  CYS E 308      73.857  44.603  30.457  1.00  0.00           C  
ATOM    272  C   CYS E 308      75.052  44.253  31.378  1.00  0.00           C  
ATOM    273  O   CYS E 308      76.010  43.585  30.961  1.00  0.00           O  
ATOM    274  CB  CYS E 308      72.837  43.450  30.464  1.00  0.00           C  
ATOM    275  SG  CYS E 308      71.118  43.923  30.082  1.00  0.00           S  
ATOM    276  N   TYR E 309      74.984  44.744  32.625  1.00  0.00           N  
ATOM    277  CA  TYR E 309      75.983  44.486  33.678  1.00  0.00           C  
ATOM    278  C   TYR E 309      75.241  43.886  34.860  1.00  0.00           C  
ATOM    279  O   TYR E 309      74.400  44.547  35.475  1.00  0.00           O  
ATOM    280  CB  TYR E 309      76.672  45.768  34.166  1.00  0.00           C  
ATOM    281  CG  TYR E 309      77.835  46.209  33.330  1.00  0.00           C  
ATOM    282  CD1 TYR E 309      77.667  47.153  32.318  1.00  0.00           C  
ATOM    283  CD2 TYR E 309      79.098  45.650  33.510  1.00  0.00           C  
ATOM    284  CE1 TYR E 309      78.726  47.531  31.502  1.00  0.00           C  
ATOM    285  CE2 TYR E 309      80.160  46.018  32.697  1.00  0.00           C  
ATOM    286  CZ  TYR E 309      79.968  46.957  31.694  1.00  0.00           C  
ATOM    287  OH  TYR E 309      81.005  47.313  30.864  1.00  0.00           O  
ATOM    288  N   PHE E 310      75.535  42.630  35.167  1.00  0.00           N  
ATOM    289  CA  PHE E 310      74.907  41.957  36.303  1.00  0.00           C  
ATOM    290  C   PHE E 310      76.000  41.802  37.364  1.00  0.00           C  
ATOM    291  O   PHE E 310      76.943  41.026  37.199  1.00  0.00           O  
ATOM    292  CB  PHE E 310      74.363  40.602  35.857  1.00  0.00           C  
ATOM    293  CG  PHE E 310      73.202  40.702  34.912  1.00  0.00           C  
ATOM    294  CD1 PHE E 310      71.905  40.875  35.394  1.00  0.00           C  
ATOM    295  CD2 PHE E 310      73.411  40.656  33.535  1.00  0.00           C  
ATOM    296  CE1 PHE E 310      70.820  41.001  34.514  1.00  0.00           C  
ATOM    297  CE2 PHE E 310      72.342  40.780  32.639  1.00  0.00           C  
ATOM    298  CZ  PHE E 310      71.037  40.956  33.131  1.00  0.00           C  
ATOM    299  N   CYS E 311      75.859  42.559  38.443  1.00  0.00           N  
ATOM    300  CA  CYS E 311      76.844  42.570  39.507  1.00  0.00           C  
ATOM    301  C   CYS E 311      76.313  42.006  40.802  1.00  0.00           C  
ATOM    302  O   CYS E 311      75.351  42.544  41.351  1.00  0.00           O  
ATOM    303  CB  CYS E 311      77.317  44.005  39.739  1.00  0.00           C  
ATOM    304  SG  CYS E 311      78.489  44.229  41.067  1.00  0.00           S  
ATOM    305  N   ILE E 312      76.941  40.931  41.292  1.00  0.00           N  
ATOM    306  CA  ILE E 312      76.531  40.284  42.548  1.00  0.00           C  
ATOM    307  C   ILE E 312      77.123  41.070  43.722  1.00  0.00           C  
ATOM    308  O   ILE E 312      78.201  40.764  44.195  1.00  0.00           O  
ATOM    309  CB  ILE E 312      77.030  38.813  42.600  1.00  0.00           C  
ATOM    310  CG1 ILE E 312      76.553  38.055  41.353  1.00  0.00           C  
ATOM    311  CG2 ILE E 312      76.518  38.131  43.870  1.00  0.00           C  
ATOM    312  CD1 ILE E 312      77.032  36.649  41.264  1.00  0.00           C  
ATOM    313  N   VAL E 313      76.406  42.086  44.184  1.00  0.00           N  
ATOM    314  CA  VAL E 313      76.877  42.952  45.273  1.00  0.00           C  
ATOM    315  C   VAL E 313      77.120  42.271  46.635  1.00  0.00           C  
ATOM    316  O   VAL E 313      76.302  42.402  47.548  1.00  0.00           O  
ATOM    317  CB  VAL E 313      75.891  44.126  45.493  1.00  0.00           C  
ATOM    318  CG1 VAL E 313      75.971  45.095  44.326  1.00  0.00           C  
ATOM    319  CG2 VAL E 313      74.464  43.590  45.634  1.00  0.00           C  
ATOM    320  N   ASP E 314      78.242  41.566  46.784  1.00  0.00           N  
ATOM    321  CA  ASP E 314      78.532  40.893  48.049  1.00  0.00           C  
ATOM    322  C   ASP E 314      79.044  41.861  49.126  1.00  0.00           C  
ATOM    323  O   ASP E 314      78.915  41.578  50.321  1.00  0.00           O  
ATOM    324  CB  ASP E 314      79.539  39.750  47.853  1.00  0.00           C  
ATOM    325  CG  ASP E 314      80.876  40.216  47.282  1.00  0.00           C  
ATOM    326  OD1 ASP E 314      80.930  41.308  46.727  1.00  0.00           O  
ATOM    327  OD2 ASP E 314      81.882  39.488  47.369  1.00  0.00           O  
ATOM    328  N   GLN E 315      79.598  43.006  48.716  1.00  0.00           N  
ATOM    329  CA  GLN E 315      80.078  43.974  49.680  1.00  0.00           C  
ATOM    330  C   GLN E 315      78.893  44.691  50.300  1.00  0.00           C  
ATOM    331  O   GLN E 315      78.989  45.198  51.408  1.00  0.00           O  
ATOM    332  CB  GLN E 315      81.026  44.982  49.038  1.00  0.00           C  
ATOM    333  CG  GLN E 315      82.308  44.381  48.624  1.00  0.00           C  
ATOM    334  CD  GLN E 315      83.328  45.370  48.144  1.00  0.00           C  
ATOM    335  OE1 GLN E 315      83.261  45.883  47.035  1.00  0.00           O  
ATOM    336  NE2 GLN E 315      84.292  45.661  49.002  1.00  0.00           N  
ATOM    337  N   HIS E 316      77.765  44.747  49.608  1.00  0.00           N  
ATOM    338  CA  HIS E 316      76.612  45.398  50.203  1.00  0.00           C  
ATOM    339  C   HIS E 316      75.988  44.480  51.221  1.00  0.00           C  
ATOM    340  O   HIS E 316      75.527  44.933  52.260  1.00  0.00           O  
ATOM    341  CB  HIS E 316      75.572  45.760  49.149  1.00  0.00           C  
ATOM    342  CG  HIS E 316      75.710  47.151  48.629  1.00  0.00           C  
ATOM    343  ND1 HIS E 316      76.006  47.427  47.313  1.00  0.00           N  
ATOM    344  CD2 HIS E 316      75.637  48.347  49.260  1.00  0.00           C  
ATOM    345  CE1 HIS E 316      76.117  48.733  47.156  1.00  0.00           C  
ATOM    346  NE2 HIS E 316      75.899  49.313  48.323  1.00  0.00           N  
ATOM    347  N   ALA E 317      75.996  43.182  50.909  1.00  0.00           N  
ATOM    348  CA  ALA E 317      75.426  42.134  51.766  1.00  0.00           C  
ATOM    349  C   ALA E 317      76.144  42.001  53.098  1.00  0.00           C  
ATOM    350  O   ALA E 317      75.604  41.441  54.044  1.00  0.00           O  
ATOM    351  CB  ALA E 317      75.460  40.803  51.043  1.00  0.00           C  
ATOM    352  N   ILE E 333      77.361  42.527  53.153  1.00  0.00           N  
ATOM    353  CA  ILE E 333      78.195  42.495  54.345  1.00  0.00           C  
ATOM    354  C   ILE E 333      77.843  43.605  55.364  1.00  0.00           C  
ATOM    355  O   ILE E 333      78.515  43.748  56.379  1.00  0.00           O  
ATOM    356  CB  ILE E 333      79.711  42.581  53.909  1.00  0.00           C  
ATOM    357  CG1 ILE E 333      80.547  41.626  54.718  1.00  0.00           C  
ATOM    358  CG2 ILE E 333      80.303  43.929  54.153  1.00  0.00           C  
ATOM    359  CD1 ILE E 333      80.222  40.185  54.427  1.00  0.00           C  
ATOM    360  N   THR E 334      76.790  44.384  55.111  1.00  0.00           N  
ATOM    361  CA  THR E 334      76.425  45.462  56.033  1.00  0.00           C  
ATOM    362  C   THR E 334      75.541  44.961  57.171  1.00  0.00           C  
ATOM    363  O   THR E 334      75.256  45.696  58.121  1.00  0.00           O  
ATOM    364  CB  THR E 334      75.699  46.634  55.325  1.00  0.00           C  
ATOM    365  OG1 THR E 334      74.487  46.170  54.714  1.00  0.00           O  
ATOM    366  CG2 THR E 334      76.614  47.261  54.298  1.00  0.00           C  
ATOM    367  N   VAL E 336      75.094  43.717  57.069  1.00  0.00           N  
ATOM    368  CA  VAL E 336      74.270  43.115  58.112  1.00  0.00           C  
ATOM    369  C   VAL E 336      74.939  41.811  58.534  1.00  0.00           C  
ATOM    370  O   VAL E 336      75.785  41.285  57.807  1.00  0.00           O  
ATOM    371  CB  VAL E 336      72.842  42.845  57.603  1.00  0.00           C  
ATOM    372  CG1 VAL E 336      72.123  44.150  57.404  1.00  0.00           C  
ATOM    373  CG2 VAL E 336      72.880  42.070  56.298  1.00  0.00           C  
ATOM    374  N   TRP E 340      74.594  41.278  59.698  1.00  0.00           N  
ATOM    375  CA  TRP E 340      75.245  40.038  60.113  1.00  0.00           C  
ATOM    376  C   TRP E 340      75.125  38.991  59.000  1.00  0.00           C  
ATOM    377  O   TRP E 340      74.055  38.799  58.435  1.00  0.00           O  
ATOM    378  CB  TRP E 340      74.637  39.516  61.429  1.00  0.00           C  
ATOM    379  CG  TRP E 340      75.690  39.162  62.471  1.00  0.00           C  
ATOM    380  CD1 TRP E 340      76.273  40.006  63.406  1.00  0.00           C  
ATOM    381  CD2 TRP E 340      76.354  37.906  62.610  1.00  0.00           C  
ATOM    382  NE1 TRP E 340      77.254  39.336  64.105  1.00  0.00           N  
ATOM    383  CE2 TRP E 340      77.322  38.050  63.640  1.00  0.00           C  
ATOM    384  CE3 TRP E 340      76.220  36.668  61.970  1.00  0.00           C  
ATOM    385  CZ2 TRP E 340      78.161  37.008  64.025  1.00  0.00           C  
ATOM    386  CZ3 TRP E 340      77.054  35.627  62.354  1.00  0.00           C  
ATOM    387  CH2 TRP E 340      78.013  35.803  63.381  1.00  0.00           C  
ATOM    388  N   GLN E 418      76.234  38.343  58.665  1.00  0.00           N  
ATOM    389  CA  GLN E 418      76.234  37.318  57.627  1.00  0.00           C  
ATOM    390  C   GLN E 418      77.056  36.109  58.060  1.00  0.00           C  
ATOM    391  O   GLN E 418      78.022  36.245  58.819  1.00  0.00           O  
ATOM    392  CB  GLN E 418      76.846  37.859  56.332  1.00  0.00           C  
ATOM    393  CG  GLN E 418      76.012  38.845  55.560  1.00  0.00           C  
ATOM    394  CD  GLN E 418      74.867  38.191  54.822  1.00  0.00           C  
ATOM    395  OE1 GLN E 418      74.841  36.971  54.634  1.00  0.00           O  
ATOM    396  NE2 GLN E 418      73.915  39.003  54.383  1.00  0.00           N  
ATOM    397  N   ASP E 419      76.688  34.924  57.578  1.00  0.00           N  
ATOM    398  CA  ASP E 419      77.469  33.735  57.910  1.00  0.00           C  
ATOM    399  C   ASP E 419      78.502  33.536  56.808  1.00  0.00           C  
ATOM    400  O   ASP E 419      78.160  33.299  55.660  1.00  0.00           O  
ATOM    401  CB  ASP E 419      76.586  32.501  57.984  1.00  0.00           C  
ATOM    402  CG  ASP E 419      77.352  31.282  58.444  1.00  0.00           C  
ATOM    403  OD1 ASP E 419      77.495  31.129  59.673  1.00  0.00           O  
ATOM    404  OD2 ASP E 419      77.838  30.500  57.589  1.00  0.00           O  
ATOM    405  N   PRO E 420      79.785  33.612  57.146  1.00  0.00           N  
ATOM    406  CA  PRO E 420      80.829  33.440  56.136  1.00  0.00           C  
ATOM    407  C   PRO E 420      80.592  32.322  55.131  1.00  0.00           C  
ATOM    408  O   PRO E 420      80.742  32.527  53.933  1.00  0.00           O  
ATOM    409  CB  PRO E 420      82.082  33.223  56.974  1.00  0.00           C  
ATOM    410  CG  PRO E 420      81.826  34.121  58.136  1.00  0.00           C  
ATOM    411  CD  PRO E 420      80.373  33.813  58.476  1.00  0.00           C  
ATOM    412  N   HIS E 421      80.200  31.148  55.609  1.00  0.00           N  
ATOM    413  CA  HIS E 421      79.971  30.021  54.720  1.00  0.00           C  
ATOM    414  C   HIS E 421      78.743  30.247  53.841  1.00  0.00           C  
ATOM    415  O   HIS E 421      78.758  29.935  52.658  1.00  0.00           O  
ATOM    416  CB  HIS E 421      79.836  28.728  55.542  1.00  0.00           C  
ATOM    417  CG  HIS E 421      79.802  27.478  54.709  1.00  0.00           C  
ATOM    418  ND1 HIS E 421      78.630  26.855  54.335  1.00  0.00           N  
ATOM    419  CD2 HIS E 421      80.803  26.745  54.156  1.00  0.00           C  
ATOM    420  CE1 HIS E 421      78.906  25.796  53.592  1.00  0.00           C  
ATOM    421  NE2 HIS E 421      80.220  25.708  53.470  1.00  0.00           N  
ATOM    422  N   GLU E 422      77.685  30.789  54.427  1.00  0.00           N  
ATOM    423  CA  GLU E 422      76.447  31.072  53.699  1.00  0.00           C  
ATOM    424  C   GLU E 422      76.669  32.057  52.558  1.00  0.00           C  
ATOM    425  O   GLU E 422      76.472  31.739  51.384  1.00  0.00           O  
ATOM    426  CB  GLU E 422      75.403  31.668  54.637  1.00  0.00           C  
ATOM    427  CG  GLU E 422      74.794  30.683  55.603  1.00  0.00           C  
ATOM    428  CD  GLU E 422      73.372  30.318  55.235  1.00  0.00           C  
ATOM    429  OE1 GLU E 422      72.504  31.229  55.236  1.00  0.00           O  
ATOM    430  OE2 GLU E 422      73.123  29.121  54.947  1.00  0.00           O  
ATOM    431  N   LEU E 423      77.058  33.274  52.920  1.00  0.00           N  
ATOM    432  CA  LEU E 423      77.310  34.322  51.944  1.00  0.00           C  
ATOM    433  C   LEU E 423      78.104  33.793  50.756  1.00  0.00           C  
ATOM    434  O   LEU E 423      77.729  34.018  49.608  1.00  0.00           O  
ATOM    435  CB  LEU E 423      78.073  35.465  52.598  1.00  0.00           C  
ATOM    436  CG  LEU E 423      78.419  36.600  51.673  1.00  0.00           C  
ATOM    437  CD1 LEU E 423      77.172  37.099  50.981  1.00  0.00           C  
ATOM    438  CD2 LEU E 423      79.064  37.683  52.489  1.00  0.00           C  
ATOM    439  N   ARG E 424      79.188  33.079  51.036  1.00  0.00           N  
ATOM    440  CA  ARG E 424      80.032  32.541  49.986  1.00  0.00           C  
ATOM    441  C   ARG E 424      79.291  31.533  49.121  1.00  0.00           C  
ATOM    442  O   ARG E 424      79.564  31.411  47.927  1.00  0.00           O  
ATOM    443  CB  ARG E 424      81.263  31.893  50.603  1.00  0.00           C  
ATOM    444  CG  ARG E 424      82.389  31.638  49.626  1.00  0.00           C  
ATOM    445  CD  ARG E 424      83.642  32.443  50.000  1.00  0.00           C  
ATOM    446  NE  ARG E 424      83.956  32.338  51.423  1.00  0.00           N  
ATOM    447  CZ  ARG E 424      84.271  31.207  52.060  1.00  0.00           C  
ATOM    448  NH1 ARG E 424      84.327  30.051  51.402  1.00  0.00           N  
ATOM    449  NH2 ARG E 424      84.510  31.222  53.371  1.00  0.00           N  
ATOM    450  N   GLN E 425      78.346  30.816  49.718  1.00  0.00           N  
ATOM    451  CA  GLN E 425      77.570  29.810  48.997  1.00  0.00           C  
ATOM    452  C   GLN E 425      76.488  30.446  48.134  1.00  0.00           C  
ATOM    453  O   GLN E 425      76.227  29.985  47.031  1.00  0.00           O  
ATOM    454  CB  GLN E 425      76.939  28.830  49.991  1.00  0.00           C  
ATOM    455  CG  GLN E 425      76.642  27.471  49.405  1.00  0.00           C  
ATOM    456  CD  GLN E 425      77.888  26.780  48.870  1.00  0.00           C  
ATOM    457  OE1 GLN E 425      77.787  25.768  48.173  1.00  0.00           O  
ATOM    458  NE2 GLN E 425      79.068  27.317  49.197  1.00  0.00           N  
ATOM    459  N   ASN E 426      75.861  31.506  48.635  1.00  0.00           N  
ATOM    460  CA  ASN E 426      74.825  32.192  47.872  1.00  0.00           C  
ATOM    461  C   ASN E 426      75.369  32.929  46.667  1.00  0.00           C  
ATOM    462  O   ASN E 426      74.662  33.117  45.682  1.00  0.00           O  
ATOM    463  CB  ASN E 426      74.082  33.173  48.752  1.00  0.00           C  
ATOM    464  CG  ASN E 426      73.254  32.477  49.779  1.00  0.00           C  
ATOM    465  OD1 ASN E 426      72.626  31.463  49.487  1.00  0.00           O  
ATOM    466  ND2 ASN E 426      73.235  33.009  50.991  1.00  0.00           N  
ATOM    467  N   ILE E 427      76.616  33.367  46.756  1.00  0.00           N  
ATOM    468  CA  ILE E 427      77.218  34.069  45.650  1.00  0.00           C  
ATOM    469  C   ILE E 427      77.265  33.106  44.468  1.00  0.00           C  
ATOM    470  O   ILE E 427      76.900  33.478  43.358  1.00  0.00           O  
ATOM    471  CB  ILE E 427      78.630  34.583  46.022  1.00  0.00           C  
ATOM    472  CG1 ILE E 427      78.518  35.569  47.191  1.00  0.00           C  
ATOM    473  CG2 ILE E 427      79.273  35.275  44.836  1.00  0.00           C  
ATOM    474  CD1 ILE E 427      79.852  36.129  47.650  1.00  0.00           C  
ATOM    475  N   ARG E 429      77.678  31.861  44.699  1.00  0.00           N  
ATOM    476  CA  ARG E 429      77.741  30.894  43.607  1.00  0.00           C  
ATOM    477  C   ARG E 429      76.351  30.534  43.112  1.00  0.00           C  
ATOM    478  O   ARG E 429      76.113  30.460  41.910  1.00  0.00           O  
ATOM    479  CB  ARG E 429      78.467  29.633  44.043  1.00  0.00           C  
ATOM    480  CG  ARG E 429      79.939  29.829  44.294  1.00  0.00           C  
ATOM    481  CD  ARG E 429      80.564  28.487  44.593  1.00  0.00           C  
ATOM    482  NE  ARG E 429      80.377  27.588  43.457  1.00  0.00           N  
ATOM    483  CZ  ARG E 429      81.141  27.594  42.371  1.00  0.00           C  
ATOM    484  NH1 ARG E 429      82.154  28.452  42.284  1.00  0.00           N  
ATOM    485  NH2 ARG E 429      80.881  26.757  41.370  1.00  0.00           N  
ATOM    486  N   ARG E 431      75.429  30.324  44.039  1.00  0.00           N  
ATOM    487  CA  ARG E 431      74.070  29.983  43.667  1.00  0.00           C  
ATOM    488  C   ARG E 431      73.464  31.026  42.753  1.00  0.00           C  
ATOM    489  O   ARG E 431      72.985  30.709  41.664  1.00  0.00           O  
ATOM    490  CB  ARG E 431      73.205  29.827  44.913  1.00  0.00           C  
ATOM    491  CG  ARG E 431      73.095  28.389  45.372  1.00  0.00           C  
ATOM    492  CD  ARG E 431      71.965  28.215  46.371  1.00  0.00           C  
ATOM    493  NE  ARG E 431      72.414  28.426  47.742  1.00  0.00           N  
ATOM    494  CZ  ARG E 431      73.123  27.544  48.448  1.00  0.00           C  
ATOM    495  NH1 ARG E 431      73.467  26.378  47.913  1.00  0.00           N  
ATOM    496  NH2 ARG E 431      73.490  27.824  49.697  1.00  0.00           N  
ATOM    497  N   LEU E 432      73.497  32.276  43.206  1.00  0.00           N  
ATOM    498  CA  LEU E 432      72.950  33.398  42.447  1.00  0.00           C  
ATOM    499  C   LEU E 432      73.572  33.476  41.047  1.00  0.00           C  
ATOM    500  O   LEU E 432      72.851  33.609  40.064  1.00  0.00           O  
ATOM    501  CB  LEU E 432      73.192  34.693  43.214  1.00  0.00           C  
ATOM    502  CG  LEU E 432      72.439  35.897  42.701  1.00  0.00           C  
ATOM    503  CD1 LEU E 432      70.952  35.591  42.732  1.00  0.00           C  
ATOM    504  CD2 LEU E 432      72.784  37.117  43.543  1.00  0.00           C  
ATOM    505  N   ALA E 433      74.898  33.387  40.958  1.00  0.00           N  
ATOM    506  CA  ALA E 433      75.566  33.434  39.665  1.00  0.00           C  
ATOM    507  C   ALA E 433      75.100  32.272  38.806  1.00  0.00           C  
ATOM    508  O   ALA E 433      74.798  32.437  37.624  1.00  0.00           O  
ATOM    509  CB  ALA E 433      77.079  33.377  39.837  1.00  0.00           C  
ATOM    510  N   ALA E 434      75.035  31.088  39.403  1.00  0.00           N  
ATOM    511  CA  ALA E 434      74.605  29.893  38.678  1.00  0.00           C  
ATOM    512  C   ALA E 434      73.141  29.998  38.265  1.00  0.00           C  
ATOM    513  O   ALA E 434      72.799  29.678  37.143  1.00  0.00           O  
ATOM    514  CB  ALA E 434      74.807  28.666  39.543  1.00  0.00           C  
ATOM    515  N   LEU E 435      72.288  30.454  39.171  1.00  0.00           N  
ATOM    516  CA  LEU E 435      70.878  30.583  38.875  1.00  0.00           C  
ATOM    517  C   LEU E 435      70.602  31.644  37.813  1.00  0.00           C  
ATOM    518  O   LEU E 435      69.622  31.545  37.068  1.00  0.00           O  
ATOM    519  CB  LEU E 435      70.114  30.926  40.140  1.00  0.00           C  
ATOM    520  CG  LEU E 435      68.844  30.128  40.357  1.00  0.00           C  
ATOM    521  CD1 LEU E 435      68.259  30.497  41.713  1.00  0.00           C  
ATOM    522  CD2 LEU E 435      67.842  30.420  39.251  1.00  0.00           C  
ATOM    523  N   TYR E 436      71.450  32.668  37.740  1.00  0.00           N  
ATOM    524  CA  TYR E 436      71.248  33.726  36.751  1.00  0.00           C  
ATOM    525  C   TYR E 436      71.610  33.203  35.378  1.00  0.00           C  
ATOM    526  O   TYR E 436      70.939  33.522  34.389  1.00  0.00           O  
ATOM    527  CB  TYR E 436      72.095  34.955  37.080  1.00  0.00           C  
ATOM    528  CG  TYR E 436      71.267  36.117  37.544  1.00  0.00           C  
ATOM    529  CD1 TYR E 436      70.509  36.030  38.694  1.00  0.00           C  
ATOM    530  CD2 TYR E 436      71.215  37.280  36.815  1.00  0.00           C  
ATOM    531  CE1 TYR E 436      69.714  37.071  39.114  1.00  0.00           C  
ATOM    532  CE2 TYR E 436      70.421  38.332  37.213  1.00  0.00           C  
ATOM    533  CZ  TYR E 436      69.668  38.223  38.370  1.00  0.00           C  
ATOM    534  OH  TYR E 436      68.851  39.258  38.777  1.00  0.00           O  
ATOM    535  N   LEU E 437      72.678  32.407  35.317  1.00  0.00           N  
ATOM    536  CA  LEU E 437      73.105  31.807  34.055  1.00  0.00           C  
ATOM    537  C   LEU E 437      72.017  30.822  33.596  1.00  0.00           C  
ATOM    538  O   LEU E 437      71.687  30.773  32.410  1.00  0.00           O  
ATOM    539  CB  LEU E 437      74.428  31.064  34.228  1.00  0.00           C  
ATOM    540  CG  LEU E 437      75.709  31.883  34.310  1.00  0.00           C  
ATOM    541  CD1 LEU E 437      76.850  30.978  34.702  1.00  0.00           C  
ATOM    542  CD2 LEU E 437      75.997  32.538  32.978  1.00  0.00           C  
ATOM    543  N   ALA E 438      71.459  30.061  34.541  1.00  0.00           N  
ATOM    544  CA  ALA E 438      70.411  29.088  34.260  1.00  0.00           C  
ATOM    545  C   ALA E 438      69.161  29.728  33.689  1.00  0.00           C  
ATOM    546  O   ALA E 438      68.529  29.160  32.814  1.00  0.00           O  
ATOM    547  CB  ALA E 438      70.062  28.326  35.512  1.00  0.00           C  
ATOM    548  N   VAL E 439      68.796  30.902  34.185  1.00  0.00           N  
ATOM    549  CA  VAL E 439      67.611  31.586  33.686  1.00  0.00           C  
ATOM    550  C   VAL E 439      67.791  31.974  32.219  1.00  0.00           C  
ATOM    551  O   VAL E 439      66.815  32.139  31.485  1.00  0.00           O  
ATOM    552  CB  VAL E 439      67.318  32.831  34.528  1.00  0.00           C  
ATOM    553  CG1 VAL E 439      66.307  33.711  33.834  1.00  0.00           C  
ATOM    554  CG2 VAL E 439      66.784  32.397  35.889  1.00  0.00           C  
ATOM    555  N   GLY E 444      69.041  32.111  31.791  1.00  0.00           N  
ATOM    556  CA  GLY E 444      69.298  32.465  30.410  1.00  0.00           C  
ATOM    557  C   GLY E 444      70.292  33.593  30.159  1.00  0.00           C  
ATOM    558  O   GLY E 444      70.524  33.956  29.011  1.00  0.00           O  
ATOM    559  N   ILE E 445      70.893  34.157  31.198  1.00  0.00           N  
ATOM    560  CA  ILE E 445      71.842  35.235  30.979  1.00  0.00           C  
ATOM    561  C   ILE E 445      73.012  34.689  30.165  1.00  0.00           C  
ATOM    562  O   ILE E 445      73.572  33.646  30.496  1.00  0.00           O  
ATOM    563  CB  ILE E 445      72.354  35.821  32.325  1.00  0.00           C  
ATOM    564  CG1 ILE E 445      71.196  36.397  33.118  1.00  0.00           C  
ATOM    565  CG2 ILE E 445      73.354  36.933  32.071  1.00  0.00           C  
ATOM    566  CD1 ILE E 445      70.540  37.583  32.455  1.00  0.00           C  
ATOM    567  N   ASP E 460      73.366  35.394  29.096  1.00  0.00           N  
ATOM    568  CA  ASP E 460      74.463  34.984  28.231  1.00  0.00           C  
ATOM    569  C   ASP E 460      75.770  35.617  28.702  1.00  0.00           C  
ATOM    570  O   ASP E 460      75.988  36.813  28.529  1.00  0.00           O  
ATOM    571  CB  ASP E 460      74.176  35.421  26.787  1.00  0.00           C  
ATOM    572  CG  ASP E 460      75.063  34.713  25.752  1.00  0.00           C  
ATOM    573  OD1 ASP E 460      76.300  34.651  25.939  1.00  0.00           O  
ATOM    574  OD2 ASP E 460      74.510  34.230  24.735  1.00  0.00           O  
ATOM    575  N   PRO E 461      76.670  34.815  29.282  1.00  0.00           N  
ATOM    576  CA  PRO E 461      77.949  35.329  29.768  1.00  0.00           C  
ATOM    577  C   PRO E 461      78.830  35.984  28.721  1.00  0.00           C  
ATOM    578  O   PRO E 461      79.827  36.623  29.054  1.00  0.00           O  
ATOM    579  CB  PRO E 461      78.604  34.097  30.372  1.00  0.00           C  
ATOM    580  CG  PRO E 461      78.110  33.020  29.488  1.00  0.00           C  
ATOM    581  CD  PRO E 461      76.639  33.351  29.385  1.00  0.00           C  
ATOM    582  N   THR E 463      78.488  35.834  27.454  1.00  0.00           N  
ATOM    583  CA  THR E 463      79.310  36.453  26.420  1.00  0.00           C  
ATOM    584  C   THR E 463      78.639  37.712  25.886  1.00  0.00           C  
ATOM    585  O   THR E 463      79.288  38.576  25.306  1.00  0.00           O  
ATOM    586  CB  THR E 463      79.538  35.492  25.244  1.00  0.00           C  
ATOM    587  OG1 THR E 463      78.341  35.420  24.450  1.00  0.00           O  
ATOM    588  CG2 THR E 463      79.887  34.100  25.758  1.00  0.00           C  
ATOM    589  N   GLN E 471      77.334  37.803  26.107  1.00  0.00           N  
ATOM    590  CA  GLN E 471      76.554  38.930  25.647  1.00  0.00           C  
ATOM    591  C   GLN E 471      76.475  39.974  26.758  1.00  0.00           C  
ATOM    592  O   GLN E 471      76.410  41.180  26.504  1.00  0.00           O  
ATOM    593  CB  GLN E 471      75.154  38.443  25.253  1.00  0.00           C  
ATOM    594  CG  GLN E 471      74.383  39.382  24.341  1.00  0.00           C  
ATOM    595  CD  GLN E 471      75.035  39.546  22.968  1.00  0.00           C  
ATOM    596  OE1 GLN E 471      76.178  40.007  22.859  1.00  0.00           O  
ATOM    597  NE2 GLN E 471      74.310  39.163  21.913  1.00  0.00           N  
ATOM    598  N   ALA E 472      76.489  39.492  27.995  1.00  0.00           N  
ATOM    599  CA  ALA E 472      76.421  40.349  29.175  1.00  0.00           C  
ATOM    600  C   ALA E 472      77.647  40.159  30.083  1.00  0.00           C  
ATOM    601  O   ALA E 472      78.486  39.283  29.848  1.00  0.00           O  
ATOM    602  CB  ALA E 472      75.140  40.048  29.968  1.00  0.00           C  
ATOM    603  N   THR E 473      77.748  40.986  31.120  1.00  0.00           N  
ATOM    604  CA  THR E 473      78.855  40.882  32.058  1.00  0.00           C  
ATOM    605  C   THR E 473      78.301  40.514  33.419  1.00  0.00           C  
ATOM    606  O   THR E 473      77.545  41.277  34.009  1.00  0.00           O  
ATOM    607  CB  THR E 473      79.595  42.195  32.155  1.00  0.00           C  
ATOM    608  OG1 THR E 473      79.886  42.653  30.830  1.00  0.00           O  
ATOM    609  CG2 THR E 473      80.893  42.018  32.916  1.00  0.00           C  
ATOM    610  N   LEU E 474      78.645  39.322  33.901  1.00  0.00           N  
ATOM    611  CA  LEU E 474      78.178  38.847  35.209  1.00  0.00           C  
ATOM    612  C   LEU E 474      79.427  38.741  36.060  1.00  0.00           C  
ATOM    613  O   LEU E 474      80.328  37.971  35.735  1.00  0.00           O  
ATOM    614  CB  LEU E 474      77.514  37.475  35.061  1.00  0.00           C  
ATOM    615  CG  LEU E 474      77.063  36.779  36.323  1.00  0.00           C  
ATOM    616  CD1 LEU E 474      75.954  37.565  36.964  1.00  0.00           C  
ATOM    617  CD2 LEU E 474      76.610  35.379  35.997  1.00  0.00           C  
ATOM    618  N   PHE E 475      79.491  39.513  37.137  1.00  0.00           N  
ATOM    619  CA  PHE E 475      80.674  39.486  37.991  1.00  0.00           C  
ATOM    620  C   PHE E 475      80.355  39.737  39.452  1.00  0.00           C  
ATOM    621  O   PHE E 475      79.308  40.282  39.800  1.00  0.00           O  
ATOM    622  CB  PHE E 475      81.690  40.531  37.533  1.00  0.00           C  
ATOM    623  CG  PHE E 475      81.254  41.950  37.796  1.00  0.00           C  
ATOM    624  CD1 PHE E 475      80.173  42.502  37.121  1.00  0.00           C  
ATOM    625  CD2 PHE E 475      81.931  42.741  38.706  1.00  0.00           C  
ATOM    626  CE1 PHE E 475      79.781  43.820  37.348  1.00  0.00           C  
ATOM    627  CE2 PHE E 475      81.543  44.066  38.940  1.00  0.00           C  
ATOM    628  CZ  PHE E 475      80.468  44.604  38.257  1.00  0.00           C  
ATOM    629  N   ILE E 476      81.281  39.340  40.315  1.00  0.00           N  
ATOM    630  CA  ILE E 476      81.112  39.540  41.753  1.00  0.00           C  
ATOM    631  C   ILE E 476      81.717  40.905  42.138  1.00  0.00           C  
ATOM    632  O   ILE E 476      82.893  41.168  41.866  1.00  0.00           O  
ATOM    633  CB  ILE E 476      81.816  38.411  42.542  1.00  0.00           C  
ATOM    634  CG1 ILE E 476      81.216  37.060  42.136  1.00  0.00           C  
ATOM    635  CG2 ILE E 476      81.676  38.651  44.041  1.00  0.00           C  
ATOM    636  CD1 ILE E 476      81.979  35.882  42.689  1.00  0.00           C  
ATOM    637  N   GLN E 477      80.928  41.753  42.793  1.00  0.00           N  
ATOM    638  CA  GLN E 477      81.379  43.089  43.170  1.00  0.00           C  
ATOM    639  C   GLN E 477      82.789  43.201  43.751  1.00  0.00           C  
ATOM    640  O   GLN E 477      83.649  43.871  43.169  1.00  0.00           O  
ATOM    641  CB  GLN E 477      80.369  43.701  44.132  1.00  0.00           C  
ATOM    642  CG  GLN E 477      80.673  45.105  44.586  1.00  0.00           C  
ATOM    643  CD  GLN E 477      79.597  45.604  45.529  1.00  0.00           C  
ATOM    644  OE1 GLN E 477      79.133  44.851  46.379  1.00  0.00           O  
ATOM    645  NE2 GLN E 477      79.188  46.867  45.383  1.00  0.00           N  
ATOM    646  N   SER E 478      83.027  42.532  44.875  1.00  0.00           N  
ATOM    647  CA  SER E 478      84.313  42.562  45.558  1.00  0.00           C  
ATOM    648  C   SER E 478      85.548  42.196  44.745  1.00  0.00           C  
ATOM    649  O   SER E 478      86.676  42.518  45.156  1.00  0.00           O  
ATOM    650  CB  SER E 478      84.251  41.676  46.796  1.00  0.00           C  
ATOM    651  OG  SER E 478      84.102  40.313  46.470  1.00  0.00           O  
ATOM    652  N   GLU E 479      85.354  41.539  43.601  1.00  0.00           N  
ATOM    653  CA  GLU E 479      86.485  41.151  42.758  1.00  0.00           C  
ATOM    654  C   GLU E 479      86.936  42.290  41.874  1.00  0.00           C  
ATOM    655  O   GLU E 479      87.912  42.164  41.145  1.00  0.00           O  
ATOM    656  CB  GLU E 479      86.127  39.929  41.912  1.00  0.00           C  
ATOM    657  CG  GLU E 479      85.607  38.772  42.741  1.00  0.00           C  
ATOM    658  CD  GLU E 479      85.602  37.451  42.000  1.00  0.00           C  
ATOM    659  OE1 GLU E 479      85.317  37.459  40.781  1.00  0.00           O  
ATOM    660  OE2 GLU E 479      85.861  36.407  42.643  1.00  0.00           O  
ATOM    661  N   VAL E 482      86.204  43.400  41.952  1.00  0.00           N  
ATOM    662  CA  VAL E 482      86.521  44.604  41.199  1.00  0.00           C  
ATOM    663  C   VAL E 482      86.747  45.682  42.237  1.00  0.00           C  
ATOM    664  O   VAL E 482      85.798  46.324  42.705  1.00  0.00           O  
ATOM    665  CB  VAL E 482      85.378  45.028  40.287  1.00  0.00           C  
ATOM    666  CG1 VAL E 482      85.727  46.347  39.610  1.00  0.00           C  
ATOM    667  CG2 VAL E 482      85.137  43.951  39.235  1.00  0.00           C  
ATOM    668  N   PRO E 483      88.018  45.877  42.630  1.00  0.00           N  
ATOM    669  CA  PRO E 483      88.433  46.866  43.626  1.00  0.00           C  
ATOM    670  C   PRO E 483      87.948  48.285  43.367  1.00  0.00           C  
ATOM    671  O   PRO E 483      87.670  49.023  44.308  1.00  0.00           O  
ATOM    672  CB  PRO E 483      89.951  46.759  43.599  1.00  0.00           C  
ATOM    673  CG  PRO E 483      90.166  45.323  43.270  1.00  0.00           C  
ATOM    674  CD  PRO E 483      89.177  45.099  42.163  1.00  0.00           C  
ATOM    675  N   ALA E 485      87.850  48.670  42.097  1.00  0.00           N  
ATOM    676  CA  ALA E 485      87.398  50.010  41.753  1.00  0.00           C  
ATOM    677  C   ALA E 485      86.159  50.431  42.538  1.00  0.00           C  
ATOM    678  O   ALA E 485      86.006  51.591  42.897  1.00  0.00           O  
ATOM    679  CB  ALA E 485      87.128  50.087  40.287  1.00  0.00           C  
ATOM    680  N   HIS E 486      85.280  49.479  42.808  1.00  0.00           N  
ATOM    681  CA  HIS E 486      84.065  49.770  43.551  1.00  0.00           C  
ATOM    682  C   HIS E 486      84.337  50.374  44.934  1.00  0.00           C  
ATOM    683  O   HIS E 486      83.683  51.322  45.350  1.00  0.00           O  
ATOM    684  CB  HIS E 486      83.217  48.503  43.720  1.00  0.00           C  
ATOM    685  CG  HIS E 486      82.391  48.142  42.524  1.00  0.00           C  
ATOM    686  ND1 HIS E 486      82.932  47.763  41.311  1.00  0.00           N  
ATOM    687  CD2 HIS E 486      81.048  48.044  42.382  1.00  0.00           C  
ATOM    688  CE1 HIS E 486      81.956  47.440  40.480  1.00  0.00           C  
ATOM    689  NE2 HIS E 486      80.802  47.603  41.106  1.00  0.00           N  
ATOM    690  N   ALA E 489      85.299  49.818  45.661  1.00  0.00           N  
ATOM    691  CA  ALA E 489      85.625  50.323  47.002  1.00  0.00           C  
ATOM    692  C   ALA E 489      86.399  51.636  46.910  1.00  0.00           C  
ATOM    693  O   ALA E 489      86.250  52.513  47.749  1.00  0.00           O  
ATOM    694  CB  ALA E 489      86.443  49.283  47.779  1.00  0.00           C  
ATOM    695  N   GLN E 490      87.239  51.750  45.895  1.00  0.00           N  
ATOM    696  CA  GLN E 490      88.006  52.957  45.697  1.00  0.00           C  
ATOM    697  C   GLN E 490      87.096  54.131  45.340  1.00  0.00           C  
ATOM    698  O   GLN E 490      87.208  55.214  45.895  1.00  0.00           O  
ATOM    699  CB  GLN E 490      89.029  52.749  44.584  1.00  0.00           C  
ATOM    700  CG  GLN E 490      90.150  51.840  44.947  1.00  0.00           C  
ATOM    701  CD  GLN E 490      91.091  51.609  43.805  1.00  0.00           C  
ATOM    702  OE1 GLN E 490      90.730  50.956  42.838  1.00  0.00           O  
ATOM    703  NE2 GLN E 490      92.304  52.163  43.896  1.00  0.00           N  
ATOM    704  N   ALA E 494      86.196  53.899  44.398  1.00  0.00           N  
ATOM    705  CA  ALA E 494      85.269  54.916  43.949  1.00  0.00           C  
ATOM    706  C   ALA E 494      84.338  55.254  45.092  1.00  0.00           C  
ATOM    707  O   ALA E 494      84.012  56.416  45.305  1.00  0.00           O  
ATOM    708  CB  ALA E 494      84.465  54.406  42.751  1.00  0.00           C  
ATOM    709  N   ALA E 495      83.916  54.243  45.839  1.00  0.00           N  
ATOM    710  CA  ALA E 495      82.998  54.470  46.954  1.00  0.00           C  
ATOM    711  C   ALA E 495      83.576  55.452  47.956  1.00  0.00           C  
ATOM    712  O   ALA E 495      82.846  56.268  48.505  1.00  0.00           O  
ATOM    713  CB  ALA E 495      82.667  53.158  47.644  1.00  0.00           C  
ATOM    714  N   TRP E 496      84.885  55.377  48.188  1.00  0.00           N  
ATOM    715  CA  TRP E 496      85.519  56.280  49.142  1.00  0.00           C  
ATOM    716  C   TRP E 496      85.513  57.719  48.632  1.00  0.00           C  
ATOM    717  O   TRP E 496      85.130  58.643  49.357  1.00  0.00           O  
ATOM    718  CB  TRP E 496      86.965  55.868  49.451  1.00  0.00           C  
ATOM    719  CG  TRP E 496      87.650  56.866  50.348  1.00  0.00           C  
ATOM    720  CD1 TRP E 496      88.677  57.693  50.016  1.00  0.00           C  
ATOM    721  CD2 TRP E 496      87.262  57.227  51.685  1.00  0.00           C  
ATOM    722  NE1 TRP E 496      88.955  58.558  51.066  1.00  0.00           N  
ATOM    723  CE2 TRP E 496      88.105  58.282  52.102  1.00  0.00           C  
ATOM    724  CE3 TRP E 496      86.294  56.747  52.575  1.00  0.00           C  
ATOM    725  CZ2 TRP E 496      87.988  58.888  53.351  1.00  0.00           C  
ATOM    726  CZ3 TRP E 496      86.176  57.351  53.827  1.00  0.00           C  
ATOM    727  CH2 TRP E 496      87.029  58.406  54.204  1.00  0.00           C  
ATOM    728  N   MET E 498      85.940  57.920  47.389  1.00  0.00           N  
ATOM    729  CA  MET E 498      85.951  59.262  46.841  1.00  0.00           C  
ATOM    730  C   MET E 498      84.565  59.903  46.890  1.00  0.00           C  
ATOM    731  O   MET E 498      84.438  61.059  47.236  1.00  0.00           O  
ATOM    732  CB  MET E 498      86.481  59.252  45.418  1.00  0.00           C  
ATOM    733  CG  MET E 498      87.891  58.799  45.348  1.00  0.00           C  
ATOM    734  SD  MET E 498      88.574  59.043  43.750  1.00  0.00           S  
ATOM    735  CE  MET E 498      88.472  57.410  43.086  1.00  0.00           C  
ATOM    736  N   LEU E 499      83.518  59.164  46.567  1.00  0.00           N  
ATOM    737  CA  LEU E 499      82.205  59.767  46.605  1.00  0.00           C  
ATOM    738  C   LEU E 499      81.781  60.070  48.031  1.00  0.00           C  
ATOM    739  O   LEU E 499      81.059  61.037  48.278  1.00  0.00           O  
ATOM    740  CB  LEU E 499      81.171  58.879  45.907  1.00  0.00           C  
ATOM    741  CG  LEU E 499      81.435  58.582  44.423  1.00  0.00           C  
ATOM    742  CD1 LEU E 499      80.339  57.687  43.899  1.00  0.00           C  
ATOM    743  CD2 LEU E 499      81.500  59.867  43.621  1.00  0.00           C  
ATOM    744  N   GLN E 500      82.218  59.258  48.989  1.00  0.00           N  
ATOM    745  CA  GLN E 500      81.849  59.519  50.392  1.00  0.00           C  
ATOM    746  C   GLN E 500      82.362  60.889  50.797  1.00  0.00           C  
ATOM    747  O   GLN E 500      81.823  61.510  51.708  1.00  0.00           O  
ATOM    748  CB  GLN E 500      82.453  58.487  51.350  1.00  0.00           C  
ATOM    749  CG  GLN E 500      81.617  57.237  51.508  1.00  0.00           C  
ATOM    750  CD  GLN E 500      82.075  56.393  52.672  1.00  0.00           C  
ATOM    751  OE1 GLN E 500      82.132  56.884  53.794  1.00  0.00           O  
ATOM    752  NE2 GLN E 500      82.406  55.117  52.418  1.00  0.00           N  
ATOM    753  N   CYS E 841      83.408  61.350  50.119  1.00  0.00           N  
ATOM    754  CA  CYS E 841      83.974  62.644  50.432  1.00  0.00           C  
ATOM    755  C   CYS E 841      83.236  63.829  49.831  1.00  0.00           C  
ATOM    756  O   CYS E 841      83.503  64.976  50.207  1.00  0.00           O  
ATOM    757  CB  CYS E 841      85.425  62.709  49.998  1.00  0.00           C  
ATOM    758  SG  CYS E 841      86.481  61.636  50.919  1.00  0.00           S  
ATOM    759  N   ILE E 844      82.339  63.574  48.882  1.00  0.00           N  
ATOM    760  CA  ILE E 844      81.588  64.662  48.274  1.00  0.00           C  
ATOM    761  C   ILE E 844      80.120  64.565  48.631  1.00  0.00           C  
ATOM    762  O   ILE E 844      79.337  65.412  48.245  1.00  0.00           O  
ATOM    763  CB  ILE E 844      81.720  64.696  46.747  1.00  0.00           C  
ATOM    764  CG1 ILE E 844      80.934  63.555  46.126  1.00  0.00           C  
ATOM    765  CG2 ILE E 844      83.180  64.636  46.356  1.00  0.00           C  
ATOM    766  CD1 ILE E 844      81.013  63.531  44.612  1.00  0.00           C  
ATOM    767  N   VAL E 845      79.730  63.539  49.366  1.00  0.00           N  
ATOM    768  CA  VAL E 845      78.336  63.444  49.759  1.00  0.00           C  
ATOM    769  C   VAL E 845      78.254  64.030  51.162  1.00  0.00           C  
ATOM    770  O   VAL E 845      79.140  63.811  51.975  1.00  0.00           O  
ATOM    771  CB  VAL E 845      77.850  61.990  49.778  1.00  0.00           C  
ATOM    772  CG1 VAL E 845      78.741  61.146  50.674  1.00  0.00           C  
ATOM    773  CG2 VAL E 845      76.422  61.940  50.255  1.00  0.00           C  
ATOM    774  N   TYR E 846      77.208  64.791  51.448  1.00  0.00           N  
ATOM    775  CA  TYR E 846      77.061  65.405  52.767  1.00  0.00           C  
ATOM    776  C   TYR E 846      76.428  64.442  53.766  1.00  0.00           C  
ATOM    777  O   TYR E 846      75.618  63.589  53.396  1.00  0.00           O  
ATOM    778  CB  TYR E 846      76.200  66.669  52.669  1.00  0.00           C  
ATOM    779  CG  TYR E 846      76.727  67.709  51.707  1.00  0.00           C  
ATOM    780  CD1 TYR E 846      77.939  68.357  51.952  1.00  0.00           C  
ATOM    781  CD2 TYR E 846      76.028  68.025  50.533  1.00  0.00           C  
ATOM    782  CE1 TYR E 846      78.448  69.290  51.058  1.00  0.00           C  
ATOM    783  CE2 TYR E 846      76.531  68.961  49.629  1.00  0.00           C  
ATOM    784  CZ  TYR E 846      77.744  69.590  49.899  1.00  0.00           C  
ATOM    785  OH  TYR E 846      78.259  70.521  49.018  1.00  0.00           O  
ATOM    786  N   ILE E 847      76.777  64.592  55.042  1.00  0.00           N  
ATOM    787  CA  ILE E 847      76.239  63.706  56.074  1.00  0.00           C  
ATOM    788  C   ILE E 847      74.722  63.756  56.066  1.00  0.00           C  
ATOM    789  O   ILE E 847      74.065  62.744  56.279  1.00  0.00           O  
ATOM    790  CB  ILE E 847      76.741  64.091  57.476  1.00  0.00           C  
ATOM    791  CG1 ILE E 847      78.251  64.385  57.420  1.00  0.00           C  
ATOM    792  CG2 ILE E 847      76.473  62.947  58.441  1.00  0.00           C  
ATOM    793  CD1 ILE E 847      78.798  65.056  58.673  1.00  0.00           C  
ATOM    794  N   GLY E 848      74.174  64.937  55.803  1.00  0.00           N  
ATOM    795  CA  GLY E 848      72.733  65.093  55.780  1.00  0.00           C  
ATOM    796  C   GLY E 848      72.078  64.224  54.729  1.00  0.00           C  
ATOM    797  O   GLY E 848      71.080  63.543  54.989  1.00  0.00           O  
ATOM    798  N   GLU E 849      72.641  64.235  53.528  1.00  0.00           N  
ATOM    799  CA  GLU E 849      72.075  63.441  52.440  1.00  0.00           C  
ATOM    800  C   GLU E 849      72.029  61.956  52.809  1.00  0.00           C  
ATOM    801  O   GLU E 849      71.155  61.225  52.339  1.00  0.00           O  
ATOM    802  CB  GLU E 849      72.896  63.638  51.167  1.00  0.00           C  
ATOM    803  CG  GLU E 849      72.952  65.074  50.707  1.00  0.00           C  
ATOM    804  CD  GLU E 849      73.738  65.248  49.438  1.00  0.00           C  
ATOM    805  OE1 GLU E 849      74.961  65.010  49.460  1.00  0.00           O  
ATOM    806  OE2 GLU E 849      73.126  65.613  48.412  1.00  0.00           O  
ATOM    807  N   LEU E 850      72.961  61.520  53.659  1.00  0.00           N  
ATOM    808  CA  LEU E 850      73.016  60.127  54.075  1.00  0.00           C  
ATOM    809  C   LEU E 850      72.002  59.808  55.153  1.00  0.00           C  
ATOM    810  O   LEU E 850      71.254  58.829  55.054  1.00  0.00           O  
ATOM    811  CB  LEU E 850      74.411  59.779  54.584  1.00  0.00           C  
ATOM    812  CG  LEU E 850      75.509  59.566  53.550  1.00  0.00           C  
ATOM    813  CD1 LEU E 850      76.816  59.316  54.271  1.00  0.00           C  
ATOM    814  CD2 LEU E 850      75.156  58.400  52.648  1.00  0.00           C  
ATOM    815  N   GLU E 851      71.986  60.640  56.190  1.00  0.00           N  
ATOM    816  CA  GLU E 851      71.079  60.443  57.317  1.00  0.00           C  
ATOM    817  C   GLU E 851      69.624  60.690  56.945  1.00  0.00           C  
ATOM    818  O   GLU E 851      68.714  60.268  57.666  1.00  0.00           O  
ATOM    819  CB  GLU E 851      71.483  61.333  58.516  1.00  0.00           C  
ATOM    820  CG  GLU E 851      72.875  60.999  59.111  1.00  0.00           C  
ATOM    821  CD  GLU E 851      72.994  61.257  60.615  1.00  0.00           C  
ATOM    822  OE1 GLU E 851      72.576  62.354  61.069  1.00  0.00           O  
ATOM    823  OE2 GLU E 851      73.528  60.369  61.336  1.00  0.00           O  
ATOM    824  N   ARG E1082      69.401  61.351  55.811  1.00  0.00           N  
ATOM    825  CA  ARG E1082      68.039  61.642  55.376  1.00  0.00           C  
ATOM    826  C   ARG E1082      67.476  60.494  54.557  1.00  0.00           C  
ATOM    827  O   ARG E1082      66.266  60.403  54.354  1.00  0.00           O  
ATOM    828  CB  ARG E1082      67.988  62.957  54.572  1.00  0.00           C  
ATOM    829  CG  ARG E1082      68.462  62.868  53.120  1.00  0.00           C  
ATOM    830  CD  ARG E1082      68.164  64.156  52.319  1.00  0.00           C  
ATOM    831  NE  ARG E1082      67.763  63.881  50.932  1.00  0.00           N  
ATOM    832  CZ  ARG E1082      68.549  63.344  49.998  1.00  0.00           C  
ATOM    833  NH1 ARG E1082      69.804  63.019  50.288  1.00  0.00           N  
ATOM    834  NH2 ARG E1082      68.077  63.118  48.772  1.00  0.00           N  
ATOM    835  N   MET E1083      68.361  59.612  54.102  1.00  0.00           N  
ATOM    836  CA  MET E1083      67.946  58.466  53.305  1.00  0.00           C  
ATOM    837  C   MET E1083      66.909  57.675  54.084  1.00  0.00           C  
ATOM    838  O   MET E1083      67.199  57.168  55.170  1.00  0.00           O  
ATOM    839  CB  MET E1083      69.133  57.564  52.989  1.00  0.00           C  
ATOM    840  CG  MET E1083      68.930  56.736  51.745  1.00  0.00           C  
ATOM    841  SD  MET E1083      69.656  57.522  50.292  1.00  0.00           S  
ATOM    842  CE  MET E1083      68.750  59.054  50.184  1.00  0.00           C  
ATOM    843  N   THR E1085      65.704  57.575  53.523  1.00  0.00           N  
ATOM    844  CA  THR E1085      64.587  56.859  54.156  1.00  0.00           C  
ATOM    845  C   THR E1085      64.850  55.357  54.318  1.00  0.00           C  
ATOM    846  O   THR E1085      64.226  54.706  55.161  1.00  0.00           O  
ATOM    847  CB  THR E1085      63.248  57.055  53.364  1.00  0.00           C  
ATOM    848  OG1 THR E1085      62.947  58.458  53.260  1.00  0.00           O  
ATOM    849  CG2 THR E1085      62.090  56.357  54.090  1.00  0.00           C  
ATOM    850  N   GLN E1098      65.753  54.803  53.505  1.00  0.00           N  
ATOM    851  CA  GLN E1098      66.099  53.378  53.608  1.00  0.00           C  
ATOM    852  C   GLN E1098      67.028  53.266  54.829  1.00  0.00           C  
ATOM    853  O   GLN E1098      67.206  52.184  55.405  1.00  0.00           O  
ATOM    854  CB  GLN E1098      66.813  52.894  52.336  1.00  0.00           C  
ATOM    855  CG  GLN E1098      67.019  51.373  52.254  1.00  0.00           C  
ATOM    856  CD  GLN E1098      65.873  50.639  51.567  1.00  0.00           C  
ATOM    857  OE1 GLN E1098      65.979  49.445  51.261  1.00  0.00           O  
ATOM    858  NE2 GLN E1098      64.772  51.349  51.321  1.00  0.00           N  
ATOM    859  N   PHE E1099      67.615  54.407  55.203  1.00  0.00           N  
ATOM    860  CA  PHE E1099      68.491  54.502  56.364  1.00  0.00           C  
ATOM    861  C   PHE E1099      67.637  54.701  57.616  1.00  0.00           C  
ATOM    862  O   PHE E1099      67.705  53.907  58.550  1.00  0.00           O  
ATOM    863  CB  PHE E1099      69.460  55.684  56.248  1.00  0.00           C  
ATOM    864  CG  PHE E1099      69.980  56.164  57.587  1.00  0.00           C  
ATOM    865  CD1 PHE E1099      70.801  55.348  58.373  1.00  0.00           C  
ATOM    866  CD2 PHE E1099      69.599  57.405  58.090  1.00  0.00           C  
ATOM    867  CE1 PHE E1099      71.231  55.764  59.640  1.00  0.00           C  
ATOM    868  CE2 PHE E1099      70.022  57.829  59.354  1.00  0.00           C  
ATOM    869  CZ  PHE E1099      70.838  57.006  60.130  1.00  0.00           C  
ATOM    870  N   LYS E1100      66.839  55.767  57.628  1.00  0.00           N  
ATOM    871  CA  LYS E1100      65.979  56.081  58.769  1.00  0.00           C  
ATOM    872  C   LYS E1100      65.047  54.921  59.150  1.00  0.00           C  
ATOM    873  O   LYS E1100      64.484  54.908  60.253  1.00  0.00           O  
ATOM    874  CB  LYS E1100      65.145  57.331  58.468  1.00  0.00           C  
ATOM    875  CG  LYS E1100      65.966  58.518  57.977  1.00  0.00           C  
ATOM    876  CD  LYS E1100      65.088  59.655  57.450  1.00  0.00           C  
ATOM    877  CE  LYS E1100      64.504  60.510  58.568  1.00  0.00           C  
ATOM    878  NZ  LYS E1100      63.618  59.758  59.494  1.00  0.00           N  
ATOM    879  N   GLU E1101      64.890  53.954  58.240  1.00  0.00           N  
ATOM    880  CA  GLU E1101      64.036  52.773  58.463  1.00  0.00           C  
ATOM    881  C   GLU E1101      64.653  51.751  59.427  1.00  0.00           C  
ATOM    882  O   GLU E1101      64.049  51.397  60.445  1.00  0.00           O  
ATOM    883  CB  GLU E1101      63.722  52.073  57.124  1.00  0.00           C  
ATOM    884  CG  GLU E1101      62.452  52.558  56.416  1.00  0.00           C  
ATOM    885  CD  GLU E1101      62.170  51.800  55.120  1.00  0.00           C  
ATOM    886  OE1 GLU E1101      62.910  51.997  54.132  1.00  0.00           O  
ATOM    887  OE2 GLU E1101      61.212  50.996  55.095  1.00  0.00           O  
ATOM    888  N   LYS E1102      65.854  51.279  59.096  1.00  0.00           N  
ATOM    889  CA  LYS E1102      66.555  50.294  59.918  1.00  0.00           C  
ATOM    890  C   LYS E1102      67.348  50.917  61.080  1.00  0.00           C  
ATOM    891  O   LYS E1102      67.813  50.197  61.970  1.00  0.00           O  
ATOM    892  CB  LYS E1102      67.492  49.455  59.037  1.00  0.00           C  
ATOM    893  CG  LYS E1102      66.799  48.715  57.893  1.00  0.00           C  
ATOM    894  CD  LYS E1102      67.754  47.741  57.216  1.00  0.00           C  
ATOM    895  CE  LYS E1102      67.086  47.009  56.064  1.00  0.00           C  
ATOM    896  NZ  LYS E1102      67.972  45.962  55.475  1.00  0.00           N  
ATOM    897  N   SER E1103      67.488  52.248  61.067  1.00  0.00           N  
ATOM    898  CA  SER E1103      68.219  52.992  62.102  1.00  0.00           C  
ATOM    899  C   SER E1103      67.324  53.357  63.289  1.00  0.00           C  
ATOM    900  O   SER E1103      67.754  54.033  64.233  1.00  0.00           O  
ATOM    901  CB  SER E1103      68.843  54.276  61.514  1.00  0.00           C  
ATOM    902  OG  SER E1103      67.871  55.247  61.147  1.00  0.00           O  
ATOM    903  N   ALA E1104      66.077  52.899  63.231  1.00  0.00           N  
ATOM    904  CA  ALA E1104      65.102  53.157  64.286  1.00  0.00           C  
ATOM    905  C   ALA E1104      64.903  51.927  65.180  1.00  0.00           C  
ATOM    906  O   ALA E1104      64.775  52.058  66.400  1.00  0.00           O  
ATOM    907  CB  ALA E1104      63.767  53.583  63.666  1.00  0.00           C  
ATOM    908  N   GLY E1105      64.889  50.742  64.567  1.00  0.00           N  
ATOM    909  CA  GLY E1105      64.706  49.504  65.314  1.00  0.00           C  
ATOM    910  C   GLY E1105      65.978  48.745  65.674  1.00  0.00           C  
ATOM    911  O   GLY E1105      66.197  47.631  65.191  1.00  0.00           O  
ATOM    912  N   ALA E1106      66.805  49.353  66.530  1.00  0.00           N  
ATOM    913  CA  ALA E1106      68.072  48.778  66.999  1.00  0.00           C  
ATOM    914  C   ALA E1106      68.809  49.720  67.969  1.00  0.00           C  
ATOM    915  O   ALA E1106      68.572  50.935  67.984  1.00  0.00           O  
ATOM    916  CB  ALA E1106      68.976  48.451  65.809  1.00  0.00           C  
ATOM    917  N   ALA E1107      69.696  49.146  68.783  1.00  0.00           N  
ATOM    918  CA  ALA E1107      70.491  49.915  69.748  1.00  0.00           C  
ATOM    919  C   ALA E1107      71.724  50.474  69.028  1.00  0.00           C  
ATOM    920  O   ALA E1107      72.038  51.662  69.136  1.00  0.00           O  
ATOM    921  CB  ALA E1107      70.921  49.016  70.919  1.00  0.00           C  
ATOM    922  N   ALA E1179      72.409  49.601  68.290  1.00  0.00           N  
ATOM    923  CA  ALA E1179      73.591  49.970  67.522  1.00  0.00           C  
ATOM    924  C   ALA E1179      73.653  49.189  66.199  1.00  0.00           C  
ATOM    925  O   ALA E1179      73.653  47.952  66.187  1.00  0.00           O  
ATOM    926  CB  ALA E1179      74.854  49.716  68.346  1.00  0.00           C  
ATOM    927  N   ALA E1192      73.701  49.924  65.089  1.00  0.00           N  
ATOM    928  CA  ALA E1192      73.773  49.327  63.757  1.00  0.00           C  
ATOM    929  C   ALA E1192      75.151  49.565  63.134  1.00  0.00           C  
ATOM    930  O   ALA E1192      75.872  50.483  63.529  1.00  0.00           O  
ATOM    931  CB  ALA E1192      72.687  49.920  62.869  1.00  0.00           C  
ATOM    932  N   ALA E1193      75.515  48.727  62.167  1.00  0.00           N  
ATOM    933  CA  ALA E1193      76.793  48.857  61.485  1.00  0.00           C  
ATOM    934  C   ALA E1193      76.800  50.194  60.772  1.00  0.00           C  
ATOM    935  O   ALA E1193      75.784  50.624  60.226  1.00  0.00           O  
ATOM    936  CB  ALA E1193      76.979  47.722  60.469  1.00  0.00           C  
ATOM    937  N   ALA E1194      77.945  50.856  60.777  1.00  0.00           N  
ATOM    938  CA  ALA E1194      78.058  52.132  60.104  1.00  0.00           C  
ATOM    939  C   ALA E1194      77.813  51.905  58.619  1.00  0.00           C  
ATOM    940  O   ALA E1194      77.553  52.848  57.876  1.00  0.00           O  
ATOM    941  CB  ALA E1194      79.443  52.712  60.322  1.00  0.00           C  
ATOM    942  N   GLY E1195      77.892  50.648  58.191  1.00  0.00           N  
ATOM    943  CA  GLY E1195      77.684  50.326  56.792  1.00  0.00           C  
ATOM    944  C   GLY E1195      76.252  50.554  56.360  1.00  0.00           C  
ATOM    945  O   GLY E1195      75.991  50.787  55.187  1.00  0.00           O  
ATOM    946  N   LEU E1196      75.330  50.481  57.313  1.00  0.00           N  
ATOM    947  CA  LEU E1196      73.922  50.686  57.040  1.00  0.00           C  
ATOM    948  C   LEU E1196      73.626  52.166  56.787  1.00  0.00           C  
ATOM    949  O   LEU E1196      72.510  52.543  56.433  1.00  0.00           O  
ATOM    950  CB  LEU E1196      73.097  50.213  58.228  1.00  0.00           C  
ATOM    951  CG  LEU E1196      72.144  49.055  57.981  1.00  0.00           C  
ATOM    952  CD1 LEU E1196      72.906  47.884  57.404  1.00  0.00           C  
ATOM    953  CD2 LEU E1196      71.477  48.674  59.288  1.00  0.00           C  
ATOM    954  N   LEU E1198      74.626  53.005  56.985  1.00  0.00           N  
ATOM    955  CA  LEU E1198      74.457  54.422  56.780  1.00  0.00           C  
ATOM    956  C   LEU E1198      75.400  54.906  55.695  1.00  0.00           C  
ATOM    957  O   LEU E1198      75.255  56.014  55.177  1.00  0.00           O  
ATOM    958  CB  LEU E1198      74.750  55.194  58.075  1.00  0.00           C  
ATOM    959  CG  LEU E1198      75.098  56.703  57.950  1.00  0.00           C  
ATOM    960  CD1 LEU E1198      73.856  57.501  57.585  1.00  0.00           C  
ATOM    961  CD2 LEU E1198      75.662  57.219  59.262  1.00  0.00           C  
ATOM    962  N   THR E1199      76.375  54.091  55.337  1.00  0.00           N  
ATOM    963  CA  THR E1199      77.326  54.534  54.334  1.00  0.00           C  
ATOM    964  C   THR E1199      77.332  53.743  53.028  1.00  0.00           C  
ATOM    965  O   THR E1199      78.248  53.903  52.212  1.00  0.00           O  
ATOM    966  CB  THR E1199      78.758  54.532  54.915  1.00  0.00           C  
ATOM    967  OG1 THR E1199      79.088  53.228  55.423  1.00  0.00           O  
ATOM    968  CG2 THR E1199      78.851  55.534  56.036  1.00  0.00           C  
ATOM    969  N   TYR E1200      76.320  52.902  52.815  1.00  0.00           N  
ATOM    970  CA  TYR E1200      76.260  52.115  51.584  1.00  0.00           C  
ATOM    971  C   TYR E1200      75.852  52.947  50.364  1.00  0.00           C  
ATOM    972  O   TYR E1200      76.237  52.618  49.240  1.00  0.00           O  
ATOM    973  CB  TYR E1200      75.321  50.912  51.734  1.00  0.00           C  
ATOM    974  CG  TYR E1200      73.866  51.261  51.823  1.00  0.00           C  
ATOM    975  CD1 TYR E1200      73.094  51.426  50.684  1.00  0.00           C  
ATOM    976  CD2 TYR E1200      73.262  51.439  53.056  1.00  0.00           C  
ATOM    977  CE1 TYR E1200      71.739  51.763  50.779  1.00  0.00           C  
ATOM    978  CE2 TYR E1200      71.920  51.778  53.170  1.00  0.00           C  
ATOM    979  CZ  TYR E1200      71.161  51.940  52.032  1.00  0.00           C  
ATOM    980  OH  TYR E1200      69.834  52.286  52.173  1.00  0.00           O  
ATOM    981  N   PRO E1201      75.077  54.033  50.562  1.00  0.00           N  
ATOM    982  CA  PRO E1201      74.686  54.834  49.402  1.00  0.00           C  
ATOM    983  C   PRO E1201      75.872  55.193  48.535  1.00  0.00           C  
ATOM    984  O   PRO E1201      75.877  54.912  47.347  1.00  0.00           O  
ATOM    985  CB  PRO E1201      74.018  56.036  50.033  1.00  0.00           C  
ATOM    986  CG  PRO E1201      73.291  55.405  51.168  1.00  0.00           C  
ATOM    987  CD  PRO E1201      74.360  54.491  51.763  1.00  0.00           C  
ATOM    988  N   PRO E1202      76.905  55.800  49.118  1.00  0.00           N  
ATOM    989  CA  PRO E1202      78.062  56.158  48.300  1.00  0.00           C  
ATOM    990  C   PRO E1202      78.628  54.976  47.537  1.00  0.00           C  
ATOM    991  O   PRO E1202      79.117  55.142  46.426  1.00  0.00           O  
ATOM    992  CB  PRO E1202      79.042  56.738  49.316  1.00  0.00           C  
ATOM    993  CG  PRO E1202      78.104  57.353  50.342  1.00  0.00           C  
ATOM    994  CD  PRO E1202      77.070  56.265  50.500  1.00  0.00           C  
ATOM    995  N   LEU E1203      78.553  53.776  48.113  1.00  0.00           N  
ATOM    996  CA  LEU E1203      79.083  52.577  47.440  1.00  0.00           C  
ATOM    997  C   LEU E1203      78.154  52.168  46.293  1.00  0.00           C  
ATOM    998  O   LEU E1203      78.603  51.833  45.197  1.00  0.00           O  
ATOM    999  CB  LEU E1203      79.224  51.417  48.438  1.00  0.00           C  
ATOM   1000  CG  LEU E1203      79.540  50.031  47.863  1.00  0.00           C  
ATOM   1001  CD1 LEU E1203      80.826  50.065  47.033  1.00  0.00           C  
ATOM   1002  CD2 LEU E1203      79.639  49.055  48.994  1.00  0.00           C  
ATOM   1003  N   MET E1204      76.855  52.210  46.564  1.00  0.00           N  
ATOM   1004  CA  MET E1204      75.863  51.882  45.567  1.00  0.00           C  
ATOM   1005  C   MET E1204      76.012  52.826  44.384  1.00  0.00           C  
ATOM   1006  O   MET E1204      76.015  52.398  43.231  1.00  0.00           O  
ATOM   1007  CB  MET E1204      74.477  52.026  46.154  1.00  0.00           C  
ATOM   1008  CG  MET E1204      73.376  51.931  45.146  1.00  0.00           C  
ATOM   1009  SD  MET E1204      71.859  52.478  45.890  1.00  0.00           S  
ATOM   1010  CE  MET E1204      71.328  50.982  46.638  1.00  0.00           C  
ATOM   1011  N   ALA E1205      76.123  54.117  44.678  1.00  0.00           N  
ATOM   1012  CA  ALA E1205      76.293  55.128  43.649  1.00  0.00           C  
ATOM   1013  C   ALA E1205      77.508  54.778  42.806  1.00  0.00           C  
ATOM   1014  O   ALA E1205      77.476  54.893  41.592  1.00  0.00           O  
ATOM   1015  CB  ALA E1205      76.486  56.488  44.278  1.00  0.00           C  
ATOM   1016  N   ALA E1206      78.580  54.335  43.445  1.00  0.00           N  
ATOM   1017  CA  ALA E1206      79.778  53.985  42.703  1.00  0.00           C  
ATOM   1018  C   ALA E1206      79.545  52.780  41.799  1.00  0.00           C  
ATOM   1019  O   ALA E1206      80.054  52.738  40.671  1.00  0.00           O  
ATOM   1020  CB  ALA E1206      80.933  53.714  43.648  1.00  0.00           C  
ATOM   1021  N   ASP E1207      78.782  51.796  42.273  1.00  0.00           N  
ATOM   1022  CA  ASP E1207      78.522  50.609  41.461  1.00  0.00           C  
ATOM   1023  C   ASP E1207      77.965  51.043  40.118  1.00  0.00           C  
ATOM   1024  O   ASP E1207      78.441  50.607  39.072  1.00  0.00           O  
ATOM   1025  CB  ASP E1207      77.497  49.674  42.128  1.00  0.00           C  
ATOM   1026  CG  ASP E1207      77.933  49.157  43.494  1.00  0.00           C  
ATOM   1027  OD1 ASP E1207      79.149  49.026  43.727  1.00  0.00           O  
ATOM   1028  OD2 ASP E1207      77.024  48.862  44.315  1.00  0.00           O  
ATOM   1029  N   ILE E1208      76.943  51.894  40.177  1.00  0.00           N  
ATOM   1030  CA  ILE E1208      76.283  52.429  38.992  1.00  0.00           C  
ATOM   1031  C   ILE E1208      77.191  53.362  38.187  1.00  0.00           C  
ATOM   1032  O   ILE E1208      77.583  53.033  37.073  1.00  0.00           O  
ATOM   1033  CB  ILE E1208      74.999  53.182  39.388  1.00  0.00           C  
ATOM   1034  CG1 ILE E1208      74.048  52.241  40.133  1.00  0.00           C  
ATOM   1035  CG2 ILE E1208      74.307  53.720  38.174  1.00  0.00           C  
ATOM   1036  CD1 ILE E1208      72.821  52.907  40.669  1.00  0.00           C  
ATOM   1037  N   LEU E1209      77.567  54.498  38.756  1.00  0.00           N  
ATOM   1038  CA  LEU E1209      78.417  55.439  38.031  1.00  0.00           C  
ATOM   1039  C   LEU E1209      79.713  54.910  37.419  1.00  0.00           C  
ATOM   1040  O   LEU E1209      80.198  55.461  36.434  1.00  0.00           O  
ATOM   1041  CB  LEU E1209      78.774  56.653  38.902  1.00  0.00           C  
ATOM   1042  CG  LEU E1209      77.715  57.390  39.738  1.00  0.00           C  
ATOM   1043  CD1 LEU E1209      78.329  58.720  40.109  1.00  0.00           C  
ATOM   1044  CD2 LEU E1209      76.400  57.579  38.997  1.00  0.00           C  
ATOM   1045  N   LEU E1210      80.291  53.854  37.967  1.00  0.00           N  
ATOM   1046  CA  LEU E1210      81.554  53.367  37.412  1.00  0.00           C  
ATOM   1047  C   LEU E1210      81.486  52.834  35.997  1.00  0.00           C  
ATOM   1048  O   LEU E1210      82.505  52.767  35.331  1.00  0.00           O  
ATOM   1049  CB  LEU E1210      82.139  52.279  38.302  1.00  0.00           C  
ATOM   1050  CG  LEU E1210      83.036  52.732  39.436  1.00  0.00           C  
ATOM   1051  CD1 LEU E1210      83.291  51.560  40.339  1.00  0.00           C  
ATOM   1052  CD2 LEU E1210      84.324  53.295  38.880  1.00  0.00           C  
ATOM   1053  N   TYR E1211      80.301  52.457  35.531  1.00  0.00           N  
ATOM   1054  CA  TYR E1211      80.187  51.882  34.189  1.00  0.00           C  
ATOM   1055  C   TYR E1211      79.478  52.772  33.158  1.00  0.00           C  
ATOM   1056  O   TYR E1211      79.090  52.304  32.083  1.00  0.00           O  
ATOM   1057  CB  TYR E1211      79.479  50.522  34.292  1.00  0.00           C  
ATOM   1058  CG  TYR E1211      80.214  49.537  35.184  1.00  0.00           C  
ATOM   1059  CD1 TYR E1211      81.407  48.946  34.765  1.00  0.00           C  
ATOM   1060  CD2 TYR E1211      79.761  49.259  36.480  1.00  0.00           C  
ATOM   1061  CE1 TYR E1211      82.139  48.108  35.616  1.00  0.00           C  
ATOM   1062  CE2 TYR E1211      80.479  48.425  37.339  1.00  0.00           C  
ATOM   1063  CZ  TYR E1211      81.670  47.855  36.902  1.00  0.00           C  
ATOM   1064  OH  TYR E1211      82.416  47.050  37.731  1.00  0.00           O  
ATOM   1065  N   ASN E1291      79.340  54.059  33.477  1.00  0.00           N  
ATOM   1066  CA  ASN E1291      78.652  55.021  32.614  1.00  0.00           C  
ATOM   1067  C   ASN E1291      77.256  54.520  32.293  1.00  0.00           C  
ATOM   1068  O   ASN E1291      76.671  54.891  31.292  1.00  0.00           O  
ATOM   1069  CB  ASN E1291      79.425  55.257  31.317  1.00  0.00           C  
ATOM   1070  CG  ASN E1291      80.700  56.057  31.534  1.00  0.00           C  
ATOM   1071  OD1 ASN E1291      81.786  55.484  31.693  1.00  0.00           O  
ATOM   1072  ND2 ASN E1291      80.576  57.390  31.554  1.00  0.00           N  
ATOM   1073  N   THR E1292      76.721  53.681  33.165  1.00  0.00           N  
ATOM   1074  CA  THR E1292      75.402  53.134  32.947  1.00  0.00           C  
ATOM   1075  C   THR E1292      74.370  54.239  32.711  1.00  0.00           C  
ATOM   1076  O   THR E1292      74.425  55.311  33.314  1.00  0.00           O  
ATOM   1077  CB  THR E1292      74.978  52.216  34.125  1.00  0.00           C  
ATOM   1078  OG1 THR E1292      74.170  52.934  35.061  1.00  0.00           O  
ATOM   1079  CG2 THR E1292      76.224  51.696  34.841  1.00  0.00           C  
ATOM   1080  N   ASP E1293      73.433  53.946  31.811  1.00  0.00           N  
ATOM   1081  CA  ASP E1293      72.357  54.847  31.410  1.00  0.00           C  
ATOM   1082  C   ASP E1293      71.058  54.513  32.112  1.00  0.00           C  
ATOM   1083  O   ASP E1293      70.365  55.390  32.613  1.00  0.00           O  
ATOM   1084  CB  ASP E1293      72.130  54.737  29.897  1.00  0.00           C  
ATOM   1085  CG  ASP E1293      73.330  55.194  29.085  1.00  0.00           C  
ATOM   1086  OD1 ASP E1293      73.521  56.415  28.974  1.00  0.00           O  
ATOM   1087  OD2 ASP E1293      74.082  54.349  28.554  1.00  0.00           O  
ATOM   1088  N   ILE E1294      70.721  53.234  32.127  1.00  0.00           N  
ATOM   1089  CA  ILE E1294      69.486  52.812  32.750  1.00  0.00           C  
ATOM   1090  C   ILE E1294      69.741  51.886  33.920  1.00  0.00           C  
ATOM   1091  O   ILE E1294      70.537  50.947  33.833  1.00  0.00           O  
ATOM   1092  CB  ILE E1294      68.598  52.078  31.750  1.00  0.00           C  
ATOM   1093  CG1 ILE E1294      68.340  52.969  30.545  1.00  0.00           C  
ATOM   1094  CG2 ILE E1294      67.289  51.698  32.393  1.00  0.00           C  
ATOM   1095  CD1 ILE E1294      67.891  52.196  29.304  1.00  0.00           C  
ATOM   1096  N   VAL E1295      69.053  52.161  35.017  1.00  0.00           N  
ATOM   1097  CA  VAL E1295      69.184  51.354  36.207  1.00  0.00           C  
ATOM   1098  C   VAL E1295      67.798  50.855  36.542  1.00  0.00           C  
ATOM   1099  O   VAL E1295      66.971  51.594  37.068  1.00  0.00           O  
ATOM   1100  CB  VAL E1295      69.740  52.177  37.389  1.00  0.00           C  
ATOM   1101  CG1 VAL E1295      69.907  51.288  38.596  1.00  0.00           C  
ATOM   1102  CG2 VAL E1295      71.075  52.801  37.009  1.00  0.00           C  
ATOM   1103  N   PRO E1296      67.512  49.596  36.204  1.00  0.00           N  
ATOM   1104  CA  PRO E1296      66.203  49.009  36.486  1.00  0.00           C  
ATOM   1105  C   PRO E1296      66.003  48.866  37.988  1.00  0.00           C  
ATOM   1106  O   PRO E1296      66.630  48.020  38.613  1.00  0.00           O  
ATOM   1107  CB  PRO E1296      66.285  47.660  35.786  1.00  0.00           C  
ATOM   1108  CG  PRO E1296      67.749  47.328  35.864  1.00  0.00           C  
ATOM   1109  CD  PRO E1296      68.376  48.640  35.494  1.00  0.00           C  
ATOM   1110  N   VAL E1297      65.139  49.683  38.572  1.00  0.00           N  
ATOM   1111  CA  VAL E1297      64.908  49.589  40.009  1.00  0.00           C  
ATOM   1112  C   VAL E1297      63.437  49.617  40.375  1.00  0.00           C  
ATOM   1113  O   VAL E1297      62.603  50.030  39.573  1.00  0.00           O  
ATOM   1114  CB  VAL E1297      65.577  50.741  40.767  1.00  0.00           C  
ATOM   1115  CG1 VAL E1297      67.067  50.757  40.485  1.00  0.00           C  
ATOM   1116  CG2 VAL E1297      64.937  52.050  40.373  1.00  0.00           C  
ATOM   1117  N   GLY E1298      63.131  49.181  41.598  1.00  0.00           N  
ATOM   1118  CA  GLY E1298      61.760  49.183  42.088  1.00  0.00           C  
ATOM   1119  C   GLY E1298      61.417  50.566  42.615  1.00  0.00           C  
ATOM   1120  O   GLY E1298      62.314  51.375  42.858  1.00  0.00           O  
ATOM   1121  N   GLU E1299      60.130  50.850  42.798  1.00  0.00           N  
ATOM   1122  CA  GLU E1299      59.707  52.170  43.282  1.00  0.00           C  
ATOM   1123  C   GLU E1299      60.301  52.497  44.658  1.00  0.00           C  
ATOM   1124  O   GLU E1299      60.471  53.665  45.012  1.00  0.00           O  
ATOM   1125  CB  GLU E1299      58.172  52.252  43.348  1.00  0.00           C  
ATOM   1126  CG  GLU E1299      57.442  51.673  42.132  1.00  0.00           C  
ATOM   1127  CD  GLU E1299      57.190  50.170  42.252  1.00  0.00           C  
ATOM   1128  OE1 GLU E1299      58.167  49.406  42.426  1.00  0.00           O  
ATOM   1129  OE2 GLU E1299      56.010  49.751  42.176  1.00  0.00           O  
ATOM   1130  N   ASP E1300      60.624  51.450  45.413  1.00  0.00           N  
ATOM   1131  CA  ASP E1300      61.195  51.581  46.749  1.00  0.00           C  
ATOM   1132  C   ASP E1300      62.671  51.971  46.733  1.00  0.00           C  
ATOM   1133  O   ASP E1300      63.264  52.248  47.776  1.00  0.00           O  
ATOM   1134  CB  ASP E1300      61.026  50.260  47.504  1.00  0.00           C  
ATOM   1135  CG  ASP E1300      61.547  49.069  46.715  1.00  0.00           C  
ATOM   1136  OD1 ASP E1300      61.044  48.836  45.590  1.00  0.00           O  
ATOM   1137  OD2 ASP E1300      62.462  48.372  47.217  1.00  0.00           O  
ATOM   1138  N   GLN E1301      63.266  51.985  45.549  1.00  0.00           N  
ATOM   1139  CA  GLN E1301      64.676  52.328  45.417  1.00  0.00           C  
ATOM   1140  C   GLN E1301      64.878  53.599  44.596  1.00  0.00           C  
ATOM   1141  O   GLN E1301      65.993  54.101  44.494  1.00  0.00           O  
ATOM   1142  CB  GLN E1301      65.441  51.154  44.787  1.00  0.00           C  
ATOM   1143  CG  GLN E1301      65.555  49.925  45.694  1.00  0.00           C  
ATOM   1144  CD  GLN E1301      66.971  49.708  46.219  1.00  0.00           C  
ATOM   1145  OE1 GLN E1301      67.186  48.968  47.183  1.00  0.00           O  
ATOM   1146  NE2 GLN E1301      67.947  50.346  45.574  1.00  0.00           N  
ATOM   1147  N   LYS E1302      63.800  54.123  44.021  1.00  0.00           N  
ATOM   1148  CA  LYS E1302      63.887  55.345  43.218  1.00  0.00           C  
ATOM   1149  C   LYS E1302      64.678  56.401  43.982  1.00  0.00           C  
ATOM   1150  O   LYS E1302      65.610  57.023  43.454  1.00  0.00           O  
ATOM   1151  CB  LYS E1302      62.485  55.889  42.911  1.00  0.00           C  
ATOM   1152  CG  LYS E1302      62.465  57.287  42.261  1.00  0.00           C  
ATOM   1153  CD  LYS E1302      62.899  57.278  40.790  1.00  0.00           C  
ATOM   1154  CE  LYS E1302      61.838  56.632  39.902  1.00  0.00           C  
ATOM   1155  NZ  LYS E1302      62.171  56.693  38.446  1.00  0.00           N  
ATOM   1156  N   GLN E1303      64.295  56.594  45.236  1.00  0.00           N  
ATOM   1157  CA  GLN E1303      64.952  57.559  46.099  1.00  0.00           C  
ATOM   1158  C   GLN E1303      66.474  57.367  46.088  1.00  0.00           C  
ATOM   1159  O   GLN E1303      67.228  58.325  46.217  1.00  0.00           O  
ATOM   1160  CB  GLN E1303      64.417  57.399  47.520  1.00  0.00           C  
ATOM   1161  CG  GLN E1303      64.842  58.482  48.486  1.00  0.00           C  
ATOM   1162  CD  GLN E1303      64.801  57.997  49.919  1.00  0.00           C  
ATOM   1163  OE1 GLN E1303      63.842  57.345  50.340  1.00  0.00           O  
ATOM   1164  NE2 GLN E1303      65.847  58.308  50.679  1.00  0.00           N  
ATOM   1165  N   HIS E1304      66.919  56.125  45.939  1.00  0.00           N  
ATOM   1166  CA  HIS E1304      68.348  55.832  45.918  1.00  0.00           C  
ATOM   1167  C   HIS E1304      68.999  56.286  44.631  1.00  0.00           C  
ATOM   1168  O   HIS E1304      70.108  56.817  44.639  1.00  0.00           O  
ATOM   1169  CB  HIS E1304      68.618  54.332  46.104  1.00  0.00           C  
ATOM   1170  CG  HIS E1304      68.521  53.872  47.523  1.00  0.00           C  
ATOM   1171  ND1 HIS E1304      69.113  54.554  48.565  1.00  0.00           N  
ATOM   1172  CD2 HIS E1304      67.908  52.799  48.077  1.00  0.00           C  
ATOM   1173  CE1 HIS E1304      68.867  53.923  49.697  1.00  0.00           C  
ATOM   1174  NE2 HIS E1304      68.137  52.854  49.431  1.00  0.00           N  
ATOM   1175  N   ILE E1306      68.320  56.058  43.515  1.00  0.00           N  
ATOM   1176  CA  ILE E1306      68.868  56.464  42.233  1.00  0.00           C  
ATOM   1177  C   ILE E1306      68.975  57.975  42.223  1.00  0.00           C  
ATOM   1178  O   ILE E1306      69.862  58.536  41.585  1.00  0.00           O  
ATOM   1179  CB  ILE E1306      67.985  56.033  41.081  1.00  0.00           C  
ATOM   1180  CG1 ILE E1306      67.861  54.521  41.081  1.00  0.00           C  
ATOM   1181  CG2 ILE E1306      68.614  56.472  39.771  1.00  0.00           C  
ATOM   1182  CD1 ILE E1306      69.191  53.833  40.888  1.00  0.00           C  
ATOM   1183  N   GLU E1310      68.064  58.625  42.942  1.00  0.00           N  
ATOM   1184  CA  GLU E1310      68.068  60.072  43.026  1.00  0.00           C  
ATOM   1185  C   GLU E1310      69.401  60.555  43.579  1.00  0.00           C  
ATOM   1186  O   GLU E1310      70.073  61.391  42.976  1.00  0.00           O  
ATOM   1187  CB  GLU E1310      66.921  60.574  43.913  1.00  0.00           C  
ATOM   1188  CG  GLU E1310      65.515  60.440  43.304  1.00  0.00           C  
ATOM   1189  CD  GLU E1310      65.353  61.192  41.971  1.00  0.00           C  
ATOM   1190  OE1 GLU E1310      65.676  62.408  41.917  1.00  0.00           O  
ATOM   1191  OE2 GLU E1310      64.898  60.564  40.976  1.00  0.00           O  
ATOM   1192  N   LEU E1312      69.795  60.020  44.726  1.00  0.00           N  
ATOM   1193  CA  LEU E1312      71.060  60.416  45.354  1.00  0.00           C  
ATOM   1194  C   LEU E1312      72.270  60.176  44.441  1.00  0.00           C  
ATOM   1195  O   LEU E1312      73.158  61.034  44.326  1.00  0.00           O  
ATOM   1196  CB  LEU E1312      71.259  59.657  46.670  1.00  0.00           C  
ATOM   1197  CG  LEU E1312      72.574  59.959  47.375  1.00  0.00           C  
ATOM   1198  CD1 LEU E1312      72.562  61.367  47.923  1.00  0.00           C  
ATOM   1199  CD2 LEU E1312      72.780  58.959  48.469  1.00  0.00           C  
ATOM   1200  N   THR E1314      72.309  59.010  43.792  1.00  0.00           N  
ATOM   1201  CA  THR E1314      73.432  58.693  42.915  1.00  0.00           C  
ATOM   1202  C   THR E1314      73.465  59.641  41.724  1.00  0.00           C  
ATOM   1203  O   THR E1314      74.538  59.915  41.160  1.00  0.00           O  
ATOM   1204  CB  THR E1314      73.412  57.194  42.453  1.00  0.00           C  
ATOM   1205  OG1 THR E1314      73.740  57.098  41.063  1.00  0.00           O  
ATOM   1206  CG2 THR E1314      72.081  56.572  42.717  1.00  0.00           C  
ATOM   1207  N   ARG E1316      72.297  60.160  41.344  1.00  0.00           N  
ATOM   1208  CA  ARG E1316      72.236  61.108  40.219  1.00  0.00           C  
ATOM   1209  C   ARG E1316      72.861  62.428  40.670  1.00  0.00           C  
ATOM   1210  O   ARG E1316      73.740  62.978  39.997  1.00  0.00           O  
ATOM   1211  CB  ARG E1316      70.789  61.335  39.765  1.00  0.00           C  
ATOM   1212  CG  ARG E1316      70.258  60.230  38.865  1.00  0.00           C  
ATOM   1213  CD  ARG E1316      68.808  60.464  38.469  1.00  0.00           C  
ATOM   1214  NE  ARG E1316      68.611  61.765  37.828  1.00  0.00           N  
ATOM   1215  CZ  ARG E1316      68.014  61.943  36.652  1.00  0.00           C  
ATOM   1216  NH1 ARG E1316      67.551  60.899  35.977  1.00  0.00           N  
ATOM   1217  NH2 ARG E1316      67.885  63.163  36.152  1.00  0.00           N  
ATOM   1218  N   ASP E1317      72.405  62.913  41.825  1.00  0.00           N  
ATOM   1219  CA  ASP E1317      72.929  64.137  42.396  1.00  0.00           C  
ATOM   1220  C   ASP E1317      74.440  64.046  42.515  1.00  0.00           C  
ATOM   1221  O   ASP E1317      75.150  64.926  42.043  1.00  0.00           O  
ATOM   1222  CB  ASP E1317      72.353  64.396  43.788  1.00  0.00           C  
ATOM   1223  CG  ASP E1317      70.871  64.684  43.765  1.00  0.00           C  
ATOM   1224  OD1 ASP E1317      70.381  65.155  42.725  1.00  0.00           O  
ATOM   1225  OD2 ASP E1317      70.188  64.465  44.790  1.00  0.00           O  
ATOM   1226  N   LEU E1318      74.936  62.991  43.160  1.00  0.00           N  
ATOM   1227  CA  LEU E1318      76.379  62.829  43.346  1.00  0.00           C  
ATOM   1228  C   LEU E1318      77.126  62.972  42.032  1.00  0.00           C  
ATOM   1229  O   LEU E1318      78.113  63.702  41.947  1.00  0.00           O  
ATOM   1230  CB  LEU E1318      76.694  61.463  43.973  1.00  0.00           C  
ATOM   1231  CG  LEU E1318      76.399  61.300  45.466  1.00  0.00           C  
ATOM   1232  CD1 LEU E1318      76.633  59.858  45.893  1.00  0.00           C  
ATOM   1233  CD2 LEU E1318      77.302  62.229  46.245  1.00  0.00           C  
ATOM   1234  N   ALA E1319      76.641  62.281  41.005  1.00  0.00           N  
ATOM   1235  CA  ALA E1319      77.276  62.323  39.702  1.00  0.00           C  
ATOM   1236  C   ALA E1319      77.367  63.768  39.240  1.00  0.00           C  
ATOM   1237  O   ALA E1319      78.464  64.297  38.995  1.00  0.00           O  
ATOM   1238  CB  ALA E1319      76.473  61.497  38.710  1.00  0.00           C  
ATOM   1239  N   GLU E1321      76.211  64.420  39.149  1.00  0.00           N  
ATOM   1240  CA  GLU E1321      76.172  65.805  38.688  1.00  0.00           C  
ATOM   1241  C   GLU E1321      77.095  66.733  39.477  1.00  0.00           C  
ATOM   1242  O   GLU E1321      77.806  67.555  38.895  1.00  0.00           O  
ATOM   1243  CB  GLU E1321      74.744  66.331  38.745  1.00  0.00           C  
ATOM   1244  CG  GLU E1321      74.480  67.386  37.694  1.00  0.00           C  
ATOM   1245  CD  GLU E1321      73.010  67.684  37.565  1.00  0.00           C  
ATOM   1246  OE1 GLU E1321      72.425  68.258  38.518  1.00  0.00           O  
ATOM   1247  OE2 GLU E1321      72.432  67.329  36.511  1.00  0.00           O  
ATOM   1248  N   ARG E1322      77.076  66.591  40.799  1.00  0.00           N  
ATOM   1249  CA  ARG E1322      77.909  67.403  41.667  1.00  0.00           C  
ATOM   1250  C   ARG E1322      79.392  67.151  41.377  1.00  0.00           C  
ATOM   1251  O   ARG E1322      80.204  68.083  41.376  1.00  0.00           O  
ATOM   1252  CB  ARG E1322      77.604  67.093  43.127  1.00  0.00           C  
ATOM   1253  CG  ARG E1322      78.444  67.869  44.124  1.00  0.00           C  
ATOM   1254  CD  ARG E1322      78.129  67.415  45.528  1.00  0.00           C  
ATOM   1255  NE  ARG E1322      76.729  67.602  45.878  1.00  0.00           N  
ATOM   1256  CZ  ARG E1322      76.098  66.893  46.805  1.00  0.00           C  
ATOM   1257  NH1 ARG E1322      76.742  65.943  47.468  1.00  0.00           N  
ATOM   1258  NH2 ARG E1322      74.826  67.136  47.085  1.00  0.00           N  
ATOM   1259  N   PHE E1323      79.745  65.894  41.127  1.00  0.00           N  
ATOM   1260  CA  PHE E1323      81.121  65.553  40.832  1.00  0.00           C  
ATOM   1261  C   PHE E1323      81.501  66.122  39.475  1.00  0.00           C  
ATOM   1262  O   PHE E1323      82.631  66.570  39.277  1.00  0.00           O  
ATOM   1263  CB  PHE E1323      81.321  64.028  40.859  1.00  0.00           C  
ATOM   1264  CG  PHE E1323      82.756  63.614  40.638  1.00  0.00           C  
ATOM   1265  CD1 PHE E1323      83.295  63.559  39.358  1.00  0.00           C  
ATOM   1266  CD2 PHE E1323      83.583  63.326  41.714  1.00  0.00           C  
ATOM   1267  CE1 PHE E1323      84.644  63.238  39.154  1.00  0.00           C  
ATOM   1268  CE2 PHE E1323      84.933  63.006  41.523  1.00  0.00           C  
ATOM   1269  CZ  PHE E1323      85.461  62.956  40.241  1.00  0.00           C  
ATOM   1270  N   ASN E1324      80.544  66.110  38.546  1.00  0.00           N  
ATOM   1271  CA  ASN E1324      80.762  66.625  37.186  1.00  0.00           C  
ATOM   1272  C   ASN E1324      81.041  68.115  37.154  1.00  0.00           C  
ATOM   1273  O   ASN E1324      81.944  68.563  36.449  1.00  0.00           O  
ATOM   1274  CB  ASN E1324      79.555  66.358  36.290  1.00  0.00           C  
ATOM   1275  CG  ASN E1324      79.525  64.954  35.758  1.00  0.00           C  
ATOM   1276  OD1 ASN E1324      80.563  64.378  35.416  1.00  0.00           O  
ATOM   1277  ND2 ASN E1324      78.327  64.396  35.659  1.00  0.00           N  
ATOM   1278  N   LYS E1325      80.244  68.885  37.889  1.00  0.00           N  
ATOM   1279  CA  LYS E1325      80.451  70.328  37.933  1.00  0.00           C  
ATOM   1280  C   LYS E1325      81.756  70.669  38.655  1.00  0.00           C  
ATOM   1281  O   LYS E1325      82.574  71.418  38.122  1.00  0.00           O  
ATOM   1282  CB  LYS E1325      79.286  71.023  38.630  1.00  0.00           C  
ATOM   1283  CG  LYS E1325      77.958  70.773  37.955  1.00  0.00           C  
ATOM   1284  CD  LYS E1325      76.884  71.699  38.486  1.00  0.00           C  
ATOM   1285  CE  LYS E1325      75.522  71.351  37.901  1.00  0.00           C  
ATOM   1286  NZ  LYS E1325      75.540  71.260  36.417  1.00  0.00           N  
ATOM   1287  N   ARG E1326      81.962  70.098  39.845  1.00  0.00           N  
ATOM   1288  CA  ARG E1326      83.168  70.377  40.618  1.00  0.00           C  
ATOM   1289  C   ARG E1326      84.453  69.981  39.887  1.00  0.00           C  
ATOM   1290  O   ARG E1326      85.391  70.769  39.828  1.00  0.00           O  
ATOM   1291  CB  ARG E1326      83.118  69.687  42.002  1.00  0.00           C  
ATOM   1292  CG  ARG E1326      83.966  70.401  43.091  1.00  0.00           C  
ATOM   1293  CD  ARG E1326      84.356  69.529  44.324  1.00  0.00           C  
ATOM   1294  NE  ARG E1326      83.217  69.029  45.116  1.00  0.00           N  
ATOM   1295  CZ  ARG E1326      82.463  69.765  45.932  1.00  0.00           C  
ATOM   1296  NH1 ARG E1326      82.721  71.057  46.083  1.00  0.00           N  
ATOM   1297  NH2 ARG E1326      81.446  69.211  46.590  1.00  0.00           N  
ATOM   1298  N   TYR E1327      84.499  68.783  39.311  1.00  0.00           N  
ATOM   1299  CA  TYR E1327      85.721  68.346  38.637  1.00  0.00           C  
ATOM   1300  C   TYR E1327      85.670  68.206  37.116  1.00  0.00           C  
ATOM   1301  O   TYR E1327      86.688  67.897  36.484  1.00  0.00           O  
ATOM   1302  CB  TYR E1327      86.209  67.019  39.224  1.00  0.00           C  
ATOM   1303  CG  TYR E1327      86.457  67.054  40.711  1.00  0.00           C  
ATOM   1304  CD1 TYR E1327      85.416  66.817  41.619  1.00  0.00           C  
ATOM   1305  CD2 TYR E1327      87.717  67.368  41.218  1.00  0.00           C  
ATOM   1306  CE1 TYR E1327      85.620  66.898  42.997  1.00  0.00           C  
ATOM   1307  CE2 TYR E1327      87.934  67.454  42.594  1.00  0.00           C  
ATOM   1308  CZ  TYR E1327      86.878  67.222  43.482  1.00  0.00           C  
ATOM   1309  OH  TYR E1327      87.055  67.348  44.851  1.00  0.00           O  
ATOM   1310  N   GLY E1328      84.503  68.427  36.522  1.00  0.00           N  
ATOM   1311  CA  GLY E1328      84.388  68.310  35.080  1.00  0.00           C  
ATOM   1312  C   GLY E1328      83.611  67.074  34.683  1.00  0.00           C  
ATOM   1313  O   GLY E1328      83.740  66.035  35.323  1.00  0.00           O  
ATOM   1314  N   GLU E1329      82.808  67.194  33.625  1.00  0.00           N  
ATOM   1315  CA  GLU E1329      81.983  66.098  33.107  1.00  0.00           C  
ATOM   1316  C   GLU E1329      82.756  64.783  32.999  1.00  0.00           C  
ATOM   1317  O   GLU E1329      83.776  64.705  32.310  1.00  0.00           O  
ATOM   1318  CB  GLU E1329      81.418  66.498  31.741  1.00  0.00           C  
ATOM   1319  CG  GLU E1329      80.537  65.456  31.067  1.00  0.00           C  
ATOM   1320  CD  GLU E1329      79.198  66.033  30.627  1.00  0.00           C  
ATOM   1321  OE1 GLU E1329      79.174  67.215  30.221  1.00  0.00           O  
ATOM   1322  OE2 GLU E1329      78.182  65.304  30.683  1.00  0.00           O  
ATOM   1323  N   LEU E1341      82.252  63.756  33.681  1.00  0.00           N  
ATOM   1324  CA  LEU E1341      82.890  62.446  33.689  1.00  0.00           C  
ATOM   1325  C   LEU E1341      81.859  61.323  33.826  1.00  0.00           C  
ATOM   1326  O   LEU E1341      81.887  60.327  33.088  1.00  0.00           O  
ATOM   1327  CB  LEU E1341      83.864  62.367  34.854  1.00  0.00           C  
ATOM   1328  CG  LEU E1341      85.090  61.477  34.722  1.00  0.00           C  
ATOM   1329  CD1 LEU E1341      85.495  61.008  36.111  1.00  0.00           C  
ATOM   1330  CD2 LEU E1341      84.786  60.286  33.838  1.00  0.00           C  
ATOM   1331  N   PHE E1342      80.958  61.480  34.790  1.00  0.00           N  
ATOM   1332  CA  PHE E1342      79.916  60.489  35.036  1.00  0.00           C  
ATOM   1333  C   PHE E1342      78.693  60.739  34.184  1.00  0.00           C  
ATOM   1334  O   PHE E1342      78.399  61.858  33.796  1.00  0.00           O  
ATOM   1335  CB  PHE E1342      79.476  60.487  36.510  1.00  0.00           C  
ATOM   1336  CG  PHE E1342      80.533  60.035  37.456  1.00  0.00           C  
ATOM   1337  CD1 PHE E1342      81.187  58.839  37.255  1.00  0.00           C  
ATOM   1338  CD2 PHE E1342      80.887  60.814  38.543  1.00  0.00           C  
ATOM   1339  CE1 PHE E1342      82.175  58.434  38.115  1.00  0.00           C  
ATOM   1340  CE2 PHE E1342      81.883  60.406  39.410  1.00  0.00           C  
ATOM   1341  CZ  PHE E1342      82.525  59.220  39.194  1.00  0.00           C  
ATOM   1342  N   THR E1344      77.962  59.675  33.926  1.00  0.00           N  
ATOM   1343  CA  THR E1344      76.766  59.750  33.124  1.00  0.00           C  
ATOM   1344  C   THR E1344      75.554  59.749  34.048  1.00  0.00           C  
ATOM   1345  O   THR E1344      75.290  58.757  34.725  1.00  0.00           O  
ATOM   1346  CB  THR E1344      76.689  58.522  32.202  1.00  0.00           C  
ATOM   1347  OG1 THR E1344      77.924  58.375  31.481  1.00  0.00           O  
ATOM   1348  CG2 THR E1344      75.523  58.649  31.260  1.00  0.00           C  
ATOM   1349  N   ILE E1345      74.808  60.841  34.102  1.00  0.00           N  
ATOM   1350  CA  ILE E1345      73.643  60.840  34.979  1.00  0.00           C  
ATOM   1351  C   ILE E1345      72.731  59.691  34.590  1.00  0.00           C  
ATOM   1352  O   ILE E1345      72.151  59.690  33.517  1.00  0.00           O  
ATOM   1353  CB  ILE E1345      72.844  62.154  34.906  1.00  0.00           C  
ATOM   1354  CG1 ILE E1345      73.628  63.285  35.572  1.00  0.00           C  
ATOM   1355  CG2 ILE E1345      71.492  61.987  35.617  1.00  0.00           C  
ATOM   1356  CD1 ILE E1345      74.932  63.621  34.884  1.00  0.00           C  
ATOM   1357  N   PRO E1347      72.602  58.682  35.466  1.00  0.00           N  
ATOM   1358  CA  PRO E1347      71.756  57.510  35.221  1.00  0.00           C  
ATOM   1359  C   PRO E1347      70.269  57.842  35.355  1.00  0.00           C  
ATOM   1360  O   PRO E1347      69.893  58.879  35.917  1.00  0.00           O  
ATOM   1361  CB  PRO E1347      72.210  56.537  36.300  1.00  0.00           C  
ATOM   1362  CG  PRO E1347      72.438  57.463  37.452  1.00  0.00           C  
ATOM   1363  CD  PRO E1347      73.244  58.573  36.788  1.00  0.00           C  
ATOM   1364  N   GLU E1348      69.433  56.943  34.840  1.00  0.00           N  
ATOM   1365  CA  GLU E1348      67.987  57.105  34.882  1.00  0.00           C  
ATOM   1366  C   GLU E1348      67.348  55.830  35.397  1.00  0.00           C  
ATOM   1367  O   GLU E1348      67.697  54.734  34.965  1.00  0.00           O  
ATOM   1368  CB  GLU E1348      67.460  57.410  33.483  1.00  0.00           C  
ATOM   1369  CG  GLU E1348      65.946  57.528  33.396  1.00  0.00           C  
ATOM   1370  CD  GLU E1348      65.468  57.835  31.981  1.00  0.00           C  
ATOM   1371  OE1 GLU E1348      65.782  58.937  31.481  1.00  0.00           O  
ATOM   1372  OE2 GLU E1348      64.792  56.972  31.369  1.00  0.00           O  
ATOM   1373  N   ALA E1349      66.414  55.975  36.323  1.00  0.00           N  
ATOM   1374  CA  ALA E1349      65.738  54.821  36.890  1.00  0.00           C  
ATOM   1375  C   ALA E1349      64.513  54.423  36.080  1.00  0.00           C  
ATOM   1376  O   ALA E1349      63.481  55.095  36.132  1.00  0.00           O  
ATOM   1377  CB  ALA E1349      65.331  55.114  38.326  1.00  0.00           C  
ATOM   1378  N   ARG E1350      64.627  53.333  35.328  1.00  0.00           N  
ATOM   1379  CA  ARG E1350      63.514  52.849  34.518  1.00  0.00           C  
ATOM   1380  C   ARG E1350      62.846  51.716  35.287  1.00  0.00           C  
ATOM   1381  O   ARG E1350      63.522  50.816  35.788  1.00  0.00           O  
ATOM   1382  CB  ARG E1350      64.020  52.333  33.163  1.00  0.00           C  
ATOM   1383  CG  ARG E1350      62.921  52.017  32.146  1.00  0.00           C  
ATOM   1384  CD  ARG E1350      63.457  51.240  30.927  1.00  0.00           C  
ATOM   1385  NE  ARG E1350      63.686  49.816  31.212  1.00  0.00           N  
ATOM   1386  CZ  ARG E1350      64.244  48.956  30.362  1.00  0.00           C  
ATOM   1387  NH1 ARG E1350      64.641  49.361  29.158  1.00  0.00           N  
ATOM   1388  NH2 ARG E1350      64.413  47.691  30.718  1.00  0.00           N  
ATOM   1389  N   ILE E1351      61.520  51.766  35.370  1.00  0.00           N  
ATOM   1390  CA  ILE E1351      60.759  50.747  36.078  1.00  0.00           C  
ATOM   1391  C   ILE E1351      60.423  49.610  35.103  1.00  0.00           C  
ATOM   1392  O   ILE E1351      60.536  49.762  33.881  1.00  0.00           O  
ATOM   1393  CB  ILE E1351      59.452  51.372  36.718  1.00  0.00           C  
ATOM   1394  CG1 ILE E1351      59.391  51.042  38.210  1.00  0.00           C  
ATOM   1395  CG2 ILE E1351      58.179  50.881  36.018  1.00  0.00           C  
ATOM   1396  CD1 ILE E1351      59.939  52.142  39.093  1.00  0.00           C  
ATOM   1397  N   PRO E1352      60.054  48.435  35.636  1.00  0.00           N  
ATOM   1398  CA  PRO E1352      59.702  47.279  34.801  1.00  0.00           C  
ATOM   1399  C   PRO E1352      58.306  47.458  34.177  1.00  0.00           C  
ATOM   1400  O   PRO E1352      57.460  48.171  34.729  1.00  0.00           O  
ATOM   1401  CB  PRO E1352      59.750  46.113  35.795  1.00  0.00           C  
ATOM   1402  CG  PRO E1352      59.328  46.771  37.096  1.00  0.00           C  
ATOM   1403  CD  PRO E1352      60.133  48.049  37.059  1.00  0.00           C  
ATOM   1404  N   LYS E1353      58.075  46.830  33.022  1.00  0.00           N  
ATOM   1405  CA  LYS E1353      56.773  46.906  32.354  1.00  0.00           C  
ATOM   1406  C   LYS E1353      55.674  46.567  33.375  1.00  0.00           C  
ATOM   1407  O   LYS E1353      55.399  45.387  33.642  1.00  0.00           O  
ATOM   1408  CB  LYS E1353      56.730  45.935  31.159  1.00  0.00           C  
ATOM   1409  CG  LYS E1353      57.504  44.628  31.355  1.00  0.00           C  
ATOM   1410  CD  LYS E1353      57.333  43.698  30.163  1.00  0.00           C  
ATOM   1411  CE  LYS E1353      57.532  44.445  28.852  1.00  0.00           C  
ATOM   1412  NZ  LYS E1353      58.822  45.189  28.834  1.00  0.00           N  
ATOM   1413  N   VAL E1354      55.050  47.612  33.935  1.00  0.00           N  
ATOM   1414  CA  VAL E1354      54.014  47.469  34.974  1.00  0.00           C  
ATOM   1415  C   VAL E1354      52.613  47.005  34.544  1.00  0.00           C  
ATOM   1416  O   VAL E1354      52.019  47.498  33.575  1.00  0.00           O  
ATOM   1417  CB  VAL E1354      53.890  48.768  35.835  1.00  0.00           C  
ATOM   1418  CG1 VAL E1354      52.821  48.585  36.911  1.00  0.00           C  
ATOM   1419  CG2 VAL E1354      55.234  49.080  36.492  1.00  0.00           C  
ATOM   1420  N   GLY E1355      52.120  46.040  35.317  1.00  0.00           N  
ATOM   1421  CA  GLY E1355      50.840  45.402  35.100  1.00  0.00           C  
ATOM   1422  C   GLY E1355      51.117  43.941  35.406  1.00  0.00           C  
ATOM   1423  O   GLY E1355      50.251  43.080  35.230  1.00  0.00           O  
ATOM   1424  N   ALA E1356      52.357  43.687  35.852  1.00  0.00           N  
ATOM   1425  CA  ALA E1356      52.864  42.352  36.217  1.00  0.00           C  
ATOM   1426  C   ALA E1356      53.730  42.346  37.502  1.00  0.00           C  
ATOM   1427  O   ALA E1356      54.933  42.091  37.469  1.00  0.00           O  
ATOM   1428  CB  ALA E1356      53.661  41.752  35.042  1.00  0.00           C  
ATOM   1429  N   ARG E1360      53.071  42.653  38.612  1.00  0.00           N  
ATOM   1430  CA  ARG E1360      53.596  42.684  39.975  1.00  0.00           C  
ATOM   1431  C   ARG E1360      52.974  41.450  40.643  1.00  0.00           C  
ATOM   1432  O   ARG E1360      51.814  41.480  41.049  1.00  0.00           O  
ATOM   1433  CB  ARG E1360      53.087  43.943  40.685  1.00  0.00           C  
ATOM   1434  CG  ARG E1360      54.166  44.816  41.311  1.00  0.00           C  
ATOM   1435  CD  ARG E1360      54.609  44.297  42.676  1.00  0.00           C  
ATOM   1436  NE  ARG E1360      53.621  44.576  43.721  1.00  0.00           N  
ATOM   1437  CZ  ARG E1360      53.399  45.781  44.247  1.00  0.00           C  
ATOM   1438  NH1 ARG E1360      54.102  46.826  43.829  1.00  0.00           N  
ATOM   1439  NH2 ARG E1360      52.468  45.944  45.187  1.00  0.00           N  
ATOM   1440  N   ILE E1361      53.729  40.364  40.740  1.00  0.00           N  
ATOM   1441  CA  ILE E1361      53.212  39.138  41.340  1.00  0.00           C  
ATOM   1442  C   ILE E1361      53.029  39.248  42.867  1.00  0.00           C  
ATOM   1443  O   ILE E1361      53.993  39.448  43.594  1.00  0.00           O  
ATOM   1444  CB  ILE E1361      54.159  37.966  41.018  1.00  0.00           C  
ATOM   1445  CG1 ILE E1361      54.419  37.916  39.517  1.00  0.00           C  
ATOM   1446  CG2 ILE E1361      53.558  36.667  41.506  1.00  0.00           C  
ATOM   1447  CD1 ILE E1361      53.150  37.861  38.685  1.00  0.00           C  
ATOM   1448  N   MET E1365      51.800  39.105  43.347  1.00  0.00           N  
ATOM   1449  CA  MET E1365      51.526  39.198  44.778  1.00  0.00           C  
ATOM   1450  C   MET E1365      51.812  37.907  45.553  1.00  0.00           C  
ATOM   1451  O   MET E1365      52.147  36.885  44.964  1.00  0.00           O  
ATOM   1452  CB  MET E1365      50.071  39.599  44.998  1.00  0.00           C  
ATOM   1453  CG  MET E1365      49.689  40.845  44.250  1.00  0.00           C  
ATOM   1454  SD  MET E1365      50.671  42.243  44.735  1.00  0.00           S  
ATOM   1455  CE  MET E1365      49.377  43.415  45.054  1.00  0.00           C  
ATOM   1456  N   SER E1366      51.678  37.956  46.875  1.00  0.00           N  
ATOM   1457  CA  SER E1366      51.906  36.788  47.733  1.00  0.00           C  
ATOM   1458  C   SER E1366      50.855  35.706  47.478  1.00  0.00           C  
ATOM   1459  O   SER E1366      49.705  36.023  47.177  1.00  0.00           O  
ATOM   1460  CB  SER E1366      51.834  37.219  49.202  1.00  0.00           C  
ATOM   1461  OG  SER E1366      51.788  36.104  50.084  1.00  0.00           O  
ATOM   1462  N   LEU E1368      51.225  34.435  47.607  1.00  0.00           N  
ATOM   1463  CA  LEU E1368      50.240  33.386  47.385  1.00  0.00           C  
ATOM   1464  C   LEU E1368      49.284  33.251  48.558  1.00  0.00           C  
ATOM   1465  O   LEU E1368      48.230  32.626  48.441  1.00  0.00           O  
ATOM   1466  CB  LEU E1368      50.913  32.041  47.106  1.00  0.00           C  
ATOM   1467  CG  LEU E1368      51.673  31.921  45.772  1.00  0.00           C  
ATOM   1468  CD1 LEU E1368      52.208  30.500  45.635  1.00  0.00           C  
ATOM   1469  CD2 LEU E1368      50.760  32.248  44.594  1.00  0.00           C  
ATOM   1470  N   VAL E1369      49.642  33.855  49.687  1.00  0.00           N  
ATOM   1471  CA  VAL E1369      48.808  33.801  50.894  1.00  0.00           C  
ATOM   1472  C   VAL E1369      48.181  35.147  51.250  1.00  0.00           C  
ATOM   1473  O   VAL E1369      47.246  35.212  52.057  1.00  0.00           O  
ATOM   1474  CB  VAL E1369      49.615  33.348  52.105  1.00  0.00           C  
ATOM   1475  CG1 VAL E1369      50.181  31.956  51.862  1.00  0.00           C  
ATOM   1476  CG2 VAL E1369      50.739  34.334  52.363  1.00  0.00           C  
ATOM   1477  N   ASP E1370      48.727  36.222  50.685  1.00  0.00           N  
ATOM   1478  CA  ASP E1370      48.192  37.557  50.912  1.00  0.00           C  
ATOM   1479  C   ASP E1370      48.197  38.270  49.567  1.00  0.00           C  
ATOM   1480  O   ASP E1370      49.204  38.839  49.152  1.00  0.00           O  
ATOM   1481  CB  ASP E1370      49.046  38.340  51.914  1.00  0.00           C  
ATOM   1482  CG  ASP E1370      48.367  39.632  52.376  1.00  0.00           C  
ATOM   1483  OD1 ASP E1370      47.443  40.105  51.673  1.00  0.00           O  
ATOM   1484  OD2 ASP E1370      48.758  40.175  53.432  1.00  0.00           O  
ATOM   1485  N   PRO E1371      47.059  38.240  48.865  1.00  0.00           N  
ATOM   1486  CA  PRO E1371      46.890  38.870  47.554  1.00  0.00           C  
ATOM   1487  C   PRO E1371      47.218  40.368  47.527  1.00  0.00           C  
ATOM   1488  O   PRO E1371      47.571  40.917  46.471  1.00  0.00           O  
ATOM   1489  CB  PRO E1371      45.426  38.608  47.243  1.00  0.00           C  
ATOM   1490  CG  PRO E1371      45.165  37.333  47.939  1.00  0.00           C  
ATOM   1491  CD  PRO E1371      45.822  37.554  49.262  1.00  0.00           C  
ATOM   1492  N   THR E1372      47.092  41.029  48.678  1.00  0.00           N  
ATOM   1493  CA  THR E1372      47.369  42.458  48.776  1.00  0.00           C  
ATOM   1494  C   THR E1372      48.849  42.723  48.916  1.00  0.00           C  
ATOM   1495  O   THR E1372      49.365  43.699  48.394  1.00  0.00           O  
ATOM   1496  CB  THR E1372      46.643  43.076  49.966  1.00  0.00           C  
ATOM   1497  OG1 THR E1372      47.116  42.476  51.171  1.00  0.00           O  
ATOM   1498  CG2 THR E1372      45.150  42.862  49.846  1.00  0.00           C  
ATOM   1499  N   LYS E1373      49.532  41.834  49.615  1.00  0.00           N  
ATOM   1500  CA  LYS E1373      50.965  41.974  49.830  1.00  0.00           C  
ATOM   1501  C   LYS E1373      51.742  41.437  48.619  1.00  0.00           C  
ATOM   1502  O   LYS E1373      51.247  40.594  47.880  1.00  0.00           O  
ATOM   1503  CB  LYS E1373      51.365  41.216  51.104  1.00  0.00           C  
ATOM   1504  CG  LYS E1373      52.762  41.524  51.596  1.00  0.00           C  
ATOM   1505  CD  LYS E1373      53.147  40.684  52.805  1.00  0.00           C  
ATOM   1506  CE  LYS E1373      54.515  41.128  53.337  1.00  0.00           C  
ATOM   1507  NZ  LYS E1373      55.012  40.325  54.499  1.00  0.00           N  
ATOM   1508  N   LYS E1414      52.957  41.929  48.421  1.00  0.00           N  
ATOM   1509  CA  LYS E1414      53.783  41.498  47.303  1.00  0.00           C  
ATOM   1510  C   LYS E1414      54.548  40.212  47.587  1.00  0.00           C  
ATOM   1511  O   LYS E1414      54.844  39.888  48.727  1.00  0.00           O  
ATOM   1512  CB  LYS E1414      54.769  42.608  46.931  1.00  0.00           C  
ATOM   1513  CG  LYS E1414      55.984  42.141  46.140  1.00  0.00           C  
ATOM   1514  CD  LYS E1414      56.874  43.329  45.760  1.00  0.00           C  
ATOM   1515  CE  LYS E1414      58.244  42.898  45.207  1.00  0.00           C  
ATOM   1516  NZ  LYS E1414      59.149  42.237  46.213  1.00  0.00           N  
ATOM   1517  N   MET E1415      54.870  39.469  46.543  1.00  0.00           N  
ATOM   1518  CA  MET E1415      55.612  38.244  46.744  1.00  0.00           C  
ATOM   1519  C   MET E1415      57.068  38.562  47.021  1.00  0.00           C  
ATOM   1520  O   MET E1415      57.824  38.936  46.114  1.00  0.00           O  
ATOM   1521  CB  MET E1415      55.516  37.348  45.520  1.00  0.00           C  
ATOM   1522  CG  MET E1415      56.213  36.014  45.706  1.00  0.00           C  
ATOM   1523  SD  MET E1415      56.072  34.916  44.330  1.00  0.00           S  
ATOM   1524  CE  MET E1415      54.655  33.995  44.823  1.00  0.00           C  
ATOM   1525  N   SER E1416      57.470  38.394  48.279  1.00  0.00           N  
ATOM   1526  CA  SER E1416      58.850  38.677  48.680  1.00  0.00           C  
ATOM   1527  C   SER E1416      59.661  37.449  49.057  1.00  0.00           C  
ATOM   1528  O   SER E1416      59.156  36.521  49.686  1.00  0.00           O  
ATOM   1529  CB  SER E1416      58.865  39.651  49.858  1.00  0.00           C  
ATOM   1530  OG  SER E1416      60.192  39.896  50.279  1.00  0.00           O  
ATOM   1531  N   LYS E1417      60.936  37.471  48.686  1.00  0.00           N  
ATOM   1532  CA  LYS E1417      61.862  36.377  48.982  1.00  0.00           C  
ATOM   1533  C   LYS E1417      61.998  36.209  50.500  1.00  0.00           C  
ATOM   1534  O   LYS E1417      62.299  35.125  50.995  1.00  0.00           O  
ATOM   1535  CB  LYS E1417      63.257  36.668  48.371  1.00  0.00           C  
ATOM   1536  CG  LYS E1417      63.250  37.556  47.087  1.00  0.00           C  
ATOM   1537  CD  LYS E1417      62.910  39.022  47.419  1.00  0.00           C  
ATOM   1538  CE  LYS E1417      62.483  39.822  46.214  1.00  0.00           C  
ATOM   1539  NZ  LYS E1417      61.904  41.088  46.684  1.00  0.00           N  
ATOM   1540  N   SER E1434      61.751  37.295  51.225  1.00  0.00           N  
ATOM   1541  CA  SER E1434      61.869  37.325  52.679  1.00  0.00           C  
ATOM   1542  C   SER E1434      60.545  37.289  53.433  1.00  0.00           C  
ATOM   1543  O   SER E1434      60.418  37.894  54.497  1.00  0.00           O  
ATOM   1544  CB  SER E1434      62.626  38.583  53.097  1.00  0.00           C  
ATOM   1545  OG  SER E1434      61.826  39.732  52.856  1.00  0.00           O  
ATOM   1546  N   ASP E1435      59.552  36.608  52.883  1.00  0.00           N  
ATOM   1547  CA  ASP E1435      58.261  36.526  53.555  1.00  0.00           C  
ATOM   1548  C   ASP E1435      58.416  35.468  54.647  1.00  0.00           C  
ATOM   1549  O   ASP E1435      59.074  34.445  54.456  1.00  0.00           O  
ATOM   1550  CB  ASP E1435      57.154  36.145  52.556  1.00  0.00           C  
ATOM   1551  CG  ASP E1435      55.747  36.199  53.160  1.00  0.00           C  
ATOM   1552  OD1 ASP E1435      55.464  35.421  54.090  1.00  0.00           O  
ATOM   1553  OD2 ASP E1435      54.914  37.015  52.696  1.00  0.00           O  
ATOM   1554  N   PRO E1440      57.851  35.730  55.833  1.00  0.00           N  
ATOM   1555  CA  PRO E1440      57.891  34.836  56.995  1.00  0.00           C  
ATOM   1556  C   PRO E1440      57.194  33.513  56.714  1.00  0.00           C  
ATOM   1557  O   PRO E1440      57.302  32.568  57.493  1.00  0.00           O  
ATOM   1558  CB  PRO E1440      57.142  35.629  58.062  1.00  0.00           C  
ATOM   1559  CG  PRO E1440      57.466  37.035  57.718  1.00  0.00           C  
ATOM   1560  CD  PRO E1440      57.324  37.051  56.220  1.00  0.00           C  
ATOM   1561  N   ASN E1441      56.469  33.458  55.597  1.00  0.00           N  
ATOM   1562  CA  ASN E1441      55.718  32.255  55.214  1.00  0.00           C  
ATOM   1563  C   ASN E1441      56.168  31.728  53.850  1.00  0.00           C  
ATOM   1564  O   ASN E1441      55.875  32.324  52.815  1.00  0.00           O  
ATOM   1565  CB  ASN E1441      54.226  32.587  55.198  1.00  0.00           C  
ATOM   1566  CG  ASN E1441      53.351  31.352  55.208  1.00  0.00           C  
ATOM   1567  OD1 ASN E1441      52.150  31.432  55.453  1.00  0.00           O  
ATOM   1568  ND2 ASN E1441      53.950  30.201  54.944  1.00  0.00           N  
ATOM   1569  N   PRO E1444      56.893  30.597  53.836  1.00  0.00           N  
ATOM   1570  CA  PRO E1444      57.383  30.003  52.586  1.00  0.00           C  
ATOM   1571  C   PRO E1444      56.253  29.583  51.629  1.00  0.00           C  
ATOM   1572  O   PRO E1444      56.493  29.279  50.452  1.00  0.00           O  
ATOM   1573  CB  PRO E1444      58.207  28.811  53.071  1.00  0.00           C  
ATOM   1574  CG  PRO E1444      57.499  28.413  54.345  1.00  0.00           C  
ATOM   1575  CD  PRO E1444      57.258  29.758  54.990  1.00  0.00           C  
ATOM   1576  N   LYS E1450      55.025  29.566  52.143  1.00  0.00           N  
ATOM   1577  CA  LYS E1450      53.846  29.210  51.359  1.00  0.00           C  
ATOM   1578  C   LYS E1450      53.404  30.435  50.561  1.00  0.00           C  
ATOM   1579  O   LYS E1450      52.501  30.336  49.728  1.00  0.00           O  
ATOM   1580  CB  LYS E1450      52.699  28.788  52.285  1.00  0.00           C  
ATOM   1581  CG  LYS E1450      53.016  27.612  53.200  1.00  0.00           C  
ATOM   1582  CD  LYS E1450      52.601  26.262  52.608  1.00  0.00           C  
ATOM   1583  CE  LYS E1450      51.181  25.860  53.030  1.00  0.00           C  
ATOM   1584  NZ  LYS E1450      50.126  26.832  52.592  1.00  0.00           N  
ATOM   1585  N   ALA E1452      54.035  31.578  50.820  1.00  0.00           N  
ATOM   1586  CA  ALA E1452      53.694  32.808  50.135  1.00  0.00           C  
ATOM   1587  C   ALA E1452      54.477  33.008  48.846  1.00  0.00           C  
ATOM   1588  O   ALA E1452      54.141  33.866  48.047  1.00  0.00           O  
ATOM   1589  CB  ALA E1452      53.903  33.978  51.067  1.00  0.00           C  
ATOM   1590  N   TYR E1455      55.504  32.209  48.621  1.00  0.00           N  
ATOM   1591  CA  TYR E1455      56.275  32.374  47.404  1.00  0.00           C  
ATOM   1592  C   TYR E1455      56.750  31.048  46.803  1.00  0.00           C  
ATOM   1593  O   TYR E1455      56.737  30.015  47.469  1.00  0.00           O  
ATOM   1594  CB  TYR E1455      57.486  33.264  47.663  1.00  0.00           C  
ATOM   1595  CG  TYR E1455      58.403  32.752  48.758  1.00  0.00           C  
ATOM   1596  CD1 TYR E1455      59.298  31.713  48.530  1.00  0.00           C  
ATOM   1597  CD2 TYR E1455      58.340  33.287  50.038  1.00  0.00           C  
ATOM   1598  CE1 TYR E1455      60.100  31.223  49.560  1.00  0.00           C  
ATOM   1599  CE2 TYR E1455      59.129  32.804  51.065  1.00  0.00           C  
ATOM   1600  CZ  TYR E1455      60.006  31.772  50.829  1.00  0.00           C  
ATOM   1601  OH  TYR E1455      60.767  31.274  51.873  1.00  0.00           O  
ATOM   1602  N   ILE E1456      57.172  31.087  45.540  1.00  0.00           N  
ATOM   1603  CA  ILE E1456      57.658  29.909  44.843  1.00  0.00           C  
ATOM   1604  C   ILE E1456      59.062  30.219  44.372  1.00  0.00           C  
ATOM   1605  O   ILE E1456      59.293  31.228  43.727  1.00  0.00           O  
ATOM   1606  CB  ILE E1456      56.760  29.575  43.639  1.00  0.00           C  
ATOM   1607  CG1 ILE E1456      55.379  29.138  44.128  1.00  0.00           C  
ATOM   1608  CG2 ILE E1456      57.396  28.490  42.803  1.00  0.00           C  
ATOM   1609  CD1 ILE E1456      54.450  28.725  43.030  1.00  0.00           C  
ATOM   1610  N   THR E1457      60.006  29.352  44.696  1.00  0.00           N  
ATOM   1611  CA  THR E1457      61.403  29.570  44.322  1.00  0.00           C  
ATOM   1612  C   THR E1457      61.725  28.932  42.990  1.00  0.00           C  
ATOM   1613  O   THR E1457      61.115  27.939  42.629  1.00  0.00           O  
ATOM   1614  CB  THR E1457      62.342  28.955  45.368  1.00  0.00           C  
ATOM   1615  OG1 THR E1457      62.088  29.554  46.646  1.00  0.00           O  
ATOM   1616  CG2 THR E1457      63.800  29.167  44.974  1.00  0.00           C  
ATOM   1617  N   LEU E1458      62.689  29.484  42.265  1.00  0.00           N  
ATOM   1618  CA  LEU E1458      63.044  28.884  40.997  1.00  0.00           C  
ATOM   1619  C   LEU E1458      63.559  27.461  41.235  1.00  0.00           C  
ATOM   1620  O   LEU E1458      63.614  26.643  40.312  1.00  0.00           O  
ATOM   1621  CB  LEU E1458      64.101  29.710  40.242  1.00  0.00           C  
ATOM   1622  CG  LEU E1458      63.711  31.103  39.753  1.00  0.00           C  
ATOM   1623  CD1 LEU E1458      64.726  31.565  38.749  1.00  0.00           C  
ATOM   1624  CD2 LEU E1458      62.339  31.093  39.138  1.00  0.00           C  
ATOM   1625  N   LEU E1459      63.915  27.140  42.473  1.00  0.00           N  
ATOM   1626  CA  LEU E1459      64.412  25.798  42.755  1.00  0.00           C  
ATOM   1627  C   LEU E1459      63.386  24.874  43.429  1.00  0.00           C  
ATOM   1628  O   LEU E1459      63.674  23.696  43.647  1.00  0.00           O  
ATOM   1629  CB  LEU E1459      65.679  25.864  43.599  1.00  0.00           C  
ATOM   1630  CG  LEU E1459      66.845  26.663  43.028  1.00  0.00           C  
ATOM   1631  CD1 LEU E1459      68.025  26.483  43.952  1.00  0.00           C  
ATOM   1632  CD2 LEU E1459      67.223  26.211  41.624  1.00  0.00           C  
ATOM   1633  N   ASP E1460      62.201  25.393  43.750  1.00  0.00           N  
ATOM   1634  CA  ASP E1460      61.163  24.575  44.366  1.00  0.00           C  
ATOM   1635  C   ASP E1460      60.854  23.363  43.499  1.00  0.00           C  
ATOM   1636  O   ASP E1460      60.640  23.502  42.304  1.00  0.00           O  
ATOM   1637  CB  ASP E1460      59.882  25.388  44.556  1.00  0.00           C  
ATOM   1638  CG  ASP E1460      59.967  26.372  45.709  1.00  0.00           C  
ATOM   1639  OD1 ASP E1460      61.002  26.384  46.390  1.00  0.00           O  
ATOM   1640  OD2 ASP E1460      58.995  27.130  45.938  1.00  0.00           O  
ATOM   1641  N   ASP E1461      60.818  22.176  44.096  1.00  0.00           N  
ATOM   1642  CA  ASP E1461      60.533  20.971  43.323  1.00  0.00           C  
ATOM   1643  C   ASP E1461      59.053  20.860  43.008  1.00  0.00           C  
ATOM   1644  O   ASP E1461      58.219  21.487  43.666  1.00  0.00           O  
ATOM   1645  CB  ASP E1461      60.986  19.714  44.069  1.00  0.00           C  
ATOM   1646  CG  ASP E1461      60.309  19.556  45.427  1.00  0.00           C  
ATOM   1647  OD1 ASP E1461      59.067  19.690  45.484  1.00  0.00           O  
ATOM   1648  OD2 ASP E1461      61.017  19.286  46.435  1.00  0.00           O  
ATOM   1649  N   ALA E1462      58.736  20.043  42.008  1.00  0.00           N  
ATOM   1650  CA  ALA E1462      57.360  19.846  41.569  1.00  0.00           C  
ATOM   1651  C   ALA E1462      56.380  19.639  42.715  1.00  0.00           C  
ATOM   1652  O   ALA E1462      55.297  20.225  42.728  1.00  0.00           O  
ATOM   1653  CB  ALA E1462      57.294  18.676  40.617  1.00  0.00           C  
ATOM   1654  N   LYS E1463      56.760  18.813  43.680  1.00  0.00           N  
ATOM   1655  CA  LYS E1463      55.885  18.529  44.809  1.00  0.00           C  
ATOM   1656  C   LYS E1463      55.539  19.789  45.598  1.00  0.00           C  
ATOM   1657  O   LYS E1463      54.395  19.981  46.003  1.00  0.00           O  
ATOM   1658  CB  LYS E1463      56.543  17.476  45.716  1.00  0.00           C  
ATOM   1659  CG  LYS E1463      55.653  16.909  46.826  1.00  0.00           C  
ATOM   1660  CD  LYS E1463      56.246  15.615  47.461  1.00  0.00           C  
ATOM   1661  CE  LYS E1463      57.423  15.844  48.452  1.00  0.00           C  
ATOM   1662  NZ  LYS E1463      58.698  16.417  47.885  1.00  0.00           N  
ATOM   1663  N   THR E1465      56.525  20.658  45.801  1.00  0.00           N  
ATOM   1664  CA  THR E1465      56.307  21.891  46.555  1.00  0.00           C  
ATOM   1665  C   THR E1465      55.475  22.892  45.752  1.00  0.00           C  
ATOM   1666  O   THR E1465      54.533  23.495  46.274  1.00  0.00           O  
ATOM   1667  CB  THR E1465      57.638  22.552  46.917  1.00  0.00           C  
ATOM   1668  OG1 THR E1465      58.493  21.588  47.546  1.00  0.00           O  
ATOM   1669  CG2 THR E1465      57.397  23.730  47.858  1.00  0.00           C  
ATOM   1670  N   ILE E1467      55.850  23.079  44.489  1.00  0.00           N  
ATOM   1671  CA  ILE E1467      55.144  23.994  43.625  1.00  0.00           C  
ATOM   1672  C   ILE E1467      53.679  23.611  43.591  1.00  0.00           C  
ATOM   1673  O   ILE E1467      52.805  24.472  43.543  1.00  0.00           O  
ATOM   1674  CB  ILE E1467      55.690  23.944  42.211  1.00  0.00           C  
ATOM   1675  CG1 ILE E1467      57.130  24.418  42.210  1.00  0.00           C  
ATOM   1676  CG2 ILE E1467      54.819  24.778  41.300  1.00  0.00           C  
ATOM   1677  CD1 ILE E1467      57.799  24.337  40.880  1.00  0.00           C  
ATOM   1678  N   GLU E1468      53.410  22.315  43.632  1.00  0.00           N  
ATOM   1679  CA  GLU E1468      52.051  21.833  43.584  1.00  0.00           C  
ATOM   1680  C   GLU E1468      51.378  22.080  44.913  1.00  0.00           C  
ATOM   1681  O   GLU E1468      50.201  22.426  44.971  1.00  0.00           O  
ATOM   1682  CB  GLU E1468      52.058  20.349  43.250  1.00  0.00           C  
ATOM   1683  CG  GLU E1468      50.760  19.807  42.712  1.00  0.00           C  
ATOM   1684  CD  GLU E1468      50.999  18.597  41.833  1.00  0.00           C  
ATOM   1685  OE1 GLU E1468      51.568  17.603  42.348  1.00  0.00           O  
ATOM   1686  OE2 GLU E1468      50.626  18.644  40.632  1.00  0.00           O  
ATOM   1687  N   LYS E1507      52.132  21.927  45.991  1.00  0.00           N  
ATOM   1688  CA  LYS E1507      51.574  22.124  47.324  1.00  0.00           C  
ATOM   1689  C   LYS E1507      51.320  23.607  47.549  1.00  0.00           C  
ATOM   1690  O   LYS E1507      50.274  23.990  48.066  1.00  0.00           O  
ATOM   1691  CB  LYS E1507      52.545  21.579  48.377  1.00  0.00           C  
ATOM   1692  CG  LYS E1507      51.877  21.039  49.653  1.00  0.00           C  
ATOM   1693  CD  LYS E1507      51.267  22.146  50.532  1.00  0.00           C  
ATOM   1694  CE  LYS E1507      52.337  23.042  51.216  1.00  0.00           C  
ATOM   1695  NZ  LYS E1507      53.244  22.319  52.187  1.00  0.00           N  
ATOM   1696  N   LYS E1508      52.276  24.437  47.141  1.00  0.00           N  
ATOM   1697  CA  LYS E1508      52.146  25.877  47.304  1.00  0.00           C  
ATOM   1698  C   LYS E1508      51.042  26.484  46.432  1.00  0.00           C  
ATOM   1699  O   LYS E1508      50.281  27.327  46.916  1.00  0.00           O  
ATOM   1700  CB  LYS E1508      53.487  26.564  47.017  1.00  0.00           C  
ATOM   1701  CG  LYS E1508      54.559  26.312  48.076  1.00  0.00           C  
ATOM   1702  CD  LYS E1508      55.845  27.024  47.740  1.00  0.00           C  
ATOM   1703  CE  LYS E1508      56.870  26.832  48.827  1.00  0.00           C  
ATOM   1704  NZ  LYS E1508      58.136  27.562  48.527  1.00  0.00           N  
ATOM   1705  N   ILE E1509      50.954  26.059  45.164  1.00  0.00           N  
ATOM   1706  CA  ILE E1509      49.947  26.581  44.240  1.00  0.00           C  
ATOM   1707  C   ILE E1509      48.561  26.129  44.639  1.00  0.00           C  
ATOM   1708  O   ILE E1509      47.587  26.842  44.414  1.00  0.00           O  
ATOM   1709  CB  ILE E1509      50.186  26.133  42.778  1.00  0.00           C  
ATOM   1710  CG1 ILE E1509      51.402  26.829  42.183  1.00  0.00           C  
ATOM   1711  CG2 ILE E1509      49.002  26.511  41.930  1.00  0.00           C  
ATOM   1712  CD1 ILE E1509      51.222  28.306  42.040  1.00  0.00           C  
ATOM   1713  N   LYS E1510      48.473  24.949  45.243  1.00  0.00           N  
ATOM   1714  CA  LYS E1510      47.182  24.408  45.660  1.00  0.00           C  
ATOM   1715  C   LYS E1510      46.650  25.114  46.900  1.00  0.00           C  
ATOM   1716  O   LYS E1510      45.463  25.024  47.232  1.00  0.00           O  
ATOM   1717  CB  LYS E1510      47.293  22.903  45.919  1.00  0.00           C  
ATOM   1718  CG  LYS E1510      45.941  22.188  45.991  1.00  0.00           C  
ATOM   1719  CD  LYS E1510      46.063  20.731  46.455  1.00  0.00           C  
ATOM   1720  CE  LYS E1510      46.797  19.853  45.443  1.00  0.00           C  
ATOM   1721  NZ  LYS E1510      46.905  18.431  45.899  1.00  0.00           N  
ATOM   1722  N   SER E1511      47.534  25.822  47.592  1.00  0.00           N  
ATOM   1723  CA  SER E1511      47.129  26.553  48.790  1.00  0.00           C  
ATOM   1724  C   SER E1511      46.869  28.028  48.465  1.00  0.00           C  
ATOM   1725  O   SER E1511      46.314  28.743  49.286  1.00  0.00           O  
ATOM   1726  CB  SER E1511      48.211  26.440  49.862  1.00  0.00           C  
ATOM   1727  OG  SER E1511      48.515  25.082  50.126  1.00  0.00           O  
ATOM   1728  N   ALA E1512      47.259  28.468  47.269  1.00  0.00           N  
ATOM   1729  CA  ALA E1512      47.055  29.846  46.867  1.00  0.00           C  
ATOM   1730  C   ALA E1512      45.650  30.272  47.254  1.00  0.00           C  
ATOM   1731  O   ALA E1512      44.678  29.585  46.946  1.00  0.00           O  
ATOM   1732  CB  ALA E1512      47.264  29.995  45.372  1.00  0.00           C  
ATOM   1733  N   VAL E1513      45.539  31.394  47.953  1.00  0.00           N  
ATOM   1734  CA  VAL E1513      44.224  31.871  48.360  1.00  0.00           C  
ATOM   1735  C   VAL E1513      43.423  32.360  47.164  1.00  0.00           C  
ATOM   1736  O   VAL E1513      43.970  32.954  46.229  1.00  0.00           O  
ATOM   1737  CB  VAL E1513      44.323  33.029  49.368  1.00  0.00           C  
ATOM   1738  CG1 VAL E1513      44.876  32.526  50.685  1.00  0.00           C  
ATOM   1739  CG2 VAL E1513      45.206  34.118  48.801  1.00  0.00           C  
ATOM   1740  N   THR E1514      42.123  32.113  47.221  1.00  0.00           N  
ATOM   1741  CA  THR E1514      41.200  32.518  46.180  1.00  0.00           C  
ATOM   1742  C   THR E1514      40.036  33.237  46.862  1.00  0.00           C  
ATOM   1743  O   THR E1514      40.264  34.063  47.739  1.00  0.00           O  
ATOM   1744  CB  THR E1514      40.690  31.295  45.385  1.00  0.00           C  
ATOM   1745  OG1 THR E1514      40.130  30.320  46.276  1.00  0.00           O  
ATOM   1746  CG2 THR E1514      41.835  30.664  44.605  1.00  0.00           C  
ATOM   1747  N   ASP E1515      38.800  32.949  46.466  1.00  0.00           N  
ATOM   1748  CA  ASP E1515      37.648  33.595  47.096  1.00  0.00           C  
ATOM   1749  C   ASP E1515      36.483  32.642  47.176  1.00  0.00           C  
ATOM   1750  O   ASP E1515      36.676  31.433  47.091  1.00  0.00           O  
ATOM   1751  CB  ASP E1515      37.240  34.880  46.352  1.00  0.00           C  
ATOM   1752  CG  ASP E1515      37.166  34.700  44.852  1.00  0.00           C  
ATOM   1753  OD1 ASP E1515      36.310  33.904  44.412  1.00  0.00           O  
ATOM   1754  OD2 ASP E1515      37.963  35.354  44.131  1.00  0.00           O  
ATOM   1755  N   SER E1516      35.274  33.161  47.332  1.00  0.00           N  
ATOM   1756  CA  SER E1516      34.114  32.280  47.440  1.00  0.00           C  
ATOM   1757  C   SER E1516      33.190  32.307  46.229  1.00  0.00           C  
ATOM   1758  O   SER E1516      32.237  31.536  46.154  1.00  0.00           O  
ATOM   1759  CB  SER E1516      33.316  32.628  48.689  1.00  0.00           C  
ATOM   1760  OG  SER E1516      34.139  32.564  49.841  1.00  0.00           O  
ATOM   1761  N   GLU E1517      33.465  33.191  45.283  1.00  0.00           N  
ATOM   1762  CA  GLU E1517      32.632  33.248  44.105  1.00  0.00           C  
ATOM   1763  C   GLU E1517      32.792  31.958  43.273  1.00  0.00           C  
ATOM   1764  O   GLU E1517      31.815  31.410  42.751  1.00  0.00           O  
ATOM   1765  CB  GLU E1517      32.982  34.484  43.278  1.00  0.00           C  
ATOM   1766  CG  GLU E1517      32.280  34.552  41.946  1.00  0.00           C  
ATOM   1767  CD  GLU E1517      32.409  35.897  41.306  1.00  0.00           C  
ATOM   1768  OE1 GLU E1517      33.554  36.387  41.198  1.00  0.00           O  
ATOM   1769  OE2 GLU E1517      31.364  36.462  40.911  1.00  0.00           O  
ATOM   1770  N   GLY E1518      34.019  31.464  43.158  1.00  0.00           N  
ATOM   1771  CA  GLY E1518      34.241  30.246  42.400  1.00  0.00           C  
ATOM   1772  C   GLY E1518      34.163  30.377  40.886  1.00  0.00           C  
ATOM   1773  O   GLY E1518      33.718  29.450  40.196  1.00  0.00           O  
ATOM   1774  N   THR E1527      34.591  31.528  40.367  1.00  0.00           N  
ATOM   1775  CA  THR E1527      34.595  31.785  38.927  1.00  0.00           C  
ATOM   1776  C   THR E1527      35.911  32.460  38.515  1.00  0.00           C  
ATOM   1777  O   THR E1527      36.311  33.459  39.092  1.00  0.00           O  
ATOM   1778  CB  THR E1527      33.394  32.678  38.512  1.00  0.00           C  
ATOM   1779  OG1 THR E1527      33.594  34.012  38.976  1.00  0.00           O  
ATOM   1780  CG2 THR E1527      32.104  32.154  39.109  1.00  0.00           C  
ATOM   1781  N   ILE E1528      36.582  31.905  37.518  1.00  0.00           N  
ATOM   1782  CA  ILE E1528      37.848  32.455  37.060  1.00  0.00           C  
ATOM   1783  C   ILE E1528      37.688  33.776  36.310  1.00  0.00           C  
ATOM   1784  O   ILE E1528      37.708  33.797  35.080  1.00  0.00           O  
ATOM   1785  CB  ILE E1528      38.564  31.477  36.114  1.00  0.00           C  
ATOM   1786  CG1 ILE E1528      38.591  30.083  36.723  1.00  0.00           C  
ATOM   1787  CG2 ILE E1528      39.964  31.974  35.815  1.00  0.00           C  
ATOM   1788  CD1 ILE E1528      39.347  29.994  38.001  1.00  0.00           C  
ATOM   1789  N   ARG E1562      37.545  34.878  37.037  1.00  0.00           N  
ATOM   1790  CA  ARG E1562      37.388  36.192  36.412  1.00  0.00           C  
ATOM   1791  C   ARG E1562      38.368  37.194  37.008  1.00  0.00           C  
ATOM   1792  O   ARG E1562      38.456  37.319  38.220  1.00  0.00           O  
ATOM   1793  CB  ARG E1562      35.953  36.679  36.610  1.00  0.00           C  
ATOM   1794  CG  ARG E1562      35.646  38.023  35.971  1.00  0.00           C  
ATOM   1795  CD  ARG E1562      34.147  38.320  36.040  1.00  0.00           C  
ATOM   1796  NE  ARG E1562      33.626  38.328  37.417  1.00  0.00           N  
ATOM   1797  CZ  ARG E1562      33.817  39.314  38.291  1.00  0.00           C  
ATOM   1798  NH1 ARG E1562      34.520  40.386  37.944  1.00  0.00           N  
ATOM   1799  NH2 ARG E1562      33.298  39.230  39.507  1.00  0.00           N  
ATOM   1800  N   TYR E1563      39.099  37.908  36.158  1.00  0.00           N  
ATOM   1801  CA  TYR E1563      40.068  38.891  36.635  1.00  0.00           C  
ATOM   1802  C   TYR E1563      39.383  40.120  37.235  1.00  0.00           C  
ATOM   1803  O   TYR E1563      38.401  40.625  36.691  1.00  0.00           O  
ATOM   1804  CB  TYR E1563      40.991  39.332  35.509  1.00  0.00           C  
ATOM   1805  CG  TYR E1563      42.195  40.100  35.990  1.00  0.00           C  
ATOM   1806  CD1 TYR E1563      42.080  41.414  36.456  1.00  0.00           C  
ATOM   1807  CD2 TYR E1563      43.463  39.513  35.974  1.00  0.00           C  
ATOM   1808  CE1 TYR E1563      43.206  42.128  36.891  1.00  0.00           C  
ATOM   1809  CE2 TYR E1563      44.593  40.208  36.403  1.00  0.00           C  
ATOM   1810  CZ  TYR E1563      44.459  41.514  36.858  1.00  0.00           C  
ATOM   1811  OH  TYR E1563      45.580  42.207  37.260  1.00  0.00           O  
ATOM   1812  N   ASP E1564      39.913  40.597  38.359  1.00  0.00           N  
ATOM   1813  CA  ASP E1564      39.357  41.744  39.067  1.00  0.00           C  
ATOM   1814  C   ASP E1564      40.230  42.067  40.285  1.00  0.00           C  
ATOM   1815  O   ASP E1564      40.074  41.456  41.337  1.00  0.00           O  
ATOM   1816  CB  ASP E1564      37.928  41.413  39.500  1.00  0.00           C  
ATOM   1817  CG  ASP E1564      37.272  42.538  40.245  1.00  0.00           C  
ATOM   1818  OD1 ASP E1564      37.585  43.703  39.946  1.00  0.00           O  
ATOM   1819  OD2 ASP E1564      36.424  42.268  41.119  1.00  0.00           O  
ATOM   1820  N   LYS E1565      41.153  43.017  40.126  1.00  0.00           N  
ATOM   1821  CA  LYS E1565      42.068  43.429  41.196  1.00  0.00           C  
ATOM   1822  C   LYS E1565      41.474  43.341  42.600  1.00  0.00           C  
ATOM   1823  O   LYS E1565      41.971  42.596  43.434  1.00  0.00           O  
ATOM   1824  CB  LYS E1565      42.564  44.847  40.941  1.00  0.00           C  
ATOM   1825  CG  LYS E1565      43.611  44.958  39.838  1.00  0.00           C  
ATOM   1826  CD  LYS E1565      44.883  44.197  40.207  1.00  0.00           C  
ATOM   1827  CE  LYS E1565      46.036  44.468  39.229  1.00  0.00           C  
ATOM   1828  NZ  LYS E1565      46.543  45.880  39.240  1.00  0.00           N  
ATOM   1829  N   GLU E1566      40.432  44.114  42.874  1.00  0.00           N  
ATOM   1830  CA  GLU E1566      40.168  44.362  44.269  1.00  0.00           C  
ATOM   1831  C   GLU E1566      39.224  43.311  44.956  1.00  0.00           C  
ATOM   1832  O   GLU E1566      39.245  43.155  46.147  1.00  0.00           O  
ATOM   1833  CB  GLU E1566      39.566  45.771  44.379  1.00  0.00           C  
ATOM   1834  CG  GLU E1566      38.662  46.124  43.192  1.00  0.00           C  
ATOM   1835  CD  GLU E1566      39.391  47.074  42.249  1.00  0.00           C  
ATOM   1836  OE1 GLU E1566      39.924  48.083  42.708  1.00  0.00           O  
ATOM   1837  OE2 GLU E1566      39.410  46.799  41.051  1.00  0.00           O  
ATOM   1838  N   ALA E1567      38.352  42.616  44.177  1.00  0.00           N  
ATOM   1839  CA  ALA E1567      37.260  41.834  44.857  1.00  0.00           C  
ATOM   1840  C   ALA E1567      37.528  40.287  44.964  1.00  0.00           C  
ATOM   1841  O   ALA E1567      37.130  39.632  45.912  1.00  0.00           O  
ATOM   1842  CB  ALA E1567      35.955  42.099  44.108  1.00  0.00           C  
ATOM   1843  N   LYS E1568      38.323  40.129  43.914  1.00  0.00           N  
ATOM   1844  CA  LYS E1568      38.922  38.851  43.597  1.00  0.00           C  
ATOM   1845  C   LYS E1568      40.441  38.985  43.471  1.00  0.00           C  
ATOM   1846  O   LYS E1568      41.023  38.649  42.436  1.00  0.00           O  
ATOM   1847  CB  LYS E1568      38.338  38.301  42.297  1.00  0.00           C  
ATOM   1848  CG  LYS E1568      36.848  38.020  42.358  1.00  0.00           C  
ATOM   1849  CD  LYS E1568      36.336  37.540  41.007  1.00  0.00           C  
ATOM   1850  CE  LYS E1568      36.852  36.161  40.661  1.00  0.00           C  
ATOM   1851  NZ  LYS E1568      36.206  35.153  41.519  1.00  0.00           N  
ATOM   1852  N   PRO E1569      41.103  39.469  44.536  1.00  0.00           N  
ATOM   1853  CA  PRO E1569      42.555  39.650  44.554  1.00  0.00           C  
ATOM   1854  C   PRO E1569      43.325  38.367  44.256  1.00  0.00           C  
ATOM   1855  O   PRO E1569      44.196  38.347  43.389  1.00  0.00           O  
ATOM   1856  CB  PRO E1569      42.822  40.154  45.970  1.00  0.00           C  
ATOM   1857  CG  PRO E1569      41.521  40.748  46.400  1.00  0.00           C  
ATOM   1858  CD  PRO E1569      40.530  39.769  45.859  1.00  0.00           C  
ATOM   1859  N   GLY E1594      42.984  37.297  44.978  1.00  0.00           N  
ATOM   1860  CA  GLY E1594      43.668  36.026  44.823  1.00  0.00           C  
ATOM   1861  C   GLY E1594      43.693  35.469  43.421  1.00  0.00           C  
ATOM   1862  O   GLY E1594      44.755  35.321  42.812  1.00  0.00           O  
ATOM   1863  N   ILE E1596      42.506  35.166  42.905  1.00  0.00           N  
ATOM   1864  CA  ILE E1596      42.382  34.602  41.562  1.00  0.00           C  
ATOM   1865  C   ILE E1596      43.040  35.473  40.511  1.00  0.00           C  
ATOM   1866  O   ILE E1596      43.645  34.957  39.573  1.00  0.00           O  
ATOM   1867  CB  ILE E1596      40.915  34.383  41.179  1.00  0.00           C  
ATOM   1868  CG1 ILE E1596      40.422  33.053  41.767  1.00  0.00           C  
ATOM   1869  CG2 ILE E1596      40.767  34.376  39.683  1.00  0.00           C  
ATOM   1870  CD1 ILE E1596      41.122  31.830  41.188  1.00  0.00           C  
ATOM   1871  N   SER E1601      42.929  36.788  40.664  1.00  0.00           N  
ATOM   1872  CA  SER E1601      43.537  37.674  39.701  1.00  0.00           C  
ATOM   1873  C   SER E1601      45.037  37.500  39.691  1.00  0.00           C  
ATOM   1874  O   SER E1601      45.671  37.528  38.638  1.00  0.00           O  
ATOM   1875  CB  SER E1601      43.194  39.113  40.018  1.00  0.00           C  
ATOM   1876  OG  SER E1601      41.795  39.262  40.125  1.00  0.00           O  
ATOM   1877  N   ASN E1602      45.610  37.320  40.872  1.00  0.00           N  
ATOM   1878  CA  ASN E1602      47.048  37.150  40.977  1.00  0.00           C  
ATOM   1879  C   ASN E1602      47.427  35.854  40.287  1.00  0.00           C  
ATOM   1880  O   ASN E1602      48.387  35.798  39.508  1.00  0.00           O  
ATOM   1881  CB  ASN E1602      47.455  37.133  42.450  1.00  0.00           C  
ATOM   1882  CG  ASN E1602      48.940  36.938  42.640  1.00  0.00           C  
ATOM   1883  OD1 ASN E1602      49.758  37.585  41.978  1.00  0.00           O  
ATOM   1884  ND2 ASN E1602      49.301  36.040  43.552  1.00  0.00           N  
ATOM   1885  N   LEU E1603      46.648  34.811  40.557  1.00  0.00           N  
ATOM   1886  CA  LEU E1603      46.897  33.503  39.959  1.00  0.00           C  
ATOM   1887  C   LEU E1603      46.782  33.596  38.442  1.00  0.00           C  
ATOM   1888  O   LEU E1603      47.608  33.039  37.725  1.00  0.00           O  
ATOM   1889  CB  LEU E1603      45.918  32.472  40.535  1.00  0.00           C  
ATOM   1890  CG  LEU E1603      46.490  31.444  41.516  1.00  0.00           C  
ATOM   1891  CD1 LEU E1603      47.468  32.083  42.461  1.00  0.00           C  
ATOM   1892  CD2 LEU E1603      45.349  30.805  42.275  1.00  0.00           C  
ATOM   1893  N   LEU E1604      45.772  34.314  37.956  1.00  0.00           N  
ATOM   1894  CA  LEU E1604      45.591  34.495  36.514  1.00  0.00           C  
ATOM   1895  C   LEU E1604      46.788  35.206  35.881  1.00  0.00           C  
ATOM   1896  O   LEU E1604      47.180  34.920  34.755  1.00  0.00           O  
ATOM   1897  CB  LEU E1604      44.309  35.293  36.221  1.00  0.00           C  
ATOM   1898  CG  LEU E1604      43.036  34.488  35.984  1.00  0.00           C  
ATOM   1899  CD1 LEU E1604      41.809  35.378  36.083  1.00  0.00           C  
ATOM   1900  CD2 LEU E1604      43.109  33.818  34.623  1.00  0.00           C  
ATOM   1901  N   ASN E1613      47.362  36.142  36.617  1.00  0.00           N  
ATOM   1902  CA  ASN E1613      48.497  36.897  36.128  1.00  0.00           C  
ATOM   1903  C   ASN E1613      49.710  36.007  35.954  1.00  0.00           C  
ATOM   1904  O   ASN E1613      50.403  36.075  34.937  1.00  0.00           O  
ATOM   1905  CB  ASN E1613      48.842  38.014  37.102  1.00  0.00           C  
ATOM   1906  CG  ASN E1613      49.019  39.332  36.412  1.00  0.00           C  
ATOM   1907  OD1 ASN E1613      48.040  39.972  36.016  1.00  0.00           O  
ATOM   1908  ND2 ASN E1613      50.272  39.751  36.247  1.00  0.00           N  
ATOM   1909  N   ILE E1614      49.972  35.180  36.964  1.00  0.00           N  
ATOM   1910  CA  ILE E1614      51.110  34.267  36.935  1.00  0.00           C  
ATOM   1911  C   ILE E1614      50.940  33.304  35.766  1.00  0.00           C  
ATOM   1912  O   ILE E1614      51.893  33.014  35.040  1.00  0.00           O  
ATOM   1913  CB  ILE E1614      51.209  33.443  38.243  1.00  0.00           C  
ATOM   1914  CG1 ILE E1614      51.412  34.357  39.444  1.00  0.00           C  
ATOM   1915  CG2 ILE E1614      52.371  32.477  38.154  1.00  0.00           C  
ATOM   1916  CD1 ILE E1614      51.330  33.632  40.767  1.00  0.00           C  
ATOM   1917  N   TYR E1615      49.711  32.828  35.592  1.00  0.00           N  
ATOM   1918  CA  TYR E1615      49.387  31.896  34.527  1.00  0.00           C  
ATOM   1919  C   TYR E1615      49.652  32.536  33.191  1.00  0.00           C  
ATOM   1920  O   TYR E1615      50.408  32.020  32.374  1.00  0.00           O  
ATOM   1921  CB  TYR E1615      47.917  31.506  34.613  1.00  0.00           C  
ATOM   1922  CG  TYR E1615      47.530  30.267  33.840  1.00  0.00           C  
ATOM   1923  CD1 TYR E1615      48.025  30.034  32.561  1.00  0.00           C  
ATOM   1924  CD2 TYR E1615      46.635  29.345  34.377  1.00  0.00           C  
ATOM   1925  CE1 TYR E1615      47.638  28.916  31.836  1.00  0.00           C  
ATOM   1926  CE2 TYR E1615      46.241  28.225  33.662  1.00  0.00           C  
ATOM   1927  CZ  TYR E1615      46.737  28.013  32.398  1.00  0.00           C  
ATOM   1928  OH  TYR E1615      46.305  26.919  31.686  1.00  0.00           O  
ATOM   1929  N   SER E1616      49.013  33.674  32.972  1.00  0.00           N  
ATOM   1930  CA  SER E1616      49.156  34.409  31.721  1.00  0.00           C  
ATOM   1931  C   SER E1616      50.600  34.693  31.296  1.00  0.00           C  
ATOM   1932  O   SER E1616      50.989  34.344  30.194  1.00  0.00           O  
ATOM   1933  CB  SER E1616      48.374  35.725  31.803  1.00  0.00           C  
ATOM   1934  OG  SER E1616      48.581  36.500  30.642  1.00  0.00           O  
ATOM   1935  N   THR E1617      51.396  35.311  32.163  1.00  0.00           N  
ATOM   1936  CA  THR E1617      52.774  35.639  31.804  1.00  0.00           C  
ATOM   1937  C   THR E1617      53.684  34.457  31.568  1.00  0.00           C  
ATOM   1938  O   THR E1617      54.685  34.589  30.874  1.00  0.00           O  
ATOM   1939  CB  THR E1617      53.441  36.512  32.859  1.00  0.00           C  
ATOM   1940  OG1 THR E1617      53.404  35.829  34.113  1.00  0.00           O  
ATOM   1941  CG2 THR E1617      52.709  37.831  32.992  1.00  0.00           C  
ATOM   1942  N   LEU E1619      53.363  33.311  32.157  1.00  0.00           N  
ATOM   1943  CA  LEU E1619      54.204  32.133  31.985  1.00  0.00           C  
ATOM   1944  C   LEU E1619      53.758  31.243  30.818  1.00  0.00           C  
ATOM   1945  O   LEU E1619      54.557  30.479  30.282  1.00  0.00           O  
ATOM   1946  CB  LEU E1619      54.238  31.311  33.278  1.00  0.00           C  
ATOM   1947  CG  LEU E1619      54.946  31.939  34.457  1.00  0.00           C  
ATOM   1948  CD1 LEU E1619      54.859  31.003  35.635  1.00  0.00           C  
ATOM   1949  CD2 LEU E1619      56.385  32.222  34.108  1.00  0.00           C  
ATOM   1950  N   SER E1620      52.494  31.372  30.416  1.00  0.00           N  
ATOM   1951  CA  SER E1620      51.938  30.564  29.345  1.00  0.00           C  
ATOM   1952  C   SER E1620      51.830  31.295  28.022  1.00  0.00           C  
ATOM   1953  O   SER E1620      51.790  30.665  26.979  1.00  0.00           O  
ATOM   1954  CB  SER E1620      50.558  30.037  29.735  1.00  0.00           C  
ATOM   1955  OG  SER E1620      49.613  31.072  29.795  1.00  0.00           O  
ATOM   1956  N   GLY E1621      51.774  32.619  28.053  1.00  0.00           N  
ATOM   1957  CA  GLY E1621      51.662  33.372  26.817  1.00  0.00           C  
ATOM   1958  C   GLY E1621      50.237  33.764  26.470  1.00  0.00           C  
ATOM   1959  O   GLY E1621      50.018  34.699  25.714  1.00  0.00           O  
ATOM   1960  N   GLN E1757      49.265  33.061  27.029  1.00  0.00           N  
ATOM   1961  CA  GLN E1757      47.865  33.359  26.760  1.00  0.00           C  
ATOM   1962  C   GLN E1757      47.407  34.595  27.535  1.00  0.00           C  
ATOM   1963  O   GLN E1757      47.749  34.747  28.694  1.00  0.00           O  
ATOM   1964  CB  GLN E1757      47.021  32.166  27.167  1.00  0.00           C  
ATOM   1965  CG  GLN E1757      47.685  30.857  26.885  1.00  0.00           C  
ATOM   1966  CD  GLN E1757      46.799  29.707  27.252  1.00  0.00           C  
ATOM   1967  OE1 GLN E1757      45.731  29.528  26.672  1.00  0.00           O  
ATOM   1968  NE2 GLN E1757      47.222  28.918  28.230  1.00  0.00           N  
ATOM   1969  N   SER E1758      46.630  35.471  26.905  1.00  0.00           N  
ATOM   1970  CA  SER E1758      46.147  36.673  27.583  1.00  0.00           C  
ATOM   1971  C   SER E1758      45.185  36.314  28.706  1.00  0.00           C  
ATOM   1972  O   SER E1758      44.737  35.179  28.811  1.00  0.00           O  
ATOM   1973  CB  SER E1758      45.402  37.580  26.616  1.00  0.00           C  
ATOM   1974  OG  SER E1758      44.102  37.075  26.376  1.00  0.00           O  
ATOM   1975  N   ILE E1760      44.846  37.296  29.530  1.00  0.00           N  
ATOM   1976  CA  ILE E1760      43.931  37.056  30.633  1.00  0.00           C  
ATOM   1977  C   ILE E1760      42.531  36.838  30.077  1.00  0.00           C  
ATOM   1978  O   ILE E1760      41.677  36.240  30.733  1.00  0.00           O  
ATOM   1979  CB  ILE E1760      43.934  38.239  31.631  1.00  0.00           C  
ATOM   1980  CG1 ILE E1760      45.314  38.344  32.278  1.00  0.00           C  
ATOM   1981  CG2 ILE E1760      42.862  38.039  32.695  1.00  0.00           C  
ATOM   1982  CD1 ILE E1760      45.471  39.529  33.217  1.00  0.00           C  
ATOM   1983  N   GLU E1761      42.296  37.324  28.863  1.00  0.00           N  
ATOM   1984  CA  GLU E1761      40.987  37.165  28.244  1.00  0.00           C  
ATOM   1985  C   GLU E1761      40.820  35.715  27.844  1.00  0.00           C  
ATOM   1986  O   GLU E1761      39.833  35.056  28.183  1.00  0.00           O  
ATOM   1987  CB  GLU E1761      40.865  38.043  26.994  1.00  0.00           C  
ATOM   1988  CG  GLU E1761      40.455  39.495  27.236  1.00  0.00           C  
ATOM   1989  CD  GLU E1761      41.485  40.290  28.019  1.00  0.00           C  
ATOM   1990  OE1 GLU E1761      42.693  40.203  27.684  1.00  0.00           O  
ATOM   1991  OE2 GLU E1761      41.079  41.009  28.963  1.00  0.00           O  
ATOM   1992  N   GLU E1762      41.808  35.227  27.113  1.00  0.00           N  
ATOM   1993  CA  GLU E1762      41.782  33.863  26.643  1.00  0.00           C  
ATOM   1994  C   GLU E1762      41.634  32.881  27.801  1.00  0.00           C  
ATOM   1995  O   GLU E1762      40.876  31.914  27.708  1.00  0.00           O  
ATOM   1996  CB  GLU E1762      43.059  33.575  25.867  1.00  0.00           C  
ATOM   1997  CG  GLU E1762      42.969  32.350  24.991  1.00  0.00           C  
ATOM   1998  CD  GLU E1762      44.290  32.017  24.335  1.00  0.00           C  
ATOM   1999  OE1 GLU E1762      44.921  32.954  23.784  1.00  0.00           O  
ATOM   2000  OE2 GLU E1762      44.689  30.824  24.374  1.00  0.00           O  
ATOM   2001  N   LEU E1798      42.351  33.136  28.895  1.00  0.00           N  
ATOM   2002  CA  LEU E1798      42.297  32.261  30.061  1.00  0.00           C  
ATOM   2003  C   LEU E1798      40.925  32.274  30.728  1.00  0.00           C  
ATOM   2004  O   LEU E1798      40.423  31.230  31.137  1.00  0.00           O  
ATOM   2005  CB  LEU E1798      43.390  32.644  31.059  1.00  0.00           C  
ATOM   2006  CG  LEU E1798      44.801  32.306  30.595  1.00  0.00           C  
ATOM   2007  CD1 LEU E1798      45.814  32.934  31.512  1.00  0.00           C  
ATOM   2008  CD2 LEU E1798      44.973  30.814  30.558  1.00  0.00           C  
ATOM   2009  N   GLU E1799      40.316  33.451  30.832  1.00  0.00           N  
ATOM   2010  CA  GLU E1799      38.990  33.568  31.437  1.00  0.00           C  
ATOM   2011  C   GLU E1799      38.009  32.725  30.647  1.00  0.00           C  
ATOM   2012  O   GLU E1799      37.212  31.966  31.207  1.00  0.00           O  
ATOM   2013  CB  GLU E1799      38.508  35.024  31.428  1.00  0.00           C  
ATOM   2014  CG  GLU E1799      39.166  35.908  32.469  1.00  0.00           C  
ATOM   2015  CD  GLU E1799      38.617  37.325  32.479  1.00  0.00           C  
ATOM   2016  OE1 GLU E1799      38.620  37.969  31.411  1.00  0.00           O  
ATOM   2017  OE2 GLU E1799      38.192  37.802  33.556  1.00  0.00           O  
ATOM   2018  N   ARG E1800      38.072  32.880  29.329  1.00  0.00           N  
ATOM   2019  CA  ARG E1800      37.204  32.148  28.418  1.00  0.00           C  
ATOM   2020  C   ARG E1800      37.506  30.656  28.538  1.00  0.00           C  
ATOM   2021  O   ARG E1800      36.613  29.844  28.786  1.00  0.00           O  
ATOM   2022  CB  ARG E1800      37.451  32.629  26.980  1.00  0.00           C  
ATOM   2023  CG  ARG E1800      36.638  31.889  25.913  1.00  0.00           C  
ATOM   2024  CD  ARG E1800      35.569  32.775  25.251  1.00  0.00           C  
ATOM   2025  NE  ARG E1800      34.621  33.344  26.217  1.00  0.00           N  
ATOM   2026  CZ  ARG E1800      33.715  32.648  26.902  1.00  0.00           C  
ATOM   2027  NH1 ARG E1800      33.607  31.333  26.743  1.00  0.00           N  
ATOM   2028  NH2 ARG E1800      32.921  33.275  27.758  1.00  0.00           N  
ATOM   2029  N   GLN E1801      38.782  30.312  28.381  1.00  0.00           N  
ATOM   2030  CA  GLN E1801      39.231  28.926  28.456  1.00  0.00           C  
ATOM   2031  C   GLN E1801      38.795  28.198  29.738  1.00  0.00           C  
ATOM   2032  O   GLN E1801      38.771  26.973  29.774  1.00  0.00           O  
ATOM   2033  CB  GLN E1801      40.756  28.889  28.298  1.00  0.00           C  
ATOM   2034  CG  GLN E1801      41.401  27.525  28.449  1.00  0.00           C  
ATOM   2035  CD  GLN E1801      42.878  27.557  28.086  1.00  0.00           C  
ATOM   2036  OE1 GLN E1801      43.623  26.619  28.372  1.00  0.00           O  
ATOM   2037  NE2 GLN E1801      43.305  28.640  27.438  1.00  0.00           N  
ATOM   2038  N   TYR E1802      38.447  28.952  30.779  1.00  0.00           N  
ATOM   2039  CA  TYR E1802      38.008  28.368  32.046  1.00  0.00           C  
ATOM   2040  C   TYR E1802      36.597  28.819  32.386  1.00  0.00           C  
ATOM   2041  O   TYR E1802      36.283  29.078  33.548  1.00  0.00           O  
ATOM   2042  CB  TYR E1802      38.953  28.758  33.186  1.00  0.00           C  
ATOM   2043  CG  TYR E1802      40.300  28.093  33.111  1.00  0.00           C  
ATOM   2044  CD1 TYR E1802      41.336  28.650  32.362  1.00  0.00           C  
ATOM   2045  CD2 TYR E1802      40.517  26.864  33.726  1.00  0.00           C  
ATOM   2046  CE1 TYR E1802      42.556  27.991  32.218  1.00  0.00           C  
ATOM   2047  CE2 TYR E1802      41.725  26.197  33.591  1.00  0.00           C  
ATOM   2048  CZ  TYR E1802      42.744  26.765  32.832  1.00  0.00           C  
ATOM   2049  OH  TYR E1802      43.945  26.111  32.667  1.00  0.00           O  
ATOM   2050  N   GLU E1803      35.751  28.899  31.361  1.00  0.00           N  
ATOM   2051  CA  GLU E1803      34.363  29.342  31.502  1.00  0.00           C  
ATOM   2052  C   GLU E1803      33.583  28.782  32.683  1.00  0.00           C  
ATOM   2053  O   GLU E1803      33.429  29.462  33.688  1.00  0.00           O  
ATOM   2054  CB  GLU E1803      33.597  29.058  30.211  1.00  0.00           C  
ATOM   2055  CG  GLU E1803      32.128  29.517  30.204  1.00  0.00           C  
ATOM   2056  CD  GLU E1803      31.956  30.971  30.602  1.00  0.00           C  
ATOM   2057  OE1 GLU E1803      32.722  31.817  30.089  1.00  0.00           O  
ATOM   2058  OE2 GLU E1803      31.051  31.262  31.416  1.00  0.00           O  
ATOM   2059  N   GLY E1808      33.062  27.568  32.567  1.00  0.00           N  
ATOM   2060  CA  GLY E1808      32.302  27.005  33.675  1.00  0.00           C  
ATOM   2061  C   GLY E1808      33.188  26.306  34.699  1.00  0.00           C  
ATOM   2062  O   GLY E1808      32.730  25.836  35.748  1.00  0.00           O  
ATOM   2063  N   LYS E1809      34.478  26.264  34.388  1.00  0.00           N  
ATOM   2064  CA  LYS E1809      35.471  25.612  35.214  1.00  0.00           C  
ATOM   2065  C   LYS E1809      35.566  26.227  36.596  1.00  0.00           C  
ATOM   2066  O   LYS E1809      35.372  27.428  36.765  1.00  0.00           O  
ATOM   2067  CB  LYS E1809      36.822  25.686  34.512  1.00  0.00           C  
ATOM   2068  CG  LYS E1809      36.735  25.376  33.022  1.00  0.00           C  
ATOM   2069  CD  LYS E1809      37.146  23.953  32.716  1.00  0.00           C  
ATOM   2070  CE  LYS E1809      36.957  23.610  31.246  1.00  0.00           C  
ATOM   2071  NZ  LYS E1809      37.681  24.533  30.322  1.00  0.00           N  
ATOM   2072  N   GLY E1810      35.856  25.381  37.583  1.00  0.00           N  
ATOM   2073  CA  GLY E1810      36.009  25.822  38.966  1.00  0.00           C  
ATOM   2074  C   GLY E1810      37.474  26.056  39.309  1.00  0.00           C  
ATOM   2075  O   GLY E1810      38.340  26.011  38.429  1.00  0.00           O  
ATOM   2076  N   TYR E1812      37.784  26.297  40.578  1.00  0.00           N  
ATOM   2077  CA  TYR E1812      39.184  26.553  40.926  1.00  0.00           C  
ATOM   2078  C   TYR E1812      40.011  25.294  40.978  1.00  0.00           C  
ATOM   2079  O   TYR E1812      41.218  25.343  40.736  1.00  0.00           O  
ATOM   2080  CB  TYR E1812      39.311  27.292  42.257  1.00  0.00           C  
ATOM   2081  CG  TYR E1812      38.676  28.656  42.252  1.00  0.00           C  
ATOM   2082  CD1 TYR E1812      38.571  29.379  41.083  1.00  0.00           C  
ATOM   2083  CD2 TYR E1812      38.167  29.213  43.416  1.00  0.00           C  
ATOM   2084  CE1 TYR E1812      37.975  30.613  41.059  1.00  0.00           C  
ATOM   2085  CE2 TYR E1812      37.573  30.453  43.412  1.00  0.00           C  
ATOM   2086  CZ  TYR E1812      37.481  31.145  42.224  1.00  0.00           C  
ATOM   2087  OH  TYR E1812      36.892  32.376  42.201  1.00  0.00           O  
ATOM   2088  N   GLY E1813      39.364  24.172  41.291  1.00  0.00           N  
ATOM   2089  CA  GLY E1813      40.080  22.917  41.347  1.00  0.00           C  
ATOM   2090  C   GLY E1813      40.958  22.701  40.127  1.00  0.00           C  
ATOM   2091  O   GLY E1813      42.180  22.526  40.219  1.00  0.00           O  
ATOM   2092  N   VAL E1814      40.339  22.739  38.959  1.00  0.00           N  
ATOM   2093  CA  VAL E1814      41.081  22.524  37.725  1.00  0.00           C  
ATOM   2094  C   VAL E1814      42.003  23.664  37.347  1.00  0.00           C  
ATOM   2095  O   VAL E1814      43.013  23.451  36.676  1.00  0.00           O  
ATOM   2096  CB  VAL E1814      40.121  22.274  36.575  1.00  0.00           C  
ATOM   2097  CG1 VAL E1814      39.319  21.040  36.864  1.00  0.00           C  
ATOM   2098  CG2 VAL E1814      39.196  23.445  36.414  1.00  0.00           C  
ATOM   2099  N   PHE E1815      41.649  24.876  37.772  1.00  0.00           N  
ATOM   2100  CA  PHE E1815      42.467  26.042  37.476  1.00  0.00           C  
ATOM   2101  C   PHE E1815      43.828  25.881  38.169  1.00  0.00           C  
ATOM   2102  O   PHE E1815      44.886  25.965  37.528  1.00  0.00           O  
ATOM   2103  CB  PHE E1815      41.778  27.317  37.967  1.00  0.00           C  
ATOM   2104  CG  PHE E1815      42.500  28.575  37.577  1.00  0.00           C  
ATOM   2105  CD1 PHE E1815      42.738  28.866  36.244  1.00  0.00           C  
ATOM   2106  CD2 PHE E1815      42.961  29.453  38.537  1.00  0.00           C  
ATOM   2107  CE1 PHE E1815      43.427  30.005  35.869  1.00  0.00           C  
ATOM   2108  CE2 PHE E1815      43.650  30.592  38.169  1.00  0.00           C  
ATOM   2109  CZ  PHE E1815      43.879  30.863  36.829  1.00  0.00           C  
ATOM   2110  N   LYS E1816      43.778  25.634  39.481  1.00  0.00           N  
ATOM   2111  CA  LYS E1816      44.974  25.436  40.285  1.00  0.00           C  
ATOM   2112  C   LYS E1816      45.774  24.293  39.675  1.00  0.00           C  
ATOM   2113  O   LYS E1816      46.968  24.429  39.424  1.00  0.00           O  
ATOM   2114  CB  LYS E1816      44.603  25.077  41.727  1.00  0.00           C  
ATOM   2115  CG  LYS E1816      43.832  26.126  42.538  1.00  0.00           C  
ATOM   2116  CD  LYS E1816      44.747  27.124  43.220  1.00  0.00           C  
ATOM   2117  CE  LYS E1816      44.040  27.816  44.377  1.00  0.00           C  
ATOM   2118  NZ  LYS E1816      43.755  26.883  45.489  1.00  0.00           N  
ATOM   2119  N   ALA E1817      45.107  23.169  39.430  1.00  0.00           N  
ATOM   2120  CA  ALA E1817      45.765  22.011  38.854  1.00  0.00           C  
ATOM   2121  C   ALA E1817      46.543  22.347  37.590  1.00  0.00           C  
ATOM   2122  O   ALA E1817      47.682  21.902  37.413  1.00  0.00           O  
ATOM   2123  CB  ALA E1817      44.753  20.948  38.570  1.00  0.00           C  
ATOM   2124  N   ASP E1818      45.945  23.143  36.706  1.00  0.00           N  
ATOM   2125  CA  ASP E1818      46.624  23.522  35.450  1.00  0.00           C  
ATOM   2126  C   ASP E1818      47.759  24.518  35.663  1.00  0.00           C  
ATOM   2127  O   ASP E1818      48.834  24.387  35.066  1.00  0.00           O  
ATOM   2128  CB  ASP E1818      45.635  24.117  34.428  1.00  0.00           C  
ATOM   2129  CG  ASP E1818      44.738  23.065  33.786  1.00  0.00           C  
ATOM   2130  OD1 ASP E1818      45.127  21.864  33.745  1.00  0.00           O  
ATOM   2131  OD2 ASP E1818      43.646  23.446  33.301  1.00  0.00           O  
ATOM   2132  N   LEU E1819      47.506  25.519  36.505  1.00  0.00           N  
ATOM   2133  CA  LEU E1819      48.510  26.526  36.802  1.00  0.00           C  
ATOM   2134  C   LEU E1819      49.751  25.846  37.379  1.00  0.00           C  
ATOM   2135  O   LEU E1819      50.871  26.257  37.096  1.00  0.00           O  
ATOM   2136  CB  LEU E1819      47.964  27.523  37.807  1.00  0.00           C  
ATOM   2137  CG  LEU E1819      48.940  28.618  38.198  1.00  0.00           C  
ATOM   2138  CD1 LEU E1819      49.148  29.549  37.038  1.00  0.00           C  
ATOM   2139  CD2 LEU E1819      48.385  29.371  39.398  1.00  0.00           C  
ATOM   2140  N   ALA E1820      49.538  24.798  38.177  1.00  0.00           N  
ATOM   2141  CA  ALA E1820      50.629  24.070  38.791  1.00  0.00           C  
ATOM   2142  C   ALA E1820      51.534  23.454  37.763  1.00  0.00           C  
ATOM   2143  O   ALA E1820      52.756  23.430  37.919  1.00  0.00           O  
ATOM   2144  CB  ALA E1820      50.097  23.011  39.690  1.00  0.00           C  
ATOM   2145  N   GLN E1821      50.946  22.947  36.695  1.00  0.00           N  
ATOM   2146  CA  GLN E1821      51.754  22.328  35.655  1.00  0.00           C  
ATOM   2147  C   GLN E1821      52.544  23.351  34.876  1.00  0.00           C  
ATOM   2148  O   GLN E1821      53.734  23.157  34.649  1.00  0.00           O  
ATOM   2149  CB  GLN E1821      50.872  21.534  34.690  1.00  0.00           C  
ATOM   2150  CG  GLN E1821      50.168  20.339  35.318  1.00  0.00           C  
ATOM   2151  CD  GLN E1821      51.140  19.311  35.858  1.00  0.00           C  
ATOM   2152  OE1 GLN E1821      52.008  18.817  35.129  1.00  0.00           O  
ATOM   2153  NE2 GLN E1821      51.003  18.982  37.146  1.00  0.00           N  
ATOM   2154  N   VAL E1822      51.898  24.446  34.477  1.00  0.00           N  
ATOM   2155  CA  VAL E1822      52.600  25.448  33.691  1.00  0.00           C  
ATOM   2156  C   VAL E1822      53.793  26.027  34.441  1.00  0.00           C  
ATOM   2157  O   VAL E1822      54.796  26.399  33.826  1.00  0.00           O  
ATOM   2158  CB  VAL E1822      51.651  26.559  33.216  1.00  0.00           C  
ATOM   2159  CG1 VAL E1822      50.857  27.089  34.357  1.00  0.00           C  
ATOM   2160  CG2 VAL E1822      52.441  27.654  32.559  1.00  0.00           C  
ATOM   2161  N   VAL E1823      53.703  26.072  35.770  1.00  0.00           N  
ATOM   2162  CA  VAL E1823      54.805  26.594  36.581  1.00  0.00           C  
ATOM   2163  C   VAL E1823      55.927  25.557  36.630  1.00  0.00           C  
ATOM   2164  O   VAL E1823      57.100  25.871  36.391  1.00  0.00           O  
ATOM   2165  CB  VAL E1823      54.347  26.927  38.019  1.00  0.00           C  
ATOM   2166  CG1 VAL E1823      55.541  27.345  38.857  1.00  0.00           C  
ATOM   2167  CG2 VAL E1823      53.316  28.038  37.994  1.00  0.00           C  
ATOM   2168  N   ILE E1824      55.553  24.314  36.916  1.00  0.00           N  
ATOM   2169  CA  ILE E1824      56.521  23.228  36.987  1.00  0.00           C  
ATOM   2170  C   ILE E1824      57.234  23.019  35.662  1.00  0.00           C  
ATOM   2171  O   ILE E1824      58.432  22.734  35.622  1.00  0.00           O  
ATOM   2172  CB  ILE E1824      55.858  21.898  37.395  1.00  0.00           C  
ATOM   2173  CG1 ILE E1824      55.324  21.998  38.824  1.00  0.00           C  
ATOM   2174  CG2 ILE E1824      56.867  20.771  37.307  1.00  0.00           C  
ATOM   2175  CD1 ILE E1824      54.652  20.748  39.320  1.00  0.00           C  
ATOM   2176  N   GLU E1825      56.494  23.166  34.574  1.00  0.00           N  
ATOM   2177  CA  GLU E1825      57.063  22.989  33.253  1.00  0.00           C  
ATOM   2178  C   GLU E1825      58.026  24.126  32.893  1.00  0.00           C  
ATOM   2179  O   GLU E1825      58.930  23.932  32.089  1.00  0.00           O  
ATOM   2180  CB  GLU E1825      55.934  22.899  32.230  1.00  0.00           C  
ATOM   2181  CG  GLU E1825      56.130  21.805  31.193  1.00  0.00           C  
ATOM   2182  CD  GLU E1825      56.409  20.455  31.828  1.00  0.00           C  
ATOM   2183  OE1 GLU E1825      55.535  19.965  32.588  1.00  0.00           O  
ATOM   2184  OE2 GLU E1825      57.507  19.895  31.575  1.00  0.00           O  
ATOM   2185  N   THR E1826      57.839  25.304  33.494  1.00  0.00           N  
ATOM   2186  CA  THR E1826      58.706  26.444  33.209  1.00  0.00           C  
ATOM   2187  C   THR E1826      59.998  26.383  33.995  1.00  0.00           C  
ATOM   2188  O   THR E1826      61.056  26.791  33.511  1.00  0.00           O  
ATOM   2189  CB  THR E1826      58.028  27.769  33.549  1.00  0.00           C  
ATOM   2190  OG1 THR E1826      56.789  27.870  32.841  1.00  0.00           O  
ATOM   2191  CG2 THR E1826      58.932  28.936  33.166  1.00  0.00           C  
ATOM   2192  N   LEU E1827      59.905  25.852  35.207  1.00  0.00           N  
ATOM   2193  CA  LEU E1827      61.063  25.757  36.075  1.00  0.00           C  
ATOM   2194  C   LEU E1827      61.944  24.519  35.860  1.00  0.00           C  
ATOM   2195  O   LEU E1827      63.159  24.557  36.088  1.00  0.00           O  
ATOM   2196  CB  LEU E1827      60.606  25.865  37.537  1.00  0.00           C  
ATOM   2197  CG  LEU E1827      59.785  27.115  37.896  1.00  0.00           C  
ATOM   2198  CD1 LEU E1827      59.554  27.114  39.376  1.00  0.00           C  
ATOM   2199  CD2 LEU E1827      60.496  28.383  37.465  1.00  0.00           C  
ATOM   2200  N   ARG E1828      61.340  23.430  35.399  1.00  0.00           N  
ATOM   2201  CA  ARG E1828      62.082  22.188  35.153  1.00  0.00           C  
ATOM   2202  C   ARG E1828      63.365  22.420  34.352  1.00  0.00           C  
ATOM   2203  O   ARG E1828      64.441  21.998  34.756  1.00  0.00           O  
ATOM   2204  CB  ARG E1828      61.208  21.170  34.409  1.00  0.00           C  
ATOM   2205  CG  ARG E1828      61.811  19.752  34.330  1.00  0.00           C  
ATOM   2206  CD  ARG E1828      61.168  18.904  33.217  1.00  0.00           C  
ATOM   2207  NE  ARG E1828      59.707  18.897  33.294  1.00  0.00           N  
ATOM   2208  CZ  ARG E1828      59.007  18.427  34.326  1.00  0.00           C  
ATOM   2209  NH1 ARG E1828      59.635  17.919  35.387  1.00  0.00           N  
ATOM   2210  NH2 ARG E1828      57.674  18.465  34.297  1.00  0.00           N  
ATOM   2211  N   PRO E1829      63.265  23.079  33.194  1.00  0.00           N  
ATOM   2212  CA  PRO E1829      64.486  23.308  32.422  1.00  0.00           C  
ATOM   2213  C   PRO E1829      65.490  24.184  33.178  1.00  0.00           C  
ATOM   2214  O   PRO E1829      66.688  23.888  33.222  1.00  0.00           O  
ATOM   2215  CB  PRO E1829      63.968  23.971  31.149  1.00  0.00           C  
ATOM   2216  CG  PRO E1829      62.750  24.711  31.633  1.00  0.00           C  
ATOM   2217  CD  PRO E1829      62.101  23.704  32.543  1.00  0.00           C  
ATOM   2218  N   ILE E1830      64.996  25.265  33.776  1.00  0.00           N  
ATOM   2219  CA  ILE E1830      65.851  26.184  34.524  1.00  0.00           C  
ATOM   2220  C   ILE E1830      66.590  25.398  35.603  1.00  0.00           C  
ATOM   2221  O   ILE E1830      67.809  25.510  35.731  1.00  0.00           O  
ATOM   2222  CB  ILE E1830      65.022  27.316  35.183  1.00  0.00           C  
ATOM   2223  CG1 ILE E1830      64.439  28.218  34.110  1.00  0.00           C  
ATOM   2224  CG2 ILE E1830      65.896  28.137  36.102  1.00  0.00           C  
ATOM   2225  CD1 ILE E1830      63.530  29.277  34.653  1.00  0.00           C  
ATOM   2226  N   GLN E1831      65.853  24.586  36.358  1.00  0.00           N  
ATOM   2227  CA  GLN E1831      66.463  23.800  37.413  1.00  0.00           C  
ATOM   2228  C   GLN E1831      67.524  22.854  36.868  1.00  0.00           C  
ATOM   2229  O   GLN E1831      68.584  22.690  37.465  1.00  0.00           O  
ATOM   2230  CB  GLN E1831      65.390  23.034  38.181  1.00  0.00           C  
ATOM   2231  CG  GLN E1831      64.427  23.946  38.887  1.00  0.00           C  
ATOM   2232  CD  GLN E1831      63.345  23.210  39.623  1.00  0.00           C  
ATOM   2233  OE1 GLN E1831      62.485  23.822  40.250  1.00  0.00           O  
ATOM   2234  NE2 GLN E1831      63.375  21.893  39.554  1.00  0.00           N  
ATOM   2235  N   GLU E1832      67.249  22.235  35.728  1.00  0.00           N  
ATOM   2236  CA  GLU E1832      68.225  21.334  35.142  1.00  0.00           C  
ATOM   2237  C   GLU E1832      69.497  22.116  34.871  1.00  0.00           C  
ATOM   2238  O   GLU E1832      70.535  21.853  35.474  1.00  0.00           O  
ATOM   2239  CB  GLU E1832      67.696  20.725  33.841  1.00  0.00           C  
ATOM   2240  CG  GLU E1832      66.860  19.455  34.027  1.00  0.00           C  
ATOM   2241  CD  GLU E1832      66.279  18.943  32.717  1.00  0.00           C  
ATOM   2242  OE1 GLU E1832      67.053  18.853  31.731  1.00  0.00           O  
ATOM   2243  OE2 GLU E1832      65.058  18.635  32.680  1.00  0.00           O  
ATOM   2244  N   ARG E1833      69.407  23.088  33.969  1.00  0.00           N  
ATOM   2245  CA  ARG E1833      70.555  23.910  33.630  1.00  0.00           C  
ATOM   2246  C   ARG E1833      71.279  24.392  34.892  1.00  0.00           C  
ATOM   2247  O   ARG E1833      72.511  24.488  34.916  1.00  0.00           O  
ATOM   2248  CB  ARG E1833      70.105  25.097  32.777  1.00  0.00           C  
ATOM   2249  CG  ARG E1833      69.860  24.728  31.334  1.00  0.00           C  
ATOM   2250  CD  ARG E1833      69.398  25.917  30.516  1.00  0.00           C  
ATOM   2251  NE  ARG E1833      68.010  26.258  30.811  1.00  0.00           N  
ATOM   2252  CZ  ARG E1833      67.325  27.218  30.194  1.00  0.00           C  
ATOM   2253  NH1 ARG E1833      67.902  27.942  29.241  1.00  0.00           N  
ATOM   2254  NH2 ARG E1833      66.057  27.447  30.523  1.00  0.00           N  
ATOM   2255  N   TYR E1834      70.514  24.684  35.942  1.00  0.00           N  
ATOM   2256  CA  TYR E1834      71.102  25.141  37.191  1.00  0.00           C  
ATOM   2257  C   TYR E1834      72.085  24.128  37.749  1.00  0.00           C  
ATOM   2258  O   TYR E1834      73.230  24.478  38.031  1.00  0.00           O  
ATOM   2259  CB  TYR E1834      70.015  25.444  38.220  1.00  0.00           C  
ATOM   2260  CG  TYR E1834      70.516  25.574  39.638  1.00  0.00           C  
ATOM   2261  CD1 TYR E1834      70.480  24.480  40.497  1.00  0.00           C  
ATOM   2262  CD2 TYR E1834      71.023  26.780  40.127  1.00  0.00           C  
ATOM   2263  CE1 TYR E1834      70.931  24.574  41.806  1.00  0.00           C  
ATOM   2264  CE2 TYR E1834      71.482  26.883  41.442  1.00  0.00           C  
ATOM   2265  CZ  TYR E1834      71.431  25.777  42.275  1.00  0.00           C  
ATOM   2266  OH  TYR E1834      71.867  25.860  43.580  1.00  0.00           O  
ATOM   2267  N   HIS E1835      71.659  22.877  37.905  1.00  0.00           N  
ATOM   2268  CA  HIS E1835      72.565  21.853  38.428  1.00  0.00           C  
ATOM   2269  C   HIS E1835      73.727  21.643  37.463  1.00  0.00           C  
ATOM   2270  O   HIS E1835      74.853  21.415  37.892  1.00  0.00           O  
ATOM   2271  CB  HIS E1835      71.826  20.524  38.679  1.00  0.00           C  
ATOM   2272  CG  HIS E1835      70.941  20.546  39.889  1.00  0.00           C  
ATOM   2273  ND1 HIS E1835      69.590  20.809  39.825  1.00  0.00           N  
ATOM   2274  CD2 HIS E1835      71.229  20.392  41.205  1.00  0.00           C  
ATOM   2275  CE1 HIS E1835      69.081  20.819  41.046  1.00  0.00           C  
ATOM   2276  NE2 HIS E1835      70.057  20.569  41.902  1.00  0.00           N  
ATOM   2277  N   HIS E1836      73.454  21.729  36.163  1.00  0.00           N  
ATOM   2278  CA  HIS E1836      74.497  21.556  35.161  1.00  0.00           C  
ATOM   2279  C   HIS E1836      75.608  22.541  35.500  1.00  0.00           C  
ATOM   2280  O   HIS E1836      76.783  22.175  35.547  1.00  0.00           O  
ATOM   2281  CB  HIS E1836      73.916  21.791  33.744  1.00  0.00           C  
ATOM   2282  CG  HIS E1836      74.857  22.461  32.781  1.00  0.00           C  
ATOM   2283  ND1 HIS E1836      76.175  22.078  32.626  1.00  0.00           N  
ATOM   2284  CD2 HIS E1836      74.662  23.483  31.912  1.00  0.00           C  
ATOM   2285  CE1 HIS E1836      76.749  22.839  31.707  1.00  0.00           C  
ATOM   2286  NE2 HIS E1836      75.854  23.700  31.258  1.00  0.00           N  
ATOM   2287  N   TRP E1837      75.228  23.790  35.761  1.00  0.00           N  
ATOM   2288  CA  TRP E1837      76.197  24.831  36.104  1.00  0.00           C  
ATOM   2289  C   TRP E1837      76.839  24.645  37.480  1.00  0.00           C  
ATOM   2290  O   TRP E1837      78.061  24.741  37.626  1.00  0.00           O  
ATOM   2291  CB  TRP E1837      75.547  26.219  36.046  1.00  0.00           C  
ATOM   2292  CG  TRP E1837      75.538  26.829  34.699  1.00  0.00           C  
ATOM   2293  CD1 TRP E1837      74.450  27.061  33.914  1.00  0.00           C  
ATOM   2294  CD2 TRP E1837      76.675  27.279  33.956  1.00  0.00           C  
ATOM   2295  NE1 TRP E1837      74.839  27.638  32.729  1.00  0.00           N  
ATOM   2296  CE2 TRP E1837      76.197  27.794  32.735  1.00  0.00           C  
ATOM   2297  CE3 TRP E1837      78.048  27.324  34.217  1.00  0.00           C  
ATOM   2298  CZ2 TRP E1837      77.044  28.313  31.759  1.00  0.00           C  
ATOM   2299  CZ3 TRP E1837      78.898  27.841  33.248  1.00  0.00           C  
ATOM   2300  CH2 TRP E1837      78.391  28.343  32.038  1.00  0.00           C  
ATOM   2301  N   MET E1838      76.016  24.386  38.489  1.00  0.00           N  
ATOM   2302  CA  MET E1838      76.522  24.204  39.844  1.00  0.00           C  
ATOM   2303  C   MET E1838      77.686  23.240  39.964  1.00  0.00           C  
ATOM   2304  O   MET E1838      78.680  23.572  40.601  1.00  0.00           O  
ATOM   2305  CB  MET E1838      75.407  23.733  40.772  1.00  0.00           C  
ATOM   2306  CG  MET E1838      74.589  24.867  41.362  1.00  0.00           C  
ATOM   2307  SD  MET E1838      75.633  25.992  42.307  1.00  0.00           S  
ATOM   2308  CE  MET E1838      75.636  25.168  43.902  1.00  0.00           C  
ATOM   2309  N   GLU E1839      77.563  22.052  39.365  1.00  0.00           N  
ATOM   2310  CA  GLU E1839      78.622  21.056  39.461  1.00  0.00           C  
ATOM   2311  C   GLU E1839      79.640  21.223  38.354  1.00  0.00           C  
ATOM   2312  O   GLU E1839      80.460  20.328  38.093  1.00  0.00           O  
ATOM   2313  CB  GLU E1839      78.039  19.629  39.481  1.00  0.00           C  
ATOM   2314  CG  GLU E1839      77.356  19.150  38.195  1.00  0.00           C  
ATOM   2315  CD  GLU E1839      76.816  17.704  38.287  1.00  0.00           C  
ATOM   2316  OE1 GLU E1839      75.986  17.417  39.187  1.00  0.00           O  
ATOM   2317  OE2 GLU E1839      77.219  16.854  37.449  1.00  0.00           O  
ATOM   2318  N   SER E1840      79.638  22.429  37.780  1.00  0.00           N  
ATOM   2319  CA  SER E1840      80.561  22.713  36.702  1.00  0.00           C  
ATOM   2320  C   SER E1840      81.583  23.766  37.059  1.00  0.00           C  
ATOM   2321  O   SER E1840      81.252  24.794  37.652  1.00  0.00           O  
ATOM   2322  CB  SER E1840      79.813  23.163  35.456  1.00  0.00           C  
ATOM   2323  OG  SER E1840      80.750  23.488  34.430  1.00  0.00           O  
ATOM   2324  N   GLU E1842      82.834  23.512  36.699  1.00  0.00           N  
ATOM   2325  CA  GLU E1842      83.874  24.479  36.992  1.00  0.00           C  
ATOM   2326  C   GLU E1842      83.835  25.599  35.968  1.00  0.00           C  
ATOM   2327  O   GLU E1842      84.546  26.588  36.104  1.00  0.00           O  
ATOM   2328  CB  GLU E1842      85.251  23.820  37.017  1.00  0.00           C  
ATOM   2329  CG  GLU E1842      85.618  23.089  35.758  1.00  0.00           C  
ATOM   2330  CD  GLU E1842      86.997  22.455  35.840  1.00  0.00           C  
ATOM   2331  OE1 GLU E1842      87.231  21.661  36.776  1.00  0.00           O  
ATOM   2332  OE2 GLU E1842      87.846  22.751  34.969  1.00  0.00           O  
ATOM   2333  N   GLU E1843      83.000  25.451  34.944  1.00  0.00           N  
ATOM   2334  CA  GLU E1843      82.869  26.500  33.937  1.00  0.00           C  
ATOM   2335  C   GLU E1843      82.243  27.742  34.568  1.00  0.00           C  
ATOM   2336  O   GLU E1843      82.257  28.817  33.975  1.00  0.00           O  
ATOM   2337  CB  GLU E1843      81.996  26.016  32.780  1.00  0.00           C  
ATOM   2338  CG  GLU E1843      82.784  25.466  31.610  1.00  0.00           C  
ATOM   2339  CD  GLU E1843      83.484  26.565  30.828  1.00  0.00           C  
ATOM   2340  OE1 GLU E1843      82.784  27.491  30.348  1.00  0.00           O  
ATOM   2341  OE2 GLU E1843      84.727  26.501  30.686  1.00  0.00           O  
ATOM   2342  N   LEU E1844      81.697  27.584  35.774  1.00  0.00           N  
ATOM   2343  CA  LEU E1844      81.063  28.693  36.489  1.00  0.00           C  
ATOM   2344  C   LEU E1844      82.120  29.719  36.843  1.00  0.00           C  
ATOM   2345  O   LEU E1844      82.000  30.888  36.484  1.00  0.00           O  
ATOM   2346  CB  LEU E1844      80.391  28.210  37.770  1.00  0.00           C  
ATOM   2347  CG  LEU E1844      79.596  29.263  38.518  1.00  0.00           C  
ATOM   2348  CD1 LEU E1844      78.510  29.836  37.613  1.00  0.00           C  
ATOM   2349  CD2 LEU E1844      78.951  28.655  39.751  1.00  0.00           C  
ATOM   2350  N   ASP E1845      83.160  29.276  37.542  1.00  0.00           N  
ATOM   2351  CA  ASP E1845      84.232  30.173  37.928  1.00  0.00           C  
ATOM   2352  C   ASP E1845      84.875  30.803  36.715  1.00  0.00           C  
ATOM   2353  O   ASP E1845      85.305  31.953  36.746  1.00  0.00           O  
ATOM   2354  CB  ASP E1845      85.270  29.431  38.764  1.00  0.00           C  
ATOM   2355  CG  ASP E1845      84.660  28.807  39.992  1.00  0.00           C  
ATOM   2356  OD1 ASP E1845      84.036  27.745  39.872  1.00  0.00           O  
ATOM   2357  OD2 ASP E1845      84.771  29.390  41.079  1.00  0.00           O  
ATOM   2358  N   ARG E1846      84.924  30.051  35.633  1.00  0.00           N  
ATOM   2359  CA  ARG E1846      85.507  30.553  34.402  1.00  0.00           C  
ATOM   2360  C   ARG E1846      84.731  31.804  33.965  1.00  0.00           C  
ATOM   2361  O   ARG E1846      85.316  32.811  33.567  1.00  0.00           O  
ATOM   2362  CB  ARG E1846      85.406  29.492  33.305  1.00  0.00           C  
ATOM   2363  CG  ARG E1846      86.645  29.355  32.424  1.00  0.00           C  
ATOM   2364  CD  ARG E1846      87.551  28.228  32.936  1.00  0.00           C  
ATOM   2365  NE  ARG E1846      86.921  26.904  32.786  1.00  0.00           N  
ATOM   2366  CZ  ARG E1846      87.419  25.759  33.260  1.00  0.00           C  
ATOM   2367  NH1 ARG E1846      88.567  25.754  33.928  1.00  0.00           N  
ATOM   2368  NH2 ARG E1846      86.767  24.618  33.063  1.00  0.00           N  
ATOM   2369  N   VAL E1847      83.409  31.726  34.048  1.00  0.00           N  
ATOM   2370  CA  VAL E1847      82.555  32.826  33.646  1.00  0.00           C  
ATOM   2371  C   VAL E1847      82.693  34.000  34.594  1.00  0.00           C  
ATOM   2372  O   VAL E1847      82.791  35.144  34.156  1.00  0.00           O  
ATOM   2373  CB  VAL E1847      81.071  32.372  33.587  1.00  0.00           C  
ATOM   2374  CG1 VAL E1847      80.138  33.570  33.483  1.00  0.00           C  
ATOM   2375  CG2 VAL E1847      80.867  31.468  32.394  1.00  0.00           C  
ATOM   2376  N   LEU E1848      82.695  33.720  35.894  1.00  0.00           N  
ATOM   2377  CA  LEU E1848      82.810  34.774  36.887  1.00  0.00           C  
ATOM   2378  C   LEU E1848      84.171  35.429  36.785  1.00  0.00           C  
ATOM   2379  O   LEU E1848      84.323  36.610  37.090  1.00  0.00           O  
ATOM   2380  CB  LEU E1848      82.589  34.210  38.289  1.00  0.00           C  
ATOM   2381  CG  LEU E1848      81.130  33.882  38.574  1.00  0.00           C  
ATOM   2382  CD1 LEU E1848      81.013  33.194  39.906  1.00  0.00           C  
ATOM   2383  CD2 LEU E1848      80.302  35.146  38.555  1.00  0.00           C  
ATOM   2384  N   ASP E1849      85.165  34.668  36.350  1.00  0.00           N  
ATOM   2385  CA  ASP E1849      86.504  35.219  36.213  1.00  0.00           C  
ATOM   2386  C   ASP E1849      86.520  36.223  35.072  1.00  0.00           C  
ATOM   2387  O   ASP E1849      86.848  37.396  35.256  1.00  0.00           O  
ATOM   2388  CB  ASP E1849      87.527  34.112  35.936  1.00  0.00           C  
ATOM   2389  CG  ASP E1849      87.991  33.414  37.194  1.00  0.00           C  
ATOM   2390  OD1 ASP E1849      87.330  33.566  38.250  1.00  0.00           O  
ATOM   2391  OD2 ASP E1849      89.020  32.703  37.125  1.00  0.00           O  
ATOM   2392  N   GLU E1850      86.147  35.759  33.888  1.00  0.00           N  
ATOM   2393  CA  GLU E1850      86.138  36.618  32.714  1.00  0.00           C  
ATOM   2394  C   GLU E1850      85.185  37.790  32.926  1.00  0.00           C  
ATOM   2395  O   GLU E1850      85.328  38.828  32.292  1.00  0.00           O  
ATOM   2396  CB  GLU E1850      85.717  35.808  31.491  1.00  0.00           C  
ATOM   2397  CG  GLU E1850      85.938  36.505  30.161  1.00  0.00           C  
ATOM   2398  CD  GLU E1850      85.271  35.768  29.018  1.00  0.00           C  
ATOM   2399  OE1 GLU E1850      85.621  34.587  28.788  1.00  0.00           O  
ATOM   2400  OE2 GLU E1850      84.392  36.367  28.355  1.00  0.00           O  
ATOM   2401  N   GLY E1851      84.215  37.622  33.817  1.00  0.00           N  
ATOM   2402  CA  GLY E1851      83.280  38.700  34.076  1.00  0.00           C  
ATOM   2403  C   GLY E1851      83.949  39.802  34.876  1.00  0.00           C  
ATOM   2404  O   GLY E1851      83.883  40.976  34.531  1.00  0.00           O  
ATOM   2405  N   ALA E1852      84.608  39.413  35.955  1.00  0.00           N  
ATOM   2406  CA  ALA E1852      85.291  40.367  36.794  1.00  0.00           C  
ATOM   2407  C   ALA E1852      86.394  41.031  35.985  1.00  0.00           C  
ATOM   2408  O   ALA E1852      86.795  42.159  36.261  1.00  0.00           O  
ATOM   2409  CB  ALA E1852      85.877  39.659  38.010  1.00  0.00           C  
ATOM   2410  N   GLU E1853      86.883  40.329  34.979  1.00  0.00           N  
ATOM   2411  CA  GLU E1853      87.954  40.855  34.146  1.00  0.00           C  
ATOM   2412  C   GLU E1853      87.420  41.945  33.221  1.00  0.00           C  
ATOM   2413  O   GLU E1853      88.095  42.930  32.969  1.00  0.00           O  
ATOM   2414  CB  GLU E1853      88.559  39.723  33.323  1.00  0.00           C  
ATOM   2415  CG  GLU E1853      90.033  39.865  33.057  1.00  0.00           C  
ATOM   2416  CD  GLU E1853      90.551  38.744  32.191  1.00  0.00           C  
ATOM   2417  OE1 GLU E1853      90.265  38.769  30.978  1.00  0.00           O  
ATOM   2418  OE2 GLU E1853      91.218  37.823  32.709  1.00  0.00           O  
ATOM   2419  N   LYS E1854      86.203  41.765  32.721  1.00  0.00           N  
ATOM   2420  CA  LYS E1854      85.623  42.747  31.840  1.00  0.00           C  
ATOM   2421  C   LYS E1854      85.128  43.945  32.627  1.00  0.00           C  
ATOM   2422  O   LYS E1854      85.258  45.079  32.168  1.00  0.00           O  
ATOM   2423  CB  LYS E1854      84.474  42.142  31.028  1.00  0.00           C  
ATOM   2424  CG  LYS E1854      84.889  40.994  30.110  1.00  0.00           C  
ATOM   2425  CD  LYS E1854      83.845  40.677  29.036  1.00  0.00           C  
ATOM   2426  CE  LYS E1854      82.530  40.198  29.621  1.00  0.00           C  
ATOM   2427  NZ  LYS E1854      81.534  39.876  28.562  1.00  0.00           N  
ATOM   2428  N   ALA E1855      84.557  43.707  33.809  1.00  0.00           N  
ATOM   2429  CA  ALA E1855      84.045  44.797  34.655  1.00  0.00           C  
ATOM   2430  C   ALA E1855      85.190  45.642  35.169  1.00  0.00           C  
ATOM   2431  O   ALA E1855      85.089  46.858  35.225  1.00  0.00           O  
ATOM   2432  CB  ALA E1855      83.270  44.241  35.825  1.00  0.00           C  
ATOM   2433  N   ASN E1856      86.281  44.982  35.530  1.00  0.00           N  
ATOM   2434  CA  ASN E1856      87.445  45.666  36.032  1.00  0.00           C  
ATOM   2435  C   ASN E1856      88.074  46.494  34.924  1.00  0.00           C  
ATOM   2436  O   ASN E1856      88.456  47.626  35.143  1.00  0.00           O  
ATOM   2437  CB  ASN E1856      88.444  44.655  36.570  1.00  0.00           C  
ATOM   2438  CG  ASN E1856      89.427  45.278  37.513  1.00  0.00           C  
ATOM   2439  OD1 ASN E1856      89.061  45.668  38.627  1.00  0.00           O  
ATOM   2440  ND2 ASN E1856      90.684  45.386  37.083  1.00  0.00           N  
ATOM   2441  N   ARG E1857      88.172  45.921  33.735  1.00  0.00           N  
ATOM   2442  CA  ARG E1857      88.747  46.613  32.593  1.00  0.00           C  
ATOM   2443  C   ARG E1857      88.128  47.992  32.431  1.00  0.00           C  
ATOM   2444  O   ARG E1857      88.804  48.940  32.060  1.00  0.00           O  
ATOM   2445  CB  ARG E1857      88.527  45.780  31.325  1.00  0.00           C  
ATOM   2446  CG  ARG E1857      88.764  46.493  29.994  1.00  0.00           C  
ATOM   2447  CD  ARG E1857      87.460  47.083  29.398  1.00  0.00           C  
ATOM   2448  NE  ARG E1857      86.352  46.117  29.293  1.00  0.00           N  
ATOM   2449  CZ  ARG E1857      85.243  46.309  28.575  1.00  0.00           C  
ATOM   2450  NH1 ARG E1857      85.088  47.438  27.882  1.00  0.00           N  
ATOM   2451  NH2 ARG E1857      84.282  45.382  28.563  1.00  0.00           N  
ATOM   2452  N   VAL E2124      86.842  48.117  32.720  1.00  0.00           N  
ATOM   2453  CA  VAL E2124      86.176  49.408  32.576  1.00  0.00           C  
ATOM   2454  C   VAL E2124      86.319  50.248  33.834  1.00  0.00           C  
ATOM   2455  O   VAL E2124      86.814  51.365  33.779  1.00  0.00           O  
ATOM   2456  CB  VAL E2124      84.666  49.241  32.296  1.00  0.00           C  
ATOM   2457  CG1 VAL E2124      83.973  50.577  32.373  1.00  0.00           C  
ATOM   2458  CG2 VAL E2124      84.455  48.622  30.947  1.00  0.00           C  
ATOM   2459  N   ALA E2126      85.855  49.705  34.961  1.00  0.00           N  
ATOM   2460  CA  ALA E2126      85.902  50.374  36.269  1.00  0.00           C  
ATOM   2461  C   ALA E2126      87.263  51.008  36.613  1.00  0.00           C  
ATOM   2462  O   ALA E2126      87.319  52.133  37.085  1.00  0.00           O  
ATOM   2463  CB  ALA E2126      85.489  49.392  37.359  1.00  0.00           C  
ATOM   2464  N   SER E2127      88.345  50.283  36.379  1.00  0.00           N  
ATOM   2465  CA  SER E2127      89.671  50.780  36.656  1.00  0.00           C  
ATOM   2466  C   SER E2127      89.898  52.101  35.974  1.00  0.00           C  
ATOM   2467  O   SER E2127      90.244  53.094  36.612  1.00  0.00           O  
ATOM   2468  CB  SER E2127      90.726  49.806  36.156  1.00  0.00           C  
ATOM   2469  OG  SER E2127      90.608  48.550  36.778  1.00  0.00           O  
ATOM   2470  N   GLU E2128      89.721  52.104  34.657  1.00  0.00           N  
ATOM   2471  CA  GLU E2128      89.920  53.310  33.858  1.00  0.00           C  
ATOM   2472  C   GLU E2128      89.061  54.436  34.423  1.00  0.00           C  
ATOM   2473  O   GLU E2128      89.518  55.565  34.499  1.00  0.00           O  
ATOM   2474  CB  GLU E2128      89.547  53.036  32.393  1.00  0.00           C  
ATOM   2475  CG  GLU E2128      89.792  54.191  31.421  1.00  0.00           C  
ATOM   2476  CD  GLU E2128      91.245  54.624  31.377  1.00  0.00           C  
ATOM   2477  OE1 GLU E2128      92.148  53.751  31.346  1.00  0.00           O  
ATOM   2478  OE2 GLU E2128      91.491  55.849  31.364  1.00  0.00           O  
ATOM   2479  N   MET E2129      87.840  54.124  34.851  1.00  0.00           N  
ATOM   2480  CA  MET E2129      86.965  55.154  35.385  1.00  0.00           C  
ATOM   2481  C   MET E2129      87.482  55.724  36.699  1.00  0.00           C  
ATOM   2482  O   MET E2129      87.391  56.931  36.950  1.00  0.00           O  
ATOM   2483  CB  MET E2129      85.545  54.614  35.567  1.00  0.00           C  
ATOM   2484  CG  MET E2129      84.534  55.639  36.054  1.00  0.00           C  
ATOM   2485  SD  MET E2129      84.455  57.114  35.022  1.00  0.00           S  
ATOM   2486  CE  MET E2129      82.777  57.042  34.405  1.00  0.00           C  
ATOM   2487  N   VAL E2130      88.028  54.856  37.542  1.00  0.00           N  
ATOM   2488  CA  VAL E2130      88.565  55.265  38.842  1.00  0.00           C  
ATOM   2489  C   VAL E2130      89.830  56.087  38.662  1.00  0.00           C  
ATOM   2490  O   VAL E2130      90.114  56.989  39.451  1.00  0.00           O  
ATOM   2491  CB  VAL E2130      88.872  54.029  39.718  1.00  0.00           C  
ATOM   2492  CG1 VAL E2130      89.838  54.399  40.826  1.00  0.00           C  
ATOM   2493  CG2 VAL E2130      87.574  53.494  40.309  1.00  0.00           C  
ATOM   2494  N   ARG E2131      90.571  55.768  37.606  1.00  0.00           N  
ATOM   2495  CA  ARG E2131      91.806  56.458  37.289  1.00  0.00           C  
ATOM   2496  C   ARG E2131      91.496  57.895  36.924  1.00  0.00           C  
ATOM   2497  O   ARG E2131      92.229  58.814  37.292  1.00  0.00           O  
ATOM   2498  CB  ARG E2131      92.520  55.773  36.123  1.00  0.00           C  
ATOM   2499  CG  ARG E2131      93.976  55.435  36.424  1.00  0.00           C  
ATOM   2500  CD  ARG E2131      94.080  54.489  37.643  1.00  0.00           C  
ATOM   2501  NE  ARG E2131      95.424  54.438  38.234  1.00  0.00           N  
ATOM   2502  CZ  ARG E2131      95.992  55.435  38.910  1.00  0.00           C  
ATOM   2503  NH1 ARG E2131      95.343  56.578  39.094  1.00  0.00           N  
ATOM   2504  NH2 ARG E2131      97.212  55.285  39.403  1.00  0.00           N  
ATOM   2505  N   LYS E2132      90.407  58.092  36.193  1.00  0.00           N  
ATOM   2506  CA  LYS E2132      90.017  59.440  35.804  1.00  0.00           C  
ATOM   2507  C   LYS E2132      89.501  60.178  37.036  1.00  0.00           C  
ATOM   2508  O   LYS E2132      89.697  61.382  37.166  1.00  0.00           O  
ATOM   2509  CB  LYS E2132      88.944  59.396  34.707  1.00  0.00           C  
ATOM   2510  CG  LYS E2132      89.427  58.844  33.369  1.00  0.00           C  
ATOM   2511  CD  LYS E2132      88.265  58.773  32.387  1.00  0.00           C  
ATOM   2512  CE  LYS E2132      88.611  58.026  31.095  1.00  0.00           C  
ATOM   2513  NZ  LYS E2132      87.394  57.795  30.244  1.00  0.00           N  
ATOM   2514  N   MET E2133      88.853  59.450  37.940  1.00  0.00           N  
ATOM   2515  CA  MET E2133      88.349  60.050  39.162  1.00  0.00           C  
ATOM   2516  C   MET E2133      89.523  60.588  39.971  1.00  0.00           C  
ATOM   2517  O   MET E2133      89.540  61.751  40.373  1.00  0.00           O  
ATOM   2518  CB  MET E2133      87.588  59.028  39.992  1.00  0.00           C  
ATOM   2519  CG  MET E2133      86.177  58.806  39.546  1.00  0.00           C  
ATOM   2520  SD  MET E2133      85.327  57.707  40.678  1.00  0.00           S  
ATOM   2521  CE  MET E2133      84.650  58.826  41.821  1.00  0.00           C  
ATOM   2522  N   GLU E2134      90.515  59.741  40.206  1.00  0.00           N  
ATOM   2523  CA  GLU E2134      91.690  60.146  40.963  1.00  0.00           C  
ATOM   2524  C   GLU E2134      92.345  61.355  40.314  1.00  0.00           C  
ATOM   2525  O   GLU E2134      92.830  62.248  40.998  1.00  0.00           O  
ATOM   2526  CB  GLU E2134      92.683  58.983  41.046  1.00  0.00           C  
ATOM   2527  CG  GLU E2134      92.262  57.862  41.984  1.00  0.00           C  
ATOM   2528  CD  GLU E2134      93.198  56.684  41.885  1.00  0.00           C  
ATOM   2529  OE1 GLU E2134      94.323  56.880  41.393  1.00  0.00           O  
ATOM   2530  OE2 GLU E2134      92.817  55.575  42.303  1.00  0.00           O  
ATOM   2531  N   GLN E2140      92.354  61.374  38.990  1.00  0.00           N  
ATOM   2532  CA  GLN E2140      92.935  62.477  38.231  1.00  0.00           C  
ATOM   2533  C   GLN E2140      92.308  63.801  38.651  1.00  0.00           C  
ATOM   2534  O   GLN E2140      92.997  64.760  39.008  1.00  0.00           O  
ATOM   2535  CB  GLN E2140      92.658  62.280  36.750  1.00  0.00           C  
ATOM   2536  CG  GLN E2140      93.748  62.790  35.855  1.00  0.00           C  
ATOM   2537  CD  GLN E2140      94.867  61.781  35.749  1.00  0.00           C  
ATOM   2538  OE1 GLN E2140      95.435  61.353  36.766  1.00  0.00           O  
ATOM   2539  NE2 GLN E2140      95.193  61.383  34.515  1.00  0.00           N  
ATOM   2540  N   ALA E2141      90.985  63.846  38.582  1.00  0.00           N  
ATOM   2541  CA  ALA E2141      90.251  65.042  38.943  1.00  0.00           C  
ATOM   2542  C   ALA E2141      90.462  65.425  40.402  1.00  0.00           C  
ATOM   2543  O   ALA E2141      90.875  66.540  40.686  1.00  0.00           O  
ATOM   2544  CB  ALA E2141      88.764  64.846  38.657  1.00  0.00           C  
ATOM   2545  N   MET E2142      90.164  64.492  41.308  1.00  0.00           N  
ATOM   2546  CA  MET E2142      90.305  64.678  42.751  1.00  0.00           C  
ATOM   2547  C   MET E2142      91.700  65.188  43.103  1.00  0.00           C  
ATOM   2548  O   MET E2142      91.865  66.012  44.002  1.00  0.00           O  
ATOM   2549  CB  MET E2142      90.085  63.352  43.462  1.00  0.00           C  
ATOM   2550  CG  MET E2142      88.789  62.674  43.152  1.00  0.00           C  
ATOM   2551  SD  MET E2142      87.483  63.270  44.159  1.00  0.00           S  
ATOM   2552  CE  MET E2142      87.716  62.329  45.613  1.00  0.00           C  
ATOM   2553  N   GLY E2143      92.695  64.680  42.391  1.00  0.00           N  
ATOM   2554  CA  GLY E2143      94.062  65.080  42.627  1.00  0.00           C  
ATOM   2555  C   GLY E2143      94.859  64.070  43.438  1.00  0.00           C  
ATOM   2556  O   GLY E2143      95.895  64.420  44.004  1.00  0.00           O  
ATOM   2557  N   LEU E2144      94.394  62.823  43.502  1.00  0.00           N  
ATOM   2558  CA  LEU E2144      95.094  61.802  44.267  1.00  0.00           C  
ATOM   2559  C   LEU E2144      96.240  61.211  43.469  1.00  0.00           C  
ATOM   2560  O   LEU E2144      96.302  61.344  42.254  1.00  0.00           O  
ATOM   2561  CB  LEU E2144      94.139  60.683  44.662  1.00  0.00           C  
ATOM   2562  CG  LEU E2144      92.891  61.115  45.409  1.00  0.00           C  
ATOM   2563  CD1 LEU E2144      91.900  59.987  45.387  1.00  0.00           C  
ATOM   2564  CD2 LEU E2144      93.215  61.535  46.811  1.00  0.00           C  
ATOM   2565  N   GLY E2145      97.164  60.573  44.171  1.00  0.00           N  
ATOM   2566  CA  GLY E2145      98.286  59.932  43.516  1.00  0.00           C  
ATOM   2567  C   GLY E2145      99.118  60.779  42.585  1.00  0.00           C  
ATOM   2568  O   GLY E2145      99.318  61.963  42.823  1.00  0.00           O  
ATOM   2569  N   ARG E2146      99.613  60.152  41.524  1.00  0.00           N  
ATOM   2570  CA  ARG E2146     100.459  60.825  40.551  1.00  0.00           C  
ATOM   2571  C   ARG E2146      99.933  60.773  39.108  1.00  0.00           C  
ATOM   2572  O   ARG E2146     100.335  61.622  38.271  1.00  0.00           O  
ATOM   2573  CB  ARG E2146     101.857  60.226  40.631  1.00  0.00           C  
ATOM   2574  CG  ARG E2146     102.491  60.427  41.987  1.00  0.00           C  
ATOM   2575  CD  ARG E2146     103.785  59.637  42.090  1.00  0.00           C  
ATOM   2576  NE  ARG E2146     103.493  58.207  42.211  1.00  0.00           N  
ATOM   2577  CZ  ARG E2146     104.409  57.247  42.162  1.00  0.00           C  
ATOM   2578  NH1 ARG E2146     105.696  57.546  41.989  1.00  0.00           N  
ATOM   2579  NH2 ARG E2146     104.037  55.990  42.288  1.00  0.00           N  
ATOM   2580  OXT ARG E2146      99.140  59.860  38.811  1.00  0.00           O  
TER
END
