# Supplementary material for: Backbone Brackets and Arginine Tweezers delineate Class I and Class II aminoacyl tRNA synthetases
Source: PLoS Comput Biol. 2018 Apr 16;14(4):e1006101. doi: 10.1371/journal.pcbi.1006101 (PMC5919687; doi:10.1371/journal.pcbi.1006101)
Supplement: S11 File — All structures of Class I aaRS with residues renumbered according to the MSA. (GZ) [file pcbi.1006101.s023.tar.gz › 1d2r_F_renum.pdb]

ATOM      1  N   MET F 265      61.731  -3.456  -0.545  1.00  0.00           N  
ATOM      2  CA  MET F 265      61.643  -2.100  -1.159  1.00  0.00           C  
ATOM      3  C   MET F 265      63.055  -1.589  -1.431  1.00  0.00           C  
ATOM      4  O   MET F 265      64.033  -2.139  -0.911  1.00  0.00           O  
ATOM      5  CB  MET F 265      60.956  -1.132  -0.199  1.00  0.00           C  
ATOM      6  CG  MET F 265      59.956  -1.784   0.730  1.00  0.00           C  
ATOM      7  SD  MET F 265      59.487  -0.680   2.088  1.00  0.00           S  
ATOM      8  CE  MET F 265      60.898  -0.939   3.258  1.00  0.00           C  
ATOM      9  N   LYS F 266      63.169  -0.541  -2.241  1.00  0.00           N  
ATOM     10  CA  LYS F 266      64.480   0.034  -2.528  1.00  0.00           C  
ATOM     11  C   LYS F 266      64.885   0.937  -1.358  1.00  0.00           C  
ATOM     12  O   LYS F 266      64.032   1.417  -0.604  1.00  0.00           O  
ATOM     13  CB  LYS F 266      64.434   0.839  -3.821  1.00  0.00           C  
ATOM     14  CG  LYS F 266      64.247  -0.002  -5.057  1.00  0.00           C  
ATOM     15  CD  LYS F 266      64.074   0.881  -6.289  1.00  0.00           C  
ATOM     16  CE  LYS F 266      64.176   0.066  -7.578  1.00  0.00           C  
ATOM     17  NZ  LYS F 266      65.515  -0.613  -7.694  1.00  0.00           N  
ATOM     18  N   THR F 267      66.183   1.164  -1.195  1.00  0.00           N  
ATOM     19  CA  THR F 267      66.652   2.006  -0.104  1.00  0.00           C  
ATOM     20  C   THR F 267      67.228   3.311  -0.607  1.00  0.00           C  
ATOM     21  O   THR F 267      68.027   3.331  -1.540  1.00  0.00           O  
ATOM     22  CB  THR F 267      67.737   1.300   0.710  1.00  0.00           C  
ATOM     23  OG1 THR F 267      67.269   0.002   1.100  1.00  0.00           O  
ATOM     24  CG2 THR F 267      68.065   2.096   1.955  1.00  0.00           C  
ATOM     25  N   ILE F 268      66.819   4.404   0.021  1.00  0.00           N  
ATOM     26  CA  ILE F 268      67.318   5.719  -0.349  1.00  0.00           C  
ATOM     27  C   ILE F 268      68.092   6.341   0.812  1.00  0.00           C  
ATOM     28  O   ILE F 268      67.580   6.427   1.926  1.00  0.00           O  
ATOM     29  CB  ILE F 268      66.158   6.651  -0.731  1.00  0.00           C  
ATOM     30  CG1 ILE F 268      65.464   6.102  -1.983  1.00  0.00           C  
ATOM     31  CG2 ILE F 268      66.670   8.081  -0.923  1.00  0.00           C  
ATOM     32  CD1 ILE F 268      64.287   6.918  -2.441  1.00  0.00           C  
ATOM     33  N   PHE F 269      69.327   6.756   0.551  1.00  0.00           N  
ATOM     34  CA  PHE F 269      70.156   7.374   1.577  1.00  0.00           C  
ATOM     35  C   PHE F 269      70.346   8.846   1.241  1.00  0.00           C  
ATOM     36  O   PHE F 269      70.622   9.195   0.093  1.00  0.00           O  
ATOM     37  CB  PHE F 269      71.520   6.673   1.662  1.00  0.00           C  
ATOM     38  CG  PHE F 269      72.413   7.209   2.753  1.00  0.00           C  
ATOM     39  CD1 PHE F 269      73.120   8.397   2.574  1.00  0.00           C  
ATOM     40  CD2 PHE F 269      72.508   6.553   3.978  1.00  0.00           C  
ATOM     41  CE1 PHE F 269      73.911   8.930   3.598  1.00  0.00           C  
ATOM     42  CE2 PHE F 269      73.299   7.077   5.014  1.00  0.00           C  
ATOM     43  CZ  PHE F 269      74.001   8.272   4.821  1.00  0.00           C  
ATOM     44  N   SER F 270      70.206   9.709   2.237  1.00  0.00           N  
ATOM     45  CA  SER F 270      70.362  11.133   1.999  1.00  0.00           C  
ATOM     46  C   SER F 270      71.168  11.786   3.114  1.00  0.00           C  
ATOM     47  O   SER F 270      70.780  11.716   4.277  1.00  0.00           O  
ATOM     48  CB  SER F 270      68.976  11.774   1.898  1.00  0.00           C  
ATOM     49  OG  SER F 270      69.061  13.175   1.768  1.00  0.00           O  
ATOM     50  N   GLY F 272      72.295  12.401   2.760  1.00  0.00           N  
ATOM     51  CA  GLY F 272      73.117  13.085   3.750  1.00  0.00           C  
ATOM     52  C   GLY F 272      72.644  14.524   3.974  1.00  0.00           C  
ATOM     53  O   GLY F 272      72.308  15.219   3.028  1.00  0.00           O  
ATOM     54  N   ILE F 273      72.608  14.989   5.216  1.00  0.00           N  
ATOM     55  CA  ILE F 273      72.158  16.347   5.487  1.00  0.00           C  
ATOM     56  C   ILE F 273      73.273  17.146   6.172  1.00  0.00           C  
ATOM     57  O   ILE F 273      73.715  16.814   7.276  1.00  0.00           O  
ATOM     58  CB  ILE F 273      70.890  16.351   6.396  1.00  0.00           C  
ATOM     59  CG1 ILE F 273      69.970  15.179   6.051  1.00  0.00           C  
ATOM     60  CG2 ILE F 273      70.116  17.632   6.203  1.00  0.00           C  
ATOM     61  CD1 ILE F 273      69.466  15.160   4.615  1.00  0.00           C  
ATOM     62  N   GLN F 274      73.741  18.195   5.509  1.00  0.00           N  
ATOM     63  CA  GLN F 274      74.795  19.033   6.076  1.00  0.00           C  
ATOM     64  C   GLN F 274      74.228  19.893   7.188  1.00  0.00           C  
ATOM     65  O   GLN F 274      73.260  20.610   6.972  1.00  0.00           O  
ATOM     66  CB  GLN F 274      75.370  19.918   4.992  1.00  0.00           C  
ATOM     67  CG  GLN F 274      76.603  19.358   4.353  1.00  0.00           C  
ATOM     68  CD  GLN F 274      77.828  19.613   5.198  1.00  0.00           C  
ATOM     69  OE1 GLN F 274      78.949  19.292   4.801  1.00  0.00           O  
ATOM     70  NE2 GLN F 274      77.622  20.204   6.377  1.00  0.00           N  
ATOM     71  N   PRO F 275      74.814  19.828   8.396  1.00  0.00           N  
ATOM     72  CA  PRO F 275      74.315  20.635   9.516  1.00  0.00           C  
ATOM     73  C   PRO F 275      74.670  22.116   9.352  1.00  0.00           C  
ATOM     74  O   PRO F 275      75.837  22.513   9.465  1.00  0.00           O  
ATOM     75  CB  PRO F 275      74.988  19.999  10.728  1.00  0.00           C  
ATOM     76  CG  PRO F 275      76.281  19.512  10.159  1.00  0.00           C  
ATOM     77  CD  PRO F 275      75.847  18.888   8.852  1.00  0.00           C  
ATOM     78  N   SER F 276      73.644  22.919   9.063  1.00  0.00           N  
ATOM     79  CA  SER F 276      73.757  24.375   8.863  1.00  0.00           C  
ATOM     80  C   SER F 276      72.458  25.086   9.251  1.00  0.00           C  
ATOM     81  O   SER F 276      72.337  26.297   9.071  1.00  0.00           O  
ATOM     82  CB  SER F 276      74.063  24.708   7.401  1.00  0.00           C  
ATOM     83  OG  SER F 276      75.345  24.230   7.022  1.00  0.00           O  
ATOM     84  N   GLY F 277      71.485  24.322   9.746  1.00  0.00           N  
ATOM     85  CA  GLY F 277      70.212  24.891  10.164  1.00  0.00           C  
ATOM     86  C   GLY F 277      69.528  25.865   9.207  1.00  0.00           C  
ATOM     87  O   GLY F 277      68.623  26.598   9.616  1.00  0.00           O  
ATOM     88  N   VAL F 279      69.935  25.876   7.935  1.00  0.00           N  
ATOM     89  CA  VAL F 279      69.338  26.785   6.952  1.00  0.00           C  
ATOM     90  C   VAL F 279      69.071  26.123   5.609  1.00  0.00           C  
ATOM     91  O   VAL F 279      69.958  26.048   4.746  1.00  0.00           O  
ATOM     92  CB  VAL F 279      70.249  28.013   6.699  1.00  0.00           C  
ATOM     93  CG1 VAL F 279      71.652  27.549   6.263  1.00  0.00           C  
ATOM     94  CG2 VAL F 279      69.638  28.916   5.630  1.00  0.00           C  
ATOM     95  N   ILE F 280      67.853  25.632   5.428  1.00  0.00           N  
ATOM     96  CA  ILE F 280      67.504  25.008   4.160  1.00  0.00           C  
ATOM     97  C   ILE F 280      66.499  25.909   3.415  1.00  0.00           C  
ATOM     98  O   ILE F 280      65.428  26.261   3.934  1.00  0.00           O  
ATOM     99  CB  ILE F 280      66.945  23.579   4.374  1.00  0.00           C  
ATOM    100  CG1 ILE F 280      65.720  23.602   5.276  1.00  0.00           C  
ATOM    101  CG2 ILE F 280      67.999  22.712   5.046  1.00  0.00           C  
ATOM    102  CD1 ILE F 280      65.143  22.220   5.506  1.00  0.00           C  
ATOM    103  N   THR F 281      66.881  26.300   2.201  1.00  0.00           N  
ATOM    104  CA  THR F 281      66.077  27.191   1.372  1.00  0.00           C  
ATOM    105  C   THR F 281      64.772  26.610   0.859  1.00  0.00           C  
ATOM    106  O   THR F 281      64.596  25.394   0.771  1.00  0.00           O  
ATOM    107  CB  THR F 281      66.845  27.673   0.139  1.00  0.00           C  
ATOM    108  OG1 THR F 281      67.068  26.572  -0.749  1.00  0.00           O  
ATOM    109  CG2 THR F 281      68.182  28.268   0.539  1.00  0.00           C  
ATOM    110  N   ILE F 282      63.857  27.508   0.512  1.00  0.00           N  
ATOM    111  CA  ILE F 282      62.541  27.150  -0.004  1.00  0.00           C  
ATOM    112  C   ILE F 282      62.755  26.374  -1.302  1.00  0.00           C  
ATOM    113  O   ILE F 282      61.894  25.613  -1.734  1.00  0.00           O  
ATOM    114  CB  ILE F 282      61.707  28.433  -0.274  1.00  0.00           C  
ATOM    115  CG1 ILE F 282      60.278  28.060  -0.616  1.00  0.00           C  
ATOM    116  CG2 ILE F 282      62.317  29.255  -1.416  1.00  0.00           C  
ATOM    117  CD1 ILE F 282      59.472  27.708   0.591  1.00  0.00           C  
ATOM    118  N   GLY F 283      63.922  26.576  -1.909  1.00  0.00           N  
ATOM    119  CA  GLY F 283      64.247  25.894  -3.142  1.00  0.00           C  
ATOM    120  C   GLY F 283      64.540  24.453  -2.821  1.00  0.00           C  
ATOM    121  O   GLY F 283      64.140  23.573  -3.563  1.00  0.00           O  
ATOM    122  N   ASN F 284      65.237  24.204  -1.716  1.00  0.00           N  
ATOM    123  CA  ASN F 284      65.556  22.834  -1.306  1.00  0.00           C  
ATOM    124  C   ASN F 284      64.244  22.127  -0.991  1.00  0.00           C  
ATOM    125  O   ASN F 284      64.039  20.989  -1.387  1.00  0.00           O  
ATOM    126  CB  ASN F 284      66.452  22.835  -0.060  1.00  0.00           C  
ATOM    127  CG  ASN F 284      67.879  23.321  -0.351  1.00  0.00           C  
ATOM    128  OD1 ASN F 284      68.550  23.882   0.527  1.00  0.00           O  
ATOM    129  ND2 ASN F 284      68.354  23.087  -1.581  1.00  0.00           N  
ATOM    130  N   TYR F 285      63.353  22.814  -0.285  1.00  0.00           N  
ATOM    131  CA  TYR F 285      62.059  22.245   0.082  1.00  0.00           C  
ATOM    132  C   TYR F 285      61.243  21.872  -1.154  1.00  0.00           C  
ATOM    133  O   TYR F 285      60.641  20.801  -1.215  1.00  0.00           O  
ATOM    134  CB  TYR F 285      61.283  23.236   0.959  1.00  0.00           C  
ATOM    135  CG  TYR F 285      59.904  22.769   1.364  1.00  0.00           C  
ATOM    136  CD1 TYR F 285      58.796  23.027   0.564  1.00  0.00           C  
ATOM    137  CD2 TYR F 285      59.705  22.060   2.541  1.00  0.00           C  
ATOM    138  CE1 TYR F 285      57.520  22.595   0.929  1.00  0.00           C  
ATOM    139  CE2 TYR F 285      58.429  21.616   2.915  1.00  0.00           C  
ATOM    140  CZ  TYR F 285      57.344  21.891   2.100  1.00  0.00           C  
ATOM    141  OH  TYR F 285      56.085  21.470   2.453  1.00  0.00           O  
ATOM    142  N   ILE F 286      61.231  22.756  -2.143  1.00  0.00           N  
ATOM    143  CA  ILE F 286      60.488  22.503  -3.365  1.00  0.00           C  
ATOM    144  C   ILE F 286      61.207  21.495  -4.239  1.00  0.00           C  
ATOM    145  O   ILE F 286      60.571  20.641  -4.842  1.00  0.00           O  
ATOM    146  CB  ILE F 286      60.314  23.792  -4.165  1.00  0.00           C  
ATOM    147  CG1 ILE F 286      59.488  24.791  -3.358  1.00  0.00           C  
ATOM    148  CG2 ILE F 286      59.653  23.506  -5.497  1.00  0.00           C  
ATOM    149  CD1 ILE F 286      59.300  26.105  -4.071  1.00  0.00           C  
ATOM    150  N   GLY F 287      62.531  21.602  -4.292  1.00  0.00           N  
ATOM    151  CA  GLY F 287      63.348  20.719  -5.111  1.00  0.00           C  
ATOM    152  C   GLY F 287      63.409  19.237  -4.766  1.00  0.00           C  
ATOM    153  O   GLY F 287      63.275  18.394  -5.652  1.00  0.00           O  
ATOM    154  N   ALA F 288      63.617  18.896  -3.497  1.00  0.00           N  
ATOM    155  CA  ALA F 288      63.700  17.488  -3.114  1.00  0.00           C  
ATOM    156  C   ALA F 288      63.054  17.183  -1.769  1.00  0.00           C  
ATOM    157  O   ALA F 288      62.257  16.255  -1.657  1.00  0.00           O  
ATOM    158  CB  ALA F 288      65.173  17.035  -3.111  1.00  0.00           C  
ATOM    159  N   LEU F 289      63.402  17.970  -0.758  1.00  0.00           N  
ATOM    160  CA  LEU F 289      62.880  17.787   0.593  1.00  0.00           C  
ATOM    161  C   LEU F 289      61.408  17.376   0.649  1.00  0.00           C  
ATOM    162  O   LEU F 289      61.071  16.369   1.267  1.00  0.00           O  
ATOM    163  CB  LEU F 289      63.044  19.076   1.403  1.00  0.00           C  
ATOM    164  CG  LEU F 289      63.557  19.021   2.842  1.00  0.00           C  
ATOM    165  CD1 LEU F 289      62.963  17.837   3.569  1.00  0.00           C  
ATOM    166  CD2 LEU F 289      65.067  18.918   2.811  1.00  0.00           C  
ATOM    167  N   ARG F 290      60.535  18.151   0.011  1.00  0.00           N  
ATOM    168  CA  ARG F 290      59.107  17.861   0.054  1.00  0.00           C  
ATOM    169  C   ARG F 290      58.749  16.531  -0.564  1.00  0.00           C  
ATOM    170  O   ARG F 290      57.808  15.870  -0.125  1.00  0.00           O  
ATOM    171  CB  ARG F 290      58.305  18.970  -0.623  1.00  0.00           C  
ATOM    172  CG  ARG F 290      56.809  18.839  -0.390  1.00  0.00           C  
ATOM    173  CD  ARG F 290      56.031  19.959  -1.064  1.00  0.00           C  
ATOM    174  NE  ARG F 290      56.364  20.049  -2.486  1.00  0.00           N  
ATOM    175  CZ  ARG F 290      55.670  20.742  -3.386  1.00  0.00           C  
ATOM    176  NH1 ARG F 290      54.585  21.415  -3.010  1.00  0.00           N  
ATOM    177  NH2 ARG F 290      56.062  20.757  -4.660  1.00  0.00           N  
ATOM    178  N   GLN F 291      59.509  16.136  -1.576  1.00  0.00           N  
ATOM    179  CA  GLN F 291      59.276  14.866  -2.253  1.00  0.00           C  
ATOM    180  C   GLN F 291      59.442  13.716  -1.246  1.00  0.00           C  
ATOM    181  O   GLN F 291      58.769  12.692  -1.344  1.00  0.00           O  
ATOM    182  CB  GLN F 291      60.302  14.689  -3.381  1.00  0.00           C  
ATOM    183  CG  GLN F 291      59.758  14.074  -4.662  1.00  0.00           C  
ATOM    184  CD  GLN F 291      59.126  15.114  -5.575  1.00  0.00           C  
ATOM    185  OE1 GLN F 291      59.797  16.047  -6.028  1.00  0.00           O  
ATOM    186  NE2 GLN F 291      57.837  14.952  -5.861  1.00  0.00           N  
ATOM    187  N   PHE F 292      60.318  13.919  -0.263  1.00  0.00           N  
ATOM    188  CA  PHE F 292      60.633  12.886   0.706  1.00  0.00           C  
ATOM    189  C   PHE F 292      59.533  12.540   1.683  1.00  0.00           C  
ATOM    190  O   PHE F 292      59.338  11.375   2.009  1.00  0.00           O  
ATOM    191  CB  PHE F 292      61.895  13.241   1.490  1.00  0.00           C  
ATOM    192  CG  PHE F 292      63.115  13.398   0.642  1.00  0.00           C  
ATOM    193  CD1 PHE F 292      63.358  12.544  -0.420  1.00  0.00           C  
ATOM    194  CD2 PHE F 292      64.046  14.393   0.930  1.00  0.00           C  
ATOM    195  CE1 PHE F 292      64.519  12.676  -1.192  1.00  0.00           C  
ATOM    196  CE2 PHE F 292      65.208  14.536   0.170  1.00  0.00           C  
ATOM    197  CZ  PHE F 292      65.447  13.679  -0.893  1.00  0.00           C  
ATOM    198  N   VAL F 293      58.810  13.540   2.159  1.00  0.00           N  
ATOM    199  CA  VAL F 293      57.738  13.281   3.108  1.00  0.00           C  
ATOM    200  C   VAL F 293      56.758  12.255   2.559  1.00  0.00           C  
ATOM    201  O   VAL F 293      56.052  11.590   3.321  1.00  0.00           O  
ATOM    202  CB  VAL F 293      56.963  14.568   3.453  1.00  0.00           C  
ATOM    203  CG1 VAL F 293      55.917  14.276   4.512  1.00  0.00           C  
ATOM    204  CG2 VAL F 293      57.927  15.632   3.935  1.00  0.00           C  
ATOM    205  N   GLU F 294      56.705  12.141   1.236  1.00  0.00           N  
ATOM    206  CA  GLU F 294      55.814  11.187   0.580  1.00  0.00           C  
ATOM    207  C   GLU F 294      56.540   9.876   0.307  1.00  0.00           C  
ATOM    208  O   GLU F 294      56.029   8.796   0.617  1.00  0.00           O  
ATOM    209  CB  GLU F 294      55.305  11.751  -0.746  1.00  0.00           C  
ATOM    210  CG  GLU F 294      53.967  12.459  -0.670  1.00  0.00           C  
ATOM    211  CD  GLU F 294      53.494  12.932  -2.038  1.00  0.00           C  
ATOM    212  OE1 GLU F 294      53.372  12.081  -2.950  1.00  0.00           O  
ATOM    213  OE2 GLU F 294      53.255  14.151  -2.195  1.00  0.00           O  
ATOM    214  N   LEU F 295      57.731   9.985  -0.276  1.00  0.00           N  
ATOM    215  CA  LEU F 295      58.543   8.823  -0.608  1.00  0.00           C  
ATOM    216  C   LEU F 295      58.869   7.944   0.596  1.00  0.00           C  
ATOM    217  O   LEU F 295      59.060   6.740   0.442  1.00  0.00           O  
ATOM    218  CB  LEU F 295      59.852   9.261  -1.260  1.00  0.00           C  
ATOM    219  CG  LEU F 295      59.766   9.947  -2.616  1.00  0.00           C  
ATOM    220  CD1 LEU F 295      61.167  10.334  -3.067  1.00  0.00           C  
ATOM    221  CD2 LEU F 295      59.127   9.012  -3.624  1.00  0.00           C  
ATOM    222  N   GLN F 296      58.927   8.541   1.785  1.00  0.00           N  
ATOM    223  CA  GLN F 296      59.263   7.797   2.991  1.00  0.00           C  
ATOM    224  C   GLN F 296      58.338   6.616   3.300  1.00  0.00           C  
ATOM    225  O   GLN F 296      58.681   5.753   4.126  1.00  0.00           O  
ATOM    226  CB  GLN F 296      59.325   8.732   4.199  1.00  0.00           C  
ATOM    227  CG  GLN F 296      57.994   9.285   4.669  1.00  0.00           C  
ATOM    228  CD  GLN F 296      58.145  10.223   5.861  1.00  0.00           C  
ATOM    229  OE1 GLN F 296      58.784   9.882   6.852  1.00  0.00           O  
ATOM    230  NE2 GLN F 296      57.555  11.407   5.765  1.00  0.00           N  
ATOM    231  N   HIS F 297      57.174   6.560   2.653  1.00  0.00           N  
ATOM    232  CA  HIS F 297      56.257   5.437   2.876  1.00  0.00           C  
ATOM    233  C   HIS F 297      56.460   4.290   1.888  1.00  0.00           C  
ATOM    234  O   HIS F 297      56.231   3.140   2.236  1.00  0.00           O  
ATOM    235  CB  HIS F 297      54.798   5.889   2.818  1.00  0.00           C  
ATOM    236  CG  HIS F 297      54.399   6.783   3.950  1.00  0.00           C  
ATOM    237  ND1 HIS F 297      54.480   8.158   3.875  1.00  0.00           N  
ATOM    238  CD2 HIS F 297      53.943   6.500   5.192  1.00  0.00           C  
ATOM    239  CE1 HIS F 297      54.089   8.682   5.023  1.00  0.00           C  
ATOM    240  NE2 HIS F 297      53.759   7.699   5.841  1.00  0.00           N  
ATOM    241  N   GLU F 299      56.879   4.602   0.666  1.00  0.00           N  
ATOM    242  CA  GLU F 299      57.111   3.580  -0.338  1.00  0.00           C  
ATOM    243  C   GLU F 299      58.517   3.014  -0.247  1.00  0.00           C  
ATOM    244  O   GLU F 299      58.716   1.805  -0.218  1.00  0.00           O  
ATOM    245  CB  GLU F 299      56.915   4.146  -1.735  1.00  0.00           C  
ATOM    246  CG  GLU F 299      55.514   4.645  -2.064  1.00  0.00           C  
ATOM    247  CD  GLU F 299      55.369   5.029  -3.546  1.00  0.00           C  
ATOM    248  OE1 GLU F 299      54.323   5.616  -3.930  1.00  0.00           O  
ATOM    249  OE2 GLU F 299      56.303   4.733  -4.333  1.00  0.00           O  
ATOM    250  N   TYR F 306      59.499   3.896  -0.207  1.00  0.00           N  
ATOM    251  CA  TYR F 306      60.890   3.479  -0.129  1.00  0.00           C  
ATOM    252  C   TYR F 306      61.383   3.392   1.309  1.00  0.00           C  
ATOM    253  O   TYR F 306      60.662   3.703   2.258  1.00  0.00           O  
ATOM    254  CB  TYR F 306      61.749   4.473  -0.895  1.00  0.00           C  
ATOM    255  CG  TYR F 306      61.450   4.525  -2.367  1.00  0.00           C  
ATOM    256  CD1 TYR F 306      61.816   3.473  -3.202  1.00  0.00           C  
ATOM    257  CD2 TYR F 306      60.844   5.645  -2.934  1.00  0.00           C  
ATOM    258  CE1 TYR F 306      61.597   3.533  -4.574  1.00  0.00           C  
ATOM    259  CE2 TYR F 306      60.616   5.721  -4.307  1.00  0.00           C  
ATOM    260  CZ  TYR F 306      60.999   4.661  -5.125  1.00  0.00           C  
ATOM    261  OH  TYR F 306      60.814   4.746  -6.493  1.00  0.00           O  
ATOM    262  N   ASN F 307      62.626   2.964   1.460  1.00  0.00           N  
ATOM    263  CA  ASN F 307      63.222   2.856   2.776  1.00  0.00           C  
ATOM    264  C   ASN F 307      64.217   4.000   2.905  1.00  0.00           C  
ATOM    265  O   ASN F 307      65.372   3.881   2.479  1.00  0.00           O  
ATOM    266  CB  ASN F 307      63.930   1.517   2.922  1.00  0.00           C  
ATOM    267  CG  ASN F 307      64.110   1.131   4.359  1.00  0.00           C  
ATOM    268  OD1 ASN F 307      64.913   1.727   5.078  1.00  0.00           O  
ATOM    269  ND2 ASN F 307      63.354   0.135   4.799  1.00  0.00           N  
ATOM    270  N   CYS F 308      63.766   5.109   3.492  1.00  0.00           N  
ATOM    271  CA  CYS F 308      64.604   6.306   3.636  1.00  0.00           C  
ATOM    272  C   CYS F 308      65.568   6.369   4.846  1.00  0.00           C  
ATOM    273  O   CYS F 308      65.216   5.995   5.965  1.00  0.00           O  
ATOM    274  CB  CYS F 308      63.701   7.564   3.624  1.00  0.00           C  
ATOM    275  SG  CYS F 308      62.945   8.008   2.018  1.00  0.00           S  
ATOM    276  N   TYR F 309      66.796   6.829   4.589  1.00  0.00           N  
ATOM    277  CA  TYR F 309      67.834   7.026   5.615  1.00  0.00           C  
ATOM    278  C   TYR F 309      68.268   8.491   5.555  1.00  0.00           C  
ATOM    279  O   TYR F 309      68.854   8.929   4.557  1.00  0.00           O  
ATOM    280  CB  TYR F 309      69.081   6.173   5.357  1.00  0.00           C  
ATOM    281  CG  TYR F 309      68.991   4.764   5.880  1.00  0.00           C  
ATOM    282  CD1 TYR F 309      68.588   3.723   5.057  1.00  0.00           C  
ATOM    283  CD2 TYR F 309      69.260   4.475   7.211  1.00  0.00           C  
ATOM    284  CE1 TYR F 309      68.448   2.428   5.546  1.00  0.00           C  
ATOM    285  CE2 TYR F 309      69.124   3.182   7.710  1.00  0.00           C  
ATOM    286  CZ  TYR F 309      68.715   2.171   6.871  1.00  0.00           C  
ATOM    287  OH  TYR F 309      68.544   0.905   7.353  1.00  0.00           O  
ATOM    288  N   PHE F 310      67.977   9.246   6.609  1.00  0.00           N  
ATOM    289  CA  PHE F 310      68.351  10.653   6.680  1.00  0.00           C  
ATOM    290  C   PHE F 310      69.469  10.760   7.709  1.00  0.00           C  
ATOM    291  O   PHE F 310      69.243  10.647   8.911  1.00  0.00           O  
ATOM    292  CB  PHE F 310      67.138  11.485   7.090  1.00  0.00           C  
ATOM    293  CG  PHE F 310      66.048  11.521   6.045  1.00  0.00           C  
ATOM    294  CD1 PHE F 310      66.121  12.404   4.969  1.00  0.00           C  
ATOM    295  CD2 PHE F 310      64.961  10.655   6.120  1.00  0.00           C  
ATOM    296  CE1 PHE F 310      65.120  12.424   3.983  1.00  0.00           C  
ATOM    297  CE2 PHE F 310      63.956  10.668   5.138  1.00  0.00           C  
ATOM    298  CZ  PHE F 310      64.038  11.553   4.069  1.00  0.00           C  
ATOM    299  N   CYS F 311      70.681  10.963   7.216  1.00  0.00           N  
ATOM    300  CA  CYS F 311      71.851  11.045   8.067  1.00  0.00           C  
ATOM    301  C   CYS F 311      72.455  12.446   8.172  1.00  0.00           C  
ATOM    302  O   CYS F 311      72.911  12.998   7.168  1.00  0.00           O  
ATOM    303  CB  CYS F 311      72.906  10.101   7.524  1.00  0.00           C  
ATOM    304  SG  CYS F 311      74.499  10.259   8.304  1.00  0.00           S  
ATOM    305  N   ILE F 312      72.486  13.011   9.383  1.00  0.00           N  
ATOM    306  CA  ILE F 312      73.055  14.346   9.613  1.00  0.00           C  
ATOM    307  C   ILE F 312      74.583  14.254   9.662  1.00  0.00           C  
ATOM    308  O   ILE F 312      75.162  14.154  10.728  1.00  0.00           O  
ATOM    309  CB  ILE F 312      72.526  14.924  10.943  1.00  0.00           C  
ATOM    310  CG1 ILE F 312      70.997  14.896  10.937  1.00  0.00           C  
ATOM    311  CG2 ILE F 312      73.051  16.345  11.155  1.00  0.00           C  
ATOM    312  CD1 ILE F 312      70.359  15.450  12.200  1.00  0.00           C  
ATOM    313  N   VAL F 313      75.229  14.292   8.503  1.00  0.00           N  
ATOM    314  CA  VAL F 313      76.695  14.183   8.418  1.00  0.00           C  
ATOM    315  C   VAL F 313      77.535  15.225   9.172  1.00  0.00           C  
ATOM    316  O   VAL F 313      78.107  16.137   8.561  1.00  0.00           O  
ATOM    317  CB  VAL F 313      77.166  14.194   6.930  1.00  0.00           C  
ATOM    318  CG1 VAL F 313      76.733  12.911   6.241  1.00  0.00           C  
ATOM    319  CG2 VAL F 313      76.565  15.385   6.215  1.00  0.00           C  
ATOM    320  N   ASP F 314      77.649  15.080  10.487  1.00  0.00           N  
ATOM    321  CA  ASP F 314      78.432  16.036  11.258  1.00  0.00           C  
ATOM    322  C   ASP F 314      79.947  15.816  11.140  1.00  0.00           C  
ATOM    323  O   ASP F 314      80.738  16.732  11.367  1.00  0.00           O  
ATOM    324  CB  ASP F 314      77.988  16.041  12.732  1.00  0.00           C  
ATOM    325  CG  ASP F 314      78.195  14.708  13.416  1.00  0.00           C  
ATOM    326  OD1 ASP F 314      78.224  13.687  12.718  1.00  0.00           O  
ATOM    327  OD2 ASP F 314      78.319  14.677  14.656  1.00  0.00           O  
ATOM    328  N   GLN F 315      80.360  14.617  10.764  1.00  0.00           N  
ATOM    329  CA  GLN F 315      81.782  14.366  10.616  1.00  0.00           C  
ATOM    330  C   GLN F 315      82.281  14.987   9.335  1.00  0.00           C  
ATOM    331  O   GLN F 315      83.473  15.233   9.178  1.00  0.00           O  
ATOM    332  CB  GLN F 315      82.081  12.866  10.611  1.00  0.00           C  
ATOM    333  CG  GLN F 315      81.852  12.235  11.959  1.00  0.00           C  
ATOM    334  CD  GLN F 315      82.291  10.800  12.021  1.00  0.00           C  
ATOM    335  OE1 GLN F 315      81.579   9.905  11.573  1.00  0.00           O  
ATOM    336  NE2 GLN F 315      83.480  10.568  12.576  1.00  0.00           N  
ATOM    337  N   HIS F 316      81.378  15.231   8.397  1.00  0.00           N  
ATOM    338  CA  HIS F 316      81.801  15.825   7.131  1.00  0.00           C  
ATOM    339  C   HIS F 316      81.966  17.316   7.333  1.00  0.00           C  
ATOM    340  O   HIS F 316      82.893  17.938   6.788  1.00  0.00           O  
ATOM    341  CB  HIS F 316      80.774  15.559   6.031  1.00  0.00           C  
ATOM    342  CG  HIS F 316      81.109  14.388   5.173  1.00  0.00           C  
ATOM    343  ND1 HIS F 316      80.268  13.306   5.039  1.00  0.00           N  
ATOM    344  CD2 HIS F 316      82.201  14.119   4.418  1.00  0.00           C  
ATOM    345  CE1 HIS F 316      80.829  12.416   4.239  1.00  0.00           C  
ATOM    346  NE2 HIS F 316      82.004  12.887   3.848  1.00  0.00           N  
ATOM    347  N   ALA F 317      81.057  17.867   8.134  1.00  0.00           N  
ATOM    348  CA  ALA F 317      81.048  19.279   8.460  1.00  0.00           C  
ATOM    349  C   ALA F 317      82.284  19.720   9.238  1.00  0.00           C  
ATOM    350  O   ALA F 317      82.582  20.904   9.329  1.00  0.00           O  
ATOM    351  CB  ALA F 317      79.804  19.598   9.249  1.00  0.00           C  
ATOM    352  N   ILE F 333      83.001  18.754   9.786  1.00  0.00           N  
ATOM    353  CA  ILE F 333      84.194  19.004  10.580  1.00  0.00           C  
ATOM    354  C   ILE F 333      85.449  19.166   9.711  1.00  0.00           C  
ATOM    355  O   ILE F 333      86.545  19.326  10.240  1.00  0.00           O  
ATOM    356  CB  ILE F 333      84.367  17.828  11.639  1.00  0.00           C  
ATOM    357  CG1 ILE F 333      84.790  18.378  12.973  1.00  0.00           C  
ATOM    358  CG2 ILE F 333      85.448  16.837  11.239  1.00  0.00           C  
ATOM    359  CD1 ILE F 333      83.751  19.253  13.584  1.00  0.00           C  
ATOM    360  N   THR F 334      85.298  19.134   8.383  1.00  0.00           N  
ATOM    361  CA  THR F 334      86.462  19.268   7.489  1.00  0.00           C  
ATOM    362  C   THR F 334      86.886  20.713   7.267  1.00  0.00           C  
ATOM    363  O   THR F 334      87.953  20.983   6.712  1.00  0.00           O  
ATOM    364  CB  THR F 334      86.215  18.604   6.106  1.00  0.00           C  
ATOM    365  OG1 THR F 334      85.051  19.181   5.512  1.00  0.00           O  
ATOM    366  CG2 THR F 334      86.034  17.118   6.247  1.00  0.00           C  
ATOM    367  N   VAL F 336      86.029  21.630   7.702  1.00  0.00           N  
ATOM    368  CA  VAL F 336      86.288  23.062   7.588  1.00  0.00           C  
ATOM    369  C   VAL F 336      86.168  23.677   8.982  1.00  0.00           C  
ATOM    370  O   VAL F 336      85.525  23.096   9.872  1.00  0.00           O  
ATOM    371  CB  VAL F 336      85.282  23.746   6.645  1.00  0.00           C  
ATOM    372  CG1 VAL F 336      85.551  23.301   5.223  1.00  0.00           C  
ATOM    373  CG2 VAL F 336      83.849  23.395   7.051  1.00  0.00           C  
ATOM    374  N   TRP F 340      86.776  24.841   9.198  1.00  0.00           N  
ATOM    375  CA  TRP F 340      86.699  25.442  10.526  1.00  0.00           C  
ATOM    376  C   TRP F 340      85.245  25.481  10.986  1.00  0.00           C  
ATOM    377  O   TRP F 340      84.356  25.845  10.222  1.00  0.00           O  
ATOM    378  CB  TRP F 340      87.311  26.845  10.515  1.00  0.00           C  
ATOM    379  CG  TRP F 340      88.299  27.042  11.641  1.00  0.00           C  
ATOM    380  CD1 TRP F 340      89.659  26.784  11.628  1.00  0.00           C  
ATOM    381  CD2 TRP F 340      87.990  27.467  12.965  1.00  0.00           C  
ATOM    382  NE1 TRP F 340      90.203  27.029  12.867  1.00  0.00           N  
ATOM    383  CE2 TRP F 340      89.208  27.457  13.706  1.00  0.00           C  
ATOM    384  CE3 TRP F 340      86.806  27.872  13.602  1.00  0.00           C  
ATOM    385  CZ2 TRP F 340      89.266  27.819  15.056  1.00  0.00           C  
ATOM    386  CZ3 TRP F 340      86.864  28.232  14.948  1.00  0.00           C  
ATOM    387  CH2 TRP F 340      88.092  28.211  15.658  1.00  0.00           C  
ATOM    388  N   GLN F 418      85.001  25.069  12.223  1.00  0.00           N  
ATOM    389  CA  GLN F 418      83.644  25.058  12.774  1.00  0.00           C  
ATOM    390  C   GLN F 418      83.659  25.534  14.213  1.00  0.00           C  
ATOM    391  O   GLN F 418      84.650  25.364  14.921  1.00  0.00           O  
ATOM    392  CB  GLN F 418      83.055  23.644  12.752  1.00  0.00           C  
ATOM    393  CG  GLN F 418      82.692  23.107  11.390  1.00  0.00           C  
ATOM    394  CD  GLN F 418      81.378  23.646  10.887  1.00  0.00           C  
ATOM    395  OE1 GLN F 418      80.589  24.211  11.646  1.00  0.00           O  
ATOM    396  NE2 GLN F 418      81.123  23.453   9.601  1.00  0.00           N  
ATOM    397  N   ASP F 419      82.564  26.134  14.654  1.00  0.00           N  
ATOM    398  CA  ASP F 419      82.500  26.574  16.037  1.00  0.00           C  
ATOM    399  C   ASP F 419      81.819  25.476  16.833  1.00  0.00           C  
ATOM    400  O   ASP F 419      80.638  25.186  16.630  1.00  0.00           O  
ATOM    401  CB  ASP F 419      81.695  27.853  16.186  1.00  0.00           C  
ATOM    402  CG  ASP F 419      81.704  28.365  17.611  1.00  0.00           C  
ATOM    403  OD1 ASP F 419      82.655  29.094  17.974  1.00  0.00           O  
ATOM    404  OD2 ASP F 419      80.775  28.019  18.373  1.00  0.00           O  
ATOM    405  N   PRO F 420      82.544  24.869  17.778  1.00  0.00           N  
ATOM    406  CA  PRO F 420      81.979  23.792  18.592  1.00  0.00           C  
ATOM    407  C   PRO F 420      80.534  23.991  19.036  1.00  0.00           C  
ATOM    408  O   PRO F 420      79.704  23.088  18.895  1.00  0.00           O  
ATOM    409  CB  PRO F 420      82.954  23.696  19.762  1.00  0.00           C  
ATOM    410  CG  PRO F 420      84.270  24.002  19.099  1.00  0.00           C  
ATOM    411  CD  PRO F 420      83.910  25.203  18.223  1.00  0.00           C  
ATOM    412  N   HIS F 421      80.224  25.170  19.557  1.00  0.00           N  
ATOM    413  CA  HIS F 421      78.866  25.438  20.027  1.00  0.00           C  
ATOM    414  C   HIS F 421      77.866  25.503  18.864  1.00  0.00           C  
ATOM    415  O   HIS F 421      76.736  25.015  18.975  1.00  0.00           O  
ATOM    416  CB  HIS F 421      78.836  26.745  20.841  1.00  0.00           C  
ATOM    417  CG  HIS F 421      77.525  27.009  21.522  1.00  0.00           C  
ATOM    418  ND1 HIS F 421      76.553  27.829  20.988  1.00  0.00           N  
ATOM    419  CD2 HIS F 421      77.018  26.541  22.689  1.00  0.00           C  
ATOM    420  CE1 HIS F 421      75.505  27.856  21.794  1.00  0.00           C  
ATOM    421  NE2 HIS F 421      75.763  27.082  22.834  1.00  0.00           N  
ATOM    422  N   GLU F 422      78.294  26.103  17.755  1.00  0.00           N  
ATOM    423  CA  GLU F 422      77.452  26.242  16.575  1.00  0.00           C  
ATOM    424  C   GLU F 422      77.072  24.886  16.008  1.00  0.00           C  
ATOM    425  O   GLU F 422      75.892  24.506  15.974  1.00  0.00           O  
ATOM    426  CB  GLU F 422      78.182  27.042  15.494  1.00  0.00           C  
ATOM    427  CG  GLU F 422      78.252  28.535  15.747  1.00  0.00           C  
ATOM    428  CD  GLU F 422      77.297  29.320  14.859  1.00  0.00           C  
ATOM    429  OE1 GLU F 422      77.457  29.277  13.614  1.00  0.00           O  
ATOM    430  OE2 GLU F 422      76.385  29.981  15.408  1.00  0.00           O  
ATOM    431  N   LEU F 423      78.091  24.161  15.557  1.00  0.00           N  
ATOM    432  CA  LEU F 423      77.904  22.844  14.966  1.00  0.00           C  
ATOM    433  C   LEU F 423      76.936  22.011  15.784  1.00  0.00           C  
ATOM    434  O   LEU F 423      75.992  21.437  15.251  1.00  0.00           O  
ATOM    435  CB  LEU F 423      79.245  22.133  14.861  1.00  0.00           C  
ATOM    436  CG  LEU F 423      79.190  20.732  14.296  1.00  0.00           C  
ATOM    437  CD1 LEU F 423      78.445  20.714  12.966  1.00  0.00           C  
ATOM    438  CD2 LEU F 423      80.615  20.241  14.141  1.00  0.00           C  
ATOM    439  N   ARG F 424      77.168  21.968  17.087  1.00  0.00           N  
ATOM    440  CA  ARG F 424      76.322  21.201  17.974  1.00  0.00           C  
ATOM    441  C   ARG F 424      74.878  21.698  17.945  1.00  0.00           C  
ATOM    442  O   ARG F 424      73.931  20.914  18.056  1.00  0.00           O  
ATOM    443  CB  ARG F 424      76.877  21.272  19.394  1.00  0.00           C  
ATOM    444  CG  ARG F 424      76.330  20.207  20.328  1.00  0.00           C  
ATOM    445  CD  ARG F 424      77.431  19.238  20.770  1.00  0.00           C  
ATOM    446  NE  ARG F 424      78.635  19.942  21.237  1.00  0.00           N  
ATOM    447  CZ  ARG F 424      78.681  20.790  22.272  1.00  0.00           C  
ATOM    448  NH1 ARG F 424      77.581  21.056  22.977  1.00  0.00           N  
ATOM    449  NH2 ARG F 424      79.831  21.384  22.598  1.00  0.00           N  
ATOM    450  N   GLN F 425      74.707  23.002  17.776  1.00  0.00           N  
ATOM    451  CA  GLN F 425      73.374  23.600  17.763  1.00  0.00           C  
ATOM    452  C   GLN F 425      72.637  23.337  16.455  1.00  0.00           C  
ATOM    453  O   GLN F 425      71.421  23.102  16.443  1.00  0.00           O  
ATOM    454  CB  GLN F 425      73.484  25.106  18.020  1.00  0.00           C  
ATOM    455  CG  GLN F 425      72.217  25.703  18.598  1.00  0.00           C  
ATOM    456  CD  GLN F 425      71.845  25.098  19.947  1.00  0.00           C  
ATOM    457  OE1 GLN F 425      70.741  25.326  20.459  1.00  0.00           O  
ATOM    458  NE2 GLN F 425      72.767  24.326  20.533  1.00  0.00           N  
ATOM    459  N   ASN F 426      73.379  23.359  15.351  1.00  0.00           N  
ATOM    460  CA  ASN F 426      72.770  23.118  14.045  1.00  0.00           C  
ATOM    461  C   ASN F 426      72.338  21.681  13.873  1.00  0.00           C  
ATOM    462  O   ASN F 426      71.403  21.403  13.122  1.00  0.00           O  
ATOM    463  CB  ASN F 426      73.734  23.484  12.924  1.00  0.00           C  
ATOM    464  CG  ASN F 426      73.958  24.968  12.835  1.00  0.00           C  
ATOM    465  OD1 ASN F 426      73.012  25.752  12.982  1.00  0.00           O  
ATOM    466  ND2 ASN F 426      75.198  25.372  12.585  1.00  0.00           N  
ATOM    467  N   ILE F 427      73.031  20.768  14.546  1.00  0.00           N  
ATOM    468  CA  ILE F 427      72.670  19.381  14.443  1.00  0.00           C  
ATOM    469  C   ILE F 427      71.250  19.233  14.994  1.00  0.00           C  
ATOM    470  O   ILE F 427      70.401  18.603  14.367  1.00  0.00           O  
ATOM    471  CB  ILE F 427      73.672  18.493  15.192  1.00  0.00           C  
ATOM    472  CG1 ILE F 427      75.062  18.679  14.590  1.00  0.00           C  
ATOM    473  CG2 ILE F 427      73.284  17.040  15.042  1.00  0.00           C  
ATOM    474  CD1 ILE F 427      76.151  17.854  15.252  1.00  0.00           C  
ATOM    475  N   ARG F 429      70.967  19.848  16.135  1.00  0.00           N  
ATOM    476  CA  ARG F 429      69.630  19.732  16.694  1.00  0.00           C  
ATOM    477  C   ARG F 429      68.603  20.415  15.823  1.00  0.00           C  
ATOM    478  O   ARG F 429      67.514  19.879  15.585  1.00  0.00           O  
ATOM    479  CB  ARG F 429      69.578  20.320  18.092  1.00  0.00           C  
ATOM    480  CG  ARG F 429      70.375  19.527  19.112  1.00  0.00           C  
ATOM    481  CD  ARG F 429      70.125  20.102  20.486  1.00  0.00           C  
ATOM    482  NE  ARG F 429      68.687  20.068  20.770  1.00  0.00           N  
ATOM    483  CZ  ARG F 429      68.050  19.008  21.262  1.00  0.00           C  
ATOM    484  NH1 ARG F 429      68.732  17.899  21.535  1.00  0.00           N  
ATOM    485  NH2 ARG F 429      66.736  19.049  21.463  1.00  0.00           N  
ATOM    486  N   ARG F 431      68.952  21.605  15.348  1.00  0.00           N  
ATOM    487  CA  ARG F 431      68.057  22.369  14.492  1.00  0.00           C  
ATOM    488  C   ARG F 431      67.649  21.564  13.260  1.00  0.00           C  
ATOM    489  O   ARG F 431      66.459  21.387  12.985  1.00  0.00           O  
ATOM    490  CB  ARG F 431      68.734  23.672  14.059  1.00  0.00           C  
ATOM    491  CG  ARG F 431      68.326  24.855  14.920  1.00  0.00           C  
ATOM    492  CD  ARG F 431      68.680  26.178  14.260  1.00  0.00           C  
ATOM    493  NE  ARG F 431      70.036  26.613  14.591  1.00  0.00           N  
ATOM    494  CZ  ARG F 431      70.393  27.139  15.764  1.00  0.00           C  
ATOM    495  NH1 ARG F 431      69.492  27.300  16.727  1.00  0.00           N  
ATOM    496  NH2 ARG F 431      71.649  27.519  15.974  1.00  0.00           N  
ATOM    497  N   LEU F 432      68.651  21.077  12.533  1.00  0.00           N  
ATOM    498  CA  LEU F 432      68.423  20.302  11.327  1.00  0.00           C  
ATOM    499  C   LEU F 432      67.522  19.091  11.579  1.00  0.00           C  
ATOM    500  O   LEU F 432      66.567  18.837  10.826  1.00  0.00           O  
ATOM    501  CB  LEU F 432      69.758  19.853  10.758  1.00  0.00           C  
ATOM    502  CG  LEU F 432      69.692  19.266   9.356  1.00  0.00           C  
ATOM    503  CD1 LEU F 432      69.037  20.258   8.394  1.00  0.00           C  
ATOM    504  CD2 LEU F 432      71.107  18.928   8.896  1.00  0.00           C  
ATOM    505  N   ALA F 433      67.818  18.337  12.635  1.00  0.00           N  
ATOM    506  CA  ALA F 433      67.005  17.172  12.963  1.00  0.00           C  
ATOM    507  C   ALA F 433      65.579  17.628  13.280  1.00  0.00           C  
ATOM    508  O   ALA F 433      64.598  17.036  12.811  1.00  0.00           O  
ATOM    509  CB  ALA F 433      67.601  16.431  14.161  1.00  0.00           C  
ATOM    510  N   ALA F 434      65.470  18.692  14.074  1.00  0.00           N  
ATOM    511  CA  ALA F 434      64.161  19.220  14.457  1.00  0.00           C  
ATOM    512  C   ALA F 434      63.400  19.743  13.238  1.00  0.00           C  
ATOM    513  O   ALA F 434      62.206  19.480  13.067  1.00  0.00           O  
ATOM    514  CB  ALA F 434      64.324  20.338  15.493  1.00  0.00           C  
ATOM    515  N   LEU F 435      64.100  20.479  12.386  1.00  0.00           N  
ATOM    516  CA  LEU F 435      63.473  21.047  11.207  1.00  0.00           C  
ATOM    517  C   LEU F 435      63.020  19.969  10.237  1.00  0.00           C  
ATOM    518  O   LEU F 435      61.992  20.125   9.557  1.00  0.00           O  
ATOM    519  CB  LEU F 435      64.437  21.999  10.508  1.00  0.00           C  
ATOM    520  CG  LEU F 435      63.813  23.326  10.085  1.00  0.00           C  
ATOM    521  CD1 LEU F 435      64.899  24.235   9.560  1.00  0.00           C  
ATOM    522  CD2 LEU F 435      62.744  23.093   9.033  1.00  0.00           C  
ATOM    523  N   TYR F 436      63.781  18.874  10.167  1.00  0.00           N  
ATOM    524  CA  TYR F 436      63.426  17.773   9.267  1.00  0.00           C  
ATOM    525  C   TYR F 436      62.171  17.059   9.756  1.00  0.00           C  
ATOM    526  O   TYR F 436      61.319  16.637   8.960  1.00  0.00           O  
ATOM    527  CB  TYR F 436      64.573  16.775   9.156  1.00  0.00           C  
ATOM    528  CG  TYR F 436      65.246  16.835   7.815  1.00  0.00           C  
ATOM    529  CD1 TYR F 436      65.914  17.994   7.405  1.00  0.00           C  
ATOM    530  CD2 TYR F 436      65.208  15.749   6.949  1.00  0.00           C  
ATOM    531  CE1 TYR F 436      66.531  18.072   6.164  1.00  0.00           C  
ATOM    532  CE2 TYR F 436      65.818  15.813   5.709  1.00  0.00           C  
ATOM    533  CZ  TYR F 436      66.479  16.979   5.318  1.00  0.00           C  
ATOM    534  OH  TYR F 436      67.066  17.049   4.074  1.00  0.00           O  
ATOM    535  N   LEU F 437      62.064  16.917  11.072  1.00  0.00           N  
ATOM    536  CA  LEU F 437      60.895  16.274  11.645  1.00  0.00           C  
ATOM    537  C   LEU F 437      59.693  17.179  11.400  1.00  0.00           C  
ATOM    538  O   LEU F 437      58.608  16.701  11.060  1.00  0.00           O  
ATOM    539  CB  LEU F 437      61.083  16.044  13.151  1.00  0.00           C  
ATOM    540  CG  LEU F 437      61.977  14.877  13.607  1.00  0.00           C  
ATOM    541  CD1 LEU F 437      62.212  14.988  15.102  1.00  0.00           C  
ATOM    542  CD2 LEU F 437      61.328  13.551  13.256  1.00  0.00           C  
ATOM    543  N   ALA F 438      59.905  18.489  11.554  1.00  0.00           N  
ATOM    544  CA  ALA F 438      58.856  19.499  11.372  1.00  0.00           C  
ATOM    545  C   ALA F 438      58.297  19.514   9.955  1.00  0.00           C  
ATOM    546  O   ALA F 438      57.092  19.682   9.755  1.00  0.00           O  
ATOM    547  CB  ALA F 438      59.404  20.855  11.721  1.00  0.00           C  
ATOM    548  N   VAL F 439      59.173  19.343   8.971  1.00  0.00           N  
ATOM    549  CA  VAL F 439      58.735  19.314   7.581  1.00  0.00           C  
ATOM    550  C   VAL F 439      57.792  18.138   7.326  1.00  0.00           C  
ATOM    551  O   VAL F 439      56.953  18.195   6.428  1.00  0.00           O  
ATOM    552  CB  VAL F 439      59.937  19.218   6.634  1.00  0.00           C  
ATOM    553  CG1 VAL F 439      59.475  18.870   5.220  1.00  0.00           C  
ATOM    554  CG2 VAL F 439      60.683  20.541   6.643  1.00  0.00           C  
ATOM    555  N   GLY F 444      57.944  17.072   8.110  1.00  0.00           N  
ATOM    556  CA  GLY F 444      57.079  15.920   7.953  1.00  0.00           C  
ATOM    557  C   GLY F 444      57.754  14.561   7.964  1.00  0.00           C  
ATOM    558  O   GLY F 444      57.072  13.548   7.794  1.00  0.00           O  
ATOM    559  N   ILE F 445      59.068  14.508   8.157  1.00  0.00           N  
ATOM    560  CA  ILE F 445      59.735  13.212   8.184  1.00  0.00           C  
ATOM    561  C   ILE F 445      59.191  12.384   9.342  1.00  0.00           C  
ATOM    562  O   ILE F 445      59.133  12.866  10.472  1.00  0.00           O  
ATOM    563  CB  ILE F 445      61.259  13.367   8.342  1.00  0.00           C  
ATOM    564  CG1 ILE F 445      61.830  14.176   7.173  1.00  0.00           C  
ATOM    565  CG2 ILE F 445      61.923  11.996   8.354  1.00  0.00           C  
ATOM    566  CD1 ILE F 445      61.704  13.474   5.823  1.00  0.00           C  
ATOM    567  N   ASP F 460      58.774  11.147   9.053  1.00  0.00           N  
ATOM    568  CA  ASP F 460      58.208  10.241  10.074  1.00  0.00           C  
ATOM    569  C   ASP F 460      59.337   9.416  10.696  1.00  0.00           C  
ATOM    570  O   ASP F 460      59.896   8.528  10.053  1.00  0.00           O  
ATOM    571  CB  ASP F 460      57.174   9.304   9.431  1.00  0.00           C  
ATOM    572  CG  ASP F 460      56.261   8.637  10.449  1.00  0.00           C  
ATOM    573  OD1 ASP F 460      56.778   8.094  11.452  1.00  0.00           O  
ATOM    574  OD2 ASP F 460      55.022   8.656  10.238  1.00  0.00           O  
ATOM    575  N   PRO F 461      59.677   9.693  11.963  1.00  0.00           N  
ATOM    576  CA  PRO F 461      60.752   8.962  12.636  1.00  0.00           C  
ATOM    577  C   PRO F 461      60.516   7.459  12.764  1.00  0.00           C  
ATOM    578  O   PRO F 461      61.435   6.715  13.100  1.00  0.00           O  
ATOM    579  CB  PRO F 461      60.834   9.648  13.994  1.00  0.00           C  
ATOM    580  CG  PRO F 461      59.400  10.006  14.244  1.00  0.00           C  
ATOM    581  CD  PRO F 461      58.976  10.575  12.910  1.00  0.00           C  
ATOM    582  N   THR F 463      59.300   7.000  12.499  1.00  0.00           N  
ATOM    583  CA  THR F 463      59.020   5.578  12.615  1.00  0.00           C  
ATOM    584  C   THR F 463      59.013   4.922  11.249  1.00  0.00           C  
ATOM    585  O   THR F 463      59.214   3.716  11.123  1.00  0.00           O  
ATOM    586  CB  THR F 463      57.663   5.338  13.266  1.00  0.00           C  
ATOM    587  OG1 THR F 463      56.621   5.576  12.311  1.00  0.00           O  
ATOM    588  CG2 THR F 463      57.477   6.282  14.457  1.00  0.00           C  
ATOM    589  N   GLN F 471      58.789   5.732  10.224  1.00  0.00           N  
ATOM    590  CA  GLN F 471      58.739   5.248   8.856  1.00  0.00           C  
ATOM    591  C   GLN F 471      60.138   5.329   8.237  1.00  0.00           C  
ATOM    592  O   GLN F 471      60.510   4.511   7.389  1.00  0.00           O  
ATOM    593  CB  GLN F 471      57.737   6.106   8.068  1.00  0.00           C  
ATOM    594  CG  GLN F 471      57.221   5.482   6.787  1.00  0.00           C  
ATOM    595  CD  GLN F 471      56.430   4.208   7.038  1.00  0.00           C  
ATOM    596  OE1 GLN F 471      56.952   3.232   7.588  1.00  0.00           O  
ATOM    597  NE2 GLN F 471      55.158   4.215   6.641  1.00  0.00           N  
ATOM    598  N   ALA F 472      60.904   6.322   8.687  1.00  0.00           N  
ATOM    599  CA  ALA F 472      62.267   6.563   8.204  1.00  0.00           C  
ATOM    600  C   ALA F 472      63.288   6.529   9.342  1.00  0.00           C  
ATOM    601  O   ALA F 472      62.926   6.475  10.514  1.00  0.00           O  
ATOM    602  CB  ALA F 472      62.340   7.923   7.495  1.00  0.00           C  
ATOM    603  N   THR F 473      64.564   6.577   8.987  1.00  0.00           N  
ATOM    604  CA  THR F 473      65.616   6.547   9.981  1.00  0.00           C  
ATOM    605  C   THR F 473      66.361   7.863   9.949  1.00  0.00           C  
ATOM    606  O   THR F 473      67.021   8.186   8.956  1.00  0.00           O  
ATOM    607  CB  THR F 473      66.598   5.414   9.689  1.00  0.00           C  
ATOM    608  OG1 THR F 473      65.863   4.201   9.503  1.00  0.00           O  
ATOM    609  CG2 THR F 473      67.571   5.244  10.838  1.00  0.00           C  
ATOM    610  N   LEU F 474      66.244   8.634  11.025  1.00  0.00           N  
ATOM    611  CA  LEU F 474      66.915   9.933  11.105  1.00  0.00           C  
ATOM    612  C   LEU F 474      67.961   9.820  12.198  1.00  0.00           C  
ATOM    613  O   LEU F 474      67.615   9.642  13.357  1.00  0.00           O  
ATOM    614  CB  LEU F 474      65.898  11.030  11.460  1.00  0.00           C  
ATOM    615  CG  LEU F 474      66.449  12.435  11.690  1.00  0.00           C  
ATOM    616  CD1 LEU F 474      67.014  12.961  10.401  1.00  0.00           C  
ATOM    617  CD2 LEU F 474      65.363  13.333  12.213  1.00  0.00           C  
ATOM    618  N   PHE F 475      69.230   9.940  11.839  1.00  0.00           N  
ATOM    619  CA  PHE F 475      70.282   9.802  12.824  1.00  0.00           C  
ATOM    620  C   PHE F 475      71.492  10.678  12.556  1.00  0.00           C  
ATOM    621  O   PHE F 475      71.722  11.108  11.423  1.00  0.00           O  
ATOM    622  CB  PHE F 475      70.760   8.350  12.876  1.00  0.00           C  
ATOM    623  CG  PHE F 475      71.538   7.918  11.661  1.00  0.00           C  
ATOM    624  CD1 PHE F 475      70.903   7.761  10.438  1.00  0.00           C  
ATOM    625  CD2 PHE F 475      72.903   7.654  11.751  1.00  0.00           C  
ATOM    626  CE1 PHE F 475      71.609   7.344   9.317  1.00  0.00           C  
ATOM    627  CE2 PHE F 475      73.627   7.236  10.641  1.00  0.00           C  
ATOM    628  CZ  PHE F 475      72.974   7.080   9.420  1.00  0.00           C  
ATOM    629  N   ILE F 476      72.283  10.911  13.601  1.00  0.00           N  
ATOM    630  CA  ILE F 476      73.501  11.709  13.492  1.00  0.00           C  
ATOM    631  C   ILE F 476      74.686  10.794  13.111  1.00  0.00           C  
ATOM    632  O   ILE F 476      74.977   9.816  13.794  1.00  0.00           O  
ATOM    633  CB  ILE F 476      73.799  12.416  14.829  1.00  0.00           C  
ATOM    634  CG1 ILE F 476      72.610  13.290  15.224  1.00  0.00           C  
ATOM    635  CG2 ILE F 476      75.097  13.209  14.712  1.00  0.00           C  
ATOM    636  CD1 ILE F 476      72.717  13.880  16.599  1.00  0.00           C  
ATOM    637  N   GLN F 477      75.370  11.122  12.024  1.00  0.00           N  
ATOM    638  CA  GLN F 477      76.487  10.316  11.554  1.00  0.00           C  
ATOM    639  C   GLN F 477      77.480   9.811  12.599  1.00  0.00           C  
ATOM    640  O   GLN F 477      77.664   8.605  12.736  1.00  0.00           O  
ATOM    641  CB  GLN F 477      77.239  11.073  10.455  1.00  0.00           C  
ATOM    642  CG  GLN F 477      78.394  10.325   9.826  1.00  0.00           C  
ATOM    643  CD  GLN F 477      79.106  11.186   8.808  1.00  0.00           C  
ATOM    644  OE1 GLN F 477      79.342  12.369   9.047  1.00  0.00           O  
ATOM    645  NE2 GLN F 477      79.464  10.600   7.675  1.00  0.00           N  
ATOM    646  N   SER F 478      78.119  10.718  13.330  1.00  0.00           N  
ATOM    647  CA  SER F 478      79.124  10.353  14.335  1.00  0.00           C  
ATOM    648  C   SER F 478      78.661   9.386  15.421  1.00  0.00           C  
ATOM    649  O   SER F 478      79.494   8.771  16.084  1.00  0.00           O  
ATOM    650  CB  SER F 478      79.687  11.616  14.999  1.00  0.00           C  
ATOM    651  OG  SER F 478      78.703  12.275  15.789  1.00  0.00           O  
ATOM    652  N   GLU F 479      77.352   9.244  15.603  1.00  0.00           N  
ATOM    653  CA  GLU F 479      76.836   8.320  16.613  1.00  0.00           C  
ATOM    654  C   GLU F 479      76.813   6.861  16.118  1.00  0.00           C  
ATOM    655  O   GLU F 479      76.408   5.939  16.836  1.00  0.00           O  
ATOM    656  CB  GLU F 479      75.435   8.737  17.058  1.00  0.00           C  
ATOM    657  CG  GLU F 479      75.361  10.171  17.508  1.00  0.00           C  
ATOM    658  CD  GLU F 479      74.092  10.496  18.254  1.00  0.00           C  
ATOM    659  OE1 GLU F 479      73.010   9.957  17.909  1.00  0.00           O  
ATOM    660  OE2 GLU F 479      74.179  11.317  19.190  1.00  0.00           O  
ATOM    661  N   VAL F 482      77.236   6.668  14.876  1.00  0.00           N  
ATOM    662  CA  VAL F 482      77.312   5.353  14.276  1.00  0.00           C  
ATOM    663  C   VAL F 482      78.767   5.203  13.839  1.00  0.00           C  
ATOM    664  O   VAL F 482      79.150   5.604  12.737  1.00  0.00           O  
ATOM    665  CB  VAL F 482      76.395   5.234  13.058  1.00  0.00           C  
ATOM    666  CG1 VAL F 482      76.638   3.913  12.379  1.00  0.00           C  
ATOM    667  CG2 VAL F 482      74.946   5.350  13.490  1.00  0.00           C  
ATOM    668  N   PRO F 483      79.603   4.637  14.715  1.00  0.00           N  
ATOM    669  CA  PRO F 483      81.033   4.416  14.489  1.00  0.00           C  
ATOM    670  C   PRO F 483      81.392   3.689  13.203  1.00  0.00           C  
ATOM    671  O   PRO F 483      82.475   3.902  12.638  1.00  0.00           O  
ATOM    672  CB  PRO F 483      81.462   3.641  15.727  1.00  0.00           C  
ATOM    673  CG  PRO F 483      80.519   4.139  16.768  1.00  0.00           C  
ATOM    674  CD  PRO F 483      79.202   4.143  16.039  1.00  0.00           C  
ATOM    675  N   ALA F 485      80.495   2.824  12.739  1.00  0.00           N  
ATOM    676  CA  ALA F 485      80.749   2.066  11.513  1.00  0.00           C  
ATOM    677  C   ALA F 485      81.224   2.983  10.389  1.00  0.00           C  
ATOM    678  O   ALA F 485      82.081   2.599   9.584  1.00  0.00           O  
ATOM    679  CB  ALA F 485      79.491   1.339  11.088  1.00  0.00           C  
ATOM    680  N   HIS F 486      80.665   4.193  10.352  1.00  0.00           N  
ATOM    681  CA  HIS F 486      81.021   5.161   9.334  1.00  0.00           C  
ATOM    682  C   HIS F 486      82.518   5.461   9.297  1.00  0.00           C  
ATOM    683  O   HIS F 486      83.117   5.495   8.230  1.00  0.00           O  
ATOM    684  CB  HIS F 486      80.242   6.460   9.533  1.00  0.00           C  
ATOM    685  CG  HIS F 486      78.834   6.433   9.002  1.00  0.00           C  
ATOM    686  ND1 HIS F 486      77.844   5.626   9.526  1.00  0.00           N  
ATOM    687  CD2 HIS F 486      78.239   7.160   8.028  1.00  0.00           C  
ATOM    688  CE1 HIS F 486      76.704   5.863   8.903  1.00  0.00           C  
ATOM    689  NE2 HIS F 486      76.916   6.790   7.989  1.00  0.00           N  
ATOM    690  N   ALA F 489      83.129   5.668  10.457  1.00  0.00           N  
ATOM    691  CA  ALA F 489      84.557   5.968  10.505  1.00  0.00           C  
ATOM    692  C   ALA F 489      85.368   4.719  10.229  1.00  0.00           C  
ATOM    693  O   ALA F 489      86.442   4.773   9.620  1.00  0.00           O  
ATOM    694  CB  ALA F 489      84.929   6.535  11.855  1.00  0.00           C  
ATOM    695  N   GLN F 490      84.852   3.581  10.673  1.00  0.00           N  
ATOM    696  CA  GLN F 490      85.550   2.318  10.465  1.00  0.00           C  
ATOM    697  C   GLN F 490      85.571   1.944   8.997  1.00  0.00           C  
ATOM    698  O   GLN F 490      86.623   1.599   8.443  1.00  0.00           O  
ATOM    699  CB  GLN F 490      84.860   1.222  11.254  1.00  0.00           C  
ATOM    700  CG  GLN F 490      85.047   1.330  12.729  1.00  0.00           C  
ATOM    701  CD  GLN F 490      84.330   0.235  13.460  1.00  0.00           C  
ATOM    702  OE1 GLN F 490      83.092   0.197  13.509  1.00  0.00           O  
ATOM    703  NE2 GLN F 490      85.103  -0.686  14.022  1.00  0.00           N  
ATOM    704  N   ALA F 494      84.392   2.005   8.380  1.00  0.00           N  
ATOM    705  CA  ALA F 494      84.249   1.699   6.962  1.00  0.00           C  
ATOM    706  C   ALA F 494      85.069   2.681   6.118  1.00  0.00           C  
ATOM    707  O   ALA F 494      85.727   2.291   5.158  1.00  0.00           O  
ATOM    708  CB  ALA F 494      82.770   1.754   6.569  1.00  0.00           C  
ATOM    709  N   ALA F 495      85.027   3.955   6.500  1.00  0.00           N  
ATOM    710  CA  ALA F 495      85.753   5.003   5.793  1.00  0.00           C  
ATOM    711  C   ALA F 495      87.238   4.705   5.721  1.00  0.00           C  
ATOM    712  O   ALA F 495      87.881   5.000   4.715  1.00  0.00           O  
ATOM    713  CB  ALA F 495      85.537   6.335   6.460  1.00  0.00           C  
ATOM    714  N   TRP F 496      87.792   4.124   6.782  1.00  0.00           N  
ATOM    715  CA  TRP F 496      89.217   3.812   6.784  1.00  0.00           C  
ATOM    716  C   TRP F 496      89.524   2.690   5.816  1.00  0.00           C  
ATOM    717  O   TRP F 496      90.489   2.761   5.039  1.00  0.00           O  
ATOM    718  CB  TRP F 496      89.723   3.406   8.172  1.00  0.00           C  
ATOM    719  CG  TRP F 496      91.152   2.952   8.105  1.00  0.00           C  
ATOM    720  CD1 TRP F 496      91.613   1.689   8.277  1.00  0.00           C  
ATOM    721  CD2 TRP F 496      92.288   3.740   7.739  1.00  0.00           C  
ATOM    722  NE1 TRP F 496      92.968   1.631   8.025  1.00  0.00           N  
ATOM    723  CE2 TRP F 496      93.407   2.877   7.680  1.00  0.00           C  
ATOM    724  CE3 TRP F 496      92.466   5.086   7.416  1.00  0.00           C  
ATOM    725  CZ2 TRP F 496      94.688   3.315   7.358  1.00  0.00           C  
ATOM    726  CZ3 TRP F 496      93.746   5.531   7.087  1.00  0.00           C  
ATOM    727  CH2 TRP F 496      94.843   4.639   7.048  1.00  0.00           C  
ATOM    728  N   MET F 498      88.715   1.635   5.857  1.00  0.00           N  
ATOM    729  CA  MET F 498      88.968   0.510   4.950  1.00  0.00           C  
ATOM    730  C   MET F 498      88.914   0.962   3.493  1.00  0.00           C  
ATOM    731  O   MET F 498      89.793   0.609   2.693  1.00  0.00           O  
ATOM    732  CB  MET F 498      87.969  -0.630   5.189  1.00  0.00           C  
ATOM    733  CG  MET F 498      88.177  -1.285   6.525  1.00  0.00           C  
ATOM    734  SD  MET F 498      87.120  -2.651   6.702  1.00  0.00           S  
ATOM    735  CE  MET F 498      85.807  -2.014   7.670  1.00  0.00           C  
ATOM    736  N   LEU F 499      87.908   1.762   3.140  1.00  0.00           N  
ATOM    737  CA  LEU F 499      87.825   2.199   1.759  1.00  0.00           C  
ATOM    738  C   LEU F 499      89.013   3.082   1.378  1.00  0.00           C  
ATOM    739  O   LEU F 499      89.495   3.007   0.252  1.00  0.00           O  
ATOM    740  CB  LEU F 499      86.493   2.905   1.497  1.00  0.00           C  
ATOM    741  CG  LEU F 499      85.243   2.032   1.702  1.00  0.00           C  
ATOM    742  CD1 LEU F 499      84.011   2.843   1.432  1.00  0.00           C  
ATOM    743  CD2 LEU F 499      85.276   0.816   0.791  1.00  0.00           C  
ATOM    744  N   GLN F 500      89.494   3.906   2.306  1.00  0.00           N  
ATOM    745  CA  GLN F 500      90.634   4.759   2.014  1.00  0.00           C  
ATOM    746  C   GLN F 500      91.813   3.916   1.581  1.00  0.00           C  
ATOM    747  O   GLN F 500      92.733   4.411   0.920  1.00  0.00           O  
ATOM    748  CB  GLN F 500      91.067   5.559   3.230  1.00  0.00           C  
ATOM    749  CG  GLN F 500      90.322   6.851   3.433  1.00  0.00           C  
ATOM    750  CD  GLN F 500      91.014   7.750   4.446  1.00  0.00           C  
ATOM    751  OE1 GLN F 500      92.195   8.080   4.295  1.00  0.00           O  
ATOM    752  NE2 GLN F 500      90.282   8.152   5.485  1.00  0.00           N  
ATOM    753  N   CYS F 841      91.806   2.642   1.960  1.00  0.00           N  
ATOM    754  CA  CYS F 841      92.910   1.752   1.602  1.00  0.00           C  
ATOM    755  C   CYS F 841      92.784   1.123   0.221  1.00  0.00           C  
ATOM    756  O   CYS F 841      93.756   0.566  -0.300  1.00  0.00           O  
ATOM    757  CB  CYS F 841      93.053   0.656   2.652  1.00  0.00           C  
ATOM    758  SG  CYS F 841      93.625   1.271   4.201  1.00  0.00           S  
ATOM    759  N   ILE F 844      91.595   1.197  -0.370  1.00  0.00           N  
ATOM    760  CA  ILE F 844      91.418   0.636  -1.693  1.00  0.00           C  
ATOM    761  C   ILE F 844      91.205   1.737  -2.721  1.00  0.00           C  
ATOM    762  O   ILE F 844      91.104   1.448  -3.906  1.00  0.00           O  
ATOM    763  CB  ILE F 844      90.241  -0.335  -1.770  1.00  0.00           C  
ATOM    764  CG1 ILE F 844      88.920   0.420  -1.641  1.00  0.00           C  
ATOM    765  CG2 ILE F 844      90.368  -1.392  -0.688  1.00  0.00           C  
ATOM    766  CD1 ILE F 844      87.707  -0.490  -1.721  1.00  0.00           C  
ATOM    767  N   VAL F 845      91.128   2.992  -2.281  1.00  0.00           N  
ATOM    768  CA  VAL F 845      90.971   4.094  -3.227  1.00  0.00           C  
ATOM    769  C   VAL F 845      92.368   4.622  -3.535  1.00  0.00           C  
ATOM    770  O   VAL F 845      93.186   4.750  -2.633  1.00  0.00           O  
ATOM    771  CB  VAL F 845      90.116   5.241  -2.653  1.00  0.00           C  
ATOM    772  CG1 VAL F 845      90.730   5.771  -1.388  1.00  0.00           C  
ATOM    773  CG2 VAL F 845      90.012   6.346  -3.666  1.00  0.00           C  
ATOM    774  N   TYR F 846      92.646   4.910  -4.804  1.00  0.00           N  
ATOM    775  CA  TYR F 846      93.959   5.409  -5.193  1.00  0.00           C  
ATOM    776  C   TYR F 846      94.088   6.904  -4.937  1.00  0.00           C  
ATOM    777  O   TYR F 846      93.099   7.637  -5.003  1.00  0.00           O  
ATOM    778  CB  TYR F 846      94.217   5.118  -6.666  1.00  0.00           C  
ATOM    779  CG  TYR F 846      94.137   3.654  -7.014  1.00  0.00           C  
ATOM    780  CD1 TYR F 846      95.073   2.741  -6.516  1.00  0.00           C  
ATOM    781  CD2 TYR F 846      93.106   3.170  -7.824  1.00  0.00           C  
ATOM    782  CE1 TYR F 846      94.985   1.379  -6.816  1.00  0.00           C  
ATOM    783  CE2 TYR F 846      93.006   1.810  -8.130  1.00  0.00           C  
ATOM    784  CZ  TYR F 846      93.952   0.916  -7.620  1.00  0.00           C  
ATOM    785  OH  TYR F 846      93.865  -0.437  -7.899  1.00  0.00           O  
ATOM    786  N   ILE F 847      95.307   7.366  -4.655  1.00  0.00           N  
ATOM    787  CA  ILE F 847      95.527   8.795  -4.384  1.00  0.00           C  
ATOM    788  C   ILE F 847      95.051   9.637  -5.560  1.00  0.00           C  
ATOM    789  O   ILE F 847      94.487  10.707  -5.365  1.00  0.00           O  
ATOM    790  CB  ILE F 847      97.021   9.107  -4.124  1.00  0.00           C  
ATOM    791  CG1 ILE F 847      97.620   8.040  -3.192  1.00  0.00           C  
ATOM    792  CG2 ILE F 847      97.153  10.486  -3.486  1.00  0.00           C  
ATOM    793  CD1 ILE F 847      99.135   8.088  -3.081  1.00  0.00           C  
ATOM    794  N   GLY F 848      95.287   9.144  -6.774  1.00  0.00           N  
ATOM    795  CA  GLY F 848      94.862   9.855  -7.966  1.00  0.00           C  
ATOM    796  C   GLY F 848      93.362  10.099  -8.003  1.00  0.00           C  
ATOM    797  O   GLY F 848      92.911  11.203  -8.284  1.00  0.00           O  
ATOM    798  N   GLU F 849      92.580   9.071  -7.707  1.00  0.00           N  
ATOM    799  CA  GLU F 849      91.138   9.210  -7.725  1.00  0.00           C  
ATOM    800  C   GLU F 849      90.674  10.298  -6.778  1.00  0.00           C  
ATOM    801  O   GLU F 849      89.632  10.911  -6.996  1.00  0.00           O  
ATOM    802  CB  GLU F 849      90.478   7.883  -7.354  1.00  0.00           C  
ATOM    803  CG  GLU F 849      90.842   6.744  -8.291  1.00  0.00           C  
ATOM    804  CD  GLU F 849      90.150   5.466  -7.929  1.00  0.00           C  
ATOM    805  OE1 GLU F 849      90.466   4.911  -6.855  1.00  0.00           O  
ATOM    806  OE2 GLU F 849      89.284   5.028  -8.716  1.00  0.00           O  
ATOM    807  N   LEU F 850      91.450  10.540  -5.725  1.00  0.00           N  
ATOM    808  CA  LEU F 850      91.098  11.561  -4.736  1.00  0.00           C  
ATOM    809  C   LEU F 850      91.490  12.959  -5.178  1.00  0.00           C  
ATOM    810  O   LEU F 850      90.685  13.888  -5.110  1.00  0.00           O  
ATOM    811  CB  LEU F 850      91.767  11.264  -3.389  1.00  0.00           C  
ATOM    812  CG  LEU F 850      91.175  10.180  -2.500  1.00  0.00           C  
ATOM    813  CD1 LEU F 850      92.064  10.020  -1.286  1.00  0.00           C  
ATOM    814  CD2 LEU F 850      89.751  10.530  -2.106  1.00  0.00           C  
ATOM    815  N   GLU F 851      92.738  13.094  -5.619  1.00  0.00           N  
ATOM    816  CA  GLU F 851      93.263  14.377  -6.066  1.00  0.00           C  
ATOM    817  C   GLU F 851      92.621  14.840  -7.367  1.00  0.00           C  
ATOM    818  O   GLU F 851      92.708  16.018  -7.720  1.00  0.00           O  
ATOM    819  CB  GLU F 851      94.797  14.322  -6.230  1.00  0.00           C  
ATOM    820  CG  GLU F 851      95.569  14.047  -4.917  1.00  0.00           C  
ATOM    821  CD  GLU F 851      96.954  14.707  -4.849  1.00  0.00           C  
ATOM    822  OE1 GLU F 851      97.724  14.578  -5.834  1.00  0.00           O  
ATOM    823  OE2 GLU F 851      97.272  15.340  -3.802  1.00  0.00           O  
ATOM    824  N   ARG F1082      91.970  13.919  -8.076  1.00  0.00           N  
ATOM    825  CA  ARG F1082      91.320  14.255  -9.343  1.00  0.00           C  
ATOM    826  C   ARG F1082      89.895  14.749  -9.111  1.00  0.00           C  
ATOM    827  O   ARG F1082      89.283  15.341  -9.995  1.00  0.00           O  
ATOM    828  CB  ARG F1082      91.316  13.046 -10.306  1.00  0.00           C  
ATOM    829  CG  ARG F1082      90.209  12.012 -10.059  1.00  0.00           C  
ATOM    830  CD  ARG F1082      90.114  10.957 -11.180  1.00  0.00           C  
ATOM    831  NE  ARG F1082      88.731  10.525 -11.429  1.00  0.00           N  
ATOM    832  CZ  ARG F1082      87.975   9.835 -10.574  1.00  0.00           C  
ATOM    833  NH1 ARG F1082      88.451   9.473  -9.390  1.00  0.00           N  
ATOM    834  NH2 ARG F1082      86.727   9.518 -10.902  1.00  0.00           N  
ATOM    835  N   MET F1083      89.377  14.510  -7.912  1.00  0.00           N  
ATOM    836  CA  MET F1083      88.028  14.939  -7.578  1.00  0.00           C  
ATOM    837  C   MET F1083      87.929  16.442  -7.780  1.00  0.00           C  
ATOM    838  O   MET F1083      88.644  17.204  -7.122  1.00  0.00           O  
ATOM    839  CB  MET F1083      87.699  14.607  -6.126  1.00  0.00           C  
ATOM    840  CG  MET F1083      86.215  14.477  -5.867  1.00  0.00           C  
ATOM    841  SD  MET F1083      85.645  12.757  -5.980  1.00  0.00           S  
ATOM    842  CE  MET F1083      86.085  12.302  -7.654  1.00  0.00           C  
ATOM    843  N   THR F1085      87.045  16.863  -8.688  1.00  0.00           N  
ATOM    844  CA  THR F1085      86.845  18.284  -9.011  1.00  0.00           C  
ATOM    845  C   THR F1085      86.312  19.097  -7.829  1.00  0.00           C  
ATOM    846  O   THR F1085      86.460  20.317  -7.808  1.00  0.00           O  
ATOM    847  CB  THR F1085      85.880  18.467 -10.228  1.00  0.00           C  
ATOM    848  OG1 THR F1085      86.402  17.767 -11.371  1.00  0.00           O  
ATOM    849  CG2 THR F1085      85.746  19.945 -10.585  1.00  0.00           C  
ATOM    850  N   GLN F1098      85.678  18.432  -6.860  1.00  0.00           N  
ATOM    851  CA  GLN F1098      85.165  19.124  -5.666  1.00  0.00           C  
ATOM    852  C   GLN F1098      86.389  19.365  -4.759  1.00  0.00           C  
ATOM    853  O   GLN F1098      86.371  20.214  -3.860  1.00  0.00           O  
ATOM    854  CB  GLN F1098      84.123  18.265  -4.933  1.00  0.00           C  
ATOM    855  CG  GLN F1098      83.367  18.984  -3.804  1.00  0.00           C  
ATOM    856  CD  GLN F1098      82.085  19.667  -4.266  1.00  0.00           C  
ATOM    857  OE1 GLN F1098      81.280  20.119  -3.444  1.00  0.00           O  
ATOM    858  NE2 GLN F1098      81.891  19.747  -5.584  1.00  0.00           N  
ATOM    859  N   PHE F1099      87.444  18.591  -5.017  1.00  0.00           N  
ATOM    860  CA  PHE F1099      88.699  18.713  -4.297  1.00  0.00           C  
ATOM    861  C   PHE F1099      89.525  19.812  -4.955  1.00  0.00           C  
ATOM    862  O   PHE F1099      89.888  20.785  -4.308  1.00  0.00           O  
ATOM    863  CB  PHE F1099      89.504  17.412  -4.341  1.00  0.00           C  
ATOM    864  CG  PHE F1099      90.986  17.625  -4.135  1.00  0.00           C  
ATOM    865  CD1 PHE F1099      91.478  18.079  -2.910  1.00  0.00           C  
ATOM    866  CD2 PHE F1099      91.883  17.424  -5.182  1.00  0.00           C  
ATOM    867  CE1 PHE F1099      92.843  18.343  -2.732  1.00  0.00           C  
ATOM    868  CE2 PHE F1099      93.250  17.683  -5.023  1.00  0.00           C  
ATOM    869  CZ  PHE F1099      93.736  18.141  -3.791  1.00  0.00           C  
ATOM    870  N   LYS F1100      89.819  19.646  -6.243  1.00  0.00           N  
ATOM    871  CA  LYS F1100      90.616  20.619  -6.996  1.00  0.00           C  
ATOM    872  C   LYS F1100      90.048  22.050  -6.918  1.00  0.00           C  
ATOM    873  O   LYS F1100      90.748  23.026  -7.227  1.00  0.00           O  
ATOM    874  CB  LYS F1100      90.722  20.188  -8.463  1.00  0.00           C  
ATOM    875  CG  LYS F1100      91.201  18.756  -8.652  1.00  0.00           C  
ATOM    876  CD  LYS F1100      91.052  18.293 -10.102  1.00  0.00           C  
ATOM    877  CE  LYS F1100      92.189  18.770 -10.999  1.00  0.00           C  
ATOM    878  NZ  LYS F1100      92.280  20.247 -11.110  1.00  0.00           N  
ATOM    879  N   GLU F1101      88.786  22.165  -6.502  1.00  0.00           N  
ATOM    880  CA  GLU F1101      88.108  23.461  -6.369  1.00  0.00           C  
ATOM    881  C   GLU F1101      88.583  24.257  -5.150  1.00  0.00           C  
ATOM    882  O   GLU F1101      89.062  25.387  -5.283  1.00  0.00           O  
ATOM    883  CB  GLU F1101      86.578  23.268  -6.287  1.00  0.00           C  
ATOM    884  CG  GLU F1101      85.837  23.298  -7.635  1.00  0.00           C  
ATOM    885  CD  GLU F1101      84.322  23.141  -7.492  1.00  0.00           C  
ATOM    886  OE1 GLU F1101      83.856  22.023  -7.168  1.00  0.00           O  
ATOM    887  OE2 GLU F1101      83.598  24.143  -7.692  1.00  0.00           O  
ATOM    888  N   LYS F1102      88.450  23.660  -3.967  1.00  0.00           N  
ATOM    889  CA  LYS F1102      88.853  24.316  -2.720  1.00  0.00           C  
ATOM    890  C   LYS F1102      90.354  24.187  -2.404  1.00  0.00           C  
ATOM    891  O   LYS F1102      90.860  24.858  -1.496  1.00  0.00           O  
ATOM    892  CB  LYS F1102      88.026  23.763  -1.552  1.00  0.00           C  
ATOM    893  CG  LYS F1102      86.516  23.917  -1.713  1.00  0.00           C  
ATOM    894  CD  LYS F1102      85.792  23.560  -0.424  1.00  0.00           C  
ATOM    895  CE  LYS F1102      84.288  23.707  -0.572  1.00  0.00           C  
ATOM    896  NZ  LYS F1102      83.582  23.486   0.723  1.00  0.00           N  
ATOM    897  N   SER F1103      91.051  23.332  -3.159  1.00  0.00           N  
ATOM    898  CA  SER F1103      92.491  23.098  -2.982  1.00  0.00           C  
ATOM    899  C   SER F1103      93.343  24.091  -3.777  1.00  0.00           C  
ATOM    900  O   SER F1103      94.575  24.011  -3.789  1.00  0.00           O  
ATOM    901  CB  SER F1103      92.862  21.657  -3.392  1.00  0.00           C  
ATOM    902  OG  SER F1103      92.729  21.428  -4.789  1.00  0.00           O  
ATOM    903  N   ALA F1104      92.673  25.028  -4.439  1.00  0.00           N  
ATOM    904  CA  ALA F1104      93.346  26.044  -5.236  1.00  0.00           C  
ATOM    905  C   ALA F1104      93.396  27.397  -4.507  1.00  0.00           C  
ATOM    906  O   ALA F1104      94.404  28.105  -4.571  1.00  0.00           O  
ATOM    907  CB  ALA F1104      92.636  26.190  -6.585  1.00  0.00           C  
ATOM    908  N   GLY F1105      92.310  27.740  -3.812  1.00  0.00           N  
ATOM    909  CA  GLY F1105      92.234  29.003  -3.088  1.00  0.00           C  
ATOM    910  C   GLY F1105      92.546  28.933  -1.599  1.00  0.00           C  
ATOM    911  O   GLY F1105      91.668  29.176  -0.762  1.00  0.00           O  
ATOM    912  N   ALA F1106      93.799  28.595  -1.282  1.00  0.00           N  
ATOM    913  CA  ALA F1106      94.293  28.486   0.097  1.00  0.00           C  
ATOM    914  C   ALA F1106      95.778  28.087   0.147  1.00  0.00           C  
ATOM    915  O   ALA F1106      96.315  27.526  -0.815  1.00  0.00           O  
ATOM    916  CB  ALA F1106      93.457  27.469   0.877  1.00  0.00           C  
ATOM    917  N   ALA F1107      96.431  28.390   1.270  1.00  0.00           N  
ATOM    918  CA  ALA F1107      97.843  28.055   1.474  1.00  0.00           C  
ATOM    919  C   ALA F1107      97.938  26.611   1.976  1.00  0.00           C  
ATOM    920  O   ALA F1107      98.718  25.803   1.459  1.00  0.00           O  
ATOM    921  CB  ALA F1107      98.471  29.008   2.494  1.00  0.00           C  
ATOM    922  N   ALA F1179      97.127  26.304   2.987  1.00  0.00           N  
ATOM    923  CA  ALA F1179      97.068  24.967   3.574  1.00  0.00           C  
ATOM    924  C   ALA F1179      95.633  24.612   3.995  1.00  0.00           C  
ATOM    925  O   ALA F1179      95.013  25.326   4.790  1.00  0.00           O  
ATOM    926  CB  ALA F1179      98.003  24.883   4.775  1.00  0.00           C  
ATOM    927  N   ALA F1192      95.114  23.508   3.452  1.00  0.00           N  
ATOM    928  CA  ALA F1192      93.764  23.041   3.766  1.00  0.00           C  
ATOM    929  C   ALA F1192      93.830  21.763   4.608  1.00  0.00           C  
ATOM    930  O   ALA F1192      94.854  21.070   4.628  1.00  0.00           O  
ATOM    931  CB  ALA F1192      92.993  22.783   2.479  1.00  0.00           C  
ATOM    932  N   ALA F1193      92.743  21.473   5.318  1.00  0.00           N  
ATOM    933  CA  ALA F1193      92.667  20.276   6.146  1.00  0.00           C  
ATOM    934  C   ALA F1193      92.742  19.078   5.221  1.00  0.00           C  
ATOM    935  O   ALA F1193      92.158  19.084   4.138  1.00  0.00           O  
ATOM    936  CB  ALA F1193      91.353  20.239   6.925  1.00  0.00           C  
ATOM    937  N   ALA F1194      93.463  18.049   5.637  1.00  0.00           N  
ATOM    938  CA  ALA F1194      93.578  16.849   4.823  1.00  0.00           C  
ATOM    939  C   ALA F1194      92.180  16.251   4.646  1.00  0.00           C  
ATOM    940  O   ALA F1194      91.961  15.424   3.771  1.00  0.00           O  
ATOM    941  CB  ALA F1194      94.508  15.847   5.498  1.00  0.00           C  
ATOM    942  N   GLY F1195      91.239  16.685   5.478  1.00  0.00           N  
ATOM    943  CA  GLY F1195      89.882  16.179   5.398  1.00  0.00           C  
ATOM    944  C   GLY F1195      89.176  16.595   4.127  1.00  0.00           C  
ATOM    945  O   GLY F1195      88.247  15.929   3.675  1.00  0.00           O  
ATOM    946  N   LEU F1196      89.620  17.707   3.553  1.00  0.00           N  
ATOM    947  CA  LEU F1196      89.042  18.234   2.323  1.00  0.00           C  
ATOM    948  C   LEU F1196      89.482  17.397   1.139  1.00  0.00           C  
ATOM    949  O   LEU F1196      88.983  17.572   0.035  1.00  0.00           O  
ATOM    950  CB  LEU F1196      89.500  19.668   2.106  1.00  0.00           C  
ATOM    951  CG  LEU F1196      88.437  20.748   2.135  1.00  0.00           C  
ATOM    952  CD1 LEU F1196      87.640  20.667   3.412  1.00  0.00           C  
ATOM    953  CD2 LEU F1196      89.125  22.090   2.022  1.00  0.00           C  
ATOM    954  N   LEU F1198      90.432  16.499   1.367  1.00  0.00           N  
ATOM    955  CA  LEU F1198      90.922  15.634   0.302  1.00  0.00           C  
ATOM    956  C   LEU F1198      90.583  14.173   0.593  1.00  0.00           C  
ATOM    957  O   LEU F1198      90.675  13.323  -0.290  1.00  0.00           O  
ATOM    958  CB  LEU F1198      92.439  15.769   0.159  1.00  0.00           C  
ATOM    959  CG  LEU F1198      93.187  14.626  -0.549  1.00  0.00           C  
ATOM    960  CD1 LEU F1198      92.864  14.631  -2.024  1.00  0.00           C  
ATOM    961  CD2 LEU F1198      94.683  14.775  -0.348  1.00  0.00           C  
ATOM    962  N   THR F1199      90.178  13.880   1.823  1.00  0.00           N  
ATOM    963  CA  THR F1199      89.889  12.511   2.174  1.00  0.00           C  
ATOM    964  C   THR F1199      88.465  12.220   2.558  1.00  0.00           C  
ATOM    965  O   THR F1199      88.185  11.149   3.074  1.00  0.00           O  
ATOM    966  CB  THR F1199      90.815  12.048   3.303  1.00  0.00           C  
ATOM    967  OG1 THR F1199      90.649  12.903   4.435  1.00  0.00           O  
ATOM    968  CG2 THR F1199      92.270  12.078   2.849  1.00  0.00           C  
ATOM    969  N   TYR F1200      87.561  13.156   2.308  1.00  0.00           N  
ATOM    970  CA  TYR F1200      86.163  12.912   2.659  1.00  0.00           C  
ATOM    971  C   TYR F1200      85.456  11.962   1.692  1.00  0.00           C  
ATOM    972  O   TYR F1200      84.480  11.317   2.067  1.00  0.00           O  
ATOM    973  CB  TYR F1200      85.363  14.220   2.747  1.00  0.00           C  
ATOM    974  CG  TYR F1200      85.132  14.910   1.427  1.00  0.00           C  
ATOM    975  CD1 TYR F1200      84.033  14.588   0.621  1.00  0.00           C  
ATOM    976  CD2 TYR F1200      86.043  15.872   0.963  1.00  0.00           C  
ATOM    977  CE1 TYR F1200      83.853  15.211  -0.616  1.00  0.00           C  
ATOM    978  CE2 TYR F1200      85.876  16.495  -0.268  1.00  0.00           C  
ATOM    979  CZ  TYR F1200      84.783  16.160  -1.053  1.00  0.00           C  
ATOM    980  OH  TYR F1200      84.660  16.776  -2.278  1.00  0.00           O  
ATOM    981  N   PRO F1201      85.925  11.872   0.434  1.00  0.00           N  
ATOM    982  CA  PRO F1201      85.246  10.963  -0.489  1.00  0.00           C  
ATOM    983  C   PRO F1201      85.081   9.575   0.104  1.00  0.00           C  
ATOM    984  O   PRO F1201      83.956   9.072   0.184  1.00  0.00           O  
ATOM    985  CB  PRO F1201      86.146  10.991  -1.711  1.00  0.00           C  
ATOM    986  CG  PRO F1201      86.547  12.435  -1.745  1.00  0.00           C  
ATOM    987  CD  PRO F1201      86.923  12.683  -0.286  1.00  0.00           C  
ATOM    988  N   PRO F1202      86.185   8.944   0.548  1.00  0.00           N  
ATOM    989  CA  PRO F1202      86.088   7.609   1.126  1.00  0.00           C  
ATOM    990  C   PRO F1202      85.057   7.522   2.236  1.00  0.00           C  
ATOM    991  O   PRO F1202      84.389   6.502   2.388  1.00  0.00           O  
ATOM    992  CB  PRO F1202      87.504   7.346   1.606  1.00  0.00           C  
ATOM    993  CG  PRO F1202      88.333   8.073   0.588  1.00  0.00           C  
ATOM    994  CD  PRO F1202      87.589   9.384   0.507  1.00  0.00           C  
ATOM    995  N   LEU F1203      84.911   8.592   3.009  1.00  0.00           N  
ATOM    996  CA  LEU F1203      83.937   8.608   4.109  1.00  0.00           C  
ATOM    997  C   LEU F1203      82.513   8.724   3.579  1.00  0.00           C  
ATOM    998  O   LEU F1203      81.593   8.097   4.089  1.00  0.00           O  
ATOM    999  CB  LEU F1203      84.234   9.772   5.069  1.00  0.00           C  
ATOM   1000  CG  LEU F1203      83.172  10.093   6.125  1.00  0.00           C  
ATOM   1001  CD1 LEU F1203      82.857   8.882   6.958  1.00  0.00           C  
ATOM   1002  CD2 LEU F1203      83.670  11.236   6.983  1.00  0.00           C  
ATOM   1003  N   MET F1204      82.345   9.546   2.555  1.00  0.00           N  
ATOM   1004  CA  MET F1204      81.046   9.746   1.937  1.00  0.00           C  
ATOM   1005  C   MET F1204      80.598   8.442   1.306  1.00  0.00           C  
ATOM   1006  O   MET F1204      79.436   8.040   1.424  1.00  0.00           O  
ATOM   1007  CB  MET F1204      81.154  10.794   0.856  1.00  0.00           C  
ATOM   1008  CG  MET F1204      79.931  10.902  -0.018  1.00  0.00           C  
ATOM   1009  SD  MET F1204      80.346  11.874  -1.487  1.00  0.00           S  
ATOM   1010  CE  MET F1204      80.021  13.499  -0.799  1.00  0.00           C  
ATOM   1011  N   ALA F1205      81.531   7.800   0.607  1.00  0.00           N  
ATOM   1012  CA  ALA F1205      81.264   6.511  -0.028  1.00  0.00           C  
ATOM   1013  C   ALA F1205      80.771   5.534   1.031  1.00  0.00           C  
ATOM   1014  O   ALA F1205      79.808   4.801   0.816  1.00  0.00           O  
ATOM   1015  CB  ALA F1205      82.531   5.965  -0.680  1.00  0.00           C  
ATOM   1016  N   ALA F1206      81.435   5.524   2.180  1.00  0.00           N  
ATOM   1017  CA  ALA F1206      81.032   4.642   3.252  1.00  0.00           C  
ATOM   1018  C   ALA F1206      79.625   4.941   3.759  1.00  0.00           C  
ATOM   1019  O   ALA F1206      78.870   4.030   4.025  1.00  0.00           O  
ATOM   1020  CB  ALA F1206      82.027   4.726   4.381  1.00  0.00           C  
ATOM   1021  N   ASP F1207      79.267   6.212   3.888  1.00  0.00           N  
ATOM   1022  CA  ASP F1207      77.934   6.561   4.384  1.00  0.00           C  
ATOM   1023  C   ASP F1207      76.875   5.860   3.551  1.00  0.00           C  
ATOM   1024  O   ASP F1207      75.916   5.290   4.064  1.00  0.00           O  
ATOM   1025  CB  ASP F1207      77.669   8.079   4.301  1.00  0.00           C  
ATOM   1026  CG  ASP F1207      78.733   8.919   5.014  1.00  0.00           C  
ATOM   1027  OD1 ASP F1207      79.318   8.451   6.018  1.00  0.00           O  
ATOM   1028  OD2 ASP F1207      78.964  10.069   4.571  1.00  0.00           O  
ATOM   1029  N   ILE F1208      77.069   5.921   2.240  1.00  0.00           N  
ATOM   1030  CA  ILE F1208      76.144   5.336   1.271  1.00  0.00           C  
ATOM   1031  C   ILE F1208      76.240   3.803   1.277  1.00  0.00           C  
ATOM   1032  O   ILE F1208      75.275   3.120   1.632  1.00  0.00           O  
ATOM   1033  CB  ILE F1208      76.440   5.872  -0.171  1.00  0.00           C  
ATOM   1034  CG1 ILE F1208      76.258   7.392  -0.209  1.00  0.00           C  
ATOM   1035  CG2 ILE F1208      75.496   5.246  -1.172  1.00  0.00           C  
ATOM   1036  CD1 ILE F1208      76.639   7.997  -1.528  1.00  0.00           C  
ATOM   1037  N   LEU F1209      77.401   3.264   0.904  1.00  0.00           N  
ATOM   1038  CA  LEU F1209      77.564   1.816   0.845  1.00  0.00           C  
ATOM   1039  C   LEU F1209      77.191   1.033   2.104  1.00  0.00           C  
ATOM   1040  O   LEU F1209      76.769  -0.113   2.008  1.00  0.00           O  
ATOM   1041  CB  LEU F1209      78.991   1.435   0.444  1.00  0.00           C  
ATOM   1042  CG  LEU F1209      79.653   2.078  -0.771  1.00  0.00           C  
ATOM   1043  CD1 LEU F1209      80.839   1.234  -1.140  1.00  0.00           C  
ATOM   1044  CD2 LEU F1209      78.693   2.191  -1.940  1.00  0.00           C  
ATOM   1045  N   LEU F1210      77.330   1.622   3.284  1.00  0.00           N  
ATOM   1046  CA  LEU F1210      77.018   0.891   4.514  1.00  0.00           C  
ATOM   1047  C   LEU F1210      75.587   0.435   4.663  1.00  0.00           C  
ATOM   1048  O   LEU F1210      75.329  -0.470   5.447  1.00  0.00           O  
ATOM   1049  CB  LEU F1210      77.370   1.715   5.750  1.00  0.00           C  
ATOM   1050  CG  LEU F1210      78.808   1.629   6.244  1.00  0.00           C  
ATOM   1051  CD1 LEU F1210      79.025   2.676   7.288  1.00  0.00           C  
ATOM   1052  CD2 LEU F1210      79.074   0.252   6.775  1.00  0.00           C  
ATOM   1053  N   TYR F1211      74.651   1.035   3.930  1.00  0.00           N  
ATOM   1054  CA  TYR F1211      73.240   0.653   4.085  1.00  0.00           C  
ATOM   1055  C   TYR F1211      72.626  -0.055   2.885  1.00  0.00           C  
ATOM   1056  O   TYR F1211      71.405  -0.190   2.801  1.00  0.00           O  
ATOM   1057  CB  TYR F1211      72.417   1.899   4.447  1.00  0.00           C  
ATOM   1058  CG  TYR F1211      72.884   2.558   5.731  1.00  0.00           C  
ATOM   1059  CD1 TYR F1211      72.562   2.003   6.975  1.00  0.00           C  
ATOM   1060  CD2 TYR F1211      73.719   3.685   5.706  1.00  0.00           C  
ATOM   1061  CE1 TYR F1211      73.064   2.548   8.163  1.00  0.00           C  
ATOM   1062  CE2 TYR F1211      74.228   4.237   6.893  1.00  0.00           C  
ATOM   1063  CZ  TYR F1211      73.897   3.661   8.114  1.00  0.00           C  
ATOM   1064  OH  TYR F1211      74.404   4.200   9.274  1.00  0.00           O  
ATOM   1065  N   ASN F1291      73.486  -0.535   1.986  1.00  0.00           N  
ATOM   1066  CA  ASN F1291      73.053  -1.219   0.771  1.00  0.00           C  
ATOM   1067  C   ASN F1291      72.088  -0.331   0.007  1.00  0.00           C  
ATOM   1068  O   ASN F1291      71.257  -0.814  -0.761  1.00  0.00           O  
ATOM   1069  CB  ASN F1291      72.362  -2.557   1.092  1.00  0.00           C  
ATOM   1070  CG  ASN F1291      73.337  -3.627   1.572  1.00  0.00           C  
ATOM   1071  OD1 ASN F1291      73.530  -3.818   2.780  1.00  0.00           O  
ATOM   1072  ND2 ASN F1291      73.968  -4.322   0.626  1.00  0.00           N  
ATOM   1073  N   THR F1292      72.208   0.976   0.215  1.00  0.00           N  
ATOM   1074  CA  THR F1292      71.331   1.936  -0.437  1.00  0.00           C  
ATOM   1075  C   THR F1292      71.365   1.748  -1.946  1.00  0.00           C  
ATOM   1076  O   THR F1292      72.416   1.450  -2.535  1.00  0.00           O  
ATOM   1077  CB  THR F1292      71.724   3.388  -0.074  1.00  0.00           C  
ATOM   1078  OG1 THR F1292      72.634   3.908  -1.048  1.00  0.00           O  
ATOM   1079  CG2 THR F1292      72.401   3.429   1.286  1.00  0.00           C  
ATOM   1080  N   ASP F1293      70.189   1.899  -2.551  1.00  0.00           N  
ATOM   1081  CA  ASP F1293      69.992   1.745  -3.997  1.00  0.00           C  
ATOM   1082  C   ASP F1293      69.989   3.094  -4.723  1.00  0.00           C  
ATOM   1083  O   ASP F1293      70.623   3.272  -5.773  1.00  0.00           O  
ATOM   1084  CB  ASP F1293      68.647   1.059  -4.262  1.00  0.00           C  
ATOM   1085  CG  ASP F1293      68.596  -0.354  -3.733  1.00  0.00           C  
ATOM   1086  OD1 ASP F1293      69.214  -1.240  -4.367  1.00  0.00           O  
ATOM   1087  OD2 ASP F1293      67.950  -0.577  -2.679  1.00  0.00           O  
ATOM   1088  N   ILE F1294      69.262   4.040  -4.150  1.00  0.00           N  
ATOM   1089  CA  ILE F1294      69.141   5.345  -4.745  1.00  0.00           C  
ATOM   1090  C   ILE F1294      69.700   6.426  -3.845  1.00  0.00           C  
ATOM   1091  O   ILE F1294      69.395   6.486  -2.650  1.00  0.00           O  
ATOM   1092  CB  ILE F1294      67.669   5.663  -5.020  1.00  0.00           C  
ATOM   1093  CG1 ILE F1294      67.063   4.584  -5.907  1.00  0.00           C  
ATOM   1094  CG2 ILE F1294      67.548   7.016  -5.696  1.00  0.00           C  
ATOM   1095  CD1 ILE F1294      65.556   4.590  -5.909  1.00  0.00           C  
ATOM   1096  N   VAL F1295      70.521   7.286  -4.431  1.00  0.00           N  
ATOM   1097  CA  VAL F1295      71.104   8.390  -3.698  1.00  0.00           C  
ATOM   1098  C   VAL F1295      70.678   9.660  -4.404  1.00  0.00           C  
ATOM   1099  O   VAL F1295      71.178   9.984  -5.475  1.00  0.00           O  
ATOM   1100  CB  VAL F1295      72.649   8.299  -3.673  1.00  0.00           C  
ATOM   1101  CG1 VAL F1295      73.220   9.414  -2.825  1.00  0.00           C  
ATOM   1102  CG2 VAL F1295      73.079   6.950  -3.123  1.00  0.00           C  
ATOM   1103  N   PRO F1296      69.700  10.369  -3.834  1.00  0.00           N  
ATOM   1104  CA  PRO F1296      69.212  11.614  -4.420  1.00  0.00           C  
ATOM   1105  C   PRO F1296      70.295  12.683  -4.328  1.00  0.00           C  
ATOM   1106  O   PRO F1296      70.597  13.164  -3.244  1.00  0.00           O  
ATOM   1107  CB  PRO F1296      68.001  11.951  -3.548  1.00  0.00           C  
ATOM   1108  CG  PRO F1296      68.380  11.380  -2.215  1.00  0.00           C  
ATOM   1109  CD  PRO F1296      68.937  10.033  -2.621  1.00  0.00           C  
ATOM   1110  N   VAL F1297      70.892  13.048  -5.456  1.00  0.00           N  
ATOM   1111  CA  VAL F1297      71.930  14.070  -5.434  1.00  0.00           C  
ATOM   1112  C   VAL F1297      71.762  15.095  -6.546  1.00  0.00           C  
ATOM   1113  O   VAL F1297      71.063  14.847  -7.529  1.00  0.00           O  
ATOM   1114  CB  VAL F1297      73.330  13.455  -5.591  1.00  0.00           C  
ATOM   1115  CG1 VAL F1297      73.588  12.458  -4.490  1.00  0.00           C  
ATOM   1116  CG2 VAL F1297      73.452  12.808  -6.966  1.00  0.00           C  
ATOM   1117  N   GLY F1298      72.422  16.240  -6.378  1.00  0.00           N  
ATOM   1118  CA  GLY F1298      72.379  17.294  -7.378  1.00  0.00           C  
ATOM   1119  C   GLY F1298      73.388  16.996  -8.478  1.00  0.00           C  
ATOM   1120  O   GLY F1298      74.271  16.157  -8.292  1.00  0.00           O  
ATOM   1121  N   GLU F1299      73.274  17.674  -9.618  1.00  0.00           N  
ATOM   1122  CA  GLU F1299      74.186  17.439 -10.743  1.00  0.00           C  
ATOM   1123  C   GLU F1299      75.649  17.719 -10.370  1.00  0.00           C  
ATOM   1124  O   GLU F1299      76.576  17.162 -10.964  1.00  0.00           O  
ATOM   1125  CB  GLU F1299      73.787  18.303 -11.950  1.00  0.00           C  
ATOM   1126  CG  GLU F1299      72.287  18.345 -12.245  1.00  0.00           C  
ATOM   1127  CD  GLU F1299      71.554  19.435 -11.464  1.00  0.00           C  
ATOM   1128  OE1 GLU F1299      71.630  19.439 -10.217  1.00  0.00           O  
ATOM   1129  OE2 GLU F1299      70.903  20.297 -12.098  1.00  0.00           O  
ATOM   1130  N   ASP F1300      75.839  18.576  -9.372  1.00  0.00           N  
ATOM   1131  CA  ASP F1300      77.167  18.955  -8.898  1.00  0.00           C  
ATOM   1132  C   ASP F1300      77.819  17.874  -8.031  1.00  0.00           C  
ATOM   1133  O   ASP F1300      78.990  17.981  -7.666  1.00  0.00           O  
ATOM   1134  CB  ASP F1300      77.063  20.253  -8.095  1.00  0.00           C  
ATOM   1135  CG  ASP F1300      76.006  20.176  -7.000  1.00  0.00           C  
ATOM   1136  OD1 ASP F1300      74.816  19.941  -7.326  1.00  0.00           O  
ATOM   1137  OD2 ASP F1300      76.364  20.347  -5.810  1.00  0.00           O  
ATOM   1138  N   GLN F1301      77.055  16.840  -7.693  1.00  0.00           N  
ATOM   1139  CA  GLN F1301      77.561  15.755  -6.860  1.00  0.00           C  
ATOM   1140  C   GLN F1301      77.608  14.415  -7.601  1.00  0.00           C  
ATOM   1141  O   GLN F1301      78.145  13.434  -7.087  1.00  0.00           O  
ATOM   1142  CB  GLN F1301      76.699  15.640  -5.597  1.00  0.00           C  
ATOM   1143  CG  GLN F1301      76.858  16.815  -4.630  1.00  0.00           C  
ATOM   1144  CD  GLN F1301      77.653  16.442  -3.374  1.00  0.00           C  
ATOM   1145  OE1 GLN F1301      78.147  17.313  -2.643  1.00  0.00           O  
ATOM   1146  NE2 GLN F1301      77.767  15.139  -3.114  1.00  0.00           N  
ATOM   1147  N   LYS F1302      77.051  14.375  -8.808  1.00  0.00           N  
ATOM   1148  CA  LYS F1302      77.047  13.153  -9.609  1.00  0.00           C  
ATOM   1149  C   LYS F1302      78.445  12.550  -9.624  1.00  0.00           C  
ATOM   1150  O   LYS F1302      78.633  11.361  -9.381  1.00  0.00           O  
ATOM   1151  CB  LYS F1302      76.603  13.457 -11.048  1.00  0.00           C  
ATOM   1152  CG  LYS F1302      76.783  12.297 -12.035  1.00  0.00           C  
ATOM   1153  CD  LYS F1302      75.738  11.200 -11.849  1.00  0.00           C  
ATOM   1154  CE  LYS F1302      74.361  11.664 -12.309  1.00  0.00           C  
ATOM   1155  NZ  LYS F1302      73.334  10.576 -12.256  1.00  0.00           N  
ATOM   1156  N   GLN F1303      79.427  13.391  -9.905  1.00  0.00           N  
ATOM   1157  CA  GLN F1303      80.814  12.965  -9.957  1.00  0.00           C  
ATOM   1158  C   GLN F1303      81.202  12.215  -8.686  1.00  0.00           C  
ATOM   1159  O   GLN F1303      82.041  11.322  -8.723  1.00  0.00           O  
ATOM   1160  CB  GLN F1303      81.706  14.189 -10.125  1.00  0.00           C  
ATOM   1161  CG  GLN F1303      83.155  13.891 -10.391  1.00  0.00           C  
ATOM   1162  CD  GLN F1303      84.053  15.042  -9.972  1.00  0.00           C  
ATOM   1163  OE1 GLN F1303      83.753  16.213 -10.233  1.00  0.00           O  
ATOM   1164  NE2 GLN F1303      85.166  14.715  -9.321  1.00  0.00           N  
ATOM   1165  N   HIS F1304      80.593  12.585  -7.561  1.00  0.00           N  
ATOM   1166  CA  HIS F1304      80.886  11.936  -6.284  1.00  0.00           C  
ATOM   1167  C   HIS F1304      80.280  10.552  -6.207  1.00  0.00           C  
ATOM   1168  O   HIS F1304      80.919   9.619  -5.727  1.00  0.00           O  
ATOM   1169  CB  HIS F1304      80.372  12.764  -5.104  1.00  0.00           C  
ATOM   1170  CG  HIS F1304      81.259  13.913  -4.746  1.00  0.00           C  
ATOM   1171  ND1 HIS F1304      82.630  13.790  -4.650  1.00  0.00           N  
ATOM   1172  CD2 HIS F1304      80.976  15.202  -4.447  1.00  0.00           C  
ATOM   1173  CE1 HIS F1304      83.152  14.954  -4.308  1.00  0.00           C  
ATOM   1174  NE2 HIS F1304      82.170  15.829  -4.178  1.00  0.00           N  
ATOM   1175  N   ILE F1306      79.041  10.417  -6.659  1.00  0.00           N  
ATOM   1176  CA  ILE F1306      78.401   9.117  -6.647  1.00  0.00           C  
ATOM   1177  C   ILE F1306      79.174   8.178  -7.551  1.00  0.00           C  
ATOM   1178  O   ILE F1306      79.200   6.974  -7.324  1.00  0.00           O  
ATOM   1179  CB  ILE F1306      76.982   9.192  -7.145  1.00  0.00           C  
ATOM   1180  CG1 ILE F1306      76.189  10.130  -6.257  1.00  0.00           C  
ATOM   1181  CG2 ILE F1306      76.358   7.822  -7.109  1.00  0.00           C  
ATOM   1182  CD1 ILE F1306      76.118   9.665  -4.836  1.00  0.00           C  
ATOM   1183  N   GLU F1310      79.803   8.736  -8.579  1.00  0.00           N  
ATOM   1184  CA  GLU F1310      80.590   7.936  -9.506  1.00  0.00           C  
ATOM   1185  C   GLU F1310      81.708   7.228  -8.756  1.00  0.00           C  
ATOM   1186  O   GLU F1310      81.861   6.012  -8.861  1.00  0.00           O  
ATOM   1187  CB  GLU F1310      81.185   8.808 -10.630  1.00  0.00           C  
ATOM   1188  CG  GLU F1310      80.169   9.332 -11.664  1.00  0.00           C  
ATOM   1189  CD  GLU F1310      79.415   8.213 -12.394  1.00  0.00           C  
ATOM   1190  OE1 GLU F1310      80.080   7.301 -12.947  1.00  0.00           O  
ATOM   1191  OE2 GLU F1310      78.156   8.253 -12.413  1.00  0.00           O  
ATOM   1192  N   LEU F1312      82.483   7.983  -7.986  1.00  0.00           N  
ATOM   1193  CA  LEU F1312      83.590   7.401  -7.225  1.00  0.00           C  
ATOM   1194  C   LEU F1312      83.111   6.338  -6.244  1.00  0.00           C  
ATOM   1195  O   LEU F1312      83.712   5.274  -6.158  1.00  0.00           O  
ATOM   1196  CB  LEU F1312      84.330   8.483  -6.452  1.00  0.00           C  
ATOM   1197  CG  LEU F1312      85.479   7.972  -5.592  1.00  0.00           C  
ATOM   1198  CD1 LEU F1312      86.630   7.519  -6.477  1.00  0.00           C  
ATOM   1199  CD2 LEU F1312      85.944   9.073  -4.671  1.00  0.00           C  
ATOM   1200  N   THR F1314      82.045   6.629  -5.502  1.00  0.00           N  
ATOM   1201  CA  THR F1314      81.535   5.653  -4.564  1.00  0.00           C  
ATOM   1202  C   THR F1314      81.043   4.391  -5.272  1.00  0.00           C  
ATOM   1203  O   THR F1314      81.051   3.289  -4.702  1.00  0.00           O  
ATOM   1204  CB  THR F1314      80.414   6.240  -3.643  1.00  0.00           C  
ATOM   1205  OG1 THR F1314      79.338   5.293  -3.504  1.00  0.00           O  
ATOM   1206  CG2 THR F1314      79.902   7.533  -4.181  1.00  0.00           C  
ATOM   1207  N   ARG F1316      80.628   4.528  -6.524  1.00  0.00           N  
ATOM   1208  CA  ARG F1316      80.173   3.356  -7.281  1.00  0.00           C  
ATOM   1209  C   ARG F1316      81.384   2.510  -7.613  1.00  0.00           C  
ATOM   1210  O   ARG F1316      81.379   1.309  -7.382  1.00  0.00           O  
ATOM   1211  CB  ARG F1316      79.447   3.774  -8.571  1.00  0.00           C  
ATOM   1212  CG  ARG F1316      77.981   4.169  -8.356  1.00  0.00           C  
ATOM   1213  CD  ARG F1316      77.316   4.634  -9.643  1.00  0.00           C  
ATOM   1214  NE  ARG F1316      77.407   3.632 -10.697  1.00  0.00           N  
ATOM   1215  CZ  ARG F1316      76.367   3.175 -11.379  1.00  0.00           C  
ATOM   1216  NH1 ARG F1316      75.150   3.633 -11.113  1.00  0.00           N  
ATOM   1217  NH2 ARG F1316      76.546   2.260 -12.324  1.00  0.00           N  
ATOM   1218  N   ASP F1317      82.419   3.159  -8.137  1.00  0.00           N  
ATOM   1219  CA  ASP F1317      83.651   2.479  -8.487  1.00  0.00           C  
ATOM   1220  C   ASP F1317      84.191   1.734  -7.287  1.00  0.00           C  
ATOM   1221  O   ASP F1317      84.505   0.545  -7.375  1.00  0.00           O  
ATOM   1222  CB  ASP F1317      84.718   3.463  -8.958  1.00  0.00           C  
ATOM   1223  CG  ASP F1317      84.383   4.097 -10.273  1.00  0.00           C  
ATOM   1224  OD1 ASP F1317      83.647   3.462 -11.060  1.00  0.00           O  
ATOM   1225  OD2 ASP F1317      84.880   5.218 -10.526  1.00  0.00           O  
ATOM   1226  N   LEU F1318      84.308   2.432  -6.159  1.00  0.00           N  
ATOM   1227  CA  LEU F1318      84.840   1.821  -4.933  1.00  0.00           C  
ATOM   1228  C   LEU F1318      84.092   0.550  -4.581  1.00  0.00           C  
ATOM   1229  O   LEU F1318      84.708  -0.469  -4.311  1.00  0.00           O  
ATOM   1230  CB  LEU F1318      84.770   2.809  -3.754  1.00  0.00           C  
ATOM   1231  CG  LEU F1318      85.805   3.940  -3.735  1.00  0.00           C  
ATOM   1232  CD1 LEU F1318      85.512   4.888  -2.593  1.00  0.00           C  
ATOM   1233  CD2 LEU F1318      87.199   3.353  -3.598  1.00  0.00           C  
ATOM   1234  N   ALA F1319      82.765   0.617  -4.596  1.00  0.00           N  
ATOM   1235  CA  ALA F1319      81.952  -0.544  -4.277  1.00  0.00           C  
ATOM   1236  C   ALA F1319      82.321  -1.698  -5.205  1.00  0.00           C  
ATOM   1237  O   ALA F1319      82.709  -2.777  -4.752  1.00  0.00           O  
ATOM   1238  CB  ALA F1319      80.482  -0.212  -4.417  1.00  0.00           C  
ATOM   1239  N   GLU F1321      82.222  -1.464  -6.508  1.00  0.00           N  
ATOM   1240  CA  GLU F1321      82.529  -2.502  -7.473  1.00  0.00           C  
ATOM   1241  C   GLU F1321      83.922  -3.097  -7.282  1.00  0.00           C  
ATOM   1242  O   GLU F1321      84.090  -4.313  -7.311  1.00  0.00           O  
ATOM   1243  CB  GLU F1321      82.371  -1.960  -8.893  1.00  0.00           C  
ATOM   1244  CG  GLU F1321      81.943  -3.032  -9.871  1.00  0.00           C  
ATOM   1245  CD  GLU F1321      81.534  -2.468 -11.200  1.00  0.00           C  
ATOM   1246  OE1 GLU F1321      82.420  -1.933 -11.901  1.00  0.00           O  
ATOM   1247  OE2 GLU F1321      80.327  -2.555 -11.535  1.00  0.00           O  
ATOM   1248  N   ARG F1322      84.912  -2.239  -7.080  1.00  0.00           N  
ATOM   1249  CA  ARG F1322      86.282  -2.688  -6.888  1.00  0.00           C  
ATOM   1250  C   ARG F1322      86.397  -3.587  -5.661  1.00  0.00           C  
ATOM   1251  O   ARG F1322      87.094  -4.610  -5.680  1.00  0.00           O  
ATOM   1252  CB  ARG F1322      87.203  -1.481  -6.732  1.00  0.00           C  
ATOM   1253  CG  ARG F1322      88.663  -1.830  -6.511  1.00  0.00           C  
ATOM   1254  CD  ARG F1322      89.484  -0.574  -6.318  1.00  0.00           C  
ATOM   1255  NE  ARG F1322      89.433   0.308  -7.489  1.00  0.00           N  
ATOM   1256  CZ  ARG F1322      89.614   1.627  -7.437  1.00  0.00           C  
ATOM   1257  NH1 ARG F1322      89.851   2.213  -6.275  1.00  0.00           N  
ATOM   1258  NH2 ARG F1322      89.559   2.358  -8.540  1.00  0.00           N  
ATOM   1259  N   PHE F1323      85.709  -3.199  -4.593  1.00  0.00           N  
ATOM   1260  CA  PHE F1323      85.725  -3.965  -3.358  1.00  0.00           C  
ATOM   1261  C   PHE F1323      85.009  -5.285  -3.586  1.00  0.00           C  
ATOM   1262  O   PHE F1323      85.426  -6.303  -3.038  1.00  0.00           O  
ATOM   1263  CB  PHE F1323      85.049  -3.186  -2.214  1.00  0.00           C  
ATOM   1264  CG  PHE F1323      85.127  -3.882  -0.871  1.00  0.00           C  
ATOM   1265  CD1 PHE F1323      84.207  -4.882  -0.535  1.00  0.00           C  
ATOM   1266  CD2 PHE F1323      86.133  -3.564   0.037  1.00  0.00           C  
ATOM   1267  CE1 PHE F1323      84.286  -5.557   0.682  1.00  0.00           C  
ATOM   1268  CE2 PHE F1323      86.230  -4.222   1.254  1.00  0.00           C  
ATOM   1269  CZ  PHE F1323      85.299  -5.229   1.580  1.00  0.00           C  
ATOM   1270  N   ASN F1324      83.944  -5.272  -4.393  1.00  0.00           N  
ATOM   1271  CA  ASN F1324      83.177  -6.483  -4.677  1.00  0.00           C  
ATOM   1272  C   ASN F1324      83.984  -7.508  -5.431  1.00  0.00           C  
ATOM   1273  O   ASN F1324      83.922  -8.689  -5.128  1.00  0.00           O  
ATOM   1274  CB  ASN F1324      81.933  -6.177  -5.489  1.00  0.00           C  
ATOM   1275  CG  ASN F1324      80.823  -5.611  -4.657  1.00  0.00           C  
ATOM   1276  OD1 ASN F1324      80.608  -6.015  -3.523  1.00  0.00           O  
ATOM   1277  ND2 ASN F1324      80.091  -4.675  -5.226  1.00  0.00           N  
ATOM   1278  N   LYS F1325      84.727  -7.067  -6.430  1.00  0.00           N  
ATOM   1279  CA  LYS F1325      85.534  -7.995  -7.193  1.00  0.00           C  
ATOM   1280  C   LYS F1325      86.705  -8.511  -6.366  1.00  0.00           C  
ATOM   1281  O   LYS F1325      86.930  -9.719  -6.298  1.00  0.00           O  
ATOM   1282  CB  LYS F1325      86.057  -7.341  -8.472  1.00  0.00           C  
ATOM   1283  CG  LYS F1325      84.968  -6.857  -9.401  1.00  0.00           C  
ATOM   1284  CD  LYS F1325      85.529  -6.495 -10.765  1.00  0.00           C  
ATOM   1285  CE  LYS F1325      84.449  -5.840 -11.631  1.00  0.00           C  
ATOM   1286  NZ  LYS F1325      83.197  -6.654 -11.719  1.00  0.00           N  
ATOM   1287  N   ARG F1326      87.441  -7.608  -5.721  1.00  0.00           N  
ATOM   1288  CA  ARG F1326      88.596  -8.019  -4.920  1.00  0.00           C  
ATOM   1289  C   ARG F1326      88.229  -8.947  -3.758  1.00  0.00           C  
ATOM   1290  O   ARG F1326      88.888  -9.950  -3.565  1.00  0.00           O  
ATOM   1291  CB  ARG F1326      89.355  -6.793  -4.371  1.00  0.00           C  
ATOM   1292  CG  ARG F1326      90.853  -7.066  -4.069  1.00  0.00           C  
ATOM   1293  CD  ARG F1326      91.530  -6.046  -3.097  1.00  0.00           C  
ATOM   1294  NE  ARG F1326      91.545  -4.650  -3.581  1.00  0.00           N  
ATOM   1295  CZ  ARG F1326      92.341  -4.173  -4.547  1.00  0.00           C  
ATOM   1296  NH1 ARG F1326      93.213  -4.974  -5.149  1.00  0.00           N  
ATOM   1297  NH2 ARG F1326      92.256  -2.897  -4.928  1.00  0.00           N  
ATOM   1298  N   TYR F1327      87.176  -8.633  -3.009  1.00  0.00           N  
ATOM   1299  CA  TYR F1327      86.804  -9.456  -1.870  1.00  0.00           C  
ATOM   1300  C   TYR F1327      85.491 -10.219  -1.977  1.00  0.00           C  
ATOM   1301  O   TYR F1327      85.128 -10.960  -1.065  1.00  0.00           O  
ATOM   1302  CB  TYR F1327      86.768  -8.607  -0.595  1.00  0.00           C  
ATOM   1303  CG  TYR F1327      88.070  -7.900  -0.289  1.00  0.00           C  
ATOM   1304  CD1 TYR F1327      88.351  -6.646  -0.828  1.00  0.00           C  
ATOM   1305  CD2 TYR F1327      89.048  -8.506   0.498  1.00  0.00           C  
ATOM   1306  CE1 TYR F1327      89.577  -6.018  -0.597  1.00  0.00           C  
ATOM   1307  CE2 TYR F1327      90.280  -7.883   0.736  1.00  0.00           C  
ATOM   1308  CZ  TYR F1327      90.537  -6.644   0.182  1.00  0.00           C  
ATOM   1309  OH  TYR F1327      91.762  -6.043   0.358  1.00  0.00           O  
ATOM   1310  N   GLY F1328      84.762 -10.038  -3.070  1.00  0.00           N  
ATOM   1311  CA  GLY F1328      83.493 -10.736  -3.221  1.00  0.00           C  
ATOM   1312  C   GLY F1328      82.292  -9.823  -3.041  1.00  0.00           C  
ATOM   1313  O   GLY F1328      82.312  -8.941  -2.194  1.00  0.00           O  
ATOM   1314  N   GLU F1329      81.249 -10.046  -3.835  1.00  0.00           N  
ATOM   1315  CA  GLU F1329      80.022  -9.254  -3.797  1.00  0.00           C  
ATOM   1316  C   GLU F1329      79.539  -8.990  -2.383  1.00  0.00           C  
ATOM   1317  O   GLU F1329      79.282  -9.924  -1.628  1.00  0.00           O  
ATOM   1318  CB  GLU F1329      78.934  -9.977  -4.586  1.00  0.00           C  
ATOM   1319  CG  GLU F1329      77.588  -9.269  -4.656  1.00  0.00           C  
ATOM   1320  CD  GLU F1329      77.108  -9.083  -6.095  1.00  0.00           C  
ATOM   1321  OE1 GLU F1329      77.368  -9.994  -6.922  1.00  0.00           O  
ATOM   1322  OE2 GLU F1329      76.469  -8.038  -6.394  1.00  0.00           O  
ATOM   1323  N   LEU F1341      79.398  -7.713  -2.039  1.00  0.00           N  
ATOM   1324  CA  LEU F1341      78.963  -7.309  -0.703  1.00  0.00           C  
ATOM   1325  C   LEU F1341      78.185  -5.995  -0.749  1.00  0.00           C  
ATOM   1326  O   LEU F1341      77.104  -5.875  -0.158  1.00  0.00           O  
ATOM   1327  CB  LEU F1341      80.188  -7.130   0.190  1.00  0.00           C  
ATOM   1328  CG  LEU F1341      80.017  -7.340   1.686  1.00  0.00           C  
ATOM   1329  CD1 LEU F1341      81.037  -6.476   2.404  1.00  0.00           C  
ATOM   1330  CD2 LEU F1341      78.611  -6.983   2.139  1.00  0.00           C  
ATOM   1331  N   PHE F1342      78.759  -5.004  -1.434  1.00  0.00           N  
ATOM   1332  CA  PHE F1342      78.138  -3.691  -1.557  1.00  0.00           C  
ATOM   1333  C   PHE F1342      77.178  -3.641  -2.716  1.00  0.00           C  
ATOM   1334  O   PHE F1342      77.323  -4.371  -3.695  1.00  0.00           O  
ATOM   1335  CB  PHE F1342      79.193  -2.611  -1.759  1.00  0.00           C  
ATOM   1336  CG  PHE F1342      80.063  -2.406  -0.578  1.00  0.00           C  
ATOM   1337  CD1 PHE F1342      79.497  -2.163   0.672  1.00  0.00           C  
ATOM   1338  CD2 PHE F1342      81.448  -2.444  -0.707  1.00  0.00           C  
ATOM   1339  CE1 PHE F1342      80.294  -1.953   1.775  1.00  0.00           C  
ATOM   1340  CE2 PHE F1342      82.264  -2.235   0.390  1.00  0.00           C  
ATOM   1341  CZ  PHE F1342      81.691  -1.989   1.641  1.00  0.00           C  
ATOM   1342  N   THR F1344      76.196  -2.765  -2.605  1.00  0.00           N  
ATOM   1343  CA  THR F1344      75.206  -2.599  -3.654  1.00  0.00           C  
ATOM   1344  C   THR F1344      75.572  -1.369  -4.478  1.00  0.00           C  
ATOM   1345  O   THR F1344      75.549  -0.258  -3.952  1.00  0.00           O  
ATOM   1346  CB  THR F1344      73.826  -2.380  -3.029  1.00  0.00           C  
ATOM   1347  OG1 THR F1344      73.555  -3.444  -2.111  1.00  0.00           O  
ATOM   1348  CG2 THR F1344      72.753  -2.339  -4.084  1.00  0.00           C  
ATOM   1349  N   ILE F1345      75.922  -1.544  -5.751  1.00  0.00           N  
ATOM   1350  CA  ILE F1345      76.253  -0.371  -6.558  1.00  0.00           C  
ATOM   1351  C   ILE F1345      75.065   0.610  -6.548  1.00  0.00           C  
ATOM   1352  O   ILE F1345      74.003   0.320  -7.093  1.00  0.00           O  
ATOM   1353  CB  ILE F1345      76.598  -0.728  -8.024  1.00  0.00           C  
ATOM   1354  CG1 ILE F1345      77.948  -1.436  -8.095  1.00  0.00           C  
ATOM   1355  CG2 ILE F1345      76.654   0.544  -8.864  1.00  0.00           C  
ATOM   1356  CD1 ILE F1345      77.962  -2.783  -7.420  1.00  0.00           C  
ATOM   1357  N   PRO F1347      75.241   1.789  -5.915  1.00  0.00           N  
ATOM   1358  CA  PRO F1347      74.184   2.796  -5.834  1.00  0.00           C  
ATOM   1359  C   PRO F1347      73.979   3.509  -7.162  1.00  0.00           C  
ATOM   1360  O   PRO F1347      74.824   3.452  -8.059  1.00  0.00           O  
ATOM   1361  CB  PRO F1347      74.706   3.726  -4.757  1.00  0.00           C  
ATOM   1362  CG  PRO F1347      76.178   3.741  -5.058  1.00  0.00           C  
ATOM   1363  CD  PRO F1347      76.466   2.267  -5.238  1.00  0.00           C  
ATOM   1364  N   GLU F1348      72.852   4.194  -7.263  1.00  0.00           N  
ATOM   1365  CA  GLU F1348      72.505   4.945  -8.454  1.00  0.00           C  
ATOM   1366  C   GLU F1348      72.077   6.350  -8.067  1.00  0.00           C  
ATOM   1367  O   GLU F1348      71.277   6.525  -7.150  1.00  0.00           O  
ATOM   1368  CB  GLU F1348      71.360   4.253  -9.179  1.00  0.00           C  
ATOM   1369  CG  GLU F1348      70.863   4.977 -10.412  1.00  0.00           C  
ATOM   1370  CD  GLU F1348      69.714   4.242 -11.101  1.00  0.00           C  
ATOM   1371  OE1 GLU F1348      69.949   3.131 -11.629  1.00  0.00           O  
ATOM   1372  OE2 GLU F1348      68.573   4.772 -11.112  1.00  0.00           O  
ATOM   1373  N   ALA F1349      72.599   7.347  -8.772  1.00  0.00           N  
ATOM   1374  CA  ALA F1349      72.262   8.729  -8.475  1.00  0.00           C  
ATOM   1375  C   ALA F1349      71.022   9.174  -9.233  1.00  0.00           C  
ATOM   1376  O   ALA F1349      71.063   9.367 -10.443  1.00  0.00           O  
ATOM   1377  CB  ALA F1349      73.434   9.633  -8.819  1.00  0.00           C  
ATOM   1378  N   ARG F1350      69.913   9.315  -8.520  1.00  0.00           N  
ATOM   1379  CA  ARG F1350      68.669   9.761  -9.132  1.00  0.00           C  
ATOM   1380  C   ARG F1350      68.564  11.256  -8.816  1.00  0.00           C  
ATOM   1381  O   ARG F1350      68.651  11.659  -7.655  1.00  0.00           O  
ATOM   1382  CB  ARG F1350      67.489   8.992  -8.541  1.00  0.00           C  
ATOM   1383  CG  ARG F1350      66.168   9.184  -9.271  1.00  0.00           C  
ATOM   1384  CD  ARG F1350      64.987   8.612  -8.473  1.00  0.00           C  
ATOM   1385  NE  ARG F1350      64.597   9.481  -7.356  1.00  0.00           N  
ATOM   1386  CZ  ARG F1350      63.652   9.186  -6.468  1.00  0.00           C  
ATOM   1387  NH1 ARG F1350      62.992   8.037  -6.555  1.00  0.00           N  
ATOM   1388  NH2 ARG F1350      63.358  10.044  -5.501  1.00  0.00           N  
ATOM   1389  N   ILE F1351      68.396  12.072  -9.854  1.00  0.00           N  
ATOM   1390  CA  ILE F1351      68.343  13.528  -9.710  1.00  0.00           C  
ATOM   1391  C   ILE F1351      66.941  14.108  -9.558  1.00  0.00           C  
ATOM   1392  O   ILE F1351      65.990  13.625 -10.175  1.00  0.00           O  
ATOM   1393  CB  ILE F1351      69.019  14.187 -10.916  1.00  0.00           C  
ATOM   1394  CG1 ILE F1351      70.399  13.569 -11.122  1.00  0.00           C  
ATOM   1395  CG2 ILE F1351      69.145  15.681 -10.701  1.00  0.00           C  
ATOM   1396  CD1 ILE F1351      70.770  13.402 -12.557  1.00  0.00           C  
ATOM   1397  N   PRO F1352      66.799  15.159  -8.726  1.00  0.00           N  
ATOM   1398  CA  PRO F1352      65.514  15.828  -8.478  1.00  0.00           C  
ATOM   1399  C   PRO F1352      64.917  16.453  -9.741  1.00  0.00           C  
ATOM   1400  O   PRO F1352      65.634  17.067 -10.543  1.00  0.00           O  
ATOM   1401  CB  PRO F1352      65.870  16.892  -7.442  1.00  0.00           C  
ATOM   1402  CG  PRO F1352      66.973  16.244  -6.678  1.00  0.00           C  
ATOM   1403  CD  PRO F1352      67.818  15.646  -7.779  1.00  0.00           C  
ATOM   1404  N   LYS F1353      63.601  16.299  -9.898  1.00  0.00           N  
ATOM   1405  CA  LYS F1353      62.854  16.832 -11.046  1.00  0.00           C  
ATOM   1406  C   LYS F1353      63.109  18.343 -11.227  1.00  0.00           C  
ATOM   1407  O   LYS F1353      62.788  19.142 -10.339  1.00  0.00           O  
ATOM   1408  CB  LYS F1353      61.353  16.566 -10.834  1.00  0.00           C  
ATOM   1409  CG  LYS F1353      61.064  15.220 -10.178  1.00  0.00           C  
ATOM   1410  CD  LYS F1353      59.579  15.001  -9.893  1.00  0.00           C  
ATOM   1411  CE  LYS F1353      58.768  14.762 -11.168  1.00  0.00           C  
ATOM   1412  NZ  LYS F1353      58.544  16.009 -11.964  1.00  0.00           N  
ATOM   1413  N   VAL F1354      63.681  18.728 -12.375  1.00  0.00           N  
ATOM   1414  CA  VAL F1354      63.988  20.137 -12.668  1.00  0.00           C  
ATOM   1415  C   VAL F1354      62.863  20.849 -13.424  1.00  0.00           C  
ATOM   1416  O   VAL F1354      63.073  21.514 -14.444  1.00  0.00           O  
ATOM   1417  CB  VAL F1354      65.323  20.283 -13.456  1.00  0.00           C  
ATOM   1418  CG1 VAL F1354      65.717  21.758 -13.561  1.00  0.00           C  
ATOM   1419  CG2 VAL F1354      66.423  19.496 -12.749  1.00  0.00           C  
ATOM   1420  N   GLY F1355      61.660  20.656 -12.902  1.00  0.00           N  
ATOM   1421  CA  GLY F1355      60.473  21.295 -13.420  1.00  0.00           C  
ATOM   1422  C   GLY F1355      60.136  22.131 -12.209  1.00  0.00           C  
ATOM   1423  O   GLY F1355      58.982  22.469 -11.930  1.00  0.00           O  
ATOM   1424  N   ALA F1356      61.197  22.442 -11.468  1.00  0.00           N  
ATOM   1425  CA  ALA F1356      61.088  23.232 -10.252  1.00  0.00           C  
ATOM   1426  C   ALA F1356      62.429  23.777  -9.745  1.00  0.00           C  
ATOM   1427  O   ALA F1356      62.537  24.124  -8.571  1.00  0.00           O  
ATOM   1428  CB  ALA F1356      60.405  22.409  -9.155  1.00  0.00           C  
ATOM   1429  N   ARG F1360      63.448  23.830 -10.607  1.00  0.00           N  
ATOM   1430  CA  ARG F1360      64.744  24.391 -10.211  1.00  0.00           C  
ATOM   1431  C   ARG F1360      64.502  25.859  -9.830  1.00  0.00           C  
ATOM   1432  O   ARG F1360      64.487  26.729 -10.693  1.00  0.00           O  
ATOM   1433  CB  ARG F1360      65.732  24.324 -11.381  1.00  0.00           C  
ATOM   1434  CG  ARG F1360      67.008  23.554 -11.072  1.00  0.00           C  
ATOM   1435  CD  ARG F1360      68.017  24.382 -10.290  1.00  0.00           C  
ATOM   1436  NE  ARG F1360      68.692  25.369 -11.137  1.00  0.00           N  
ATOM   1437  CZ  ARG F1360      69.620  25.078 -12.045  1.00  0.00           C  
ATOM   1438  NH1 ARG F1360      69.994  23.819 -12.232  1.00  0.00           N  
ATOM   1439  NH2 ARG F1360      70.174  26.048 -12.766  1.00  0.00           N  
ATOM   1440  N   ILE F1361      64.301  26.129  -8.545  1.00  0.00           N  
ATOM   1441  CA  ILE F1361      64.044  27.482  -8.080  1.00  0.00           C  
ATOM   1442  C   ILE F1361      65.285  28.370  -8.160  1.00  0.00           C  
ATOM   1443  O   ILE F1361      66.290  28.096  -7.511  1.00  0.00           O  
ATOM   1444  CB  ILE F1361      63.536  27.444  -6.639  1.00  0.00           C  
ATOM   1445  CG1 ILE F1361      62.348  26.489  -6.541  1.00  0.00           C  
ATOM   1446  CG2 ILE F1361      63.150  28.822  -6.188  1.00  0.00           C  
ATOM   1447  CD1 ILE F1361      61.248  26.775  -7.542  1.00  0.00           C  
ATOM   1448  N   MET F1365      65.218  29.436  -8.954  1.00  0.00           N  
ATOM   1449  CA  MET F1365      66.354  30.345  -9.110  1.00  0.00           C  
ATOM   1450  C   MET F1365      66.463  31.405  -7.992  1.00  0.00           C  
ATOM   1451  O   MET F1365      65.593  31.508  -7.119  1.00  0.00           O  
ATOM   1452  CB  MET F1365      66.262  31.039 -10.468  1.00  0.00           C  
ATOM   1453  CG  MET F1365      66.104  30.096 -11.633  1.00  0.00           C  
ATOM   1454  SD  MET F1365      67.465  28.964 -11.780  1.00  0.00           S  
ATOM   1455  CE  MET F1365      67.938  29.179 -13.477  1.00  0.00           C  
ATOM   1456  N   SER F1366      67.544  32.185  -8.025  1.00  0.00           N  
ATOM   1457  CA  SER F1366      67.784  33.246  -7.040  1.00  0.00           C  
ATOM   1458  C   SER F1366      66.729  34.352  -7.139  1.00  0.00           C  
ATOM   1459  O   SER F1366      66.292  34.687  -8.238  1.00  0.00           O  
ATOM   1460  CB  SER F1366      69.173  33.855  -7.269  1.00  0.00           C  
ATOM   1461  OG  SER F1366      69.373  35.020  -6.492  1.00  0.00           O  
ATOM   1462  N   LEU F1368      66.316  34.928  -6.011  1.00  0.00           N  
ATOM   1463  CA  LEU F1368      65.324  35.998  -6.076  1.00  0.00           C  
ATOM   1464  C   LEU F1368      65.931  37.314  -6.611  1.00  0.00           C  
ATOM   1465  O   LEU F1368      65.200  38.233  -6.980  1.00  0.00           O  
ATOM   1466  CB  LEU F1368      64.690  36.240  -4.707  1.00  0.00           C  
ATOM   1467  CG  LEU F1368      63.784  35.141  -4.172  1.00  0.00           C  
ATOM   1468  CD1 LEU F1368      63.167  35.591  -2.865  1.00  0.00           C  
ATOM   1469  CD2 LEU F1368      62.691  34.826  -5.173  1.00  0.00           C  
ATOM   1470  N   VAL F1369      67.260  37.392  -6.670  1.00  0.00           N  
ATOM   1471  CA  VAL F1369      67.949  38.580  -7.158  1.00  0.00           C  
ATOM   1472  C   VAL F1369      68.668  38.330  -8.479  1.00  0.00           C  
ATOM   1473  O   VAL F1369      69.036  39.273  -9.181  1.00  0.00           O  
ATOM   1474  CB  VAL F1369      68.991  39.068  -6.159  1.00  0.00           C  
ATOM   1475  CG1 VAL F1369      68.322  39.406  -4.838  1.00  0.00           C  
ATOM   1476  CG2 VAL F1369      70.067  38.004  -5.963  1.00  0.00           C  
ATOM   1477  N   ASP F1370      68.903  37.062  -8.804  1.00  0.00           N  
ATOM   1478  CA  ASP F1370      69.552  36.707 -10.066  1.00  0.00           C  
ATOM   1479  C   ASP F1370      68.796  35.510 -10.633  1.00  0.00           C  
ATOM   1480  O   ASP F1370      69.066  34.362 -10.292  1.00  0.00           O  
ATOM   1481  CB  ASP F1370      71.021  36.347  -9.864  1.00  0.00           C  
ATOM   1482  CG  ASP F1370      71.774  36.227 -11.185  1.00  0.00           C  
ATOM   1483  OD1 ASP F1370      71.107  36.066 -12.233  1.00  0.00           O  
ATOM   1484  OD2 ASP F1370      73.027  36.285 -11.179  1.00  0.00           O  
ATOM   1485  N   PRO F1371      67.825  35.775 -11.511  1.00  0.00           N  
ATOM   1486  CA  PRO F1371      66.991  34.755 -12.152  1.00  0.00           C  
ATOM   1487  C   PRO F1371      67.781  33.692 -12.903  1.00  0.00           C  
ATOM   1488  O   PRO F1371      67.288  32.585 -13.118  1.00  0.00           O  
ATOM   1489  CB  PRO F1371      66.110  35.570 -13.091  1.00  0.00           C  
ATOM   1490  CG  PRO F1371      65.991  36.885 -12.383  1.00  0.00           C  
ATOM   1491  CD  PRO F1371      67.410  37.122 -11.937  1.00  0.00           C  
ATOM   1492  N   THR F1372      68.999  34.026 -13.310  1.00  0.00           N  
ATOM   1493  CA  THR F1372      69.822  33.074 -14.039  1.00  0.00           C  
ATOM   1494  C   THR F1372      70.544  32.145 -13.074  1.00  0.00           C  
ATOM   1495  O   THR F1372      70.759  30.965 -13.368  1.00  0.00           O  
ATOM   1496  CB  THR F1372      70.879  33.794 -14.893  1.00  0.00           C  
ATOM   1497  OG1 THR F1372      71.733  34.589 -14.049  1.00  0.00           O  
ATOM   1498  CG2 THR F1372      70.199  34.697 -15.909  1.00  0.00           C  
ATOM   1499  N   LYS F1373      70.910  32.683 -11.916  1.00  0.00           N  
ATOM   1500  CA  LYS F1373      71.617  31.910 -10.914  1.00  0.00           C  
ATOM   1501  C   LYS F1373      70.633  31.094 -10.086  1.00  0.00           C  
ATOM   1502  O   LYS F1373      69.468  31.465  -9.959  1.00  0.00           O  
ATOM   1503  CB  LYS F1373      72.422  32.856 -10.018  1.00  0.00           C  
ATOM   1504  CG  LYS F1373      73.466  32.159  -9.165  1.00  0.00           C  
ATOM   1505  CD  LYS F1373      74.179  33.119  -8.221  1.00  0.00           C  
ATOM   1506  CE  LYS F1373      75.259  32.368  -7.440  1.00  0.00           C  
ATOM   1507  NZ  LYS F1373      75.970  33.210  -6.442  1.00  0.00           N  
ATOM   1508  N   LYS F1414      71.103  29.982  -9.526  1.00  0.00           N  
ATOM   1509  CA  LYS F1414      70.255  29.117  -8.704  1.00  0.00           C  
ATOM   1510  C   LYS F1414      70.128  29.590  -7.260  1.00  0.00           C  
ATOM   1511  O   LYS F1414      71.030  30.230  -6.723  1.00  0.00           O  
ATOM   1512  CB  LYS F1414      70.802  27.690  -8.715  1.00  0.00           C  
ATOM   1513  CG  LYS F1414      70.322  26.812  -7.561  1.00  0.00           C  
ATOM   1514  CD  LYS F1414      70.884  25.386  -7.682  1.00  0.00           C  
ATOM   1515  CE  LYS F1414      70.656  24.544  -6.407  1.00  0.00           C  
ATOM   1516  NZ  LYS F1414      71.468  24.972  -5.205  1.00  0.00           N  
ATOM   1517  N   MET F1415      69.009  29.264  -6.629  1.00  0.00           N  
ATOM   1518  CA  MET F1415      68.819  29.671  -5.253  1.00  0.00           C  
ATOM   1519  C   MET F1415      69.688  28.809  -4.344  1.00  0.00           C  
ATOM   1520  O   MET F1415      69.383  27.638  -4.115  1.00  0.00           O  
ATOM   1521  CB  MET F1415      67.353  29.536  -4.846  1.00  0.00           C  
ATOM   1522  CG  MET F1415      67.083  30.050  -3.453  1.00  0.00           C  
ATOM   1523  SD  MET F1415      65.342  30.024  -3.003  1.00  0.00           S  
ATOM   1524  CE  MET F1415      64.888  31.676  -3.332  1.00  0.00           C  
ATOM   1525  N   SER F1416      70.772  29.389  -3.830  1.00  0.00           N  
ATOM   1526  CA  SER F1416      71.694  28.671  -2.950  1.00  0.00           C  
ATOM   1527  C   SER F1416      71.673  29.139  -1.498  1.00  0.00           C  
ATOM   1528  O   SER F1416      71.569  30.334  -1.219  1.00  0.00           O  
ATOM   1529  CB  SER F1416      73.121  28.785  -3.481  1.00  0.00           C  
ATOM   1530  OG  SER F1416      74.037  28.155  -2.591  1.00  0.00           O  
ATOM   1531  N   LYS F1417      71.788  28.183  -0.578  1.00  0.00           N  
ATOM   1532  CA  LYS F1417      71.792  28.467   0.857  1.00  0.00           C  
ATOM   1533  C   LYS F1417      73.014  29.344   1.171  1.00  0.00           C  
ATOM   1534  O   LYS F1417      73.003  30.112   2.137  1.00  0.00           O  
ATOM   1535  CB  LYS F1417      71.875  27.152   1.673  1.00  0.00           C  
ATOM   1536  CG  LYS F1417      71.235  25.898   0.991  1.00  0.00           C  
ATOM   1537  CD  LYS F1417      72.099  25.390  -0.186  1.00  0.00           C  
ATOM   1538  CE  LYS F1417      71.346  24.517  -1.155  1.00  0.00           C  
ATOM   1539  NZ  LYS F1417      72.174  24.383  -2.362  1.00  0.00           N  
ATOM   1540  N   SER F1434      74.042  29.238   0.326  1.00  0.00           N  
ATOM   1541  CA  SER F1434      75.289  29.972   0.501  1.00  0.00           C  
ATOM   1542  C   SER F1434      75.461  31.176  -0.426  1.00  0.00           C  
ATOM   1543  O   SER F1434      76.581  31.485  -0.852  1.00  0.00           O  
ATOM   1544  CB  SER F1434      76.466  29.034   0.279  1.00  0.00           C  
ATOM   1545  OG  SER F1434      76.544  28.695  -1.094  1.00  0.00           O  
ATOM   1546  N   ASP F1435      74.369  31.851  -0.756  1.00  0.00           N  
ATOM   1547  CA  ASP F1435      74.469  33.021  -1.611  1.00  0.00           C  
ATOM   1548  C   ASP F1435      74.903  34.182  -0.710  1.00  0.00           C  
ATOM   1549  O   ASP F1435      74.443  34.306   0.437  1.00  0.00           O  
ATOM   1550  CB  ASP F1435      73.107  33.313  -2.273  1.00  0.00           C  
ATOM   1551  CG  ASP F1435      73.171  34.431  -3.325  1.00  0.00           C  
ATOM   1552  OD1 ASP F1435      73.476  35.588  -2.953  1.00  0.00           O  
ATOM   1553  OD2 ASP F1435      72.906  34.144  -4.521  1.00  0.00           O  
ATOM   1554  N   PRO F1440      75.824  35.023  -1.208  1.00  0.00           N  
ATOM   1555  CA  PRO F1440      76.359  36.190  -0.498  1.00  0.00           C  
ATOM   1556  C   PRO F1440      75.289  37.213  -0.179  1.00  0.00           C  
ATOM   1557  O   PRO F1440      75.522  38.140   0.586  1.00  0.00           O  
ATOM   1558  CB  PRO F1440      77.387  36.744  -1.472  1.00  0.00           C  
ATOM   1559  CG  PRO F1440      77.864  35.523  -2.186  1.00  0.00           C  
ATOM   1560  CD  PRO F1440      76.588  34.764  -2.441  1.00  0.00           C  
ATOM   1561  N   ASN F1441      74.115  37.033  -0.770  1.00  0.00           N  
ATOM   1562  CA  ASN F1441      73.007  37.956  -0.573  1.00  0.00           C  
ATOM   1563  C   ASN F1441      71.780  37.250   0.006  1.00  0.00           C  
ATOM   1564  O   ASN F1441      71.113  36.491  -0.682  1.00  0.00           O  
ATOM   1565  CB  ASN F1441      72.673  38.602  -1.925  1.00  0.00           C  
ATOM   1566  CG  ASN F1441      71.819  39.844  -1.792  1.00  0.00           C  
ATOM   1567  OD1 ASN F1441      71.686  40.615  -2.742  1.00  0.00           O  
ATOM   1568  ND2 ASN F1441      71.231  40.044  -0.617  1.00  0.00           N  
ATOM   1569  N   PRO F1444      71.470  37.484   1.285  1.00  0.00           N  
ATOM   1570  CA  PRO F1444      70.311  36.856   1.934  1.00  0.00           C  
ATOM   1571  C   PRO F1444      68.970  37.201   1.288  1.00  0.00           C  
ATOM   1572  O   PRO F1444      67.946  36.582   1.586  1.00  0.00           O  
ATOM   1573  CB  PRO F1444      70.408  37.355   3.375  1.00  0.00           C  
ATOM   1574  CG  PRO F1444      71.043  38.706   3.205  1.00  0.00           C  
ATOM   1575  CD  PRO F1444      72.139  38.414   2.203  1.00  0.00           C  
ATOM   1576  N   LYS F1450      68.987  38.197   0.407  1.00  0.00           N  
ATOM   1577  CA  LYS F1450      67.785  38.646  -0.308  1.00  0.00           C  
ATOM   1578  C   LYS F1450      67.538  37.720  -1.499  1.00  0.00           C  
ATOM   1579  O   LYS F1450      66.494  37.784  -2.147  1.00  0.00           O  
ATOM   1580  CB  LYS F1450      67.985  40.084  -0.823  1.00  0.00           C  
ATOM   1581  CG  LYS F1450      68.311  41.129   0.250  1.00  0.00           C  
ATOM   1582  CD  LYS F1450      67.063  41.833   0.780  1.00  0.00           C  
ATOM   1583  CE  LYS F1450      66.757  43.122  -0.003  1.00  0.00           C  
ATOM   1584  NZ  LYS F1450      66.476  42.908  -1.467  1.00  0.00           N  
ATOM   1585  N   ALA F1452      68.515  36.860  -1.773  1.00  0.00           N  
ATOM   1586  CA  ALA F1452      68.436  35.935  -2.891  1.00  0.00           C  
ATOM   1587  C   ALA F1452      67.708  34.648  -2.543  1.00  0.00           C  
ATOM   1588  O   ALA F1452      67.340  33.905  -3.441  1.00  0.00           O  
ATOM   1589  CB  ALA F1452      69.840  35.618  -3.412  1.00  0.00           C  
ATOM   1590  N   TYR F1455      67.491  34.381  -1.255  1.00  0.00           N  
ATOM   1591  CA  TYR F1455      66.807  33.150  -0.854  1.00  0.00           C  
ATOM   1592  C   TYR F1455      65.848  33.319   0.295  1.00  0.00           C  
ATOM   1593  O   TYR F1455      65.895  34.309   1.008  1.00  0.00           O  
ATOM   1594  CB  TYR F1455      67.834  32.065  -0.498  1.00  0.00           C  
ATOM   1595  CG  TYR F1455      68.794  32.459   0.600  1.00  0.00           C  
ATOM   1596  CD1 TYR F1455      68.400  32.450   1.943  1.00  0.00           C  
ATOM   1597  CD2 TYR F1455      70.093  32.890   0.293  1.00  0.00           C  
ATOM   1598  CE1 TYR F1455      69.278  32.866   2.949  1.00  0.00           C  
ATOM   1599  CE2 TYR F1455      70.978  33.309   1.296  1.00  0.00           C  
ATOM   1600  CZ  TYR F1455      70.566  33.301   2.615  1.00  0.00           C  
ATOM   1601  OH  TYR F1455      71.437  33.776   3.576  1.00  0.00           O  
ATOM   1602  N   ILE F1456      64.977  32.337   0.466  1.00  0.00           N  
ATOM   1603  CA  ILE F1456      64.003  32.356   1.550  1.00  0.00           C  
ATOM   1604  C   ILE F1456      64.220  31.096   2.380  1.00  0.00           C  
ATOM   1605  O   ILE F1456      64.261  29.998   1.841  1.00  0.00           O  
ATOM   1606  CB  ILE F1456      62.559  32.385   1.004  1.00  0.00           C  
ATOM   1607  CG1 ILE F1456      62.318  33.710   0.277  1.00  0.00           C  
ATOM   1608  CG2 ILE F1456      61.558  32.210   2.133  1.00  0.00           C  
ATOM   1609  CD1 ILE F1456      60.892  33.897  -0.193  1.00  0.00           C  
ATOM   1610  N   THR F1457      64.377  31.258   3.688  1.00  0.00           N  
ATOM   1611  CA  THR F1457      64.616  30.128   4.580  1.00  0.00           C  
ATOM   1612  C   THR F1457      63.323  29.561   5.135  1.00  0.00           C  
ATOM   1613  O   THR F1457      62.345  30.287   5.293  1.00  0.00           O  
ATOM   1614  CB  THR F1457      65.492  30.548   5.771  1.00  0.00           C  
ATOM   1615  OG1 THR F1457      66.742  31.051   5.279  1.00  0.00           O  
ATOM   1616  CG2 THR F1457      65.718  29.362   6.722  1.00  0.00           C  
ATOM   1617  N   LEU F1458      63.298  28.268   5.443  1.00  0.00           N  
ATOM   1618  CA  LEU F1458      62.077  27.714   6.000  1.00  0.00           C  
ATOM   1619  C   LEU F1458      61.768  28.404   7.327  1.00  0.00           C  
ATOM   1620  O   LEU F1458      60.640  28.355   7.816  1.00  0.00           O  
ATOM   1621  CB  LEU F1458      62.205  26.203   6.192  1.00  0.00           C  
ATOM   1622  CG  LEU F1458      62.397  25.360   4.925  1.00  0.00           C  
ATOM   1623  CD1 LEU F1458      62.155  23.897   5.256  1.00  0.00           C  
ATOM   1624  CD2 LEU F1458      61.418  25.793   3.867  1.00  0.00           C  
ATOM   1625  N   LEU F1459      62.757  29.078   7.903  1.00  0.00           N  
ATOM   1626  CA  LEU F1459      62.519  29.752   9.168  1.00  0.00           C  
ATOM   1627  C   LEU F1459      62.282  31.259   9.069  1.00  0.00           C  
ATOM   1628  O   LEU F1459      61.959  31.897  10.073  1.00  0.00           O  
ATOM   1629  CB  LEU F1459      63.664  29.473  10.135  1.00  0.00           C  
ATOM   1630  CG  LEU F1459      63.935  27.996  10.455  1.00  0.00           C  
ATOM   1631  CD1 LEU F1459      65.024  27.952  11.505  1.00  0.00           C  
ATOM   1632  CD2 LEU F1459      62.679  27.282  10.956  1.00  0.00           C  
ATOM   1633  N   ASP F1460      62.442  31.828   7.874  1.00  0.00           N  
ATOM   1634  CA  ASP F1460      62.214  33.264   7.661  1.00  0.00           C  
ATOM   1635  C   ASP F1460      60.824  33.666   8.150  1.00  0.00           C  
ATOM   1636  O   ASP F1460      59.833  33.024   7.801  1.00  0.00           O  
ATOM   1637  CB  ASP F1460      62.332  33.621   6.171  1.00  0.00           C  
ATOM   1638  CG  ASP F1460      63.768  33.652   5.692  1.00  0.00           C  
ATOM   1639  OD1 ASP F1460      64.677  33.503   6.542  1.00  0.00           O  
ATOM   1640  OD2 ASP F1460      63.987  33.841   4.474  1.00  0.00           O  
ATOM   1641  N   ASP F1461      60.747  34.726   8.956  1.00  0.00           N  
ATOM   1642  CA  ASP F1461      59.453  35.181   9.461  1.00  0.00           C  
ATOM   1643  C   ASP F1461      58.657  35.918   8.382  1.00  0.00           C  
ATOM   1644  O   ASP F1461      59.213  36.397   7.383  1.00  0.00           O  
ATOM   1645  CB  ASP F1461      59.613  36.086  10.690  1.00  0.00           C  
ATOM   1646  CG  ASP F1461      60.425  37.321  10.405  1.00  0.00           C  
ATOM   1647  OD1 ASP F1461      60.153  37.999   9.392  1.00  0.00           O  
ATOM   1648  OD2 ASP F1461      61.337  37.624  11.203  1.00  0.00           O  
ATOM   1649  N   ALA F1462      57.349  36.006   8.597  1.00  0.00           N  
ATOM   1650  CA  ALA F1462      56.453  36.660   7.656  1.00  0.00           C  
ATOM   1651  C   ALA F1462      57.004  37.974   7.149  1.00  0.00           C  
ATOM   1652  O   ALA F1462      56.989  38.231   5.948  1.00  0.00           O  
ATOM   1653  CB  ALA F1462      55.096  36.890   8.302  1.00  0.00           C  
ATOM   1654  N   LYS F1463      57.496  38.805   8.059  1.00  0.00           N  
ATOM   1655  CA  LYS F1463      58.031  40.110   7.677  1.00  0.00           C  
ATOM   1656  C   LYS F1463      59.174  40.002   6.656  1.00  0.00           C  
ATOM   1657  O   LYS F1463      59.239  40.788   5.706  1.00  0.00           O  
ATOM   1658  CB  LYS F1463      58.492  40.871   8.936  1.00  0.00           C  
ATOM   1659  CG  LYS F1463      58.843  42.355   8.723  1.00  0.00           C  
ATOM   1660  CD  LYS F1463      58.935  43.155  10.055  1.00  0.00           C  
ATOM   1661  CE  LYS F1463      60.243  42.923  10.863  1.00  0.00           C  
ATOM   1662  NZ  LYS F1463      60.463  41.524  11.382  1.00  0.00           N  
ATOM   1663  N   THR F1465      60.057  39.021   6.837  1.00  0.00           N  
ATOM   1664  CA  THR F1465      61.188  38.844   5.929  1.00  0.00           C  
ATOM   1665  C   THR F1465      60.763  38.265   4.598  1.00  0.00           C  
ATOM   1666  O   THR F1465      61.221  38.694   3.543  1.00  0.00           O  
ATOM   1667  CB  THR F1465      62.240  37.912   6.526  1.00  0.00           C  
ATOM   1668  OG1 THR F1465      62.586  38.360   7.842  1.00  0.00           O  
ATOM   1669  CG2 THR F1465      63.485  37.895   5.653  1.00  0.00           C  
ATOM   1670  N   ILE F1467      59.899  37.263   4.654  1.00  0.00           N  
ATOM   1671  CA  ILE F1467      59.404  36.639   3.435  1.00  0.00           C  
ATOM   1672  C   ILE F1467      58.728  37.692   2.566  1.00  0.00           C  
ATOM   1673  O   ILE F1467      58.828  37.675   1.339  1.00  0.00           O  
ATOM   1674  CB  ILE F1467      58.382  35.543   3.760  1.00  0.00           C  
ATOM   1675  CG1 ILE F1467      59.076  34.426   4.540  1.00  0.00           C  
ATOM   1676  CG2 ILE F1467      57.744  35.019   2.474  1.00  0.00           C  
ATOM   1677  CD1 ILE F1467      58.134  33.361   5.016  1.00  0.00           C  
ATOM   1678  N   GLU F1468      58.031  38.610   3.219  1.00  0.00           N  
ATOM   1679  CA  GLU F1468      57.335  39.666   2.515  1.00  0.00           C  
ATOM   1680  C   GLU F1468      58.335  40.671   1.953  1.00  0.00           C  
ATOM   1681  O   GLU F1468      58.157  41.179   0.853  1.00  0.00           O  
ATOM   1682  CB  GLU F1468      56.372  40.354   3.471  1.00  0.00           C  
ATOM   1683  CG  GLU F1468      55.249  41.102   2.807  1.00  0.00           C  
ATOM   1684  CD  GLU F1468      54.034  41.174   3.711  1.00  0.00           C  
ATOM   1685  OE1 GLU F1468      54.163  41.709   4.837  1.00  0.00           O  
ATOM   1686  OE2 GLU F1468      52.952  40.690   3.304  1.00  0.00           O  
ATOM   1687  N   LYS F1507      59.395  40.945   2.703  1.00  0.00           N  
ATOM   1688  CA  LYS F1507      60.412  41.895   2.272  1.00  0.00           C  
ATOM   1689  C   LYS F1507      61.213  41.297   1.124  1.00  0.00           C  
ATOM   1690  O   LYS F1507      61.492  41.970   0.131  1.00  0.00           O  
ATOM   1691  CB  LYS F1507      61.333  42.238   3.455  1.00  0.00           C  
ATOM   1692  CG  LYS F1507      61.931  43.642   3.427  1.00  0.00           C  
ATOM   1693  CD  LYS F1507      62.951  43.841   2.297  1.00  0.00           C  
ATOM   1694  CE  LYS F1507      64.277  43.112   2.549  1.00  0.00           C  
ATOM   1695  NZ  LYS F1507      65.004  43.586   3.770  1.00  0.00           N  
ATOM   1696  N   LYS F1508      61.563  40.020   1.257  1.00  0.00           N  
ATOM   1697  CA  LYS F1508      62.347  39.315   0.237  1.00  0.00           C  
ATOM   1698  C   LYS F1508      61.568  39.072  -1.061  1.00  0.00           C  
ATOM   1699  O   LYS F1508      62.118  39.241  -2.154  1.00  0.00           O  
ATOM   1700  CB  LYS F1508      62.866  37.973   0.786  1.00  0.00           C  
ATOM   1701  CG  LYS F1508      63.954  38.105   1.843  1.00  0.00           C  
ATOM   1702  CD  LYS F1508      64.432  36.748   2.305  1.00  0.00           C  
ATOM   1703  CE  LYS F1508      65.598  36.886   3.271  1.00  0.00           C  
ATOM   1704  NZ  LYS F1508      66.118  35.557   3.729  1.00  0.00           N  
ATOM   1705  N   ILE F1509      60.299  38.676  -0.938  1.00  0.00           N  
ATOM   1706  CA  ILE F1509      59.459  38.422  -2.110  1.00  0.00           C  
ATOM   1707  C   ILE F1509      59.139  39.718  -2.843  1.00  0.00           C  
ATOM   1708  O   ILE F1509      59.006  39.737  -4.072  1.00  0.00           O  
ATOM   1709  CB  ILE F1509      58.111  37.740  -1.734  1.00  0.00           C  
ATOM   1710  CG1 ILE F1509      58.342  36.273  -1.350  1.00  0.00           C  
ATOM   1711  CG2 ILE F1509      57.163  37.738  -2.926  1.00  0.00           C  
ATOM   1712  CD1 ILE F1509      58.881  35.418  -2.497  1.00  0.00           C  
ATOM   1713  N   LYS F1510      59.027  40.806  -2.088  1.00  0.00           N  
ATOM   1714  CA  LYS F1510      58.708  42.112  -2.669  1.00  0.00           C  
ATOM   1715  C   LYS F1510      59.901  42.686  -3.424  1.00  0.00           C  
ATOM   1716  O   LYS F1510      59.751  43.594  -4.236  1.00  0.00           O  
ATOM   1717  CB  LYS F1510      58.270  43.096  -1.573  1.00  0.00           C  
ATOM   1718  CG  LYS F1510      57.552  44.334  -2.113  1.00  0.00           C  
ATOM   1719  CD  LYS F1510      57.305  45.384  -1.028  1.00  0.00           C  
ATOM   1720  CE  LYS F1510      56.299  44.912   0.021  1.00  0.00           C  
ATOM   1721  NZ  LYS F1510      56.036  45.957   1.064  1.00  0.00           N  
ATOM   1722  N   SER F1511      61.089  42.162  -3.150  1.00  0.00           N  
ATOM   1723  CA  SER F1511      62.281  42.637  -3.835  1.00  0.00           C  
ATOM   1724  C   SER F1511      62.626  41.738  -5.031  1.00  0.00           C  
ATOM   1725  O   SER F1511      63.496  42.078  -5.841  1.00  0.00           O  
ATOM   1726  CB  SER F1511      63.454  42.679  -2.858  1.00  0.00           C  
ATOM   1727  OG  SER F1511      63.108  43.403  -1.706  1.00  0.00           O  
ATOM   1728  N   ALA F1512      61.950  40.592  -5.132  1.00  0.00           N  
ATOM   1729  CA  ALA F1512      62.205  39.654  -6.220  1.00  0.00           C  
ATOM   1730  C   ALA F1512      62.266  40.416  -7.535  1.00  0.00           C  
ATOM   1731  O   ALA F1512      61.343  41.155  -7.877  1.00  0.00           O  
ATOM   1732  CB  ALA F1512      61.108  38.592  -6.275  1.00  0.00           C  
ATOM   1733  N   VAL F1513      63.360  40.253  -8.263  1.00  0.00           N  
ATOM   1734  CA  VAL F1513      63.497  40.934  -9.531  1.00  0.00           C  
ATOM   1735  C   VAL F1513      62.484  40.425 -10.542  1.00  0.00           C  
ATOM   1736  O   VAL F1513      62.164  39.230 -10.584  1.00  0.00           O  
ATOM   1737  CB  VAL F1513      64.909  40.750 -10.123  1.00  0.00           C  
ATOM   1738  CG1 VAL F1513      65.940  41.456  -9.273  1.00  0.00           C  
ATOM   1739  CG2 VAL F1513      65.234  39.264 -10.210  1.00  0.00           C  
ATOM   1740  N   THR F1514      61.986  41.348 -11.357  1.00  0.00           N  
ATOM   1741  CA  THR F1514      61.021  41.033 -12.407  1.00  0.00           C  
ATOM   1742  C   THR F1514      61.548  41.666 -13.694  1.00  0.00           C  
ATOM   1743  O   THR F1514      62.745  41.575 -13.978  1.00  0.00           O  
ATOM   1744  CB  THR F1514      59.624  41.591 -12.075  1.00  0.00           C  
ATOM   1745  OG1 THR F1514      59.711  42.997 -11.815  1.00  0.00           O  
ATOM   1746  CG2 THR F1514      59.064  40.882 -10.856  1.00  0.00           C  
ATOM   1747  N   ASP F1515      60.678  42.285 -14.487  1.00  0.00           N  
ATOM   1748  CA  ASP F1515      61.133  42.932 -15.720  1.00  0.00           C  
ATOM   1749  C   ASP F1515      60.372  44.231 -15.943  1.00  0.00           C  
ATOM   1750  O   ASP F1515      59.834  44.810 -14.989  1.00  0.00           O  
ATOM   1751  CB  ASP F1515      60.999  41.994 -16.938  1.00  0.00           C  
ATOM   1752  CG  ASP F1515      59.649  41.304 -17.012  1.00  0.00           C  
ATOM   1753  OD1 ASP F1515      58.627  42.005 -17.119  1.00  0.00           O  
ATOM   1754  OD2 ASP F1515      59.620  40.056 -16.972  1.00  0.00           O  
ATOM   1755  N   SER F1516      60.334  44.706 -17.185  1.00  0.00           N  
ATOM   1756  CA  SER F1516      59.648  45.961 -17.472  1.00  0.00           C  
ATOM   1757  C   SER F1516      58.385  45.786 -18.283  1.00  0.00           C  
ATOM   1758  O   SER F1516      57.651  46.747 -18.500  1.00  0.00           O  
ATOM   1759  CB  SER F1516      60.587  46.919 -18.196  1.00  0.00           C  
ATOM   1760  OG  SER F1516      61.763  47.117 -17.428  1.00  0.00           O  
ATOM   1761  N   GLU F1517      58.123  44.566 -18.730  1.00  0.00           N  
ATOM   1762  CA  GLU F1517      56.919  44.333 -19.503  1.00  0.00           C  
ATOM   1763  C   GLU F1517      55.679  44.538 -18.628  1.00  0.00           C  
ATOM   1764  O   GLU F1517      54.688  45.119 -19.073  1.00  0.00           O  
ATOM   1765  CB  GLU F1517      56.934  42.928 -20.100  1.00  0.00           C  
ATOM   1766  CG  GLU F1517      55.637  42.540 -20.788  1.00  0.00           C  
ATOM   1767  CD  GLU F1517      55.796  41.305 -21.657  1.00  0.00           C  
ATOM   1768  OE1 GLU F1517      56.301  40.277 -21.150  1.00  0.00           O  
ATOM   1769  OE2 GLU F1517      55.415  41.364 -22.848  1.00  0.00           O  
ATOM   1770  N   GLY F1518      55.737  44.069 -17.384  1.00  0.00           N  
ATOM   1771  CA  GLY F1518      54.611  44.238 -16.484  1.00  0.00           C  
ATOM   1772  C   GLY F1518      53.425  43.327 -16.737  1.00  0.00           C  
ATOM   1773  O   GLY F1518      52.276  43.712 -16.491  1.00  0.00           O  
ATOM   1774  N   THR F1527      53.693  42.122 -17.236  1.00  0.00           N  
ATOM   1775  CA  THR F1527      52.629  41.148 -17.503  1.00  0.00           C  
ATOM   1776  C   THR F1527      53.036  39.763 -16.981  1.00  0.00           C  
ATOM   1777  O   THR F1527      54.129  39.276 -17.268  1.00  0.00           O  
ATOM   1778  CB  THR F1527      52.309  41.042 -19.023  1.00  0.00           C  
ATOM   1779  OG1 THR F1527      53.401  40.417 -19.707  1.00  0.00           O  
ATOM   1780  CG2 THR F1527      52.086  42.426 -19.619  1.00  0.00           C  
ATOM   1781  N   ILE F1528      52.157  39.140 -16.204  1.00  0.00           N  
ATOM   1782  CA  ILE F1528      52.433  37.827 -15.639  1.00  0.00           C  
ATOM   1783  C   ILE F1528      52.374  36.725 -16.699  1.00  0.00           C  
ATOM   1784  O   ILE F1528      51.354  36.054 -16.850  1.00  0.00           O  
ATOM   1785  CB  ILE F1528      51.418  37.475 -14.532  1.00  0.00           C  
ATOM   1786  CG1 ILE F1528      51.278  38.641 -13.557  1.00  0.00           C  
ATOM   1787  CG2 ILE F1528      51.862  36.210 -13.812  1.00  0.00           C  
ATOM   1788  CD1 ILE F1528      52.559  39.007 -12.859  1.00  0.00           C  
ATOM   1789  N   ARG F1562      53.468  36.537 -17.428  1.00  0.00           N  
ATOM   1790  CA  ARG F1562      53.531  35.509 -18.462  1.00  0.00           C  
ATOM   1791  C   ARG F1562      54.821  34.691 -18.329  1.00  0.00           C  
ATOM   1792  O   ARG F1562      55.919  35.249 -18.237  1.00  0.00           O  
ATOM   1793  CB  ARG F1562      53.453  36.163 -19.853  1.00  0.00           C  
ATOM   1794  CG  ARG F1562      53.444  35.183 -21.036  1.00  0.00           C  
ATOM   1795  CD  ARG F1562      53.169  35.904 -22.355  1.00  0.00           C  
ATOM   1796  NE  ARG F1562      54.145  36.969 -22.634  1.00  0.00           N  
ATOM   1797  CZ  ARG F1562      55.396  36.769 -23.057  1.00  0.00           C  
ATOM   1798  NH1 ARG F1562      55.850  35.535 -23.261  1.00  0.00           N  
ATOM   1799  NH2 ARG F1562      56.195  37.805 -23.291  1.00  0.00           N  
ATOM   1800  N   TYR F1563      54.688  33.367 -18.323  1.00  0.00           N  
ATOM   1801  CA  TYR F1563      55.853  32.499 -18.204  1.00  0.00           C  
ATOM   1802  C   TYR F1563      56.712  32.518 -19.464  1.00  0.00           C  
ATOM   1803  O   TYR F1563      56.199  32.462 -20.583  1.00  0.00           O  
ATOM   1804  CB  TYR F1563      55.429  31.063 -17.897  1.00  0.00           C  
ATOM   1805  CG  TYR F1563      56.578  30.187 -17.444  1.00  0.00           C  
ATOM   1806  CD1 TYR F1563      57.551  29.748 -18.347  1.00  0.00           C  
ATOM   1807  CD2 TYR F1563      56.695  29.802 -16.102  1.00  0.00           C  
ATOM   1808  CE1 TYR F1563      58.606  28.946 -17.928  1.00  0.00           C  
ATOM   1809  CE2 TYR F1563      57.746  29.000 -15.669  1.00  0.00           C  
ATOM   1810  CZ  TYR F1563      58.697  28.575 -16.590  1.00  0.00           C  
ATOM   1811  OH  TYR F1563      59.724  27.766 -16.157  1.00  0.00           O  
ATOM   1812  N   ASP F1564      58.025  32.584 -19.268  1.00  0.00           N  
ATOM   1813  CA  ASP F1564      58.968  32.627 -20.375  1.00  0.00           C  
ATOM   1814  C   ASP F1564      60.404  32.610 -19.842  1.00  0.00           C  
ATOM   1815  O   ASP F1564      60.948  33.659 -19.488  1.00  0.00           O  
ATOM   1816  CB  ASP F1564      58.721  33.894 -21.203  1.00  0.00           C  
ATOM   1817  CG  ASP F1564      59.659  34.015 -22.392  1.00  0.00           C  
ATOM   1818  OD1 ASP F1564      60.053  32.965 -22.950  1.00  0.00           O  
ATOM   1819  OD2 ASP F1564      59.980  35.159 -22.784  1.00  0.00           O  
ATOM   1820  N   LYS F1565      61.004  31.417 -19.789  1.00  0.00           N  
ATOM   1821  CA  LYS F1565      62.375  31.242 -19.291  1.00  0.00           C  
ATOM   1822  C   LYS F1565      63.280  32.444 -19.564  1.00  0.00           C  
ATOM   1823  O   LYS F1565      63.735  33.106 -18.634  1.00  0.00           O  
ATOM   1824  CB  LYS F1565      63.003  29.971 -19.881  1.00  0.00           C  
ATOM   1825  CG  LYS F1565      62.497  28.671 -19.251  1.00  0.00           C  
ATOM   1826  CD  LYS F1565      62.837  28.609 -17.757  1.00  0.00           C  
ATOM   1827  CE  LYS F1565      62.528  27.238 -17.139  1.00  0.00           C  
ATOM   1828  NZ  LYS F1565      63.389  26.122 -17.649  1.00  0.00           N  
ATOM   1829  N   GLU F1566      63.553  32.723 -20.833  1.00  0.00           N  
ATOM   1830  CA  GLU F1566      64.748  33.553 -21.148  1.00  0.00           C  
ATOM   1831  C   GLU F1566      64.524  35.117 -21.256  1.00  0.00           C  
ATOM   1832  O   GLU F1566      65.484  35.883 -21.317  1.00  0.00           O  
ATOM   1833  CB  GLU F1566      65.344  33.049 -22.456  1.00  0.00           C  
ATOM   1834  CG  GLU F1566      64.265  32.696 -23.487  1.00  0.00           C  
ATOM   1835  CD  GLU F1566      64.135  31.196 -23.605  1.00  0.00           C  
ATOM   1836  OE1 GLU F1566      65.146  30.529 -23.806  1.00  0.00           O  
ATOM   1837  OE2 GLU F1566      63.013  30.703 -23.502  1.00  0.00           O  
ATOM   1838  N   ALA F1567      63.252  35.602 -21.319  1.00  0.00           N  
ATOM   1839  CA  ALA F1567      63.069  37.062 -21.578  1.00  0.00           C  
ATOM   1840  C   ALA F1567      62.532  37.856 -20.360  1.00  0.00           C  
ATOM   1841  O   ALA F1567      62.568  39.082 -20.322  1.00  0.00           O  
ATOM   1842  CB  ALA F1567      62.124  37.256 -22.775  1.00  0.00           C  
ATOM   1843  N   LYS F1568      61.846  36.904 -19.733  1.00  0.00           N  
ATOM   1844  CA  LYS F1568      61.179  37.150 -18.460  1.00  0.00           C  
ATOM   1845  C   LYS F1568      61.631  36.141 -17.400  1.00  0.00           C  
ATOM   1846  O   LYS F1568      60.809  35.438 -16.793  1.00  0.00           O  
ATOM   1847  CB  LYS F1568      59.659  37.071 -18.641  1.00  0.00           C  
ATOM   1848  CG  LYS F1568      59.097  38.132 -19.572  1.00  0.00           C  
ATOM   1849  CD  LYS F1568      57.599  37.935 -19.775  1.00  0.00           C  
ATOM   1850  CE  LYS F1568      56.822  38.293 -18.513  1.00  0.00           C  
ATOM   1851  NZ  LYS F1568      56.904  39.764 -18.225  1.00  0.00           N  
ATOM   1852  N   PRO F1569      62.945  36.071 -17.147  1.00  0.00           N  
ATOM   1853  CA  PRO F1569      63.509  35.148 -16.161  1.00  0.00           C  
ATOM   1854  C   PRO F1569      62.894  35.292 -14.771  1.00  0.00           C  
ATOM   1855  O   PRO F1569      62.390  34.327 -14.199  1.00  0.00           O  
ATOM   1856  CB  PRO F1569      64.995  35.503 -16.165  1.00  0.00           C  
ATOM   1857  CG  PRO F1569      65.215  36.104 -17.535  1.00  0.00           C  
ATOM   1858  CD  PRO F1569      63.992  36.948 -17.693  1.00  0.00           C  
ATOM   1859  N   GLY F1594      62.934  36.511 -14.241  1.00  0.00           N  
ATOM   1860  CA  GLY F1594      62.407  36.772 -12.912  1.00  0.00           C  
ATOM   1861  C   GLY F1594      60.980  36.322 -12.659  1.00  0.00           C  
ATOM   1862  O   GLY F1594      60.732  35.501 -11.780  1.00  0.00           O  
ATOM   1863  N   ILE F1596      60.036  36.863 -13.418  1.00  0.00           N  
ATOM   1864  CA  ILE F1596      58.639  36.511 -13.240  1.00  0.00           C  
ATOM   1865  C   ILE F1596      58.394  35.030 -13.421  1.00  0.00           C  
ATOM   1866  O   ILE F1596      57.550  34.451 -12.738  1.00  0.00           O  
ATOM   1867  CB  ILE F1596      57.739  37.287 -14.219  1.00  0.00           C  
ATOM   1868  CG1 ILE F1596      57.443  38.667 -13.648  1.00  0.00           C  
ATOM   1869  CG2 ILE F1596      56.431  36.548 -14.456  1.00  0.00           C  
ATOM   1870  CD1 ILE F1596      56.604  38.640 -12.380  1.00  0.00           C  
ATOM   1871  N   SER F1601      59.108  34.404 -14.347  1.00  0.00           N  
ATOM   1872  CA  SER F1601      58.898  32.972 -14.554  1.00  0.00           C  
ATOM   1873  C   SER F1601      59.284  32.198 -13.290  1.00  0.00           C  
ATOM   1874  O   SER F1601      58.597  31.252 -12.895  1.00  0.00           O  
ATOM   1875  CB  SER F1601      59.723  32.484 -15.741  1.00  0.00           C  
ATOM   1876  OG  SER F1601      59.395  33.237 -16.889  1.00  0.00           O  
ATOM   1877  N   ASN F1602      60.381  32.614 -12.663  1.00  0.00           N  
ATOM   1878  CA  ASN F1602      60.837  31.970 -11.447  1.00  0.00           C  
ATOM   1879  C   ASN F1602      59.777  32.146 -10.359  1.00  0.00           C  
ATOM   1880  O   ASN F1602      59.420  31.201  -9.664  1.00  0.00           O  
ATOM   1881  CB  ASN F1602      62.170  32.576 -11.012  1.00  0.00           C  
ATOM   1882  CG  ASN F1602      62.713  31.947  -9.739  1.00  0.00           C  
ATOM   1883  OD1 ASN F1602      62.798  30.717  -9.624  1.00  0.00           O  
ATOM   1884  ND2 ASN F1602      63.103  32.791  -8.780  1.00  0.00           N  
ATOM   1885  N   LEU F1603      59.271  33.360 -10.222  1.00  0.00           N  
ATOM   1886  CA  LEU F1603      58.244  33.642  -9.238  1.00  0.00           C  
ATOM   1887  C   LEU F1603      56.991  32.803  -9.502  1.00  0.00           C  
ATOM   1888  O   LEU F1603      56.369  32.306  -8.567  1.00  0.00           O  
ATOM   1889  CB  LEU F1603      57.907  35.138  -9.260  1.00  0.00           C  
ATOM   1890  CG  LEU F1603      58.415  35.985  -8.088  1.00  0.00           C  
ATOM   1891  CD1 LEU F1603      59.840  35.599  -7.683  1.00  0.00           C  
ATOM   1892  CD2 LEU F1603      58.364  37.455  -8.494  1.00  0.00           C  
ATOM   1893  N   LEU F1604      56.625  32.644 -10.774  1.00  0.00           N  
ATOM   1894  CA  LEU F1604      55.443  31.860 -11.155  1.00  0.00           C  
ATOM   1895  C   LEU F1604      55.646  30.391 -10.799  1.00  0.00           C  
ATOM   1896  O   LEU F1604      54.697  29.682 -10.427  1.00  0.00           O  
ATOM   1897  CB  LEU F1604      55.165  31.986 -12.666  1.00  0.00           C  
ATOM   1898  CG  LEU F1604      54.168  33.061 -13.109  1.00  0.00           C  
ATOM   1899  CD1 LEU F1604      54.277  33.297 -14.605  1.00  0.00           C  
ATOM   1900  CD2 LEU F1604      52.766  32.632 -12.717  1.00  0.00           C  
ATOM   1901  N   ASN F1613      56.889  29.934 -10.909  1.00  0.00           N  
ATOM   1902  CA  ASN F1613      57.205  28.550 -10.596  1.00  0.00           C  
ATOM   1903  C   ASN F1613      57.002  28.290  -9.114  1.00  0.00           C  
ATOM   1904  O   ASN F1613      56.344  27.324  -8.734  1.00  0.00           O  
ATOM   1905  CB  ASN F1613      58.644  28.253 -10.966  1.00  0.00           C  
ATOM   1906  CG  ASN F1613      58.768  26.993 -11.761  1.00  0.00           C  
ATOM   1907  OD1 ASN F1613      58.445  26.963 -12.950  1.00  0.00           O  
ATOM   1908  ND2 ASN F1613      59.206  25.921 -11.107  1.00  0.00           N  
ATOM   1909  N   ILE F1614      57.574  29.165  -8.290  1.00  0.00           N  
ATOM   1910  CA  ILE F1614      57.465  29.059  -6.845  1.00  0.00           C  
ATOM   1911  C   ILE F1614      55.990  29.057  -6.445  1.00  0.00           C  
ATOM   1912  O   ILE F1614      55.553  28.259  -5.615  1.00  0.00           O  
ATOM   1913  CB  ILE F1614      58.184  30.250  -6.128  1.00  0.00           C  
ATOM   1914  CG1 ILE F1614      59.671  30.277  -6.476  1.00  0.00           C  
ATOM   1915  CG2 ILE F1614      58.013  30.126  -4.626  1.00  0.00           C  
ATOM   1916  CD1 ILE F1614      60.404  31.473  -5.919  1.00  0.00           C  
ATOM   1917  N   TYR F1615      55.229  29.956  -7.055  1.00  0.00           N  
ATOM   1918  CA  TYR F1615      53.803  30.095  -6.776  1.00  0.00           C  
ATOM   1919  C   TYR F1615      53.084  28.805  -7.123  1.00  0.00           C  
ATOM   1920  O   TYR F1615      52.378  28.234  -6.299  1.00  0.00           O  
ATOM   1921  CB  TYR F1615      53.224  31.236  -7.619  1.00  0.00           C  
ATOM   1922  CG  TYR F1615      51.877  31.743  -7.169  1.00  0.00           C  
ATOM   1923  CD1 TYR F1615      50.866  30.868  -6.778  1.00  0.00           C  
ATOM   1924  CD2 TYR F1615      51.600  33.108  -7.167  1.00  0.00           C  
ATOM   1925  CE1 TYR F1615      49.612  31.343  -6.397  1.00  0.00           C  
ATOM   1926  CE2 TYR F1615      50.348  33.592  -6.791  1.00  0.00           C  
ATOM   1927  CZ  TYR F1615      49.358  32.703  -6.409  1.00  0.00           C  
ATOM   1928  OH  TYR F1615      48.113  33.174  -6.059  1.00  0.00           O  
ATOM   1929  N   SER F1616      53.276  28.358  -8.357  1.00  0.00           N  
ATOM   1930  CA  SER F1616      52.638  27.148  -8.841  1.00  0.00           C  
ATOM   1931  C   SER F1616      52.869  25.917  -7.957  1.00  0.00           C  
ATOM   1932  O   SER F1616      51.912  25.277  -7.515  1.00  0.00           O  
ATOM   1933  CB  SER F1616      53.103  26.849 -10.262  1.00  0.00           C  
ATOM   1934  OG  SER F1616      52.550  25.628 -10.722  1.00  0.00           O  
ATOM   1935  N   THR F1617      54.129  25.587  -7.687  1.00  0.00           N  
ATOM   1936  CA  THR F1617      54.441  24.416  -6.869  1.00  0.00           C  
ATOM   1937  C   THR F1617      53.983  24.476  -5.426  1.00  0.00           C  
ATOM   1938  O   THR F1617      53.790  23.441  -4.802  1.00  0.00           O  
ATOM   1939  CB  THR F1617      55.937  24.118  -6.848  1.00  0.00           C  
ATOM   1940  OG1 THR F1617      56.631  25.237  -6.297  1.00  0.00           O  
ATOM   1941  CG2 THR F1617      56.446  23.833  -8.245  1.00  0.00           C  
ATOM   1942  N   LEU F1619      53.822  25.671  -4.879  1.00  0.00           N  
ATOM   1943  CA  LEU F1619      53.384  25.781  -3.488  1.00  0.00           C  
ATOM   1944  C   LEU F1619      51.878  25.925  -3.343  1.00  0.00           C  
ATOM   1945  O   LEU F1619      51.338  25.695  -2.264  1.00  0.00           O  
ATOM   1946  CB  LEU F1619      54.058  26.968  -2.797  1.00  0.00           C  
ATOM   1947  CG  LEU F1619      55.569  26.856  -2.594  1.00  0.00           C  
ATOM   1948  CD1 LEU F1619      56.073  28.127  -1.956  1.00  0.00           C  
ATOM   1949  CD2 LEU F1619      55.898  25.658  -1.728  1.00  0.00           C  
ATOM   1950  N   SER F1620      51.205  26.299  -4.428  1.00  0.00           N  
ATOM   1951  CA  SER F1620      49.761  26.502  -4.407  1.00  0.00           C  
ATOM   1952  C   SER F1620      48.975  25.374  -5.071  1.00  0.00           C  
ATOM   1953  O   SER F1620      47.798  25.168  -4.774  1.00  0.00           O  
ATOM   1954  CB  SER F1620      49.405  27.829  -5.097  1.00  0.00           C  
ATOM   1955  OG  SER F1620      49.670  27.783  -6.502  1.00  0.00           O  
ATOM   1956  N   GLY F1621      49.618  24.647  -5.975  1.00  0.00           N  
ATOM   1957  CA  GLY F1621      48.926  23.570  -6.651  1.00  0.00           C  
ATOM   1958  C   GLY F1621      48.365  23.960  -8.009  1.00  0.00           C  
ATOM   1959  O   GLY F1621      48.120  23.097  -8.854  1.00  0.00           O  
ATOM   1960  N   GLN F1757      48.158  25.253  -8.235  1.00  0.00           N  
ATOM   1961  CA  GLN F1757      47.626  25.733  -9.514  1.00  0.00           C  
ATOM   1962  C   GLN F1757      48.704  25.694 -10.598  1.00  0.00           C  
ATOM   1963  O   GLN F1757      49.850  26.051 -10.342  1.00  0.00           O  
ATOM   1964  CB  GLN F1757      47.138  27.155  -9.334  1.00  0.00           C  
ATOM   1965  CG  GLN F1757      46.517  27.384  -7.991  1.00  0.00           C  
ATOM   1966  CD  GLN F1757      45.984  28.779  -7.874  1.00  0.00           C  
ATOM   1967  OE1 GLN F1757      45.067  29.164  -8.602  1.00  0.00           O  
ATOM   1968  NE2 GLN F1757      46.553  29.557  -6.962  1.00  0.00           N  
ATOM   1969  N   SER F1758      48.351  25.264 -11.804  1.00  0.00           N  
ATOM   1970  CA  SER F1758      49.338  25.202 -12.890  1.00  0.00           C  
ATOM   1971  C   SER F1758      49.782  26.600 -13.299  1.00  0.00           C  
ATOM   1972  O   SER F1758      49.189  27.600 -12.883  1.00  0.00           O  
ATOM   1973  CB  SER F1758      48.767  24.518 -14.132  1.00  0.00           C  
ATOM   1974  OG  SER F1758      47.883  25.376 -14.829  1.00  0.00           O  
ATOM   1975  N   ILE F1760      50.813  26.674 -14.137  1.00  0.00           N  
ATOM   1976  CA  ILE F1760      51.301  27.971 -14.586  1.00  0.00           C  
ATOM   1977  C   ILE F1760      50.293  28.595 -15.548  1.00  0.00           C  
ATOM   1978  O   ILE F1760      50.254  29.812 -15.727  1.00  0.00           O  
ATOM   1979  CB  ILE F1760      52.681  27.842 -15.259  1.00  0.00           C  
ATOM   1980  CG1 ILE F1760      53.702  27.355 -14.229  1.00  0.00           C  
ATOM   1981  CG2 ILE F1760      53.126  29.191 -15.827  1.00  0.00           C  
ATOM   1982  CD1 ILE F1760      55.083  27.098 -14.803  1.00  0.00           C  
ATOM   1983  N   GLU F1761      49.462  27.756 -16.151  1.00  0.00           N  
ATOM   1984  CA  GLU F1761      48.446  28.246 -17.064  1.00  0.00           C  
ATOM   1985  C   GLU F1761      47.384  28.976 -16.266  1.00  0.00           C  
ATOM   1986  O   GLU F1761      47.047  30.125 -16.551  1.00  0.00           O  
ATOM   1987  CB  GLU F1761      47.787  27.088 -17.816  1.00  0.00           C  
ATOM   1988  CG  GLU F1761      48.540  26.582 -19.050  1.00  0.00           C  
ATOM   1989  CD  GLU F1761      49.892  25.964 -18.725  1.00  0.00           C  
ATOM   1990  OE1 GLU F1761      49.966  25.123 -17.791  1.00  0.00           O  
ATOM   1991  OE2 GLU F1761      50.882  26.313 -19.416  1.00  0.00           O  
ATOM   1992  N   GLU F1762      46.855  28.289 -15.263  1.00  0.00           N  
ATOM   1993  CA  GLU F1762      45.818  28.849 -14.419  1.00  0.00           C  
ATOM   1994  C   GLU F1762      46.264  30.157 -13.779  1.00  0.00           C  
ATOM   1995  O   GLU F1762      45.489  31.109 -13.694  1.00  0.00           O  
ATOM   1996  CB  GLU F1762      45.446  27.852 -13.335  1.00  0.00           C  
ATOM   1997  CG  GLU F1762      44.128  28.150 -12.668  1.00  0.00           C  
ATOM   1998  CD  GLU F1762      43.843  27.205 -11.514  1.00  0.00           C  
ATOM   1999  OE1 GLU F1762      44.016  25.974 -11.690  1.00  0.00           O  
ATOM   2000  OE2 GLU F1762      43.442  27.695 -10.432  1.00  0.00           O  
ATOM   2001  N   LEU F1798      47.515  30.204 -13.329  1.00  0.00           N  
ATOM   2002  CA  LEU F1798      48.043  31.412 -12.709  1.00  0.00           C  
ATOM   2003  C   LEU F1798      48.147  32.577 -13.706  1.00  0.00           C  
ATOM   2004  O   LEU F1798      47.805  33.719 -13.374  1.00  0.00           O  
ATOM   2005  CB  LEU F1798      49.407  31.124 -12.069  1.00  0.00           C  
ATOM   2006  CG  LEU F1798      49.333  30.249 -10.818  1.00  0.00           C  
ATOM   2007  CD1 LEU F1798      50.713  29.828 -10.398  1.00  0.00           C  
ATOM   2008  CD2 LEU F1798      48.632  30.991  -9.701  1.00  0.00           C  
ATOM   2009  N   GLU F1799      48.615  32.295 -14.921  1.00  0.00           N  
ATOM   2010  CA  GLU F1799      48.738  33.331 -15.941  1.00  0.00           C  
ATOM   2011  C   GLU F1799      47.368  33.937 -16.195  1.00  0.00           C  
ATOM   2012  O   GLU F1799      47.211  35.161 -16.256  1.00  0.00           O  
ATOM   2013  CB  GLU F1799      49.261  32.743 -17.249  1.00  0.00           C  
ATOM   2014  CG  GLU F1799      50.735  32.427 -17.258  1.00  0.00           C  
ATOM   2015  CD  GLU F1799      51.221  31.897 -18.606  1.00  0.00           C  
ATOM   2016  OE1 GLU F1799      50.615  30.936 -19.137  1.00  0.00           O  
ATOM   2017  OE2 GLU F1799      52.222  32.437 -19.133  1.00  0.00           O  
ATOM   2018  N   ARG F1800      46.380  33.063 -16.343  1.00  0.00           N  
ATOM   2019  CA  ARG F1800      45.010  33.477 -16.597  1.00  0.00           C  
ATOM   2020  C   ARG F1800      44.497  34.253 -15.394  1.00  0.00           C  
ATOM   2021  O   ARG F1800      44.006  35.371 -15.530  1.00  0.00           O  
ATOM   2022  CB  ARG F1800      44.130  32.242 -16.847  1.00  0.00           C  
ATOM   2023  CG  ARG F1800      42.650  32.552 -17.061  1.00  0.00           C  
ATOM   2024  CD  ARG F1800      42.189  32.273 -18.499  1.00  0.00           C  
ATOM   2025  NE  ARG F1800      42.940  33.027 -19.504  1.00  0.00           N  
ATOM   2026  CZ  ARG F1800      42.878  34.347 -19.685  1.00  0.00           C  
ATOM   2027  NH1 ARG F1800      42.089  35.102 -18.925  1.00  0.00           N  
ATOM   2028  NH2 ARG F1800      43.618  34.915 -20.634  1.00  0.00           N  
ATOM   2029  N   GLN F1801      44.641  33.656 -14.215  1.00  0.00           N  
ATOM   2030  CA  GLN F1801      44.181  34.262 -12.971  1.00  0.00           C  
ATOM   2031  C   GLN F1801      44.751  35.669 -12.724  1.00  0.00           C  
ATOM   2032  O   GLN F1801      44.193  36.445 -11.943  1.00  0.00           O  
ATOM   2033  CB  GLN F1801      44.518  33.322 -11.813  1.00  0.00           C  
ATOM   2034  CG  GLN F1801      44.173  33.834 -10.431  1.00  0.00           C  
ATOM   2035  CD  GLN F1801      44.373  32.764  -9.373  1.00  0.00           C  
ATOM   2036  OE1 GLN F1801      44.394  33.050  -8.174  1.00  0.00           O  
ATOM   2037  NE2 GLN F1801      44.516  31.517  -9.817  1.00  0.00           N  
ATOM   2038  N   TYR F1802      45.846  36.000 -13.404  1.00  0.00           N  
ATOM   2039  CA  TYR F1802      46.470  37.311 -13.258  1.00  0.00           C  
ATOM   2040  C   TYR F1802      46.502  38.059 -14.589  1.00  0.00           C  
ATOM   2041  O   TYR F1802      47.472  38.761 -14.908  1.00  0.00           O  
ATOM   2042  CB  TYR F1802      47.900  37.175 -12.712  1.00  0.00           C  
ATOM   2043  CG  TYR F1802      47.956  36.757 -11.261  1.00  0.00           C  
ATOM   2044  CD1 TYR F1802      47.863  35.416 -10.899  1.00  0.00           C  
ATOM   2045  CD2 TYR F1802      48.023  37.712 -10.244  1.00  0.00           C  
ATOM   2046  CE1 TYR F1802      47.826  35.037  -9.564  1.00  0.00           C  
ATOM   2047  CE2 TYR F1802      47.983  37.345  -8.912  1.00  0.00           C  
ATOM   2048  CZ  TYR F1802      47.880  36.003  -8.579  1.00  0.00           C  
ATOM   2049  OH  TYR F1802      47.804  35.637  -7.255  1.00  0.00           O  
ATOM   2050  N   GLU F1803      45.421  37.919 -15.350  1.00  0.00           N  
ATOM   2051  CA  GLU F1803      45.289  38.530 -16.672  1.00  0.00           C  
ATOM   2052  C   GLU F1803      45.749  39.974 -16.779  1.00  0.00           C  
ATOM   2053  O   GLU F1803      46.871  40.233 -17.213  1.00  0.00           O  
ATOM   2054  CB  GLU F1803      43.840  38.411 -17.157  1.00  0.00           C  
ATOM   2055  CG  GLU F1803      43.591  38.976 -18.565  1.00  0.00           C  
ATOM   2056  CD  GLU F1803      44.563  38.425 -19.614  1.00  0.00           C  
ATOM   2057  OE1 GLU F1803      44.793  37.191 -19.635  1.00  0.00           O  
ATOM   2058  OE2 GLU F1803      45.080  39.233 -20.424  1.00  0.00           O  
ATOM   2059  N   GLY F1808      44.887  40.918 -16.410  1.00  0.00           N  
ATOM   2060  CA  GLY F1808      45.272  42.321 -16.498  1.00  0.00           C  
ATOM   2061  C   GLY F1808      46.078  42.803 -15.303  1.00  0.00           C  
ATOM   2062  O   GLY F1808      46.544  43.941 -15.261  1.00  0.00           O  
ATOM   2063  N   LYS F1809      46.250  41.904 -14.341  1.00  0.00           N  
ATOM   2064  CA  LYS F1809      46.957  42.185 -13.109  1.00  0.00           C  
ATOM   2065  C   LYS F1809      48.415  42.566 -13.310  1.00  0.00           C  
ATOM   2066  O   LYS F1809      49.081  42.084 -14.231  1.00  0.00           O  
ATOM   2067  CB  LYS F1809      46.851  40.974 -12.177  1.00  0.00           C  
ATOM   2068  CG  LYS F1809      45.474  40.273 -12.148  1.00  0.00           C  
ATOM   2069  CD  LYS F1809      44.693  40.567 -10.862  1.00  0.00           C  
ATOM   2070  CE  LYS F1809      43.215  40.212 -10.904  1.00  0.00           C  
ATOM   2071  NZ  LYS F1809      43.089  38.756 -11.117  1.00  0.00           N  
ATOM   2072  N   GLY F1810      48.897  43.455 -12.447  1.00  0.00           N  
ATOM   2073  CA  GLY F1810      50.279  43.905 -12.512  1.00  0.00           C  
ATOM   2074  C   GLY F1810      51.132  43.122 -11.531  1.00  0.00           C  
ATOM   2075  O   GLY F1810      50.635  42.196 -10.896  1.00  0.00           O  
ATOM   2076  N   TYR F1812      52.405  43.483 -11.390  1.00  0.00           N  
ATOM   2077  CA  TYR F1812      53.268  42.753 -10.470  1.00  0.00           C  
ATOM   2078  C   TYR F1812      52.981  43.046  -9.012  1.00  0.00           C  
ATOM   2079  O   TYR F1812      53.186  42.196  -8.142  1.00  0.00           O  
ATOM   2080  CB  TYR F1812      54.743  43.029 -10.753  1.00  0.00           C  
ATOM   2081  CG  TYR F1812      55.166  42.581 -12.119  1.00  0.00           C  
ATOM   2082  CD1 TYR F1812      54.457  41.577 -12.796  1.00  0.00           C  
ATOM   2083  CD2 TYR F1812      56.279  43.143 -12.739  1.00  0.00           C  
ATOM   2084  CE1 TYR F1812      54.844  41.152 -14.053  1.00  0.00           C  
ATOM   2085  CE2 TYR F1812      56.678  42.719 -14.001  1.00  0.00           C  
ATOM   2086  CZ  TYR F1812      55.954  41.722 -14.655  1.00  0.00           C  
ATOM   2087  OH  TYR F1812      56.340  41.297 -15.918  1.00  0.00           O  
ATOM   2088  N   GLY F1813      52.493  44.245  -8.739  1.00  0.00           N  
ATOM   2089  CA  GLY F1813      52.210  44.604  -7.365  1.00  0.00           C  
ATOM   2090  C   GLY F1813      51.371  43.546  -6.675  1.00  0.00           C  
ATOM   2091  O   GLY F1813      51.754  43.021  -5.637  1.00  0.00           O  
ATOM   2092  N   VAL F1814      50.228  43.219  -7.258  1.00  0.00           N  
ATOM   2093  CA  VAL F1814      49.348  42.234  -6.653  1.00  0.00           C  
ATOM   2094  C   VAL F1814      49.872  40.810  -6.748  1.00  0.00           C  
ATOM   2095  O   VAL F1814      49.536  39.961  -5.922  1.00  0.00           O  
ATOM   2096  CB  VAL F1814      47.982  42.283  -7.299  1.00  0.00           C  
ATOM   2097  CG1 VAL F1814      47.377  43.646  -7.068  1.00  0.00           C  
ATOM   2098  CG2 VAL F1814      48.117  42.003  -8.790  1.00  0.00           C  
ATOM   2099  N   PHE F1815      50.677  40.538  -7.767  1.00  0.00           N  
ATOM   2100  CA  PHE F1815      51.234  39.202  -7.938  1.00  0.00           C  
ATOM   2101  C   PHE F1815      52.157  38.917  -6.748  1.00  0.00           C  
ATOM   2102  O   PHE F1815      51.987  37.909  -6.054  1.00  0.00           O  
ATOM   2103  CB  PHE F1815      52.030  39.126  -9.241  1.00  0.00           C  
ATOM   2104  CG  PHE F1815      52.538  37.753  -9.548  1.00  0.00           C  
ATOM   2105  CD1 PHE F1815      51.646  36.684  -9.674  1.00  0.00           C  
ATOM   2106  CD2 PHE F1815      53.906  37.521  -9.708  1.00  0.00           C  
ATOM   2107  CE1 PHE F1815      52.102  35.396  -9.950  1.00  0.00           C  
ATOM   2108  CE2 PHE F1815      54.375  36.235  -9.985  1.00  0.00           C  
ATOM   2109  CZ  PHE F1815      53.464  35.164 -10.110  1.00  0.00           C  
ATOM   2110  N   LYS F1816      53.120  39.823  -6.533  1.00  0.00           N  
ATOM   2111  CA  LYS F1816      54.070  39.719  -5.440  1.00  0.00           C  
ATOM   2112  C   LYS F1816      53.291  39.609  -4.135  1.00  0.00           C  
ATOM   2113  O   LYS F1816      53.539  38.719  -3.328  1.00  0.00           O  
ATOM   2114  CB  LYS F1816      54.974  40.952  -5.371  1.00  0.00           C  
ATOM   2115  CG  LYS F1816      55.886  41.206  -6.580  1.00  0.00           C  
ATOM   2116  CD  LYS F1816      57.218  40.479  -6.470  1.00  0.00           C  
ATOM   2117  CE  LYS F1816      58.290  41.107  -7.360  1.00  0.00           C  
ATOM   2118  NZ  LYS F1816      58.707  42.432  -6.848  1.00  0.00           N  
ATOM   2119  N   ALA F1817      52.342  40.506  -3.933  1.00  0.00           N  
ATOM   2120  CA  ALA F1817      51.560  40.490  -2.715  1.00  0.00           C  
ATOM   2121  C   ALA F1817      50.938  39.127  -2.460  1.00  0.00           C  
ATOM   2122  O   ALA F1817      50.966  38.631  -1.326  1.00  0.00           O  
ATOM   2123  CB  ALA F1817      50.479  41.562  -2.768  1.00  0.00           C  
ATOM   2124  N   ASP F1818      50.384  38.503  -3.498  1.00  0.00           N  
ATOM   2125  CA  ASP F1818      49.743  37.181  -3.331  1.00  0.00           C  
ATOM   2126  C   ASP F1818      50.752  36.055  -3.116  1.00  0.00           C  
ATOM   2127  O   ASP F1818      50.544  35.169  -2.290  1.00  0.00           O  
ATOM   2128  CB  ASP F1818      48.870  36.835  -4.545  1.00  0.00           C  
ATOM   2129  CG  ASP F1818      47.562  37.595  -4.562  1.00  0.00           C  
ATOM   2130  OD1 ASP F1818      47.108  38.058  -3.487  1.00  0.00           O  
ATOM   2131  OD2 ASP F1818      46.979  37.705  -5.656  1.00  0.00           O  
ATOM   2132  N   LEU F1819      51.834  36.091  -3.885  1.00  0.00           N  
ATOM   2133  CA  LEU F1819      52.877  35.090  -3.768  1.00  0.00           C  
ATOM   2134  C   LEU F1819      53.443  35.103  -2.342  1.00  0.00           C  
ATOM   2135  O   LEU F1819      53.791  34.060  -1.795  1.00  0.00           O  
ATOM   2136  CB  LEU F1819      53.996  35.394  -4.748  1.00  0.00           C  
ATOM   2137  CG  LEU F1819      55.163  34.425  -4.694  1.00  0.00           C  
ATOM   2138  CD1 LEU F1819      54.706  33.086  -5.245  1.00  0.00           C  
ATOM   2139  CD2 LEU F1819      56.345  34.975  -5.495  1.00  0.00           C  
ATOM   2140  N   ALA F1820      53.538  36.289  -1.752  1.00  0.00           N  
ATOM   2141  CA  ALA F1820      54.057  36.417  -0.405  1.00  0.00           C  
ATOM   2142  C   ALA F1820      53.180  35.698   0.602  1.00  0.00           C  
ATOM   2143  O   ALA F1820      53.677  35.128   1.575  1.00  0.00           O  
ATOM   2144  CB  ALA F1820      54.169  37.869  -0.027  1.00  0.00           C  
ATOM   2145  N   GLN F1821      51.873  35.738   0.397  1.00  0.00           N  
ATOM   2146  CA  GLN F1821      50.980  35.067   1.328  1.00  0.00           C  
ATOM   2147  C   GLN F1821      51.073  33.558   1.196  1.00  0.00           C  
ATOM   2148  O   GLN F1821      51.179  32.852   2.193  1.00  0.00           O  
ATOM   2149  CB  GLN F1821      49.535  35.501   1.096  1.00  0.00           C  
ATOM   2150  CG  GLN F1821      49.274  36.962   1.405  1.00  0.00           C  
ATOM   2151  CD  GLN F1821      49.549  37.309   2.860  1.00  0.00           C  
ATOM   2152  OE1 GLN F1821      48.979  36.700   3.776  1.00  0.00           O  
ATOM   2153  NE2 GLN F1821      50.425  38.294   3.082  1.00  0.00           N  
ATOM   2154  N   VAL F1822      51.049  33.053  -0.029  1.00  0.00           N  
ATOM   2155  CA  VAL F1822      51.105  31.610  -0.207  1.00  0.00           C  
ATOM   2156  C   VAL F1822      52.388  31.013   0.365  1.00  0.00           C  
ATOM   2157  O   VAL F1822      52.398  29.852   0.779  1.00  0.00           O  
ATOM   2158  CB  VAL F1822      50.932  31.213  -1.704  1.00  0.00           C  
ATOM   2159  CG1 VAL F1822      51.869  32.035  -2.577  1.00  0.00           C  
ATOM   2160  CG2 VAL F1822      51.196  29.723  -1.887  1.00  0.00           C  
ATOM   2161  N   VAL F1823      53.462  31.798   0.399  1.00  0.00           N  
ATOM   2162  CA  VAL F1823      54.728  31.313   0.948  1.00  0.00           C  
ATOM   2163  C   VAL F1823      54.668  31.321   2.474  1.00  0.00           C  
ATOM   2164  O   VAL F1823      55.048  30.349   3.134  1.00  0.00           O  
ATOM   2165  CB  VAL F1823      55.919  32.182   0.497  1.00  0.00           C  
ATOM   2166  CG1 VAL F1823      57.191  31.736   1.212  1.00  0.00           C  
ATOM   2167  CG2 VAL F1823      56.084  32.093  -1.022  1.00  0.00           C  
ATOM   2168  N   ILE F1824      54.174  32.419   3.034  1.00  0.00           N  
ATOM   2169  CA  ILE F1824      54.051  32.540   4.483  1.00  0.00           C  
ATOM   2170  C   ILE F1824      53.087  31.503   5.043  1.00  0.00           C  
ATOM   2171  O   ILE F1824      53.293  30.967   6.127  1.00  0.00           O  
ATOM   2172  CB  ILE F1824      53.547  33.938   4.884  1.00  0.00           C  
ATOM   2173  CG1 ILE F1824      54.607  34.984   4.542  1.00  0.00           C  
ATOM   2174  CG2 ILE F1824      53.229  33.975   6.366  1.00  0.00           C  
ATOM   2175  CD1 ILE F1824      54.198  36.395   4.879  1.00  0.00           C  
ATOM   2176  N   GLU F1825      52.033  31.224   4.292  1.00  0.00           N  
ATOM   2177  CA  GLU F1825      51.035  30.257   4.713  1.00  0.00           C  
ATOM   2178  C   GLU F1825      51.578  28.818   4.668  1.00  0.00           C  
ATOM   2179  O   GLU F1825      51.104  27.944   5.392  1.00  0.00           O  
ATOM   2180  CB  GLU F1825      49.787  30.391   3.824  1.00  0.00           C  
ATOM   2181  CG  GLU F1825      48.474  30.346   4.593  1.00  0.00           C  
ATOM   2182  CD  GLU F1825      48.436  31.344   5.752  1.00  0.00           C  
ATOM   2183  OE1 GLU F1825      48.566  32.564   5.495  1.00  0.00           O  
ATOM   2184  OE2 GLU F1825      48.290  30.907   6.924  1.00  0.00           O  
ATOM   2185  N   THR F1826      52.576  28.577   3.825  1.00  0.00           N  
ATOM   2186  CA  THR F1826      53.158  27.240   3.699  1.00  0.00           C  
ATOM   2187  C   THR F1826      54.208  26.984   4.780  1.00  0.00           C  
ATOM   2188  O   THR F1826      54.360  25.862   5.255  1.00  0.00           O  
ATOM   2189  CB  THR F1826      53.847  27.044   2.329  1.00  0.00           C  
ATOM   2190  OG1 THR F1826      52.905  27.279   1.279  1.00  0.00           O  
ATOM   2191  CG2 THR F1826      54.384  25.637   2.205  1.00  0.00           C  
ATOM   2192  N   LEU F1827      54.930  28.031   5.154  1.00  0.00           N  
ATOM   2193  CA  LEU F1827      55.965  27.914   6.155  1.00  0.00           C  
ATOM   2194  C   LEU F1827      55.471  28.045   7.610  1.00  0.00           C  
ATOM   2195  O   LEU F1827      56.087  27.501   8.531  1.00  0.00           O  
ATOM   2196  CB  LEU F1827      57.057  28.942   5.875  1.00  0.00           C  
ATOM   2197  CG  LEU F1827      57.666  28.879   4.482  1.00  0.00           C  
ATOM   2198  CD1 LEU F1827      58.852  29.825   4.449  1.00  0.00           C  
ATOM   2199  CD2 LEU F1827      58.112  27.468   4.122  1.00  0.00           C  
ATOM   2200  N   ARG F1828      54.369  28.758   7.825  1.00  0.00           N  
ATOM   2201  CA  ARG F1828      53.825  28.945   9.172  1.00  0.00           C  
ATOM   2202  C   ARG F1828      53.697  27.614   9.922  1.00  0.00           C  
ATOM   2203  O   ARG F1828      54.215  27.469  11.032  1.00  0.00           O  
ATOM   2204  CB  ARG F1828      52.445  29.622   9.118  1.00  0.00           C  
ATOM   2205  CG  ARG F1828      51.917  30.078  10.483  1.00  0.00           C  
ATOM   2206  CD  ARG F1828      50.405  30.328  10.463  1.00  0.00           C  
ATOM   2207  NE  ARG F1828      50.002  31.222   9.379  1.00  0.00           N  
ATOM   2208  CZ  ARG F1828      50.404  32.485   9.244  1.00  0.00           C  
ATOM   2209  NH1 ARG F1828      51.230  33.027  10.131  1.00  0.00           N  
ATOM   2210  NH2 ARG F1828      49.980  33.210   8.213  1.00  0.00           N  
ATOM   2211  N   PRO F1829      53.000  26.624   9.331  1.00  0.00           N  
ATOM   2212  CA  PRO F1829      52.867  25.343  10.033  1.00  0.00           C  
ATOM   2213  C   PRO F1829      54.228  24.694  10.273  1.00  0.00           C  
ATOM   2214  O   PRO F1829      54.519  24.259  11.382  1.00  0.00           O  
ATOM   2215  CB  PRO F1829      51.984  24.525   9.095  1.00  0.00           C  
ATOM   2216  CG  PRO F1829      52.365  25.046   7.744  1.00  0.00           C  
ATOM   2217  CD  PRO F1829      52.422  26.545   7.978  1.00  0.00           C  
ATOM   2218  N   ILE F1830      55.052  24.633   9.231  1.00  0.00           N  
ATOM   2219  CA  ILE F1830      56.383  24.054   9.348  1.00  0.00           C  
ATOM   2220  C   ILE F1830      57.144  24.711  10.498  1.00  0.00           C  
ATOM   2221  O   ILE F1830      57.718  24.029  11.344  1.00  0.00           O  
ATOM   2222  CB  ILE F1830      57.198  24.228   8.037  1.00  0.00           C  
ATOM   2223  CG1 ILE F1830      56.565  23.393   6.929  1.00  0.00           C  
ATOM   2224  CG2 ILE F1830      58.647  23.785   8.239  1.00  0.00           C  
ATOM   2225  CD1 ILE F1830      57.240  23.570   5.594  1.00  0.00           C  
ATOM   2226  N   GLN F1831      57.142  26.038  10.540  1.00  0.00           N  
ATOM   2227  CA  GLN F1831      57.850  26.755  11.596  1.00  0.00           C  
ATOM   2228  C   GLN F1831      57.303  26.406  12.978  1.00  0.00           C  
ATOM   2229  O   GLN F1831      58.072  26.257  13.934  1.00  0.00           O  
ATOM   2230  CB  GLN F1831      57.767  28.260  11.351  1.00  0.00           C  
ATOM   2231  CG  GLN F1831      58.492  28.674  10.087  1.00  0.00           C  
ATOM   2232  CD  GLN F1831      58.409  30.160   9.815  1.00  0.00           C  
ATOM   2233  OE1 GLN F1831      58.941  30.648   8.816  1.00  0.00           O  
ATOM   2234  NE2 GLN F1831      57.738  30.891  10.703  1.00  0.00           N  
ATOM   2235  N   GLU F1832      55.983  26.270  13.089  1.00  0.00           N  
ATOM   2236  CA  GLU F1832      55.389  25.916  14.374  1.00  0.00           C  
ATOM   2237  C   GLU F1832      55.946  24.563  14.808  1.00  0.00           C  
ATOM   2238  O   GLU F1832      56.644  24.466  15.818  1.00  0.00           O  
ATOM   2239  CB  GLU F1832      53.862  25.847  14.265  1.00  0.00           C  
ATOM   2240  CG  GLU F1832      53.150  27.175  14.468  1.00  0.00           C  
ATOM   2241  CD  GLU F1832      51.658  27.060  14.241  1.00  0.00           C  
ATOM   2242  OE1 GLU F1832      51.049  26.118  14.797  1.00  0.00           O  
ATOM   2243  OE2 GLU F1832      51.098  27.907  13.507  1.00  0.00           O  
ATOM   2244  N   ARG F1833      55.641  23.527  14.028  1.00  0.00           N  
ATOM   2245  CA  ARG F1833      56.115  22.185  14.320  1.00  0.00           C  
ATOM   2246  C   ARG F1833      57.603  22.207  14.639  1.00  0.00           C  
ATOM   2247  O   ARG F1833      58.062  21.462  15.493  1.00  0.00           O  
ATOM   2248  CB  ARG F1833      55.832  21.249  13.141  1.00  0.00           C  
ATOM   2249  CG  ARG F1833      54.383  20.813  13.074  1.00  0.00           C  
ATOM   2250  CD  ARG F1833      54.114  19.918  11.882  1.00  0.00           C  
ATOM   2251  NE  ARG F1833      54.092  20.676  10.638  1.00  0.00           N  
ATOM   2252  CZ  ARG F1833      53.837  20.153   9.441  1.00  0.00           C  
ATOM   2253  NH1 ARG F1833      53.580  18.850   9.311  1.00  0.00           N  
ATOM   2254  NH2 ARG F1833      53.825  20.941   8.369  1.00  0.00           N  
ATOM   2255  N   TYR F1834      58.352  23.073  13.966  1.00  0.00           N  
ATOM   2256  CA  TYR F1834      59.780  23.166  14.211  1.00  0.00           C  
ATOM   2257  C   TYR F1834      60.069  23.528  15.654  1.00  0.00           C  
ATOM   2258  O   TYR F1834      60.849  22.847  16.319  1.00  0.00           O  
ATOM   2259  CB  TYR F1834      60.424  24.186  13.273  1.00  0.00           C  
ATOM   2260  CG  TYR F1834      61.805  24.635  13.687  1.00  0.00           C  
ATOM   2261  CD1 TYR F1834      61.974  25.775  14.454  1.00  0.00           C  
ATOM   2262  CD2 TYR F1834      62.945  23.929  13.298  1.00  0.00           C  
ATOM   2263  CE1 TYR F1834      63.234  26.212  14.822  1.00  0.00           C  
ATOM   2264  CE2 TYR F1834      64.221  24.363  13.665  1.00  0.00           C  
ATOM   2265  CZ  TYR F1834      64.351  25.511  14.427  1.00  0.00           C  
ATOM   2266  OH  TYR F1834      65.598  25.977  14.782  1.00  0.00           O  
ATOM   2267  N   HIS F1835      59.450  24.594  16.154  1.00  0.00           N  
ATOM   2268  CA  HIS F1835      59.689  24.987  17.548  1.00  0.00           C  
ATOM   2269  C   HIS F1835      59.177  23.896  18.491  1.00  0.00           C  
ATOM   2270  O   HIS F1835      59.798  23.617  19.523  1.00  0.00           O  
ATOM   2271  CB  HIS F1835      59.025  26.341  17.879  1.00  0.00           C  
ATOM   2272  CG  HIS F1835      59.749  27.524  17.309  1.00  0.00           C  
ATOM   2273  ND1 HIS F1835      59.402  28.105  16.108  1.00  0.00           N  
ATOM   2274  CD2 HIS F1835      60.846  28.195  17.745  1.00  0.00           C  
ATOM   2275  CE1 HIS F1835      60.251  29.078  15.826  1.00  0.00           C  
ATOM   2276  NE2 HIS F1835      61.138  29.153  16.803  1.00  0.00           N  
ATOM   2277  N   HIS F1836      58.044  23.285  18.141  1.00  0.00           N  
ATOM   2278  CA  HIS F1836      57.496  22.207  18.961  1.00  0.00           C  
ATOM   2279  C   HIS F1836      58.611  21.162  19.190  1.00  0.00           C  
ATOM   2280  O   HIS F1836      58.863  20.739  20.321  1.00  0.00           O  
ATOM   2281  CB  HIS F1836      56.258  21.598  18.263  1.00  0.00           C  
ATOM   2282  CG  HIS F1836      56.101  20.112  18.456  1.00  0.00           C  
ATOM   2283  ND1 HIS F1836      56.192  19.499  19.688  1.00  0.00           N  
ATOM   2284  CD2 HIS F1836      55.834  19.122  17.566  1.00  0.00           C  
ATOM   2285  CE1 HIS F1836      55.988  18.198  19.551  1.00  0.00           C  
ATOM   2286  NE2 HIS F1836      55.768  17.943  18.273  1.00  0.00           N  
ATOM   2287  N   TRP F1837      59.289  20.774  18.112  1.00  0.00           N  
ATOM   2288  CA  TRP F1837      60.376  19.809  18.192  1.00  0.00           C  
ATOM   2289  C   TRP F1837      61.613  20.351  18.889  1.00  0.00           C  
ATOM   2290  O   TRP F1837      62.180  19.679  19.733  1.00  0.00           O  
ATOM   2291  CB  TRP F1837      60.783  19.326  16.800  1.00  0.00           C  
ATOM   2292  CG  TRP F1837      59.937  18.221  16.297  1.00  0.00           C  
ATOM   2293  CD1 TRP F1837      59.028  18.274  15.276  1.00  0.00           C  
ATOM   2294  CD2 TRP F1837      59.913  16.879  16.787  1.00  0.00           C  
ATOM   2295  NE1 TRP F1837      58.444  17.039  15.094  1.00  0.00           N  
ATOM   2296  CE2 TRP F1837      58.973  16.165  16.007  1.00  0.00           C  
ATOM   2297  CE3 TRP F1837      60.606  16.203  17.802  1.00  0.00           C  
ATOM   2298  CZ2 TRP F1837      58.697  14.810  16.224  1.00  0.00           C  
ATOM   2299  CZ3 TRP F1837      60.333  14.855  18.017  1.00  0.00           C  
ATOM   2300  CH2 TRP F1837      59.389  14.172  17.226  1.00  0.00           C  
ATOM   2301  N   MET F1838      62.038  21.553  18.529  1.00  0.00           N  
ATOM   2302  CA  MET F1838      63.227  22.131  19.126  1.00  0.00           C  
ATOM   2303  C   MET F1838      63.265  22.093  20.642  1.00  0.00           C  
ATOM   2304  O   MET F1838      64.285  21.714  21.230  1.00  0.00           O  
ATOM   2305  CB  MET F1838      63.409  23.571  18.663  1.00  0.00           C  
ATOM   2306  CG  MET F1838      64.175  23.703  17.374  1.00  0.00           C  
ATOM   2307  SD  MET F1838      65.822  22.999  17.507  1.00  0.00           S  
ATOM   2308  CE  MET F1838      66.766  24.364  18.207  1.00  0.00           C  
ATOM   2309  N   GLU F1839      62.160  22.475  21.279  1.00  0.00           N  
ATOM   2310  CA  GLU F1839      62.095  22.507  22.750  1.00  0.00           C  
ATOM   2311  C   GLU F1839      61.536  21.248  23.448  1.00  0.00           C  
ATOM   2312  O   GLU F1839      61.236  21.291  24.624  1.00  0.00           O  
ATOM   2313  CB  GLU F1839      61.292  23.741  23.229  1.00  0.00           C  
ATOM   2314  CG  GLU F1839      59.782  23.692  22.916  1.00  0.00           C  
ATOM   2315  CD  GLU F1839      58.995  24.908  23.430  1.00  0.00           C  
ATOM   2316  OE1 GLU F1839      59.332  26.061  23.064  1.00  0.00           O  
ATOM   2317  OE2 GLU F1839      58.015  24.702  24.184  1.00  0.00           O  
ATOM   2318  N   SER F1840      61.417  20.121  22.764  1.00  0.00           N  
ATOM   2319  CA  SER F1840      60.897  18.891  23.367  1.00  0.00           C  
ATOM   2320  C   SER F1840      62.022  17.877  23.551  1.00  0.00           C  
ATOM   2321  O   SER F1840      62.915  17.789  22.713  1.00  0.00           O  
ATOM   2322  CB  SER F1840      59.823  18.293  22.461  1.00  0.00           C  
ATOM   2323  OG  SER F1840      59.465  16.988  22.889  1.00  0.00           O  
ATOM   2324  N   GLU F1842      61.996  17.109  24.634  1.00  0.00           N  
ATOM   2325  CA  GLU F1842      63.052  16.126  24.820  1.00  0.00           C  
ATOM   2326  C   GLU F1842      62.782  14.898  23.947  1.00  0.00           C  
ATOM   2327  O   GLU F1842      63.626  14.012  23.824  1.00  0.00           O  
ATOM   2328  CB  GLU F1842      63.186  15.738  26.298  1.00  0.00           C  
ATOM   2329  CG  GLU F1842      61.912  15.232  26.936  1.00  0.00           C  
ATOM   2330  CD  GLU F1842      62.118  14.844  28.391  1.00  0.00           C  
ATOM   2331  OE1 GLU F1842      62.557  15.715  29.179  1.00  0.00           O  
ATOM   2332  OE2 GLU F1842      61.839  13.672  28.747  1.00  0.00           O  
ATOM   2333  N   GLU F1843      61.604  14.856  23.330  1.00  0.00           N  
ATOM   2334  CA  GLU F1843      61.265  13.747  22.450  1.00  0.00           C  
ATOM   2335  C   GLU F1843      62.190  13.752  21.237  1.00  0.00           C  
ATOM   2336  O   GLU F1843      62.249  12.784  20.481  1.00  0.00           O  
ATOM   2337  CB  GLU F1843      59.815  13.850  21.982  1.00  0.00           C  
ATOM   2338  CG  GLU F1843      58.853  13.028  22.814  1.00  0.00           C  
ATOM   2339  CD  GLU F1843      59.020  11.537  22.567  1.00  0.00           C  
ATOM   2340  OE1 GLU F1843      58.868  11.118  21.392  1.00  0.00           O  
ATOM   2341  OE2 GLU F1843      59.301  10.787  23.537  1.00  0.00           O  
ATOM   2342  N   LEU F1844      62.911  14.851  21.050  1.00  0.00           N  
ATOM   2343  CA  LEU F1844      63.825  14.964  19.926  1.00  0.00           C  
ATOM   2344  C   LEU F1844      64.976  13.986  20.105  1.00  0.00           C  
ATOM   2345  O   LEU F1844      65.248  13.179  19.223  1.00  0.00           O  
ATOM   2346  CB  LEU F1844      64.373  16.394  19.812  1.00  0.00           C  
ATOM   2347  CG  LEU F1844      65.289  16.680  18.612  1.00  0.00           C  
ATOM   2348  CD1 LEU F1844      64.551  16.389  17.303  1.00  0.00           C  
ATOM   2349  CD2 LEU F1844      65.762  18.126  18.657  1.00  0.00           C  
ATOM   2350  N   ASP F1845      65.648  14.054  21.250  1.00  0.00           N  
ATOM   2351  CA  ASP F1845      66.768  13.163  21.494  1.00  0.00           C  
ATOM   2352  C   ASP F1845      66.297  11.718  21.472  1.00  0.00           C  
ATOM   2353  O   ASP F1845      67.034  10.822  21.063  1.00  0.00           O  
ATOM   2354  CB  ASP F1845      67.420  13.485  22.830  1.00  0.00           C  
ATOM   2355  CG  ASP F1845      67.895  14.908  22.899  1.00  0.00           C  
ATOM   2356  OD1 ASP F1845      67.043  15.786  23.137  1.00  0.00           O  
ATOM   2357  OD2 ASP F1845      69.109  15.153  22.695  1.00  0.00           O  
ATOM   2358  N   ARG F1846      65.060  11.499  21.900  1.00  0.00           N  
ATOM   2359  CA  ARG F1846      64.498  10.164  21.906  1.00  0.00           C  
ATOM   2360  C   ARG F1846      64.545   9.606  20.484  1.00  0.00           C  
ATOM   2361  O   ARG F1846      64.938   8.460  20.260  1.00  0.00           O  
ATOM   2362  CB  ARG F1846      63.049  10.217  22.386  1.00  0.00           C  
ATOM   2363  CG  ARG F1846      62.660   9.095  23.321  1.00  0.00           C  
ATOM   2364  CD  ARG F1846      62.825   9.522  24.780  1.00  0.00           C  
ATOM   2365  NE  ARG F1846      61.844  10.541  25.155  1.00  0.00           N  
ATOM   2366  CZ  ARG F1846      61.830  11.188  26.322  1.00  0.00           C  
ATOM   2367  NH1 ARG F1846      62.752  10.932  27.250  1.00  0.00           N  
ATOM   2368  NH2 ARG F1846      60.891  12.100  26.564  1.00  0.00           N  
ATOM   2369  N   VAL F1847      64.142  10.436  19.525  1.00  0.00           N  
ATOM   2370  CA  VAL F1847      64.106  10.057  18.108  1.00  0.00           C  
ATOM   2371  C   VAL F1847      65.495   9.863  17.523  1.00  0.00           C  
ATOM   2372  O   VAL F1847      65.734   8.920  16.777  1.00  0.00           O  
ATOM   2373  CB  VAL F1847      63.340  11.122  17.257  1.00  0.00           C  
ATOM   2374  CG1 VAL F1847      63.562  10.872  15.767  1.00  0.00           C  
ATOM   2375  CG2 VAL F1847      61.843  11.060  17.572  1.00  0.00           C  
ATOM   2376  N   LEU F1848      66.403  10.770  17.855  1.00  0.00           N  
ATOM   2377  CA  LEU F1848      67.762  10.682  17.365  1.00  0.00           C  
ATOM   2378  C   LEU F1848      68.463   9.479  17.971  1.00  0.00           C  
ATOM   2379  O   LEU F1848      69.389   8.931  17.380  1.00  0.00           O  
ATOM   2380  CB  LEU F1848      68.528  11.960  17.699  1.00  0.00           C  
ATOM   2381  CG  LEU F1848      68.146  13.143  16.823  1.00  0.00           C  
ATOM   2382  CD1 LEU F1848      68.845  14.382  17.321  1.00  0.00           C  
ATOM   2383  CD2 LEU F1848      68.525  12.866  15.375  1.00  0.00           C  
ATOM   2384  N   ASP F1849      68.028   9.079  19.159  1.00  0.00           N  
ATOM   2385  CA  ASP F1849      68.623   7.933  19.822  1.00  0.00           C  
ATOM   2386  C   ASP F1849      68.193   6.683  19.074  1.00  0.00           C  
ATOM   2387  O   ASP F1849      69.024   5.924  18.553  1.00  0.00           O  
ATOM   2388  CB  ASP F1849      68.153   7.844  21.276  1.00  0.00           C  
ATOM   2389  CG  ASP F1849      68.980   8.702  22.213  1.00  0.00           C  
ATOM   2390  OD1 ASP F1849      69.741   9.566  21.724  1.00  0.00           O  
ATOM   2391  OD2 ASP F1849      68.862   8.519  23.445  1.00  0.00           O  
ATOM   2392  N   GLU F1850      66.885   6.477  19.003  1.00  0.00           N  
ATOM   2393  CA  GLU F1850      66.349   5.309  18.319  1.00  0.00           C  
ATOM   2394  C   GLU F1850      66.811   5.276  16.857  1.00  0.00           C  
ATOM   2395  O   GLU F1850      66.861   4.215  16.240  1.00  0.00           O  
ATOM   2396  CB  GLU F1850      64.824   5.328  18.393  1.00  0.00           C  
ATOM   2397  CG  GLU F1850      64.166   4.029  17.980  1.00  0.00           C  
ATOM   2398  CD  GLU F1850      62.661   4.172  17.860  1.00  0.00           C  
ATOM   2399  OE1 GLU F1850      62.012   4.539  18.873  1.00  0.00           O  
ATOM   2400  OE2 GLU F1850      62.130   3.922  16.748  1.00  0.00           O  
ATOM   2401  N   GLY F1851      67.154   6.437  16.311  1.00  0.00           N  
ATOM   2402  CA  GLY F1851      67.603   6.484  14.937  1.00  0.00           C  
ATOM   2403  C   GLY F1851      69.012   5.950  14.818  1.00  0.00           C  
ATOM   2404  O   GLY F1851      69.309   5.124  13.960  1.00  0.00           O  
ATOM   2405  N   ALA F1852      69.892   6.423  15.687  1.00  0.00           N  
ATOM   2406  CA  ALA F1852      71.272   5.978  15.668  1.00  0.00           C  
ATOM   2407  C   ALA F1852      71.301   4.495  15.983  1.00  0.00           C  
ATOM   2408  O   ALA F1852      72.210   3.767  15.568  1.00  0.00           O  
ATOM   2409  CB  ALA F1852      72.074   6.739  16.700  1.00  0.00           C  
ATOM   2410  N   GLU F1853      70.294   4.041  16.718  1.00  0.00           N  
ATOM   2411  CA  GLU F1853      70.212   2.633  17.086  1.00  0.00           C  
ATOM   2412  C   GLU F1853      69.833   1.770  15.880  1.00  0.00           C  
ATOM   2413  O   GLU F1853      70.356   0.675  15.722  1.00  0.00           O  
ATOM   2414  CB  GLU F1853      69.180   2.458  18.186  1.00  0.00           C  
ATOM   2415  CG  GLU F1853      69.512   1.382  19.195  1.00  0.00           C  
ATOM   2416  CD  GLU F1853      68.414   1.231  20.216  1.00  0.00           C  
ATOM   2417  OE1 GLU F1853      67.348   0.652  19.865  1.00  0.00           O  
ATOM   2418  OE2 GLU F1853      68.604   1.710  21.364  1.00  0.00           O  
ATOM   2419  N   LYS F1854      68.923   2.254  15.040  1.00  0.00           N  
ATOM   2420  CA  LYS F1854      68.536   1.491  13.875  1.00  0.00           C  
ATOM   2421  C   LYS F1854      69.625   1.551  12.810  1.00  0.00           C  
ATOM   2422  O   LYS F1854      69.868   0.575  12.105  1.00  0.00           O  
ATOM   2423  CB  LYS F1854      67.217   2.004  13.293  1.00  0.00           C  
ATOM   2424  CG  LYS F1854      66.042   1.903  14.249  1.00  0.00           C  
ATOM   2425  CD  LYS F1854      64.684   2.039  13.557  1.00  0.00           C  
ATOM   2426  CE  LYS F1854      64.466   3.417  12.953  1.00  0.00           C  
ATOM   2427  NZ  LYS F1854      63.123   3.530  12.317  1.00  0.00           N  
ATOM   2428  N   ALA F1855      70.292   2.692  12.687  1.00  0.00           N  
ATOM   2429  CA  ALA F1855      71.333   2.836  11.670  1.00  0.00           C  
ATOM   2430  C   ALA F1855      72.522   1.974  12.039  1.00  0.00           C  
ATOM   2431  O   ALA F1855      73.141   1.322  11.195  1.00  0.00           O  
ATOM   2432  CB  ALA F1855      71.773   4.295  11.553  1.00  0.00           C  
ATOM   2433  N   ASN F1856      72.837   1.972  13.322  1.00  0.00           N  
ATOM   2434  CA  ASN F1856      73.965   1.205  13.809  1.00  0.00           C  
ATOM   2435  C   ASN F1856      73.704  -0.297  13.655  1.00  0.00           C  
ATOM   2436  O   ASN F1856      74.578  -1.073  13.258  1.00  0.00           O  
ATOM   2437  CB  ASN F1856      74.216   1.560  15.270  1.00  0.00           C  
ATOM   2438  CG  ASN F1856      75.614   1.220  15.701  1.00  0.00           C  
ATOM   2439  OD1 ASN F1856      76.586   1.851  15.263  1.00  0.00           O  
ATOM   2440  ND2 ASN F1856      75.739   0.203  16.548  1.00  0.00           N  
ATOM   2441  N   ARG F1857      72.484  -0.698  13.971  1.00  0.00           N  
ATOM   2442  CA  ARG F1857      72.095  -2.088  13.867  1.00  0.00           C  
ATOM   2443  C   ARG F1857      72.453  -2.635  12.466  1.00  0.00           C  
ATOM   2444  O   ARG F1857      72.901  -3.777  12.333  1.00  0.00           O  
ATOM   2445  CB  ARG F1857      70.599  -2.181  14.182  1.00  0.00           C  
ATOM   2446  CG  ARG F1857      69.914  -3.444  13.732  1.00  0.00           C  
ATOM   2447  CD  ARG F1857      69.398  -3.322  12.299  1.00  0.00           C  
ATOM   2448  NE  ARG F1857      68.403  -2.263  12.045  1.00  0.00           N  
ATOM   2449  CZ  ARG F1857      67.547  -2.204  11.009  1.00  0.00           C  
ATOM   2450  NH1 ARG F1857      67.529  -3.169  10.089  1.00  0.00           N  
ATOM   2451  NH2 ARG F1857      66.711  -1.167  10.885  1.00  0.00           N  
ATOM   2452  N   VAL F2124      72.300  -1.813  11.430  1.00  0.00           N  
ATOM   2453  CA  VAL F2124      72.626  -2.251  10.080  1.00  0.00           C  
ATOM   2454  C   VAL F2124      74.106  -2.085   9.768  1.00  0.00           C  
ATOM   2455  O   VAL F2124      74.777  -3.046   9.400  1.00  0.00           O  
ATOM   2456  CB  VAL F2124      71.838  -1.462   9.037  1.00  0.00           C  
ATOM   2457  CG1 VAL F2124      72.327  -1.812   7.654  1.00  0.00           C  
ATOM   2458  CG2 VAL F2124      70.366  -1.753   9.164  1.00  0.00           C  
ATOM   2459  N   ALA F2126      74.596  -0.857   9.912  1.00  0.00           N  
ATOM   2460  CA  ALA F2126      75.983  -0.506   9.628  1.00  0.00           C  
ATOM   2461  C   ALA F2126      77.024  -1.429  10.251  1.00  0.00           C  
ATOM   2462  O   ALA F2126      77.992  -1.807   9.595  1.00  0.00           O  
ATOM   2463  CB  ALA F2126      76.238   0.940  10.057  1.00  0.00           C  
ATOM   2464  N   SER F2127      76.827  -1.782  11.517  1.00  0.00           N  
ATOM   2465  CA  SER F2127      77.748  -2.669  12.240  1.00  0.00           C  
ATOM   2466  C   SER F2127      77.911  -3.989  11.510  1.00  0.00           C  
ATOM   2467  O   SER F2127      79.026  -4.423  11.241  1.00  0.00           O  
ATOM   2468  CB  SER F2127      77.206  -2.977  13.627  1.00  0.00           C  
ATOM   2469  OG  SER F2127      76.975  -1.787  14.352  1.00  0.00           O  
ATOM   2470  N   GLU F2128      76.779  -4.629  11.223  1.00  0.00           N  
ATOM   2471  CA  GLU F2128      76.777  -5.889  10.528  1.00  0.00           C  
ATOM   2472  C   GLU F2128      77.534  -5.744   9.215  1.00  0.00           C  
ATOM   2473  O   GLU F2128      78.304  -6.623   8.833  1.00  0.00           O  
ATOM   2474  CB  GLU F2128      75.336  -6.342  10.278  1.00  0.00           C  
ATOM   2475  CG  GLU F2128      75.191  -7.733   9.643  1.00  0.00           C  
ATOM   2476  CD  GLU F2128      75.861  -8.854  10.456  1.00  0.00           C  
ATOM   2477  OE1 GLU F2128      75.665  -8.897  11.694  1.00  0.00           O  
ATOM   2478  OE2 GLU F2128      76.580  -9.701   9.859  1.00  0.00           O  
ATOM   2479  N   MET F2129      77.340  -4.624   8.530  1.00  0.00           N  
ATOM   2480  CA  MET F2129      78.014  -4.415   7.253  1.00  0.00           C  
ATOM   2481  C   MET F2129      79.525  -4.251   7.406  1.00  0.00           C  
ATOM   2482  O   MET F2129      80.293  -4.736   6.584  1.00  0.00           O  
ATOM   2483  CB  MET F2129      77.419  -3.197   6.539  1.00  0.00           C  
ATOM   2484  CG  MET F2129      77.992  -2.949   5.152  1.00  0.00           C  
ATOM   2485  SD  MET F2129      77.842  -4.380   4.073  1.00  0.00           S  
ATOM   2486  CE  MET F2129      76.762  -3.733   2.794  1.00  0.00           C  
ATOM   2487  N   VAL F2130      79.949  -3.568   8.461  1.00  0.00           N  
ATOM   2488  CA  VAL F2130      81.368  -3.347   8.710  1.00  0.00           C  
ATOM   2489  C   VAL F2130      82.033  -4.645   9.119  1.00  0.00           C  
ATOM   2490  O   VAL F2130      83.206  -4.879   8.822  1.00  0.00           O  
ATOM   2491  CB  VAL F2130      81.569  -2.298   9.825  1.00  0.00           C  
ATOM   2492  CG1 VAL F2130      82.966  -2.397  10.401  1.00  0.00           C  
ATOM   2493  CG2 VAL F2130      81.352  -0.911   9.257  1.00  0.00           C  
ATOM   2494  N   ARG F2131      81.265  -5.484   9.808  1.00  0.00           N  
ATOM   2495  CA  ARG F2131      81.758  -6.775  10.275  1.00  0.00           C  
ATOM   2496  C   ARG F2131      82.091  -7.639   9.071  1.00  0.00           C  
ATOM   2497  O   ARG F2131      83.115  -8.321   9.055  1.00  0.00           O  
ATOM   2498  CB  ARG F2131      80.699  -7.472  11.142  1.00  0.00           C  
ATOM   2499  CG  ARG F2131      81.233  -7.942  12.493  1.00  0.00           C  
ATOM   2500  CD  ARG F2131      81.754  -6.752  13.298  1.00  0.00           C  
ATOM   2501  NE  ARG F2131      82.638  -7.132  14.399  1.00  0.00           N  
ATOM   2502  CZ  ARG F2131      83.867  -7.628  14.249  1.00  0.00           C  
ATOM   2503  NH1 ARG F2131      84.371  -7.812  13.036  1.00  0.00           N  
ATOM   2504  NH2 ARG F2131      84.601  -7.926  15.317  1.00  0.00           N  
ATOM   2505  N   LYS F2132      81.225  -7.601   8.060  1.00  0.00           N  
ATOM   2506  CA  LYS F2132      81.462  -8.385   6.859  1.00  0.00           C  
ATOM   2507  C   LYS F2132      82.655  -7.795   6.103  1.00  0.00           C  
ATOM   2508  O   LYS F2132      83.414  -8.521   5.453  1.00  0.00           O  
ATOM   2509  CB  LYS F2132      80.219  -8.409   5.970  1.00  0.00           C  
ATOM   2510  CG  LYS F2132      79.011  -9.114   6.575  1.00  0.00           C  
ATOM   2511  CD  LYS F2132      77.826  -9.019   5.626  1.00  0.00           C  
ATOM   2512  CE  LYS F2132      76.520  -9.499   6.246  1.00  0.00           C  
ATOM   2513  NZ  LYS F2132      75.342  -9.175   5.374  1.00  0.00           N  
ATOM   2514  N   MET F2133      82.830  -6.479   6.200  1.00  0.00           N  
ATOM   2515  CA  MET F2133      83.948  -5.826   5.537  1.00  0.00           C  
ATOM   2516  C   MET F2133      85.246  -6.327   6.132  1.00  0.00           C  
ATOM   2517  O   MET F2133      86.149  -6.773   5.416  1.00  0.00           O  
ATOM   2518  CB  MET F2133      83.859  -4.308   5.695  1.00  0.00           C  
ATOM   2519  CG  MET F2133      82.948  -3.629   4.693  1.00  0.00           C  
ATOM   2520  SD  MET F2133      83.069  -1.864   4.867  1.00  0.00           S  
ATOM   2521  CE  MET F2133      84.364  -1.502   3.761  1.00  0.00           C  
ATOM   2522  N   GLU F2134      85.339  -6.245   7.454  1.00  0.00           N  
ATOM   2523  CA  GLU F2134      86.533  -6.708   8.171  1.00  0.00           C  
ATOM   2524  C   GLU F2134      86.814  -8.175   7.825  1.00  0.00           C  
ATOM   2525  O   GLU F2134      87.970  -8.586   7.677  1.00  0.00           O  
ATOM   2526  CB  GLU F2134      86.319  -6.556   9.678  1.00  0.00           C  
ATOM   2527  CG  GLU F2134      86.405  -5.133  10.184  1.00  0.00           C  
ATOM   2528  CD  GLU F2134      85.994  -5.046  11.636  1.00  0.00           C  
ATOM   2529  OE1 GLU F2134      86.096  -6.067  12.330  1.00  0.00           O  
ATOM   2530  OE2 GLU F2134      85.577  -3.974  12.105  1.00  0.00           O  
ATOM   2531  N   GLN F2140      85.742  -8.953   7.693  1.00  0.00           N  
ATOM   2532  CA  GLN F2140      85.853 -10.361   7.349  1.00  0.00           C  
ATOM   2533  C   GLN F2140      86.660 -10.506   6.070  1.00  0.00           C  
ATOM   2534  O   GLN F2140      87.684 -11.179   6.050  1.00  0.00           O  
ATOM   2535  CB  GLN F2140      84.469 -10.954   7.120  1.00  0.00           C  
ATOM   2536  CG  GLN F2140      84.336 -12.399   7.528  1.00  0.00           C  
ATOM   2537  CD  GLN F2140      84.102 -12.521   9.012  1.00  0.00           C  
ATOM   2538  OE1 GLN F2140      84.898 -12.027   9.822  1.00  0.00           O  
ATOM   2539  NE2 GLN F2140      83.008 -13.181   9.386  1.00  0.00           N  
ATOM   2540  N   ALA F2141      86.183  -9.870   5.005  1.00  0.00           N  
ATOM   2541  CA  ALA F2141      86.839  -9.933   3.713  1.00  0.00           C  
ATOM   2542  C   ALA F2141      88.269  -9.419   3.761  1.00  0.00           C  
ATOM   2543  O   ALA F2141      89.198 -10.129   3.370  1.00  0.00           O  
ATOM   2544  CB  ALA F2141      86.045  -9.148   2.703  1.00  0.00           C  
ATOM   2545  N   MET F2142      88.438  -8.186   4.245  1.00  0.00           N  
ATOM   2546  CA  MET F2142      89.750  -7.536   4.356  1.00  0.00           C  
ATOM   2547  C   MET F2142      90.722  -8.425   5.130  1.00  0.00           C  
ATOM   2548  O   MET F2142      91.914  -8.483   4.816  1.00  0.00           O  
ATOM   2549  CB  MET F2142      89.600  -6.204   5.094  1.00  0.00           C  
ATOM   2550  CG  MET F2142      88.579  -5.240   4.499  1.00  0.00           C  
ATOM   2551  SD  MET F2142      89.289  -4.200   3.235  1.00  0.00           S  
ATOM   2552  CE  MET F2142      90.137  -3.040   4.193  1.00  0.00           C  
ATOM   2553  N   GLY F2143      90.193  -9.097   6.152  1.00  0.00           N  
ATOM   2554  CA  GLY F2143      91.003  -9.976   6.969  1.00  0.00           C  
ATOM   2555  C   GLY F2143      91.470  -9.359   8.273  1.00  0.00           C  
ATOM   2556  O   GLY F2143      92.472  -9.776   8.844  1.00  0.00           O  
ATOM   2557  N   LEU F2144      90.747  -8.359   8.750  1.00  0.00           N  
ATOM   2558  CA  LEU F2144      91.101  -7.693   9.992  1.00  0.00           C  
ATOM   2559  C   LEU F2144      90.529  -8.459  11.175  1.00  0.00           C  
ATOM   2560  O   LEU F2144      89.617  -9.267  11.019  1.00  0.00           O  
ATOM   2561  CB  LEU F2144      90.536  -6.268  10.009  1.00  0.00           C  
ATOM   2562  CG  LEU F2144      90.932  -5.336   8.877  1.00  0.00           C  
ATOM   2563  CD1 LEU F2144      90.002  -4.159   8.884  1.00  0.00           C  
ATOM   2564  CD2 LEU F2144      92.381  -4.929   9.005  1.00  0.00           C  
ATOM   2565  N   GLY F2145      91.075  -8.201  12.358  1.00  0.00           N  
ATOM   2566  CA  GLY F2145      90.582  -8.837  13.567  1.00  0.00           C  
ATOM   2567  C   GLY F2145      90.528 -10.349  13.563  1.00  0.00           C  
ATOM   2568  O   GLY F2145      91.400 -11.002  12.999  1.00  0.00           O  
ATOM   2569  N   ARG F2146      89.493 -10.897  14.192  1.00  0.00           N  
ATOM   2570  CA  ARG F2146      89.332 -12.337  14.302  1.00  0.00           C  
ATOM   2571  C   ARG F2146      87.975 -12.843  13.806  1.00  0.00           C  
ATOM   2572  O   ARG F2146      87.854 -14.049  13.476  1.00  0.00           O  
ATOM   2573  CB  ARG F2146      89.559 -12.743  15.757  1.00  0.00           C  
ATOM   2574  CG  ARG F2146      90.974 -12.426  16.259  1.00  0.00           C  
ATOM   2575  CD  ARG F2146      91.089 -12.593  17.765  1.00  0.00           C  
ATOM   2576  NE  ARG F2146      90.335 -11.573  18.468  1.00  0.00           N  
ATOM   2577  CZ  ARG F2146      90.099 -11.568  19.774  1.00  0.00           C  
ATOM   2578  NH1 ARG F2146      90.559 -12.538  20.540  1.00  0.00           N  
ATOM   2579  NH2 ARG F2146      89.396 -10.580  20.314  1.00  0.00           N  
ATOM   2580  OXT ARG F2146      87.032 -12.027  13.762  1.00  0.00           O  
TER
END
