# Supplementary material for: Backbone Brackets and Arginine Tweezers delineate Class I and Class II aminoacyl tRNA synthetases
Source: PLoS Comput Biol. 2018 Apr 16;14(4):e1006101. doi: 10.1371/journal.pcbi.1006101 (PMC5919687; doi:10.1371/journal.pcbi.1006101)
Supplement: S11 File — All structures of Class I aaRS with residues renumbered according to the MSA. (GZ) [file pcbi.1006101.s023.tar.gz › 1euq_A_renum.pdb]

ATOM      1  N   THR A 226      19.926  27.292  12.767  1.00  0.00           N  
ATOM      2  CA  THR A 226      20.007  28.696  13.187  1.00  0.00           C  
ATOM      3  C   THR A 226      20.589  28.911  14.597  1.00  0.00           C  
ATOM      4  O   THR A 226      20.130  28.329  15.578  1.00  0.00           O  
ATOM      5  CB  THR A 226      18.633  29.406  13.090  1.00  0.00           C  
ATOM      6  OG1 THR A 226      18.807  30.816  13.294  1.00  0.00           O  
ATOM      7  CG2 THR A 226      17.651  28.847  14.127  1.00  0.00           C  
ATOM      8  N   ASN A 227      21.622  29.741  14.665  1.00  0.00           N  
ATOM      9  CA  ASN A 227      22.299  30.073  15.906  1.00  0.00           C  
ATOM     10  C   ASN A 227      22.485  31.583  15.877  1.00  0.00           C  
ATOM     11  O   ASN A 227      22.275  32.215  14.840  1.00  0.00           O  
ATOM     12  CB  ASN A 227      23.660  29.383  15.958  1.00  0.00           C  
ATOM     13  CG  ASN A 227      24.594  29.853  14.862  1.00  0.00           C  
ATOM     14  OD1 ASN A 227      24.629  31.035  14.529  1.00  0.00           O  
ATOM     15  ND2 ASN A 227      25.349  28.930  14.283  1.00  0.00           N  
ATOM     16  N   PHE A 228      23.010  32.150  16.949  1.00  0.00           N  
ATOM     17  CA  PHE A 228      23.179  33.593  16.982  1.00  0.00           C  
ATOM     18  C   PHE A 228      24.036  34.185  15.867  1.00  0.00           C  
ATOM     19  O   PHE A 228      23.780  35.304  15.426  1.00  0.00           O  
ATOM     20  CB  PHE A 228      23.704  34.061  18.333  1.00  0.00           C  
ATOM     21  CG  PHE A 228      25.173  33.893  18.500  1.00  0.00           C  
ATOM     22  CD1 PHE A 228      25.717  32.649  18.780  1.00  0.00           C  
ATOM     23  CD2 PHE A 228      26.014  34.980  18.402  1.00  0.00           C  
ATOM     24  CE1 PHE A 228      27.093  32.500  18.976  1.00  0.00           C  
ATOM     25  CE2 PHE A 228      27.383  34.834  18.597  1.00  0.00           C  
ATOM     26  CZ  PHE A 228      27.922  33.598  18.880  1.00  0.00           C  
ATOM     27  N   ILE A 229      25.078  33.484  15.439  1.00  0.00           N  
ATOM     28  CA  ILE A 229      25.892  34.033  14.378  1.00  0.00           C  
ATOM     29  C   ILE A 229      25.025  34.104  13.149  1.00  0.00           C  
ATOM     30  O   ILE A 229      25.012  35.125  12.469  1.00  0.00           O  
ATOM     31  CB  ILE A 229      27.131  33.200  14.079  1.00  0.00           C  
ATOM     32  CG1 ILE A 229      28.128  33.318  15.230  1.00  0.00           C  
ATOM     33  CG2 ILE A 229      27.780  33.694  12.815  1.00  0.00           C  
ATOM     34  CD1 ILE A 229      29.335  32.402  15.123  1.00  0.00           C  
ATOM     35  N   ARG A 230      24.248  33.058  12.893  1.00  0.00           N  
ATOM     36  CA  ARG A 230      23.388  33.060  11.719  1.00  0.00           C  
ATOM     37  C   ARG A 230      22.305  34.087  11.874  1.00  0.00           C  
ATOM     38  O   ARG A 230      21.931  34.742  10.910  1.00  0.00           O  
ATOM     39  CB  ARG A 230      22.766  31.702  11.471  1.00  0.00           C  
ATOM     40  CG  ARG A 230      23.757  30.709  10.946  1.00  0.00           C  
ATOM     41  CD  ARG A 230      23.062  29.452  10.506  1.00  0.00           C  
ATOM     42  NE  ARG A 230      24.016  28.404  10.168  1.00  0.00           N  
ATOM     43  CZ  ARG A 230      23.895  27.625   9.105  1.00  0.00           C  
ATOM     44  NH1 ARG A 230      22.866  27.786   8.297  1.00  0.00           N  
ATOM     45  NH2 ARG A 230      24.814  26.715   8.832  1.00  0.00           N  
ATOM     46  N   GLN A 232      21.829  34.251  13.102  1.00  0.00           N  
ATOM     47  CA  GLN A 232      20.786  35.227  13.385  1.00  0.00           C  
ATOM     48  C   GLN A 232      21.304  36.621  13.022  1.00  0.00           C  
ATOM     49  O   GLN A 232      20.618  37.415  12.382  1.00  0.00           O  
ATOM     50  CB  GLN A 232      20.309  35.104  14.848  1.00  0.00           C  
ATOM     51  CG  GLN A 232      19.372  33.870  15.061  1.00  0.00           C  
ATOM     52  CD  GLN A 232      18.995  33.545  16.527  1.00  0.00           C  
ATOM     53  OE1 GLN A 232      19.621  34.029  17.481  1.00  0.00           O  
ATOM     54  NE2 GLN A 232      17.981  32.688  16.698  1.00  0.00           N  
ATOM     55  N   ILE A 233      22.570  36.860  13.308  1.00  0.00           N  
ATOM     56  CA  ILE A 233      23.185  38.133  12.978  1.00  0.00           C  
ATOM     57  C   ILE A 233      23.320  38.221  11.455  1.00  0.00           C  
ATOM     58  O   ILE A 233      23.170  39.281  10.847  1.00  0.00           O  
ATOM     59  CB  ILE A 233      24.553  38.224  13.641  1.00  0.00           C  
ATOM     60  CG1 ILE A 233      24.358  38.236  15.146  1.00  0.00           C  
ATOM     61  CG2 ILE A 233      25.291  39.447  13.191  1.00  0.00           C  
ATOM     62  CD1 ILE A 233      25.629  38.234  15.904  1.00  0.00           C  
ATOM     63  N   ILE A 234      23.543  37.081  10.829  1.00  0.00           N  
ATOM     64  CA  ILE A 234      23.707  37.061   9.398  1.00  0.00           C  
ATOM     65  C   ILE A 234      22.442  37.407   8.648  1.00  0.00           C  
ATOM     66  O   ILE A 234      22.499  38.132   7.664  1.00  0.00           O  
ATOM     67  CB  ILE A 234      24.319  35.745   8.946  1.00  0.00           C  
ATOM     68  CG1 ILE A 234      25.772  35.719   9.413  1.00  0.00           C  
ATOM     69  CG2 ILE A 234      24.234  35.608   7.457  1.00  0.00           C  
ATOM     70  CD1 ILE A 234      26.483  34.505   9.062  1.00  0.00           C  
ATOM     71  N   ASP A 235      21.297  36.942   9.131  1.00  0.00           N  
ATOM     72  CA  ASP A 235      20.030  37.253   8.467  1.00  0.00           C  
ATOM     73  C   ASP A 235      19.738  38.739   8.608  1.00  0.00           C  
ATOM     74  O   ASP A 235      19.240  39.385   7.671  1.00  0.00           O  
ATOM     75  CB  ASP A 235      18.884  36.460   9.081  1.00  0.00           C  
ATOM     76  CG  ASP A 235      19.125  34.983   9.039  1.00  0.00           C  
ATOM     77  OD1 ASP A 235      19.024  34.389   7.939  1.00  0.00           O  
ATOM     78  OD2 ASP A 235      19.425  34.420  10.110  1.00  0.00           O  
ATOM     79  N   GLU A 236      20.046  39.269   9.790  1.00  0.00           N  
ATOM     80  CA  GLU A 236      19.834  40.677  10.074  1.00  0.00           C  
ATOM     81  C   GLU A 236      20.728  41.518   9.171  1.00  0.00           C  
ATOM     82  O   GLU A 236      20.223  42.337   8.409  1.00  0.00           O  
ATOM     83  CB  GLU A 236      20.071  40.970  11.560  1.00  0.00           C  
ATOM     84  CG  GLU A 236      18.885  40.576  12.446  1.00  0.00           C  
ATOM     85  CD  GLU A 236      19.294  40.062  13.820  1.00  0.00           C  
ATOM     86  OE1 GLU A 236      20.356  40.478  14.330  1.00  0.00           O  
ATOM     87  OE2 GLU A 236      18.546  39.234  14.392  1.00  0.00           O  
ATOM     88  N   ASP A 237      22.034  41.252   9.182  1.00  0.00           N  
ATOM     89  CA  ASP A 237      22.965  41.989   8.337  1.00  0.00           C  
ATOM     90  C   ASP A 237      22.516  41.912   6.892  1.00  0.00           C  
ATOM     91  O   ASP A 237      22.856  42.770   6.075  1.00  0.00           O  
ATOM     92  CB  ASP A 237      24.384  41.446   8.482  1.00  0.00           C  
ATOM     93  CG  ASP A 237      25.117  42.056   9.663  1.00  0.00           C  
ATOM     94  OD1 ASP A 237      24.441  42.564  10.588  1.00  0.00           O  
ATOM     95  OD2 ASP A 237      26.371  42.051   9.663  1.00  0.00           O  
ATOM     96  N   LEU A 238      21.742  40.880   6.587  1.00  0.00           N  
ATOM     97  CA  LEU A 238      21.226  40.699   5.253  1.00  0.00           C  
ATOM     98  C   LEU A 238      20.099  41.689   5.020  1.00  0.00           C  
ATOM     99  O   LEU A 238      20.285  42.676   4.311  1.00  0.00           O  
ATOM    100  CB  LEU A 238      20.732  39.268   5.054  1.00  0.00           C  
ATOM    101  CG  LEU A 238      21.494  38.498   3.972  1.00  0.00           C  
ATOM    102  CD1 LEU A 238      22.944  38.292   4.384  1.00  0.00           C  
ATOM    103  CD2 LEU A 238      20.811  37.169   3.703  1.00  0.00           C  
ATOM    104  N   ALA A 239      18.959  41.457   5.672  1.00  0.00           N  
ATOM    105  CA  ALA A 239      17.771  42.315   5.533  1.00  0.00           C  
ATOM    106  C   ALA A 239      18.059  43.819   5.543  1.00  0.00           C  
ATOM    107  O   ALA A 239      17.555  44.561   4.699  1.00  0.00           O  
ATOM    108  CB  ALA A 239      16.731  41.970   6.603  1.00  0.00           C  
ATOM    109  N   SER A 240      18.857  44.266   6.504  1.00  0.00           N  
ATOM    110  CA  SER A 240      19.198  45.675   6.591  1.00  0.00           C  
ATOM    111  C   SER A 240      19.860  46.054   5.291  1.00  0.00           C  
ATOM    112  O   SER A 240      19.605  47.119   4.743  1.00  0.00           O  
ATOM    113  CB  SER A 240      20.185  45.939   7.733  1.00  0.00           C  
ATOM    114  OG  SER A 240      21.513  45.543   7.401  1.00  0.00           O  
ATOM    115  N   GLY A 241      20.697  45.155   4.798  1.00  0.00           N  
ATOM    116  CA  GLY A 241      21.418  45.409   3.572  1.00  0.00           C  
ATOM    117  C   GLY A 241      22.823  45.848   3.909  1.00  0.00           C  
ATOM    118  O   GLY A 241      23.494  46.492   3.096  1.00  0.00           O  
ATOM    119  N   LYS A 243      23.248  45.540   5.135  1.00  0.00           N  
ATOM    120  CA  LYS A 243      24.597  45.866   5.597  1.00  0.00           C  
ATOM    121  C   LYS A 243      25.547  45.084   4.699  1.00  0.00           C  
ATOM    122  O   LYS A 243      26.686  45.480   4.455  1.00  0.00           O  
ATOM    123  CB  LYS A 243      24.784  45.434   7.062  1.00  0.00           C  
ATOM    124  CG  LYS A 243      26.177  45.698   7.644  1.00  0.00           C  
ATOM    125  CD  LYS A 243      26.214  45.387   9.138  1.00  0.00           C  
ATOM    126  CE  LYS A 243      27.634  45.327   9.707  1.00  0.00           C  
ATOM    127  NZ  LYS A 243      28.383  46.621   9.594  1.00  0.00           N  
ATOM    128  N   HIS A 244      25.055  43.960   4.206  1.00  0.00           N  
ATOM    129  CA  HIS A 244      25.825  43.107   3.333  1.00  0.00           C  
ATOM    130  C   HIS A 244      24.861  42.543   2.310  1.00  0.00           C  
ATOM    131  O   HIS A 244      23.633  42.638   2.454  1.00  0.00           O  
ATOM    132  CB  HIS A 244      26.395  41.937   4.132  1.00  0.00           C  
ATOM    133  CG  HIS A 244      27.362  42.333   5.207  1.00  0.00           C  
ATOM    134  ND1 HIS A 244      28.587  42.890   4.934  1.00  0.00           N  
ATOM    135  CD2 HIS A 244      27.305  42.174   6.553  1.00  0.00           C  
ATOM    136  CE1 HIS A 244      29.258  43.057   6.069  1.00  0.00           C  
ATOM    137  NE2 HIS A 244      28.504  42.631   7.058  1.00  0.00           N  
ATOM    138  N   THR A 245      25.424  41.956   1.271  1.00  0.00           N  
ATOM    139  CA  THR A 245      24.611  41.320   0.257  1.00  0.00           C  
ATOM    140  C   THR A 245      24.898  39.809   0.300  1.00  0.00           C  
ATOM    141  O   THR A 245      23.976  38.989   0.421  1.00  0.00           O  
ATOM    142  CB  THR A 245      24.877  41.912  -1.151  1.00  0.00           C  
ATOM    143  OG1 THR A 245      26.276  42.187  -1.310  1.00  0.00           O  
ATOM    144  CG2 THR A 245      24.082  43.189  -1.340  1.00  0.00           C  
ATOM    145  N   THR A 264      26.179  39.452   0.254  1.00  0.00           N  
ATOM    146  CA  THR A 264      26.590  38.051   0.282  1.00  0.00           C  
ATOM    147  C   THR A 264      27.456  37.840   1.481  1.00  0.00           C  
ATOM    148  O   THR A 264      28.165  38.757   1.898  1.00  0.00           O  
ATOM    149  CB  THR A 264      27.446  37.695  -0.940  1.00  0.00           C  
ATOM    150  OG1 THR A 264      28.220  38.845  -1.333  1.00  0.00           O  
ATOM    151  CG2 THR A 264      26.568  37.210  -2.088  1.00  0.00           C  
ATOM    152  N   VAL A 266      27.425  36.644   2.040  1.00  0.00           N  
ATOM    153  CA  VAL A 266      28.268  36.420   3.182  1.00  0.00           C  
ATOM    154  C   VAL A 266      29.547  35.870   2.615  1.00  0.00           C  
ATOM    155  O   VAL A 266      29.540  35.324   1.522  1.00  0.00           O  
ATOM    156  CB  VAL A 266      27.638  35.449   4.174  1.00  0.00           C  
ATOM    157  CG1 VAL A 266      26.145  35.719   4.280  1.00  0.00           C  
ATOM    158  CG2 VAL A 266      27.913  34.019   3.782  1.00  0.00           C  
ATOM    159  N   HIS A 267      30.649  36.077   3.319  1.00  0.00           N  
ATOM    160  CA  HIS A 267      31.942  35.578   2.884  1.00  0.00           C  
ATOM    161  C   HIS A 267      32.720  35.295   4.158  1.00  0.00           C  
ATOM    162  O   HIS A 267      33.258  36.204   4.781  1.00  0.00           O  
ATOM    163  CB  HIS A 267      32.651  36.627   2.053  1.00  0.00           C  
ATOM    164  CG  HIS A 267      33.780  36.088   1.235  1.00  0.00           C  
ATOM    165  ND1 HIS A 267      34.433  34.914   1.553  1.00  0.00           N  
ATOM    166  CD2 HIS A 267      34.350  36.542   0.092  1.00  0.00           C  
ATOM    167  CE1 HIS A 267      35.354  34.669   0.633  1.00  0.00           C  
ATOM    168  NE2 HIS A 267      35.323  35.640  -0.262  1.00  0.00           N  
ATOM    169  N   THR A 268      32.764  34.036   4.554  1.00  0.00           N  
ATOM    170  CA  THR A 268      33.409  33.651   5.795  1.00  0.00           C  
ATOM    171  C   THR A 268      34.791  33.127   5.496  1.00  0.00           C  
ATOM    172  O   THR A 268      35.213  33.196   4.341  1.00  0.00           O  
ATOM    173  CB  THR A 268      32.621  32.514   6.399  1.00  0.00           C  
ATOM    174  OG1 THR A 268      32.445  31.506   5.398  1.00  0.00           O  
ATOM    175  CG2 THR A 268      31.249  32.973   6.846  1.00  0.00           C  
ATOM    176  N   ARG A 269      35.494  32.629   6.526  1.00  0.00           N  
ATOM    177  CA  ARG A 269      36.834  32.010   6.373  1.00  0.00           C  
ATOM    178  C   ARG A 269      37.281  31.111   7.551  1.00  0.00           C  
ATOM    179  O   ARG A 269      36.844  31.290   8.686  1.00  0.00           O  
ATOM    180  CB  ARG A 269      37.917  33.054   6.126  1.00  0.00           C  
ATOM    181  CG  ARG A 269      38.648  33.498   7.370  1.00  0.00           C  
ATOM    182  CD  ARG A 269      37.816  34.477   8.171  1.00  0.00           C  
ATOM    183  NE  ARG A 269      37.400  33.976   9.485  1.00  0.00           N  
ATOM    184  CZ  ARG A 269      38.107  34.133  10.599  1.00  0.00           C  
ATOM    185  NH1 ARG A 269      39.269  34.752  10.568  1.00  0.00           N  
ATOM    186  NH2 ARG A 269      37.599  33.770  11.760  1.00  0.00           N  
ATOM    187  N   PHE A 270      38.128  30.133   7.263  1.00  0.00           N  
ATOM    188  CA  PHE A 270      38.667  29.248   8.283  1.00  0.00           C  
ATOM    189  C   PHE A 270      40.178  29.578   8.306  1.00  0.00           C  
ATOM    190  O   PHE A 270      40.905  29.250   7.351  1.00  0.00           O  
ATOM    191  CB  PHE A 270      38.423  27.802   7.881  1.00  0.00           C  
ATOM    192  CG  PHE A 270      38.979  26.804   8.850  1.00  0.00           C  
ATOM    193  CD1 PHE A 270      38.601  26.820  10.181  1.00  0.00           C  
ATOM    194  CD2 PHE A 270      39.885  25.842   8.431  1.00  0.00           C  
ATOM    195  CE1 PHE A 270      39.120  25.901  11.069  1.00  0.00           C  
ATOM    196  CE2 PHE A 270      40.414  24.913   9.321  1.00  0.00           C  
ATOM    197  CZ  PHE A 270      40.032  24.942  10.632  1.00  0.00           C  
ATOM    198  N   PRO A 272      40.684  30.181   9.409  1.00  0.00           N  
ATOM    199  CA  PRO A 272      42.113  30.510   9.405  1.00  0.00           C  
ATOM    200  C   PRO A 272      43.069  29.718  10.268  1.00  0.00           C  
ATOM    201  O   PRO A 272      43.887  30.296  10.979  1.00  0.00           O  
ATOM    202  CB  PRO A 272      42.106  31.971   9.824  1.00  0.00           C  
ATOM    203  CG  PRO A 272      41.036  32.002  10.821  1.00  0.00           C  
ATOM    204  CD  PRO A 272      39.931  31.201  10.160  1.00  0.00           C  
ATOM    205  N   PRO A 273      43.030  28.396  10.180  1.00  0.00           N  
ATOM    206  CA  PRO A 273      43.923  27.582  10.981  1.00  0.00           C  
ATOM    207  C   PRO A 273      45.373  27.861  10.624  1.00  0.00           C  
ATOM    208  O   PRO A 273      45.693  28.025   9.448  1.00  0.00           O  
ATOM    209  CB  PRO A 273      43.554  26.203  10.517  1.00  0.00           C  
ATOM    210  CG  PRO A 273      43.476  26.407   9.061  1.00  0.00           C  
ATOM    211  CD  PRO A 273      42.695  27.694   8.935  1.00  0.00           C  
ATOM    212  N   GLU A 274      46.242  27.932  11.633  1.00  0.00           N  
ATOM    213  CA  GLU A 274      47.685  28.157  11.445  1.00  0.00           C  
ATOM    214  C   GLU A 274      48.250  26.782  11.167  1.00  0.00           C  
ATOM    215  O   GLU A 274      47.796  25.801  11.747  1.00  0.00           O  
ATOM    216  CB  GLU A 274      48.321  28.690  12.738  1.00  0.00           C  
ATOM    217  CG  GLU A 274      49.863  28.805  12.740  1.00  0.00           C  
ATOM    218  CD  GLU A 274      50.486  29.235  14.099  1.00  0.00           C  
ATOM    219  OE1 GLU A 274      49.754  29.613  15.038  1.00  0.00           O  
ATOM    220  OE2 GLU A 274      51.731  29.198  14.235  1.00  0.00           O  
ATOM    221  N   PRO A 275      49.247  26.685  10.285  1.00  0.00           N  
ATOM    222  CA  PRO A 275      49.739  25.327  10.068  1.00  0.00           C  
ATOM    223  C   PRO A 275      50.825  24.920  11.078  1.00  0.00           C  
ATOM    224  O   PRO A 275      52.013  24.908  10.761  1.00  0.00           O  
ATOM    225  CB  PRO A 275      50.254  25.389   8.640  1.00  0.00           C  
ATOM    226  CG  PRO A 275      50.831  26.766   8.579  1.00  0.00           C  
ATOM    227  CD  PRO A 275      49.770  27.605   9.261  1.00  0.00           C  
ATOM    228  N   ASN A 276      50.408  24.618  12.306  1.00  0.00           N  
ATOM    229  CA  ASN A 276      51.330  24.184  13.356  1.00  0.00           C  
ATOM    230  C   ASN A 276      50.823  22.907  14.060  1.00  0.00           C  
ATOM    231  O   ASN A 276      51.034  22.717  15.255  1.00  0.00           O  
ATOM    232  CB  ASN A 276      51.578  25.316  14.364  1.00  0.00           C  
ATOM    233  CG  ASN A 276      50.366  25.617  15.246  1.00  0.00           C  
ATOM    234  OD1 ASN A 276      49.302  25.053  15.064  1.00  0.00           O  
ATOM    235  ND2 ASN A 276      50.532  26.523  16.200  1.00  0.00           N  
ATOM    236  N   GLY A 277      50.188  22.021  13.299  1.00  0.00           N  
ATOM    237  CA  GLY A 277      49.646  20.780  13.841  1.00  0.00           C  
ATOM    238  C   GLY A 277      48.454  20.358  12.997  1.00  0.00           C  
ATOM    239  O   GLY A 277      48.122  21.063  12.042  1.00  0.00           O  
ATOM    240  N   TYR A 279      47.810  19.235  13.296  1.00  0.00           N  
ATOM    241  CA  TYR A 279      46.659  18.837  12.479  1.00  0.00           C  
ATOM    242  C   TYR A 279      45.366  19.359  13.026  1.00  0.00           C  
ATOM    243  O   TYR A 279      45.278  19.847  14.145  1.00  0.00           O  
ATOM    244  CB  TYR A 279      46.516  17.325  12.350  1.00  0.00           C  
ATOM    245  CG  TYR A 279      47.673  16.642  11.688  1.00  0.00           C  
ATOM    246  CD1 TYR A 279      48.999  16.974  12.016  1.00  0.00           C  
ATOM    247  CD2 TYR A 279      47.452  15.670  10.736  1.00  0.00           C  
ATOM    248  CE1 TYR A 279      50.059  16.345  11.415  1.00  0.00           C  
ATOM    249  CE2 TYR A 279      48.505  15.035  10.127  1.00  0.00           C  
ATOM    250  CZ  TYR A 279      49.803  15.377  10.467  1.00  0.00           C  
ATOM    251  OH  TYR A 279      50.835  14.709   9.866  1.00  0.00           O  
ATOM    252  N   LEU A 280      44.333  19.254  12.225  1.00  0.00           N  
ATOM    253  CA  LEU A 280      43.044  19.705  12.680  1.00  0.00           C  
ATOM    254  C   LEU A 280      42.514  18.673  13.651  1.00  0.00           C  
ATOM    255  O   LEU A 280      42.906  17.506  13.588  1.00  0.00           O  
ATOM    256  CB  LEU A 280      42.086  19.832  11.500  1.00  0.00           C  
ATOM    257  CG  LEU A 280      41.988  21.201  10.856  1.00  0.00           C  
ATOM    258  CD1 LEU A 280      43.327  21.912  10.891  1.00  0.00           C  
ATOM    259  CD2 LEU A 280      41.460  21.037   9.461  1.00  0.00           C  
ATOM    260  N   HIS A 281      41.626  19.104  14.544  1.00  0.00           N  
ATOM    261  CA  HIS A 281      40.978  18.210  15.512  1.00  0.00           C  
ATOM    262  C   HIS A 281      39.508  18.559  15.561  1.00  0.00           C  
ATOM    263  O   HIS A 281      39.132  19.676  15.224  1.00  0.00           O  
ATOM    264  CB  HIS A 281      41.573  18.343  16.900  1.00  0.00           C  
ATOM    265  CG  HIS A 281      41.597  19.740  17.405  1.00  0.00           C  
ATOM    266  ND1 HIS A 281      40.463  20.366  17.871  1.00  0.00           N  
ATOM    267  CD2 HIS A 281      42.603  20.629  17.524  1.00  0.00           C  
ATOM    268  CE1 HIS A 281      40.784  21.596  18.263  1.00  0.00           C  
ATOM    269  NE2 HIS A 281      42.073  21.769  18.059  1.00  0.00           N  
ATOM    270  N   ILE A 282      38.700  17.630  16.058  1.00  0.00           N  
ATOM    271  CA  ILE A 282      37.243  17.768  16.124  1.00  0.00           C  
ATOM    272  C   ILE A 282      36.778  19.196  16.354  1.00  0.00           C  
ATOM    273  O   ILE A 282      35.907  19.676  15.649  1.00  0.00           O  
ATOM    274  CB  ILE A 282      36.662  16.822  17.182  1.00  0.00           C  
ATOM    275  CG1 ILE A 282      35.139  16.890  17.190  1.00  0.00           C  
ATOM    276  CG2 ILE A 282      37.262  17.117  18.529  1.00  0.00           C  
ATOM    277  CD1 ILE A 282      34.496  15.923  16.242  1.00  0.00           C  
ATOM    278  N   GLY A 283      37.429  19.891  17.286  1.00  0.00           N  
ATOM    279  CA  GLY A 283      37.093  21.268  17.577  1.00  0.00           C  
ATOM    280  C   GLY A 283      37.099  22.046  16.291  1.00  0.00           C  
ATOM    281  O   GLY A 283      36.149  22.750  15.980  1.00  0.00           O  
ATOM    282  N   HIS A 284      38.165  21.910  15.521  1.00  0.00           N  
ATOM    283  CA  HIS A 284      38.238  22.612  14.263  1.00  0.00           C  
ATOM    284  C   HIS A 284      37.015  22.230  13.464  1.00  0.00           C  
ATOM    285  O   HIS A 284      36.309  23.094  13.000  1.00  0.00           O  
ATOM    286  CB  HIS A 284      39.505  22.267  13.493  1.00  0.00           C  
ATOM    287  CG  HIS A 284      40.758  22.807  14.109  1.00  0.00           C  
ATOM    288  ND1 HIS A 284      41.910  22.057  14.242  1.00  0.00           N  
ATOM    289  CD2 HIS A 284      41.064  24.029  14.594  1.00  0.00           C  
ATOM    290  CE1 HIS A 284      42.862  22.792  14.773  1.00  0.00           C  
ATOM    291  NE2 HIS A 284      42.373  24.001  15.000  1.00  0.00           N  
ATOM    292  N   ALA A 285      36.688  20.950  13.395  1.00  0.00           N  
ATOM    293  CA  ALA A 285      35.512  20.543  12.623  1.00  0.00           C  
ATOM    294  C   ALA A 285      34.322  21.415  12.979  1.00  0.00           C  
ATOM    295  O   ALA A 285      33.547  21.804  12.112  1.00  0.00           O  
ATOM    296  CB  ALA A 285      35.185  19.099  12.866  1.00  0.00           C  
ATOM    297  N   LYS A 286      34.200  21.744  14.259  1.00  0.00           N  
ATOM    298  CA  LYS A 286      33.128  22.611  14.731  1.00  0.00           C  
ATOM    299  C   LYS A 286      33.324  23.941  13.998  1.00  0.00           C  
ATOM    300  O   LYS A 286      32.410  24.485  13.354  1.00  0.00           O  
ATOM    301  CB  LYS A 286      33.262  22.828  16.245  1.00  0.00           C  
ATOM    302  CG  LYS A 286      32.232  23.789  16.882  1.00  0.00           C  
ATOM    303  CD  LYS A 286      32.765  24.321  18.213  1.00  0.00           C  
ATOM    304  CE  LYS A 286      31.667  24.674  19.191  1.00  0.00           C  
ATOM    305  NZ  LYS A 286      31.147  26.012  18.921  1.00  0.00           N  
ATOM    306  N   SER A 288      34.539  24.447  14.061  1.00  0.00           N  
ATOM    307  CA  SER A 288      34.810  25.685  13.406  1.00  0.00           C  
ATOM    308  C   SER A 288      34.628  25.538  11.910  1.00  0.00           C  
ATOM    309  O   SER A 288      34.088  26.435  11.275  1.00  0.00           O  
ATOM    310  CB  SER A 288      36.220  26.139  13.724  1.00  0.00           C  
ATOM    311  OG  SER A 288      36.579  27.250  12.914  1.00  0.00           O  
ATOM    312  N   ILE A 289      34.965  24.367  11.371  1.00  0.00           N  
ATOM    313  CA  ILE A 289      34.883  24.112   9.932  1.00  0.00           C  
ATOM    314  C   ILE A 289      33.461  24.017   9.429  1.00  0.00           C  
ATOM    315  O   ILE A 289      33.195  24.257   8.254  1.00  0.00           O  
ATOM    316  CB  ILE A 289      35.644  22.845   9.524  1.00  0.00           C  
ATOM    317  CG1 ILE A 289      37.089  22.950  10.002  1.00  0.00           C  
ATOM    318  CG2 ILE A 289      35.544  22.621   8.026  1.00  0.00           C  
ATOM    319  CD1 ILE A 289      38.115  22.490   9.018  1.00  0.00           C  
ATOM    320  N   CYS A 290      32.541  23.654  10.307  1.00  0.00           N  
ATOM    321  CA  CYS A 290      31.163  23.571   9.901  1.00  0.00           C  
ATOM    322  C   CYS A 290      30.584  24.953   9.918  1.00  0.00           C  
ATOM    323  O   CYS A 290      29.952  25.375   8.961  1.00  0.00           O  
ATOM    324  CB  CYS A 290      30.382  22.696  10.850  1.00  0.00           C  
ATOM    325  SG  CYS A 290      30.545  20.989  10.462  1.00  0.00           S  
ATOM    326  N   LEU A 291      30.840  25.677  11.001  1.00  0.00           N  
ATOM    327  CA  LEU A 291      30.311  27.017  11.156  1.00  0.00           C  
ATOM    328  C   LEU A 291      30.558  27.865   9.926  1.00  0.00           C  
ATOM    329  O   LEU A 291      29.626  28.253   9.233  1.00  0.00           O  
ATOM    330  CB  LEU A 291      30.941  27.700  12.362  1.00  0.00           C  
ATOM    331  CG  LEU A 291      29.980  28.513  13.229  1.00  0.00           C  
ATOM    332  CD1 LEU A 291      30.797  29.328  14.214  1.00  0.00           C  
ATOM    333  CD2 LEU A 291      29.112  29.416  12.394  1.00  0.00           C  
ATOM    334  N   ASN A 292      31.825  28.087   9.618  1.00  0.00           N  
ATOM    335  CA  ASN A 292      32.167  28.932   8.494  1.00  0.00           C  
ATOM    336  C   ASN A 292      31.856  28.346   7.112  1.00  0.00           C  
ATOM    337  O   ASN A 292      31.401  29.078   6.228  1.00  0.00           O  
ATOM    338  CB  ASN A 292      33.635  29.423   8.587  1.00  0.00           C  
ATOM    339  CG  ASN A 292      33.883  30.434   9.747  1.00  0.00           C  
ATOM    340  OD1 ASN A 292      33.697  31.649   9.597  1.00  0.00           O  
ATOM    341  ND2 ASN A 292      34.369  29.930  10.873  1.00  0.00           N  
ATOM    342  N   PHE A 293      32.073  27.054   6.894  1.00  0.00           N  
ATOM    343  CA  PHE A 293      31.767  26.533   5.565  1.00  0.00           C  
ATOM    344  C   PHE A 293      30.281  26.352   5.337  1.00  0.00           C  
ATOM    345  O   PHE A 293      29.795  26.557   4.227  1.00  0.00           O  
ATOM    346  CB  PHE A 293      32.479  25.231   5.278  1.00  0.00           C  
ATOM    347  CG  PHE A 293      33.904  25.398   4.888  1.00  0.00           C  
ATOM    348  CD1 PHE A 293      34.297  25.215   3.583  1.00  0.00           C  
ATOM    349  CD2 PHE A 293      34.860  25.678   5.832  1.00  0.00           C  
ATOM    350  CE1 PHE A 293      35.630  25.304   3.228  1.00  0.00           C  
ATOM    351  CE2 PHE A 293      36.184  25.764   5.483  1.00  0.00           C  
ATOM    352  CZ  PHE A 293      36.575  25.577   4.179  1.00  0.00           C  
ATOM    353  N   GLY A 294      29.562  25.985   6.390  1.00  0.00           N  
ATOM    354  CA  GLY A 294      28.125  25.780   6.302  1.00  0.00           C  
ATOM    355  C   GLY A 294      27.352  27.068   6.129  1.00  0.00           C  
ATOM    356  O   GLY A 294      26.450  27.142   5.300  1.00  0.00           O  
ATOM    357  N   ILE A 295      27.703  28.093   6.900  1.00  0.00           N  
ATOM    358  CA  ILE A 295      27.035  29.391   6.802  1.00  0.00           C  
ATOM    359  C   ILE A 295      27.149  29.874   5.368  1.00  0.00           C  
ATOM    360  O   ILE A 295      26.155  30.224   4.751  1.00  0.00           O  
ATOM    361  CB  ILE A 295      27.686  30.450   7.724  1.00  0.00           C  
ATOM    362  CG1 ILE A 295      27.272  30.237   9.180  1.00  0.00           C  
ATOM    363  CG2 ILE A 295      27.297  31.828   7.278  1.00  0.00           C  
ATOM    364  CD1 ILE A 295      27.663  31.355  10.085  1.00  0.00           C  
ATOM    365  N   ALA A 296      28.368  29.859   4.836  1.00  0.00           N  
ATOM    366  CA  ALA A 296      28.611  30.291   3.470  1.00  0.00           C  
ATOM    367  C   ALA A 296      27.768  29.540   2.443  1.00  0.00           C  
ATOM    368  O   ALA A 296      27.029  30.169   1.707  1.00  0.00           O  
ATOM    369  CB  ALA A 296      30.083  30.187   3.130  1.00  0.00           C  
ATOM    370  N   GLN A 297      27.819  28.211   2.413  1.00  0.00           N  
ATOM    371  CA  GLN A 297      27.021  27.484   1.418  1.00  0.00           C  
ATOM    372  C   GLN A 297      25.521  27.675   1.650  1.00  0.00           C  
ATOM    373  O   GLN A 297      24.749  27.866   0.702  1.00  0.00           O  
ATOM    374  CB  GLN A 297      27.413  25.995   1.313  1.00  0.00           C  
ATOM    375  CG  GLN A 297      26.876  25.071   2.395  1.00  0.00           C  
ATOM    376  CD  GLN A 297      27.402  23.631   2.271  1.00  0.00           C  
ATOM    377  OE1 GLN A 297      28.480  23.386   1.704  1.00  0.00           O  
ATOM    378  NE2 GLN A 297      26.643  22.674   2.810  1.00  0.00           N  
ATOM    379  N   ASP A 298      25.128  27.730   2.911  1.00  0.00           N  
ATOM    380  CA  ASP A 298      23.735  27.929   3.231  1.00  0.00           C  
ATOM    381  C   ASP A 298      23.256  29.309   2.761  1.00  0.00           C  
ATOM    382  O   ASP A 298      22.066  29.513   2.526  1.00  0.00           O  
ATOM    383  CB  ASP A 298      23.496  27.741   4.735  1.00  0.00           C  
ATOM    384  CG  ASP A 298      23.595  26.278   5.170  1.00  0.00           C  
ATOM    385  OD1 ASP A 298      23.924  25.422   4.324  1.00  0.00           O  
ATOM    386  OD2 ASP A 298      23.346  25.969   6.353  1.00  0.00           O  
ATOM    387  N   TYR A 299      24.172  30.247   2.578  1.00  0.00           N  
ATOM    388  CA  TYR A 299      23.782  31.577   2.135  1.00  0.00           C  
ATOM    389  C   TYR A 299      24.316  31.878   0.757  1.00  0.00           C  
ATOM    390  O   TYR A 299      24.351  33.027   0.331  1.00  0.00           O  
ATOM    391  CB  TYR A 299      24.271  32.631   3.123  1.00  0.00           C  
ATOM    392  CG  TYR A 299      23.520  32.613   4.425  1.00  0.00           C  
ATOM    393  CD1 TYR A 299      23.883  31.758   5.453  1.00  0.00           C  
ATOM    394  CD2 TYR A 299      22.418  33.436   4.617  1.00  0.00           C  
ATOM    395  CE1 TYR A 299      23.166  31.718   6.628  1.00  0.00           C  
ATOM    396  CE2 TYR A 299      21.687  33.401   5.789  1.00  0.00           C  
ATOM    397  CZ  TYR A 299      22.068  32.546   6.789  1.00  0.00           C  
ATOM    398  OH  TYR A 299      21.339  32.524   7.954  1.00  0.00           O  
ATOM    399  N   LYS A 305      24.708  30.834   0.046  1.00  0.00           N  
ATOM    400  CA  LYS A 305      25.252  31.012  -1.288  1.00  0.00           C  
ATOM    401  C   LYS A 305      26.341  32.067  -1.211  1.00  0.00           C  
ATOM    402  O   LYS A 305      26.294  33.087  -1.887  1.00  0.00           O  
ATOM    403  CB  LYS A 305      24.156  31.451  -2.257  1.00  0.00           C  
ATOM    404  CG  LYS A 305      22.978  30.476  -2.354  1.00  0.00           C  
ATOM    405  CD  LYS A 305      23.399  29.116  -2.927  1.00  0.00           C  
ATOM    406  CE  LYS A 305      22.229  28.125  -2.924  1.00  0.00           C  
ATOM    407  NZ  LYS A 305      21.662  27.898  -1.551  1.00  0.00           N  
ATOM    408  N   GLY A 306      27.281  31.831  -0.310  1.00  0.00           N  
ATOM    409  CA  GLY A 306      28.393  32.737  -0.118  1.00  0.00           C  
ATOM    410  C   GLY A 306      29.712  32.046  -0.429  1.00  0.00           C  
ATOM    411  O   GLY A 306      29.757  31.099  -1.224  1.00  0.00           O  
ATOM    412  N   GLN A 307      30.789  32.523   0.186  1.00  0.00           N  
ATOM    413  CA  GLN A 307      32.103  31.947  -0.030  1.00  0.00           C  
ATOM    414  C   GLN A 307      32.873  31.948   1.277  1.00  0.00           C  
ATOM    415  O   GLN A 307      32.808  32.909   2.069  1.00  0.00           O  
ATOM    416  CB  GLN A 307      32.902  32.747  -1.065  1.00  0.00           C  
ATOM    417  CG  GLN A 307      32.304  32.843  -2.467  1.00  0.00           C  
ATOM    418  CD  GLN A 307      32.494  31.589  -3.323  1.00  0.00           C  
ATOM    419  OE1 GLN A 307      33.300  30.709  -3.014  1.00  0.00           O  
ATOM    420  NE2 GLN A 307      31.754  31.519  -4.425  1.00  0.00           N  
ATOM    421  N   CYS A 308      33.584  30.851   1.497  1.00  0.00           N  
ATOM    422  CA  CYS A 308      34.428  30.670   2.670  1.00  0.00           C  
ATOM    423  C   CYS A 308      35.782  30.300   2.081  1.00  0.00           C  
ATOM    424  O   CYS A 308      35.819  29.721   1.012  1.00  0.00           O  
ATOM    425  CB  CYS A 308      33.890  29.533   3.532  1.00  0.00           C  
ATOM    426  SG  CYS A 308      34.912  29.224   4.962  1.00  0.00           S  
ATOM    427  N   ASN A 309      36.893  30.722   2.665  1.00  0.00           N  
ATOM    428  CA  ASN A 309      38.167  30.337   2.061  1.00  0.00           C  
ATOM    429  C   ASN A 309      38.949  29.686   3.126  1.00  0.00           C  
ATOM    430  O   ASN A 309      38.613  29.778   4.304  1.00  0.00           O  
ATOM    431  CB  ASN A 309      39.025  31.507   1.562  1.00  0.00           C  
ATOM    432  CG  ASN A 309      38.224  32.714   1.189  1.00  0.00           C  
ATOM    433  OD1 ASN A 309      37.136  32.605   0.642  1.00  0.00           O  
ATOM    434  ND2 ASN A 309      38.767  33.889   1.471  1.00  0.00           N  
ATOM    435  N   LEU A 310      40.020  29.048   2.713  1.00  0.00           N  
ATOM    436  CA  LEU A 310      40.868  28.406   3.666  1.00  0.00           C  
ATOM    437  C   LEU A 310      42.092  29.254   3.601  1.00  0.00           C  
ATOM    438  O   LEU A 310      42.570  29.613   2.519  1.00  0.00           O  
ATOM    439  CB  LEU A 310      41.177  26.971   3.246  1.00  0.00           C  
ATOM    440  CG  LEU A 310      42.186  26.203   4.096  1.00  0.00           C  
ATOM    441  CD1 LEU A 310      41.532  25.535   5.287  1.00  0.00           C  
ATOM    442  CD2 LEU A 310      42.840  25.165   3.231  1.00  0.00           C  
ATOM    443  N   ARG A 311      42.504  29.699   4.767  1.00  0.00           N  
ATOM    444  CA  ARG A 311      43.703  30.502   4.885  1.00  0.00           C  
ATOM    445  C   ARG A 311      44.581  29.920   5.995  1.00  0.00           C  
ATOM    446  O   ARG A 311      44.092  29.462   7.033  1.00  0.00           O  
ATOM    447  CB  ARG A 311      43.347  31.963   5.193  1.00  0.00           C  
ATOM    448  CG  ARG A 311      44.544  32.842   5.516  1.00  0.00           C  
ATOM    449  CD  ARG A 311      44.241  34.336   5.376  1.00  0.00           C  
ATOM    450  NE  ARG A 311      43.773  35.002   6.592  1.00  0.00           N  
ATOM    451  CZ  ARG A 311      42.518  35.408   6.764  1.00  0.00           C  
ATOM    452  NH1 ARG A 311      41.606  35.188   5.820  1.00  0.00           N  
ATOM    453  NH2 ARG A 311      42.195  36.138   7.822  1.00  0.00           N  
ATOM    454  N   PHE A 312      45.865  29.823   5.733  1.00  0.00           N  
ATOM    455  CA  PHE A 312      46.758  29.338   6.749  1.00  0.00           C  
ATOM    456  C   PHE A 312      47.369  30.616   7.346  1.00  0.00           C  
ATOM    457  O   PHE A 312      48.018  31.411   6.634  1.00  0.00           O  
ATOM    458  CB  PHE A 312      47.806  28.433   6.112  1.00  0.00           C  
ATOM    459  CG  PHE A 312      47.232  27.175   5.522  1.00  0.00           C  
ATOM    460  CD1 PHE A 312      46.994  26.068   6.323  1.00  0.00           C  
ATOM    461  CD2 PHE A 312      46.897  27.106   4.184  1.00  0.00           C  
ATOM    462  CE1 PHE A 312      46.434  24.933   5.805  1.00  0.00           C  
ATOM    463  CE2 PHE A 312      46.333  25.965   3.663  1.00  0.00           C  
ATOM    464  CZ  PHE A 312      46.103  24.881   4.475  1.00  0.00           C  
ATOM    465  N   ASP A 313      47.057  30.889   8.611  1.00  0.00           N  
ATOM    466  CA  ASP A 313      47.581  32.075   9.280  1.00  0.00           C  
ATOM    467  C   ASP A 313      49.025  31.746   9.617  1.00  0.00           C  
ATOM    468  O   ASP A 313      49.376  31.535  10.760  1.00  0.00           O  
ATOM    469  CB  ASP A 313      46.765  32.369  10.539  1.00  0.00           C  
ATOM    470  CG  ASP A 313      46.234  33.800  10.577  1.00  0.00           C  
ATOM    471  OD1 ASP A 313      46.874  34.697   9.997  1.00  0.00           O  
ATOM    472  OD2 ASP A 313      45.175  34.041  11.198  1.00  0.00           O  
ATOM    473  N   ASP A 314      49.850  31.660   8.582  1.00  0.00           N  
ATOM    474  CA  ASP A 314      51.257  31.304   8.703  1.00  0.00           C  
ATOM    475  C   ASP A 314      52.159  32.494   8.957  1.00  0.00           C  
ATOM    476  O   ASP A 314      53.012  32.806   8.143  1.00  0.00           O  
ATOM    477  CB  ASP A 314      51.716  30.564   7.428  1.00  0.00           C  
ATOM    478  CG  ASP A 314      51.564  31.409   6.141  1.00  0.00           C  
ATOM    479  OD1 ASP A 314      50.936  32.492   6.159  1.00  0.00           O  
ATOM    480  OD2 ASP A 314      52.069  30.976   5.088  1.00  0.00           O  
ATOM    481  N   THR A 315      52.008  33.134  10.097  1.00  0.00           N  
ATOM    482  CA  THR A 315      52.814  34.301  10.393  1.00  0.00           C  
ATOM    483  C   THR A 315      54.047  34.032  11.242  1.00  0.00           C  
ATOM    484  O   THR A 315      55.025  34.784  11.183  1.00  0.00           O  
ATOM    485  CB  THR A 315      51.972  35.370  11.064  1.00  0.00           C  
ATOM    486  OG1 THR A 315      51.168  34.768  12.087  1.00  0.00           O  
ATOM    487  CG2 THR A 315      51.063  36.020  10.054  1.00  0.00           C  
ATOM    488  N   ASN A 316      54.018  32.942  12.003  1.00  0.00           N  
ATOM    489  CA  ASN A 316      55.135  32.573  12.882  1.00  0.00           C  
ATOM    490  C   ASN A 316      55.901  31.434  12.223  1.00  0.00           C  
ATOM    491  O   ASN A 316      55.647  30.254  12.474  1.00  0.00           O  
ATOM    492  CB  ASN A 316      54.603  32.142  14.260  1.00  0.00           C  
ATOM    493  CG  ASN A 316      55.682  32.072  15.306  1.00  0.00           C  
ATOM    494  OD1 ASN A 316      56.854  32.119  14.985  1.00  0.00           O  
ATOM    495  ND2 ASN A 316      55.290  31.977  16.570  1.00  0.00           N  
ATOM    496  N   PRO A 317      56.819  31.771  11.329  1.00  0.00           N  
ATOM    497  CA  PRO A 317      57.605  30.757  10.638  1.00  0.00           C  
ATOM    498  C   PRO A 317      58.121  29.622  11.506  1.00  0.00           C  
ATOM    499  O   PRO A 317      57.910  28.451  11.207  1.00  0.00           O  
ATOM    500  CB  PRO A 317      58.758  31.570  10.079  1.00  0.00           C  
ATOM    501  CG  PRO A 317      58.950  32.611  11.120  1.00  0.00           C  
ATOM    502  CD  PRO A 317      57.546  33.045  11.383  1.00  0.00           C  
ATOM    503  N   VAL A 333      58.712  29.980  12.635  1.00  0.00           N  
ATOM    504  CA  VAL A 333      59.335  29.003  13.531  1.00  0.00           C  
ATOM    505  C   VAL A 333      58.519  27.834  14.073  1.00  0.00           C  
ATOM    506  O   VAL A 333      59.089  26.802  14.427  1.00  0.00           O  
ATOM    507  CB  VAL A 333      60.055  29.704  14.727  1.00  0.00           C  
ATOM    508  CG1 VAL A 333      60.871  30.902  14.233  1.00  0.00           C  
ATOM    509  CG2 VAL A 333      59.054  30.143  15.785  1.00  0.00           C  
ATOM    510  N   LYS A 421      57.201  27.966  14.119  1.00  0.00           N  
ATOM    511  CA  LYS A 421      56.381  26.904  14.684  1.00  0.00           C  
ATOM    512  C   LYS A 421      55.593  26.097  13.655  1.00  0.00           C  
ATOM    513  O   LYS A 421      55.111  24.992  13.939  1.00  0.00           O  
ATOM    514  CB  LYS A 421      55.416  27.516  15.699  1.00  0.00           C  
ATOM    515  CG  LYS A 421      56.071  28.367  16.779  1.00  0.00           C  
ATOM    516  CD  LYS A 421      56.563  27.527  17.948  1.00  0.00           C  
ATOM    517  CE  LYS A 421      57.298  28.375  18.994  1.00  0.00           C  
ATOM    518  NZ  LYS A 421      58.751  28.652  18.705  1.00  0.00           N  
ATOM    519  N   GLU A 422      55.441  26.665  12.470  1.00  0.00           N  
ATOM    520  CA  GLU A 422      54.674  26.031  11.411  1.00  0.00           C  
ATOM    521  C   GLU A 422      55.550  25.107  10.559  1.00  0.00           C  
ATOM    522  O   GLU A 422      56.786  25.197  10.617  1.00  0.00           O  
ATOM    523  CB  GLU A 422      54.015  27.133  10.558  1.00  0.00           C  
ATOM    524  CG  GLU A 422      52.896  27.922  11.285  1.00  0.00           C  
ATOM    525  CD  GLU A 422      52.995  29.453  11.147  1.00  0.00           C  
ATOM    526  OE1 GLU A 422      53.632  29.950  10.204  1.00  0.00           O  
ATOM    527  OE2 GLU A 422      52.438  30.183  11.986  1.00  0.00           O  
ATOM    528  N   ASP A 423      54.908  24.206   9.804  1.00  0.00           N  
ATOM    529  CA  ASP A 423      55.595  23.265   8.904  1.00  0.00           C  
ATOM    530  C   ASP A 423      54.711  22.860   7.721  1.00  0.00           C  
ATOM    531  O   ASP A 423      53.516  22.592   7.888  1.00  0.00           O  
ATOM    532  CB  ASP A 423      56.035  22.002   9.645  1.00  0.00           C  
ATOM    533  CG  ASP A 423      56.849  21.060   8.764  1.00  0.00           C  
ATOM    534  OD1 ASP A 423      58.093  21.148   8.764  1.00  0.00           O  
ATOM    535  OD2 ASP A 423      56.255  20.224   8.064  1.00  0.00           O  
ATOM    536  N   ILE A 424      55.321  22.742   6.544  1.00  0.00           N  
ATOM    537  CA  ILE A 424      54.610  22.375   5.324  1.00  0.00           C  
ATOM    538  C   ILE A 424      53.731  21.146   5.495  1.00  0.00           C  
ATOM    539  O   ILE A 424      52.649  21.081   4.950  1.00  0.00           O  
ATOM    540  CB  ILE A 424      55.593  22.098   4.192  1.00  0.00           C  
ATOM    541  CG1 ILE A 424      54.853  21.953   2.876  1.00  0.00           C  
ATOM    542  CG2 ILE A 424      56.378  20.845   4.474  1.00  0.00           C  
ATOM    543  CD1 ILE A 424      54.245  23.233   2.412  1.00  0.00           C  
ATOM    544  N   GLU A 425      54.186  20.185   6.280  1.00  0.00           N  
ATOM    545  CA  GLU A 425      53.432  18.965   6.499  1.00  0.00           C  
ATOM    546  C   GLU A 425      52.013  19.213   6.920  1.00  0.00           C  
ATOM    547  O   GLU A 425      51.096  18.542   6.449  1.00  0.00           O  
ATOM    548  CB  GLU A 425      54.106  18.095   7.541  1.00  0.00           C  
ATOM    549  CG  GLU A 425      53.282  16.878   7.946  1.00  0.00           C  
ATOM    550  CD  GLU A 425      54.017  15.969   8.926  1.00  0.00           C  
ATOM    551  OE1 GLU A 425      55.240  16.179   9.133  1.00  0.00           O  
ATOM    552  OE2 GLU A 425      53.381  15.041   9.486  1.00  0.00           O  
ATOM    553  N   TYR A 426      51.827  20.169   7.816  1.00  0.00           N  
ATOM    554  CA  TYR A 426      50.490  20.479   8.288  1.00  0.00           C  
ATOM    555  C   TYR A 426      49.562  20.968   7.178  1.00  0.00           C  
ATOM    556  O   TYR A 426      48.538  20.332   6.914  1.00  0.00           O  
ATOM    557  CB  TYR A 426      50.532  21.485   9.448  1.00  0.00           C  
ATOM    558  CG  TYR A 426      51.318  20.970  10.625  1.00  0.00           C  
ATOM    559  CD1 TYR A 426      51.254  19.620  10.997  1.00  0.00           C  
ATOM    560  CD2 TYR A 426      52.208  21.787  11.290  1.00  0.00           C  
ATOM    561  CE1 TYR A 426      52.075  19.105  11.988  1.00  0.00           C  
ATOM    562  CE2 TYR A 426      53.024  21.284  12.278  1.00  0.00           C  
ATOM    563  CZ  TYR A 426      52.967  19.944  12.613  1.00  0.00           C  
ATOM    564  OH  TYR A 426      53.892  19.434  13.492  1.00  0.00           O  
ATOM    565  N   VAL A 427      49.946  22.037   6.474  1.00  0.00           N  
ATOM    566  CA  VAL A 427      49.095  22.599   5.417  1.00  0.00           C  
ATOM    567  C   VAL A 427      48.549  21.572   4.442  1.00  0.00           C  
ATOM    568  O   VAL A 427      47.431  21.720   3.930  1.00  0.00           O  
ATOM    569  CB  VAL A 427      49.763  23.773   4.677  1.00  0.00           C  
ATOM    570  CG1 VAL A 427      51.248  23.694   4.812  1.00  0.00           C  
ATOM    571  CG2 VAL A 427      49.363  23.787   3.213  1.00  0.00           C  
ATOM    572  N   GLU A 429      49.316  20.510   4.229  1.00  0.00           N  
ATOM    573  CA  GLU A 429      48.903  19.444   3.335  1.00  0.00           C  
ATOM    574  C   GLU A 429      47.744  18.704   4.003  1.00  0.00           C  
ATOM    575  O   GLU A 429      46.732  18.412   3.371  1.00  0.00           O  
ATOM    576  CB  GLU A 429      50.070  18.482   3.095  1.00  0.00           C  
ATOM    577  CG  GLU A 429      51.377  19.153   2.628  1.00  0.00           C  
ATOM    578  CD  GLU A 429      52.650  18.307   2.876  1.00  0.00           C  
ATOM    579  OE1 GLU A 429      52.616  17.386   3.729  1.00  0.00           O  
ATOM    580  OE2 GLU A 429      53.696  18.582   2.229  1.00  0.00           O  
ATOM    581  N   SER A 431      47.880  18.439   5.298  1.00  0.00           N  
ATOM    582  CA  SER A 431      46.854  17.714   6.039  1.00  0.00           C  
ATOM    583  C   SER A 431      45.608  18.523   6.326  1.00  0.00           C  
ATOM    584  O   SER A 431      44.487  18.020   6.190  1.00  0.00           O  
ATOM    585  CB  SER A 431      47.414  17.155   7.343  1.00  0.00           C  
ATOM    586  OG  SER A 431      47.978  18.165   8.141  1.00  0.00           O  
ATOM    587  N   ILE A 432      45.799  19.769   6.741  1.00  0.00           N  
ATOM    588  CA  ILE A 432      44.676  20.646   7.032  1.00  0.00           C  
ATOM    589  C   ILE A 432      43.833  20.725   5.765  1.00  0.00           C  
ATOM    590  O   ILE A 432      42.609  20.565   5.786  1.00  0.00           O  
ATOM    591  CB  ILE A 432      45.161  22.032   7.458  1.00  0.00           C  
ATOM    592  CG1 ILE A 432      45.957  21.900   8.753  1.00  0.00           C  
ATOM    593  CG2 ILE A 432      43.982  22.958   7.673  1.00  0.00           C  
ATOM    594  CD1 ILE A 432      46.522  23.181   9.265  1.00  0.00           C  
ATOM    595  N   LYS A 433      44.523  20.849   4.645  1.00  0.00           N  
ATOM    596  CA  LYS A 433      43.863  20.917   3.363  1.00  0.00           C  
ATOM    597  C   LYS A 433      43.020  19.662   3.174  1.00  0.00           C  
ATOM    598  O   LYS A 433      41.832  19.746   2.872  1.00  0.00           O  
ATOM    599  CB  LYS A 433      44.916  21.012   2.276  1.00  0.00           C  
ATOM    600  CG  LYS A 433      44.454  21.721   1.069  1.00  0.00           C  
ATOM    601  CD  LYS A 433      45.619  21.986   0.176  1.00  0.00           C  
ATOM    602  CE  LYS A 433      46.730  22.649   0.949  1.00  0.00           C  
ATOM    603  NZ  LYS A 433      47.837  22.991   0.012  1.00  0.00           N  
ATOM    604  N   ASN A 434      43.596  18.504   3.480  1.00  0.00           N  
ATOM    605  CA  ASN A 434      42.870  17.256   3.290  1.00  0.00           C  
ATOM    606  C   ASN A 434      41.663  17.047   4.197  1.00  0.00           C  
ATOM    607  O   ASN A 434      40.548  16.825   3.715  1.00  0.00           O  
ATOM    608  CB  ASN A 434      43.802  16.052   3.355  1.00  0.00           C  
ATOM    609  CG  ASN A 434      43.188  14.822   2.706  1.00  0.00           C  
ATOM    610  OD1 ASN A 434      42.771  14.865   1.542  1.00  0.00           O  
ATOM    611  ND2 ASN A 434      43.108  13.719   3.456  1.00  0.00           N  
ATOM    612  N   ASP A 435      41.862  17.147   5.504  1.00  0.00           N  
ATOM    613  CA  ASP A 435      40.751  16.959   6.418  1.00  0.00           C  
ATOM    614  C   ASP A 435      39.587  17.893   6.053  1.00  0.00           C  
ATOM    615  O   ASP A 435      38.419  17.530   6.184  1.00  0.00           O  
ATOM    616  CB  ASP A 435      41.208  17.181   7.861  1.00  0.00           C  
ATOM    617  CG  ASP A 435      42.361  16.249   8.281  1.00  0.00           C  
ATOM    618  OD1 ASP A 435      42.421  15.086   7.820  1.00  0.00           O  
ATOM    619  OD2 ASP A 435      43.208  16.677   9.099  1.00  0.00           O  
ATOM    620  N   VAL A 436      39.906  19.077   5.539  1.00  0.00           N  
ATOM    621  CA  VAL A 436      38.859  20.017   5.177  1.00  0.00           C  
ATOM    622  C   VAL A 436      38.023  19.443   4.078  1.00  0.00           C  
ATOM    623  O   VAL A 436      36.787  19.533   4.108  1.00  0.00           O  
ATOM    624  CB  VAL A 436      39.404  21.335   4.691  1.00  0.00           C  
ATOM    625  CG1 VAL A 436      38.259  22.215   4.203  1.00  0.00           C  
ATOM    626  CG2 VAL A 436      40.145  22.008   5.808  1.00  0.00           C  
ATOM    627  N   GLU A 437      38.705  18.930   3.063  1.00  0.00           N  
ATOM    628  CA  GLU A 437      37.992  18.327   1.965  1.00  0.00           C  
ATOM    629  C   GLU A 437      37.277  17.134   2.552  1.00  0.00           C  
ATOM    630  O   GLU A 437      36.051  17.100   2.619  1.00  0.00           O  
ATOM    631  CB  GLU A 437      38.948  17.878   0.882  1.00  0.00           C  
ATOM    632  CG  GLU A 437      39.042  18.871  -0.230  1.00  0.00           C  
ATOM    633  CD  GLU A 437      39.694  18.298  -1.455  1.00  0.00           C  
ATOM    634  OE1 GLU A 437      40.940  18.175  -1.442  1.00  0.00           O  
ATOM    635  OE2 GLU A 437      38.955  17.972  -2.420  1.00  0.00           O  
ATOM    636  N   TRP A 438      38.068  16.201   3.067  1.00  0.00           N  
ATOM    637  CA  TRP A 438      37.559  14.985   3.677  1.00  0.00           C  
ATOM    638  C   TRP A 438      36.264  15.174   4.478  1.00  0.00           C  
ATOM    639  O   TRP A 438      35.331  14.382   4.359  1.00  0.00           O  
ATOM    640  CB  TRP A 438      38.628  14.382   4.589  1.00  0.00           C  
ATOM    641  CG  TRP A 438      38.252  13.039   5.066  1.00  0.00           C  
ATOM    642  CD1 TRP A 438      38.498  11.864   4.434  1.00  0.00           C  
ATOM    643  CD2 TRP A 438      37.491  12.722   6.231  1.00  0.00           C  
ATOM    644  NE1 TRP A 438      37.942  10.829   5.132  1.00  0.00           N  
ATOM    645  CE2 TRP A 438      37.334  11.322   6.255  1.00  0.00           C  
ATOM    646  CE3 TRP A 438      36.965  13.477   7.285  1.00  0.00           C  
ATOM    647  CZ2 TRP A 438      36.618  10.662   7.254  1.00  0.00           C  
ATOM    648  CZ3 TRP A 438      36.254  12.823   8.281  1.00  0.00           C  
ATOM    649  CH2 TRP A 438      36.110  11.420   8.269  1.00  0.00           C  
ATOM    650  N   LEU A 439      36.232  16.206   5.312  1.00  0.00           N  
ATOM    651  CA  LEU A 439      35.081  16.475   6.145  1.00  0.00           C  
ATOM    652  C   LEU A 439      33.855  16.638   5.276  1.00  0.00           C  
ATOM    653  O   LEU A 439      32.764  16.195   5.625  1.00  0.00           O  
ATOM    654  CB  LEU A 439      35.334  17.728   6.956  1.00  0.00           C  
ATOM    655  CG  LEU A 439      35.563  17.396   8.406  1.00  0.00           C  
ATOM    656  CD1 LEU A 439      35.722  18.674   9.164  1.00  0.00           C  
ATOM    657  CD2 LEU A 439      34.358  16.633   8.919  1.00  0.00           C  
ATOM    658  N   GLY A 444      34.055  17.293   4.141  1.00  0.00           N  
ATOM    659  CA  GLY A 444      32.979  17.508   3.198  1.00  0.00           C  
ATOM    660  C   GLY A 444      32.835  18.921   2.674  1.00  0.00           C  
ATOM    661  O   GLY A 444      31.800  19.241   2.097  1.00  0.00           O  
ATOM    662  N   PHE A 445      33.882  19.734   2.756  1.00  0.00           N  
ATOM    663  CA  PHE A 445      33.760  21.111   2.311  1.00  0.00           C  
ATOM    664  C   PHE A 445      34.785  21.551   1.327  1.00  0.00           C  
ATOM    665  O   PHE A 445      35.916  21.068   1.340  1.00  0.00           O  
ATOM    666  CB  PHE A 445      33.816  22.023   3.507  1.00  0.00           C  
ATOM    667  CG  PHE A 445      33.003  21.538   4.620  1.00  0.00           C  
ATOM    668  CD1 PHE A 445      31.689  21.927   4.738  1.00  0.00           C  
ATOM    669  CD2 PHE A 445      33.524  20.617   5.498  1.00  0.00           C  
ATOM    670  CE1 PHE A 445      30.898  21.409   5.714  1.00  0.00           C  
ATOM    671  CE2 PHE A 445      32.755  20.086   6.481  1.00  0.00           C  
ATOM    672  CZ  PHE A 445      31.429  20.479   6.594  1.00  0.00           C  
ATOM    673  N   HIS A 457      34.383  22.493   0.481  1.00  0.00           N  
ATOM    674  CA  HIS A 457      35.268  23.033  -0.532  1.00  0.00           C  
ATOM    675  C   HIS A 457      35.390  24.521  -0.337  1.00  0.00           C  
ATOM    676  O   HIS A 457      34.423  25.190   0.005  1.00  0.00           O  
ATOM    677  CB  HIS A 457      34.739  22.741  -1.929  1.00  0.00           C  
ATOM    678  CG  HIS A 457      34.594  21.281  -2.214  1.00  0.00           C  
ATOM    679  ND1 HIS A 457      35.675  20.475  -2.496  1.00  0.00           N  
ATOM    680  CD2 HIS A 457      33.503  20.478  -2.211  1.00  0.00           C  
ATOM    681  CE1 HIS A 457      35.255  19.227  -2.648  1.00  0.00           C  
ATOM    682  NE2 HIS A 457      33.943  19.204  -2.481  1.00  0.00           N  
ATOM    683  N   TRP A 461      36.585  25.034  -0.578  1.00  0.00           N  
ATOM    684  CA  TRP A 461      36.824  26.441  -0.406  1.00  0.00           C  
ATOM    685  C   TRP A 461      36.665  27.274  -1.637  1.00  0.00           C  
ATOM    686  O   TRP A 461      36.739  26.793  -2.765  1.00  0.00           O  
ATOM    687  CB  TRP A 461      38.194  26.704   0.195  1.00  0.00           C  
ATOM    688  CG  TRP A 461      39.297  25.901  -0.377  1.00  0.00           C  
ATOM    689  CD1 TRP A 461      40.273  26.344  -1.213  1.00  0.00           C  
ATOM    690  CD2 TRP A 461      39.654  24.583   0.002  1.00  0.00           C  
ATOM    691  NE1 TRP A 461      41.241  25.379  -1.363  1.00  0.00           N  
ATOM    692  CE2 TRP A 461      40.879  24.268  -0.629  1.00  0.00           C  
ATOM    693  CE3 TRP A 461      39.068  23.596   0.812  1.00  0.00           C  
ATOM    694  CZ2 TRP A 461      41.532  23.078  -0.457  1.00  0.00           C  
ATOM    695  CZ3 TRP A 461      39.712  22.405   0.992  1.00  0.00           C  
ATOM    696  CH2 TRP A 461      40.928  22.150   0.346  1.00  0.00           C  
ATOM    697  N   SER A 463      36.409  28.542  -1.379  1.00  0.00           N  
ATOM    698  CA  SER A 463      36.242  29.543  -2.386  1.00  0.00           C  
ATOM    699  C   SER A 463      37.600  29.800  -2.998  1.00  0.00           C  
ATOM    700  O   SER A 463      38.597  30.014  -2.293  1.00  0.00           O  
ATOM    701  CB  SER A 463      35.763  30.801  -1.710  1.00  0.00           C  
ATOM    702  OG  SER A 463      35.947  31.918  -2.548  1.00  0.00           O  
ATOM    703  N   GLY A 472      37.639  29.756  -4.319  1.00  0.00           N  
ATOM    704  CA  GLY A 472      38.871  30.024  -5.029  1.00  0.00           C  
ATOM    705  C   GLY A 472      40.016  29.225  -4.492  1.00  0.00           C  
ATOM    706  O   GLY A 472      39.819  28.128  -3.984  1.00  0.00           O  
ATOM    707  N   ASN A 473      41.204  29.792  -4.567  1.00  0.00           N  
ATOM    708  CA  ASN A 473      42.377  29.103  -4.094  1.00  0.00           C  
ATOM    709  C   ASN A 473      42.576  29.179  -2.612  1.00  0.00           C  
ATOM    710  O   ASN A 473      41.774  29.764  -1.868  1.00  0.00           O  
ATOM    711  CB  ASN A 473      43.604  29.651  -4.781  1.00  0.00           C  
ATOM    712  CG  ASN A 473      43.576  29.438  -6.284  1.00  0.00           C  
ATOM    713  OD1 ASN A 473      42.629  28.851  -6.845  1.00  0.00           O  
ATOM    714  ND2 ASN A 473      44.602  29.940  -6.955  1.00  0.00           N  
ATOM    715  N   VAL A 474      43.636  28.521  -2.175  1.00  0.00           N  
ATOM    716  CA  VAL A 474      43.986  28.517  -0.773  1.00  0.00           C  
ATOM    717  C   VAL A 474      44.764  29.794  -0.612  1.00  0.00           C  
ATOM    718  O   VAL A 474      45.625  30.088  -1.450  1.00  0.00           O  
ATOM    719  CB  VAL A 474      44.904  27.349  -0.422  1.00  0.00           C  
ATOM    720  CG1 VAL A 474      45.413  27.506   0.995  1.00  0.00           C  
ATOM    721  CG2 VAL A 474      44.148  26.024  -0.571  1.00  0.00           C  
ATOM    722  N   ARG A 475      44.404  30.601   0.384  1.00  0.00           N  
ATOM    723  CA  ARG A 475      45.127  31.842   0.605  1.00  0.00           C  
ATOM    724  C   ARG A 475      45.945  31.644   1.851  1.00  0.00           C  
ATOM    725  O   ARG A 475      45.510  30.996   2.801  1.00  0.00           O  
ATOM    726  CB  ARG A 475      44.207  33.035   0.837  1.00  0.00           C  
ATOM    727  CG  ARG A 475      42.875  32.971   0.170  1.00  0.00           C  
ATOM    728  CD  ARG A 475      42.944  33.062  -1.324  1.00  0.00           C  
ATOM    729  NE  ARG A 475      41.683  32.549  -1.828  1.00  0.00           N  
ATOM    730  CZ  ARG A 475      40.545  33.233  -1.840  1.00  0.00           C  
ATOM    731  NH1 ARG A 475      40.513  34.481  -1.402  1.00  0.00           N  
ATOM    732  NH2 ARG A 475      39.409  32.625  -2.150  1.00  0.00           N  
ATOM    733  N   TYR A 476      47.144  32.193   1.823  1.00  0.00           N  
ATOM    734  CA  TYR A 476      48.033  32.120   2.937  1.00  0.00           C  
ATOM    735  C   TYR A 476      48.218  33.543   3.438  1.00  0.00           C  
ATOM    736  O   TYR A 476      48.230  34.483   2.644  1.00  0.00           O  
ATOM    737  CB  TYR A 476      49.367  31.578   2.467  1.00  0.00           C  
ATOM    738  CG  TYR A 476      49.362  30.116   2.125  1.00  0.00           C  
ATOM    739  CD1 TYR A 476      50.003  29.194   2.932  1.00  0.00           C  
ATOM    740  CD2 TYR A 476      48.750  29.658   0.979  1.00  0.00           C  
ATOM    741  CE1 TYR A 476      50.025  27.844   2.600  1.00  0.00           C  
ATOM    742  CE2 TYR A 476      48.766  28.314   0.637  1.00  0.00           C  
ATOM    743  CZ  TYR A 476      49.406  27.413   1.443  1.00  0.00           C  
ATOM    744  OH  TYR A 476      49.432  26.078   1.081  1.00  0.00           O  
ATOM    745  N   SER A 477      48.360  33.720   4.743  1.00  0.00           N  
ATOM    746  CA  SER A 477      48.582  35.061   5.242  1.00  0.00           C  
ATOM    747  C   SER A 477      49.861  35.562   4.599  1.00  0.00           C  
ATOM    748  O   SER A 477      49.966  36.737   4.256  1.00  0.00           O  
ATOM    749  CB  SER A 477      48.755  35.063   6.749  1.00  0.00           C  
ATOM    750  OG  SER A 477      47.539  34.761   7.398  1.00  0.00           O  
ATOM    751  N   SER A 478      50.809  34.657   4.378  1.00  0.00           N  
ATOM    752  CA  SER A 478      52.071  35.039   3.783  1.00  0.00           C  
ATOM    753  C   SER A 478      51.871  35.671   2.431  1.00  0.00           C  
ATOM    754  O   SER A 478      52.741  36.388   1.958  1.00  0.00           O  
ATOM    755  CB  SER A 478      52.983  33.839   3.649  1.00  0.00           C  
ATOM    756  OG  SER A 478      52.314  32.768   3.008  1.00  0.00           O  
ATOM    757  N   ASP A 479      50.732  35.400   1.795  1.00  0.00           N  
ATOM    758  CA  ASP A 479      50.442  35.991   0.486  1.00  0.00           C  
ATOM    759  C   ASP A 479      50.352  37.501   0.650  1.00  0.00           C  
ATOM    760  O   ASP A 479      50.574  38.245  -0.300  1.00  0.00           O  
ATOM    761  CB  ASP A 479      49.090  35.524  -0.081  1.00  0.00           C  
ATOM    762  CG  ASP A 479      49.039  34.055  -0.370  1.00  0.00           C  
ATOM    763  OD1 ASP A 479      50.095  33.391  -0.309  1.00  0.00           O  
ATOM    764  OD2 ASP A 479      47.919  33.574  -0.664  1.00  0.00           O  
ATOM    765  N   TYR A 482      49.969  37.945   1.844  1.00  0.00           N  
ATOM    766  CA  TYR A 482      49.813  39.357   2.125  1.00  0.00           C  
ATOM    767  C   TYR A 482      50.997  39.958   2.853  1.00  0.00           C  
ATOM    768  O   TYR A 482      50.879  41.048   3.394  1.00  0.00           O  
ATOM    769  CB  TYR A 482      48.559  39.570   2.961  1.00  0.00           C  
ATOM    770  CG  TYR A 482      47.368  38.785   2.471  1.00  0.00           C  
ATOM    771  CD1 TYR A 482      46.826  39.026   1.228  1.00  0.00           C  
ATOM    772  CD2 TYR A 482      46.792  37.785   3.247  1.00  0.00           C  
ATOM    773  CE1 TYR A 482      45.746  38.293   0.760  1.00  0.00           C  
ATOM    774  CE2 TYR A 482      45.702  37.046   2.786  1.00  0.00           C  
ATOM    775  CZ  TYR A 482      45.195  37.310   1.543  1.00  0.00           C  
ATOM    776  OH  TYR A 482      44.154  36.590   1.038  1.00  0.00           O  
ATOM    777  N   PHE A 485      52.151  39.306   2.842  1.00  0.00           N  
ATOM    778  CA  PHE A 485      53.275  39.864   3.579  1.00  0.00           C  
ATOM    779  C   PHE A 485      53.637  41.268   3.167  1.00  0.00           C  
ATOM    780  O   PHE A 485      53.605  42.167   4.004  1.00  0.00           O  
ATOM    781  CB  PHE A 485      54.511  38.966   3.548  1.00  0.00           C  
ATOM    782  CG  PHE A 485      54.560  37.959   4.665  1.00  0.00           C  
ATOM    783  CD1 PHE A 485      53.563  37.905   5.631  1.00  0.00           C  
ATOM    784  CD2 PHE A 485      55.601  37.061   4.760  1.00  0.00           C  
ATOM    785  CE1 PHE A 485      53.613  36.980   6.675  1.00  0.00           C  
ATOM    786  CE2 PHE A 485      55.652  36.139   5.800  1.00  0.00           C  
ATOM    787  CZ  PHE A 485      54.652  36.102   6.754  1.00  0.00           C  
ATOM    788  N   ASP A 490      53.877  41.489   1.874  1.00  0.00           N  
ATOM    789  CA  ASP A 490      54.287  42.818   1.429  1.00  0.00           C  
ATOM    790  C   ASP A 490      53.176  43.774   1.760  1.00  0.00           C  
ATOM    791  O   ASP A 490      53.403  44.893   2.223  1.00  0.00           O  
ATOM    792  CB  ASP A 490      54.601  42.860  -0.059  1.00  0.00           C  
ATOM    793  CG  ASP A 490      55.249  41.579  -0.565  1.00  0.00           C  
ATOM    794  OD1 ASP A 490      56.503  41.509  -0.690  1.00  0.00           O  
ATOM    795  OD2 ASP A 490      54.465  40.646  -0.874  1.00  0.00           O  
ATOM    796  N   GLN A 494      51.962  43.287   1.603  1.00  0.00           N  
ATOM    797  CA  GLN A 494      50.806  44.088   1.918  1.00  0.00           C  
ATOM    798  C   GLN A 494      50.901  44.585   3.372  1.00  0.00           C  
ATOM    799  O   GLN A 494      50.763  45.781   3.634  1.00  0.00           O  
ATOM    800  CB  GLN A 494      49.573  43.230   1.741  1.00  0.00           C  
ATOM    801  CG  GLN A 494      48.495  43.934   1.047  1.00  0.00           C  
ATOM    802  CD  GLN A 494      48.953  44.449  -0.267  1.00  0.00           C  
ATOM    803  OE1 GLN A 494      49.603  45.482  -0.338  1.00  0.00           O  
ATOM    804  NE2 GLN A 494      48.645  43.720  -1.327  1.00  0.00           N  
ATOM    805  N   LEU A 495      51.188  43.674   4.307  1.00  0.00           N  
ATOM    806  CA  LEU A 495      51.302  44.041   5.714  1.00  0.00           C  
ATOM    807  C   LEU A 495      52.403  45.058   5.925  1.00  0.00           C  
ATOM    808  O   LEU A 495      52.253  45.984   6.718  1.00  0.00           O  
ATOM    809  CB  LEU A 495      51.563  42.821   6.583  1.00  0.00           C  
ATOM    810  CG  LEU A 495      50.386  41.906   6.864  1.00  0.00           C  
ATOM    811  CD1 LEU A 495      49.086  42.536   6.453  1.00  0.00           C  
ATOM    812  CD2 LEU A 495      50.605  40.624   6.145  1.00  0.00           C  
ATOM    813  N   HIS A 496      53.489  44.903   5.178  1.00  0.00           N  
ATOM    814  CA  HIS A 496      54.625  45.808   5.267  1.00  0.00           C  
ATOM    815  C   HIS A 496      54.202  47.221   4.942  1.00  0.00           C  
ATOM    816  O   HIS A 496      54.429  48.134   5.730  1.00  0.00           O  
ATOM    817  CB  HIS A 496      55.717  45.394   4.298  1.00  0.00           C  
ATOM    818  CG  HIS A 496      56.912  46.292   4.317  1.00  0.00           C  
ATOM    819  ND1 HIS A 496      57.661  46.519   5.448  1.00  0.00           N  
ATOM    820  CD2 HIS A 496      57.508  46.991   3.320  1.00  0.00           C  
ATOM    821  CE1 HIS A 496      58.673  47.316   5.152  1.00  0.00           C  
ATOM    822  NE2 HIS A 496      58.605  47.617   3.871  1.00  0.00           N  
ATOM    823  N   ALA A 498      53.584  47.398   3.780  1.00  0.00           N  
ATOM    824  CA  ALA A 498      53.117  48.710   3.357  1.00  0.00           C  
ATOM    825  C   ALA A 498      52.257  49.305   4.433  1.00  0.00           C  
ATOM    826  O   ALA A 498      52.431  50.473   4.799  1.00  0.00           O  
ATOM    827  CB  ALA A 498      52.325  48.595   2.115  1.00  0.00           C  
ATOM    828  N   TYR A 499      51.319  48.505   4.930  1.00  0.00           N  
ATOM    829  CA  TYR A 499      50.444  48.970   5.979  1.00  0.00           C  
ATOM    830  C   TYR A 499      51.183  49.356   7.255  1.00  0.00           C  
ATOM    831  O   TYR A 499      50.865  50.367   7.874  1.00  0.00           O  
ATOM    832  CB  TYR A 499      49.349  47.962   6.247  1.00  0.00           C  
ATOM    833  CG  TYR A 499      48.220  48.126   5.278  1.00  0.00           C  
ATOM    834  CD1 TYR A 499      47.608  49.352   5.113  1.00  0.00           C  
ATOM    835  CD2 TYR A 499      47.819  47.071   4.465  1.00  0.00           C  
ATOM    836  CE1 TYR A 499      46.627  49.536   4.162  1.00  0.00           C  
ATOM    837  CE2 TYR A 499      46.840  47.241   3.501  1.00  0.00           C  
ATOM    838  CZ  TYR A 499      46.253  48.478   3.354  1.00  0.00           C  
ATOM    839  OH  TYR A 499      45.313  48.651   2.377  1.00  0.00           O  
ATOM    840  N   ALA A 500      52.195  48.594   7.638  1.00  0.00           N  
ATOM    841  CA  ALA A 500      52.948  48.953   8.830  1.00  0.00           C  
ATOM    842  C   ALA A 500      53.498  50.365   8.613  1.00  0.00           C  
ATOM    843  O   ALA A 500      53.440  51.220   9.497  1.00  0.00           O  
ATOM    844  CB  ALA A 500      54.062  47.988   9.042  1.00  0.00           C  
ATOM    845  N   ILE A 501      53.964  50.615   7.394  1.00  0.00           N  
ATOM    846  CA  ILE A 501      54.523  51.915   7.023  1.00  0.00           C  
ATOM    847  C   ILE A 501      53.431  52.982   7.082  1.00  0.00           C  
ATOM    848  O   ILE A 501      53.644  54.058   7.628  1.00  0.00           O  
ATOM    849  CB  ILE A 501      55.195  51.883   5.605  1.00  0.00           C  
ATOM    850  CG1 ILE A 501      56.488  51.073   5.650  1.00  0.00           C  
ATOM    851  CG2 ILE A 501      55.528  53.290   5.117  1.00  0.00           C  
ATOM    852  CD1 ILE A 501      57.002  50.736   4.284  1.00  0.00           C  
ATOM    853  N   GLU A 502      52.252  52.685   6.562  1.00  0.00           N  
ATOM    854  CA  GLU A 502      51.192  53.672   6.636  1.00  0.00           C  
ATOM    855  C   GLU A 502      50.995  54.085   8.099  1.00  0.00           C  
ATOM    856  O   GLU A 502      50.897  55.268   8.393  1.00  0.00           O  
ATOM    857  CB  GLU A 502      49.885  53.144   6.031  1.00  0.00           C  
ATOM    858  CG  GLU A 502      48.716  54.114   6.143  1.00  0.00           C  
ATOM    859  CD  GLU A 502      47.564  53.811   5.192  1.00  0.00           C  
ATOM    860  OE1 GLU A 502      47.426  52.668   4.699  1.00  0.00           O  
ATOM    861  OE2 GLU A 502      46.789  54.745   4.930  1.00  0.00           O  
ATOM    862  N   LEU A 503      51.006  53.134   9.028  1.00  0.00           N  
ATOM    863  CA  LEU A 503      50.821  53.498  10.426  1.00  0.00           C  
ATOM    864  C   LEU A 503      52.012  54.359  10.874  1.00  0.00           C  
ATOM    865  O   LEU A 503      51.830  55.423  11.467  1.00  0.00           O  
ATOM    866  CB  LEU A 503      50.675  52.248  11.312  1.00  0.00           C  
ATOM    867  CG  LEU A 503      49.542  51.238  11.026  1.00  0.00           C  
ATOM    868  CD1 LEU A 503      49.630  50.097  11.999  1.00  0.00           C  
ATOM    869  CD2 LEU A 503      48.169  51.869  11.120  1.00  0.00           C  
ATOM    870  N   ILE A 504      53.223  53.955  10.512  1.00  0.00           N  
ATOM    871  CA  ILE A 504      54.397  54.711  10.921  1.00  0.00           C  
ATOM    872  C   ILE A 504      54.309  56.150  10.443  1.00  0.00           C  
ATOM    873  O   ILE A 504      54.423  57.067  11.240  1.00  0.00           O  
ATOM    874  CB  ILE A 504      55.699  54.082  10.419  1.00  0.00           C  
ATOM    875  CG1 ILE A 504      55.827  52.644  10.915  1.00  0.00           C  
ATOM    876  CG2 ILE A 504      56.860  54.886  10.907  1.00  0.00           C  
ATOM    877  CD1 ILE A 504      57.107  51.962  10.482  1.00  0.00           C  
ATOM    878  N   ASN A 505      54.085  56.338   9.149  1.00  0.00           N  
ATOM    879  CA  ASN A 505      53.972  57.665   8.559  1.00  0.00           C  
ATOM    880  C   ASN A 505      52.862  58.427   9.248  1.00  0.00           C  
ATOM    881  O   ASN A 505      53.007  59.593   9.620  1.00  0.00           O  
ATOM    882  CB  ASN A 505      53.676  57.575   7.064  1.00  0.00           C  
ATOM    883  CG  ASN A 505      54.930  57.368   6.231  1.00  0.00           C  
ATOM    884  OD1 ASN A 505      55.070  56.383   5.495  1.00  0.00           O  
ATOM    885  ND2 ASN A 505      55.852  58.308   6.335  1.00  0.00           N  
ATOM    886  N   LYS A 506      51.753  57.746   9.461  1.00  0.00           N  
ATOM    887  CA  LYS A 506      50.639  58.369  10.132  1.00  0.00           C  
ATOM    888  C   LYS A 506      51.034  58.595  11.605  1.00  0.00           C  
ATOM    889  O   LYS A 506      50.311  59.229  12.364  1.00  0.00           O  
ATOM    890  CB  LYS A 506      49.389  57.488   9.986  1.00  0.00           C  
ATOM    891  CG  LYS A 506      48.070  58.272  10.023  1.00  0.00           C  
ATOM    892  CD  LYS A 506      46.842  57.423   9.681  1.00  0.00           C  
ATOM    893  CE  LYS A 506      46.836  57.015   8.233  1.00  0.00           C  
ATOM    894  NZ  LYS A 506      45.619  56.215   7.951  1.00  0.00           N  
ATOM    895  N   GLY A 507      52.190  58.072  11.994  1.00  0.00           N  
ATOM    896  CA  GLY A 507      52.678  58.230  13.353  1.00  0.00           C  
ATOM    897  C   GLY A 507      52.069  57.314  14.404  1.00  0.00           C  
ATOM    898  O   GLY A 507      52.318  57.496  15.593  1.00  0.00           O  
ATOM    899  N   LEU A 508      51.300  56.312  13.986  1.00  0.00           N  
ATOM    900  CA  LEU A 508      50.664  55.390  14.926  1.00  0.00           C  
ATOM    901  C   LEU A 508      51.397  54.050  15.141  1.00  0.00           C  
ATOM    902  O   LEU A 508      50.810  53.056  15.602  1.00  0.00           O  
ATOM    903  CB  LEU A 508      49.222  55.153  14.504  1.00  0.00           C  
ATOM    904  CG  LEU A 508      48.448  56.459  14.386  1.00  0.00           C  
ATOM    905  CD1 LEU A 508      47.020  56.207  13.913  1.00  0.00           C  
ATOM    906  CD2 LEU A 508      48.449  57.141  15.737  1.00  0.00           C  
ATOM    907  N   ALA A 509      52.688  54.036  14.862  1.00  0.00           N  
ATOM    908  CA  ALA A 509      53.474  52.839  15.039  1.00  0.00           C  
ATOM    909  C   ALA A 509      54.921  53.305  15.103  1.00  0.00           C  
ATOM    910  O   ALA A 509      55.262  54.293  14.450  1.00  0.00           O  
ATOM    911  CB  ALA A 509      53.257  51.943  13.881  1.00  0.00           C  
ATOM    912  N   TYR A 510      55.785  52.608  15.833  1.00  0.00           N  
ATOM    913  CA  TYR A 510      57.163  53.059  15.959  1.00  0.00           C  
ATOM    914  C   TYR A 510      58.078  51.919  16.359  1.00  0.00           C  
ATOM    915  O   TYR A 510      57.608  50.958  16.951  1.00  0.00           O  
ATOM    916  CB  TYR A 510      57.221  54.110  17.045  1.00  0.00           C  
ATOM    917  CG  TYR A 510      56.870  53.548  18.403  1.00  0.00           C  
ATOM    918  CD1 TYR A 510      55.547  53.499  18.839  1.00  0.00           C  
ATOM    919  CD2 TYR A 510      57.860  53.089  19.263  1.00  0.00           C  
ATOM    920  CE1 TYR A 510      55.217  53.011  20.105  1.00  0.00           C  
ATOM    921  CE2 TYR A 510      57.544  52.603  20.526  1.00  0.00           C  
ATOM    922  CZ  TYR A 510      56.225  52.572  20.947  1.00  0.00           C  
ATOM    923  OH  TYR A 510      55.931  52.159  22.232  1.00  0.00           O  
ATOM    924  N   VAL A 511      59.378  52.042  16.077  1.00  0.00           N  
ATOM    925  CA  VAL A 511      60.362  51.004  16.422  1.00  0.00           C  
ATOM    926  C   VAL A 511      60.765  51.134  17.882  1.00  0.00           C  
ATOM    927  O   VAL A 511      61.551  52.022  18.228  1.00  0.00           O  
ATOM    928  CB  VAL A 511      61.668  51.102  15.584  1.00  0.00           C  
ATOM    929  CG1 VAL A 511      62.680  50.096  16.095  1.00  0.00           C  
ATOM    930  CG2 VAL A 511      61.392  50.819  14.132  1.00  0.00           C  
ATOM    931  N   ASP A 512      60.218  50.270  18.732  1.00  0.00           N  
ATOM    932  CA  ASP A 512      60.540  50.298  20.144  1.00  0.00           C  
ATOM    933  C   ASP A 512      61.723  49.419  20.321  1.00  0.00           C  
ATOM    934  O   ASP A 512      61.841  48.435  19.618  1.00  0.00           O  
ATOM    935  CB  ASP A 512      59.407  49.739  20.988  1.00  0.00           C  
ATOM    936  CG  ASP A 512      59.752  49.724  22.458  1.00  0.00           C  
ATOM    937  OD1 ASP A 512      60.308  50.745  22.909  1.00  0.00           O  
ATOM    938  OD2 ASP A 512      59.515  48.693  23.139  1.00  0.00           O  
ATOM    939  N   GLU A 513      62.583  49.743  21.278  1.00  0.00           N  
ATOM    940  CA  GLU A 513      63.781  48.929  21.498  1.00  0.00           C  
ATOM    941  C   GLU A 513      63.918  48.305  22.878  1.00  0.00           C  
ATOM    942  O   GLU A 513      65.009  47.853  23.250  1.00  0.00           O  
ATOM    943  CB  GLU A 513      65.059  49.692  21.159  1.00  0.00           C  
ATOM    944  CG  GLU A 513      65.245  49.959  19.688  1.00  0.00           C  
ATOM    945  CD  GLU A 513      66.627  50.501  19.363  1.00  0.00           C  
ATOM    946  OE1 GLU A 513      67.615  49.944  19.882  1.00  0.00           O  
ATOM    947  OE2 GLU A 513      66.739  51.468  18.585  1.00  0.00           O  
ATOM    948  N   LEU A 514      62.823  48.280  23.633  1.00  0.00           N  
ATOM    949  CA  LEU A 514      62.843  47.674  24.955  1.00  0.00           C  
ATOM    950  C   LEU A 514      63.092  46.200  24.738  1.00  0.00           C  
ATOM    951  O   LEU A 514      62.409  45.591  23.907  1.00  0.00           O  
ATOM    952  CB  LEU A 514      61.481  47.828  25.622  1.00  0.00           C  
ATOM    953  CG  LEU A 514      61.187  49.150  26.307  1.00  0.00           C  
ATOM    954  CD1 LEU A 514      61.670  50.286  25.487  1.00  0.00           C  
ATOM    955  CD2 LEU A 514      59.723  49.284  26.533  1.00  0.00           C  
ATOM    956  N   THR A 515      64.071  45.620  25.431  1.00  0.00           N  
ATOM    957  CA  THR A 515      64.292  44.187  25.272  1.00  0.00           C  
ATOM    958  C   THR A 515      62.962  43.556  25.658  1.00  0.00           C  
ATOM    959  O   THR A 515      62.171  44.148  26.389  1.00  0.00           O  
ATOM    960  CB  THR A 515      65.336  43.628  26.236  1.00  0.00           C  
ATOM    961  OG1 THR A 515      65.001  44.039  27.567  1.00  0.00           O  
ATOM    962  CG2 THR A 515      66.759  44.067  25.860  1.00  0.00           C  
ATOM    963  N   PRO A 516      62.701  42.343  25.187  1.00  0.00           N  
ATOM    964  CA  PRO A 516      61.432  41.701  25.532  1.00  0.00           C  
ATOM    965  C   PRO A 516      61.152  41.830  27.010  1.00  0.00           C  
ATOM    966  O   PRO A 516      60.106  42.315  27.391  1.00  0.00           O  
ATOM    967  CB  PRO A 516      61.674  40.264  25.136  1.00  0.00           C  
ATOM    968  CG  PRO A 516      62.619  40.407  23.959  1.00  0.00           C  
ATOM    969  CD  PRO A 516      63.595  41.406  24.494  1.00  0.00           C  
ATOM    970  N   GLU A 517      62.126  41.479  27.840  1.00  0.00           N  
ATOM    971  CA  GLU A 517      61.964  41.600  29.280  1.00  0.00           C  
ATOM    972  C   GLU A 517      61.406  43.001  29.529  1.00  0.00           C  
ATOM    973  O   GLU A 517      60.333  43.168  30.104  1.00  0.00           O  
ATOM    974  CB  GLU A 517      63.319  41.496  29.976  1.00  0.00           C  
ATOM    975  CG  GLU A 517      64.093  40.230  29.700  1.00  0.00           C  
ATOM    976  CD  GLU A 517      65.584  40.483  29.381  1.00  0.00           C  
ATOM    977  OE1 GLU A 517      66.385  40.732  30.332  1.00  0.00           O  
ATOM    978  OE2 GLU A 517      65.949  40.404  28.173  1.00  0.00           O  
ATOM    979  N   GLN A 518      62.097  44.002  29.002  1.00  0.00           N  
ATOM    980  CA  GLN A 518      61.680  45.380  29.194  1.00  0.00           C  
ATOM    981  C   GLN A 518      60.256  45.654  28.781  1.00  0.00           C  
ATOM    982  O   GLN A 518      59.456  46.103  29.597  1.00  0.00           O  
ATOM    983  CB  GLN A 518      62.620  46.344  28.475  1.00  0.00           C  
ATOM    984  CG  GLN A 518      63.990  46.448  29.102  1.00  0.00           C  
ATOM    985  CD  GLN A 518      64.939  47.312  28.294  1.00  0.00           C  
ATOM    986  OE1 GLN A 518      64.542  48.321  27.702  1.00  0.00           O  
ATOM    987  NE2 GLN A 518      66.201  46.909  28.247  1.00  0.00           N  
ATOM    988  N   ILE A 519      59.926  45.357  27.531  1.00  0.00           N  
ATOM    989  CA  ILE A 519      58.586  45.614  27.030  1.00  0.00           C  
ATOM    990  C   ILE A 519      57.480  45.121  27.949  1.00  0.00           C  
ATOM    991  O   ILE A 519      56.404  45.735  27.996  1.00  0.00           O  
ATOM    992  CB  ILE A 519      58.367  45.057  25.620  1.00  0.00           C  
ATOM    993  CG1 ILE A 519      56.976  45.423  25.140  1.00  0.00           C  
ATOM    994  CG2 ILE A 519      58.431  43.564  25.616  1.00  0.00           C  
ATOM    995  CD1 ILE A 519      56.655  44.798  23.830  1.00  0.00           C  
ATOM    996  N   ARG A 520      57.733  44.024  28.669  1.00  0.00           N  
ATOM    997  CA  ARG A 520      56.735  43.485  29.596  1.00  0.00           C  
ATOM    998  C   ARG A 520      56.674  44.352  30.828  1.00  0.00           C  
ATOM    999  O   ARG A 520      55.599  44.744  31.251  1.00  0.00           O  
ATOM   1000  CB  ARG A 520      57.024  42.054  30.009  1.00  0.00           C  
ATOM   1001  CG  ARG A 520      55.952  41.505  30.914  1.00  0.00           C  
ATOM   1002  CD  ARG A 520      56.288  40.105  31.357  1.00  0.00           C  
ATOM   1003  NE  ARG A 520      57.636  40.026  31.918  1.00  0.00           N  
ATOM   1004  CZ  ARG A 520      58.521  39.072  31.629  1.00  0.00           C  
ATOM   1005  NH1 ARG A 520      58.209  38.095  30.779  1.00  0.00           N  
ATOM   1006  NH2 ARG A 520      59.730  39.099  32.186  1.00  0.00           N  
ATOM   1007  N   GLU A 743      57.827  44.672  31.396  1.00  0.00           N  
ATOM   1008  CA  GLU A 743      57.860  45.527  32.569  1.00  0.00           C  
ATOM   1009  C   GLU A 743      57.087  46.828  32.304  1.00  0.00           C  
ATOM   1010  O   GLU A 743      56.253  47.226  33.108  1.00  0.00           O  
ATOM   1011  CB  GLU A 743      59.293  45.843  32.946  1.00  0.00           C  
ATOM   1012  CG  GLU A 743      60.164  44.611  33.070  1.00  0.00           C  
ATOM   1013  CD  GLU A 743      61.624  44.949  33.344  1.00  0.00           C  
ATOM   1014  OE1 GLU A 743      62.028  46.120  33.131  1.00  0.00           O  
ATOM   1015  OE2 GLU A 743      62.368  44.036  33.771  1.00  0.00           O  
ATOM   1016  N   TYR A 744      57.318  47.482  31.174  1.00  0.00           N  
ATOM   1017  CA  TYR A 744      56.586  48.708  30.909  1.00  0.00           C  
ATOM   1018  C   TYR A 744      55.088  48.451  30.722  1.00  0.00           C  
ATOM   1019  O   TYR A 744      54.268  49.327  30.968  1.00  0.00           O  
ATOM   1020  CB  TYR A 744      57.128  49.405  29.667  1.00  0.00           C  
ATOM   1021  CG  TYR A 744      58.330  50.268  29.921  1.00  0.00           C  
ATOM   1022  CD1 TYR A 744      59.554  49.705  30.267  1.00  0.00           C  
ATOM   1023  CD2 TYR A 744      58.248  51.660  29.836  1.00  0.00           C  
ATOM   1024  CE1 TYR A 744      60.669  50.505  30.530  1.00  0.00           C  
ATOM   1025  CE2 TYR A 744      59.365  52.475  30.098  1.00  0.00           C  
ATOM   1026  CZ  TYR A 744      60.571  51.879  30.447  1.00  0.00           C  
ATOM   1027  OH  TYR A 744      61.694  52.621  30.720  1.00  0.00           O  
ATOM   1028  N   ARG A 745      54.722  47.238  30.344  1.00  0.00           N  
ATOM   1029  CA  ARG A 745      53.327  46.931  30.080  1.00  0.00           C  
ATOM   1030  C   ARG A 745      52.363  47.172  31.224  1.00  0.00           C  
ATOM   1031  O   ARG A 745      51.192  47.471  30.991  1.00  0.00           O  
ATOM   1032  CB  ARG A 745      53.185  45.490  29.604  1.00  0.00           C  
ATOM   1033  CG  ARG A 745      51.990  45.263  28.701  1.00  0.00           C  
ATOM   1034  CD  ARG A 745      51.589  43.801  28.655  1.00  0.00           C  
ATOM   1035  NE  ARG A 745      52.690  42.913  28.300  1.00  0.00           N  
ATOM   1036  CZ  ARG A 745      53.229  42.848  27.094  1.00  0.00           C  
ATOM   1037  NH1 ARG A 745      52.778  43.635  26.119  1.00  0.00           N  
ATOM   1038  NH2 ARG A 745      54.155  41.933  26.844  1.00  0.00           N  
ATOM   1039  N   GLY A 746      52.852  47.089  32.456  1.00  0.00           N  
ATOM   1040  CA  GLY A 746      51.969  47.257  33.597  1.00  0.00           C  
ATOM   1041  C   GLY A 746      51.327  45.904  33.872  1.00  0.00           C  
ATOM   1042  O   GLY A 746      51.871  44.877  33.473  1.00  0.00           O  
ATOM   1043  N   THR A 747      50.174  45.880  34.529  1.00  0.00           N  
ATOM   1044  CA  THR A 747      49.490  44.623  34.858  1.00  0.00           C  
ATOM   1045  C   THR A 747      47.968  44.691  34.683  1.00  0.00           C  
ATOM   1046  O   THR A 747      47.391  45.748  34.392  1.00  0.00           O  
ATOM   1047  CB  THR A 747      49.732  44.200  36.345  1.00  0.00           C  
ATOM   1048  OG1 THR A 747      48.986  45.061  37.218  1.00  0.00           O  
ATOM   1049  CG2 THR A 747      51.195  44.276  36.717  1.00  0.00           C  
ATOM   1050  N   LEU A 750      47.323  43.576  35.013  1.00  0.00           N  
ATOM   1051  CA  LEU A 750      45.884  43.457  34.932  1.00  0.00           C  
ATOM   1052  C   LEU A 750      45.198  44.530  35.793  1.00  0.00           C  
ATOM   1053  O   LEU A 750      43.986  44.721  35.697  1.00  0.00           O  
ATOM   1054  CB  LEU A 750      45.452  42.051  35.388  1.00  0.00           C  
ATOM   1055  CG  LEU A 750      46.087  40.832  34.698  1.00  0.00           C  
ATOM   1056  CD1 LEU A 750      45.449  39.496  35.107  1.00  0.00           C  
ATOM   1057  CD2 LEU A 750      45.945  41.028  33.213  1.00  0.00           C  
ATOM   1058  N   THR A 751      45.965  45.250  36.612  1.00  0.00           N  
ATOM   1059  CA  THR A 751      45.387  46.277  37.487  1.00  0.00           C  
ATOM   1060  C   THR A 751      46.159  47.589  37.537  1.00  0.00           C  
ATOM   1061  O   THR A 751      45.679  48.587  38.084  1.00  0.00           O  
ATOM   1062  CB  THR A 751      45.277  45.756  38.923  1.00  0.00           C  
ATOM   1063  OG1 THR A 751      46.570  45.350  39.396  1.00  0.00           O  
ATOM   1064  CG2 THR A 751      44.350  44.568  38.970  1.00  0.00           C  
ATOM   1065  N   GLN A 752      47.347  47.588  36.955  1.00  0.00           N  
ATOM   1066  CA  GLN A 752      48.191  48.762  36.965  1.00  0.00           C  
ATOM   1067  C   GLN A 752      48.542  49.091  35.521  1.00  0.00           C  
ATOM   1068  O   GLN A 752      49.063  48.266  34.795  1.00  0.00           O  
ATOM   1069  CB  GLN A 752      49.445  48.449  37.797  1.00  0.00           C  
ATOM   1070  CG  GLN A 752      50.395  49.616  38.105  1.00  0.00           C  
ATOM   1071  CD  GLN A 752      51.606  49.205  38.982  1.00  0.00           C  
ATOM   1072  OE1 GLN A 752      51.797  48.022  39.305  1.00  0.00           O  
ATOM   1073  NE2 GLN A 752      52.421  50.192  39.366  1.00  0.00           N  
ATOM   1074  N   PRO A 753      48.164  50.274  35.059  1.00  0.00           N  
ATOM   1075  CA  PRO A 753      48.418  50.762  33.700  1.00  0.00           C  
ATOM   1076  C   PRO A 753      49.873  50.634  33.250  1.00  0.00           C  
ATOM   1077  O   PRO A 753      50.782  50.549  34.082  1.00  0.00           O  
ATOM   1078  CB  PRO A 753      48.047  52.222  33.810  1.00  0.00           C  
ATOM   1079  CG  PRO A 753      48.447  52.538  35.211  1.00  0.00           C  
ATOM   1080  CD  PRO A 753      47.868  51.384  35.964  1.00  0.00           C  
ATOM   1081  N   GLY A 754      50.086  50.659  31.936  1.00  0.00           N  
ATOM   1082  CA  GLY A 754      51.434  50.548  31.406  1.00  0.00           C  
ATOM   1083  C   GLY A 754      52.129  51.891  31.307  1.00  0.00           C  
ATOM   1084  O   GLY A 754      51.491  52.928  31.469  1.00  0.00           O  
ATOM   1085  N   LYS A 755      53.426  51.880  31.018  1.00  0.00           N  
ATOM   1086  CA  LYS A 755      54.195  53.111  30.897  1.00  0.00           C  
ATOM   1087  C   LYS A 755      54.885  53.308  29.557  1.00  0.00           C  
ATOM   1088  O   LYS A 755      55.644  52.451  29.117  1.00  0.00           O  
ATOM   1089  CB  LYS A 755      55.229  53.228  32.019  1.00  0.00           C  
ATOM   1090  CG  LYS A 755      56.146  52.059  32.202  1.00  0.00           C  
ATOM   1091  CD  LYS A 755      57.193  52.419  33.250  1.00  0.00           C  
ATOM   1092  CE  LYS A 755      58.118  51.258  33.574  1.00  0.00           C  
ATOM   1093  NZ  LYS A 755      59.297  51.710  34.364  1.00  0.00           N  
ATOM   1094  N   ASN A 756      54.626  54.452  28.924  1.00  0.00           N  
ATOM   1095  CA  ASN A 756      55.226  54.790  27.640  1.00  0.00           C  
ATOM   1096  C   ASN A 756      56.714  54.504  27.612  1.00  0.00           C  
ATOM   1097  O   ASN A 756      57.438  54.775  28.577  1.00  0.00           O  
ATOM   1098  CB  ASN A 756      55.048  56.269  27.333  1.00  0.00           C  
ATOM   1099  CG  ASN A 756      53.636  56.635  26.944  1.00  0.00           C  
ATOM   1100  OD1 ASN A 756      53.309  57.810  26.888  1.00  0.00           O  
ATOM   1101  ND2 ASN A 756      52.801  55.646  26.639  1.00  0.00           N  
ATOM   1102  N   SER A 757      57.169  53.947  26.501  1.00  0.00           N  
ATOM   1103  CA  SER A 757      58.572  53.644  26.337  1.00  0.00           C  
ATOM   1104  C   SER A 757      59.234  54.948  25.954  1.00  0.00           C  
ATOM   1105  O   SER A 757      58.600  55.823  25.367  1.00  0.00           O  
ATOM   1106  CB  SER A 757      58.762  52.628  25.223  1.00  0.00           C  
ATOM   1107  OG  SER A 757      60.003  52.832  24.579  1.00  0.00           O  
ATOM   1108  N   PRO A 758      60.520  55.097  26.279  1.00  0.00           N  
ATOM   1109  CA  PRO A 758      61.251  56.322  25.948  1.00  0.00           C  
ATOM   1110  C   PRO A 758      61.477  56.451  24.442  1.00  0.00           C  
ATOM   1111  O   PRO A 758      61.897  57.506  23.957  1.00  0.00           O  
ATOM   1112  CB  PRO A 758      62.569  56.115  26.666  1.00  0.00           C  
ATOM   1113  CG  PRO A 758      62.772  54.638  26.523  1.00  0.00           C  
ATOM   1114  CD  PRO A 758      61.420  54.096  26.877  1.00  0.00           C  
ATOM   1115  N   TYR A 759      61.239  55.360  23.715  1.00  0.00           N  
ATOM   1116  CA  TYR A 759      61.417  55.334  22.267  1.00  0.00           C  
ATOM   1117  C   TYR A 759      60.118  55.686  21.585  1.00  0.00           C  
ATOM   1118  O   TYR A 759      60.104  56.261  20.505  1.00  0.00           O  
ATOM   1119  CB  TYR A 759      61.897  53.953  21.823  1.00  0.00           C  
ATOM   1120  CG  TYR A 759      63.165  53.537  22.546  1.00  0.00           C  
ATOM   1121  CD1 TYR A 759      64.335  54.292  22.445  1.00  0.00           C  
ATOM   1122  CD2 TYR A 759      63.177  52.431  23.384  1.00  0.00           C  
ATOM   1123  CE1 TYR A 759      65.469  53.954  23.174  1.00  0.00           C  
ATOM   1124  CE2 TYR A 759      64.300  52.096  24.112  1.00  0.00           C  
ATOM   1125  CZ  TYR A 759      65.435  52.850  24.004  1.00  0.00           C  
ATOM   1126  OH  TYR A 759      66.536  52.486  24.731  1.00  0.00           O  
ATOM   1127  N   ARG A 760      59.031  55.451  22.294  1.00  0.00           N  
ATOM   1128  CA  ARG A 760      57.710  55.703  21.777  1.00  0.00           C  
ATOM   1129  C   ARG A 760      57.586  56.902  20.858  1.00  0.00           C  
ATOM   1130  O   ARG A 760      57.113  56.770  19.738  1.00  0.00           O  
ATOM   1131  CB  ARG A 760      56.726  55.817  22.923  1.00  0.00           C  
ATOM   1132  CG  ARG A 760      55.294  55.718  22.489  1.00  0.00           C  
ATOM   1133  CD  ARG A 760      54.414  55.572  23.686  1.00  0.00           C  
ATOM   1134  NE  ARG A 760      53.080  55.104  23.357  1.00  0.00           N  
ATOM   1135  CZ  ARG A 760      52.038  55.892  23.095  1.00  0.00           C  
ATOM   1136  NH1 ARG A 760      52.174  57.215  23.112  1.00  0.00           N  
ATOM   1137  NH2 ARG A 760      50.832  55.354  22.880  1.00  0.00           N  
ATOM   1138  N   ASP A 761      58.113  58.045  21.259  1.00  0.00           N  
ATOM   1139  CA  ASP A 761      57.955  59.210  20.408  1.00  0.00           C  
ATOM   1140  C   ASP A 761      59.035  59.592  19.402  1.00  0.00           C  
ATOM   1141  O   ASP A 761      59.290  60.772  19.180  1.00  0.00           O  
ATOM   1142  CB  ASP A 761      57.501  60.408  21.244  1.00  0.00           C  
ATOM   1143  CG  ASP A 761      56.059  60.260  21.735  1.00  0.00           C  
ATOM   1144  OD1 ASP A 761      55.127  60.407  20.904  1.00  0.00           O  
ATOM   1145  OD2 ASP A 761      55.854  59.983  22.940  1.00  0.00           O  
ATOM   1146  N   ARG A 762      59.664  58.611  18.772  1.00  0.00           N  
ATOM   1147  CA  ARG A 762      60.662  58.928  17.758  1.00  0.00           C  
ATOM   1148  C   ARG A 762      59.923  59.584  16.590  1.00  0.00           C  
ATOM   1149  O   ARG A 762      58.697  59.457  16.464  1.00  0.00           O  
ATOM   1150  CB  ARG A 762      61.344  57.666  17.237  1.00  0.00           C  
ATOM   1151  CG  ARG A 762      62.231  57.003  18.214  1.00  0.00           C  
ATOM   1152  CD  ARG A 762      63.358  56.324  17.518  1.00  0.00           C  
ATOM   1153  NE  ARG A 762      63.368  54.899  17.814  1.00  0.00           N  
ATOM   1154  CZ  ARG A 762      64.434  54.236  18.242  1.00  0.00           C  
ATOM   1155  NH1 ARG A 762      65.588  54.867  18.443  1.00  0.00           N  
ATOM   1156  NH2 ARG A 762      64.361  52.925  18.388  1.00  0.00           N  
ATOM   1157  N   SER A 763      60.672  60.211  15.688  1.00  0.00           N  
ATOM   1158  CA  SER A 763      60.048  60.871  14.550  1.00  0.00           C  
ATOM   1159  C   SER A 763      59.767  59.900  13.433  1.00  0.00           C  
ATOM   1160  O   SER A 763      60.502  58.931  13.229  1.00  0.00           O  
ATOM   1161  CB  SER A 763      60.923  61.996  14.001  1.00  0.00           C  
ATOM   1162  OG  SER A 763      61.928  61.480  13.149  1.00  0.00           O  
ATOM   1163  N   VAL A 764      58.781  60.252  12.622  1.00  0.00           N  
ATOM   1164  CA  VAL A 764      58.393  59.422  11.509  1.00  0.00           C  
ATOM   1165  C   VAL A 764      59.610  59.065  10.694  1.00  0.00           C  
ATOM   1166  O   VAL A 764      59.784  57.927  10.283  1.00  0.00           O  
ATOM   1167  CB  VAL A 764      57.417  60.141  10.625  1.00  0.00           C  
ATOM   1168  CG1 VAL A 764      56.956  59.217   9.542  1.00  0.00           C  
ATOM   1169  CG2 VAL A 764      56.243  60.625  11.447  1.00  0.00           C  
ATOM   1170  N   GLU A 765      60.491  60.031  10.524  1.00  0.00           N  
ATOM   1171  CA  GLU A 765      61.691  59.798   9.762  1.00  0.00           C  
ATOM   1172  C   GLU A 765      62.549  58.725  10.446  1.00  0.00           C  
ATOM   1173  O   GLU A 765      63.014  57.793   9.782  1.00  0.00           O  
ATOM   1174  CB  GLU A 765      62.460  61.114   9.597  1.00  0.00           C  
ATOM   1175  CG  GLU A 765      61.710  62.257   8.833  1.00  0.00           C  
ATOM   1176  CD  GLU A 765      60.472  62.835   9.566  1.00  0.00           C  
ATOM   1177  OE1 GLU A 765      60.613  63.372  10.694  1.00  0.00           O  
ATOM   1178  OE2 GLU A 765      59.357  62.778   8.992  1.00  0.00           O  
ATOM   1179  N   GLU A 766      62.691  58.817  11.771  1.00  0.00           N  
ATOM   1180  CA  GLU A 766      63.502  57.867  12.531  1.00  0.00           C  
ATOM   1181  C   GLU A 766      62.895  56.483  12.498  1.00  0.00           C  
ATOM   1182  O   GLU A 766      63.616  55.485  12.471  1.00  0.00           O  
ATOM   1183  CB  GLU A 766      63.628  58.271  14.003  1.00  0.00           C  
ATOM   1184  CG  GLU A 766      64.145  59.677  14.273  1.00  0.00           C  
ATOM   1185  CD  GLU A 766      64.317  59.986  15.764  1.00  0.00           C  
ATOM   1186  OE1 GLU A 766      65.357  59.579  16.334  1.00  0.00           O  
ATOM   1187  OE2 GLU A 766      63.429  60.645  16.359  1.00  0.00           O  
ATOM   1188  N   ASN A 767      61.566  56.421  12.583  1.00  0.00           N  
ATOM   1189  CA  ASN A 767      60.846  55.150  12.584  1.00  0.00           C  
ATOM   1190  C   ASN A 767      60.951  54.432  11.252  1.00  0.00           C  
ATOM   1191  O   ASN A 767      61.237  53.235  11.209  1.00  0.00           O  
ATOM   1192  CB  ASN A 767      59.389  55.359  12.965  1.00  0.00           C  
ATOM   1193  CG  ASN A 767      59.186  55.466  14.469  1.00  0.00           C  
ATOM   1194  OD1 ASN A 767      58.135  55.910  14.935  1.00  0.00           O  
ATOM   1195  ND2 ASN A 767      60.185  55.043  15.238  1.00  0.00           N  
ATOM   1196  N   LEU A 768      60.742  55.168  10.164  1.00  0.00           N  
ATOM   1197  CA  LEU A 768      60.845  54.604   8.828  1.00  0.00           C  
ATOM   1198  C   LEU A 768      62.251  54.061   8.660  1.00  0.00           C  
ATOM   1199  O   LEU A 768      62.439  52.914   8.258  1.00  0.00           O  
ATOM   1200  CB  LEU A 768      60.583  55.675   7.778  1.00  0.00           C  
ATOM   1201  CG  LEU A 768      59.222  55.754   7.079  1.00  0.00           C  
ATOM   1202  CD1 LEU A 768      58.103  56.000   8.063  1.00  0.00           C  
ATOM   1203  CD2 LEU A 768      59.271  56.880   6.056  1.00  0.00           C  
ATOM   1204  N   ALA A 769      63.240  54.863   9.023  1.00  0.00           N  
ATOM   1205  CA  ALA A 769      64.610  54.418   8.887  1.00  0.00           C  
ATOM   1206  C   ALA A 769      64.811  53.140   9.673  1.00  0.00           C  
ATOM   1207  O   ALA A 769      65.098  52.099   9.090  1.00  0.00           O  
ATOM   1208  CB  ALA A 769      65.569  55.479   9.354  1.00  0.00           C  
ATOM   1209  N   LEU A 770      64.576  53.190  10.979  1.00  0.00           N  
ATOM   1210  CA  LEU A 770      64.759  52.018  11.819  1.00  0.00           C  
ATOM   1211  C   LEU A 770      63.978  50.792  11.367  1.00  0.00           C  
ATOM   1212  O   LEU A 770      64.563  49.706  11.290  1.00  0.00           O  
ATOM   1213  CB  LEU A 770      64.448  52.350  13.271  1.00  0.00           C  
ATOM   1214  CG  LEU A 770      65.640  52.851  14.089  1.00  0.00           C  
ATOM   1215  CD1 LEU A 770      66.642  53.521  13.187  1.00  0.00           C  
ATOM   1216  CD2 LEU A 770      65.186  53.807  15.175  1.00  0.00           C  
ATOM   1217  N   PHE A 771      62.692  50.952  11.027  1.00  0.00           N  
ATOM   1218  CA  PHE A 771      61.870  49.817  10.584  1.00  0.00           C  
ATOM   1219  C   PHE A 771      62.621  49.107   9.473  1.00  0.00           C  
ATOM   1220  O   PHE A 771      62.981  47.925   9.588  1.00  0.00           O  
ATOM   1221  CB  PHE A 771      60.496  50.270  10.061  1.00  0.00           C  
ATOM   1222  CG  PHE A 771      59.521  49.123   9.805  1.00  0.00           C  
ATOM   1223  CD1 PHE A 771      59.447  48.035  10.671  1.00  0.00           C  
ATOM   1224  CD2 PHE A 771      58.683  49.135   8.703  1.00  0.00           C  
ATOM   1225  CE1 PHE A 771      58.559  46.993  10.443  1.00  0.00           C  
ATOM   1226  CE2 PHE A 771      57.790  48.083   8.470  1.00  0.00           C  
ATOM   1227  CZ  PHE A 771      57.735  47.017   9.343  1.00  0.00           C  
ATOM   1228  N   GLU A 772      62.909  49.866   8.427  1.00  0.00           N  
ATOM   1229  CA  GLU A 772      63.644  49.344   7.300  1.00  0.00           C  
ATOM   1230  C   GLU A 772      64.864  48.554   7.761  1.00  0.00           C  
ATOM   1231  O   GLU A 772      65.163  47.499   7.210  1.00  0.00           O  
ATOM   1232  CB  GLU A 772      64.097  50.480   6.388  1.00  0.00           C  
ATOM   1233  CG  GLU A 772      64.981  50.029   5.237  1.00  0.00           C  
ATOM   1234  CD  GLU A 772      64.327  48.968   4.391  1.00  0.00           C  
ATOM   1235  OE1 GLU A 772      63.099  49.053   4.141  1.00  0.00           O  
ATOM   1236  OE2 GLU A 772      65.046  48.037   3.988  1.00  0.00           O  
ATOM   1237  N   LYS A 773      65.569  49.042   8.773  1.00  0.00           N  
ATOM   1238  CA  LYS A 773      66.742  48.313   9.232  1.00  0.00           C  
ATOM   1239  C   LYS A 773      66.317  46.960   9.772  1.00  0.00           C  
ATOM   1240  O   LYS A 773      66.908  45.945   9.418  1.00  0.00           O  
ATOM   1241  CB  LYS A 773      67.490  49.072  10.314  1.00  0.00           C  
ATOM   1242  CG  LYS A 773      68.862  48.489  10.611  1.00  0.00           C  
ATOM   1243  CD  LYS A 773      69.125  48.417  12.123  1.00  0.00           C  
ATOM   1244  CE  LYS A 773      70.614  48.312  12.471  1.00  0.00           C  
ATOM   1245  NZ  LYS A 773      71.139  49.578  13.055  1.00  0.00           N  
ATOM   1246  N   MET A 791      65.292  46.944  10.619  1.00  0.00           N  
ATOM   1247  CA  MET A 791      64.817  45.697  11.178  1.00  0.00           C  
ATOM   1248  C   MET A 791      64.617  44.759  10.026  1.00  0.00           C  
ATOM   1249  O   MET A 791      65.190  43.679   9.960  1.00  0.00           O  
ATOM   1250  CB  MET A 791      63.461  45.889  11.815  1.00  0.00           C  
ATOM   1251  CG  MET A 791      63.467  46.533  13.145  1.00  0.00           C  
ATOM   1252  SD  MET A 791      61.768  46.869  13.521  1.00  0.00           S  
ATOM   1253  CE  MET A 791      61.141  45.214  13.658  1.00  0.00           C  
ATOM   1254  N   ARG A 792      63.814  45.236   9.094  1.00  0.00           N  
ATOM   1255  CA  ARG A 792      63.459  44.511   7.901  1.00  0.00           C  
ATOM   1256  C   ARG A 792      64.675  44.120   7.079  1.00  0.00           C  
ATOM   1257  O   ARG A 792      64.652  43.098   6.397  1.00  0.00           O  
ATOM   1258  CB  ARG A 792      62.543  45.388   7.071  1.00  0.00           C  
ATOM   1259  CG  ARG A 792      61.898  44.696   5.930  1.00  0.00           C  
ATOM   1260  CD  ARG A 792      62.302  45.347   4.657  1.00  0.00           C  
ATOM   1261  NE  ARG A 792      63.566  44.798   4.218  1.00  0.00           N  
ATOM   1262  CZ  ARG A 792      64.098  45.047   3.034  1.00  0.00           C  
ATOM   1263  NH1 ARG A 792      63.459  45.851   2.192  1.00  0.00           N  
ATOM   1264  NH2 ARG A 792      65.231  44.451   2.668  1.00  0.00           N  
ATOM   1265  N   ALA A 794      65.723  44.940   7.117  1.00  0.00           N  
ATOM   1266  CA  ALA A 794      66.936  44.664   6.353  1.00  0.00           C  
ATOM   1267  C   ALA A 794      67.861  43.804   7.178  1.00  0.00           C  
ATOM   1268  O   ALA A 794      68.988  43.534   6.772  1.00  0.00           O  
ATOM   1269  CB  ALA A 794      67.629  45.952   5.962  1.00  0.00           C  
ATOM   1270  N   GLY A 795      67.378  43.419   8.361  1.00  0.00           N  
ATOM   1271  CA  GLY A 795      68.128  42.579   9.284  1.00  0.00           C  
ATOM   1272  C   GLY A 795      69.261  43.277  10.012  1.00  0.00           C  
ATOM   1273  O   GLY A 795      70.240  42.641  10.403  1.00  0.00           O  
ATOM   1274  N   GLY A 826      69.137  44.583  10.203  1.00  0.00           N  
ATOM   1275  CA  GLY A 826      70.177  45.320  10.889  1.00  0.00           C  
ATOM   1276  C   GLY A 826      70.212  45.028  12.379  1.00  0.00           C  
ATOM   1277  O   GLY A 826      71.222  45.294  13.038  1.00  0.00           O  
ATOM   1278  N   PHE A 827      69.111  44.492  12.906  1.00  0.00           N  
ATOM   1279  CA  PHE A 827      69.000  44.168  14.319  1.00  0.00           C  
ATOM   1280  C   PHE A 827      68.890  42.674  14.521  1.00  0.00           C  
ATOM   1281  O   PHE A 827      68.192  42.009  13.766  1.00  0.00           O  
ATOM   1282  CB  PHE A 827      67.754  44.816  14.899  1.00  0.00           C  
ATOM   1283  CG  PHE A 827      67.818  46.306  14.962  1.00  0.00           C  
ATOM   1284  CD1 PHE A 827      68.864  46.936  15.583  1.00  0.00           C  
ATOM   1285  CD2 PHE A 827      66.796  47.073  14.456  1.00  0.00           C  
ATOM   1286  CE1 PHE A 827      68.888  48.302  15.696  1.00  0.00           C  
ATOM   1287  CE2 PHE A 827      66.814  48.437  14.568  1.00  0.00           C  
ATOM   1288  CZ  PHE A 827      67.857  49.055  15.190  1.00  0.00           C  
ATOM   1289  N   GLU A 829      69.568  42.154  15.542  1.00  0.00           N  
ATOM   1290  CA  GLU A 829      69.517  40.726  15.861  1.00  0.00           C  
ATOM   1291  C   GLU A 829      68.102  40.462  16.366  1.00  0.00           C  
ATOM   1292  O   GLU A 829      67.378  41.405  16.694  1.00  0.00           O  
ATOM   1293  CB  GLU A 829      70.476  40.374  16.999  1.00  0.00           C  
ATOM   1294  CG  GLU A 829      71.918  40.827  16.848  1.00  0.00           C  
ATOM   1295  CD  GLU A 829      72.690  40.711  18.171  1.00  0.00           C  
ATOM   1296  OE1 GLU A 829      72.565  41.630  19.015  1.00  0.00           O  
ATOM   1297  OE2 GLU A 829      73.407  39.702  18.382  1.00  0.00           O  
ATOM   1298  N   GLU A 830      67.735  39.187  16.484  1.00  0.00           N  
ATOM   1299  CA  GLU A 830      66.409  38.818  16.959  1.00  0.00           C  
ATOM   1300  C   GLU A 830      66.126  39.446  18.313  1.00  0.00           C  
ATOM   1301  O   GLU A 830      67.034  39.716  19.074  1.00  0.00           O  
ATOM   1302  CB  GLU A 830      66.282  37.300  17.038  1.00  0.00           C  
ATOM   1303  CG  GLU A 830      66.253  36.639  15.679  1.00  0.00           C  
ATOM   1304  CD  GLU A 830      66.059  35.139  15.737  1.00  0.00           C  
ATOM   1305  OE1 GLU A 830      65.364  34.655  16.653  1.00  0.00           O  
ATOM   1306  OE2 GLU A 830      66.598  34.435  14.857  1.00  0.00           O  
ATOM   1307  N   GLY A 831      64.871  39.764  18.572  1.00  0.00           N  
ATOM   1308  CA  GLY A 831      64.521  40.364  19.843  1.00  0.00           C  
ATOM   1309  C   GLY A 831      65.115  41.728  20.151  1.00  0.00           C  
ATOM   1310  O   GLY A 831      64.722  42.348  21.136  1.00  0.00           O  
ATOM   1311  N   LYS A 832      66.046  42.213  19.333  1.00  0.00           N  
ATOM   1312  CA  LYS A 832      66.675  43.513  19.577  1.00  0.00           C  
ATOM   1313  C   LYS A 832      65.859  44.719  19.158  1.00  0.00           C  
ATOM   1314  O   LYS A 832      66.230  45.840  19.469  1.00  0.00           O  
ATOM   1315  CB  LYS A 832      68.061  43.585  18.930  1.00  0.00           C  
ATOM   1316  CG  LYS A 832      69.162  43.896  19.919  1.00  0.00           C  
ATOM   1317  CD  LYS A 832      69.131  42.876  21.028  1.00  0.00           C  
ATOM   1318  CE  LYS A 832      70.397  42.886  21.825  1.00  0.00           C  
ATOM   1319  NZ  LYS A 832      70.506  41.580  22.531  1.00  0.00           N  
ATOM   1320  N   ALA A 833      64.786  44.498  18.413  1.00  0.00           N  
ATOM   1321  CA  ALA A 833      63.917  45.588  17.978  1.00  0.00           C  
ATOM   1322  C   ALA A 833      62.559  45.037  17.575  1.00  0.00           C  
ATOM   1323  O   ALA A 833      62.424  43.830  17.277  1.00  0.00           O  
ATOM   1324  CB  ALA A 833      64.534  46.324  16.818  1.00  0.00           C  
ATOM   1325  N   CYS A 834      61.556  45.907  17.580  1.00  0.00           N  
ATOM   1326  CA  CYS A 834      60.211  45.519  17.192  1.00  0.00           C  
ATOM   1327  C   CYS A 834      59.445  46.741  16.752  1.00  0.00           C  
ATOM   1328  O   CYS A 834      59.836  47.862  17.079  1.00  0.00           O  
ATOM   1329  CB  CYS A 834      59.478  44.791  18.324  1.00  0.00           C  
ATOM   1330  SG  CYS A 834      59.533  45.528  19.970  1.00  0.00           S  
ATOM   1331  N   LEU A 835      58.434  46.548  15.913  1.00  0.00           N  
ATOM   1332  CA  LEU A 835      57.642  47.674  15.450  1.00  0.00           C  
ATOM   1333  C   LEU A 835      56.422  47.632  16.304  1.00  0.00           C  
ATOM   1334  O   LEU A 835      55.814  46.580  16.426  1.00  0.00           O  
ATOM   1335  CB  LEU A 835      57.227  47.527  13.991  1.00  0.00           C  
ATOM   1336  CG  LEU A 835      56.678  48.867  13.506  1.00  0.00           C  
ATOM   1337  CD1 LEU A 835      57.851  49.812  13.303  1.00  0.00           C  
ATOM   1338  CD2 LEU A 835      55.897  48.723  12.239  1.00  0.00           C  
ATOM   1339  N   ARG A 836      56.029  48.769  16.854  1.00  0.00           N  
ATOM   1340  CA  ARG A 836      54.875  48.815  17.727  1.00  0.00           C  
ATOM   1341  C   ARG A 836      53.876  49.872  17.399  1.00  0.00           C  
ATOM   1342  O   ARG A 836      54.228  50.935  16.908  1.00  0.00           O  
ATOM   1343  CB  ARG A 836      55.327  49.077  19.132  1.00  0.00           C  
ATOM   1344  CG  ARG A 836      55.863  47.879  19.821  1.00  0.00           C  
ATOM   1345  CD  ARG A 836      55.236  47.826  21.188  1.00  0.00           C  
ATOM   1346  NE  ARG A 836      56.154  48.249  22.224  1.00  0.00           N  
ATOM   1347  CZ  ARG A 836      55.858  48.201  23.509  1.00  0.00           C  
ATOM   1348  NH1 ARG A 836      54.660  47.781  23.901  1.00  0.00           N  
ATOM   1349  NH2 ARG A 836      56.816  48.407  24.398  1.00  0.00           N  
ATOM   1350  N   ALA A 837      52.623  49.609  17.718  1.00  0.00           N  
ATOM   1351  CA  ALA A 837      51.617  50.598  17.460  1.00  0.00           C  
ATOM   1352  C   ALA A 837      51.714  51.587  18.625  1.00  0.00           C  
ATOM   1353  O   ALA A 837      52.228  51.263  19.704  1.00  0.00           O  
ATOM   1354  CB  ALA A 837      50.257  49.953  17.409  1.00  0.00           C  
ATOM   1355  N   LYS A 838      51.245  52.803  18.393  1.00  0.00           N  
ATOM   1356  CA  LYS A 838      51.256  53.847  19.399  1.00  0.00           C  
ATOM   1357  C   LYS A 838      49.773  53.994  19.773  1.00  0.00           C  
ATOM   1358  O   LYS A 838      49.059  54.859  19.253  1.00  0.00           O  
ATOM   1359  CB  LYS A 838      51.812  55.135  18.768  1.00  0.00           C  
ATOM   1360  CG  LYS A 838      52.536  56.098  19.710  1.00  0.00           C  
ATOM   1361  CD  LYS A 838      53.251  57.219  18.940  1.00  0.00           C  
ATOM   1362  CE  LYS A 838      54.506  56.694  18.218  1.00  0.00           C  
ATOM   1363  NZ  LYS A 838      55.364  57.753  17.578  1.00  0.00           N  
ATOM   1364  N   ILE A 839      49.302  53.079  20.615  1.00  0.00           N  
ATOM   1365  CA  ILE A 839      47.916  53.072  21.051  1.00  0.00           C  
ATOM   1366  C   ILE A 839      47.591  53.915  22.283  1.00  0.00           C  
ATOM   1367  O   ILE A 839      47.221  55.078  22.147  1.00  0.00           O  
ATOM   1368  CB  ILE A 839      47.432  51.658  21.316  1.00  0.00           C  
ATOM   1369  CG1 ILE A 839      47.750  50.728  20.136  1.00  0.00           C  
ATOM   1370  CG2 ILE A 839      45.949  51.687  21.581  1.00  0.00           C  
ATOM   1371  CD1 ILE A 839      46.690  50.670  19.015  1.00  0.00           C  
ATOM   1372  N   ASP A 840      47.717  53.323  23.474  1.00  0.00           N  
ATOM   1373  CA  ASP A 840      47.396  53.982  24.757  1.00  0.00           C  
ATOM   1374  C   ASP A 840      47.940  53.047  25.827  1.00  0.00           C  
ATOM   1375  O   ASP A 840      47.270  52.116  26.240  1.00  0.00           O  
ATOM   1376  CB  ASP A 840      45.856  54.126  24.889  1.00  0.00           C  
ATOM   1377  CG  ASP A 840      45.375  54.487  26.317  1.00  0.00           C  
ATOM   1378  OD1 ASP A 840      46.213  54.767  27.207  1.00  0.00           O  
ATOM   1379  OD2 ASP A 840      44.130  54.482  26.539  1.00  0.00           O  
ATOM   1380  N   MET A 869      49.133  53.323  26.323  1.00  0.00           N  
ATOM   1381  CA  MET A 869      49.750  52.431  27.295  1.00  0.00           C  
ATOM   1382  C   MET A 869      49.046  52.152  28.614  1.00  0.00           C  
ATOM   1383  O   MET A 869      49.454  51.275  29.384  1.00  0.00           O  
ATOM   1384  CB  MET A 869      51.177  52.872  27.538  1.00  0.00           C  
ATOM   1385  CG  MET A 869      52.084  52.362  26.477  1.00  0.00           C  
ATOM   1386  SD  MET A 869      51.918  50.611  26.554  1.00  0.00           S  
ATOM   1387  CE  MET A 869      53.529  50.163  27.309  1.00  0.00           C  
ATOM   1388  N   ALA A 870      47.967  52.873  28.858  1.00  0.00           N  
ATOM   1389  CA  ALA A 870      47.232  52.701  30.091  1.00  0.00           C  
ATOM   1390  C   ALA A 870      45.773  52.317  29.843  1.00  0.00           C  
ATOM   1391  O   ALA A 870      44.896  52.646  30.648  1.00  0.00           O  
ATOM   1392  CB  ALA A 870      47.314  53.970  30.903  1.00  0.00           C  
ATOM   1393  N   SER A 872      45.512  51.649  28.720  1.00  0.00           N  
ATOM   1394  CA  SER A 872      44.156  51.209  28.373  1.00  0.00           C  
ATOM   1395  C   SER A 872      43.889  49.946  29.166  1.00  0.00           C  
ATOM   1396  O   SER A 872      44.812  49.201  29.455  1.00  0.00           O  
ATOM   1397  CB  SER A 872      44.063  50.885  26.868  1.00  0.00           C  
ATOM   1398  OG  SER A 872      42.724  50.716  26.411  1.00  0.00           O  
ATOM   1399  N   PRO A 873      42.630  49.707  29.559  1.00  0.00           N  
ATOM   1400  CA  PRO A 873      42.384  48.477  30.317  1.00  0.00           C  
ATOM   1401  C   PRO A 873      42.546  47.213  29.456  1.00  0.00           C  
ATOM   1402  O   PRO A 873      42.761  46.122  29.990  1.00  0.00           O  
ATOM   1403  CB  PRO A 873      40.944  48.652  30.794  1.00  0.00           C  
ATOM   1404  CG  PRO A 873      40.336  49.585  29.779  1.00  0.00           C  
ATOM   1405  CD  PRO A 873      41.446  50.579  29.588  1.00  0.00           C  
ATOM   1406  N   PHE A 874      42.438  47.356  28.132  1.00  0.00           N  
ATOM   1407  CA  PHE A 874      42.587  46.228  27.204  1.00  0.00           C  
ATOM   1408  C   PHE A 874      44.084  45.990  27.039  1.00  0.00           C  
ATOM   1409  O   PHE A 874      44.713  46.667  26.230  1.00  0.00           O  
ATOM   1410  CB  PHE A 874      41.991  46.588  25.829  1.00  0.00           C  
ATOM   1411  CG  PHE A 874      40.477  46.718  25.804  1.00  0.00           C  
ATOM   1412  CD1 PHE A 874      39.661  45.586  25.883  1.00  0.00           C  
ATOM   1413  CD2 PHE A 874      39.872  47.977  25.691  1.00  0.00           C  
ATOM   1414  CE1 PHE A 874      38.278  45.705  25.853  1.00  0.00           C  
ATOM   1415  CE2 PHE A 874      38.484  48.106  25.659  1.00  0.00           C  
ATOM   1416  CZ  PHE A 874      37.685  46.970  25.744  1.00  0.00           C  
ATOM   1417  N   ILE A1082      44.655  45.024  27.760  1.00  0.00           N  
ATOM   1418  CA  ILE A1082      46.108  44.774  27.681  1.00  0.00           C  
ATOM   1419  C   ILE A1082      46.564  44.729  26.230  1.00  0.00           C  
ATOM   1420  O   ILE A1082      47.676  45.122  25.885  1.00  0.00           O  
ATOM   1421  CB  ILE A1082      46.543  43.438  28.367  1.00  0.00           C  
ATOM   1422  CG1 ILE A1082      46.003  43.350  29.792  1.00  0.00           C  
ATOM   1423  CG2 ILE A1082      48.069  43.366  28.467  1.00  0.00           C  
ATOM   1424  CD1 ILE A1082      46.673  44.294  30.756  1.00  0.00           C  
ATOM   1425  N   VAL A1083      45.665  44.310  25.361  1.00  0.00           N  
ATOM   1426  CA  VAL A1083      46.037  44.221  23.972  1.00  0.00           C  
ATOM   1427  C   VAL A1083      46.352  45.578  23.345  1.00  0.00           C  
ATOM   1428  O   VAL A1083      47.288  45.687  22.558  1.00  0.00           O  
ATOM   1429  CB  VAL A1083      45.008  43.391  23.162  1.00  0.00           C  
ATOM   1430  CG1 VAL A1083      43.645  44.008  23.220  1.00  0.00           C  
ATOM   1431  CG2 VAL A1083      45.487  43.211  21.742  1.00  0.00           C  
ATOM   1432  N   MET A1084      45.635  46.623  23.741  1.00  0.00           N  
ATOM   1433  CA  MET A1084      45.885  47.950  23.177  1.00  0.00           C  
ATOM   1434  C   MET A1084      47.107  48.629  23.775  1.00  0.00           C  
ATOM   1435  O   MET A1084      47.439  49.739  23.378  1.00  0.00           O  
ATOM   1436  CB  MET A1084      44.686  48.868  23.371  1.00  0.00           C  
ATOM   1437  CG  MET A1084      43.409  48.337  22.818  1.00  0.00           C  
ATOM   1438  SD  MET A1084      43.496  48.031  21.072  1.00  0.00           S  
ATOM   1439  CE  MET A1084      42.386  49.250  20.465  1.00  0.00           C  
ATOM   1440  N   ARG A1085      47.768  48.000  24.743  1.00  0.00           N  
ATOM   1441  CA  ARG A1085      48.945  48.622  25.355  1.00  0.00           C  
ATOM   1442  C   ARG A1085      50.118  48.561  24.366  1.00  0.00           C  
ATOM   1443  O   ARG A1085      51.083  47.820  24.573  1.00  0.00           O  
ATOM   1444  CB  ARG A1085      49.311  47.931  26.684  1.00  0.00           C  
ATOM   1445  CG  ARG A1085      48.135  47.737  27.662  1.00  0.00           C  
ATOM   1446  CD  ARG A1085      48.187  48.655  28.875  1.00  0.00           C  
ATOM   1447  NE  ARG A1085      48.517  47.927  30.098  1.00  0.00           N  
ATOM   1448  CZ  ARG A1085      47.637  47.602  31.042  1.00  0.00           C  
ATOM   1449  NH1 ARG A1085      46.362  47.925  30.912  1.00  0.00           N  
ATOM   1450  NH2 ARG A1085      48.035  46.989  32.147  1.00  0.00           N  
ATOM   1451  N   ASP A1087      50.018  49.358  23.301  1.00  0.00           N  
ATOM   1452  CA  ASP A1087      51.023  49.421  22.255  1.00  0.00           C  
ATOM   1453  C   ASP A1087      51.415  48.040  21.811  1.00  0.00           C  
ATOM   1454  O   ASP A1087      52.542  47.601  22.020  1.00  0.00           O  
ATOM   1455  CB  ASP A1087      52.253  50.175  22.717  1.00  0.00           C  
ATOM   1456  CG  ASP A1087      52.090  51.669  22.609  1.00  0.00           C  
ATOM   1457  OD1 ASP A1087      50.969  52.136  22.318  1.00  0.00           O  
ATOM   1458  OD2 ASP A1087      53.099  52.373  22.816  1.00  0.00           O  
ATOM   1459  N   PRO A1088      50.459  47.308  21.242  1.00  0.00           N  
ATOM   1460  CA  PRO A1088      50.710  45.958  20.769  1.00  0.00           C  
ATOM   1461  C   PRO A1088      51.760  45.990  19.692  1.00  0.00           C  
ATOM   1462  O   PRO A1088      51.792  46.934  18.906  1.00  0.00           O  
ATOM   1463  CB  PRO A1088      49.364  45.578  20.176  1.00  0.00           C  
ATOM   1464  CG  PRO A1088      48.849  46.872  19.655  1.00  0.00           C  
ATOM   1465  CD  PRO A1088      49.114  47.746  20.838  1.00  0.00           C  
ATOM   1466  N   VAL A1089      52.624  44.977  19.674  1.00  0.00           N  
ATOM   1467  CA  VAL A1089      53.678  44.851  18.675  1.00  0.00           C  
ATOM   1468  C   VAL A1089      53.070  44.458  17.346  1.00  0.00           C  
ATOM   1469  O   VAL A1089      52.195  43.579  17.290  1.00  0.00           O  
ATOM   1470  CB  VAL A1089      54.660  43.736  19.027  1.00  0.00           C  
ATOM   1471  CG1 VAL A1089      55.801  43.697  18.025  1.00  0.00           C  
ATOM   1472  CG2 VAL A1089      55.191  43.929  20.412  1.00  0.00           C  
ATOM   1473  N   LEU A1090      53.579  45.075  16.281  1.00  0.00           N  
ATOM   1474  CA  LEU A1090      53.126  44.822  14.912  1.00  0.00           C  
ATOM   1475  C   LEU A1090      54.047  43.882  14.144  1.00  0.00           C  
ATOM   1476  O   LEU A1090      53.590  42.924  13.538  1.00  0.00           O  
ATOM   1477  CB  LEU A1090      52.922  46.143  14.165  1.00  0.00           C  
ATOM   1478  CG  LEU A1090      51.455  46.594  14.220  1.00  0.00           C  
ATOM   1479  CD1 LEU A1090      50.964  46.559  15.628  1.00  0.00           C  
ATOM   1480  CD2 LEU A1090      51.286  47.959  13.651  1.00  0.00           C  
ATOM   1481  N   TYR A1091      55.346  44.138  14.192  1.00  0.00           N  
ATOM   1482  CA  TYR A1091      56.335  43.290  13.521  1.00  0.00           C  
ATOM   1483  C   TYR A1091      57.392  42.846  14.529  1.00  0.00           C  
ATOM   1484  O   TYR A1091      57.520  43.429  15.607  1.00  0.00           O  
ATOM   1485  CB  TYR A1091      57.006  44.048  12.379  1.00  0.00           C  
ATOM   1486  CG  TYR A1091      56.418  43.714  11.054  1.00  0.00           C  
ATOM   1487  CD1 TYR A1091      55.290  44.370  10.588  1.00  0.00           C  
ATOM   1488  CD2 TYR A1091      56.956  42.691  10.281  1.00  0.00           C  
ATOM   1489  CE1 TYR A1091      54.691  44.003   9.362  1.00  0.00           C  
ATOM   1490  CE2 TYR A1091      56.378  42.316   9.061  1.00  0.00           C  
ATOM   1491  CZ  TYR A1091      55.248  42.976   8.603  1.00  0.00           C  
ATOM   1492  OH  TYR A1091      54.709  42.625   7.384  1.00  0.00           O  
ATOM   1493  N   ARG A1093      58.131  41.803  14.187  1.00  0.00           N  
ATOM   1494  CA  ARG A1093      59.181  41.295  15.049  1.00  0.00           C  
ATOM   1495  C   ARG A1093      60.223  40.544  14.225  1.00  0.00           C  
ATOM   1496  O   ARG A1093      59.915  40.047  13.143  1.00  0.00           O  
ATOM   1497  CB  ARG A1093      58.603  40.448  16.191  1.00  0.00           C  
ATOM   1498  CG  ARG A1093      57.470  39.472  15.833  1.00  0.00           C  
ATOM   1499  CD  ARG A1093      57.982  38.067  15.501  1.00  0.00           C  
ATOM   1500  NE  ARG A1093      57.041  37.003  15.853  1.00  0.00           N  
ATOM   1501  CZ  ARG A1093      55.882  36.782  15.242  1.00  0.00           C  
ATOM   1502  NH1 ARG A1093      55.495  37.555  14.231  1.00  0.00           N  
ATOM   1503  NH2 ARG A1093      55.109  35.776  15.642  1.00  0.00           N  
ATOM   1504  N   ILE A1094      61.466  40.543  14.708  1.00  0.00           N  
ATOM   1505  CA  ILE A1094      62.597  39.910  14.036  1.00  0.00           C  
ATOM   1506  C   ILE A1094      62.767  38.424  14.305  1.00  0.00           C  
ATOM   1507  O   ILE A1094      62.915  37.990  15.445  1.00  0.00           O  
ATOM   1508  CB  ILE A1094      63.881  40.613  14.416  1.00  0.00           C  
ATOM   1509  CG1 ILE A1094      63.799  42.082  13.988  1.00  0.00           C  
ATOM   1510  CG2 ILE A1094      65.059  39.905  13.781  1.00  0.00           C  
ATOM   1511  CD1 ILE A1094      64.354  43.072  15.014  1.00  0.00           C  
ATOM   1512  N   LYS A1099      62.847  37.666  13.228  1.00  0.00           N  
ATOM   1513  CA  LYS A1099      62.997  36.234  13.283  1.00  0.00           C  
ATOM   1514  C   LYS A1099      63.725  35.826  12.033  1.00  0.00           C  
ATOM   1515  O   LYS A1099      63.181  35.945  10.938  1.00  0.00           O  
ATOM   1516  CB  LYS A1099      61.628  35.571  13.270  1.00  0.00           C  
ATOM   1517  CG  LYS A1099      60.912  35.663  14.585  1.00  0.00           C  
ATOM   1518  CD  LYS A1099      59.800  34.627  14.717  1.00  0.00           C  
ATOM   1519  CE  LYS A1099      59.308  34.573  16.155  1.00  0.00           C  
ATOM   1520  NZ  LYS A1099      57.876  34.230  16.245  1.00  0.00           N  
ATOM   1521  N   PHE A1165      64.973  35.398  12.182  1.00  0.00           N  
ATOM   1522  CA  PHE A1165      65.769  34.939  11.040  1.00  0.00           C  
ATOM   1523  C   PHE A1165      65.506  33.439  10.876  1.00  0.00           C  
ATOM   1524  O   PHE A1165      66.339  32.586  11.190  1.00  0.00           O  
ATOM   1525  CB  PHE A1165      67.258  35.185  11.271  1.00  0.00           C  
ATOM   1526  CG  PHE A1165      67.594  36.603  11.573  1.00  0.00           C  
ATOM   1527  CD1 PHE A1165      67.797  37.512  10.549  1.00  0.00           C  
ATOM   1528  CD2 PHE A1165      67.680  37.043  12.888  1.00  0.00           C  
ATOM   1529  CE1 PHE A1165      68.085  38.841  10.827  1.00  0.00           C  
ATOM   1530  CE2 PHE A1165      67.968  38.378  13.181  1.00  0.00           C  
ATOM   1531  CZ  PHE A1165      68.167  39.275  12.149  1.00  0.00           C  
ATOM   1532  N   ALA A1166      64.312  33.112  10.437  1.00  0.00           N  
ATOM   1533  CA  ALA A1166      63.992  31.733  10.273  1.00  0.00           C  
ATOM   1534  C   ALA A1166      63.219  31.619   8.991  1.00  0.00           C  
ATOM   1535  O   ALA A1166      62.298  32.397   8.742  1.00  0.00           O  
ATOM   1536  CB  ALA A1166      63.190  31.260  11.438  1.00  0.00           C  
ATOM   1537  N   GLU A1168      63.673  30.683   8.162  1.00  0.00           N  
ATOM   1538  CA  GLU A1168      63.110  30.367   6.847  1.00  0.00           C  
ATOM   1539  C   GLU A1168      61.620  30.072   6.943  1.00  0.00           C  
ATOM   1540  O   GLU A1168      61.204  29.191   7.702  1.00  0.00           O  
ATOM   1541  CB  GLU A1168      63.865  29.154   6.266  1.00  0.00           C  
ATOM   1542  CG  GLU A1168      63.363  28.620   4.925  1.00  0.00           C  
ATOM   1543  CD  GLU A1168      64.214  27.469   4.405  1.00  0.00           C  
ATOM   1544  OE1 GLU A1168      65.446  27.656   4.288  1.00  0.00           O  
ATOM   1545  OE2 GLU A1168      63.654  26.384   4.114  1.00  0.00           O  
ATOM   1546  N   HIS A1169      60.817  30.827   6.198  1.00  0.00           N  
ATOM   1547  CA  HIS A1169      59.380  30.633   6.218  1.00  0.00           C  
ATOM   1548  C   HIS A1169      59.018  29.627   5.156  1.00  0.00           C  
ATOM   1549  O   HIS A1169      59.441  29.758   4.009  1.00  0.00           O  
ATOM   1550  CB  HIS A1169      58.659  31.935   5.962  1.00  0.00           C  
ATOM   1551  CG  HIS A1169      57.181  31.817   6.074  1.00  0.00           C  
ATOM   1552  ND1 HIS A1169      56.407  31.254   5.082  1.00  0.00           N  
ATOM   1553  CD2 HIS A1169      56.322  32.200   7.043  1.00  0.00           C  
ATOM   1554  CE1 HIS A1169      55.132  31.308   5.435  1.00  0.00           C  
ATOM   1555  NE2 HIS A1169      55.059  31.876   6.621  1.00  0.00           N  
ATOM   1556  N   HIS A1170      58.147  28.685   5.508  1.00  0.00           N  
ATOM   1557  CA  HIS A1170      57.737  27.606   4.595  1.00  0.00           C  
ATOM   1558  C   HIS A1170      57.123  27.943   3.244  1.00  0.00           C  
ATOM   1559  O   HIS A1170      56.821  27.034   2.486  1.00  0.00           O  
ATOM   1560  CB  HIS A1170      56.810  26.621   5.317  1.00  0.00           C  
ATOM   1561  CG  HIS A1170      55.564  27.247   5.863  1.00  0.00           C  
ATOM   1562  ND1 HIS A1170      54.340  27.122   5.245  1.00  0.00           N  
ATOM   1563  CD2 HIS A1170      55.350  27.982   6.979  1.00  0.00           C  
ATOM   1564  CE1 HIS A1170      53.422  27.751   5.959  1.00  0.00           C  
ATOM   1565  NE2 HIS A1170      54.010  28.282   7.014  1.00  0.00           N  
ATOM   1566  N   GLN A1171      56.893  29.226   2.972  1.00  0.00           N  
ATOM   1567  CA  GLN A1171      56.289  29.673   1.715  1.00  0.00           C  
ATOM   1568  C   GLN A1171      57.108  30.773   1.056  1.00  0.00           C  
ATOM   1569  O   GLN A1171      57.101  30.907  -0.155  1.00  0.00           O  
ATOM   1570  CB  GLN A1171      54.893  30.214   1.965  1.00  0.00           C  
ATOM   1571  CG  GLN A1171      54.024  29.311   2.782  1.00  0.00           C  
ATOM   1572  CD  GLN A1171      53.553  28.102   2.013  1.00  0.00           C  
ATOM   1573  OE1 GLN A1171      52.616  28.189   1.229  1.00  0.00           O  
ATOM   1574  NE2 GLN A1171      54.178  26.959   2.251  1.00  0.00           N  
ATOM   1575  N   THR A1177      57.780  31.589   1.854  1.00  0.00           N  
ATOM   1576  CA  THR A1177      58.593  32.673   1.314  1.00  0.00           C  
ATOM   1577  C   THR A1177      60.080  32.384   1.492  1.00  0.00           C  
ATOM   1578  O   THR A1177      60.932  33.204   1.128  1.00  0.00           O  
ATOM   1579  CB  THR A1177      58.316  34.004   2.042  1.00  0.00           C  
ATOM   1580  OG1 THR A1177      58.638  33.861   3.431  1.00  0.00           O  
ATOM   1581  CG2 THR A1177      56.875  34.393   1.920  1.00  0.00           C  
ATOM   1582  N   GLY A1178      60.390  31.248   2.101  1.00  0.00           N  
ATOM   1583  CA  GLY A1178      61.775  30.922   2.348  1.00  0.00           C  
ATOM   1584  C   GLY A1178      62.403  32.019   3.186  1.00  0.00           C  
ATOM   1585  O   GLY A1178      61.838  32.428   4.202  1.00  0.00           O  
ATOM   1586  N   ASN A1191      63.518  32.559   2.707  1.00  0.00           N  
ATOM   1587  CA  ASN A1191      64.223  33.608   3.423  1.00  0.00           C  
ATOM   1588  C   ASN A1191      64.049  35.017   2.908  1.00  0.00           C  
ATOM   1589  O   ASN A1191      64.907  35.872   3.122  1.00  0.00           O  
ATOM   1590  CB  ASN A1191      65.697  33.278   3.517  1.00  0.00           C  
ATOM   1591  CG  ASN A1191      65.972  32.294   4.606  1.00  0.00           C  
ATOM   1592  OD1 ASN A1191      65.902  32.631   5.791  1.00  0.00           O  
ATOM   1593  ND2 ASN A1191      66.242  31.050   4.229  1.00  0.00           N  
ATOM   1594  N   LYS A1192      62.930  35.282   2.257  1.00  0.00           N  
ATOM   1595  CA  LYS A1192      62.729  36.617   1.750  1.00  0.00           C  
ATOM   1596  C   LYS A1192      62.402  37.525   2.939  1.00  0.00           C  
ATOM   1597  O   LYS A1192      62.597  38.740   2.894  1.00  0.00           O  
ATOM   1598  CB  LYS A1192      61.619  36.614   0.685  1.00  0.00           C  
ATOM   1599  CG  LYS A1192      61.453  37.949  -0.093  1.00  0.00           C  
ATOM   1600  CD  LYS A1192      60.554  37.819  -1.361  1.00  0.00           C  
ATOM   1601  CE  LYS A1192      59.983  39.182  -1.890  1.00  0.00           C  
ATOM   1602  NZ  LYS A1192      58.825  39.773  -1.106  1.00  0.00           N  
ATOM   1603  N   TRP A1193      62.012  36.924   4.052  1.00  0.00           N  
ATOM   1604  CA  TRP A1193      61.644  37.733   5.194  1.00  0.00           C  
ATOM   1605  C   TRP A1193      62.394  37.474   6.483  1.00  0.00           C  
ATOM   1606  O   TRP A1193      62.532  36.331   6.937  1.00  0.00           O  
ATOM   1607  CB  TRP A1193      60.150  37.587   5.460  1.00  0.00           C  
ATOM   1608  CG  TRP A1193      59.252  38.232   4.441  1.00  0.00           C  
ATOM   1609  CD1 TRP A1193      58.439  37.606   3.555  1.00  0.00           C  
ATOM   1610  CD2 TRP A1193      59.055  39.626   4.257  1.00  0.00           C  
ATOM   1611  NE1 TRP A1193      57.733  38.524   2.828  1.00  0.00           N  
ATOM   1612  CE2 TRP A1193      58.090  39.777   3.238  1.00  0.00           C  
ATOM   1613  CE3 TRP A1193      59.594  40.772   4.852  1.00  0.00           C  
ATOM   1614  CZ2 TRP A1193      57.654  41.023   2.801  1.00  0.00           C  
ATOM   1615  CZ3 TRP A1193      59.163  42.011   4.419  1.00  0.00           C  
ATOM   1616  CH2 TRP A1193      58.199  42.128   3.401  1.00  0.00           C  
ATOM   1617  N   CYS A1194      62.818  38.566   7.108  1.00  0.00           N  
ATOM   1618  CA  CYS A1194      63.534  38.482   8.376  1.00  0.00           C  
ATOM   1619  C   CYS A1194      62.642  39.017   9.491  1.00  0.00           C  
ATOM   1620  O   CYS A1194      62.883  38.731  10.656  1.00  0.00           O  
ATOM   1621  CB  CYS A1194      64.838  39.274   8.328  1.00  0.00           C  
ATOM   1622  SG  CYS A1194      64.624  41.013   8.705  1.00  0.00           S  
ATOM   1623  N   ILE A1195      61.637  39.820   9.135  1.00  0.00           N  
ATOM   1624  CA  ILE A1195      60.694  40.371  10.113  1.00  0.00           C  
ATOM   1625  C   ILE A1195      59.290  39.858   9.809  1.00  0.00           C  
ATOM   1626  O   ILE A1195      58.823  39.941   8.659  1.00  0.00           O  
ATOM   1627  CB  ILE A1195      60.665  41.904  10.090  1.00  0.00           C  
ATOM   1628  CG1 ILE A1195      60.254  42.413   8.719  1.00  0.00           C  
ATOM   1629  CG2 ILE A1195      62.038  42.458  10.391  1.00  0.00           C  
ATOM   1630  CD1 ILE A1195      59.830  43.840   8.742  1.00  0.00           C  
ATOM   1631  N   TYR A1196      58.627  39.289  10.808  1.00  0.00           N  
ATOM   1632  CA  TYR A1196      57.289  38.765  10.586  1.00  0.00           C  
ATOM   1633  C   TYR A1196      56.277  39.617  11.260  1.00  0.00           C  
ATOM   1634  O   TYR A1196      56.610  40.384  12.158  1.00  0.00           O  
ATOM   1635  CB  TYR A1196      57.180  37.309  11.035  1.00  0.00           C  
ATOM   1636  CG  TYR A1196      58.073  36.433  10.194  1.00  0.00           C  
ATOM   1637  CD1 TYR A1196      59.429  36.291  10.500  1.00  0.00           C  
ATOM   1638  CD2 TYR A1196      57.620  35.891   9.005  1.00  0.00           C  
ATOM   1639  CE1 TYR A1196      60.299  35.633   9.632  1.00  0.00           C  
ATOM   1640  CE2 TYR A1196      58.483  35.238   8.138  1.00  0.00           C  
ATOM   1641  CZ  TYR A1196      59.815  35.124   8.451  1.00  0.00           C  
ATOM   1642  OH  TYR A1196      60.662  34.520   7.566  1.00  0.00           O  
ATOM   1643  N   PRO A1198      55.053  39.618  10.733  1.00  0.00           N  
ATOM   1644  CA  PRO A1198      53.986  40.420  11.328  1.00  0.00           C  
ATOM   1645  C   PRO A1198      53.294  39.595  12.396  1.00  0.00           C  
ATOM   1646  O   PRO A1198      53.390  38.371  12.386  1.00  0.00           O  
ATOM   1647  CB  PRO A1198      53.069  40.685  10.147  1.00  0.00           C  
ATOM   1648  CG  PRO A1198      53.205  39.447   9.370  1.00  0.00           C  
ATOM   1649  CD  PRO A1198      54.695  39.230   9.365  1.00  0.00           C  
ATOM   1650  N   MET A1199      52.653  40.276  13.338  1.00  0.00           N  
ATOM   1651  CA  MET A1199      51.945  39.631  14.435  1.00  0.00           C  
ATOM   1652  C   MET A1199      50.532  39.248  13.996  1.00  0.00           C  
ATOM   1653  O   MET A1199      49.986  39.841  13.071  1.00  0.00           O  
ATOM   1654  CB  MET A1199      51.880  40.572  15.655  1.00  0.00           C  
ATOM   1655  CG  MET A1199      53.213  40.845  16.331  1.00  0.00           C  
ATOM   1656  SD  MET A1199      53.946  39.334  16.961  1.00  0.00           S  
ATOM   1657  CE  MET A1199      53.229  39.298  18.603  1.00  0.00           C  
ATOM   1658  N   TYR A1200      49.929  38.280  14.679  1.00  0.00           N  
ATOM   1659  CA  TYR A1200      48.583  37.833  14.342  1.00  0.00           C  
ATOM   1660  C   TYR A1200      47.567  38.957  14.331  1.00  0.00           C  
ATOM   1661  O   TYR A1200      46.883  39.162  13.335  1.00  0.00           O  
ATOM   1662  CB  TYR A1200      48.102  36.719  15.283  1.00  0.00           C  
ATOM   1663  CG  TYR A1200      46.591  36.640  15.422  1.00  0.00           C  
ATOM   1664  CD1 TYR A1200      45.807  35.992  14.477  1.00  0.00           C  
ATOM   1665  CD2 TYR A1200      45.958  37.233  16.495  1.00  0.00           C  
ATOM   1666  CE1 TYR A1200      44.421  35.937  14.613  1.00  0.00           C  
ATOM   1667  CE2 TYR A1200      44.589  37.193  16.639  1.00  0.00           C  
ATOM   1668  CZ  TYR A1200      43.820  36.549  15.701  1.00  0.00           C  
ATOM   1669  OH  TYR A1200      42.455  36.548  15.869  1.00  0.00           O  
ATOM   1670  N   ASP A1201      47.447  39.670  15.442  1.00  0.00           N  
ATOM   1671  CA  ASP A1201      46.476  40.747  15.500  1.00  0.00           C  
ATOM   1672  C   ASP A1201      46.590  41.678  14.302  1.00  0.00           C  
ATOM   1673  O   ASP A1201      45.587  42.025  13.698  1.00  0.00           O  
ATOM   1674  CB  ASP A1201      46.584  41.483  16.825  1.00  0.00           C  
ATOM   1675  CG  ASP A1201      46.049  40.668  17.964  1.00  0.00           C  
ATOM   1676  OD1 ASP A1201      44.829  40.373  17.952  1.00  0.00           O  
ATOM   1677  OD2 ASP A1201      46.851  40.291  18.841  1.00  0.00           O  
ATOM   1678  N   PHE A1202      47.812  42.003  13.911  1.00  0.00           N  
ATOM   1679  CA  PHE A1202      48.014  42.858  12.756  1.00  0.00           C  
ATOM   1680  C   PHE A1202      47.556  42.108  11.484  1.00  0.00           C  
ATOM   1681  O   PHE A1202      46.620  42.537  10.798  1.00  0.00           O  
ATOM   1682  CB  PHE A1202      49.499  43.265  12.654  1.00  0.00           C  
ATOM   1683  CG  PHE A1202      49.797  44.290  11.583  1.00  0.00           C  
ATOM   1684  CD1 PHE A1202      49.165  45.524  11.580  1.00  0.00           C  
ATOM   1685  CD2 PHE A1202      50.702  44.009  10.582  1.00  0.00           C  
ATOM   1686  CE1 PHE A1202      49.440  46.457  10.601  1.00  0.00           C  
ATOM   1687  CE2 PHE A1202      50.988  44.935   9.597  1.00  0.00           C  
ATOM   1688  CZ  PHE A1202      50.354  46.160   9.601  1.00  0.00           C  
ATOM   1689  N   THR A1203      48.197  40.972  11.210  1.00  0.00           N  
ATOM   1690  CA  THR A1203      47.925  40.118  10.049  1.00  0.00           C  
ATOM   1691  C   THR A1203      46.468  39.756   9.811  1.00  0.00           C  
ATOM   1692  O   THR A1203      45.919  39.876   8.712  1.00  0.00           O  
ATOM   1693  CB  THR A1203      48.634  38.785  10.223  1.00  0.00           C  
ATOM   1694  OG1 THR A1203      50.039  39.006  10.343  1.00  0.00           O  
ATOM   1695  CG2 THR A1203      48.344  37.862   9.076  1.00  0.00           C  
ATOM   1696  N   HIS A1204      45.836  39.294  10.861  1.00  0.00           N  
ATOM   1697  CA  HIS A1204      44.482  38.838  10.751  1.00  0.00           C  
ATOM   1698  C   HIS A1204      43.417  39.810  10.319  1.00  0.00           C  
ATOM   1699  O   HIS A1204      42.566  39.439   9.525  1.00  0.00           O  
ATOM   1700  CB  HIS A1204      44.069  38.159  12.043  1.00  0.00           C  
ATOM   1701  CG  HIS A1204      42.893  37.254  11.888  1.00  0.00           C  
ATOM   1702  ND1 HIS A1204      42.993  35.890  12.018  1.00  0.00           N  
ATOM   1703  CD2 HIS A1204      41.592  37.524  11.628  1.00  0.00           C  
ATOM   1704  CE1 HIS A1204      41.790  35.349  11.847  1.00  0.00           C  
ATOM   1705  NE2 HIS A1204      40.932  36.320  11.611  1.00  0.00           N  
ATOM   1706  N   CYS A1205      43.389  41.011  10.879  1.00  0.00           N  
ATOM   1707  CA  CYS A1205      42.333  41.918  10.494  1.00  0.00           C  
ATOM   1708  C   CYS A1205      42.533  42.330   9.063  1.00  0.00           C  
ATOM   1709  O   CYS A1205      41.601  42.296   8.260  1.00  0.00           O  
ATOM   1710  CB  CYS A1205      42.256  43.125  11.419  1.00  0.00           C  
ATOM   1711  SG  CYS A1205      43.709  44.155  11.456  1.00  0.00           S  
ATOM   1712  N   ILE A1206      43.772  42.614   8.702  1.00  0.00           N  
ATOM   1713  CA  ILE A1206      44.042  43.022   7.330  1.00  0.00           C  
ATOM   1714  C   ILE A1206      43.692  41.926   6.292  1.00  0.00           C  
ATOM   1715  O   ILE A1206      42.936  42.194   5.348  1.00  0.00           O  
ATOM   1716  CB  ILE A1206      45.487  43.570   7.195  1.00  0.00           C  
ATOM   1717  CG1 ILE A1206      45.556  44.912   7.916  1.00  0.00           C  
ATOM   1718  CG2 ILE A1206      45.876  43.741   5.731  1.00  0.00           C  
ATOM   1719  CD1 ILE A1206      46.936  45.375   8.205  1.00  0.00           C  
ATOM   1720  N   SER A1207      44.186  40.701   6.495  1.00  0.00           N  
ATOM   1721  CA  SER A1207      43.894  39.597   5.590  1.00  0.00           C  
ATOM   1722  C   SER A1207      42.380  39.520   5.352  1.00  0.00           C  
ATOM   1723  O   SER A1207      41.926  39.598   4.214  1.00  0.00           O  
ATOM   1724  CB  SER A1207      44.407  38.308   6.183  1.00  0.00           C  
ATOM   1725  OG  SER A1207      45.776  38.442   6.427  1.00  0.00           O  
ATOM   1726  N   ASP A1208      41.600  39.429   6.421  1.00  0.00           N  
ATOM   1727  CA  ASP A1208      40.161  39.401   6.283  1.00  0.00           C  
ATOM   1728  C   ASP A1208      39.707  40.528   5.379  1.00  0.00           C  
ATOM   1729  O   ASP A1208      39.058  40.272   4.374  1.00  0.00           O  
ATOM   1730  CB  ASP A1208      39.484  39.569   7.629  1.00  0.00           C  
ATOM   1731  CG  ASP A1208      39.326  38.262   8.371  1.00  0.00           C  
ATOM   1732  OD1 ASP A1208      39.544  37.183   7.772  1.00  0.00           O  
ATOM   1733  OD2 ASP A1208      38.966  38.316   9.565  1.00  0.00           O  
ATOM   1734  N   ALA A1209      40.110  41.759   5.683  1.00  0.00           N  
ATOM   1735  CA  ALA A1209      39.701  42.914   4.894  1.00  0.00           C  
ATOM   1736  C   ALA A1209      40.093  42.767   3.457  1.00  0.00           C  
ATOM   1737  O   ALA A1209      39.245  42.846   2.573  1.00  0.00           O  
ATOM   1738  CB  ALA A1209      40.301  44.154   5.440  1.00  0.00           C  
ATOM   1739  N   LEU A1210      41.387  42.594   3.222  1.00  0.00           N  
ATOM   1740  CA  LEU A1210      41.900  42.416   1.882  1.00  0.00           C  
ATOM   1741  C   LEU A1210      41.268  41.223   1.193  1.00  0.00           C  
ATOM   1742  O   LEU A1210      41.390  41.085  -0.013  1.00  0.00           O  
ATOM   1743  CB  LEU A1210      43.394  42.230   1.907  1.00  0.00           C  
ATOM   1744  CG  LEU A1210      44.110  43.534   2.165  1.00  0.00           C  
ATOM   1745  CD1 LEU A1210      45.559  43.252   2.301  1.00  0.00           C  
ATOM   1746  CD2 LEU A1210      43.871  44.490   1.026  1.00  0.00           C  
ATOM   1747  N   GLU A1211      40.621  40.340   1.944  1.00  0.00           N  
ATOM   1748  CA  GLU A1211      39.968  39.191   1.325  1.00  0.00           C  
ATOM   1749  C   GLU A1211      38.505  39.448   1.032  1.00  0.00           C  
ATOM   1750  O   GLU A1211      37.924  38.824   0.145  1.00  0.00           O  
ATOM   1751  CB  GLU A1211      40.114  37.933   2.178  1.00  0.00           C  
ATOM   1752  CG  GLU A1211      41.454  37.258   1.986  1.00  0.00           C  
ATOM   1753  CD  GLU A1211      41.540  35.934   2.679  1.00  0.00           C  
ATOM   1754  OE1 GLU A1211      40.462  35.359   2.980  1.00  0.00           O  
ATOM   1755  OE2 GLU A1211      42.688  35.486   2.927  1.00  0.00           O  
ATOM   1756  N   GLY A1291      37.907  40.351   1.793  1.00  0.00           N  
ATOM   1757  CA  GLY A1291      36.509  40.681   1.589  1.00  0.00           C  
ATOM   1758  C   GLY A1291      35.590  39.948   2.541  1.00  0.00           C  
ATOM   1759  O   GLY A1291      34.392  39.790   2.277  1.00  0.00           O  
ATOM   1760  N   ILE A1292      36.146  39.520   3.666  1.00  0.00           N  
ATOM   1761  CA  ILE A1292      35.400  38.784   4.661  1.00  0.00           C  
ATOM   1762  C   ILE A1292      34.261  39.589   5.272  1.00  0.00           C  
ATOM   1763  O   ILE A1292      34.424  40.756   5.581  1.00  0.00           O  
ATOM   1764  CB  ILE A1292      36.360  38.262   5.731  1.00  0.00           C  
ATOM   1765  CG1 ILE A1292      37.239  37.175   5.117  1.00  0.00           C  
ATOM   1766  CG2 ILE A1292      35.595  37.706   6.916  1.00  0.00           C  
ATOM   1767  CD1 ILE A1292      36.436  36.080   4.440  1.00  0.00           C  
ATOM   1768  N   THR A1293      33.089  38.980   5.403  1.00  0.00           N  
ATOM   1769  CA  THR A1293      31.948  39.670   5.982  1.00  0.00           C  
ATOM   1770  C   THR A1293      31.754  39.365   7.447  1.00  0.00           C  
ATOM   1771  O   THR A1293      31.020  40.079   8.109  1.00  0.00           O  
ATOM   1772  CB  THR A1293      30.617  39.318   5.299  1.00  0.00           C  
ATOM   1773  OG1 THR A1293      30.409  37.902   5.342  1.00  0.00           O  
ATOM   1774  CG2 THR A1293      30.585  39.805   3.879  1.00  0.00           C  
ATOM   1775  N   HIS A1294      32.283  38.242   7.923  1.00  0.00           N  
ATOM   1776  CA  HIS A1294      32.140  37.855   9.328  1.00  0.00           C  
ATOM   1777  C   HIS A1294      33.309  37.018   9.813  1.00  0.00           C  
ATOM   1778  O   HIS A1294      33.328  35.806   9.616  1.00  0.00           O  
ATOM   1779  CB  HIS A1294      30.880  37.031   9.534  1.00  0.00           C  
ATOM   1780  CG  HIS A1294      29.641  37.697   9.049  1.00  0.00           C  
ATOM   1781  ND1 HIS A1294      28.810  38.412   9.876  1.00  0.00           N  
ATOM   1782  CD2 HIS A1294      29.116  37.793   7.805  1.00  0.00           C  
ATOM   1783  CE1 HIS A1294      27.822  38.929   9.165  1.00  0.00           C  
ATOM   1784  NE2 HIS A1294      27.984  38.569   7.909  1.00  0.00           N  
ATOM   1785  N   SER A1295      34.309  37.657  10.399  1.00  0.00           N  
ATOM   1786  CA  SER A1295      35.440  36.917  10.926  1.00  0.00           C  
ATOM   1787  C   SER A1295      34.850  36.176  12.125  1.00  0.00           C  
ATOM   1788  O   SER A1295      34.378  36.805  13.072  1.00  0.00           O  
ATOM   1789  CB  SER A1295      36.543  37.884  11.373  1.00  0.00           C  
ATOM   1790  OG  SER A1295      37.743  37.193  11.720  1.00  0.00           O  
ATOM   1791  N   LEU A1296      34.799  34.853  12.060  1.00  0.00           N  
ATOM   1792  CA  LEU A1296      34.230  34.080  13.159  1.00  0.00           C  
ATOM   1793  C   LEU A1296      35.290  33.362  13.994  1.00  0.00           C  
ATOM   1794  O   LEU A1296      36.001  32.495  13.491  1.00  0.00           O  
ATOM   1795  CB  LEU A1296      33.256  33.048  12.616  1.00  0.00           C  
ATOM   1796  CG  LEU A1296      32.166  33.554  11.702  1.00  0.00           C  
ATOM   1797  CD1 LEU A1296      31.089  32.518  11.634  1.00  0.00           C  
ATOM   1798  CD2 LEU A1296      31.629  34.834  12.268  1.00  0.00           C  
ATOM   1799  N   CYS A1297      35.365  33.655  15.284  1.00  0.00           N  
ATOM   1800  CA  CYS A1297      36.371  32.987  16.094  1.00  0.00           C  
ATOM   1801  C   CYS A1297      35.899  32.588  17.464  1.00  0.00           C  
ATOM   1802  O   CYS A1297      34.737  32.783  17.828  1.00  0.00           O  
ATOM   1803  CB  CYS A1297      37.630  33.832  16.221  1.00  0.00           C  
ATOM   1804  SG  CYS A1297      38.196  34.378  14.648  1.00  0.00           S  
ATOM   1805  N   THR A1298      36.816  31.996  18.208  1.00  0.00           N  
ATOM   1806  CA  THR A1298      36.530  31.531  19.534  1.00  0.00           C  
ATOM   1807  C   THR A1298      36.726  32.638  20.518  1.00  0.00           C  
ATOM   1808  O   THR A1298      37.474  33.572  20.257  1.00  0.00           O  
ATOM   1809  CB  THR A1298      37.395  30.373  19.832  1.00  0.00           C  
ATOM   1810  OG1 THR A1298      38.625  30.516  19.107  1.00  0.00           O  
ATOM   1811  CG2 THR A1298      36.703  29.138  19.377  1.00  0.00           C  
ATOM   1812  N   LEU A1299      36.096  32.512  21.675  1.00  0.00           N  
ATOM   1813  CA  LEU A1299      36.158  33.551  22.685  1.00  0.00           C  
ATOM   1814  C   LEU A1299      37.485  34.174  23.114  1.00  0.00           C  
ATOM   1815  O   LEU A1299      37.497  35.354  23.427  1.00  0.00           O  
ATOM   1816  CB  LEU A1299      35.346  33.173  23.928  1.00  0.00           C  
ATOM   1817  CG  LEU A1299      33.829  32.918  23.952  1.00  0.00           C  
ATOM   1818  CD1 LEU A1299      33.107  33.621  22.819  1.00  0.00           C  
ATOM   1819  CD2 LEU A1299      33.602  31.432  23.895  1.00  0.00           C  
ATOM   1820  N   GLU A1300      38.591  33.443  23.153  1.00  0.00           N  
ATOM   1821  CA  GLU A1300      39.845  34.077  23.578  1.00  0.00           C  
ATOM   1822  C   GLU A1300      40.059  35.396  22.852  1.00  0.00           C  
ATOM   1823  O   GLU A1300      40.413  36.403  23.471  1.00  0.00           O  
ATOM   1824  CB  GLU A1300      41.069  33.202  23.318  1.00  0.00           C  
ATOM   1825  CG  GLU A1300      40.853  31.726  23.491  1.00  0.00           C  
ATOM   1826  CD  GLU A1300      40.460  31.079  22.188  1.00  0.00           C  
ATOM   1827  OE1 GLU A1300      39.252  30.850  21.974  1.00  0.00           O  
ATOM   1828  OE2 GLU A1300      41.363  30.818  21.367  1.00  0.00           O  
ATOM   1829  N   PHE A1301      39.721  35.413  21.565  1.00  0.00           N  
ATOM   1830  CA  PHE A1301      39.891  36.597  20.716  1.00  0.00           C  
ATOM   1831  C   PHE A1301      38.878  37.724  20.898  1.00  0.00           C  
ATOM   1832  O   PHE A1301      38.745  38.579  20.026  1.00  0.00           O  
ATOM   1833  CB  PHE A1301      39.912  36.194  19.238  1.00  0.00           C  
ATOM   1834  CG  PHE A1301      40.923  35.144  18.917  1.00  0.00           C  
ATOM   1835  CD1 PHE A1301      42.254  35.499  18.687  1.00  0.00           C  
ATOM   1836  CD2 PHE A1301      40.568  33.781  18.940  1.00  0.00           C  
ATOM   1837  CE1 PHE A1301      43.221  34.519  18.493  1.00  0.00           C  
ATOM   1838  CE2 PHE A1301      41.532  32.789  18.747  1.00  0.00           C  
ATOM   1839  CZ  PHE A1301      42.868  33.162  18.527  1.00  0.00           C  
ATOM   1840  N   GLN A1302      38.189  37.769  22.025  1.00  0.00           N  
ATOM   1841  CA  GLN A1302      37.225  38.827  22.204  1.00  0.00           C  
ATOM   1842  C   GLN A1302      37.916  40.146  22.530  1.00  0.00           C  
ATOM   1843  O   GLN A1302      37.587  41.186  21.972  1.00  0.00           O  
ATOM   1844  CB  GLN A1302      36.194  38.422  23.248  1.00  0.00           C  
ATOM   1845  CG  GLN A1302      35.245  37.315  22.758  1.00  0.00           C  
ATOM   1846  CD  GLN A1302      34.168  36.950  23.772  1.00  0.00           C  
ATOM   1847  OE1 GLN A1302      32.979  37.133  23.514  1.00  0.00           O  
ATOM   1848  NE2 GLN A1302      34.582  36.437  24.934  1.00  0.00           N  
ATOM   1849  N   ASP A1303      38.915  40.096  23.395  1.00  0.00           N  
ATOM   1850  CA  ASP A1303      39.645  41.296  23.745  1.00  0.00           C  
ATOM   1851  C   ASP A1303      40.246  41.772  22.449  1.00  0.00           C  
ATOM   1852  O   ASP A1303      40.102  42.922  22.069  1.00  0.00           O  
ATOM   1853  CB  ASP A1303      40.786  40.953  24.685  1.00  0.00           C  
ATOM   1854  CG  ASP A1303      40.312  40.354  25.976  1.00  0.00           C  
ATOM   1855  OD1 ASP A1303      39.823  41.136  26.822  1.00  0.00           O  
ATOM   1856  OD2 ASP A1303      40.439  39.115  26.144  1.00  0.00           O  
ATOM   1857  N   ASN A1304      40.866  40.836  21.745  1.00  0.00           N  
ATOM   1858  CA  ASN A1304      41.522  41.106  20.487  1.00  0.00           C  
ATOM   1859  C   ASN A1304      40.669  41.811  19.451  1.00  0.00           C  
ATOM   1860  O   ASN A1304      41.183  42.346  18.481  1.00  0.00           O  
ATOM   1861  CB  ASN A1304      42.066  39.815  19.918  1.00  0.00           C  
ATOM   1862  CG  ASN A1304      43.168  39.246  20.765  1.00  0.00           C  
ATOM   1863  OD1 ASN A1304      44.346  39.358  20.425  1.00  0.00           O  
ATOM   1864  ND2 ASN A1304      42.801  38.643  21.891  1.00  0.00           N  
ATOM   1865  N   ARG A1306      39.363  41.830  19.647  1.00  0.00           N  
ATOM   1866  CA  ARG A1306      38.504  42.498  18.690  1.00  0.00           C  
ATOM   1867  C   ARG A1306      38.821  43.991  18.690  1.00  0.00           C  
ATOM   1868  O   ARG A1306      38.755  44.650  17.649  1.00  0.00           O  
ATOM   1869  CB  ARG A1306      37.054  42.263  19.055  1.00  0.00           C  
ATOM   1870  CG  ARG A1306      36.106  42.546  17.931  1.00  0.00           C  
ATOM   1871  CD  ARG A1306      34.736  41.891  18.188  1.00  0.00           C  
ATOM   1872  NE  ARG A1306      34.042  42.423  19.360  1.00  0.00           N  
ATOM   1873  CZ  ARG A1306      33.311  41.683  20.184  1.00  0.00           C  
ATOM   1874  NH1 ARG A1306      33.187  40.386  19.962  1.00  0.00           N  
ATOM   1875  NH2 ARG A1306      32.667  42.248  21.201  1.00  0.00           N  
ATOM   1876  N   ARG A1310      39.231  44.504  19.848  1.00  0.00           N  
ATOM   1877  CA  ARG A1310      39.571  45.909  19.996  1.00  0.00           C  
ATOM   1878  C   ARG A1310      40.636  46.325  19.028  1.00  0.00           C  
ATOM   1879  O   ARG A1310      40.497  47.364  18.383  1.00  0.00           O  
ATOM   1880  CB  ARG A1310      40.065  46.217  21.406  1.00  0.00           C  
ATOM   1881  CG  ARG A1310      38.951  46.583  22.325  1.00  0.00           C  
ATOM   1882  CD  ARG A1310      37.871  45.533  22.232  1.00  0.00           C  
ATOM   1883  NE  ARG A1310      36.569  46.051  22.608  1.00  0.00           N  
ATOM   1884  CZ  ARG A1310      35.592  45.293  23.083  1.00  0.00           C  
ATOM   1885  NH1 ARG A1310      35.789  43.990  23.228  1.00  0.00           N  
ATOM   1886  NH2 ARG A1310      34.434  45.843  23.433  1.00  0.00           N  
ATOM   1887  N   LEU A1312      41.707  45.530  18.941  1.00  0.00           N  
ATOM   1888  CA  LEU A1312      42.827  45.836  18.049  1.00  0.00           C  
ATOM   1889  C   LEU A1312      42.553  45.456  16.600  1.00  0.00           C  
ATOM   1890  O   LEU A1312      43.194  45.965  15.674  1.00  0.00           O  
ATOM   1891  CB  LEU A1312      44.117  45.185  18.547  1.00  0.00           C  
ATOM   1892  CG  LEU A1312      45.341  45.276  17.621  1.00  0.00           C  
ATOM   1893  CD1 LEU A1312      45.714  46.706  17.310  1.00  0.00           C  
ATOM   1894  CD2 LEU A1312      46.510  44.570  18.261  1.00  0.00           C  
ATOM   1895  N   TYR A1314      41.562  44.595  16.407  1.00  0.00           N  
ATOM   1896  CA  TYR A1314      41.194  44.165  15.071  1.00  0.00           C  
ATOM   1897  C   TYR A1314      40.609  45.395  14.440  1.00  0.00           C  
ATOM   1898  O   TYR A1314      40.972  45.760  13.324  1.00  0.00           O  
ATOM   1899  CB  TYR A1314      40.147  43.059  15.135  1.00  0.00           C  
ATOM   1900  CG  TYR A1314      39.590  42.594  13.798  1.00  0.00           C  
ATOM   1901  CD1 TYR A1314      38.729  43.396  13.060  1.00  0.00           C  
ATOM   1902  CD2 TYR A1314      39.859  41.324  13.317  1.00  0.00           C  
ATOM   1903  CE1 TYR A1314      38.158  42.948  11.911  1.00  0.00           C  
ATOM   1904  CE2 TYR A1314      39.282  40.874  12.158  1.00  0.00           C  
ATOM   1905  CZ  TYR A1314      38.438  41.698  11.466  1.00  0.00           C  
ATOM   1906  OH  TYR A1314      37.861  41.276  10.309  1.00  0.00           O  
ATOM   1907  N   ASP A1316      39.708  46.046  15.166  1.00  0.00           N  
ATOM   1908  CA  ASP A1316      39.091  47.250  14.647  1.00  0.00           C  
ATOM   1909  C   ASP A1316      40.066  48.441  14.579  1.00  0.00           C  
ATOM   1910  O   ASP A1316      40.029  49.198  13.610  1.00  0.00           O  
ATOM   1911  CB  ASP A1316      37.842  47.618  15.444  1.00  0.00           C  
ATOM   1912  CG  ASP A1316      36.708  46.644  15.245  1.00  0.00           C  
ATOM   1913  OD1 ASP A1316      36.768  45.814  14.316  1.00  0.00           O  
ATOM   1914  OD2 ASP A1316      35.733  46.709  16.017  1.00  0.00           O  
ATOM   1915  N   TRP A1317      40.955  48.590  15.564  1.00  0.00           N  
ATOM   1916  CA  TRP A1317      41.890  49.710  15.546  1.00  0.00           C  
ATOM   1917  C   TRP A1317      42.705  49.710  14.270  1.00  0.00           C  
ATOM   1918  O   TRP A1317      42.675  50.678  13.502  1.00  0.00           O  
ATOM   1919  CB  TRP A1317      42.845  49.690  16.741  1.00  0.00           C  
ATOM   1920  CG  TRP A1317      43.761  50.888  16.738  1.00  0.00           C  
ATOM   1921  CD1 TRP A1317      43.443  52.160  17.113  1.00  0.00           C  
ATOM   1922  CD2 TRP A1317      45.115  50.936  16.285  1.00  0.00           C  
ATOM   1923  NE1 TRP A1317      44.512  52.995  16.917  1.00  0.00           N  
ATOM   1924  CE2 TRP A1317      45.553  52.266  16.406  1.00  0.00           C  
ATOM   1925  CE3 TRP A1317      46.007  49.980  15.791  1.00  0.00           C  
ATOM   1926  CZ2 TRP A1317      46.833  52.666  16.058  1.00  0.00           C  
ATOM   1927  CZ3 TRP A1317      47.288  50.378  15.447  1.00  0.00           C  
ATOM   1928  CH2 TRP A1317      47.687  51.710  15.580  1.00  0.00           C  
ATOM   1929  N   VAL A1318      43.427  48.619  14.044  1.00  0.00           N  
ATOM   1930  CA  VAL A1318      44.252  48.514  12.855  1.00  0.00           C  
ATOM   1931  C   VAL A1318      43.428  48.866  11.627  1.00  0.00           C  
ATOM   1932  O   VAL A1318      43.781  49.772  10.888  1.00  0.00           O  
ATOM   1933  CB  VAL A1318      44.871  47.124  12.719  1.00  0.00           C  
ATOM   1934  CG1 VAL A1318      45.774  47.066  11.533  1.00  0.00           C  
ATOM   1935  CG2 VAL A1318      45.677  46.828  13.941  1.00  0.00           C  
ATOM   1936  N   LEU A1319      42.268  48.243  11.479  1.00  0.00           N  
ATOM   1937  CA  LEU A1319      41.422  48.513  10.322  1.00  0.00           C  
ATOM   1938  C   LEU A1319      40.964  49.935  10.328  1.00  0.00           C  
ATOM   1939  O   LEU A1319      40.955  50.591   9.298  1.00  0.00           O  
ATOM   1940  CB  LEU A1319      40.215  47.582  10.298  1.00  0.00           C  
ATOM   1941  CG  LEU A1319      40.665  46.142  10.044  1.00  0.00           C  
ATOM   1942  CD1 LEU A1319      39.523  45.211  10.209  1.00  0.00           C  
ATOM   1943  CD2 LEU A1319      41.284  45.990   8.676  1.00  0.00           C  
ATOM   1944  N   ASP A1321      40.630  50.425  11.508  1.00  0.00           N  
ATOM   1945  CA  ASP A1321      40.159  51.792  11.658  1.00  0.00           C  
ATOM   1946  C   ASP A1321      41.272  52.810  11.475  1.00  0.00           C  
ATOM   1947  O   ASP A1321      41.035  53.999  11.643  1.00  0.00           O  
ATOM   1948  CB  ASP A1321      39.513  52.000  13.032  1.00  0.00           C  
ATOM   1949  CG  ASP A1321      38.040  51.639  13.058  1.00  0.00           C  
ATOM   1950  OD1 ASP A1321      37.413  51.541  11.977  1.00  0.00           O  
ATOM   1951  OD2 ASP A1321      37.500  51.475  14.179  1.00  0.00           O  
ATOM   1952  N   ASN A1322      42.488  52.356  11.184  1.00  0.00           N  
ATOM   1953  CA  ASN A1322      43.593  53.281  10.985  1.00  0.00           C  
ATOM   1954  C   ASN A1322      44.517  53.021   9.817  1.00  0.00           C  
ATOM   1955  O   ASN A1322      45.725  53.191   9.947  1.00  0.00           O  
ATOM   1956  CB  ASN A1322      44.417  53.394  12.238  1.00  0.00           C  
ATOM   1957  CG  ASN A1322      43.743  54.205  13.269  1.00  0.00           C  
ATOM   1958  OD1 ASN A1322      43.622  55.420  13.135  1.00  0.00           O  
ATOM   1959  ND2 ASN A1322      43.274  53.550  14.315  1.00  0.00           N  
ATOM   1960  N   ILE A1323      43.958  52.608   8.683  1.00  0.00           N  
ATOM   1961  CA  ILE A1323      44.743  52.341   7.477  1.00  0.00           C  
ATOM   1962  C   ILE A1323      43.804  52.484   6.306  1.00  0.00           C  
ATOM   1963  O   ILE A1323      42.602  52.247   6.439  1.00  0.00           O  
ATOM   1964  CB  ILE A1323      45.308  50.913   7.413  1.00  0.00           C  
ATOM   1965  CG1 ILE A1323      44.187  49.897   7.548  1.00  0.00           C  
ATOM   1966  CG2 ILE A1323      46.408  50.717   8.416  1.00  0.00           C  
ATOM   1967  CD1 ILE A1323      44.672  48.513   7.419  1.00  0.00           C  
ATOM   1968  N   THR A1324      44.350  52.836   5.153  1.00  0.00           N  
ATOM   1969  CA  THR A1324      43.530  53.023   3.980  1.00  0.00           C  
ATOM   1970  C   THR A1324      43.178  51.696   3.345  1.00  0.00           C  
ATOM   1971  O   THR A1324      43.901  51.194   2.493  1.00  0.00           O  
ATOM   1972  CB  THR A1324      44.255  53.909   3.019  1.00  0.00           C  
ATOM   1973  OG1 THR A1324      44.642  55.092   3.722  1.00  0.00           O  
ATOM   1974  CG2 THR A1324      43.371  54.288   1.862  1.00  0.00           C  
ATOM   1975  N   ILE A1342      42.085  51.111   3.820  1.00  0.00           N  
ATOM   1976  CA  ILE A1342      41.578  49.826   3.341  1.00  0.00           C  
ATOM   1977  C   ILE A1342      40.050  50.053   3.258  1.00  0.00           C  
ATOM   1978  O   ILE A1342      39.458  50.638   4.165  1.00  0.00           O  
ATOM   1979  CB  ILE A1342      42.028  48.663   4.315  1.00  0.00           C  
ATOM   1980  CG1 ILE A1342      42.062  47.319   3.578  1.00  0.00           C  
ATOM   1981  CG2 ILE A1342      41.158  48.605   5.551  1.00  0.00           C  
ATOM   1982  CD1 ILE A1342      42.737  46.218   4.326  1.00  0.00           C  
ATOM   1983  N   PRO A1343      39.418  49.669   2.135  1.00  0.00           N  
ATOM   1984  CA  PRO A1343      37.993  49.809   1.831  1.00  0.00           C  
ATOM   1985  C   PRO A1343      36.843  49.014   2.455  1.00  0.00           C  
ATOM   1986  O   PRO A1343      35.688  49.295   2.128  1.00  0.00           O  
ATOM   1987  CB  PRO A1343      37.968  49.732   0.302  1.00  0.00           C  
ATOM   1988  CG  PRO A1343      39.113  48.891  -0.004  1.00  0.00           C  
ATOM   1989  CD  PRO A1343      40.169  49.441   0.896  1.00  0.00           C  
ATOM   1990  N   VAL A1344      37.105  47.996   3.270  1.00  0.00           N  
ATOM   1991  CA  VAL A1344      36.010  47.260   3.911  1.00  0.00           C  
ATOM   1992  C   VAL A1344      36.404  47.017   5.321  1.00  0.00           C  
ATOM   1993  O   VAL A1344      37.567  47.177   5.664  1.00  0.00           O  
ATOM   1994  CB  VAL A1344      35.733  45.936   3.282  1.00  0.00           C  
ATOM   1995  CG1 VAL A1344      35.144  46.155   1.938  1.00  0.00           C  
ATOM   1996  CG2 VAL A1344      36.994  45.120   3.199  1.00  0.00           C  
ATOM   1997  N   HIS A1345      35.454  46.588   6.142  1.00  0.00           N  
ATOM   1998  CA  HIS A1345      35.747  46.356   7.558  1.00  0.00           C  
ATOM   1999  C   HIS A1345      34.884  45.224   8.113  1.00  0.00           C  
ATOM   2000  O   HIS A1345      33.820  45.462   8.681  1.00  0.00           O  
ATOM   2001  CB  HIS A1345      35.496  47.651   8.322  1.00  0.00           C  
ATOM   2002  CG  HIS A1345      35.978  47.635   9.735  1.00  0.00           C  
ATOM   2003  ND1 HIS A1345      36.331  48.782  10.403  1.00  0.00           N  
ATOM   2004  CD2 HIS A1345      36.154  46.615  10.602  1.00  0.00           C  
ATOM   2005  CE1 HIS A1345      36.711  48.472  11.633  1.00  0.00           C  
ATOM   2006  NE2 HIS A1345      36.611  47.165  11.776  1.00  0.00           N  
ATOM   2007  N   PRO A1347      35.353  43.976   7.974  1.00  0.00           N  
ATOM   2008  CA  PRO A1347      34.620  42.822   8.453  1.00  0.00           C  
ATOM   2009  C   PRO A1347      34.423  42.896   9.946  1.00  0.00           C  
ATOM   2010  O   PRO A1347      35.365  43.122  10.705  1.00  0.00           O  
ATOM   2011  CB  PRO A1347      35.551  41.665   8.116  1.00  0.00           C  
ATOM   2012  CG  PRO A1347      36.838  42.307   7.604  1.00  0.00           C  
ATOM   2013  CD  PRO A1347      36.785  43.699   8.087  1.00  0.00           C  
ATOM   2014  N   ARG A1348      33.176  42.739  10.354  1.00  0.00           N  
ATOM   2015  CA  ARG A1348      32.814  42.740  11.753  1.00  0.00           C  
ATOM   2016  C   ARG A1348      33.143  41.331  12.261  1.00  0.00           C  
ATOM   2017  O   ARG A1348      33.091  40.363  11.490  1.00  0.00           O  
ATOM   2018  CB  ARG A1348      31.320  43.047  11.866  1.00  0.00           C  
ATOM   2019  CG  ARG A1348      30.970  44.447  11.348  1.00  0.00           C  
ATOM   2020  CD  ARG A1348      31.317  45.500  12.410  1.00  0.00           C  
ATOM   2021  NE  ARG A1348      31.972  46.709  11.897  1.00  0.00           N  
ATOM   2022  CZ  ARG A1348      33.136  47.179  12.360  1.00  0.00           C  
ATOM   2023  NH1 ARG A1348      33.777  46.536  13.334  1.00  0.00           N  
ATOM   2024  NH2 ARG A1348      33.647  48.311  11.882  1.00  0.00           N  
ATOM   2025  N   GLN A1349      33.508  41.217  13.537  1.00  0.00           N  
ATOM   2026  CA  GLN A1349      33.863  39.929  14.124  1.00  0.00           C  
ATOM   2027  C   GLN A1349      32.893  39.441  15.190  1.00  0.00           C  
ATOM   2028  O   GLN A1349      32.426  40.210  16.018  1.00  0.00           O  
ATOM   2029  CB  GLN A1349      35.273  39.996  14.719  1.00  0.00           C  
ATOM   2030  CG  GLN A1349      35.706  38.700  15.397  1.00  0.00           C  
ATOM   2031  CD  GLN A1349      37.213  38.610  15.601  1.00  0.00           C  
ATOM   2032  OE1 GLN A1349      37.947  38.145  14.718  1.00  0.00           O  
ATOM   2033  NE2 GLN A1349      37.683  39.040  16.768  1.00  0.00           N  
ATOM   2034  N   TYR A1350      32.613  38.152  15.193  1.00  0.00           N  
ATOM   2035  CA  TYR A1350      31.733  37.593  16.193  1.00  0.00           C  
ATOM   2036  C   TYR A1350      32.433  36.336  16.665  1.00  0.00           C  
ATOM   2037  O   TYR A1350      32.942  35.579  15.836  1.00  0.00           O  
ATOM   2038  CB  TYR A1350      30.387  37.252  15.579  1.00  0.00           C  
ATOM   2039  CG  TYR A1350      29.742  38.436  14.914  1.00  0.00           C  
ATOM   2040  CD1 TYR A1350      29.382  39.561  15.648  1.00  0.00           C  
ATOM   2041  CD2 TYR A1350      29.554  38.468  13.529  1.00  0.00           C  
ATOM   2042  CE1 TYR A1350      28.861  40.696  15.019  1.00  0.00           C  
ATOM   2043  CE2 TYR A1350      29.031  39.589  12.893  1.00  0.00           C  
ATOM   2044  CZ  TYR A1350      28.695  40.697  13.639  1.00  0.00           C  
ATOM   2045  OH  TYR A1350      28.223  41.811  12.996  1.00  0.00           O  
ATOM   2046  N   GLU A1351      32.530  36.150  17.984  1.00  0.00           N  
ATOM   2047  CA  GLU A1351      33.179  34.974  18.568  1.00  0.00           C  
ATOM   2048  C   GLU A1351      32.172  34.019  19.143  1.00  0.00           C  
ATOM   2049  O   GLU A1351      31.062  34.434  19.478  1.00  0.00           O  
ATOM   2050  CB  GLU A1351      34.096  35.360  19.721  1.00  0.00           C  
ATOM   2051  CG  GLU A1351      35.209  36.282  19.366  1.00  0.00           C  
ATOM   2052  CD  GLU A1351      34.837  37.708  19.543  1.00  0.00           C  
ATOM   2053  OE1 GLU A1351      33.650  37.995  19.782  1.00  0.00           O  
ATOM   2054  OE2 GLU A1351      35.747  38.543  19.463  1.00  0.00           O  
ATOM   2055  N   PHE A1352      32.616  32.785  19.390  1.00  0.00           N  
ATOM   2056  CA  PHE A1352      31.775  31.742  19.975  1.00  0.00           C  
ATOM   2057  C   PHE A1352      32.605  30.760  20.785  1.00  0.00           C  
ATOM   2058  O   PHE A1352      33.825  30.712  20.664  1.00  0.00           O  
ATOM   2059  CB  PHE A1352      31.052  30.982  18.894  1.00  0.00           C  
ATOM   2060  CG  PHE A1352      31.957  30.308  17.995  1.00  0.00           C  
ATOM   2061  CD1 PHE A1352      32.439  30.966  16.885  1.00  0.00           C  
ATOM   2062  CD2 PHE A1352      32.432  29.056  18.313  1.00  0.00           C  
ATOM   2063  CE1 PHE A1352      33.401  30.388  16.098  1.00  0.00           C  
ATOM   2064  CE2 PHE A1352      33.382  28.465  17.552  1.00  0.00           C  
ATOM   2065  CZ  PHE A1352      33.881  29.131  16.431  1.00  0.00           C  
ATOM   2066  N   SER A1356      31.914  29.935  21.557  1.00  0.00           N  
ATOM   2067  CA  SER A1356      32.519  28.946  22.438  1.00  0.00           C  
ATOM   2068  C   SER A1356      33.270  27.863  21.713  1.00  0.00           C  
ATOM   2069  O   SER A1356      32.862  27.451  20.641  1.00  0.00           O  
ATOM   2070  CB  SER A1356      31.427  28.306  23.270  1.00  0.00           C  
ATOM   2071  OG  SER A1356      30.361  27.874  22.438  1.00  0.00           O  
ATOM   2072  N   ARG A1360      34.357  27.381  22.295  1.00  0.00           N  
ATOM   2073  CA  ARG A1360      35.101  26.329  21.645  1.00  0.00           C  
ATOM   2074  C   ARG A1360      34.744  24.962  22.158  1.00  0.00           C  
ATOM   2075  O   ARG A1360      34.401  24.790  23.328  1.00  0.00           O  
ATOM   2076  CB  ARG A1360      36.607  26.560  21.719  1.00  0.00           C  
ATOM   2077  CG  ARG A1360      37.201  26.873  23.074  1.00  0.00           C  
ATOM   2078  CD  ARG A1360      38.637  27.391  22.913  1.00  0.00           C  
ATOM   2079  NE  ARG A1360      39.568  26.373  22.420  1.00  0.00           N  
ATOM   2080  CZ  ARG A1360      40.654  26.633  21.686  1.00  0.00           C  
ATOM   2081  NH1 ARG A1360      40.928  27.885  21.344  1.00  0.00           N  
ATOM   2082  NH2 ARG A1360      41.509  25.656  21.355  1.00  0.00           N  
ATOM   2083  N   LEU A1361      34.822  23.983  21.273  1.00  0.00           N  
ATOM   2084  CA  LEU A1361      34.501  22.625  21.648  1.00  0.00           C  
ATOM   2085  C   LEU A1361      35.481  22.070  22.671  1.00  0.00           C  
ATOM   2086  O   LEU A1361      36.700  22.237  22.534  1.00  0.00           O  
ATOM   2087  CB  LEU A1361      34.504  21.742  20.410  1.00  0.00           C  
ATOM   2088  CG  LEU A1361      34.481  20.233  20.577  1.00  0.00           C  
ATOM   2089  CD1 LEU A1361      33.344  19.815  21.437  1.00  0.00           C  
ATOM   2090  CD2 LEU A1361      34.348  19.620  19.219  1.00  0.00           C  
ATOM   2091  N   ASN A1365      34.927  21.426  23.695  1.00  0.00           N  
ATOM   2092  CA  ASN A1365      35.689  20.772  24.749  1.00  0.00           C  
ATOM   2093  C   ASN A1365      35.109  19.387  24.871  1.00  0.00           C  
ATOM   2094  O   ASN A1365      33.892  19.240  24.985  1.00  0.00           O  
ATOM   2095  CB  ASN A1365      35.513  21.490  26.062  1.00  0.00           C  
ATOM   2096  CG  ASN A1365      36.486  22.594  26.224  1.00  0.00           C  
ATOM   2097  OD1 ASN A1365      37.693  22.360  26.232  1.00  0.00           O  
ATOM   2098  ND2 ASN A1365      35.989  23.825  26.307  1.00  0.00           N  
ATOM   2099  N   LEU A1366      35.945  18.361  24.816  1.00  0.00           N  
ATOM   2100  CA  LEU A1366      35.416  17.009  24.916  1.00  0.00           C  
ATOM   2101  C   LEU A1366      35.908  16.335  26.157  1.00  0.00           C  
ATOM   2102  O   LEU A1366      37.072  16.492  26.525  1.00  0.00           O  
ATOM   2103  CB  LEU A1366      35.834  16.177  23.707  1.00  0.00           C  
ATOM   2104  CG  LEU A1366      34.696  15.655  22.841  1.00  0.00           C  
ATOM   2105  CD1 LEU A1366      35.251  14.795  21.726  1.00  0.00           C  
ATOM   2106  CD2 LEU A1366      33.740  14.883  23.712  1.00  0.00           C  
ATOM   2107  N   GLU A1368      35.040  15.564  26.796  1.00  0.00           N  
ATOM   2108  CA  GLU A1368      35.448  14.854  28.002  1.00  0.00           C  
ATOM   2109  C   GLU A1368      36.453  13.759  27.710  1.00  0.00           C  
ATOM   2110  O   GLU A1368      36.349  13.044  26.726  1.00  0.00           O  
ATOM   2111  CB  GLU A1368      34.243  14.251  28.731  1.00  0.00           C  
ATOM   2112  CG  GLU A1368      33.577  15.226  29.703  1.00  0.00           C  
ATOM   2113  CD  GLU A1368      32.362  14.662  30.415  1.00  0.00           C  
ATOM   2114  OE1 GLU A1368      31.795  13.641  29.933  1.00  0.00           O  
ATOM   2115  OE2 GLU A1368      31.979  15.271  31.449  1.00  0.00           O  
ATOM   2116  N   TYR A1369      37.436  13.638  28.576  1.00  0.00           N  
ATOM   2117  CA  TYR A1369      38.447  12.613  28.443  1.00  0.00           C  
ATOM   2118  C   TYR A1369      39.446  12.814  27.332  1.00  0.00           C  
ATOM   2119  O   TYR A1369      40.029  11.842  26.849  1.00  0.00           O  
ATOM   2120  CB  TYR A1369      37.796  11.246  28.313  1.00  0.00           C  
ATOM   2121  CG  TYR A1369      37.018  10.864  29.530  1.00  0.00           C  
ATOM   2122  CD1 TYR A1369      37.665  10.536  30.703  1.00  0.00           C  
ATOM   2123  CD2 TYR A1369      35.635  10.807  29.501  1.00  0.00           C  
ATOM   2124  CE1 TYR A1369      36.963  10.167  31.813  1.00  0.00           C  
ATOM   2125  CE2 TYR A1369      34.917  10.435  30.607  1.00  0.00           C  
ATOM   2126  CZ  TYR A1369      35.589  10.115  31.759  1.00  0.00           C  
ATOM   2127  OH  TYR A1369      34.885   9.766  32.882  1.00  0.00           O  
ATOM   2128  N   THR A1370      39.668  14.061  26.934  1.00  0.00           N  
ATOM   2129  CA  THR A1370      40.646  14.323  25.894  1.00  0.00           C  
ATOM   2130  C   THR A1370      41.003  15.786  25.771  1.00  0.00           C  
ATOM   2131  O   THR A1370      40.130  16.655  25.770  1.00  0.00           O  
ATOM   2132  CB  THR A1370      40.179  13.802  24.515  1.00  0.00           C  
ATOM   2133  OG1 THR A1370      41.253  13.897  23.569  1.00  0.00           O  
ATOM   2134  CG2 THR A1370      39.003  14.606  24.009  1.00  0.00           C  
ATOM   2135  N   VAL A1373      42.300  16.060  25.725  1.00  0.00           N  
ATOM   2136  CA  VAL A1373      42.770  17.417  25.546  1.00  0.00           C  
ATOM   2137  C   VAL A1373      42.490  17.736  24.093  1.00  0.00           C  
ATOM   2138  O   VAL A1373      42.254  16.824  23.302  1.00  0.00           O  
ATOM   2139  CB  VAL A1373      44.237  17.501  25.779  1.00  0.00           C  
ATOM   2140  CG1 VAL A1373      44.520  17.278  27.246  1.00  0.00           C  
ATOM   2141  CG2 VAL A1373      44.948  16.466  24.919  1.00  0.00           C  
ATOM   2142  N   MET A1412      42.610  19.002  23.714  1.00  0.00           N  
ATOM   2143  CA  MET A1412      42.305  19.403  22.339  1.00  0.00           C  
ATOM   2144  C   MET A1412      43.151  20.562  21.807  1.00  0.00           C  
ATOM   2145  O   MET A1412      42.877  21.145  20.747  1.00  0.00           O  
ATOM   2146  CB  MET A1412      40.844  19.800  22.287  1.00  0.00           C  
ATOM   2147  CG  MET A1412      40.271  19.804  20.929  1.00  0.00           C  
ATOM   2148  SD  MET A1412      39.027  18.583  20.948  1.00  0.00           S  
ATOM   2149  CE  MET A1412      37.886  19.371  22.078  1.00  0.00           C  
ATOM   2150  N   SER A1415      44.147  20.940  22.579  1.00  0.00           N  
ATOM   2151  CA  SER A1415      45.010  22.013  22.169  1.00  0.00           C  
ATOM   2152  C   SER A1415      46.008  21.468  21.174  1.00  0.00           C  
ATOM   2153  O   SER A1415      46.706  20.499  21.478  1.00  0.00           O  
ATOM   2154  CB  SER A1415      45.767  22.549  23.378  1.00  0.00           C  
ATOM   2155  OG  SER A1415      46.633  21.561  23.918  1.00  0.00           O  
ATOM   2156  N   LYS A1416      46.126  22.115  20.020  1.00  0.00           N  
ATOM   2157  CA  LYS A1416      47.092  21.697  19.010  1.00  0.00           C  
ATOM   2158  C   LYS A1416      48.489  21.507  19.635  1.00  0.00           C  
ATOM   2159  O   LYS A1416      49.392  20.960  18.998  1.00  0.00           O  
ATOM   2160  CB  LYS A1416      47.169  22.721  17.872  1.00  0.00           C  
ATOM   2161  CG  LYS A1416      46.725  22.186  16.525  1.00  0.00           C  
ATOM   2162  CD  LYS A1416      47.377  22.932  15.362  1.00  0.00           C  
ATOM   2163  CE  LYS A1416      46.446  23.942  14.689  1.00  0.00           C  
ATOM   2164  NZ  LYS A1416      46.252  25.170  15.491  1.00  0.00           N  
ATOM   2165  N   ARG A1417      48.674  21.978  20.866  1.00  0.00           N  
ATOM   2166  CA  ARG A1417      49.948  21.798  21.539  1.00  0.00           C  
ATOM   2167  C   ARG A1417      49.992  20.493  22.335  1.00  0.00           C  
ATOM   2168  O   ARG A1417      50.894  19.688  22.139  1.00  0.00           O  
ATOM   2169  CB  ARG A1417      50.261  22.960  22.471  1.00  0.00           C  
ATOM   2170  CG  ARG A1417      51.545  22.745  23.248  1.00  0.00           C  
ATOM   2171  CD  ARG A1417      51.454  23.300  24.656  1.00  0.00           C  
ATOM   2172  NE  ARG A1417      52.659  22.972  25.416  1.00  0.00           N  
ATOM   2173  CZ  ARG A1417      52.664  22.396  26.617  1.00  0.00           C  
ATOM   2174  NH1 ARG A1417      51.517  22.078  27.218  1.00  0.00           N  
ATOM   2175  NH2 ARG A1417      53.826  22.117  27.208  1.00  0.00           N  
ATOM   2176  N   LYS A1418      49.046  20.287  23.248  1.00  0.00           N  
ATOM   2177  CA  LYS A1418      49.050  19.069  24.042  1.00  0.00           C  
ATOM   2178  C   LYS A1418      48.934  17.840  23.156  1.00  0.00           C  
ATOM   2179  O   LYS A1418      49.585  16.813  23.420  1.00  0.00           O  
ATOM   2180  CB  LYS A1418      47.958  19.091  25.095  1.00  0.00           C  
ATOM   2181  CG  LYS A1418      48.221  20.080  26.211  1.00  0.00           C  
ATOM   2182  CD  LYS A1418      47.268  19.875  27.382  1.00  0.00           C  
ATOM   2183  CE  LYS A1418      47.398  21.001  28.394  1.00  0.00           C  
ATOM   2184  NZ  LYS A1418      47.129  22.347  27.784  1.00  0.00           N  
ATOM   2185  N   LEU A1419      48.138  17.957  22.089  1.00  0.00           N  
ATOM   2186  CA  LEU A1419      47.977  16.863  21.139  1.00  0.00           C  
ATOM   2187  C   LEU A1419      49.364  16.692  20.598  1.00  0.00           C  
ATOM   2188  O   LEU A1419      49.927  15.596  20.567  1.00  0.00           O  
ATOM   2189  CB  LEU A1419      47.079  17.267  19.989  1.00  0.00           C  
ATOM   2190  CG  LEU A1419      45.620  17.406  20.348  1.00  0.00           C  
ATOM   2191  CD1 LEU A1419      44.883  17.966  19.158  1.00  0.00           C  
ATOM   2192  CD2 LEU A1419      45.062  16.060  20.769  1.00  0.00           C  
ATOM   2193  N   ASN A1420      49.937  17.821  20.230  1.00  0.00           N  
ATOM   2194  CA  ASN A1420      51.266  17.813  19.699  1.00  0.00           C  
ATOM   2195  C   ASN A1420      52.213  17.132  20.686  1.00  0.00           C  
ATOM   2196  O   ASN A1420      53.109  16.407  20.275  1.00  0.00           O  
ATOM   2197  CB  ASN A1420      51.700  19.239  19.405  1.00  0.00           C  
ATOM   2198  CG  ASN A1420      53.051  19.312  18.766  1.00  0.00           C  
ATOM   2199  OD1 ASN A1420      53.468  18.394  18.075  1.00  0.00           O  
ATOM   2200  ND2 ASN A1420      53.748  20.416  18.983  1.00  0.00           N  
ATOM   2201  N   LEU A1421      51.966  17.264  21.986  1.00  0.00           N  
ATOM   2202  CA  LEU A1421      52.864  16.641  22.948  1.00  0.00           C  
ATOM   2203  C   LEU A1421      52.756  15.114  23.015  1.00  0.00           C  
ATOM   2204  O   LEU A1421      53.768  14.425  23.209  1.00  0.00           O  
ATOM   2205  CB  LEU A1421      52.734  17.260  24.332  1.00  0.00           C  
ATOM   2206  CG  LEU A1421      53.807  16.733  25.296  1.00  0.00           C  
ATOM   2207  CD1 LEU A1421      55.179  17.009  24.765  1.00  0.00           C  
ATOM   2208  CD2 LEU A1421      53.667  17.392  26.644  1.00  0.00           C  
ATOM   2209  N   LEU A1422      51.552  14.567  22.859  1.00  0.00           N  
ATOM   2210  CA  LEU A1422      51.409  13.110  22.876  1.00  0.00           C  
ATOM   2211  C   LEU A1422      52.208  12.529  21.707  1.00  0.00           C  
ATOM   2212  O   LEU A1422      52.880  11.500  21.825  1.00  0.00           O  
ATOM   2213  CB  LEU A1422      49.946  12.726  22.747  1.00  0.00           C  
ATOM   2214  CG  LEU A1422      49.146  13.234  23.941  1.00  0.00           C  
ATOM   2215  CD1 LEU A1422      48.023  14.091  23.467  1.00  0.00           C  
ATOM   2216  CD2 LEU A1422      48.608  12.062  24.739  1.00  0.00           C  
ATOM   2217  N   VAL A1423      52.205  13.269  20.608  1.00  0.00           N  
ATOM   2218  CA  VAL A1423      52.891  12.874  19.391  1.00  0.00           C  
ATOM   2219  C   VAL A1423      54.404  12.865  19.456  1.00  0.00           C  
ATOM   2220  O   VAL A1423      55.031  11.900  19.003  1.00  0.00           O  
ATOM   2221  CB  VAL A1423      52.509  13.782  18.233  1.00  0.00           C  
ATOM   2222  CG1 VAL A1423      53.145  13.268  16.963  1.00  0.00           C  
ATOM   2223  CG2 VAL A1423      50.990  13.877  18.099  1.00  0.00           C  
ATOM   2224  N   THR A1424      54.979  13.970  19.941  1.00  0.00           N  
ATOM   2225  CA  THR A1424      56.439  14.141  20.050  1.00  0.00           C  
ATOM   2226  C   THR A1424      57.079  13.209  21.054  1.00  0.00           C  
ATOM   2227  O   THR A1424      58.137  12.646  20.794  1.00  0.00           O  
ATOM   2228  CB  THR A1424      56.835  15.590  20.419  1.00  0.00           C  
ATOM   2229  OG1 THR A1424      56.601  16.448  19.300  1.00  0.00           O  
ATOM   2230  CG2 THR A1424      58.297  15.678  20.777  1.00  0.00           C  
ATOM   2231  N   ASP A1425      56.449  13.068  22.213  1.00  0.00           N  
ATOM   2232  CA  ASP A1425      56.968  12.194  23.237  1.00  0.00           C  
ATOM   2233  C   ASP A1425      56.459  10.779  23.046  1.00  0.00           C  
ATOM   2234  O   ASP A1425      56.326  10.029  23.997  1.00  0.00           O  
ATOM   2235  CB  ASP A1425      56.613  12.740  24.608  1.00  0.00           C  
ATOM   2236  CG  ASP A1425      57.296  14.050  24.889  1.00  0.00           C  
ATOM   2237  OD1 ASP A1425      58.281  14.351  24.186  1.00  0.00           O  
ATOM   2238  OD2 ASP A1425      56.862  14.780  25.806  1.00  0.00           O  
ATOM   2239  N   LYS A1427      56.041  10.481  21.827  1.00  0.00           N  
ATOM   2240  CA  LYS A1427      55.586   9.156  21.423  1.00  0.00           C  
ATOM   2241  C   LYS A1427      54.558   8.356  22.251  1.00  0.00           C  
ATOM   2242  O   LYS A1427      54.514   7.117  22.154  1.00  0.00           O  
ATOM   2243  CB  LYS A1427      56.823   8.283  21.148  1.00  0.00           C  
ATOM   2244  CG  LYS A1427      57.845   8.906  20.175  1.00  0.00           C  
ATOM   2245  CD  LYS A1427      57.241   9.201  18.793  1.00  0.00           C  
ATOM   2246  CE  LYS A1427      56.860   7.925  18.032  1.00  0.00           C  
ATOM   2247  NZ  LYS A1427      58.048   7.145  17.564  1.00  0.00           N  
ATOM   2248  N   HIS A1428      53.700   9.027  23.016  1.00  0.00           N  
ATOM   2249  CA  HIS A1428      52.715   8.286  23.806  1.00  0.00           C  
ATOM   2250  C   HIS A1428      51.526   7.794  22.998  1.00  0.00           C  
ATOM   2251  O   HIS A1428      50.658   7.117  23.527  1.00  0.00           O  
ATOM   2252  CB  HIS A1428      52.272   9.090  25.015  1.00  0.00           C  
ATOM   2253  CG  HIS A1428      53.393   9.384  25.941  1.00  0.00           C  
ATOM   2254  ND1 HIS A1428      53.834  10.678  26.199  1.00  0.00           N  
ATOM   2255  CD2 HIS A1428      54.246   8.579  26.599  1.00  0.00           C  
ATOM   2256  CE1 HIS A1428      54.907  10.631  26.960  1.00  0.00           C  
ATOM   2257  NE2 HIS A1428      55.182   9.357  27.220  1.00  0.00           N  
ATOM   2258  N   VAL A1433      51.521   8.109  21.706  1.00  0.00           N  
ATOM   2259  CA  VAL A1433      50.470   7.697  20.777  1.00  0.00           C  
ATOM   2260  C   VAL A1433      51.171   7.370  19.470  1.00  0.00           C  
ATOM   2261  O   VAL A1433      52.296   7.813  19.257  1.00  0.00           O  
ATOM   2262  CB  VAL A1433      49.472   8.825  20.515  1.00  0.00           C  
ATOM   2263  CG1 VAL A1433      48.312   8.726  21.465  1.00  0.00           C  
ATOM   2264  CG2 VAL A1433      50.163  10.177  20.677  1.00  0.00           C  
ATOM   2265  N   GLU A1434      50.514   6.602  18.597  1.00  0.00           N  
ATOM   2266  CA  GLU A1434      51.099   6.216  17.307  1.00  0.00           C  
ATOM   2267  C   GLU A1434      51.424   7.470  16.496  1.00  0.00           C  
ATOM   2268  O   GLU A1434      52.560   7.642  16.067  1.00  0.00           O  
ATOM   2269  CB  GLU A1434      50.185   5.237  16.534  1.00  0.00           C  
ATOM   2270  CG  GLU A1434      50.103   3.816  17.172  1.00  0.00           C  
ATOM   2271  CD  GLU A1434      48.927   2.946  16.667  1.00  0.00           C  
ATOM   2272  OE1 GLU A1434      49.090   2.299  15.614  1.00  0.00           O  
ATOM   2273  OE2 GLU A1434      47.854   2.873  17.328  1.00  0.00           O  
ATOM   2274  N   GLY A1435      50.464   8.379  16.348  1.00  0.00           N  
ATOM   2275  CA  GLY A1435      50.731   9.605  15.611  1.00  0.00           C  
ATOM   2276  C   GLY A1435      49.611  10.611  15.762  1.00  0.00           C  
ATOM   2277  O   GLY A1435      48.662  10.370  16.513  1.00  0.00           O  
ATOM   2278  N   TRP A1440      49.705  11.736  15.050  1.00  0.00           N  
ATOM   2279  CA  TRP A1440      48.658  12.757  15.104  1.00  0.00           C  
ATOM   2280  C   TRP A1440      47.362  12.034  14.777  1.00  0.00           C  
ATOM   2281  O   TRP A1440      46.306  12.322  15.328  1.00  0.00           O  
ATOM   2282  CB  TRP A1440      48.889  13.863  14.056  1.00  0.00           C  
ATOM   2283  CG  TRP A1440      49.872  14.911  14.434  1.00  0.00           C  
ATOM   2284  CD1 TRP A1440      51.180  14.913  14.134  1.00  0.00           C  
ATOM   2285  CD2 TRP A1440      49.630  16.086  15.219  1.00  0.00           C  
ATOM   2286  NE1 TRP A1440      51.794  16.004  14.689  1.00  0.00           N  
ATOM   2287  CE2 TRP A1440      50.870  16.743  15.363  1.00  0.00           C  
ATOM   2288  CE3 TRP A1440      48.507  16.650  15.812  1.00  0.00           C  
ATOM   2289  CZ2 TRP A1440      51.016  17.935  16.086  1.00  0.00           C  
ATOM   2290  CZ3 TRP A1440      48.652  17.844  16.535  1.00  0.00           C  
ATOM   2291  CH2 TRP A1440      49.907  18.467  16.662  1.00  0.00           C  
ATOM   2292  N   ASP A1441      47.485  11.051  13.903  1.00  0.00           N  
ATOM   2293  CA  ASP A1441      46.358  10.269  13.458  1.00  0.00           C  
ATOM   2294  C   ASP A1441      46.168   8.949  14.215  1.00  0.00           C  
ATOM   2295  O   ASP A1441      45.447   8.064  13.723  1.00  0.00           O  
ATOM   2296  CB  ASP A1441      46.526   9.969  11.979  1.00  0.00           C  
ATOM   2297  CG  ASP A1441      47.817   9.232  11.687  1.00  0.00           C  
ATOM   2298  OD1 ASP A1441      48.900   9.860  11.780  1.00  0.00           O  
ATOM   2299  OD2 ASP A1441      47.746   8.020  11.387  1.00  0.00           O  
ATOM   2300  N   ASP A1442      46.836   8.773  15.361  1.00  0.00           N  
ATOM   2301  CA  ASP A1442      46.647   7.534  16.110  1.00  0.00           C  
ATOM   2302  C   ASP A1442      45.154   7.489  16.320  1.00  0.00           C  
ATOM   2303  O   ASP A1442      44.553   8.487  16.683  1.00  0.00           O  
ATOM   2304  CB  ASP A1442      47.356   7.543  17.453  1.00  0.00           C  
ATOM   2305  CG  ASP A1442      46.934   6.373  18.322  1.00  0.00           C  
ATOM   2306  OD1 ASP A1442      45.889   6.472  18.990  1.00  0.00           O  
ATOM   2307  OD2 ASP A1442      47.606   5.330  18.303  1.00  0.00           O  
ATOM   2308  N   PRO A1450      44.559   6.313  16.202  1.00  0.00           N  
ATOM   2309  CA  PRO A1450      43.115   6.229  16.371  1.00  0.00           C  
ATOM   2310  C   PRO A1450      42.483   6.680  17.662  1.00  0.00           C  
ATOM   2311  O   PRO A1450      41.250   6.723  17.720  1.00  0.00           O  
ATOM   2312  CB  PRO A1450      42.824   4.765  16.117  1.00  0.00           C  
ATOM   2313  CG  PRO A1450      43.920   4.357  15.214  1.00  0.00           C  
ATOM   2314  CD  PRO A1450      45.106   4.996  15.877  1.00  0.00           C  
ATOM   2315  N   ARG A1452      43.282   7.017  18.682  1.00  0.00           N  
ATOM   2316  CA  ARG A1452      42.737   7.454  19.991  1.00  0.00           C  
ATOM   2317  C   ARG A1452      42.628   8.965  20.110  1.00  0.00           C  
ATOM   2318  O   ARG A1452      42.095   9.475  21.099  1.00  0.00           O  
ATOM   2319  CB  ARG A1452      43.609   6.982  21.156  1.00  0.00           C  
ATOM   2320  CG  ARG A1452      43.948   5.518  21.169  1.00  0.00           C  
ATOM   2321  CD  ARG A1452      45.197   5.321  22.014  1.00  0.00           C  
ATOM   2322  NE  ARG A1452      46.012   4.201  21.551  1.00  0.00           N  
ATOM   2323  CZ  ARG A1452      47.345   4.206  21.480  1.00  0.00           C  
ATOM   2324  NH1 ARG A1452      48.045   5.271  21.845  1.00  0.00           N  
ATOM   2325  NH2 ARG A1452      47.987   3.144  21.015  1.00  0.00           N  
ATOM   2326  N   MET A1455      43.170   9.669  19.122  1.00  0.00           N  
ATOM   2327  CA  MET A1455      43.190  11.124  19.106  1.00  0.00           C  
ATOM   2328  C   MET A1455      41.877  11.791  18.732  1.00  0.00           C  
ATOM   2329  O   MET A1455      41.006  11.191  18.082  1.00  0.00           O  
ATOM   2330  CB  MET A1455      44.266  11.605  18.144  1.00  0.00           C  
ATOM   2331  CG  MET A1455      45.667  11.332  18.603  1.00  0.00           C  
ATOM   2332  SD  MET A1455      46.254  12.620  19.667  1.00  0.00           S  
ATOM   2333  CE  MET A1455      47.789  13.023  18.848  1.00  0.00           C  
ATOM   2334  N   PRO A1456      41.729  13.064  19.134  1.00  0.00           N  
ATOM   2335  CA  PRO A1456      40.536  13.847  18.850  1.00  0.00           C  
ATOM   2336  C   PRO A1456      40.674  14.509  17.477  1.00  0.00           C  
ATOM   2337  O   PRO A1456      39.736  15.136  16.995  1.00  0.00           O  
ATOM   2338  CB  PRO A1456      40.554  14.866  19.981  1.00  0.00           C  
ATOM   2339  CG  PRO A1456      42.002  15.111  20.178  1.00  0.00           C  
ATOM   2340  CD  PRO A1456      42.515  13.708  20.205  1.00  0.00           C  
ATOM   2341  N   THR A1457      41.854  14.380  16.868  1.00  0.00           N  
ATOM   2342  CA  THR A1457      42.145  14.946  15.549  1.00  0.00           C  
ATOM   2343  C   THR A1457      41.198  14.341  14.545  1.00  0.00           C  
ATOM   2344  O   THR A1457      40.701  13.245  14.762  1.00  0.00           O  
ATOM   2345  CB  THR A1457      43.526  14.523  15.031  1.00  0.00           C  
ATOM   2346  OG1 THR A1457      43.516  13.118  14.821  1.00  0.00           O  
ATOM   2347  CG2 THR A1457      44.644  14.855  16.003  1.00  0.00           C  
ATOM   2348  N   ILE A1458      41.011  15.013  13.411  1.00  0.00           N  
ATOM   2349  CA  ILE A1458      40.146  14.498  12.337  1.00  0.00           C  
ATOM   2350  C   ILE A1458      40.870  13.278  11.748  1.00  0.00           C  
ATOM   2351  O   ILE A1458      40.313  12.175  11.733  1.00  0.00           O  
ATOM   2352  CB  ILE A1458      39.944  15.524  11.192  1.00  0.00           C  
ATOM   2353  CG1 ILE A1458      39.279  16.801  11.709  1.00  0.00           C  
ATOM   2354  CG2 ILE A1458      39.097  14.920  10.094  1.00  0.00           C  
ATOM   2355  CD1 ILE A1458      37.811  16.673  11.945  1.00  0.00           C  
ATOM   2356  N   SER A1459      42.114  13.479  11.301  1.00  0.00           N  
ATOM   2357  CA  SER A1459      42.923  12.403  10.729  1.00  0.00           C  
ATOM   2358  C   SER A1459      42.711  11.154  11.560  1.00  0.00           C  
ATOM   2359  O   SER A1459      42.386  10.096  11.025  1.00  0.00           O  
ATOM   2360  CB  SER A1459      44.403  12.768  10.727  1.00  0.00           C  
ATOM   2361  OG  SER A1459      44.618  14.011  11.371  1.00  0.00           O  
ATOM   2362  N   GLY A1460      42.809  11.307  12.877  1.00  0.00           N  
ATOM   2363  CA  GLY A1460      42.593  10.182  13.774  1.00  0.00           C  
ATOM   2364  C   GLY A1460      41.152   9.678  13.728  1.00  0.00           C  
ATOM   2365  O   GLY A1460      40.906   8.547  13.308  1.00  0.00           O  
ATOM   2366  N   LEU A1461      40.193  10.513  14.123  1.00  0.00           N  
ATOM   2367  CA  LEU A1461      38.784  10.130  14.110  1.00  0.00           C  
ATOM   2368  C   LEU A1461      38.449   9.358  12.855  1.00  0.00           C  
ATOM   2369  O   LEU A1461      37.670   8.419  12.903  1.00  0.00           O  
ATOM   2370  CB  LEU A1461      37.890  11.360  14.211  1.00  0.00           C  
ATOM   2371  CG  LEU A1461      37.906  11.993  15.607  1.00  0.00           C  
ATOM   2372  CD1 LEU A1461      37.402  13.437  15.587  1.00  0.00           C  
ATOM   2373  CD2 LEU A1461      37.097  11.122  16.551  1.00  0.00           C  
ATOM   2374  N   ARG A1462      39.088   9.715  11.745  1.00  0.00           N  
ATOM   2375  CA  ARG A1462      38.863   9.032  10.476  1.00  0.00           C  
ATOM   2376  C   ARG A1462      39.395   7.610  10.536  1.00  0.00           C  
ATOM   2377  O   ARG A1462      38.658   6.651  10.281  1.00  0.00           O  
ATOM   2378  CB  ARG A1462      39.533   9.777   9.314  1.00  0.00           C  
ATOM   2379  CG  ARG A1462      39.692   8.936   8.033  1.00  0.00           C  
ATOM   2380  CD  ARG A1462      40.378   9.680   6.880  1.00  0.00           C  
ATOM   2381  NE  ARG A1462      41.642  10.320   7.258  1.00  0.00           N  
ATOM   2382  CZ  ARG A1462      41.941  11.593   6.994  1.00  0.00           C  
ATOM   2383  NH1 ARG A1462      41.076  12.365   6.350  1.00  0.00           N  
ATOM   2384  NH2 ARG A1462      43.107  12.098   7.366  1.00  0.00           N  
ATOM   2385  N   ARG A1463      40.678   7.483  10.861  1.00  0.00           N  
ATOM   2386  CA  ARG A1463      41.329   6.179  10.952  1.00  0.00           C  
ATOM   2387  C   ARG A1463      40.591   5.349  11.983  1.00  0.00           C  
ATOM   2388  O   ARG A1463      40.500   4.133  11.869  1.00  0.00           O  
ATOM   2389  CB  ARG A1463      42.805   6.345  11.329  1.00  0.00           C  
ATOM   2390  CG  ARG A1463      43.576   5.058  11.559  1.00  0.00           C  
ATOM   2391  CD  ARG A1463      45.089   5.320  11.670  1.00  0.00           C  
ATOM   2392  NE  ARG A1463      45.722   4.338  12.551  1.00  0.00           N  
ATOM   2393  CZ  ARG A1463      46.975   4.395  13.003  1.00  0.00           C  
ATOM   2394  NH1 ARG A1463      47.772   5.397  12.656  1.00  0.00           N  
ATOM   2395  NH2 ARG A1463      47.422   3.461  13.837  1.00  0.00           N  
ATOM   2396  N   ARG A1464      39.999   6.030  12.951  1.00  0.00           N  
ATOM   2397  CA  ARG A1464      39.257   5.368  14.001  1.00  0.00           C  
ATOM   2398  C   ARG A1464      38.020   4.776  13.381  1.00  0.00           C  
ATOM   2399  O   ARG A1464      37.451   3.819  13.890  1.00  0.00           O  
ATOM   2400  CB  ARG A1464      38.862   6.386  15.067  1.00  0.00           C  
ATOM   2401  CG  ARG A1464      38.074   5.806  16.204  1.00  0.00           C  
ATOM   2402  CD  ARG A1464      38.865   4.750  16.894  1.00  0.00           C  
ATOM   2403  NE  ARG A1464      38.115   4.238  18.026  1.00  0.00           N  
ATOM   2404  CZ  ARG A1464      38.164   4.767  19.242  1.00  0.00           C  
ATOM   2405  NH1 ARG A1464      38.936   5.817  19.479  1.00  0.00           N  
ATOM   2406  NH2 ARG A1464      37.421   4.259  20.216  1.00  0.00           N  
ATOM   2407  N   GLY A1465      37.572   5.406  12.309  1.00  0.00           N  
ATOM   2408  CA  GLY A1465      36.396   4.929  11.627  1.00  0.00           C  
ATOM   2409  C   GLY A1465      35.221   5.864  11.730  1.00  0.00           C  
ATOM   2410  O   GLY A1465      34.080   5.422  11.702  1.00  0.00           O  
ATOM   2411  N   TYR A1467      35.472   7.151  11.907  1.00  0.00           N  
ATOM   2412  CA  TYR A1467      34.355   8.092  11.962  1.00  0.00           C  
ATOM   2413  C   TYR A1467      33.975   8.540  10.550  1.00  0.00           C  
ATOM   2414  O   TYR A1467      34.840   8.744   9.683  1.00  0.00           O  
ATOM   2415  CB  TYR A1467      34.664   9.305  12.842  1.00  0.00           C  
ATOM   2416  CG  TYR A1467      34.238   9.109  14.269  1.00  0.00           C  
ATOM   2417  CD1 TYR A1467      35.089   8.516  15.180  1.00  0.00           C  
ATOM   2418  CD2 TYR A1467      32.956   9.463  14.696  1.00  0.00           C  
ATOM   2419  CE1 TYR A1467      34.682   8.269  16.477  1.00  0.00           C  
ATOM   2420  CE2 TYR A1467      32.539   9.216  15.993  1.00  0.00           C  
ATOM   2421  CZ  TYR A1467      33.416   8.615  16.874  1.00  0.00           C  
ATOM   2422  OH  TYR A1467      33.052   8.338  18.160  1.00  0.00           O  
ATOM   2423  N   THR A1506      32.679   8.617  10.293  1.00  0.00           N  
ATOM   2424  CA  THR A1506      32.222   9.051   8.992  1.00  0.00           C  
ATOM   2425  C   THR A1506      32.099  10.562   9.024  1.00  0.00           C  
ATOM   2426  O   THR A1506      31.493  11.115   9.946  1.00  0.00           O  
ATOM   2427  CB  THR A1506      30.855   8.490   8.692  1.00  0.00           C  
ATOM   2428  OG1 THR A1506      29.969   8.826   9.763  1.00  0.00           O  
ATOM   2429  CG2 THR A1506      30.924   7.010   8.559  1.00  0.00           C  
ATOM   2430  N   ALA A1507      32.649  11.226   8.011  1.00  0.00           N  
ATOM   2431  CA  ALA A1507      32.583  12.681   7.908  1.00  0.00           C  
ATOM   2432  C   ALA A1507      31.232  13.201   8.404  1.00  0.00           C  
ATOM   2433  O   ALA A1507      31.164  14.155   9.180  1.00  0.00           O  
ATOM   2434  CB  ALA A1507      32.819  13.114   6.468  1.00  0.00           C  
ATOM   2435  N   ALA A1508      30.166  12.515   8.016  1.00  0.00           N  
ATOM   2436  CA  ALA A1508      28.826  12.895   8.428  1.00  0.00           C  
ATOM   2437  C   ALA A1508      28.646  12.879   9.934  1.00  0.00           C  
ATOM   2438  O   ALA A1508      28.164  13.848  10.484  1.00  0.00           O  
ATOM   2439  CB  ALA A1508      27.812  11.992   7.794  1.00  0.00           C  
ATOM   2440  N   SER A1509      29.026  11.790  10.601  1.00  0.00           N  
ATOM   2441  CA  SER A1509      28.872  11.697  12.053  1.00  0.00           C  
ATOM   2442  C   SER A1509      29.509  12.893  12.721  1.00  0.00           C  
ATOM   2443  O   SER A1509      29.000  13.397  13.722  1.00  0.00           O  
ATOM   2444  CB  SER A1509      29.518  10.436  12.589  1.00  0.00           C  
ATOM   2445  OG  SER A1509      30.905  10.459  12.316  1.00  0.00           O  
ATOM   2446  N   ILE A1510      30.641  13.330  12.178  1.00  0.00           N  
ATOM   2447  CA  ILE A1510      31.344  14.494  12.701  1.00  0.00           C  
ATOM   2448  C   ILE A1510      30.510  15.717  12.363  1.00  0.00           C  
ATOM   2449  O   ILE A1510      30.144  16.491  13.237  1.00  0.00           O  
ATOM   2450  CB  ILE A1510      32.758  14.573  12.116  1.00  0.00           C  
ATOM   2451  CG1 ILE A1510      33.629  13.511  12.818  1.00  0.00           C  
ATOM   2452  CG2 ILE A1510      33.307  15.978  12.218  1.00  0.00           C  
ATOM   2453  CD1 ILE A1510      34.981  13.239  12.200  1.00  0.00           C  
ATOM   2454  N   ARG A1511      30.115  15.838  11.109  1.00  0.00           N  
ATOM   2455  CA  ARG A1511      29.276  16.948  10.715  1.00  0.00           C  
ATOM   2456  C   ARG A1511      27.955  16.924  11.455  1.00  0.00           C  
ATOM   2457  O   ARG A1511      27.297  17.933  11.600  1.00  0.00           O  
ATOM   2458  CB  ARG A1511      29.026  16.913   9.224  1.00  0.00           C  
ATOM   2459  CG  ARG A1511      30.279  17.200   8.463  1.00  0.00           C  
ATOM   2460  CD  ARG A1511      29.996  17.554   7.034  1.00  0.00           C  
ATOM   2461  NE  ARG A1511      29.958  16.382   6.183  1.00  0.00           N  
ATOM   2462  CZ  ARG A1511      28.840  15.822   5.759  1.00  0.00           C  
ATOM   2463  NH1 ARG A1511      27.655  16.336   6.111  1.00  0.00           N  
ATOM   2464  NH2 ARG A1511      28.913  14.756   4.980  1.00  0.00           N  
ATOM   2465  N   GLU A1516      27.560  15.780  11.961  1.00  0.00           N  
ATOM   2466  CA  GLU A1516      26.302  15.724  12.668  1.00  0.00           C  
ATOM   2467  C   GLU A1516      26.577  16.271  14.045  1.00  0.00           C  
ATOM   2468  O   GLU A1516      25.897  17.186  14.497  1.00  0.00           O  
ATOM   2469  CB  GLU A1516      25.785  14.279  12.741  1.00  0.00           C  
ATOM   2470  CG  GLU A1516      24.620  14.047  13.707  1.00  0.00           C  
ATOM   2471  CD  GLU A1516      23.362  14.827  13.343  1.00  0.00           C  
ATOM   2472  OE1 GLU A1516      23.274  15.347  12.199  1.00  0.00           O  
ATOM   2473  OE2 GLU A1516      22.448  14.900  14.203  1.00  0.00           O  
ATOM   2474  N   PHE A1517      27.619  15.727  14.675  1.00  0.00           N  
ATOM   2475  CA  PHE A1517      28.036  16.107  16.019  1.00  0.00           C  
ATOM   2476  C   PHE A1517      28.026  17.617  16.035  1.00  0.00           C  
ATOM   2477  O   PHE A1517      27.236  18.237  16.771  1.00  0.00           O  
ATOM   2478  CB  PHE A1517      29.448  15.566  16.284  1.00  0.00           C  
ATOM   2479  CG  PHE A1517      30.030  15.939  17.634  1.00  0.00           C  
ATOM   2480  CD1 PHE A1517      29.359  15.640  18.812  1.00  0.00           C  
ATOM   2481  CD2 PHE A1517      31.295  16.502  17.720  1.00  0.00           C  
ATOM   2482  CE1 PHE A1517      29.945  15.869  20.047  1.00  0.00           C  
ATOM   2483  CE2 PHE A1517      31.881  16.732  18.943  1.00  0.00           C  
ATOM   2484  CZ  PHE A1517      31.202  16.417  20.109  1.00  0.00           C  
ATOM   2485  N   CYS A1518      28.779  18.180  15.089  1.00  0.00           N  
ATOM   2486  CA  CYS A1518      28.907  19.609  14.945  1.00  0.00           C  
ATOM   2487  C   CYS A1518      27.540  20.269  14.883  1.00  0.00           C  
ATOM   2488  O   CYS A1518      27.305  21.281  15.544  1.00  0.00           O  
ATOM   2489  CB  CYS A1518      29.738  19.938  13.715  1.00  0.00           C  
ATOM   2490  SG  CYS A1518      31.521  19.696  13.969  1.00  0.00           S  
ATOM   2491  N   LYS A1527      26.610  19.657  14.171  1.00  0.00           N  
ATOM   2492  CA  LYS A1527      25.296  20.235  14.073  1.00  0.00           C  
ATOM   2493  C   LYS A1527      24.563  20.153  15.399  1.00  0.00           C  
ATOM   2494  O   LYS A1527      23.949  21.122  15.820  1.00  0.00           O  
ATOM   2495  CB  LYS A1527      24.504  19.541  12.976  1.00  0.00           C  
ATOM   2496  CG  LYS A1527      23.024  19.921  12.923  1.00  0.00           C  
ATOM   2497  CD  LYS A1527      22.321  19.233  11.731  1.00  0.00           C  
ATOM   2498  CE  LYS A1527      20.794  19.459  11.695  1.00  0.00           C  
ATOM   2499  NZ  LYS A1527      20.180  18.837  10.470  1.00  0.00           N  
ATOM   2500  N   ARG A1528      24.688  19.023  16.083  1.00  0.00           N  
ATOM   2501  CA  ARG A1528      24.005  18.785  17.354  1.00  0.00           C  
ATOM   2502  C   ARG A1528      24.416  19.589  18.583  1.00  0.00           C  
ATOM   2503  O   ARG A1528      23.692  19.599  19.578  1.00  0.00           O  
ATOM   2504  CB  ARG A1528      24.109  17.318  17.739  1.00  0.00           C  
ATOM   2505  CG  ARG A1528      23.237  16.374  16.963  1.00  0.00           C  
ATOM   2506  CD  ARG A1528      23.272  14.984  17.604  1.00  0.00           C  
ATOM   2507  NE  ARG A1528      22.427  14.021  16.902  1.00  0.00           N  
ATOM   2508  CZ  ARG A1528      22.635  12.710  16.902  1.00  0.00           C  
ATOM   2509  NH1 ARG A1528      23.665  12.203  17.563  1.00  0.00           N  
ATOM   2510  NH2 ARG A1528      21.793  11.902  16.274  1.00  0.00           N  
ATOM   2511  N   ILE A1549      25.567  20.237  18.547  1.00  0.00           N  
ATOM   2512  CA  ILE A1549      26.011  20.963  19.723  1.00  0.00           C  
ATOM   2513  C   ILE A1549      25.885  22.478  19.646  1.00  0.00           C  
ATOM   2514  O   ILE A1549      26.252  23.184  20.593  1.00  0.00           O  
ATOM   2515  CB  ILE A1549      27.443  20.556  20.085  1.00  0.00           C  
ATOM   2516  CG1 ILE A1549      28.406  20.919  18.965  1.00  0.00           C  
ATOM   2517  CG2 ILE A1549      27.513  19.064  20.233  1.00  0.00           C  
ATOM   2518  CD1 ILE A1549      29.785  20.352  19.173  1.00  0.00           C  
ATOM   2519  N   GLY A1563      25.347  22.976  18.534  1.00  0.00           N  
ATOM   2520  CA  GLY A1563      25.173  24.415  18.354  1.00  0.00           C  
ATOM   2521  C   GLY A1563      26.450  25.248  18.329  1.00  0.00           C  
ATOM   2522  O   GLY A1563      27.540  24.710  18.164  1.00  0.00           O  
ATOM   2523  N   VAL A1569      26.295  26.571  18.401  1.00  0.00           N  
ATOM   2524  CA  VAL A1569      27.399  27.544  18.432  1.00  0.00           C  
ATOM   2525  C   VAL A1569      26.880  28.611  19.392  1.00  0.00           C  
ATOM   2526  O   VAL A1569      25.924  29.317  19.084  1.00  0.00           O  
ATOM   2527  CB  VAL A1569      27.632  28.184  17.057  1.00  0.00           C  
ATOM   2528  CG1 VAL A1569      28.542  29.391  17.175  1.00  0.00           C  
ATOM   2529  CG2 VAL A1569      28.259  27.194  16.138  1.00  0.00           C  
ATOM   2530  N   THR A1594      27.451  28.694  20.579  1.00  0.00           N  
ATOM   2531  CA  THR A1594      26.952  29.664  21.533  1.00  0.00           C  
ATOM   2532  C   THR A1594      28.092  30.368  22.219  1.00  0.00           C  
ATOM   2533  O   THR A1594      29.246  30.016  22.027  1.00  0.00           O  
ATOM   2534  CB  THR A1594      26.201  28.974  22.627  1.00  0.00           C  
ATOM   2535  OG1 THR A1594      27.121  28.152  23.349  1.00  0.00           O  
ATOM   2536  CG2 THR A1594      25.099  28.122  22.066  1.00  0.00           C  
ATOM   2537  N   LYS A1596      27.769  31.337  23.065  1.00  0.00           N  
ATOM   2538  CA  LYS A1596      28.818  32.034  23.765  1.00  0.00           C  
ATOM   2539  C   LYS A1596      29.034  31.378  25.089  1.00  0.00           C  
ATOM   2540  O   LYS A1596      29.862  31.819  25.866  1.00  0.00           O  
ATOM   2541  CB  LYS A1596      28.506  33.518  23.921  1.00  0.00           C  
ATOM   2542  CG  LYS A1596      28.828  34.313  22.665  1.00  0.00           C  
ATOM   2543  CD  LYS A1596      29.080  35.793  22.928  1.00  0.00           C  
ATOM   2544  CE  LYS A1596      30.096  36.329  21.923  1.00  0.00           C  
ATOM   2545  NZ  LYS A1596      30.168  37.818  21.873  1.00  0.00           N  
ATOM   2546  N   GLN A1601      28.328  30.280  25.317  1.00  0.00           N  
ATOM   2547  CA  GLN A1601      28.437  29.540  26.569  1.00  0.00           C  
ATOM   2548  C   GLN A1601      29.613  28.586  26.611  1.00  0.00           C  
ATOM   2549  O   GLN A1601      29.907  27.944  25.610  1.00  0.00           O  
ATOM   2550  CB  GLN A1601      27.210  28.682  26.768  1.00  0.00           C  
ATOM   2551  CG  GLN A1601      25.975  29.376  27.187  1.00  0.00           C  
ATOM   2552  CD  GLN A1601      25.095  28.395  27.902  1.00  0.00           C  
ATOM   2553  OE1 GLN A1601      24.071  27.956  27.369  1.00  0.00           O  
ATOM   2554  NE2 GLN A1601      25.538  27.964  29.090  1.00  0.00           N  
ATOM   2555  N   ASP A1602      30.234  28.436  27.780  1.00  0.00           N  
ATOM   2556  CA  ASP A1602      31.342  27.487  27.949  1.00  0.00           C  
ATOM   2557  C   ASP A1602      30.697  26.094  27.921  1.00  0.00           C  
ATOM   2558  O   ASP A1602      29.572  25.919  28.415  1.00  0.00           O  
ATOM   2559  CB  ASP A1602      32.072  27.724  29.271  1.00  0.00           C  
ATOM   2560  CG  ASP A1602      32.738  29.082  29.326  1.00  0.00           C  
ATOM   2561  OD1 ASP A1602      33.411  29.439  28.326  1.00  0.00           O  
ATOM   2562  OD2 ASP A1602      32.578  29.793  30.354  1.00  0.00           O  
ATOM   2563  N   ASN A1603      31.397  25.112  27.351  1.00  0.00           N  
ATOM   2564  CA  ASN A1603      30.838  23.772  27.211  1.00  0.00           C  
ATOM   2565  C   ASN A1603      31.878  22.689  27.182  1.00  0.00           C  
ATOM   2566  O   ASN A1603      33.003  22.913  26.750  1.00  0.00           O  
ATOM   2567  CB  ASN A1603      30.113  23.677  25.887  1.00  0.00           C  
ATOM   2568  CG  ASN A1603      31.057  23.795  24.738  1.00  0.00           C  
ATOM   2569  OD1 ASN A1603      31.363  22.818  24.060  1.00  0.00           O  
ATOM   2570  ND2 ASN A1603      31.583  24.994  24.543  1.00  0.00           N  
ATOM   2571  N   THR A1604      31.425  21.481  27.487  1.00  0.00           N  
ATOM   2572  CA  THR A1604      32.261  20.293  27.500  1.00  0.00           C  
ATOM   2573  C   THR A1604      31.380  19.112  27.092  1.00  0.00           C  
ATOM   2574  O   THR A1604      30.625  18.594  27.910  1.00  0.00           O  
ATOM   2575  CB  THR A1604      32.789  20.024  28.899  1.00  0.00           C  
ATOM   2576  OG1 THR A1604      33.018  21.269  29.574  1.00  0.00           O  
ATOM   2577  CG2 THR A1604      34.090  19.261  28.818  1.00  0.00           C  
ATOM   2578  N   ILE A1613      31.440  18.720  25.826  1.00  0.00           N  
ATOM   2579  CA  ILE A1613      30.637  17.621  25.335  1.00  0.00           C  
ATOM   2580  C   ILE A1613      31.091  16.281  25.891  1.00  0.00           C  
ATOM   2581  O   ILE A1613      32.292  16.017  26.024  1.00  0.00           O  
ATOM   2582  CB  ILE A1613      30.680  17.588  23.815  1.00  0.00           C  
ATOM   2583  CG1 ILE A1613      29.710  18.619  23.263  1.00  0.00           C  
ATOM   2584  CG2 ILE A1613      30.284  16.220  23.286  1.00  0.00           C  
ATOM   2585  CD1 ILE A1613      29.724  19.899  23.992  1.00  0.00           C  
ATOM   2586  N   GLU A1614      30.123  15.448  26.251  1.00  0.00           N  
ATOM   2587  CA  GLU A1614      30.431  14.126  26.771  1.00  0.00           C  
ATOM   2588  C   GLU A1614      30.756  13.256  25.561  1.00  0.00           C  
ATOM   2589  O   GLU A1614      30.422  13.599  24.428  1.00  0.00           O  
ATOM   2590  CB  GLU A1614      29.230  13.528  27.514  1.00  0.00           C  
ATOM   2591  CG  GLU A1614      28.881  14.181  28.854  1.00  0.00           C  
ATOM   2592  CD  GLU A1614      27.625  13.585  29.522  1.00  0.00           C  
ATOM   2593  OE1 GLU A1614      26.707  13.142  28.790  1.00  0.00           O  
ATOM   2594  OE2 GLU A1614      27.552  13.569  30.780  1.00  0.00           O  
ATOM   2595  N   MET A1615      31.368  12.109  25.812  1.00  0.00           N  
ATOM   2596  CA  MET A1615      31.721  11.187  24.753  1.00  0.00           C  
ATOM   2597  C   MET A1615      30.479  10.605  24.108  1.00  0.00           C  
ATOM   2598  O   MET A1615      30.362  10.556  22.890  1.00  0.00           O  
ATOM   2599  CB  MET A1615      32.552  10.055  25.329  1.00  0.00           C  
ATOM   2600  CG  MET A1615      33.914  10.484  25.763  1.00  0.00           C  
ATOM   2601  SD  MET A1615      34.844  10.952  24.324  1.00  0.00           S  
ATOM   2602  CE  MET A1615      36.521  10.526  24.895  1.00  0.00           C  
ATOM   2603  N   ALA A1616      29.532  10.183  24.932  1.00  0.00           N  
ATOM   2604  CA  ALA A1616      28.301   9.586  24.438  1.00  0.00           C  
ATOM   2605  C   ALA A1616      27.633  10.389  23.336  1.00  0.00           C  
ATOM   2606  O   ALA A1616      26.790   9.868  22.609  1.00  0.00           O  
ATOM   2607  CB  ALA A1616      27.338   9.363  25.571  1.00  0.00           C  
ATOM   2608  N   SER A1617      27.968  11.667  23.236  1.00  0.00           N  
ATOM   2609  CA  SER A1617      27.396  12.477  22.183  1.00  0.00           C  
ATOM   2610  C   SER A1617      28.102  12.049  20.906  1.00  0.00           C  
ATOM   2611  O   SER A1617      27.510  11.397  20.048  1.00  0.00           O  
ATOM   2612  CB  SER A1617      27.627  13.955  22.455  1.00  0.00           C  
ATOM   2613  OG  SER A1617      26.464  14.697  22.121  1.00  0.00           O  
ATOM   2614  N   LEU A1619      29.398  12.316  20.835  1.00  0.00           N  
ATOM   2615  CA  LEU A1619      30.181  11.942  19.666  1.00  0.00           C  
ATOM   2616  C   LEU A1619      29.922  10.486  19.318  1.00  0.00           C  
ATOM   2617  O   LEU A1619      29.888  10.102  18.147  1.00  0.00           O  
ATOM   2618  CB  LEU A1619      31.651  12.090  19.974  1.00  0.00           C  
ATOM   2619  CG  LEU A1619      32.594  12.511  18.869  1.00  0.00           C  
ATOM   2620  CD1 LEU A1619      34.013  12.287  19.378  1.00  0.00           C  
ATOM   2621  CD2 LEU A1619      32.341  11.723  17.617  1.00  0.00           C  
ATOM   2622  N   GLU A1620      29.728   9.679  20.351  1.00  0.00           N  
ATOM   2623  CA  GLU A1620      29.492   8.264  20.162  1.00  0.00           C  
ATOM   2624  C   GLU A1620      28.166   8.033  19.510  1.00  0.00           C  
ATOM   2625  O   GLU A1620      28.102   7.433  18.446  1.00  0.00           O  
ATOM   2626  CB  GLU A1620      29.564   7.527  21.487  1.00  0.00           C  
ATOM   2627  CG  GLU A1620      30.932   7.633  22.114  1.00  0.00           C  
ATOM   2628  CD  GLU A1620      31.124   6.700  23.280  1.00  0.00           C  
ATOM   2629  OE1 GLU A1620      30.113   6.286  23.909  1.00  0.00           O  
ATOM   2630  OE2 GLU A1620      32.303   6.391  23.564  1.00  0.00           O  
ATOM   2631  N   SER A1621      27.113   8.553  20.125  1.00  0.00           N  
ATOM   2632  CA  SER A1621      25.778   8.388  19.593  1.00  0.00           C  
ATOM   2633  C   SER A1621      25.794   8.636  18.106  1.00  0.00           C  
ATOM   2634  O   SER A1621      25.194   7.885  17.339  1.00  0.00           O  
ATOM   2635  CB  SER A1621      24.812   9.375  20.239  1.00  0.00           C  
ATOM   2636  OG  SER A1621      23.585   9.428  19.518  1.00  0.00           O  
ATOM   2637  N   CYS A1622      26.557   9.642  17.698  1.00  0.00           N  
ATOM   2638  CA  CYS A1622      26.627  10.014  16.301  1.00  0.00           C  
ATOM   2639  C   CYS A1622      27.124   8.956  15.337  1.00  0.00           C  
ATOM   2640  O   CYS A1622      26.414   8.607  14.381  1.00  0.00           O  
ATOM   2641  CB  CYS A1622      27.396  11.316  16.148  1.00  0.00           C  
ATOM   2642  SG  CYS A1622      26.454  12.699  16.813  1.00  0.00           S  
ATOM   2643  N   ILE A1632      28.325   8.435  15.570  1.00  0.00           N  
ATOM   2644  CA  ILE A1632      28.852   7.413  14.680  1.00  0.00           C  
ATOM   2645  C   ILE A1632      27.890   6.249  14.635  1.00  0.00           C  
ATOM   2646  O   ILE A1632      27.588   5.737  13.561  1.00  0.00           O  
ATOM   2647  CB  ILE A1632      30.229   6.912  15.098  1.00  0.00           C  
ATOM   2648  CG1 ILE A1632      30.720   5.921  14.051  1.00  0.00           C  
ATOM   2649  CG2 ILE A1632      30.192   6.263  16.460  1.00  0.00           C  
ATOM   2650  CD1 ILE A1632      30.680   6.466  12.611  1.00  0.00           C  
ATOM   2651  N   ARG A1635      27.363   5.882  15.800  1.00  0.00           N  
ATOM   2652  CA  ARG A1635      26.413   4.784  15.900  1.00  0.00           C  
ATOM   2653  C   ARG A1635      25.189   5.004  15.027  1.00  0.00           C  
ATOM   2654  O   ARG A1635      24.849   4.152  14.225  1.00  0.00           O  
ATOM   2655  CB  ARG A1635      26.006   4.534  17.351  1.00  0.00           C  
ATOM   2656  CG  ARG A1635      27.035   3.750  18.150  1.00  0.00           C  
ATOM   2657  CD  ARG A1635      26.535   3.505  19.557  1.00  0.00           C  
ATOM   2658  NE  ARG A1635      27.548   2.857  20.371  1.00  0.00           N  
ATOM   2659  CZ  ARG A1635      27.952   3.296  21.558  1.00  0.00           C  
ATOM   2660  NH1 ARG A1635      27.433   4.402  22.089  1.00  0.00           N  
ATOM   2661  NH2 ARG A1635      28.881   2.621  22.221  1.00  0.00           N  
ATOM   2662  N   GLU A1636      24.547   6.150  15.159  1.00  0.00           N  
ATOM   2663  CA  GLU A1636      23.382   6.438  14.344  1.00  0.00           C  
ATOM   2664  C   GLU A1636      23.720   6.175  12.867  1.00  0.00           C  
ATOM   2665  O   GLU A1636      22.986   5.488  12.160  1.00  0.00           O  
ATOM   2666  CB  GLU A1636      22.957   7.893  14.543  1.00  0.00           C  
ATOM   2667  CG  GLU A1636      21.739   8.312  13.731  1.00  0.00           C  
ATOM   2668  CD  GLU A1636      21.510   9.819  13.737  1.00  0.00           C  
ATOM   2669  OE1 GLU A1636      22.404  10.564  13.248  1.00  0.00           O  
ATOM   2670  OE2 GLU A1636      20.428  10.249  14.217  1.00  0.00           O  
ATOM   2671  N   ASP A1637      24.864   6.662  12.418  1.00  0.00           N  
ATOM   2672  CA  ASP A1637      25.257   6.461  11.039  1.00  0.00           C  
ATOM   2673  C   ASP A1637      25.454   4.981  10.761  1.00  0.00           C  
ATOM   2674  O   ASP A1637      24.723   4.381   9.980  1.00  0.00           O  
ATOM   2675  CB  ASP A1637      26.560   7.213  10.766  1.00  0.00           C  
ATOM   2676  CG  ASP A1637      27.004   7.130   9.320  1.00  0.00           C  
ATOM   2677  OD1 ASP A1637      26.580   6.208   8.600  1.00  0.00           O  
ATOM   2678  OD2 ASP A1637      27.781   8.002   8.890  1.00  0.00           O  
ATOM   2679  N   LEU A1638      26.470   4.405  11.387  1.00  0.00           N  
ATOM   2680  CA  LEU A1638      26.822   3.002  11.183  1.00  0.00           C  
ATOM   2681  C   LEU A1638      25.728   1.965  11.411  1.00  0.00           C  
ATOM   2682  O   LEU A1638      25.604   1.012  10.643  1.00  0.00           O  
ATOM   2683  CB  LEU A1638      28.084   2.652  11.972  1.00  0.00           C  
ATOM   2684  CG  LEU A1638      29.337   2.885  11.139  1.00  0.00           C  
ATOM   2685  CD1 LEU A1638      29.201   4.138  10.316  1.00  0.00           C  
ATOM   2686  CD2 LEU A1638      30.541   2.964  12.008  1.00  0.00           C  
ATOM   2687  N   ASN A1639      24.927   2.145  12.448  1.00  0.00           N  
ATOM   2688  CA  ASN A1639      23.858   1.205  12.715  1.00  0.00           C  
ATOM   2689  C   ASN A1639      23.032   1.067  11.462  1.00  0.00           C  
ATOM   2690  O   ASN A1639      22.667  -0.034  11.068  1.00  0.00           O  
ATOM   2691  CB  ASN A1639      22.972   1.696  13.862  1.00  0.00           C  
ATOM   2692  CG  ASN A1639      21.575   1.099  13.819  1.00  0.00           C  
ATOM   2693  OD1 ASN A1639      21.302   0.049  14.409  1.00  0.00           O  
ATOM   2694  ND2 ASN A1639      20.681   1.770  13.107  1.00  0.00           N  
ATOM   2695  N   GLU A1640      22.790   2.189  10.802  1.00  0.00           N  
ATOM   2696  CA  GLU A1640      21.983   2.182   9.598  1.00  0.00           C  
ATOM   2697  C   GLU A1640      22.712   1.751   8.317  1.00  0.00           C  
ATOM   2698  O   GLU A1640      22.073   1.215   7.411  1.00  0.00           O  
ATOM   2699  CB  GLU A1640      21.319   3.552   9.411  1.00  0.00           C  
ATOM   2700  CG  GLU A1640      19.821   3.519   9.100  1.00  0.00           C  
ATOM   2701  CD  GLU A1640      19.504   3.127   7.655  1.00  0.00           C  
ATOM   2702  OE1 GLU A1640      20.264   3.516   6.738  1.00  0.00           O  
ATOM   2703  OE2 GLU A1640      18.479   2.442   7.428  1.00  0.00           O  
ATOM   2704  N   ASN A1641      24.036   1.883   8.257  1.00  0.00           N  
ATOM   2705  CA  ASN A1641      24.737   1.529   7.019  1.00  0.00           C  
ATOM   2706  C   ASN A1641      25.662   0.333   7.025  1.00  0.00           C  
ATOM   2707  O   ASN A1641      25.789  -0.361   6.025  1.00  0.00           O  
ATOM   2708  CB  ASN A1641      25.523   2.722   6.487  1.00  0.00           C  
ATOM   2709  CG  ASN A1641      24.654   3.918   6.226  1.00  0.00           C  
ATOM   2710  OD1 ASN A1641      23.561   3.800   5.679  1.00  0.00           O  
ATOM   2711  ND2 ASN A1641      25.138   5.090   6.607  1.00  0.00           N  
ATOM   2712  N   ALA A1642      26.377   0.132   8.114  1.00  0.00           N  
ATOM   2713  CA  ALA A1642      27.298  -0.983   8.181  1.00  0.00           C  
ATOM   2714  C   ALA A1642      26.597  -2.330   8.205  1.00  0.00           C  
ATOM   2715  O   ALA A1642      25.610  -2.555   8.920  1.00  0.00           O  
ATOM   2716  CB  ALA A1642      28.219  -0.852   9.376  1.00  0.00           C  
ATOM   2717  N   PRO A1662      27.049  -3.217   7.334  1.00  0.00           N  
ATOM   2718  CA  PRO A1662      26.523  -4.568   7.206  1.00  0.00           C  
ATOM   2719  C   PRO A1662      27.218  -5.333   8.312  1.00  0.00           C  
ATOM   2720  O   PRO A1662      28.407  -5.092   8.595  1.00  0.00           O  
ATOM   2721  CB  PRO A1662      27.020  -4.988   5.836  1.00  0.00           C  
ATOM   2722  CG  PRO A1662      28.349  -4.261   5.744  1.00  0.00           C  
ATOM   2723  CD  PRO A1662      27.994  -2.902   6.252  1.00  0.00           C  
ATOM   2724  N   ARG A1663      26.465  -6.202   8.969  1.00  0.00           N  
ATOM   2725  CA  ARG A1663      26.983  -6.974  10.077  1.00  0.00           C  
ATOM   2726  C   ARG A1663      27.893  -8.090   9.611  1.00  0.00           C  
ATOM   2727  O   ARG A1663      27.903  -8.424   8.436  1.00  0.00           O  
ATOM   2728  CB  ARG A1663      25.829  -7.508  10.901  1.00  0.00           C  
ATOM   2729  CG  ARG A1663      25.034  -6.403  11.599  1.00  0.00           C  
ATOM   2730  CD  ARG A1663      24.344  -5.433  10.625  1.00  0.00           C  
ATOM   2731  NE  ARG A1663      24.661  -4.034  10.920  1.00  0.00           N  
ATOM   2732  CZ  ARG A1663      23.800  -3.148  11.420  1.00  0.00           C  
ATOM   2733  NH1 ARG A1663      22.548  -3.486  11.687  1.00  0.00           N  
ATOM   2734  NH2 ARG A1663      24.197  -1.913  11.671  1.00  0.00           N  
ATOM   2735  N   ALA A1664      28.744  -8.579  10.504  1.00  0.00           N  
ATOM   2736  CA  ALA A1664      29.663  -9.663  10.182  1.00  0.00           C  
ATOM   2737  C   ALA A1664      29.871 -10.428  11.457  1.00  0.00           C  
ATOM   2738  O   ALA A1664      29.295 -10.095  12.492  1.00  0.00           O  
ATOM   2739  CB  ALA A1664      31.000  -9.146   9.662  1.00  0.00           C  
ATOM   2740  N   MET A1665      30.772 -11.395  11.411  1.00  0.00           N  
ATOM   2741  CA  MET A1665      31.021 -12.229  12.564  1.00  0.00           C  
ATOM   2742  C   MET A1665      32.432 -12.156  13.015  1.00  0.00           C  
ATOM   2743  O   MET A1665      33.358 -12.396  12.243  1.00  0.00           O  
ATOM   2744  CB  MET A1665      30.701 -13.672  12.223  1.00  0.00           C  
ATOM   2745  CG  MET A1665      29.299 -13.824  11.726  1.00  0.00           C  
ATOM   2746  SD  MET A1665      28.170 -13.297  13.002  1.00  0.00           S  
ATOM   2747  CE  MET A1665      28.404 -14.725  14.051  1.00  0.00           C  
ATOM   2748  N   ALA A1666      32.607 -11.816  14.273  1.00  0.00           N  
ATOM   2749  CA  ALA A1666      33.944 -11.766  14.809  1.00  0.00           C  
ATOM   2750  C   ALA A1666      33.872 -12.243  16.236  1.00  0.00           C  
ATOM   2751  O   ALA A1666      32.828 -12.114  16.892  1.00  0.00           O  
ATOM   2752  CB  ALA A1666      34.487 -10.370  14.744  1.00  0.00           C  
ATOM   2753  N   VAL A1667      34.956 -12.856  16.690  1.00  0.00           N  
ATOM   2754  CA  VAL A1667      35.035 -13.355  18.048  1.00  0.00           C  
ATOM   2755  C   VAL A1667      36.355 -12.812  18.571  1.00  0.00           C  
ATOM   2756  O   VAL A1667      37.419 -13.143  18.040  1.00  0.00           O  
ATOM   2757  CB  VAL A1667      34.952 -14.904  18.053  1.00  0.00           C  
ATOM   2758  CG1 VAL A1667      35.556 -15.484  19.324  1.00  0.00           C  
ATOM   2759  CG2 VAL A1667      33.473 -15.344  17.889  1.00  0.00           C  
ATOM   2760  N   ILE A1668      36.256 -11.910  19.550  1.00  0.00           N  
ATOM   2761  CA  ILE A1668      37.417 -11.231  20.139  1.00  0.00           C  
ATOM   2762  C   ILE A1668      38.217 -12.124  21.110  1.00  0.00           C  
ATOM   2763  O   ILE A1668      39.450 -12.188  21.044  1.00  0.00           O  
ATOM   2764  CB  ILE A1668      37.005  -9.851  20.805  1.00  0.00           C  
ATOM   2765  CG1 ILE A1668      36.340  -8.913  19.790  1.00  0.00           C  
ATOM   2766  CG2 ILE A1668      38.229  -9.086  21.267  1.00  0.00           C  
ATOM   2767  CD1 ILE A1668      35.055  -9.417  19.216  1.00  0.00           C  
ATOM   2768  N   ASP A1669      37.537 -12.743  22.066  1.00  0.00           N  
ATOM   2769  CA  ASP A1669      38.228 -13.660  22.964  1.00  0.00           C  
ATOM   2770  C   ASP A1669      37.755 -15.026  22.508  1.00  0.00           C  
ATOM   2771  O   ASP A1669      36.546 -15.271  22.419  1.00  0.00           O  
ATOM   2772  CB  ASP A1669      37.901 -13.389  24.427  1.00  0.00           C  
ATOM   2773  CG  ASP A1669      38.711 -12.240  24.985  1.00  0.00           C  
ATOM   2774  OD1 ASP A1669      39.929 -12.174  24.682  1.00  0.00           O  
ATOM   2775  OD2 ASP A1669      38.129 -11.392  25.699  1.00  0.00           O  
ATOM   2776  N   PRO A1670      38.696 -15.941  22.230  1.00  0.00           N  
ATOM   2777  CA  PRO A1670      38.137 -17.215  21.778  1.00  0.00           C  
ATOM   2778  C   PRO A1670      38.538 -18.500  22.497  1.00  0.00           C  
ATOM   2779  O   PRO A1670      39.720 -18.777  22.753  1.00  0.00           O  
ATOM   2780  CB  PRO A1670      38.560 -17.245  20.318  1.00  0.00           C  
ATOM   2781  CG  PRO A1670      39.921 -16.594  20.370  1.00  0.00           C  
ATOM   2782  CD  PRO A1670      39.687 -15.420  21.271  1.00  0.00           C  
ATOM   2783  N   VAL A1671      37.528 -19.302  22.786  1.00  0.00           N  
ATOM   2784  CA  VAL A1671      37.719 -20.582  23.439  1.00  0.00           C  
ATOM   2785  C   VAL A1671      37.104 -21.554  22.418  1.00  0.00           C  
ATOM   2786  O   VAL A1671      36.062 -21.239  21.800  1.00  0.00           O  
ATOM   2787  CB  VAL A1671      36.993 -20.603  24.826  1.00  0.00           C  
ATOM   2788  CG1 VAL A1671      35.470 -20.774  24.672  1.00  0.00           C  
ATOM   2789  CG2 VAL A1671      37.598 -21.654  25.728  1.00  0.00           C  
ATOM   2790  N   LYS A1672      37.780 -22.680  22.168  1.00  0.00           N  
ATOM   2791  CA  LYS A1672      37.290 -23.652  21.178  1.00  0.00           C  
ATOM   2792  C   LYS A1672      36.040 -24.420  21.593  1.00  0.00           C  
ATOM   2793  O   LYS A1672      35.970 -24.949  22.693  1.00  0.00           O  
ATOM   2794  CB  LYS A1672      38.408 -24.630  20.755  1.00  0.00           C  
ATOM   2795  CG  LYS A1672      37.984 -25.582  19.629  1.00  0.00           C  
ATOM   2796  CD  LYS A1672      39.161 -26.237  18.936  1.00  0.00           C  
ATOM   2797  CE  LYS A1672      39.727 -25.352  17.844  1.00  0.00           C  
ATOM   2798  NZ  LYS A1672      40.731 -26.053  16.974  1.00  0.00           N  
ATOM   2799  N   LEU A1673      35.044 -24.463  20.722  1.00  0.00           N  
ATOM   2800  CA  LEU A1673      33.825 -25.200  21.019  1.00  0.00           C  
ATOM   2801  C   LEU A1673      33.606 -26.286  19.972  1.00  0.00           C  
ATOM   2802  O   LEU A1673      33.355 -25.992  18.790  1.00  0.00           O  
ATOM   2803  CB  LEU A1673      32.621 -24.273  21.097  1.00  0.00           C  
ATOM   2804  CG  LEU A1673      31.231 -24.909  21.129  1.00  0.00           C  
ATOM   2805  CD1 LEU A1673      30.282 -23.954  21.808  1.00  0.00           C  
ATOM   2806  CD2 LEU A1673      30.729 -25.265  19.723  1.00  0.00           C  
ATOM   2807  N   VAL A1684      33.660 -27.534  20.444  1.00  0.00           N  
ATOM   2808  CA  VAL A1684      33.503 -28.748  19.629  1.00  0.00           C  
ATOM   2809  C   VAL A1684      32.135 -29.441  19.726  1.00  0.00           C  
ATOM   2810  O   VAL A1684      31.784 -29.997  20.777  1.00  0.00           O  
ATOM   2811  CB  VAL A1684      34.576 -29.811  20.009  1.00  0.00           C  
ATOM   2812  CG1 VAL A1684      35.936 -29.445  19.448  1.00  0.00           C  
ATOM   2813  CG2 VAL A1684      34.679 -29.916  21.510  1.00  0.00           C  
ATOM   2814  N   ILE A1685      31.359 -29.398  18.645  1.00  0.00           N  
ATOM   2815  CA  ILE A1685      30.068 -30.079  18.612  1.00  0.00           C  
ATOM   2816  C   ILE A1685      30.358 -31.527  18.178  1.00  0.00           C  
ATOM   2817  O   ILE A1685      30.462 -31.822  16.978  1.00  0.00           O  
ATOM   2818  CB  ILE A1685      29.083 -29.455  17.596  1.00  0.00           C  
ATOM   2819  CG1 ILE A1685      28.968 -27.947  17.803  1.00  0.00           C  
ATOM   2820  CG2 ILE A1685      27.705 -30.077  17.762  1.00  0.00           C  
ATOM   2821  CD1 ILE A1685      28.095 -27.266  16.756  1.00  0.00           C  
ATOM   2822  N   GLU A1688      30.515 -32.421  19.155  1.00  0.00           N  
ATOM   2823  CA  GLU A1688      30.799 -33.833  18.876  1.00  0.00           C  
ATOM   2824  C   GLU A1688      29.662 -34.506  18.098  1.00  0.00           C  
ATOM   2825  O   GLU A1688      29.867 -35.527  17.448  1.00  0.00           O  
ATOM   2826  CB  GLU A1688      31.073 -34.612  20.178  1.00  0.00           C  
ATOM   2827  CG  GLU A1688      32.200 -34.043  21.052  1.00  0.00           C  
ATOM   2828  CD  GLU A1688      32.824 -35.078  21.995  1.00  0.00           C  
ATOM   2829  OE1 GLU A1688      32.331 -35.236  23.141  1.00  0.00           O  
ATOM   2830  OE2 GLU A1688      33.829 -35.710  21.584  1.00  0.00           O  
ATOM   2831  N   ASN A1689      28.461 -33.939  18.189  1.00  0.00           N  
ATOM   2832  CA  ASN A1689      27.298 -34.470  17.493  1.00  0.00           C  
ATOM   2833  C   ASN A1689      27.336 -34.096  16.009  1.00  0.00           C  
ATOM   2834  O   ASN A1689      26.469 -34.512  15.236  1.00  0.00           O  
ATOM   2835  CB  ASN A1689      26.022 -33.930  18.137  1.00  0.00           C  
ATOM   2836  CG  ASN A1689      24.760 -34.494  17.503  1.00  0.00           C  
ATOM   2837  OD1 ASN A1689      24.204 -33.906  16.579  1.00  0.00           O  
ATOM   2838  ND2 ASN A1689      24.293 -35.632  18.009  1.00  0.00           N  
ATOM   2839  N   TYR A1690      28.344 -33.316  15.610  1.00  0.00           N  
ATOM   2840  CA  TYR A1690      28.487 -32.886  14.218  1.00  0.00           C  
ATOM   2841  C   TYR A1690      29.341 -33.831  13.383  1.00  0.00           C  
ATOM   2842  O   TYR A1690      30.543 -33.974  13.622  1.00  0.00           O  
ATOM   2843  CB  TYR A1690      29.084 -31.470  14.132  1.00  0.00           C  
ATOM   2844  CG  TYR A1690      29.010 -30.861  12.739  1.00  0.00           C  
ATOM   2845  CD1 TYR A1690      27.791 -30.430  12.213  1.00  0.00           C  
ATOM   2846  CD2 TYR A1690      30.147 -30.745  11.938  1.00  0.00           C  
ATOM   2847  CE1 TYR A1690      27.702 -29.914  10.939  1.00  0.00           C  
ATOM   2848  CE2 TYR A1690      30.065 -30.228  10.655  1.00  0.00           C  
ATOM   2849  CZ  TYR A1690      28.842 -29.816  10.172  1.00  0.00           C  
ATOM   2850  OH  TYR A1690      28.753 -29.307   8.913  1.00  0.00           O  
ATOM   2851  N   GLN A1691      28.723 -34.480  12.405  1.00  0.00           N  
ATOM   2852  CA  GLN A1691      29.465 -35.371  11.526  1.00  0.00           C  
ATOM   2853  C   GLN A1691      29.670 -34.608  10.213  1.00  0.00           C  
ATOM   2854  O   GLN A1691      28.768 -33.890   9.757  1.00  0.00           O  
ATOM   2855  CB  GLN A1691      28.718 -36.711  11.320  1.00  0.00           C  
ATOM   2856  CG  GLN A1691      27.885 -36.860  10.035  1.00  0.00           C  
ATOM   2857  CD  GLN A1691      26.547 -36.115  10.053  1.00  0.00           C  
ATOM   2858  OE1 GLN A1691      26.360 -35.121  10.773  1.00  0.00           O  
ATOM   2859  NE2 GLN A1691      25.610 -36.591   9.236  1.00  0.00           N  
ATOM   2860  N   GLY A1694      30.879 -34.688   9.661  1.00  0.00           N  
ATOM   2861  CA  GLY A1694      31.154 -34.002   8.410  1.00  0.00           C  
ATOM   2862  C   GLY A1694      32.321 -33.037   8.447  1.00  0.00           C  
ATOM   2863  O   GLY A1694      33.168 -33.108   9.342  1.00  0.00           O  
ATOM   2864  N   GLU A1695      32.353 -32.129   7.472  1.00  0.00           N  
ATOM   2865  CA  GLU A1695      33.422 -31.140   7.352  1.00  0.00           C  
ATOM   2866  C   GLU A1695      32.903 -29.719   7.188  1.00  0.00           C  
ATOM   2867  O   GLU A1695      33.642 -28.810   6.800  1.00  0.00           O  
ATOM   2868  CB  GLU A1695      34.317 -31.495   6.166  1.00  0.00           C  
ATOM   2869  CG  GLU A1695      35.021 -32.834   6.300  1.00  0.00           C  
ATOM   2870  CD  GLU A1695      36.093 -32.823   7.386  1.00  0.00           C  
ATOM   2871  OE1 GLU A1695      37.286 -32.717   7.026  1.00  0.00           O  
ATOM   2872  OE2 GLU A1695      35.750 -32.921   8.591  1.00  0.00           O  
ATOM   2873  N   GLY A1698      31.633 -29.530   7.512  1.00  0.00           N  
ATOM   2874  CA  GLY A1698      31.030 -28.222   7.386  1.00  0.00           C  
ATOM   2875  C   GLY A1698      29.889 -28.250   6.391  1.00  0.00           C  
ATOM   2876  O   GLY A1698      29.494 -29.317   5.910  1.00  0.00           O  
ATOM   2877  N   GLU A1708      29.341 -27.072   6.116  1.00  0.00           N  
ATOM   2878  CA  GLU A1708      28.242 -26.898   5.174  1.00  0.00           C  
ATOM   2879  C   GLU A1708      28.271 -25.428   4.780  1.00  0.00           C  
ATOM   2880  O   GLU A1708      29.339 -24.910   4.443  1.00  0.00           O  
ATOM   2881  CB  GLU A1708      26.913 -27.268   5.824  1.00  0.00           C  
ATOM   2882  CG  GLU A1708      26.737 -26.637   7.172  1.00  0.00           C  
ATOM   2883  CD  GLU A1708      25.385 -26.901   7.742  1.00  0.00           C  
ATOM   2884  OE1 GLU A1708      25.299 -27.625   8.762  1.00  0.00           O  
ATOM   2885  OE2 GLU A1708      24.412 -26.380   7.163  1.00  0.00           O  
ATOM   2886  N   MET A1716      27.140 -24.731   4.872  1.00  0.00           N  
ATOM   2887  CA  MET A1716      27.130 -23.322   4.494  1.00  0.00           C  
ATOM   2888  C   MET A1716      25.884 -22.584   4.985  1.00  0.00           C  
ATOM   2889  O   MET A1716      24.791 -22.753   4.430  1.00  0.00           O  
ATOM   2890  CB  MET A1716      27.272 -23.210   2.965  1.00  0.00           C  
ATOM   2891  CG  MET A1716      28.018 -21.976   2.444  1.00  0.00           C  
ATOM   2892  SD  MET A1716      29.692 -21.584   3.105  1.00  0.00           S  
ATOM   2893  CE  MET A1716      30.705 -22.806   2.314  1.00  0.00           C  
ATOM   2894  N   VAL A1717      26.057 -21.766   6.024  1.00  0.00           N  
ATOM   2895  CA  VAL A1717      24.957 -20.995   6.586  1.00  0.00           C  
ATOM   2896  C   VAL A1717      24.813 -19.593   5.986  1.00  0.00           C  
ATOM   2897  O   VAL A1717      25.793 -18.872   5.787  1.00  0.00           O  
ATOM   2898  CB  VAL A1717      25.060 -20.923   8.093  1.00  0.00           C  
ATOM   2899  CG1 VAL A1717      24.844 -22.300   8.676  1.00  0.00           C  
ATOM   2900  CG2 VAL A1717      26.414 -20.416   8.489  1.00  0.00           C  
ATOM   2901  N   THR A1718      23.575 -19.255   5.641  1.00  0.00           N  
ATOM   2902  CA  THR A1718      23.223 -17.974   5.039  1.00  0.00           C  
ATOM   2903  C   THR A1718      22.968 -16.951   6.113  1.00  0.00           C  
ATOM   2904  O   THR A1718      22.059 -17.142   6.918  1.00  0.00           O  
ATOM   2905  CB  THR A1718      21.908 -18.096   4.234  1.00  0.00           C  
ATOM   2906  OG1 THR A1718      22.122 -18.922   3.082  1.00  0.00           O  
ATOM   2907  CG2 THR A1718      21.393 -16.725   3.797  1.00  0.00           C  
ATOM   2908  N   MET A1719      23.729 -15.856   6.100  1.00  0.00           N  
ATOM   2909  CA  MET A1719      23.563 -14.770   7.080  1.00  0.00           C  
ATOM   2910  C   MET A1719      23.245 -13.439   6.368  1.00  0.00           C  
ATOM   2911  O   MET A1719      23.744 -13.192   5.262  1.00  0.00           O  
ATOM   2912  CB  MET A1719      24.820 -14.623   7.935  1.00  0.00           C  
ATOM   2913  CG  MET A1719      25.238 -15.897   8.621  1.00  0.00           C  
ATOM   2914  SD  MET A1719      26.401 -15.580   9.926  1.00  0.00           S  
ATOM   2915  CE  MET A1719      26.739 -17.221  10.522  1.00  0.00           C  
ATOM   2916  N   PRO A1720      22.396 -12.578   6.975  1.00  0.00           N  
ATOM   2917  CA  PRO A1720      22.111 -11.324   6.269  1.00  0.00           C  
ATOM   2918  C   PRO A1720      23.198 -10.291   6.456  1.00  0.00           C  
ATOM   2919  O   PRO A1720      23.945 -10.333   7.438  1.00  0.00           O  
ATOM   2920  CB  PRO A1720      20.806 -10.848   6.917  1.00  0.00           C  
ATOM   2921  CG  PRO A1720      20.159 -12.110   7.362  1.00  0.00           C  
ATOM   2922  CD  PRO A1720      21.343 -12.836   7.971  1.00  0.00           C  
ATOM   2923  N   ASN A1721      23.293  -9.377   5.495  1.00  0.00           N  
ATOM   2924  CA  ASN A1721      24.271  -8.314   5.582  1.00  0.00           C  
ATOM   2925  C   ASN A1721      23.685  -7.272   6.509  1.00  0.00           C  
ATOM   2926  O   ASN A1721      24.414  -6.594   7.235  1.00  0.00           O  
ATOM   2927  CB  ASN A1721      24.567  -7.714   4.220  1.00  0.00           C  
ATOM   2928  CG  ASN A1721      25.529  -8.548   3.422  1.00  0.00           C  
ATOM   2929  OD1 ASN A1721      26.710  -8.666   3.759  1.00  0.00           O  
ATOM   2930  ND2 ASN A1721      25.034  -9.129   2.343  1.00  0.00           N  
ATOM   2931  N   HIS A1722      22.363  -7.133   6.483  1.00  0.00           N  
ATOM   2932  CA  HIS A1722      21.710  -6.194   7.380  1.00  0.00           C  
ATOM   2933  C   HIS A1722      20.303  -6.675   7.704  1.00  0.00           C  
ATOM   2934  O   HIS A1722      19.402  -6.575   6.878  1.00  0.00           O  
ATOM   2935  CB  HIS A1722      21.695  -4.776   6.814  1.00  0.00           C  
ATOM   2936  CG  HIS A1722      21.534  -3.714   7.864  1.00  0.00           C  
ATOM   2937  ND1 HIS A1722      22.597  -2.992   8.356  1.00  0.00           N  
ATOM   2938  CD2 HIS A1722      20.431  -3.249   8.499  1.00  0.00           C  
ATOM   2939  CE1 HIS A1722      22.156  -2.117   9.244  1.00  0.00           C  
ATOM   2940  NE2 HIS A1722      20.846  -2.255   9.353  1.00  0.00           N  
ATOM   2941  N   PRO A1723      20.103  -7.197   8.932  1.00  0.00           N  
ATOM   2942  CA  PRO A1723      18.869  -7.739   9.510  1.00  0.00           C  
ATOM   2943  C   PRO A1723      17.627  -6.854   9.474  1.00  0.00           C  
ATOM   2944  O   PRO A1723      16.530  -7.347   9.220  1.00  0.00           O  
ATOM   2945  CB  PRO A1723      19.291  -8.077  10.931  1.00  0.00           C  
ATOM   2946  CG  PRO A1723      20.689  -8.561  10.723  1.00  0.00           C  
ATOM   2947  CD  PRO A1723      21.248  -7.494   9.814  1.00  0.00           C  
ATOM   2948  N   ASN A1724      17.769  -5.565   9.750  1.00  0.00           N  
ATOM   2949  CA  ASN A1724      16.600  -4.698   9.703  1.00  0.00           C  
ATOM   2950  C   ASN A1724      16.470  -4.077   8.328  1.00  0.00           C  
ATOM   2951  O   ASN A1724      15.644  -3.203   8.103  1.00  0.00           O  
ATOM   2952  CB  ASN A1724      16.664  -3.621  10.778  1.00  0.00           C  
ATOM   2953  CG  ASN A1724      16.463  -4.180  12.169  1.00  0.00           C  
ATOM   2954  OD1 ASN A1724      17.064  -5.190  12.535  1.00  0.00           O  
ATOM   2955  ND2 ASN A1724      15.625  -3.520  12.958  1.00  0.00           N  
ATOM   2956  N   LYS A1725      17.295  -4.537   7.402  1.00  0.00           N  
ATOM   2957  CA  LYS A1725      17.268  -4.022   6.049  1.00  0.00           C  
ATOM   2958  C   LYS A1725      17.770  -5.110   5.110  1.00  0.00           C  
ATOM   2959  O   LYS A1725      18.942  -5.108   4.724  1.00  0.00           O  
ATOM   2960  CB  LYS A1725      18.169  -2.786   5.932  1.00  0.00           C  
ATOM   2961  CG  LYS A1725      17.749  -1.577   6.763  1.00  0.00           C  
ATOM   2962  CD  LYS A1725      18.806  -0.505   6.678  1.00  0.00           C  
ATOM   2963  CE  LYS A1725      19.017  -0.075   5.236  1.00  0.00           C  
ATOM   2964  NZ  LYS A1725      20.191   0.818   5.059  1.00  0.00           N  
ATOM   2965  N   PRO A1726      16.892  -6.061   4.730  1.00  0.00           N  
ATOM   2966  CA  PRO A1726      17.360  -7.116   3.822  1.00  0.00           C  
ATOM   2967  C   PRO A1726      17.857  -6.556   2.483  1.00  0.00           C  
ATOM   2968  O   PRO A1726      18.559  -7.241   1.741  1.00  0.00           O  
ATOM   2969  CB  PRO A1726      16.114  -7.997   3.651  1.00  0.00           C  
ATOM   2970  CG  PRO A1726      14.994  -7.030   3.784  1.00  0.00           C  
ATOM   2971  CD  PRO A1726      15.446  -6.210   4.980  1.00  0.00           C  
ATOM   2972  N   GLU A1727      17.526  -5.294   2.210  1.00  0.00           N  
ATOM   2973  CA  GLU A1727      17.921  -4.615   0.976  1.00  0.00           C  
ATOM   2974  C   GLU A1727      19.394  -4.838   0.617  1.00  0.00           C  
ATOM   2975  O   GLU A1727      19.765  -4.868  -0.550  1.00  0.00           O  
ATOM   2976  CB  GLU A1727      17.610  -3.105   1.054  1.00  0.00           C  
ATOM   2977  CG  GLU A1727      17.133  -2.561   2.415  1.00  0.00           C  
ATOM   2978  CD  GLU A1727      15.625  -2.709   2.655  1.00  0.00           C  
ATOM   2979  OE1 GLU A1727      15.049  -3.767   2.319  1.00  0.00           O  
ATOM   2980  OE2 GLU A1727      15.008  -1.763   3.197  1.00  0.00           O  
ATOM   2981  N   MET A1728      20.226  -5.031   1.629  1.00  0.00           N  
ATOM   2982  CA  MET A1728      21.649  -5.257   1.416  1.00  0.00           C  
ATOM   2983  C   MET A1728      21.975  -6.741   1.214  1.00  0.00           C  
ATOM   2984  O   MET A1728      23.115  -7.174   1.415  1.00  0.00           O  
ATOM   2985  CB  MET A1728      22.448  -4.678   2.588  1.00  0.00           C  
ATOM   2986  CG  MET A1728      22.293  -3.169   2.760  1.00  0.00           C  
ATOM   2987  SD  MET A1728      22.590  -2.620   4.442  1.00  0.00           S  
ATOM   2988  CE  MET A1728      24.374  -2.867   4.568  1.00  0.00           C  
ATOM   2989  N   GLY A1729      20.967  -7.517   0.827  1.00  0.00           N  
ATOM   2990  CA  GLY A1729      21.156  -8.935   0.576  1.00  0.00           C  
ATOM   2991  C   GLY A1729      21.759  -9.789   1.680  1.00  0.00           C  
ATOM   2992  O   GLY A1729      21.934  -9.341   2.826  1.00  0.00           O  
ATOM   2993  N   SER A1730      22.111 -11.020   1.302  1.00  0.00           N  
ATOM   2994  CA  SER A1730      22.682 -12.011   2.216  1.00  0.00           C  
ATOM   2995  C   SER A1730      23.940 -12.703   1.701  1.00  0.00           C  
ATOM   2996  O   SER A1730      24.117 -12.890   0.500  1.00  0.00           O  
ATOM   2997  CB  SER A1730      21.631 -13.069   2.555  1.00  0.00           C  
ATOM   2998  OG  SER A1730      20.529 -12.491   3.245  1.00  0.00           O  
ATOM   2999  N   ARG A1731      24.794 -13.112   2.628  1.00  0.00           N  
ATOM   3000  CA  ARG A1731      26.038 -13.761   2.267  1.00  0.00           C  
ATOM   3001  C   ARG A1731      26.067 -15.207   2.714  1.00  0.00           C  
ATOM   3002  O   ARG A1731      25.187 -15.673   3.447  1.00  0.00           O  
ATOM   3003  CB  ARG A1731      27.250 -13.003   2.849  1.00  0.00           C  
ATOM   3004  CG  ARG A1731      27.465 -13.186   4.357  1.00  0.00           C  
ATOM   3005  CD  ARG A1731      28.626 -12.358   4.931  1.00  0.00           C  
ATOM   3006  NE  ARG A1731      28.668 -12.443   6.390  1.00  0.00           N  
ATOM   3007  CZ  ARG A1731      27.683 -12.043   7.195  1.00  0.00           C  
ATOM   3008  NH1 ARG A1731      26.568 -11.516   6.690  1.00  0.00           N  
ATOM   3009  NH2 ARG A1731      27.789 -12.201   8.512  1.00  0.00           N  
ATOM   3010  N   GLN A1732      27.139 -15.881   2.321  1.00  0.00           N  
ATOM   3011  CA  GLN A1732      27.328 -17.279   2.632  1.00  0.00           C  
ATOM   3012  C   GLN A1732      28.542 -17.468   3.531  1.00  0.00           C  
ATOM   3013  O   GLN A1732      29.665 -17.059   3.188  1.00  0.00           O  
ATOM   3014  CB  GLN A1732      27.492 -18.054   1.325  1.00  0.00           C  
ATOM   3015  CG  GLN A1732      26.754 -19.384   1.279  1.00  0.00           C  
ATOM   3016  CD  GLN A1732      25.281 -19.279   1.626  1.00  0.00           C  
ATOM   3017  OE1 GLN A1732      24.654 -18.236   1.445  1.00  0.00           O  
ATOM   3018  NE2 GLN A1732      24.718 -20.370   2.121  1.00  0.00           N  
ATOM   3019  N   VAL A1733      28.304 -18.077   4.690  1.00  0.00           N  
ATOM   3020  CA  VAL A1733      29.365 -18.327   5.658  1.00  0.00           C  
ATOM   3021  C   VAL A1733      29.440 -19.794   6.065  1.00  0.00           C  
ATOM   3022  O   VAL A1733      28.420 -20.435   6.345  1.00  0.00           O  
ATOM   3023  CB  VAL A1733      29.221 -17.462   6.927  1.00  0.00           C  
ATOM   3024  CG1 VAL A1733      30.547 -16.822   7.246  1.00  0.00           C  
ATOM   3025  CG2 VAL A1733      28.148 -16.406   6.757  1.00  0.00           C  
ATOM   3026  N   PRO A1734      30.666 -20.339   6.113  1.00  0.00           N  
ATOM   3027  CA  PRO A1734      31.013 -21.718   6.468  1.00  0.00           C  
ATOM   3028  C   PRO A1734      30.708 -22.166   7.902  1.00  0.00           C  
ATOM   3029  O   PRO A1734      31.440 -21.809   8.832  1.00  0.00           O  
ATOM   3030  CB  PRO A1734      32.521 -21.753   6.202  1.00  0.00           C  
ATOM   3031  CG  PRO A1734      32.949 -20.341   6.506  1.00  0.00           C  
ATOM   3032  CD  PRO A1734      31.883 -19.572   5.785  1.00  0.00           C  
ATOM   3033  N   PHE A1735      29.656 -22.966   8.086  1.00  0.00           N  
ATOM   3034  CA  PHE A1735      29.323 -23.482   9.421  1.00  0.00           C  
ATOM   3035  C   PHE A1735      30.035 -24.818   9.676  1.00  0.00           C  
ATOM   3036  O   PHE A1735      30.215 -25.611   8.754  1.00  0.00           O  
ATOM   3037  CB  PHE A1735      27.813 -23.683   9.604  1.00  0.00           C  
ATOM   3038  CG  PHE A1735      27.468 -24.315  10.917  1.00  0.00           C  
ATOM   3039  CD1 PHE A1735      27.398 -25.695  11.044  1.00  0.00           C  
ATOM   3040  CD2 PHE A1735      27.329 -23.537  12.059  1.00  0.00           C  
ATOM   3041  CE1 PHE A1735      27.219 -26.289  12.294  1.00  0.00           C  
ATOM   3042  CE2 PHE A1735      27.150 -24.126  13.312  1.00  0.00           C  
ATOM   3043  CZ  PHE A1735      27.093 -25.501  13.427  1.00  0.00           C  
ATOM   3044  N   SER A1736      30.391 -25.089  10.927  1.00  0.00           N  
ATOM   3045  CA  SER A1736      31.066 -26.336  11.265  1.00  0.00           C  
ATOM   3046  C   SER A1736      30.752 -26.835  12.682  1.00  0.00           C  
ATOM   3047  O   SER A1736      29.812 -26.362  13.338  1.00  0.00           O  
ATOM   3048  CB  SER A1736      32.582 -26.191  11.075  1.00  0.00           C  
ATOM   3049  OG  SER A1736      33.212 -25.623  12.217  1.00  0.00           O  
ATOM   3050  N   GLY A1737      31.558 -27.792  13.145  1.00  0.00           N  
ATOM   3051  CA  GLY A1737      31.374 -28.368  14.466  1.00  0.00           C  
ATOM   3052  C   GLY A1737      32.597 -28.221  15.355  1.00  0.00           C  
ATOM   3053  O   GLY A1737      32.673 -28.823  16.424  1.00  0.00           O  
ATOM   3054  N   GLU A1738      33.584 -27.474  14.878  1.00  0.00           N  
ATOM   3055  CA  GLU A1738      34.810 -27.210  15.629  1.00  0.00           C  
ATOM   3056  C   GLU A1738      34.978 -25.711  15.514  1.00  0.00           C  
ATOM   3057  O   GLU A1738      35.932 -25.202  14.934  1.00  0.00           O  
ATOM   3058  CB  GLU A1738      35.991 -27.924  14.999  1.00  0.00           C  
ATOM   3059  CG  GLU A1738      36.197 -29.312  15.520  1.00  0.00           C  
ATOM   3060  CD  GLU A1738      37.589 -29.504  16.084  1.00  0.00           C  
ATOM   3061  OE1 GLU A1738      38.230 -28.500  16.482  1.00  0.00           O  
ATOM   3062  OE2 GLU A1738      38.044 -30.667  16.133  1.00  0.00           O  
ATOM   3063  N   ILE A1739      33.975 -25.018  16.020  1.00  0.00           N  
ATOM   3064  CA  ILE A1739      33.919 -23.585  15.947  1.00  0.00           C  
ATOM   3065  C   ILE A1739      34.583 -22.886  17.116  1.00  0.00           C  
ATOM   3066  O   ILE A1739      35.128 -23.532  18.012  1.00  0.00           O  
ATOM   3067  CB  ILE A1739      32.465 -23.129  15.895  1.00  0.00           C  
ATOM   3068  CG1 ILE A1739      31.877 -23.153  17.300  1.00  0.00           C  
ATOM   3069  CG2 ILE A1739      31.660 -24.050  14.975  1.00  0.00           C  
ATOM   3070  CD1 ILE A1739      30.546 -22.546  17.362  1.00  0.00           C  
ATOM   3071  N   TRP A1740      34.521 -21.554  17.069  1.00  0.00           N  
ATOM   3072  CA  TRP A1740      35.046 -20.657  18.090  1.00  0.00           C  
ATOM   3073  C   TRP A1740      33.864 -19.856  18.636  1.00  0.00           C  
ATOM   3074  O   TRP A1740      32.795 -19.783  18.015  1.00  0.00           O  
ATOM   3075  CB  TRP A1740      35.977 -19.626  17.472  1.00  0.00           C  
ATOM   3076  CG  TRP A1740      37.287 -20.093  16.947  1.00  0.00           C  
ATOM   3077  CD1 TRP A1740      37.727 -19.973  15.663  1.00  0.00           C  
ATOM   3078  CD2 TRP A1740      38.407 -20.556  17.716  1.00  0.00           C  
ATOM   3079  NE1 TRP A1740      39.064 -20.305  15.583  1.00  0.00           N  
ATOM   3080  CE2 TRP A1740      39.505 -20.665  16.821  1.00  0.00           C  
ATOM   3081  CE3 TRP A1740      38.604 -20.870  19.056  1.00  0.00           C  
ATOM   3082  CZ2 TRP A1740      40.769 -21.080  17.243  1.00  0.00           C  
ATOM   3083  CZ3 TRP A1740      39.872 -21.282  19.472  1.00  0.00           C  
ATOM   3084  CH2 TRP A1740      40.934 -21.380  18.565  1.00  0.00           C  
ATOM   3085  N   ILE A1741      34.083 -19.239  19.788  1.00  0.00           N  
ATOM   3086  CA  ILE A1741      33.099 -18.364  20.421  1.00  0.00           C  
ATOM   3087  C   ILE A1741      33.846 -17.436  21.352  1.00  0.00           C  
ATOM   3088  O   ILE A1741      35.044 -17.632  21.623  1.00  0.00           O  
ATOM   3089  CB  ILE A1741      32.046 -19.087  21.280  1.00  0.00           C  
ATOM   3090  CG1 ILE A1741      32.721 -20.125  22.179  1.00  0.00           C  
ATOM   3091  CG2 ILE A1741      30.891 -19.573  20.415  1.00  0.00           C  
ATOM   3092  CD1 ILE A1741      31.839 -20.619  23.306  1.00  0.00           C  
ATOM   3093  N   ASP A1742      33.143 -16.408  21.815  1.00  0.00           N  
ATOM   3094  CA  ASP A1742      33.732 -15.458  22.739  1.00  0.00           C  
ATOM   3095  C   ASP A1742      33.588 -16.061  24.123  1.00  0.00           C  
ATOM   3096  O   ASP A1742      32.475 -16.402  24.532  1.00  0.00           O  
ATOM   3097  CB  ASP A1742      32.995 -14.122  22.682  1.00  0.00           C  
ATOM   3098  CG  ASP A1742      33.700 -13.018  23.471  1.00  0.00           C  
ATOM   3099  OD1 ASP A1742      34.942 -13.099  23.671  1.00  0.00           O  
ATOM   3100  OD2 ASP A1742      32.995 -12.058  23.878  1.00  0.00           O  
ATOM   3101  N   ARG A1743      34.706 -16.195  24.835  1.00  0.00           N  
ATOM   3102  CA  ARG A1743      34.714 -16.761  26.178  1.00  0.00           C  
ATOM   3103  C   ARG A1743      33.565 -16.268  27.053  1.00  0.00           C  
ATOM   3104  O   ARG A1743      32.871 -17.065  27.681  1.00  0.00           O  
ATOM   3105  CB  ARG A1743      36.042 -16.471  26.839  1.00  0.00           C  
ATOM   3106  CG  ARG A1743      37.169 -17.180  26.155  1.00  0.00           C  
ATOM   3107  CD  ARG A1743      38.501 -16.539  26.491  1.00  0.00           C  
ATOM   3108  NE  ARG A1743      39.650 -17.329  26.035  1.00  0.00           N  
ATOM   3109  CZ  ARG A1743      40.014 -18.503  26.550  1.00  0.00           C  
ATOM   3110  NH1 ARG A1743      39.315 -19.049  27.543  1.00  0.00           N  
ATOM   3111  NH2 ARG A1743      41.106 -19.111  26.096  1.00  0.00           N  
ATOM   3112  N   ALA A1744      33.321 -14.964  27.040  1.00  0.00           N  
ATOM   3113  CA  ALA A1744      32.240 -14.383  27.826  1.00  0.00           C  
ATOM   3114  C   ALA A1744      30.834 -14.901  27.467  1.00  0.00           C  
ATOM   3115  O   ALA A1744      29.858 -14.530  28.112  1.00  0.00           O  
ATOM   3116  CB  ALA A1744      32.286 -12.868  27.732  1.00  0.00           C  
ATOM   3117  N   ASP A1745      30.706 -15.684  26.402  1.00  0.00           N  
ATOM   3118  CA  ASP A1745      29.401 -16.232  26.053  1.00  0.00           C  
ATOM   3119  C   ASP A1745      29.228 -17.501  26.878  1.00  0.00           C  
ATOM   3120  O   ASP A1745      28.106 -17.942  27.153  1.00  0.00           O  
ATOM   3121  CB  ASP A1745      29.315 -16.594  24.571  1.00  0.00           C  
ATOM   3122  CG  ASP A1745      29.565 -15.420  23.658  1.00  0.00           C  
ATOM   3123  OD1 ASP A1745      29.182 -14.283  24.019  1.00  0.00           O  
ATOM   3124  OD2 ASP A1745      30.138 -15.652  22.567  1.00  0.00           O  
ATOM   3125  N   PHE A1746      30.350 -18.085  27.277  1.00  0.00           N  
ATOM   3126  CA  PHE A1746      30.309 -19.299  28.052  1.00  0.00           C  
ATOM   3127  C   PHE A1746      30.436 -19.161  29.549  1.00  0.00           C  
ATOM   3128  O   PHE A1746      31.477 -18.732  30.062  1.00  0.00           O  
ATOM   3129  CB  PHE A1746      31.381 -20.279  27.611  1.00  0.00           C  
ATOM   3130  CG  PHE A1746      31.434 -21.502  28.475  1.00  0.00           C  
ATOM   3131  CD1 PHE A1746      30.430 -22.470  28.385  1.00  0.00           C  
ATOM   3132  CD2 PHE A1746      32.423 -21.652  29.436  1.00  0.00           C  
ATOM   3133  CE1 PHE A1746      30.411 -23.561  29.246  1.00  0.00           C  
ATOM   3134  CE2 PHE A1746      32.403 -22.742  30.298  1.00  0.00           C  
ATOM   3135  CZ  PHE A1746      31.402 -23.695  30.203  1.00  0.00           C  
ATOM   3136  N   ARG A1747      29.442 -19.717  30.235  1.00  0.00           N  
ATOM   3137  CA  ARG A1747      29.417 -19.734  31.686  1.00  0.00           C  
ATOM   3138  C   ARG A1747      28.791 -21.032  32.194  1.00  0.00           C  
ATOM   3139  O   ARG A1747      27.731 -21.457  31.711  1.00  0.00           O  
ATOM   3140  CB  ARG A1747      28.656 -18.532  32.251  1.00  0.00           C  
ATOM   3141  CG  ARG A1747      29.256 -18.014  33.561  1.00  0.00           C  
ATOM   3142  CD  ARG A1747      30.485 -17.140  33.320  1.00  0.00           C  
ATOM   3143  NE  ARG A1747      30.098 -15.768  32.982  1.00  0.00           N  
ATOM   3144  CZ  ARG A1747      30.856 -14.898  32.312  1.00  0.00           C  
ATOM   3145  NH1 ARG A1747      32.067 -15.240  31.879  1.00  0.00           N  
ATOM   3146  NH2 ARG A1747      30.402 -13.668  32.090  1.00  0.00           N  
ATOM   3147  N   GLU A1748      29.488 -21.680  33.131  1.00  0.00           N  
ATOM   3148  CA  GLU A1748      29.028 -22.922  33.763  1.00  0.00           C  
ATOM   3149  C   GLU A1748      28.025 -22.560  34.838  1.00  0.00           C  
ATOM   3150  O   GLU A1748      27.275 -23.408  35.302  1.00  0.00           O  
ATOM   3151  CB  GLU A1748      30.171 -23.668  34.446  1.00  0.00           C  
ATOM   3152  CG  GLU A1748      31.383 -23.908  33.609  1.00  0.00           C  
ATOM   3153  CD  GLU A1748      32.382 -24.744  34.343  1.00  0.00           C  
ATOM   3154  OE1 GLU A1748      32.216 -25.981  34.342  1.00  0.00           O  
ATOM   3155  OE2 GLU A1748      33.306 -24.161  34.943  1.00  0.00           O  
ATOM   3156  N   GLU A1749      28.074 -21.317  35.305  1.00  0.00           N  
ATOM   3157  CA  GLU A1749      27.158 -20.843  36.324  1.00  0.00           C  
ATOM   3158  C   GLU A1749      26.731 -19.412  36.086  1.00  0.00           C  
ATOM   3159  O   GLU A1749      27.565 -18.528  35.937  1.00  0.00           O  
ATOM   3160  CB  GLU A1749      27.776 -20.993  37.725  1.00  0.00           C  
ATOM   3161  CG  GLU A1749      29.321 -21.003  37.792  1.00  0.00           C  
ATOM   3162  CD  GLU A1749      29.969 -19.664  37.455  1.00  0.00           C  
ATOM   3163  OE1 GLU A1749      29.933 -18.747  38.306  1.00  0.00           O  
ATOM   3164  OE2 GLU A1749      30.528 -19.536  36.344  1.00  0.00           O  
ATOM   3165  N   ALA A1750      25.430 -19.177  36.048  1.00  0.00           N  
ATOM   3166  CA  ALA A1750      24.971 -17.822  35.817  1.00  0.00           C  
ATOM   3167  C   ALA A1750      23.497 -17.607  36.119  1.00  0.00           C  
ATOM   3168  O   ALA A1750      22.666 -18.468  35.849  1.00  0.00           O  
ATOM   3169  CB  ALA A1750      25.287 -17.414  34.385  1.00  0.00           C  
ATOM   3170  N   ASN A1751      23.188 -16.433  36.656  1.00  0.00           N  
ATOM   3171  CA  ASN A1751      21.828 -16.030  37.021  1.00  0.00           C  
ATOM   3172  C   ASN A1751      20.764 -16.120  35.913  1.00  0.00           C  
ATOM   3173  O   ASN A1751      21.051 -16.471  34.776  1.00  0.00           O  
ATOM   3174  CB  ASN A1751      21.862 -14.600  37.572  1.00  0.00           C  
ATOM   3175  CG  ASN A1751      22.576 -13.617  36.636  1.00  0.00           C  
ATOM   3176  OD1 ASN A1751      23.776 -13.753  36.370  1.00  0.00           O  
ATOM   3177  ND2 ASN A1751      21.840 -12.618  36.142  1.00  0.00           N  
ATOM   3178  N   LYS A1752      19.541 -15.725  36.241  1.00  0.00           N  
ATOM   3179  CA  LYS A1752      18.441 -15.770  35.284  1.00  0.00           C  
ATOM   3180  C   LYS A1752      18.544 -14.746  34.141  1.00  0.00           C  
ATOM   3181  O   LYS A1752      17.913 -14.916  33.099  1.00  0.00           O  
ATOM   3182  CB  LYS A1752      17.106 -15.595  36.018  1.00  0.00           C  
ATOM   3183  CG  LYS A1752      15.884 -15.692  35.098  1.00  0.00           C  
ATOM   3184  CD  LYS A1752      14.627 -15.017  35.663  1.00  0.00           C  
ATOM   3185  CE  LYS A1752      13.546 -14.946  34.584  1.00  0.00           C  
ATOM   3186  NZ  LYS A1752      12.321 -14.217  35.012  1.00  0.00           N  
ATOM   3187  N   GLN A1753      19.305 -13.671  34.338  1.00  0.00           N  
ATOM   3188  CA  GLN A1753      19.434 -12.655  33.292  1.00  0.00           C  
ATOM   3189  C   GLN A1753      20.455 -12.999  32.201  1.00  0.00           C  
ATOM   3190  O   GLN A1753      20.325 -12.570  31.055  1.00  0.00           O  
ATOM   3191  CB  GLN A1753      19.716 -11.276  33.894  1.00  0.00           C  
ATOM   3192  CG  GLN A1753      18.469 -10.574  34.417  1.00  0.00           C  
ATOM   3193  CD  GLN A1753      18.695  -9.101  34.708  1.00  0.00           C  
ATOM   3194  OE1 GLN A1753      18.100  -8.231  34.068  1.00  0.00           O  
ATOM   3195  NE2 GLN A1753      19.563  -8.814  35.672  1.00  0.00           N  
ATOM   3196  N   TYR A1754      21.480 -13.752  32.581  1.00  0.00           N  
ATOM   3197  CA  TYR A1754      22.538 -14.187  31.669  1.00  0.00           C  
ATOM   3198  C   TYR A1754      21.901 -15.079  30.588  1.00  0.00           C  
ATOM   3199  O   TYR A1754      21.490 -16.194  30.866  1.00  0.00           O  
ATOM   3200  CB  TYR A1754      23.603 -14.930  32.477  1.00  0.00           C  
ATOM   3201  CG  TYR A1754      24.846 -15.279  31.729  1.00  0.00           C  
ATOM   3202  CD1 TYR A1754      26.014 -14.560  31.926  1.00  0.00           C  
ATOM   3203  CD2 TYR A1754      24.870 -16.354  30.851  1.00  0.00           C  
ATOM   3204  CE1 TYR A1754      27.179 -14.908  31.267  1.00  0.00           C  
ATOM   3205  CE2 TYR A1754      26.024 -16.712  30.189  1.00  0.00           C  
ATOM   3206  CZ  TYR A1754      27.173 -15.985  30.397  1.00  0.00           C  
ATOM   3207  OH  TYR A1754      28.310 -16.321  29.719  1.00  0.00           O  
ATOM   3208  N   LYS A1755      21.963 -14.611  29.345  1.00  0.00           N  
ATOM   3209  CA  LYS A1755      21.322 -15.284  28.215  1.00  0.00           C  
ATOM   3210  C   LYS A1755      22.194 -16.177  27.339  1.00  0.00           C  
ATOM   3211  O   LYS A1755      21.681 -16.927  26.517  1.00  0.00           O  
ATOM   3212  CB  LYS A1755      20.689 -14.210  27.331  1.00  0.00           C  
ATOM   3213  CG  LYS A1755      21.621 -13.010  27.084  1.00  0.00           C  
ATOM   3214  CD  LYS A1755      21.090 -12.055  26.014  1.00  0.00           C  
ATOM   3215  CE  LYS A1755      21.145 -12.671  24.624  1.00  0.00           C  
ATOM   3216  NZ  LYS A1755      22.536 -13.057  24.217  1.00  0.00           N  
ATOM   3217  N   ARG A1756      23.504 -16.015  27.451  1.00  0.00           N  
ATOM   3218  CA  ARG A1756      24.464 -16.788  26.670  1.00  0.00           C  
ATOM   3219  C   ARG A1756      24.558 -18.266  27.100  1.00  0.00           C  
ATOM   3220  O   ARG A1756      23.590 -18.820  27.619  1.00  0.00           O  
ATOM   3221  CB  ARG A1756      25.815 -16.080  26.732  1.00  0.00           C  
ATOM   3222  CG  ARG A1756      25.748 -14.661  26.181  1.00  0.00           C  
ATOM   3223  CD  ARG A1756      27.000 -13.873  26.490  1.00  0.00           C  
ATOM   3224  NE  ARG A1756      26.941 -13.224  27.796  1.00  0.00           N  
ATOM   3225  CZ  ARG A1756      27.829 -12.327  28.214  1.00  0.00           C  
ATOM   3226  NH1 ARG A1756      28.847 -11.992  27.428  1.00  0.00           N  
ATOM   3227  NH2 ARG A1756      27.688 -11.737  29.398  1.00  0.00           N  
ATOM   3228  N   LEU A1757      25.702 -18.912  26.886  1.00  0.00           N  
ATOM   3229  CA  LEU A1757      25.842 -20.328  27.231  1.00  0.00           C  
ATOM   3230  C   LEU A1757      26.020 -20.646  28.712  1.00  0.00           C  
ATOM   3231  O   LEU A1757      26.893 -20.090  29.386  1.00  0.00           O  
ATOM   3232  CB  LEU A1757      26.958 -20.977  26.402  1.00  0.00           C  
ATOM   3233  CG  LEU A1757      26.732 -22.434  25.963  1.00  0.00           C  
ATOM   3234  CD1 LEU A1757      25.328 -22.614  25.412  1.00  0.00           C  
ATOM   3235  CD2 LEU A1757      27.772 -22.861  24.929  1.00  0.00           C  
ATOM   3236  N   VAL A1759      25.164 -21.553  29.189  1.00  0.00           N  
ATOM   3237  CA  VAL A1759      25.134 -22.044  30.572  1.00  0.00           C  
ATOM   3238  C   VAL A1759      25.395 -23.562  30.538  1.00  0.00           C  
ATOM   3239  O   VAL A1759      24.717 -24.280  29.796  1.00  0.00           O  
ATOM   3240  CB  VAL A1759      23.735 -21.858  31.187  1.00  0.00           C  
ATOM   3241  CG1 VAL A1759      23.799 -22.010  32.692  1.00  0.00           C  
ATOM   3242  CG2 VAL A1759      23.136 -20.526  30.778  1.00  0.00           C  
ATOM   3243  N   LEU A1760      26.279 -24.053  31.411  1.00  0.00           N  
ATOM   3244  CA  LEU A1760      26.665 -25.477  31.495  1.00  0.00           C  
ATOM   3245  C   LEU A1760      25.615 -26.547  31.234  1.00  0.00           C  
ATOM   3246  O   LEU A1760      25.956 -27.707  31.072  1.00  0.00           O  
ATOM   3247  CB  LEU A1760      27.327 -25.771  32.833  1.00  0.00           C  
ATOM   3248  CG  LEU A1760      28.171 -27.040  32.907  1.00  0.00           C  
ATOM   3249  CD1 LEU A1760      29.057 -27.184  31.684  1.00  0.00           C  
ATOM   3250  CD2 LEU A1760      29.017 -26.988  34.166  1.00  0.00           C  
ATOM   3251  N   GLY A1761      24.345 -26.176  31.259  1.00  0.00           N  
ATOM   3252  CA  GLY A1761      23.293 -27.128  30.983  1.00  0.00           C  
ATOM   3253  C   GLY A1761      22.164 -26.362  30.341  1.00  0.00           C  
ATOM   3254  O   GLY A1761      21.025 -26.377  30.802  1.00  0.00           O  
ATOM   3255  N   LYS A1762      22.487 -25.653  29.279  1.00  0.00           N  
ATOM   3256  CA  LYS A1762      21.487 -24.862  28.596  1.00  0.00           C  
ATOM   3257  C   LYS A1762      21.805 -24.887  27.101  1.00  0.00           C  
ATOM   3258  O   LYS A1762      22.728 -25.582  26.666  1.00  0.00           O  
ATOM   3259  CB  LYS A1762      21.522 -23.436  29.163  1.00  0.00           C  
ATOM   3260  CG  LYS A1762      20.313 -22.564  28.860  1.00  0.00           C  
ATOM   3261  CD  LYS A1762      19.029 -23.211  29.344  1.00  0.00           C  
ATOM   3262  CE  LYS A1762      17.830 -22.324  29.042  1.00  0.00           C  
ATOM   3263  NZ  LYS A1762      16.532 -23.042  29.211  1.00  0.00           N  
ATOM   3264  N   GLU A1763      21.040 -24.141  26.315  1.00  0.00           N  
ATOM   3265  CA  GLU A1763      21.261 -24.093  24.879  1.00  0.00           C  
ATOM   3266  C   GLU A1763      21.183 -22.667  24.306  1.00  0.00           C  
ATOM   3267  O   GLU A1763      20.307 -21.877  24.684  1.00  0.00           O  
ATOM   3268  CB  GLU A1763      20.282 -25.036  24.157  1.00  0.00           C  
ATOM   3269  CG  GLU A1763      19.214 -25.711  25.031  1.00  0.00           C  
ATOM   3270  CD  GLU A1763      18.022 -24.811  25.338  1.00  0.00           C  
ATOM   3271  OE1 GLU A1763      16.960 -24.981  24.697  1.00  0.00           O  
ATOM   3272  OE2 GLU A1763      18.139 -23.944  26.226  1.00  0.00           O  
ATOM   3273  N   VAL A1764      22.127 -22.333  23.424  1.00  0.00           N  
ATOM   3274  CA  VAL A1764      22.167 -21.016  22.793  1.00  0.00           C  
ATOM   3275  C   VAL A1764      22.107 -21.082  21.269  1.00  0.00           C  
ATOM   3276  O   VAL A1764      22.848 -21.847  20.640  1.00  0.00           O  
ATOM   3277  CB  VAL A1764      23.409 -20.227  23.224  1.00  0.00           C  
ATOM   3278  CG1 VAL A1764      23.423 -20.112  24.713  1.00  0.00           C  
ATOM   3279  CG2 VAL A1764      24.678 -20.887  22.726  1.00  0.00           C  
ATOM   3280  N   ARG A1765      21.211 -20.289  20.683  1.00  0.00           N  
ATOM   3281  CA  ARG A1765      21.038 -20.256  19.237  1.00  0.00           C  
ATOM   3282  C   ARG A1765      22.200 -19.559  18.585  1.00  0.00           C  
ATOM   3283  O   ARG A1765      22.293 -18.335  18.624  1.00  0.00           O  
ATOM   3284  CB  ARG A1765      19.747 -19.538  18.849  1.00  0.00           C  
ATOM   3285  CG  ARG A1765      19.464 -19.553  17.349  1.00  0.00           C  
ATOM   3286  CD  ARG A1765      19.672 -20.953  16.772  1.00  0.00           C  
ATOM   3287  NE  ARG A1765      18.737 -21.309  15.703  1.00  0.00           N  
ATOM   3288  CZ  ARG A1765      17.430 -21.508  15.874  1.00  0.00           C  
ATOM   3289  NH1 ARG A1765      16.880 -21.380  17.075  1.00  0.00           N  
ATOM   3290  NH2 ARG A1765      16.671 -21.881  14.850  1.00  0.00           N  
ATOM   3291  N   LEU A1795      23.113 -20.344  18.031  1.00  0.00           N  
ATOM   3292  CA  LEU A1795      24.262 -19.782  17.354  1.00  0.00           C  
ATOM   3293  C   LEU A1795      23.773 -18.872  16.243  1.00  0.00           C  
ATOM   3294  O   LEU A1795      22.856 -19.212  15.492  1.00  0.00           O  
ATOM   3295  CB  LEU A1795      25.150 -20.875  16.776  1.00  0.00           C  
ATOM   3296  CG  LEU A1795      25.722 -21.872  17.779  1.00  0.00           C  
ATOM   3297  CD1 LEU A1795      26.775 -22.743  17.105  1.00  0.00           C  
ATOM   3298  CD2 LEU A1795      26.330 -21.131  18.943  1.00  0.00           C  
ATOM   3299  N   ARG A1796      24.373 -17.692  16.192  1.00  0.00           N  
ATOM   3300  CA  ARG A1796      24.047 -16.669  15.222  1.00  0.00           C  
ATOM   3301  C   ARG A1796      23.877 -17.269  13.840  1.00  0.00           C  
ATOM   3302  O   ARG A1796      24.760 -17.973  13.353  1.00  0.00           O  
ATOM   3303  CB  ARG A1796      25.171 -15.626  15.201  1.00  0.00           C  
ATOM   3304  CG  ARG A1796      24.729 -14.160  15.304  1.00  0.00           C  
ATOM   3305  CD  ARG A1796      24.243 -13.603  13.967  1.00  0.00           C  
ATOM   3306  NE  ARG A1796      23.293 -12.504  14.141  1.00  0.00           N  
ATOM   3307  CZ  ARG A1796      22.161 -12.596  14.831  1.00  0.00           C  
ATOM   3308  NH1 ARG A1796      21.825 -13.741  15.417  1.00  0.00           N  
ATOM   3309  NH2 ARG A1796      21.364 -11.543  14.947  1.00  0.00           N  
ATOM   3310  N   ASN A1797      22.716 -17.008  13.244  1.00  0.00           N  
ATOM   3311  CA  ASN A1797      22.361 -17.467  11.906  1.00  0.00           C  
ATOM   3312  C   ASN A1797      22.653 -18.938  11.598  1.00  0.00           C  
ATOM   3313  O   ASN A1797      22.907 -19.296  10.442  1.00  0.00           O  
ATOM   3314  CB  ASN A1797      23.016 -16.572  10.851  1.00  0.00           C  
ATOM   3315  CG  ASN A1797      22.403 -15.176  10.786  1.00  0.00           C  
ATOM   3316  OD1 ASN A1797      23.080 -14.213  10.417  1.00  0.00           O  
ATOM   3317  ND2 ASN A1797      21.113 -15.061  11.118  1.00  0.00           N  
ATOM   3318  N   ALA A1805      22.601 -19.792  12.618  1.00  0.00           N  
ATOM   3319  CA  ALA A1805      22.850 -21.219  12.423  1.00  0.00           C  
ATOM   3320  C   ALA A1805      22.045 -22.118  13.363  1.00  0.00           C  
ATOM   3321  O   ALA A1805      20.814 -22.033  13.412  1.00  0.00           O  
ATOM   3322  CB  ALA A1805      24.346 -21.534  12.515  1.00  0.00           C  
ATOM   3323  N   TYR A1810      22.742 -22.911  14.170  1.00  0.00           N  
ATOM   3324  CA  TYR A1810      22.086 -23.867  15.047  1.00  0.00           C  
ATOM   3325  C   TYR A1810      22.029 -23.590  16.531  1.00  0.00           C  
ATOM   3326  O   TYR A1810      22.770 -22.771  17.055  1.00  0.00           O  
ATOM   3327  CB  TYR A1810      22.759 -25.212  14.862  1.00  0.00           C  
ATOM   3328  CG  TYR A1810      22.731 -25.684  13.445  1.00  0.00           C  
ATOM   3329  CD1 TYR A1810      21.656 -26.420  12.968  1.00  0.00           C  
ATOM   3330  CD2 TYR A1810      23.786 -25.416  12.584  1.00  0.00           C  
ATOM   3331  CE1 TYR A1810      21.628 -26.881  11.672  1.00  0.00           C  
ATOM   3332  CE2 TYR A1810      23.768 -25.871  11.281  1.00  0.00           C  
ATOM   3333  CZ  TYR A1810      22.686 -26.611  10.834  1.00  0.00           C  
ATOM   3334  OH  TYR A1810      22.660 -27.105   9.555  1.00  0.00           O  
ATOM   3335  N   VAL A1811      21.138 -24.310  17.205  1.00  0.00           N  
ATOM   3336  CA  VAL A1811      20.996 -24.228  18.651  1.00  0.00           C  
ATOM   3337  C   VAL A1811      21.851 -25.362  19.184  1.00  0.00           C  
ATOM   3338  O   VAL A1811      21.562 -26.529  18.929  1.00  0.00           O  
ATOM   3339  CB  VAL A1811      19.554 -24.522  19.123  1.00  0.00           C  
ATOM   3340  CG1 VAL A1811      19.514 -24.648  20.635  1.00  0.00           C  
ATOM   3341  CG2 VAL A1811      18.616 -23.437  18.681  1.00  0.00           C  
ATOM   3342  N   ILE A1989      22.961 -25.029  19.822  1.00  0.00           N  
ATOM   3343  CA  ILE A1989      23.797 -26.070  20.396  1.00  0.00           C  
ATOM   3344  C   ILE A1989      23.365 -26.204  21.851  1.00  0.00           C  
ATOM   3345  O   ILE A1989      22.364 -25.608  22.259  1.00  0.00           O  
ATOM   3346  CB  ILE A1989      25.325 -25.751  20.296  1.00  0.00           C  
ATOM   3347  CG1 ILE A1989      25.656 -24.392  20.907  1.00  0.00           C  
ATOM   3348  CG2 ILE A1989      25.786 -25.803  18.848  1.00  0.00           C  
ATOM   3349  CD1 ILE A1989      27.137 -24.093  20.881  1.00  0.00           C  
ATOM   3350  N   LYS A1990      24.104 -26.989  22.626  1.00  0.00           N  
ATOM   3351  CA  LYS A1990      23.803 -27.182  24.037  1.00  0.00           C  
ATOM   3352  C   LYS A1990      25.037 -27.767  24.688  1.00  0.00           C  
ATOM   3353  O   LYS A1990      25.401 -28.919  24.453  1.00  0.00           O  
ATOM   3354  CB  LYS A1990      22.622 -28.124  24.215  1.00  0.00           C  
ATOM   3355  CG  LYS A1990      22.132 -28.234  25.634  1.00  0.00           C  
ATOM   3356  CD  LYS A1990      21.565 -29.624  25.922  1.00  0.00           C  
ATOM   3357  CE  LYS A1990      20.457 -30.022  24.949  1.00  0.00           C  
ATOM   3358  NZ  LYS A1990      20.691 -31.399  24.424  1.00  0.00           N  
ATOM   3359  N   ALA A1991      25.757 -26.908  25.392  1.00  0.00           N  
ATOM   3360  CA  ALA A1991      26.962 -27.314  26.085  1.00  0.00           C  
ATOM   3361  C   ALA A1991      26.542 -28.399  27.055  1.00  0.00           C  
ATOM   3362  O   ALA A1991      25.463 -28.320  27.657  1.00  0.00           O  
ATOM   3363  CB  ALA A1991      27.574 -26.133  26.831  1.00  0.00           C  
ATOM   3364  N   GLU A1992      27.358 -29.444  27.143  1.00  0.00           N  
ATOM   3365  CA  GLU A1992      27.060 -30.551  28.034  1.00  0.00           C  
ATOM   3366  C   GLU A1992      28.283 -31.032  28.791  1.00  0.00           C  
ATOM   3367  O   GLU A1992      28.192 -31.940  29.616  1.00  0.00           O  
ATOM   3368  CB  GLU A1992      26.410 -31.689  27.258  1.00  0.00           C  
ATOM   3369  CG  GLU A1992      25.047 -31.311  26.695  1.00  0.00           C  
ATOM   3370  CD  GLU A1992      24.513 -32.334  25.726  1.00  0.00           C  
ATOM   3371  OE1 GLU A1992      25.333 -32.965  25.021  1.00  0.00           O  
ATOM   3372  OE2 GLU A1992      23.274 -32.505  25.668  1.00  0.00           O  
ATOM   3373  N   ARG A1993      29.436 -30.454  28.482  1.00  0.00           N  
ATOM   3374  CA  ARG A1993      30.668 -30.793  29.181  1.00  0.00           C  
ATOM   3375  C   ARG A1993      31.504 -29.528  29.119  1.00  0.00           C  
ATOM   3376  O   ARG A1993      30.970 -28.438  28.919  1.00  0.00           O  
ATOM   3377  CB  ARG A1993      31.404 -31.967  28.514  1.00  0.00           C  
ATOM   3378  CG  ARG A1993      32.055 -32.947  29.510  1.00  0.00           C  
ATOM   3379  CD  ARG A1993      33.445 -33.409  29.065  1.00  0.00           C  
ATOM   3380  NE  ARG A1993      33.441 -34.124  27.787  1.00  0.00           N  
ATOM   3381  CZ  ARG A1993      34.524 -34.327  27.035  1.00  0.00           C  
ATOM   3382  NH1 ARG A1993      35.711 -33.874  27.415  1.00  0.00           N  
ATOM   3383  NH2 ARG A1993      34.428 -35.003  25.899  1.00  0.00           N  
ATOM   3384  N   VAL A1994      32.803 -29.671  29.315  1.00  0.00           N  
ATOM   3385  CA  VAL A1994      33.740 -28.555  29.269  1.00  0.00           C  
ATOM   3386  C   VAL A1994      35.058 -29.233  29.567  1.00  0.00           C  
ATOM   3387  O   VAL A1994      35.110 -30.455  29.685  1.00  0.00           O  
ATOM   3388  CB  VAL A1994      33.435 -27.476  30.356  1.00  0.00           C  
ATOM   3389  CG1 VAL A1994      33.855 -27.968  31.730  1.00  0.00           C  
ATOM   3390  CG2 VAL A1994      34.125 -26.165  30.027  1.00  0.00           C  
ATOM   3391  N   GLU A1995      36.114 -28.460  29.717  1.00  0.00           N  
ATOM   3392  CA  GLU A1995      37.396 -29.044  30.008  1.00  0.00           C  
ATOM   3393  C   GLU A1995      38.226 -27.895  30.480  1.00  0.00           C  
ATOM   3394  O   GLU A1995      37.899 -26.749  30.187  1.00  0.00           O  
ATOM   3395  CB  GLU A1995      37.984 -29.648  28.745  1.00  0.00           C  
ATOM   3396  CG  GLU A1995      39.206 -30.495  28.981  1.00  0.00           C  
ATOM   3397  CD  GLU A1995      39.668 -31.194  27.719  1.00  0.00           C  
ATOM   3398  OE1 GLU A1995      39.014 -32.186  27.313  1.00  0.00           O  
ATOM   3399  OE2 GLU A1995      40.680 -30.746  27.133  1.00  0.00           O  
ATOM   3400  N   LYS A2012      39.269 -28.185  31.245  1.00  0.00           N  
ATOM   3401  CA  LYS A2012      40.129 -27.135  31.762  1.00  0.00           C  
ATOM   3402  C   LYS A2012      41.598 -27.473  31.632  1.00  0.00           C  
ATOM   3403  O   LYS A2012      41.960 -28.482  31.029  1.00  0.00           O  
ATOM   3404  CB  LYS A2012      39.771 -26.801  33.218  1.00  0.00           C  
ATOM   3405  CG  LYS A2012      38.422 -26.065  33.381  1.00  0.00           C  
ATOM   3406  CD  LYS A2012      38.072 -25.777  34.852  1.00  0.00           C  
ATOM   3407  CE  LYS A2012      36.715 -25.082  34.991  1.00  0.00           C  
ATOM   3408  NZ  LYS A2012      35.598 -25.890  34.412  1.00  0.00           N  
ATOM   3409  N   ASP A2013      42.434 -26.609  32.196  1.00  0.00           N  
ATOM   3410  CA  ASP A2013      43.881 -26.771  32.143  1.00  0.00           C  
ATOM   3411  C   ASP A2013      44.536 -26.525  33.512  1.00  0.00           C  
ATOM   3412  O   ASP A2013      43.858 -26.524  34.551  1.00  0.00           O  
ATOM   3413  CB  ASP A2013      44.467 -25.789  31.109  1.00  0.00           C  
ATOM   3414  CG  ASP A2013      44.602 -24.350  31.647  1.00  0.00           C  
ATOM   3415  OD1 ASP A2013      43.707 -23.874  32.377  1.00  0.00           O  
ATOM   3416  OD2 ASP A2013      45.628 -23.702  31.341  1.00  0.00           O  
ATOM   3417  N   ALA A2014      45.847 -26.262  33.478  1.00  0.00           N  
ATOM   3418  CA  ALA A2014      46.648 -25.973  34.664  1.00  0.00           C  
ATOM   3419  C   ALA A2014      45.940 -24.924  35.507  1.00  0.00           C  
ATOM   3420  O   ALA A2014      45.225 -25.266  36.444  1.00  0.00           O  
ATOM   3421  CB  ALA A2014      48.046 -25.474  34.257  1.00  0.00           C  
ATOM   3422  N   GLU A2015      46.043 -23.662  35.099  1.00  0.00           N  
ATOM   3423  CA  GLU A2015      45.418 -22.570  35.842  1.00  0.00           C  
ATOM   3424  C   GLU A2015      43.905 -22.785  36.034  1.00  0.00           C  
ATOM   3425  O   GLU A2015      43.248 -22.066  36.787  1.00  0.00           O  
ATOM   3426  CB  GLU A2015      45.727 -21.216  35.166  1.00  0.00           C  
ATOM   3427  CG  GLU A2015      45.637 -19.957  36.084  1.00  0.00           C  
ATOM   3428  CD  GLU A2015      46.035 -18.643  35.378  1.00  0.00           C  
ATOM   3429  OE1 GLU A2015      47.239 -18.448  35.106  1.00  0.00           O  
ATOM   3430  OE2 GLU A2015      45.150 -17.798  35.107  1.00  0.00           O  
ATOM   3431  N   GLY A2016      43.352 -23.788  35.373  1.00  0.00           N  
ATOM   3432  CA  GLY A2016      41.941 -24.048  35.549  1.00  0.00           C  
ATOM   3433  C   GLY A2016      41.038 -23.325  34.577  1.00  0.00           C  
ATOM   3434  O   GLY A2016      39.828 -23.279  34.788  1.00  0.00           O  
ATOM   3435  N   ASN A2017      41.620 -22.718  33.543  1.00  0.00           N  
ATOM   3436  CA  ASN A2017      40.845 -22.028  32.504  1.00  0.00           C  
ATOM   3437  C   ASN A2017      40.494 -23.087  31.446  1.00  0.00           C  
ATOM   3438  O   ASN A2017      41.283 -24.001  31.190  1.00  0.00           O  
ATOM   3439  CB  ASN A2017      41.660 -20.900  31.846  1.00  0.00           C  
ATOM   3440  CG  ASN A2017      42.324 -19.971  32.855  1.00  0.00           C  
ATOM   3441  OD1 ASN A2017      43.543 -19.958  32.973  1.00  0.00           O  
ATOM   3442  ND2 ASN A2017      41.533 -19.176  33.563  1.00  0.00           N  
ATOM   3443  N   ILE A2018      39.322 -22.960  30.838  1.00  0.00           N  
ATOM   3444  CA  ILE A2018      38.850 -23.904  29.825  1.00  0.00           C  
ATOM   3445  C   ILE A2018      39.620 -23.846  28.502  1.00  0.00           C  
ATOM   3446  O   ILE A2018      40.208 -22.817  28.170  1.00  0.00           O  
ATOM   3447  CB  ILE A2018      37.375 -23.621  29.522  1.00  0.00           C  
ATOM   3448  CG1 ILE A2018      36.593 -23.658  30.815  1.00  0.00           C  
ATOM   3449  CG2 ILE A2018      36.796 -24.638  28.558  1.00  0.00           C  
ATOM   3450  CD1 ILE A2018      35.338 -22.942  30.713  1.00  0.00           C  
ATOM   3451  N   THR A2019      39.659 -24.965  27.775  1.00  0.00           N  
ATOM   3452  CA  THR A2019      40.300 -24.998  26.457  1.00  0.00           C  
ATOM   3453  C   THR A2019      39.231 -25.353  25.425  1.00  0.00           C  
ATOM   3454  O   THR A2019      39.368 -25.037  24.244  1.00  0.00           O  
ATOM   3455  CB  THR A2019      41.470 -26.024  26.336  1.00  0.00           C  
ATOM   3456  OG1 THR A2019      40.969 -27.365  26.463  1.00  0.00           O  
ATOM   3457  CG2 THR A2019      42.561 -25.748  27.370  1.00  0.00           C  
ATOM   3458  N   THR A2020      38.158 -25.992  25.873  1.00  0.00           N  
ATOM   3459  CA  THR A2020      37.099 -26.368  24.963  1.00  0.00           C  
ATOM   3460  C   THR A2020      35.772 -26.669  25.617  1.00  0.00           C  
ATOM   3461  O   THR A2020      35.718 -27.144  26.751  1.00  0.00           O  
ATOM   3462  CB  THR A2020      37.510 -27.551  24.098  1.00  0.00           C  
ATOM   3463  OG1 THR A2020      36.335 -28.213  23.599  1.00  0.00           O  
ATOM   3464  CG2 THR A2020      38.389 -28.507  24.887  1.00  0.00           C  
ATOM   3465  N   ILE A2021      34.707 -26.410  24.866  1.00  0.00           N  
ATOM   3466  CA  ILE A2021      33.333 -26.612  25.309  1.00  0.00           C  
ATOM   3467  C   ILE A2021      32.603 -27.580  24.380  1.00  0.00           C  
ATOM   3468  O   ILE A2021      32.040 -27.186  23.358  1.00  0.00           O  
ATOM   3469  CB  ILE A2021      32.563 -25.256  25.370  1.00  0.00           C  
ATOM   3470  CG1 ILE A2021      33.023 -24.424  26.573  1.00  0.00           C  
ATOM   3471  CG2 ILE A2021      31.068 -25.475  25.472  1.00  0.00           C  
ATOM   3472  CD1 ILE A2021      34.349 -23.708  26.395  1.00  0.00           C  
ATOM   3473  N   PHE A2022      32.641 -28.858  24.735  1.00  0.00           N  
ATOM   3474  CA  PHE A2022      31.987 -29.902  23.955  1.00  0.00           C  
ATOM   3475  C   PHE A2022      30.487 -29.726  24.108  1.00  0.00           C  
ATOM   3476  O   PHE A2022      29.969 -29.613  25.225  1.00  0.00           O  
ATOM   3477  CB  PHE A2022      32.423 -31.287  24.440  1.00  0.00           C  
ATOM   3478  CG  PHE A2022      33.916 -31.483  24.442  1.00  0.00           C  
ATOM   3479  CD1 PHE A2022      34.734 -30.739  25.294  1.00  0.00           C  
ATOM   3480  CD2 PHE A2022      34.510 -32.408  23.592  1.00  0.00           C  
ATOM   3481  CE1 PHE A2022      36.125 -30.912  25.292  1.00  0.00           C  
ATOM   3482  CE2 PHE A2022      35.907 -32.591  23.580  1.00  0.00           C  
ATOM   3483  CZ  PHE A2022      36.712 -31.843  24.434  1.00  0.00           C  
ATOM   3484  N   CYS A2023      29.792 -29.707  22.982  1.00  0.00           N  
ATOM   3485  CA  CYS A2023      28.356 -29.509  22.992  1.00  0.00           C  
ATOM   3486  C   CYS A2023      27.726 -30.228  21.818  1.00  0.00           C  
ATOM   3487  O   CYS A2023      28.425 -30.672  20.907  1.00  0.00           O  
ATOM   3488  CB  CYS A2023      28.052 -28.016  22.894  1.00  0.00           C  
ATOM   3489  SG  CYS A2023      29.083 -26.985  23.966  1.00  0.00           S  
ATOM   3490  N   THR A2024      26.400 -30.328  21.836  1.00  0.00           N  
ATOM   3491  CA  THR A2024      25.663 -31.004  20.770  1.00  0.00           C  
ATOM   3492  C   THR A2024      24.708 -30.078  20.057  1.00  0.00           C  
ATOM   3493  O   THR A2024      23.984 -29.308  20.696  1.00  0.00           O  
ATOM   3494  CB  THR A2024      24.819 -32.164  21.305  1.00  0.00           C  
ATOM   3495  OG1 THR A2024      23.996 -31.696  22.387  1.00  0.00           O  
ATOM   3496  CG2 THR A2024      25.720 -33.324  21.759  1.00  0.00           C  
ATOM   3497  N   TYR A2025      24.692 -30.165  18.734  1.00  0.00           N  
ATOM   3498  CA  TYR A2025      23.800 -29.320  17.970  1.00  0.00           C  
ATOM   3499  C   TYR A2025      22.464 -30.012  17.713  1.00  0.00           C  
ATOM   3500  O   TYR A2025      22.341 -31.227  17.874  1.00  0.00           O  
ATOM   3501  CB  TYR A2025      24.489 -28.793  16.682  1.00  0.00           C  
ATOM   3502  CG  TYR A2025      24.568 -29.697  15.449  1.00  0.00           C  
ATOM   3503  CD1 TYR A2025      25.040 -31.004  15.523  1.00  0.00           C  
ATOM   3504  CD2 TYR A2025      24.210 -29.209  14.185  1.00  0.00           C  
ATOM   3505  CE1 TYR A2025      25.153 -31.803  14.360  1.00  0.00           C  
ATOM   3506  CE2 TYR A2025      24.321 -29.996  13.028  1.00  0.00           C  
ATOM   3507  CZ  TYR A2025      24.792 -31.288  13.122  1.00  0.00           C  
ATOM   3508  OH  TYR A2025      24.913 -32.063  11.986  1.00  0.00           O  
ATOM   3509  N   ASP A2026      21.432 -29.206  17.497  1.00  0.00           N  
ATOM   3510  CA  ASP A2026      20.107 -29.714  17.189  1.00  0.00           C  
ATOM   3511  C   ASP A2026      20.150 -30.074  15.699  1.00  0.00           C  
ATOM   3512  O   ASP A2026      21.126 -29.789  15.008  1.00  0.00           O  
ATOM   3513  CB  ASP A2026      19.065 -28.627  17.446  1.00  0.00           C  
ATOM   3514  CG  ASP A2026      17.641 -29.165  17.488  1.00  0.00           C  
ATOM   3515  OD1 ASP A2026      17.044 -29.411  16.419  1.00  0.00           O  
ATOM   3516  OD2 ASP A2026      17.095 -29.301  18.600  1.00  0.00           O  
ATOM   3517  N   ALA A2027      19.079 -30.663  15.190  1.00  0.00           N  
ATOM   3518  CA  ALA A2027      19.035 -31.077  13.790  1.00  0.00           C  
ATOM   3519  C   ALA A2027      18.364 -30.109  12.813  1.00  0.00           C  
ATOM   3520  O   ALA A2027      18.975 -29.703  11.818  1.00  0.00           O  
ATOM   3521  CB  ALA A2027      18.388 -32.462  13.686  1.00  0.00           C  
ATOM   3522  N   ASP A2039      17.096 -29.789  13.072  1.00  0.00           N  
ATOM   3523  CA  ASP A2039      16.331 -28.889  12.210  1.00  0.00           C  
ATOM   3524  C   ASP A2039      15.832 -27.657  12.979  1.00  0.00           C  
ATOM   3525  O   ASP A2039      14.626 -27.453  13.145  1.00  0.00           O  
ATOM   3526  CB  ASP A2039      15.151 -29.652  11.570  1.00  0.00           C  
ATOM   3527  CG  ASP A2039      14.533 -28.918  10.361  1.00  0.00           C  
ATOM   3528  OD1 ASP A2039      15.214 -28.071   9.736  1.00  0.00           O  
ATOM   3529  OD2 ASP A2039      13.361 -29.213  10.021  1.00  0.00           O  
ATOM   3530  N   THR A2040      16.766 -26.861  13.488  1.00  0.00           N  
ATOM   3531  CA  THR A2040      16.414 -25.646  14.212  1.00  0.00           C  
ATOM   3532  C   THR A2040      17.003 -24.474  13.465  1.00  0.00           C  
ATOM   3533  O   THR A2040      18.073 -23.982  13.818  1.00  0.00           O  
ATOM   3534  CB  THR A2040      16.957 -25.647  15.644  1.00  0.00           C  
ATOM   3535  OG1 THR A2040      18.230 -26.313  15.683  1.00  0.00           O  
ATOM   3536  CG2 THR A2040      15.961 -26.316  16.584  1.00  0.00           C  
ATOM   3537  N   LEU A2041      16.342 -24.092  12.377  1.00  0.00           N  
ATOM   3538  CA  LEU A2041      16.785 -22.979  11.542  1.00  0.00           C  
ATOM   3539  C   LEU A2041      15.873 -22.748  10.343  1.00  0.00           C  
ATOM   3540  O   LEU A2041      14.878 -22.030  10.441  1.00  0.00           O  
ATOM   3541  CB  LEU A2041      18.227 -23.190  11.063  1.00  0.00           C  
ATOM   3542  CG  LEU A2041      18.682 -24.415  10.266  1.00  0.00           C  
ATOM   3543  CD1 LEU A2041      20.108 -24.156   9.820  1.00  0.00           C  
ATOM   3544  CD2 LEU A2041      18.616 -25.693  11.076  1.00  0.00           C  
ATOM   3545  N   GLY A2086      19.244 -17.986  24.853  1.00  0.00           N  
ATOM   3546  CA  GLY A2086      19.674 -16.797  24.128  1.00  0.00           C  
ATOM   3547  C   GLY A2086      20.532 -17.008  22.875  1.00  0.00           C  
ATOM   3548  O   GLY A2086      20.810 -18.150  22.484  1.00  0.00           O  
ATOM   3549  N   VAL A2087      20.941 -15.904  22.236  1.00  0.00           N  
ATOM   3550  CA  VAL A2087      21.765 -15.942  21.016  1.00  0.00           C  
ATOM   3551  C   VAL A2087      23.193 -15.504  21.286  1.00  0.00           C  
ATOM   3552  O   VAL A2087      23.452 -14.762  22.229  1.00  0.00           O  
ATOM   3553  CB  VAL A2087      21.244 -14.979  19.923  1.00  0.00           C  
ATOM   3554  CG1 VAL A2087      21.980 -15.243  18.609  1.00  0.00           C  
ATOM   3555  CG2 VAL A2087      19.732 -15.093  19.757  1.00  0.00           C  
ATOM   3556  N   ILE A2088      24.121 -15.994  20.477  1.00  0.00           N  
ATOM   3557  CA  ILE A2088      25.519 -15.604  20.599  1.00  0.00           C  
ATOM   3558  C   ILE A2088      26.081 -15.621  19.183  1.00  0.00           C  
ATOM   3559  O   ILE A2088      25.348 -15.909  18.239  1.00  0.00           O  
ATOM   3560  CB  ILE A2088      26.364 -16.525  21.553  1.00  0.00           C  
ATOM   3561  CG1 ILE A2088      26.730 -17.851  20.888  1.00  0.00           C  
ATOM   3562  CG2 ILE A2088      25.621 -16.787  22.847  1.00  0.00           C  
ATOM   3563  CD1 ILE A2088      27.742 -18.684  21.683  1.00  0.00           C  
ATOM   3564  N   HIS A2089      27.350 -15.264  19.025  1.00  0.00           N  
ATOM   3565  CA  HIS A2089      27.976 -15.246  17.711  1.00  0.00           C  
ATOM   3566  C   HIS A2089      29.088 -16.281  17.659  1.00  0.00           C  
ATOM   3567  O   HIS A2089      29.354 -16.928  18.672  1.00  0.00           O  
ATOM   3568  CB  HIS A2089      28.474 -13.831  17.354  1.00  0.00           C  
ATOM   3569  CG  HIS A2089      29.413 -13.221  18.355  1.00  0.00           C  
ATOM   3570  ND1 HIS A2089      30.757 -13.069  18.118  1.00  0.00           N  
ATOM   3571  CD2 HIS A2089      29.179 -12.686  19.580  1.00  0.00           C  
ATOM   3572  CE1 HIS A2089      31.322 -12.465  19.147  1.00  0.00           C  
ATOM   3573  NE2 HIS A2089      30.388 -12.222  20.050  1.00  0.00           N  
ATOM   3574  N   TRP A2090      29.760 -16.417  16.515  1.00  0.00           N  
ATOM   3575  CA  TRP A2090      30.820 -17.419  16.371  1.00  0.00           C  
ATOM   3576  C   TRP A2090      31.623 -17.313  15.080  1.00  0.00           C  
ATOM   3577  O   TRP A2090      31.326 -16.486  14.213  1.00  0.00           O  
ATOM   3578  CB  TRP A2090      30.192 -18.811  16.405  1.00  0.00           C  
ATOM   3579  CG  TRP A2090      29.115 -18.980  15.363  1.00  0.00           C  
ATOM   3580  CD1 TRP A2090      27.794 -18.628  15.480  1.00  0.00           C  
ATOM   3581  CD2 TRP A2090      29.282 -19.486  14.032  1.00  0.00           C  
ATOM   3582  NE1 TRP A2090      27.136 -18.873  14.299  1.00  0.00           N  
ATOM   3583  CE2 TRP A2090      28.024 -19.399  13.388  1.00  0.00           C  
ATOM   3584  CE3 TRP A2090      30.372 -19.996  13.308  1.00  0.00           C  
ATOM   3585  CZ2 TRP A2090      27.826 -19.807  12.064  1.00  0.00           C  
ATOM   3586  CZ3 TRP A2090      30.178 -20.399  11.991  1.00  0.00           C  
ATOM   3587  CH2 TRP A2090      28.912 -20.297  11.384  1.00  0.00           C  
ATOM   3588  N   VAL A2091      32.579 -18.234  14.938  1.00  0.00           N  
ATOM   3589  CA  VAL A2091      33.466 -18.349  13.764  1.00  0.00           C  
ATOM   3590  C   VAL A2091      34.035 -19.788  13.646  1.00  0.00           C  
ATOM   3591  O   VAL A2091      34.733 -20.251  14.560  1.00  0.00           O  
ATOM   3592  CB  VAL A2091      34.667 -17.354  13.849  1.00  0.00           C  
ATOM   3593  CG1 VAL A2091      35.750 -17.721  12.834  1.00  0.00           C  
ATOM   3594  CG2 VAL A2091      34.195 -15.930  13.602  1.00  0.00           C  
ATOM   3595  N   SER A2092      33.708 -20.496  12.556  1.00  0.00           N  
ATOM   3596  CA  SER A2092      34.217 -21.852  12.332  1.00  0.00           C  
ATOM   3597  C   SER A2092      35.734 -21.791  12.416  1.00  0.00           C  
ATOM   3598  O   SER A2092      36.370 -21.175  11.572  1.00  0.00           O  
ATOM   3599  CB  SER A2092      33.820 -22.361  10.942  1.00  0.00           C  
ATOM   3600  OG  SER A2092      34.598 -23.496  10.535  1.00  0.00           O  
ATOM   3601  N   ALA A2093      36.304 -22.459  13.413  1.00  0.00           N  
ATOM   3602  CA  ALA A2093      37.754 -22.469  13.634  1.00  0.00           C  
ATOM   3603  C   ALA A2093      38.552 -22.779  12.390  1.00  0.00           C  
ATOM   3604  O   ALA A2093      39.648 -22.243  12.181  1.00  0.00           O  
ATOM   3605  CB  ALA A2093      38.111 -23.467  14.728  1.00  0.00           C  
ATOM   3606  N   ALA A2094      37.986 -23.683  11.595  1.00  0.00           N  
ATOM   3607  CA  ALA A2094      38.576 -24.151  10.349  1.00  0.00           C  
ATOM   3608  C   ALA A2094      38.656 -23.025   9.328  1.00  0.00           C  
ATOM   3609  O   ALA A2094      39.738 -22.557   8.982  1.00  0.00           O  
ATOM   3610  CB  ALA A2094      37.745 -25.311   9.791  1.00  0.00           C  
ATOM   3611  N   HIS A2095      37.496 -22.579   8.866  1.00  0.00           N  
ATOM   3612  CA  HIS A2095      37.432 -21.508   7.892  1.00  0.00           C  
ATOM   3613  C   HIS A2095      37.601 -20.141   8.565  1.00  0.00           C  
ATOM   3614  O   HIS A2095      37.120 -19.134   8.050  1.00  0.00           O  
ATOM   3615  CB  HIS A2095      36.082 -21.556   7.199  1.00  0.00           C  
ATOM   3616  CG  HIS A2095      35.673 -22.926   6.762  1.00  0.00           C  
ATOM   3617  ND1 HIS A2095      34.992 -23.792   7.591  1.00  0.00           N  
ATOM   3618  CD2 HIS A2095      35.784 -23.552   5.567  1.00  0.00           C  
ATOM   3619  CE1 HIS A2095      34.692 -24.893   6.918  1.00  0.00           C  
ATOM   3620  NE2 HIS A2095      35.160 -24.771   5.690  1.00  0.00           N  
ATOM   3621  N   ALA A2096      38.286 -20.110   9.705  1.00  0.00           N  
ATOM   3622  CA  ALA A2096      38.489 -18.880  10.458  1.00  0.00           C  
ATOM   3623  C   ALA A2096      39.634 -18.013   9.968  1.00  0.00           C  
ATOM   3624  O   ALA A2096      40.740 -18.489   9.694  1.00  0.00           O  
ATOM   3625  CB  ALA A2096      38.676 -19.193  11.926  1.00  0.00           C  
ATOM   3626  N   LEU A2097      39.361 -16.718   9.899  1.00  0.00           N  
ATOM   3627  CA  LEU A2097      40.345 -15.761   9.475  1.00  0.00           C  
ATOM   3628  C   LEU A2097      40.989 -15.175  10.708  1.00  0.00           C  
ATOM   3629  O   LEU A2097      40.314 -14.581  11.548  1.00  0.00           O  
ATOM   3630  CB  LEU A2097      39.691 -14.649   8.662  1.00  0.00           C  
ATOM   3631  CG  LEU A2097      40.645 -13.528   8.230  1.00  0.00           C  
ATOM   3632  CD1 LEU A2097      41.798 -14.083   7.379  1.00  0.00           C  
ATOM   3633  CD2 LEU A2097      39.860 -12.462   7.472  1.00  0.00           C  
ATOM   3634  N   PRO A2098      42.293 -15.400  10.875  1.00  0.00           N  
ATOM   3635  CA  PRO A2098      43.067 -14.891  12.011  1.00  0.00           C  
ATOM   3636  C   PRO A2098      43.084 -13.365  11.918  1.00  0.00           C  
ATOM   3637  O   PRO A2098      43.674 -12.805  10.998  1.00  0.00           O  
ATOM   3638  CB  PRO A2098      44.453 -15.476  11.747  1.00  0.00           C  
ATOM   3639  CG  PRO A2098      44.130 -16.808  11.168  1.00  0.00           C  
ATOM   3640  CD  PRO A2098      42.995 -16.509  10.210  1.00  0.00           C  
ATOM   3641  N   VAL A2099      42.451 -12.683  12.858  1.00  0.00           N  
ATOM   3642  CA  VAL A2099      42.401 -11.231  12.776  1.00  0.00           C  
ATOM   3643  C   VAL A2099      42.860 -10.543  14.046  1.00  0.00           C  
ATOM   3644  O   VAL A2099      42.440 -10.936  15.126  1.00  0.00           O  
ATOM   3645  CB  VAL A2099      40.944 -10.755  12.499  1.00  0.00           C  
ATOM   3646  CG1 VAL A2099      40.930  -9.273  12.195  1.00  0.00           C  
ATOM   3647  CG2 VAL A2099      40.314 -11.534  11.347  1.00  0.00           C  
ATOM   3648  N   GLU A2100      43.721  -9.532  13.929  1.00  0.00           N  
ATOM   3649  CA  GLU A2100      44.161  -8.775  15.105  1.00  0.00           C  
ATOM   3650  C   GLU A2100      43.048  -7.784  15.350  1.00  0.00           C  
ATOM   3651  O   GLU A2100      42.434  -7.315  14.401  1.00  0.00           O  
ATOM   3652  CB  GLU A2100      45.449  -7.991  14.843  1.00  0.00           C  
ATOM   3653  CG  GLU A2100      45.868  -7.115  16.039  1.00  0.00           C  
ATOM   3654  CD  GLU A2100      47.261  -6.454  15.918  1.00  0.00           C  
ATOM   3655  OE1 GLU A2100      48.266  -7.144  15.627  1.00  0.00           O  
ATOM   3656  OE2 GLU A2100      47.357  -5.235  16.172  1.00  0.00           O  
ATOM   3657  N   ILE A2101      42.739  -7.492  16.606  1.00  0.00           N  
ATOM   3658  CA  ILE A2101      41.680  -6.533  16.896  1.00  0.00           C  
ATOM   3659  C   ILE A2101      42.176  -5.511  17.899  1.00  0.00           C  
ATOM   3660  O   ILE A2101      42.796  -5.855  18.902  1.00  0.00           O  
ATOM   3661  CB  ILE A2101      40.396  -7.212  17.366  1.00  0.00           C  
ATOM   3662  CG1 ILE A2101      39.738  -7.896  16.176  1.00  0.00           C  
ATOM   3663  CG2 ILE A2101      39.447  -6.190  17.949  1.00  0.00           C  
ATOM   3664  CD1 ILE A2101      38.326  -8.351  16.426  1.00  0.00           C  
ATOM   3665  N   ARG A2102      41.977  -4.241  17.582  1.00  0.00           N  
ATOM   3666  CA  ARG A2102      42.440  -3.182  18.459  1.00  0.00           C  
ATOM   3667  C   ARG A2102      41.254  -2.556  19.125  1.00  0.00           C  
ATOM   3668  O   ARG A2102      40.431  -1.915  18.461  1.00  0.00           O  
ATOM   3669  CB  ARG A2102      43.224  -2.136  17.668  1.00  0.00           C  
ATOM   3670  CG  ARG A2102      44.299  -2.769  16.806  1.00  0.00           C  
ATOM   3671  CD  ARG A2102      45.301  -1.791  16.270  1.00  0.00           C  
ATOM   3672  NE  ARG A2102      46.595  -2.450  16.142  1.00  0.00           N  
ATOM   3673  CZ  ARG A2102      47.754  -1.805  16.097  1.00  0.00           C  
ATOM   3674  NH1 ARG A2102      47.767  -0.476  16.157  1.00  0.00           N  
ATOM   3675  NH2 ARG A2102      48.900  -2.480  16.057  1.00  0.00           N  
ATOM   3676  N   LEU A2103      41.121  -2.834  20.419  1.00  0.00           N  
ATOM   3677  CA  LEU A2103      40.031  -2.305  21.229  1.00  0.00           C  
ATOM   3678  C   LEU A2103      40.502  -0.984  21.817  1.00  0.00           C  
ATOM   3679  O   LEU A2103      41.480  -0.924  22.560  1.00  0.00           O  
ATOM   3680  CB  LEU A2103      39.656  -3.293  22.329  1.00  0.00           C  
ATOM   3681  CG  LEU A2103      39.295  -4.699  21.848  1.00  0.00           C  
ATOM   3682  CD1 LEU A2103      39.294  -5.630  23.027  1.00  0.00           C  
ATOM   3683  CD2 LEU A2103      37.948  -4.728  21.177  1.00  0.00           C  
ATOM   3684  N   TYR A2104      39.840   0.083  21.420  1.00  0.00           N  
ATOM   3685  CA  TYR A2104      40.212   1.391  21.878  1.00  0.00           C  
ATOM   3686  C   TYR A2104      39.283   1.850  22.957  1.00  0.00           C  
ATOM   3687  O   TYR A2104      38.115   1.464  22.960  1.00  0.00           O  
ATOM   3688  CB  TYR A2104      40.108   2.356  20.714  1.00  0.00           C  
ATOM   3689  CG  TYR A2104      41.163   2.141  19.689  1.00  0.00           C  
ATOM   3690  CD1 TYR A2104      42.489   2.460  19.981  1.00  0.00           C  
ATOM   3691  CD2 TYR A2104      40.855   1.576  18.449  1.00  0.00           C  
ATOM   3692  CE1 TYR A2104      43.485   2.219  19.072  1.00  0.00           C  
ATOM   3693  CE2 TYR A2104      41.835   1.328  17.538  1.00  0.00           C  
ATOM   3694  CZ  TYR A2104      43.158   1.646  17.851  1.00  0.00           C  
ATOM   3695  OH  TYR A2104      44.188   1.377  16.969  1.00  0.00           O  
ATOM   3696  N   ASP A2105      39.779   2.760  23.792  1.00  0.00           N  
ATOM   3697  CA  ASP A2105      39.018   3.368  24.885  1.00  0.00           C  
ATOM   3698  C   ASP A2105      39.533   4.804  25.084  1.00  0.00           C  
ATOM   3699  O   ASP A2105      40.650   5.102  24.669  1.00  0.00           O  
ATOM   3700  CB  ASP A2105      39.197   2.565  26.162  1.00  0.00           C  
ATOM   3701  CG  ASP A2105      38.141   2.871  27.181  1.00  0.00           C  
ATOM   3702  OD1 ASP A2105      37.126   3.484  26.794  1.00  0.00           O  
ATOM   3703  OD2 ASP A2105      38.321   2.492  28.360  1.00  0.00           O  
ATOM   3704  N   ARG A2107      38.748   5.682  25.720  1.00  0.00           N  
ATOM   3705  CA  ARG A2107      39.153   7.085  25.915  1.00  0.00           C  
ATOM   3706  C   ARG A2107      40.603   7.209  26.318  1.00  0.00           C  
ATOM   3707  O   ARG A2107      41.036   6.578  27.271  1.00  0.00           O  
ATOM   3708  CB  ARG A2107      38.271   7.775  26.935  1.00  0.00           C  
ATOM   3709  CG  ARG A2107      38.186   7.056  28.250  1.00  0.00           C  
ATOM   3710  CD  ARG A2107      37.111   7.670  29.114  1.00  0.00           C  
ATOM   3711  NE  ARG A2107      35.874   7.862  28.355  1.00  0.00           N  
ATOM   3712  CZ  ARG A2107      34.656   7.610  28.827  1.00  0.00           C  
ATOM   3713  NH1 ARG A2107      34.502   7.153  30.073  1.00  0.00           N  
ATOM   3714  NH2 ARG A2107      33.591   7.806  28.050  1.00  0.00           N  
ATOM   3715  N   LEU A2108      41.351   8.035  25.599  1.00  0.00           N  
ATOM   3716  CA  LEU A2108      42.778   8.180  25.853  1.00  0.00           C  
ATOM   3717  C   LEU A2108      43.107   8.533  27.279  1.00  0.00           C  
ATOM   3718  O   LEU A2108      44.019   7.968  27.848  1.00  0.00           O  
ATOM   3719  CB  LEU A2108      43.398   9.213  24.921  1.00  0.00           C  
ATOM   3720  CG  LEU A2108      44.701   8.840  24.217  1.00  0.00           C  
ATOM   3721  CD1 LEU A2108      45.415  10.117  23.805  1.00  0.00           C  
ATOM   3722  CD2 LEU A2108      45.597   8.021  25.132  1.00  0.00           C  
ATOM   3723  N   PHE A2109      42.385   9.479  27.856  1.00  0.00           N  
ATOM   3724  CA  PHE A2109      42.656   9.878  29.226  1.00  0.00           C  
ATOM   3725  C   PHE A2109      41.697   9.331  30.285  1.00  0.00           C  
ATOM   3726  O   PHE A2109      40.474   9.259  30.099  1.00  0.00           O  
ATOM   3727  CB  PHE A2109      42.783  11.396  29.320  1.00  0.00           C  
ATOM   3728  CG  PHE A2109      43.955  11.933  28.576  1.00  0.00           C  
ATOM   3729  CD1 PHE A2109      45.233  11.820  29.097  1.00  0.00           C  
ATOM   3730  CD2 PHE A2109      43.785  12.548  27.358  1.00  0.00           C  
ATOM   3731  CE1 PHE A2109      46.326  12.316  28.414  1.00  0.00           C  
ATOM   3732  CE2 PHE A2109      44.867  13.048  26.670  1.00  0.00           C  
ATOM   3733  CZ  PHE A2109      46.145  12.933  27.202  1.00  0.00           C  
ATOM   3734  N   SER A2110      42.290   8.975  31.417  1.00  0.00           N  
ATOM   3735  CA  SER A2110      41.595   8.398  32.557  1.00  0.00           C  
ATOM   3736  C   SER A2110      40.620   9.326  33.263  1.00  0.00           C  
ATOM   3737  O   SER A2110      39.749   8.859  33.988  1.00  0.00           O  
ATOM   3738  CB  SER A2110      42.655   7.890  33.535  1.00  0.00           C  
ATOM   3739  OG  SER A2110      42.205   7.996  34.861  1.00  0.00           O  
ATOM   3740  N   VAL A2111      40.777  10.632  33.053  1.00  0.00           N  
ATOM   3741  CA  VAL A2111      39.946  11.645  33.703  1.00  0.00           C  
ATOM   3742  C   VAL A2111      39.207  12.572  32.764  1.00  0.00           C  
ATOM   3743  O   VAL A2111      39.803  13.172  31.880  1.00  0.00           O  
ATOM   3744  CB  VAL A2111      40.771  12.541  34.607  1.00  0.00           C  
ATOM   3745  CG1 VAL A2111      41.172  11.793  35.839  1.00  0.00           C  
ATOM   3746  CG2 VAL A2111      41.973  13.049  33.854  1.00  0.00           C  
ATOM   3747  N   PRO A2112      37.924  12.815  33.051  1.00  0.00           N  
ATOM   3748  CA  PRO A2112      36.966  13.649  32.339  1.00  0.00           C  
ATOM   3749  C   PRO A2112      37.584  14.900  31.812  1.00  0.00           C  
ATOM   3750  O   PRO A2112      37.243  15.342  30.727  1.00  0.00           O  
ATOM   3751  CB  PRO A2112      35.958  14.005  33.416  1.00  0.00           C  
ATOM   3752  CG  PRO A2112      36.060  12.885  34.369  1.00  0.00           C  
ATOM   3753  CD  PRO A2112      37.533  12.702  34.463  1.00  0.00           C  
ATOM   3754  N   ASN A2113      38.482  15.493  32.582  1.00  0.00           N  
ATOM   3755  CA  ASN A2113      39.103  16.728  32.142  1.00  0.00           C  
ATOM   3756  C   ASN A2113      40.603  16.689  32.301  1.00  0.00           C  
ATOM   3757  O   ASN A2113      41.181  17.456  33.067  1.00  0.00           O  
ATOM   3758  CB  ASN A2113      38.523  17.913  32.901  1.00  0.00           C  
ATOM   3759  CG  ASN A2113      39.180  19.204  32.517  1.00  0.00           C  
ATOM   3760  OD1 ASN A2113      39.812  19.297  31.461  1.00  0.00           O  
ATOM   3761  ND2 ASN A2113      39.078  20.202  33.379  1.00  0.00           N  
ATOM   3762  N   PRO A2121      41.261  15.812  31.544  1.00  0.00           N  
ATOM   3763  CA  PRO A2121      42.714  15.708  31.636  1.00  0.00           C  
ATOM   3764  C   PRO A2121      43.400  17.061  31.427  1.00  0.00           C  
ATOM   3765  O   PRO A2121      44.521  17.278  31.877  1.00  0.00           O  
ATOM   3766  CB  PRO A2121      43.035  14.713  30.532  1.00  0.00           C  
ATOM   3767  CG  PRO A2121      42.044  15.096  29.475  1.00  0.00           C  
ATOM   3768  CD  PRO A2121      40.776  15.294  30.252  1.00  0.00           C  
ATOM   3769  N   GLY A2122      42.706  17.989  30.785  1.00  0.00           N  
ATOM   3770  CA  GLY A2122      43.298  19.293  30.561  1.00  0.00           C  
ATOM   3771  C   GLY A2122      43.687  20.012  31.842  1.00  0.00           C  
ATOM   3772  O   GLY A2122      44.841  20.399  32.026  1.00  0.00           O  
ATOM   3773  N   ALA A2123      42.733  20.142  32.756  1.00  0.00           N  
ATOM   3774  CA  ALA A2123      42.972  20.834  34.010  1.00  0.00           C  
ATOM   3775  C   ALA A2123      43.891  20.086  34.942  1.00  0.00           C  
ATOM   3776  O   ALA A2123      44.133  20.557  36.054  1.00  0.00           O  
ATOM   3777  CB  ALA A2123      41.669  21.114  34.706  1.00  0.00           C  
ATOM   3778  N   ALA A2124      44.355  18.908  34.525  1.00  0.00           N  
ATOM   3779  CA  ALA A2124      45.247  18.106  35.364  1.00  0.00           C  
ATOM   3780  C   ALA A2124      46.629  18.719  35.378  1.00  0.00           C  
ATOM   3781  O   ALA A2124      46.961  19.531  34.503  1.00  0.00           O  
ATOM   3782  CB  ALA A2124      45.318  16.641  34.886  1.00  0.00           C  
ATOM   3783  N   ASP A2126      47.416  18.332  36.386  1.00  0.00           N  
ATOM   3784  CA  ASP A2126      48.785  18.825  36.551  1.00  0.00           C  
ATOM   3785  C   ASP A2126      49.665  18.363  35.382  1.00  0.00           C  
ATOM   3786  O   ASP A2126      50.342  19.174  34.752  1.00  0.00           O  
ATOM   3787  CB  ASP A2126      49.380  18.376  37.903  1.00  0.00           C  
ATOM   3788  CG  ASP A2126      48.778  19.123  39.104  1.00  0.00           C  
ATOM   3789  OD1 ASP A2126      49.184  20.287  39.344  1.00  0.00           O  
ATOM   3790  OD2 ASP A2126      47.919  18.539  39.815  1.00  0.00           O  
ATOM   3791  N   ASP A2127      49.655  17.068  35.085  1.00  0.00           N  
ATOM   3792  CA  ASP A2127      50.440  16.571  33.972  1.00  0.00           C  
ATOM   3793  C   ASP A2127      49.521  15.700  33.142  1.00  0.00           C  
ATOM   3794  O   ASP A2127      49.414  14.516  33.389  1.00  0.00           O  
ATOM   3795  CB  ASP A2127      51.629  15.775  34.493  1.00  0.00           C  
ATOM   3796  CG  ASP A2127      52.476  15.200  33.381  1.00  0.00           C  
ATOM   3797  OD1 ASP A2127      52.257  15.570  32.196  1.00  0.00           O  
ATOM   3798  OD2 ASP A2127      53.362  14.372  33.695  1.00  0.00           O  
ATOM   3799  N   PHE A2128      48.909  16.254  32.106  1.00  0.00           N  
ATOM   3800  CA  PHE A2128      47.974  15.443  31.354  1.00  0.00           C  
ATOM   3801  C   PHE A2128      48.527  14.102  30.959  1.00  0.00           C  
ATOM   3802  O   PHE A2128      47.814  13.121  30.997  1.00  0.00           O  
ATOM   3803  CB  PHE A2128      47.360  16.194  30.175  1.00  0.00           C  
ATOM   3804  CG  PHE A2128      48.274  16.399  28.996  1.00  0.00           C  
ATOM   3805  CD1 PHE A2128      49.402  17.200  29.093  1.00  0.00           C  
ATOM   3806  CD2 PHE A2128      47.957  15.844  27.759  1.00  0.00           C  
ATOM   3807  CE1 PHE A2128      50.189  17.466  27.968  1.00  0.00           C  
ATOM   3808  CE2 PHE A2128      48.732  16.102  26.632  1.00  0.00           C  
ATOM   3809  CZ  PHE A2128      49.855  16.910  26.739  1.00  0.00           C  
ATOM   3810  N   LEU A2129      49.830  14.029  30.724  1.00  0.00           N  
ATOM   3811  CA  LEU A2129      50.436  12.761  30.341  1.00  0.00           C  
ATOM   3812  C   LEU A2129      50.306  11.758  31.443  1.00  0.00           C  
ATOM   3813  O   LEU A2129      50.074  10.574  31.200  1.00  0.00           O  
ATOM   3814  CB  LEU A2129      51.913  12.908  30.016  1.00  0.00           C  
ATOM   3815  CG  LEU A2129      52.262  13.535  28.671  1.00  0.00           C  
ATOM   3816  CD1 LEU A2129      53.634  13.070  28.332  1.00  0.00           C  
ATOM   3817  CD2 LEU A2129      51.312  13.110  27.577  1.00  0.00           C  
ATOM   3818  N   SER A2130      50.417  12.247  32.667  1.00  0.00           N  
ATOM   3819  CA  SER A2130      50.335  11.392  33.835  1.00  0.00           C  
ATOM   3820  C   SER A2130      48.945  10.825  34.052  1.00  0.00           C  
ATOM   3821  O   SER A2130      48.724  10.020  34.966  1.00  0.00           O  
ATOM   3822  CB  SER A2130      50.797  12.148  35.088  1.00  0.00           C  
ATOM   3823  OG  SER A2130      49.974  13.269  35.395  1.00  0.00           O  
ATOM   3824  N   VAL A2131      47.997  11.234  33.228  1.00  0.00           N  
ATOM   3825  CA  VAL A2131      46.676  10.708  33.428  1.00  0.00           C  
ATOM   3826  C   VAL A2131      46.116   9.939  32.227  1.00  0.00           C  
ATOM   3827  O   VAL A2131      44.906   9.696  32.120  1.00  0.00           O  
ATOM   3828  CB  VAL A2131      45.748  11.778  34.021  1.00  0.00           C  
ATOM   3829  CG1 VAL A2131      45.377  12.824  32.993  1.00  0.00           C  
ATOM   3830  CG2 VAL A2131      44.564  11.125  34.645  1.00  0.00           C  
ATOM   3831  N   ILE A2150      47.031   9.497  31.364  1.00  0.00           N  
ATOM   3832  CA  ILE A2150      46.688   8.697  30.195  1.00  0.00           C  
ATOM   3833  C   ILE A2150      46.147   7.342  30.660  1.00  0.00           C  
ATOM   3834  O   ILE A2150      46.592   6.779  31.654  1.00  0.00           O  
ATOM   3835  CB  ILE A2150      47.933   8.425  29.340  1.00  0.00           C  
ATOM   3836  CG1 ILE A2150      48.407   9.712  28.699  1.00  0.00           C  
ATOM   3837  CG2 ILE A2150      47.651   7.395  28.264  1.00  0.00           C  
ATOM   3838  CD1 ILE A2150      49.320   9.472  27.524  1.00  0.00           C  
ATOM   3839  N   ASN A2151      45.165   6.824  29.953  1.00  0.00           N  
ATOM   3840  CA  ASN A2151      44.599   5.530  30.290  1.00  0.00           C  
ATOM   3841  C   ASN A2151      45.476   4.476  29.631  1.00  0.00           C  
ATOM   3842  O   ASN A2151      45.496   4.374  28.399  1.00  0.00           O  
ATOM   3843  CB  ASN A2151      43.182   5.410  29.727  1.00  0.00           C  
ATOM   3844  CG  ASN A2151      42.625   4.016  29.867  1.00  0.00           C  
ATOM   3845  OD1 ASN A2151      43.301   3.126  30.368  1.00  0.00           O  
ATOM   3846  ND2 ASN A2151      41.379   3.822  29.463  1.00  0.00           N  
ATOM   3847  N   PRO A2152      46.171   3.643  30.428  1.00  0.00           N  
ATOM   3848  CA  PRO A2152      47.043   2.594  29.877  1.00  0.00           C  
ATOM   3849  C   PRO A2152      46.239   1.591  29.052  1.00  0.00           C  
ATOM   3850  O   PRO A2152      46.780   0.820  28.261  1.00  0.00           O  
ATOM   3851  CB  PRO A2152      47.601   1.952  31.123  1.00  0.00           C  
ATOM   3852  CG  PRO A2152      46.442   2.013  32.032  1.00  0.00           C  
ATOM   3853  CD  PRO A2152      45.961   3.426  31.863  1.00  0.00           C  
ATOM   3854  N   GLU A2154      44.929   1.632  29.241  1.00  0.00           N  
ATOM   3855  CA  GLU A2154      44.005   0.769  28.532  1.00  0.00           C  
ATOM   3856  C   GLU A2154      43.269   1.470  27.381  1.00  0.00           C  
ATOM   3857  O   GLU A2154      42.230   0.996  26.930  1.00  0.00           O  
ATOM   3858  CB  GLU A2154      42.995   0.184  29.515  1.00  0.00           C  
ATOM   3859  CG  GLU A2154      43.634  -0.421  30.752  1.00  0.00           C  
ATOM   3860  CD  GLU A2154      43.148  -1.813  31.020  1.00  0.00           C  
ATOM   3861  OE1 GLU A2154      41.942  -2.079  30.831  1.00  0.00           O  
ATOM   3862  OE2 GLU A2154      43.982  -2.649  31.403  1.00  0.00           O  
ATOM   3863  N   SER A2155      43.796   2.590  26.909  1.00  0.00           N  
ATOM   3864  CA  SER A2155      43.182   3.293  25.800  1.00  0.00           C  
ATOM   3865  C   SER A2155      43.225   2.403  24.560  1.00  0.00           C  
ATOM   3866  O   SER A2155      42.438   2.567  23.631  1.00  0.00           O  
ATOM   3867  CB  SER A2155      43.939   4.569  25.545  1.00  0.00           C  
ATOM   3868  OG  SER A2155      45.324   4.291  25.563  1.00  0.00           O  
ATOM   3869  N   LEU A2156      44.181   1.485  24.526  1.00  0.00           N  
ATOM   3870  CA  LEU A2156      44.303   0.525  23.423  1.00  0.00           C  
ATOM   3871  C   LEU A2156      44.533  -0.865  23.993  1.00  0.00           C  
ATOM   3872  O   LEU A2156      45.413  -1.055  24.841  1.00  0.00           O  
ATOM   3873  CB  LEU A2156      45.471   0.855  22.490  1.00  0.00           C  
ATOM   3874  CG  LEU A2156      45.831  -0.285  21.522  1.00  0.00           C  
ATOM   3875  CD1 LEU A2156      44.614  -0.744  20.749  1.00  0.00           C  
ATOM   3876  CD2 LEU A2156      46.901   0.136  20.561  1.00  0.00           C  
ATOM   3877  N   VAL A2167      43.763  -1.835  23.515  1.00  0.00           N  
ATOM   3878  CA  VAL A2167      43.900  -3.213  23.966  1.00  0.00           C  
ATOM   3879  C   VAL A2167      43.792  -4.105  22.727  1.00  0.00           C  
ATOM   3880  O   VAL A2167      42.727  -4.200  22.105  1.00  0.00           O  
ATOM   3881  CB  VAL A2167      42.879  -3.569  25.109  1.00  0.00           C  
ATOM   3882  CG1 VAL A2167      41.700  -2.617  25.114  1.00  0.00           C  
ATOM   3883  CG2 VAL A2167      42.382  -4.983  24.976  1.00  0.00           C  
ATOM   3884  N   ILE A2168      44.945  -4.664  22.332  1.00  0.00           N  
ATOM   3885  CA  ILE A2168      45.095  -5.521  21.149  1.00  0.00           C  
ATOM   3886  C   ILE A2168      44.687  -6.965  21.356  1.00  0.00           C  
ATOM   3887  O   ILE A2168      45.379  -7.731  22.018  1.00  0.00           O  
ATOM   3888  CB  ILE A2168      46.555  -5.569  20.655  1.00  0.00           C  
ATOM   3889  CG1 ILE A2168      47.148  -4.170  20.569  1.00  0.00           C  
ATOM   3890  CG2 ILE A2168      46.616  -6.225  19.298  1.00  0.00           C  
ATOM   3891  CD1 ILE A2168      48.532  -4.148  19.999  1.00  0.00           C  
ATOM   3892  N   LYS A2169      43.548  -7.334  20.813  1.00  0.00           N  
ATOM   3893  CA  LYS A2169      43.112  -8.696  20.918  1.00  0.00           C  
ATOM   3894  C   LYS A2169      43.605  -9.447  19.674  1.00  0.00           C  
ATOM   3895  O   LYS A2169      44.234  -8.859  18.775  1.00  0.00           O  
ATOM   3896  CB  LYS A2169      41.595  -8.755  21.069  1.00  0.00           C  
ATOM   3897  CG  LYS A2169      41.123  -8.387  22.466  1.00  0.00           C  
ATOM   3898  CD  LYS A2169      41.666  -9.360  23.515  1.00  0.00           C  
ATOM   3899  CE  LYS A2169      41.274  -8.966  24.942  1.00  0.00           C  
ATOM   3900  NZ  LYS A2169      42.303  -9.451  25.925  1.00  0.00           N  
ATOM   3901  N   GLN A2170      43.389 -10.760  19.681  1.00  0.00           N  
ATOM   3902  CA  GLN A2170      43.770 -11.666  18.606  1.00  0.00           C  
ATOM   3903  C   GLN A2170      42.581 -12.568  18.524  1.00  0.00           C  
ATOM   3904  O   GLN A2170      42.349 -13.383  19.409  1.00  0.00           O  
ATOM   3905  CB  GLN A2170      44.976 -12.489  19.018  1.00  0.00           C  
ATOM   3906  CG  GLN A2170      46.241 -11.697  19.067  1.00  0.00           C  
ATOM   3907  CD  GLN A2170      46.596 -11.183  17.713  1.00  0.00           C  
ATOM   3908  OE1 GLN A2170      46.118 -11.701  16.710  1.00  0.00           O  
ATOM   3909  NE2 GLN A2170      47.436 -10.164  17.663  1.00  0.00           N  
ATOM   3910  N   GLY A2171      41.765 -12.361  17.518  1.00  0.00           N  
ATOM   3911  CA  GLY A2171      40.588 -13.175  17.413  1.00  0.00           C  
ATOM   3912  C   GLY A2171      40.522 -13.830  16.077  1.00  0.00           C  
ATOM   3913  O   GLY A2171      41.502 -13.899  15.330  1.00  0.00           O  
ATOM   3914  N   PHE A2173      39.334 -14.310  15.777  1.00  0.00           N  
ATOM   3915  CA  PHE A2173      39.100 -14.991  14.535  1.00  0.00           C  
ATOM   3916  C   PHE A2173      37.797 -14.432  13.975  1.00  0.00           C  
ATOM   3917  O   PHE A2173      36.872 -14.095  14.736  1.00  0.00           O  
ATOM   3918  CB  PHE A2173      39.057 -16.520  14.782  1.00  0.00           C  
ATOM   3919  CG  PHE A2173      40.406 -17.117  15.199  1.00  0.00           C  
ATOM   3920  CD1 PHE A2173      41.238 -17.732  14.259  1.00  0.00           C  
ATOM   3921  CD2 PHE A2173      40.861 -17.021  16.516  1.00  0.00           C  
ATOM   3922  CE1 PHE A2173      42.504 -18.237  14.618  1.00  0.00           C  
ATOM   3923  CE2 PHE A2173      42.124 -17.521  16.883  1.00  0.00           C  
ATOM   3924  CZ  PHE A2173      42.943 -18.128  15.930  1.00  0.00           C  
ATOM   3925  N   ALA A2174      37.788 -14.219  12.660  1.00  0.00           N  
ATOM   3926  CA  ALA A2174      36.627 -13.689  11.960  1.00  0.00           C  
ATOM   3927  C   ALA A2174      36.273 -14.603  10.808  1.00  0.00           C  
ATOM   3928  O   ALA A2174      37.126 -15.332  10.297  1.00  0.00           O  
ATOM   3929  CB  ALA A2174      36.913 -12.283  11.438  1.00  0.00           C  
ATOM   3930  N   GLU A2175      35.003 -14.581  10.422  1.00  0.00           N  
ATOM   3931  CA  GLU A2175      34.528 -15.391   9.310  1.00  0.00           C  
ATOM   3932  C   GLU A2175      35.409 -15.111   8.072  1.00  0.00           C  
ATOM   3933  O   GLU A2175      36.128 -14.107   8.029  1.00  0.00           O  
ATOM   3934  CB  GLU A2175      33.039 -15.105   9.029  1.00  0.00           C  
ATOM   3935  CG  GLU A2175      32.710 -13.665   8.694  1.00  0.00           C  
ATOM   3936  CD  GLU A2175      31.304 -13.478   8.146  1.00  0.00           C  
ATOM   3937  OE1 GLU A2175      30.361 -13.254   8.930  1.00  0.00           O  
ATOM   3938  OE2 GLU A2175      31.145 -13.543   6.915  1.00  0.00           O  
ATOM   3939  N   PRO A2176      35.353 -15.980   7.044  1.00  0.00           N  
ATOM   3940  CA  PRO A2176      36.221 -15.662   5.904  1.00  0.00           C  
ATOM   3941  C   PRO A2176      35.834 -14.423   5.080  1.00  0.00           C  
ATOM   3942  O   PRO A2176      36.695 -13.857   4.400  1.00  0.00           O  
ATOM   3943  CB  PRO A2176      36.173 -16.946   5.079  1.00  0.00           C  
ATOM   3944  CG  PRO A2176      34.766 -17.406   5.312  1.00  0.00           C  
ATOM   3945  CD  PRO A2176      34.620 -17.238   6.797  1.00  0.00           C  
ATOM   3946  N   SER A2177      34.566 -13.999   5.127  1.00  0.00           N  
ATOM   3947  CA  SER A2177      34.146 -12.819   4.355  1.00  0.00           C  
ATOM   3948  C   SER A2177      35.076 -11.609   4.584  1.00  0.00           C  
ATOM   3949  O   SER A2177      35.587 -11.006   3.635  1.00  0.00           O  
ATOM   3950  CB  SER A2177      32.678 -12.477   4.644  1.00  0.00           C  
ATOM   3951  OG  SER A2177      32.496 -11.164   5.156  1.00  0.00           O  
ATOM   3952  N   LEU A2178      35.371 -11.333   5.850  1.00  0.00           N  
ATOM   3953  CA  LEU A2178      36.260 -10.237   6.230  1.00  0.00           C  
ATOM   3954  C   LEU A2178      37.614 -10.284   5.504  1.00  0.00           C  
ATOM   3955  O   LEU A2178      38.449  -9.396   5.661  1.00  0.00           O  
ATOM   3956  CB  LEU A2178      36.498 -10.239   7.747  1.00  0.00           C  
ATOM   3957  CG  LEU A2178      35.432  -9.681   8.690  1.00  0.00           C  
ATOM   3958  CD1 LEU A2178      34.993  -8.375   8.136  1.00  0.00           C  
ATOM   3959  CD2 LEU A2178      34.235 -10.565   8.823  1.00  0.00           C  
ATOM   3960  N   LYS A2179      37.856 -11.341   4.747  1.00  0.00           N  
ATOM   3961  CA  LYS A2179      39.099 -11.442   4.022  1.00  0.00           C  
ATOM   3962  C   LYS A2179      39.139 -10.276   3.061  1.00  0.00           C  
ATOM   3963  O   LYS A2179      40.186  -9.687   2.853  1.00  0.00           O  
ATOM   3964  CB  LYS A2179      39.162 -12.764   3.254  1.00  0.00           C  
ATOM   3965  CG  LYS A2179      40.231 -12.819   2.170  1.00  0.00           C  
ATOM   3966  CD  LYS A2179      41.635 -13.008   2.720  1.00  0.00           C  
ATOM   3967  CE  LYS A2179      41.877 -14.461   3.134  1.00  0.00           C  
ATOM   3968  NZ  LYS A2179      43.327 -14.743   3.386  1.00  0.00           N  
ATOM   3969  N   ASP A2189      37.976  -9.904   2.535  1.00  0.00           N  
ATOM   3970  CA  ASP A2189      37.890  -8.813   1.566  1.00  0.00           C  
ATOM   3971  C   ASP A2189      37.433  -7.471   2.107  1.00  0.00           C  
ATOM   3972  O   ASP A2189      36.655  -6.745   1.476  1.00  0.00           O  
ATOM   3973  CB  ASP A2189      37.030  -9.218   0.368  1.00  0.00           C  
ATOM   3974  CG  ASP A2189      37.723 -10.235  -0.531  1.00  0.00           C  
ATOM   3975  OD1 ASP A2189      38.937 -10.063  -0.826  1.00  0.00           O  
ATOM   3976  OD2 ASP A2189      37.043 -11.207  -0.942  1.00  0.00           O  
ATOM   3977  N   ALA A2228      37.915  -7.146   3.292  1.00  0.00           N  
ATOM   3978  CA  ALA A2228      37.587  -5.876   3.899  1.00  0.00           C  
ATOM   3979  C   ALA A2228      38.481  -4.846   3.225  1.00  0.00           C  
ATOM   3980  O   ALA A2228      39.707  -4.936   3.302  1.00  0.00           O  
ATOM   3981  CB  ALA A2228      37.874  -5.920   5.393  1.00  0.00           C  
ATOM   3982  N   VAL A2229      37.881  -3.920   2.492  1.00  0.00           N  
ATOM   3983  CA  VAL A2229      38.665  -2.883   1.845  1.00  0.00           C  
ATOM   3984  C   VAL A2229      38.792  -1.779   2.862  1.00  0.00           C  
ATOM   3985  O   VAL A2229      37.780  -1.344   3.419  1.00  0.00           O  
ATOM   3986  CB  VAL A2229      37.971  -2.351   0.593  1.00  0.00           C  
ATOM   3987  CG1 VAL A2229      38.140  -3.338  -0.545  1.00  0.00           C  
ATOM   3988  CG2 VAL A2229      36.493  -2.118   0.873  1.00  0.00           C  
ATOM   3989  N   ALA A2230      40.032  -1.398   3.168  1.00  0.00           N  
ATOM   3990  CA  ALA A2230      40.309  -0.332   4.137  1.00  0.00           C  
ATOM   3991  C   ALA A2230      39.420   0.859   3.803  1.00  0.00           C  
ATOM   3992  O   ALA A2230      39.629   1.557   2.809  1.00  0.00           O  
ATOM   3993  CB  ALA A2230      41.791   0.071   4.090  1.00  0.00           C  
ATOM   3994  N   GLY A2231      38.388   1.041   4.608  1.00  0.00           N  
ATOM   3995  CA  GLY A2231      37.455   2.113   4.368  1.00  0.00           C  
ATOM   3996  C   GLY A2231      36.145   1.776   5.032  1.00  0.00           C  
ATOM   3997  O   GLY A2231      35.854   2.289   6.114  1.00  0.00           O  
ATOM   3998  N   LYS A2232      35.379   0.866   4.442  1.00  0.00           N  
ATOM   3999  CA  LYS A2232      34.098   0.534   5.032  1.00  0.00           C  
ATOM   4000  C   LYS A2232      34.266   0.002   6.422  1.00  0.00           C  
ATOM   4001  O   LYS A2232      35.284  -0.583   6.758  1.00  0.00           O  
ATOM   4002  CB  LYS A2232      33.317  -0.477   4.205  1.00  0.00           C  
ATOM   4003  CG  LYS A2232      31.888  -0.624   4.714  1.00  0.00           C  
ATOM   4004  CD  LYS A2232      30.952  -1.170   3.653  1.00  0.00           C  
ATOM   4005  CE  LYS A2232      29.505  -0.772   3.941  1.00  0.00           C  
ATOM   4006  NZ  LYS A2232      29.317   0.716   4.061  1.00  0.00           N  
ATOM   4007  N   ALA A2233      33.260   0.241   7.236  1.00  0.00           N  
ATOM   4008  CA  ALA A2233      33.276  -0.223   8.600  1.00  0.00           C  
ATOM   4009  C   ALA A2233      32.123  -1.191   8.707  1.00  0.00           C  
ATOM   4010  O   ALA A2233      30.984  -0.842   8.404  1.00  0.00           O  
ATOM   4011  CB  ALA A2233      33.092   0.938   9.568  1.00  0.00           C  
ATOM   4012  N   PHE A2234      32.447  -2.438   9.017  1.00  0.00           N  
ATOM   4013  CA  PHE A2234      31.449  -3.483   9.169  1.00  0.00           C  
ATOM   4014  C   PHE A2234      31.011  -3.408  10.623  1.00  0.00           C  
ATOM   4015  O   PHE A2234      31.573  -2.633  11.410  1.00  0.00           O  
ATOM   4016  CB  PHE A2234      32.077  -4.852   8.883  1.00  0.00           C  
ATOM   4017  CG  PHE A2234      32.908  -4.894   7.628  1.00  0.00           C  
ATOM   4018  CD1 PHE A2234      34.222  -4.460   7.638  1.00  0.00           C  
ATOM   4019  CD2 PHE A2234      32.379  -5.374   6.438  1.00  0.00           C  
ATOM   4020  CE1 PHE A2234      34.993  -4.494   6.476  1.00  0.00           C  
ATOM   4021  CE2 PHE A2234      33.148  -5.411   5.270  1.00  0.00           C  
ATOM   4022  CZ  PHE A2234      34.453  -4.975   5.289  1.00  0.00           C  
ATOM   4023  N   GLN A2235      30.000  -4.187  10.980  1.00  0.00           N  
ATOM   4024  CA  GLN A2235      29.528  -4.208  12.357  1.00  0.00           C  
ATOM   4025  C   GLN A2235      29.647  -5.624  12.916  1.00  0.00           C  
ATOM   4026  O   GLN A2235      28.786  -6.464  12.669  1.00  0.00           O  
ATOM   4027  CB  GLN A2235      28.084  -3.736  12.433  1.00  0.00           C  
ATOM   4028  CG  GLN A2235      27.582  -3.652  13.844  1.00  0.00           C  
ATOM   4029  CD  GLN A2235      26.397  -4.547  14.082  1.00  0.00           C  
ATOM   4030  OE1 GLN A2235      26.553  -5.695  14.482  1.00  0.00           O  
ATOM   4031  NE2 GLN A2235      25.196  -4.024  13.857  1.00  0.00           N  
ATOM   4032  N   PHE A2236      30.752  -5.914  13.593  1.00  0.00           N  
ATOM   4033  CA  PHE A2236      30.949  -7.232  14.170  1.00  0.00           C  
ATOM   4034  C   PHE A2236      29.866  -7.401  15.183  1.00  0.00           C  
ATOM   4035  O   PHE A2236      29.891  -6.775  16.235  1.00  0.00           O  
ATOM   4036  CB  PHE A2236      32.310  -7.351  14.830  1.00  0.00           C  
ATOM   4037  CG  PHE A2236      33.442  -7.219  13.877  1.00  0.00           C  
ATOM   4038  CD1 PHE A2236      33.202  -7.057  12.519  1.00  0.00           C  
ATOM   4039  CD2 PHE A2236      34.759  -7.272  14.332  1.00  0.00           C  
ATOM   4040  CE1 PHE A2236      34.273  -6.904  11.630  1.00  0.00           C  
ATOM   4041  CE2 PHE A2236      35.842  -7.124  13.461  1.00  0.00           C  
ATOM   4042  CZ  PHE A2236      35.600  -6.957  12.102  1.00  0.00           C  
ATOM   4043  N   GLU A2237      28.897  -8.220  14.790  1.00  0.00           N  
ATOM   4044  CA  GLU A2237      27.691  -8.551  15.543  1.00  0.00           C  
ATOM   4045  C   GLU A2237      27.945  -8.679  17.030  1.00  0.00           C  
ATOM   4046  O   GLU A2237      28.948  -9.279  17.445  1.00  0.00           O  
ATOM   4047  CB  GLU A2237      27.107  -9.859  15.000  1.00  0.00           C  
ATOM   4048  CG  GLU A2237      25.610 -10.051  15.179  1.00  0.00           C  
ATOM   4049  CD  GLU A2237      24.818  -9.877  13.887  1.00  0.00           C  
ATOM   4050  OE1 GLU A2237      25.284 -10.309  12.807  1.00  0.00           O  
ATOM   4051  OE2 GLU A2237      23.693  -9.345  13.958  1.00  0.00           O  
ATOM   4052  N   ARG A2238      27.051  -8.078  17.813  1.00  0.00           N  
ATOM   4053  CA  ARG A2238      27.121  -8.105  19.263  1.00  0.00           C  
ATOM   4054  C   ARG A2238      28.410  -7.543  19.871  1.00  0.00           C  
ATOM   4055  O   ARG A2238      28.619  -7.669  21.072  1.00  0.00           O  
ATOM   4056  CB  ARG A2238      26.914  -9.534  19.803  1.00  0.00           C  
ATOM   4057  CG  ARG A2238      26.005 -10.458  18.967  1.00  0.00           C  
ATOM   4058  CD  ARG A2238      25.360 -11.596  19.776  1.00  0.00           C  
ATOM   4059  NE  ARG A2238      26.260 -12.194  20.760  1.00  0.00           N  
ATOM   4060  CZ  ARG A2238      26.024 -12.194  22.073  1.00  0.00           C  
ATOM   4061  NH1 ARG A2238      24.910 -11.627  22.549  1.00  0.00           N  
ATOM   4062  NH2 ARG A2238      26.889 -12.768  22.912  1.00  0.00           N  
ATOM   4063  N   GLU A2239      29.306  -6.982  19.073  1.00  0.00           N  
ATOM   4064  CA  GLU A2239      30.535  -6.434  19.644  1.00  0.00           C  
ATOM   4065  C   GLU A2239      30.646  -4.934  19.423  1.00  0.00           C  
ATOM   4066  O   GLU A2239      30.643  -4.155  20.385  1.00  0.00           O  
ATOM   4067  CB  GLU A2239      31.777  -7.148  19.105  1.00  0.00           C  
ATOM   4068  CG  GLU A2239      32.003  -8.526  19.693  1.00  0.00           C  
ATOM   4069  CD  GLU A2239      32.339  -8.496  21.171  1.00  0.00           C  
ATOM   4070  OE1 GLU A2239      33.537  -8.509  21.515  1.00  0.00           O  
ATOM   4071  OE2 GLU A2239      31.403  -8.478  21.994  1.00  0.00           O  
ATOM   4072  N   GLY A2240      30.705  -4.524  18.160  1.00  0.00           N  
ATOM   4073  CA  GLY A2240      30.798  -3.112  17.854  1.00  0.00           C  
ATOM   4074  C   GLY A2240      30.932  -2.875  16.374  1.00  0.00           C  
ATOM   4075  O   GLY A2240      30.677  -3.762  15.565  1.00  0.00           O  
ATOM   4076  N   TYR A2241      31.258  -1.648  16.019  1.00  0.00           N  
ATOM   4077  CA  TYR A2241      31.443  -1.303  14.636  1.00  0.00           C  
ATOM   4078  C   TYR A2241      32.929  -1.284  14.480  1.00  0.00           C  
ATOM   4079  O   TYR A2241      33.646  -0.705  15.310  1.00  0.00           O  
ATOM   4080  CB  TYR A2241      30.880   0.074  14.358  1.00  0.00           C  
ATOM   4081  CG  TYR A2241      29.398   0.123  14.515  1.00  0.00           C  
ATOM   4082  CD1 TYR A2241      28.562  -0.301  13.487  1.00  0.00           C  
ATOM   4083  CD2 TYR A2241      28.828   0.569  15.698  1.00  0.00           C  
ATOM   4084  CE1 TYR A2241      27.190  -0.286  13.630  1.00  0.00           C  
ATOM   4085  CE2 TYR A2241      27.462   0.592  15.860  1.00  0.00           C  
ATOM   4086  CZ  TYR A2241      26.640   0.160  14.824  1.00  0.00           C  
ATOM   4087  OH  TYR A2241      25.270   0.155  15.001  1.00  0.00           O  
ATOM   4088  N   PHE A2242      33.409  -1.983  13.465  1.00  0.00           N  
ATOM   4089  CA  PHE A2242      34.841  -2.038  13.232  1.00  0.00           C  
ATOM   4090  C   PHE A2242      35.218  -1.570  11.857  1.00  0.00           C  
ATOM   4091  O   PHE A2242      34.386  -1.454  10.954  1.00  0.00           O  
ATOM   4092  CB  PHE A2242      35.379  -3.444  13.451  1.00  0.00           C  
ATOM   4093  CG  PHE A2242      35.269  -3.900  14.854  1.00  0.00           C  
ATOM   4094  CD1 PHE A2242      34.027  -3.923  15.488  1.00  0.00           C  
ATOM   4095  CD2 PHE A2242      36.404  -4.258  15.567  1.00  0.00           C  
ATOM   4096  CE1 PHE A2242      33.903  -4.301  16.800  1.00  0.00           C  
ATOM   4097  CE2 PHE A2242      36.304  -4.648  16.893  1.00  0.00           C  
ATOM   4098  CZ  PHE A2242      35.046  -4.663  17.515  1.00  0.00           C  
ATOM   4099  N   CYS A2243      36.489  -1.267  11.711  1.00  0.00           N  
ATOM   4100  CA  CYS A2243      37.010  -0.823  10.449  1.00  0.00           C  
ATOM   4101  C   CYS A2243      38.410  -1.390  10.428  1.00  0.00           C  
ATOM   4102  O   CYS A2243      38.919  -1.840  11.441  1.00  0.00           O  
ATOM   4103  CB  CYS A2243      37.040   0.709  10.379  1.00  0.00           C  
ATOM   4104  SG  CYS A2243      38.143   1.517  11.573  1.00  0.00           S  
ATOM   4105  N   LEU A2244      38.874  -1.641   9.228  1.00  0.00           N  
ATOM   4106  CA  LEU A2244      40.215  -2.127   9.032  1.00  0.00           C  
ATOM   4107  C   LEU A2244      41.137  -0.879   9.202  1.00  0.00           C  
ATOM   4108  O   LEU A2244      40.916   0.151   8.633  1.00  0.00           O  
ATOM   4109  CB  LEU A2244      40.301  -2.667   7.621  1.00  0.00           C  
ATOM   4110  CG  LEU A2244      41.573  -3.380   7.192  1.00  0.00           C  
ATOM   4111  CD1 LEU A2244      41.852  -4.608   8.041  1.00  0.00           C  
ATOM   4112  CD2 LEU A2244      41.354  -3.773   5.753  1.00  0.00           C  
ATOM   4113  N   ASP A2245      42.026  -1.019  10.168  1.00  0.00           N  
ATOM   4114  CA  ASP A2245      43.011   0.010  10.569  1.00  0.00           C  
ATOM   4115  C   ASP A2245      43.967   0.176   9.423  1.00  0.00           C  
ATOM   4116  O   ASP A2245      44.760  -0.712   9.151  1.00  0.00           O  
ATOM   4117  CB  ASP A2245      43.707  -0.587  11.818  1.00  0.00           C  
ATOM   4118  CG  ASP A2245      44.588   0.402  12.554  1.00  0.00           C  
ATOM   4119  OD1 ASP A2245      45.321  -0.192  13.433  1.00  0.00           O  
ATOM   4120  OD2 ASP A2245      44.486   1.639  12.378  1.00  0.00           O  
ATOM   4121  N   SER A2246      43.940   1.328   8.773  1.00  0.00           N  
ATOM   4122  CA  SER A2246      44.862   1.518   7.686  1.00  0.00           C  
ATOM   4123  C   SER A2246      46.208   2.091   8.049  1.00  0.00           C  
ATOM   4124  O   SER A2246      46.428   3.181   7.584  1.00  0.00           O  
ATOM   4125  CB  SER A2246      44.231   2.317   6.545  1.00  0.00           C  
ATOM   4126  OG  SER A2246      44.923   2.099   5.298  1.00  0.00           O  
ATOM   4127  N   ARG A2247      46.717   1.801   9.252  1.00  0.00           N  
ATOM   4128  CA  ARG A2247      48.136   2.052   9.420  1.00  0.00           C  
ATOM   4129  C   ARG A2247      48.914   0.752   9.634  1.00  0.00           C  
ATOM   4130  O   ARG A2247      50.122   0.749   9.405  1.00  0.00           O  
ATOM   4131  CB  ARG A2247      48.466   3.142  10.445  1.00  0.00           C  
ATOM   4132  CG  ARG A2247      49.468   4.200   9.893  1.00  0.00           C  
ATOM   4133  CD  ARG A2247      48.862   5.070   8.750  1.00  0.00           C  
ATOM   4134  NE  ARG A2247      48.390   4.269   7.614  1.00  0.00           N  
ATOM   4135  CZ  ARG A2247      48.220   4.687   6.358  1.00  0.00           C  
ATOM   4136  NH1 ARG A2247      48.494   5.935   6.029  1.00  0.00           N  
ATOM   4137  NH2 ARG A2247      47.726   3.852   5.438  1.00  0.00           N  
ATOM   4138  N   HIS A2248      48.245  -0.366   9.958  1.00  0.00           N  
ATOM   4139  CA  HIS A2248      48.984  -1.632  10.144  1.00  0.00           C  
ATOM   4140  C   HIS A2248      48.639  -2.899   9.330  1.00  0.00           C  
ATOM   4141  O   HIS A2248      49.545  -3.683   9.036  1.00  0.00           O  
ATOM   4142  CB  HIS A2248      49.036  -2.045  11.627  1.00  0.00           C  
ATOM   4143  CG  HIS A2248      49.844  -1.136  12.506  1.00  0.00           C  
ATOM   4144  ND1 HIS A2248      51.226  -1.190  12.593  1.00  0.00           N  
ATOM   4145  CD2 HIS A2248      49.458  -0.175  13.378  1.00  0.00           C  
ATOM   4146  CE1 HIS A2248      51.648  -0.303  13.475  1.00  0.00           C  
ATOM   4147  NE2 HIS A2248      50.592   0.326  13.966  1.00  0.00           N  
ATOM   4148  N   SER A2249      47.366  -3.122   8.994  1.00  0.00           N  
ATOM   4149  CA  SER A2249      46.946  -4.347   8.289  1.00  0.00           C  
ATOM   4150  C   SER A2249      47.680  -4.855   7.040  1.00  0.00           C  
ATOM   4151  O   SER A2249      47.905  -4.112   6.077  1.00  0.00           O  
ATOM   4152  CB  SER A2249      45.439  -4.332   8.025  1.00  0.00           C  
ATOM   4153  OG  SER A2249      44.984  -3.059   7.632  1.00  0.00           O  
ATOM   4154  N   THR A2250      48.021  -6.145   7.059  1.00  0.00           N  
ATOM   4155  CA  THR A2250      48.702  -6.804   5.945  1.00  0.00           C  
ATOM   4156  C   THR A2250      47.764  -7.838   5.339  1.00  0.00           C  
ATOM   4157  O   THR A2250      46.684  -8.112   5.877  1.00  0.00           O  
ATOM   4158  CB  THR A2250      49.978  -7.560   6.400  1.00  0.00           C  
ATOM   4159  OG1 THR A2250      49.614  -8.631   7.283  1.00  0.00           O  
ATOM   4160  CG2 THR A2250      50.972  -6.619   7.091  1.00  0.00           C  
ATOM   4161  N   ALA A2251      48.210  -8.436   4.238  1.00  0.00           N  
ATOM   4162  CA  ALA A2251      47.449  -9.465   3.543  1.00  0.00           C  
ATOM   4163  C   ALA A2251      47.049 -10.587   4.505  1.00  0.00           C  
ATOM   4164  O   ALA A2251      45.886 -10.987   4.560  1.00  0.00           O  
ATOM   4165  CB  ALA A2251      48.274 -10.027   2.392  1.00  0.00           C  
ATOM   4166  N   GLU A2252      48.015 -11.072   5.276  1.00  0.00           N  
ATOM   4167  CA  GLU A2252      47.753 -12.140   6.227  1.00  0.00           C  
ATOM   4168  C   GLU A2252      47.205 -11.645   7.558  1.00  0.00           C  
ATOM   4169  O   GLU A2252      46.309 -12.272   8.116  1.00  0.00           O  
ATOM   4170  CB  GLU A2252      48.997 -13.000   6.495  1.00  0.00           C  
ATOM   4171  CG  GLU A2252      50.214 -12.717   5.638  1.00  0.00           C  
ATOM   4172  CD  GLU A2252      50.821 -11.354   5.914  1.00  0.00           C  
ATOM   4173  OE1 GLU A2252      51.198 -11.080   7.079  1.00  0.00           O  
ATOM   4174  OE2 GLU A2252      50.907 -10.550   4.960  1.00  0.00           O  
ATOM   4175  N   LYS A2253      47.746 -10.549   8.089  1.00  0.00           N  
ATOM   4176  CA  LYS A2253      47.279 -10.056   9.387  1.00  0.00           C  
ATOM   4177  C   LYS A2253      46.480  -8.771   9.343  1.00  0.00           C  
ATOM   4178  O   LYS A2253      46.916  -7.731   9.845  1.00  0.00           O  
ATOM   4179  CB  LYS A2253      48.440  -9.908  10.379  1.00  0.00           C  
ATOM   4180  CG  LYS A2253      48.014  -9.884  11.863  1.00  0.00           C  
ATOM   4181  CD  LYS A2253      47.307 -11.190  12.258  1.00  0.00           C  
ATOM   4182  CE  LYS A2253      47.174 -11.368  13.780  1.00  0.00           C  
ATOM   4183  NZ  LYS A2253      46.498 -12.666  14.180  1.00  0.00           N  
ATOM   4184  N   PRO A2254      45.290  -8.831   8.752  1.00  0.00           N  
ATOM   4185  CA  PRO A2254      44.406  -7.683   8.639  1.00  0.00           C  
ATOM   4186  C   PRO A2254      44.226  -7.140  10.043  1.00  0.00           C  
ATOM   4187  O   PRO A2254      44.209  -7.905  10.999  1.00  0.00           O  
ATOM   4188  CB  PRO A2254      43.097  -8.320   8.182  1.00  0.00           C  
ATOM   4189  CG  PRO A2254      43.509  -9.630   7.624  1.00  0.00           C  
ATOM   4190  CD  PRO A2254      44.523 -10.064   8.597  1.00  0.00           C  
ATOM   4191  N   VAL A2255      44.087  -5.830  10.174  1.00  0.00           N  
ATOM   4192  CA  VAL A2255      43.896  -5.225  11.479  1.00  0.00           C  
ATOM   4193  C   VAL A2255      42.609  -4.411  11.479  1.00  0.00           C  
ATOM   4194  O   VAL A2255      42.450  -3.485  10.683  1.00  0.00           O  
ATOM   4195  CB  VAL A2255      45.092  -4.341  11.877  1.00  0.00           C  
ATOM   4196  CG1 VAL A2255      44.819  -3.643  13.198  1.00  0.00           C  
ATOM   4197  CG2 VAL A2255      46.346  -5.190  11.985  1.00  0.00           C  
ATOM   4198  N   PHE A2256      41.679  -4.808  12.342  1.00  0.00           N  
ATOM   4199  CA  PHE A2256      40.384  -4.156  12.493  1.00  0.00           C  
ATOM   4200  C   PHE A2256      40.302  -3.315  13.761  1.00  0.00           C  
ATOM   4201  O   PHE A2256      40.443  -3.824  14.880  1.00  0.00           O  
ATOM   4202  CB  PHE A2256      39.268  -5.188  12.557  1.00  0.00           C  
ATOM   4203  CG  PHE A2256      38.938  -5.803  11.251  1.00  0.00           C  
ATOM   4204  CD1 PHE A2256      39.828  -6.663  10.630  1.00  0.00           C  
ATOM   4205  CD2 PHE A2256      37.707  -5.561  10.665  1.00  0.00           C  
ATOM   4206  CE1 PHE A2256      39.491  -7.285   9.445  1.00  0.00           C  
ATOM   4207  CE2 PHE A2256      37.354  -6.169   9.486  1.00  0.00           C  
ATOM   4208  CZ  PHE A2256      38.245  -7.037   8.867  1.00  0.00           C  
ATOM   4209  N   ASN A2257      40.096  -2.020  13.566  1.00  0.00           N  
ATOM   4210  CA  ASN A2257      39.942  -1.062  14.644  1.00  0.00           C  
ATOM   4211  C   ASN A2257      38.492  -1.107  15.128  1.00  0.00           C  
ATOM   4212  O   ASN A2257      37.563  -1.316  14.324  1.00  0.00           O  
ATOM   4213  CB  ASN A2257      40.168   0.345  14.104  1.00  0.00           C  
ATOM   4214  CG  ASN A2257      41.615   0.763  14.099  1.00  0.00           C  
ATOM   4215  OD1 ASN A2257      42.377   0.443  14.998  1.00  0.00           O  
ATOM   4216  ND2 ASN A2257      42.005   1.478  13.063  1.00  0.00           N  
ATOM   4217  N   ARG A2258      38.284  -0.962  16.434  1.00  0.00           N  
ATOM   4218  CA  ARG A2258      36.913  -0.892  16.916  1.00  0.00           C  
ATOM   4219  C   ARG A2258      36.633   0.602  16.967  1.00  0.00           C  
ATOM   4220  O   ARG A2258      37.246   1.335  17.766  1.00  0.00           O  
ATOM   4221  CB  ARG A2258      36.716  -1.468  18.313  1.00  0.00           C  
ATOM   4222  CG  ARG A2258      35.311  -1.114  18.847  1.00  0.00           C  
ATOM   4223  CD  ARG A2258      34.974  -1.681  20.220  1.00  0.00           C  
ATOM   4224  NE  ARG A2258      35.858  -1.198  21.273  1.00  0.00           N  
ATOM   4225  CZ  ARG A2258      36.108  -1.871  22.393  1.00  0.00           C  
ATOM   4226  NH1 ARG A2258      35.530  -3.048  22.591  1.00  0.00           N  
ATOM   4227  NH2 ARG A2258      36.972  -1.401  23.290  1.00  0.00           N  
ATOM   4228  N   THR A2259      35.782   1.059  16.053  1.00  0.00           N  
ATOM   4229  CA  THR A2259      35.410   2.461  15.989  1.00  0.00           C  
ATOM   4230  C   THR A2259      34.728   2.769  17.304  1.00  0.00           C  
ATOM   4231  O   THR A2259      35.252   3.502  18.130  1.00  0.00           O  
ATOM   4232  CB  THR A2259      34.466   2.682  14.823  1.00  0.00           C  
ATOM   4233  OG1 THR A2259      35.218   2.625  13.606  1.00  0.00           O  
ATOM   4234  CG2 THR A2259      33.737   4.002  14.943  1.00  0.00           C  
ATOM   4235  N   VAL A2260      33.569   2.169  17.509  1.00  0.00           N  
ATOM   4236  CA  VAL A2260      32.847   2.347  18.743  1.00  0.00           C  
ATOM   4237  C   VAL A2260      32.076   1.071  19.033  1.00  0.00           C  
ATOM   4238  O   VAL A2260      31.656   0.350  18.115  1.00  0.00           O  
ATOM   4239  CB  VAL A2260      31.873   3.471  18.667  1.00  0.00           C  
ATOM   4240  CG1 VAL A2260      30.723   3.102  17.767  1.00  0.00           C  
ATOM   4241  CG2 VAL A2260      31.366   3.749  20.029  1.00  0.00           C  
ATOM   4242  N   GLY A2261      31.920   0.786  20.317  1.00  0.00           N  
ATOM   4243  CA  GLY A2261      31.208  -0.400  20.726  1.00  0.00           C  
ATOM   4244  C   GLY A2261      29.725  -0.173  20.665  1.00  0.00           C  
ATOM   4245  O   GLY A2261      29.252   0.880  20.255  1.00  0.00           O  
ATOM   4246  N   LEU A2262      28.990  -1.185  21.070  1.00  0.00           N  
ATOM   4247  CA  LEU A2262      27.560  -1.108  21.063  1.00  0.00           C  
ATOM   4248  C   LEU A2262      27.028  -0.688  22.421  1.00  0.00           C  
ATOM   4249  O   LEU A2262      27.756  -0.666  23.420  1.00  0.00           O  
ATOM   4250  CB  LEU A2262      26.999  -2.473  20.683  1.00  0.00           C  
ATOM   4251  CG  LEU A2262      26.910  -2.804  19.193  1.00  0.00           C  
ATOM   4252  CD1 LEU A2262      27.662  -4.073  18.876  1.00  0.00           C  
ATOM   4253  CD2 LEU A2262      25.429  -2.946  18.814  1.00  0.00           C  
ATOM   4254  N   ARG A2263      25.751  -0.331  22.450  1.00  0.00           N  
ATOM   4255  CA  ARG A2263      25.117   0.054  23.697  1.00  0.00           C  
ATOM   4256  C   ARG A2263      24.873  -1.251  24.454  1.00  0.00           C  
ATOM   4257  O   ARG A2263      24.183  -2.156  23.971  1.00  0.00           O  
ATOM   4258  CB  ARG A2263      23.801   0.803  23.440  1.00  0.00           C  
ATOM   4259  CG  ARG A2263      23.262   1.513  24.674  1.00  0.00           C  
ATOM   4260  CD  ARG A2263      22.031   2.332  24.368  1.00  0.00           C  
ATOM   4261  NE  ARG A2263      21.430   2.855  25.593  1.00  0.00           N  
ATOM   4262  CZ  ARG A2263      20.318   2.372  26.147  1.00  0.00           C  
ATOM   4263  NH1 ARG A2263      19.680   1.351  25.579  1.00  0.00           N  
ATOM   4264  NH2 ARG A2263      19.834   2.912  27.266  1.00  0.00           N  
ATOM   4265  N   ASP A2264      25.525  -1.375  25.599  1.00  0.00           N  
ATOM   4266  CA  ASP A2264      25.394  -2.562  26.416  1.00  0.00           C  
ATOM   4267  C   ASP A2264      24.872  -2.149  27.780  1.00  0.00           C  
ATOM   4268  O   ASP A2264      25.437  -1.269  28.427  1.00  0.00           O  
ATOM   4269  CB  ASP A2264      26.756  -3.240  26.556  1.00  0.00           C  
ATOM   4270  CG  ASP A2264      26.643  -4.703  26.930  1.00  0.00           C  
ATOM   4271  OD1 ASP A2264      25.599  -5.327  26.625  1.00  0.00           O  
ATOM   4272  OD2 ASP A2264      27.605  -5.234  27.521  1.00  0.00           O  
ATOM   4273  N   THR A2265      23.806  -2.796  28.228  1.00  0.00           N  
ATOM   4274  CA  THR A2265      23.220  -2.464  29.520  1.00  0.00           C  
ATOM   4275  C   THR A2265      22.955  -3.699  30.380  1.00  0.00           C  
ATOM   4276  O   THR A2265      22.263  -4.633  29.961  1.00  0.00           O  
ATOM   4277  CB  THR A2265      21.907  -1.673  29.334  1.00  0.00           C  
ATOM   4278  OG1 THR A2265      21.092  -2.329  28.353  1.00  0.00           O  
ATOM   4279  CG2 THR A2265      22.196  -0.239  28.872  1.00  0.00           C  
HETATM 4280  N   QSI A 998      45.025  31.826  13.853  1.00  0.00           N  
HETATM 4281  CA  QSI A 998      44.106  31.796  14.818  1.00  0.00           C  
HETATM 4282  CB  QSI A 998      42.796  32.345  14.293  1.00  0.00           C  
HETATM 4283  CG  QSI A 998      41.969  33.024  15.353  1.00  0.00           C  
HETATM 4284  CD  QSI A 998      40.654  33.511  14.810  1.00  0.00           C  
HETATM 4285  OE1 QSI A 998      39.830  32.716  14.392  1.00  0.00           O  
HETATM 4286  NE2 QSI A 998      40.572  34.942  14.523  1.00  0.00           N  
HETATM 4287  C   QSI A 998      43.887  30.418  15.500  1.00  0.00           C  
HETATM 4288  O   QSI A 998      43.070  30.318  16.434  1.00  0.00           O  
HETATM 4289  N10 QSI A 998      44.804  29.396  15.285  1.00  0.00           N  
HETATM 4290  S   QSI A 998      44.287  27.714  15.295  1.00  0.00           S  
HETATM 4291  O1S QSI A 998      44.512  27.154  16.699  1.00  0.00           O  
HETATM 4292  O2S QSI A 998      44.944  27.078  14.151  1.00  0.00           O  
HETATM 4293  O5' QSI A 998      42.833  27.610  15.017  1.00  0.00           O  
HETATM 4294  C5' QSI A 998      42.296  27.996  13.740  1.00  0.00           C  
HETATM 4295  C4' QSI A 998      40.816  28.236  13.859  1.00  0.00           C  
HETATM 4296  O4' QSI A 998      40.171  26.988  14.216  1.00  0.00           O  
HETATM 4297  C1' QSI A 998      39.123  27.234  15.139  1.00  0.00           C  
HETATM 4298  N9  QSI A 998      39.490  26.625  16.421  1.00  0.00           N  
HETATM 4299  C4  QSI A 998      38.665  25.852  17.202  1.00  0.00           C  
HETATM 4300  N3  QSI A 998      37.379  25.520  16.952  1.00  0.00           N  
HETATM 4301  C2  QSI A 998      36.883  24.762  17.937  1.00  0.00           C  
HETATM 4302  N1  QSI A 998      37.485  24.322  19.053  1.00  0.00           N  
HETATM 4303  C6  QSI A 998      38.784  24.661  19.270  1.00  0.00           C  
HETATM 4304  N6  QSI A 998      39.390  24.199  20.373  1.00  0.00           N  
HETATM 4305  C5  QSI A 998      39.422  25.479  18.301  1.00  0.00           C  
HETATM 4306  N7  QSI A 998      40.705  26.013  18.219  1.00  0.00           N  
HETATM 4307  C8  QSI A 998      40.693  26.685  17.093  1.00  0.00           C  
HETATM 4308  C2' QSI A 998      38.966  28.752  15.204  1.00  0.00           C  
HETATM 4309  O2' QSI A 998      38.122  29.181  14.147  1.00  0.00           O  
HETATM 4310  C3' QSI A 998      40.405  29.178  14.978  1.00  0.00           C  
HETATM 4311  O3' QSI A 998      40.504  30.528  14.574  1.00  0.00           O  
TER
END
