# Supplementary material for: Backbone Brackets and Arginine Tweezers delineate Class I and Class II aminoacyl tRNA synthetases
Source: PLoS Comput Biol. 2018 Apr 16;14(4):e1006101. doi: 10.1371/journal.pcbi.1006101 (PMC5919687; doi:10.1371/journal.pcbi.1006101)
Supplement: S11 File — All structures of Class I aaRS with residues renumbered according to the MSA. (GZ) [file pcbi.1006101.s023.tar.gz › 1euy_A_renum.pdb]

ATOM      1  N   THR A 226      20.856  27.305  13.293  1.00  0.00           N  
ATOM      2  CA  THR A 226      21.101  28.728  13.523  1.00  0.00           C  
ATOM      3  C   THR A 226      21.894  28.909  14.814  1.00  0.00           C  
ATOM      4  O   THR A 226      21.810  28.090  15.724  1.00  0.00           O  
ATOM      5  CB  THR A 226      19.778  29.516  13.633  1.00  0.00           C  
ATOM      6  OG1 THR A 226      20.045  30.925  13.744  1.00  0.00           O  
ATOM      7  CG2 THR A 226      18.997  29.050  14.842  1.00  0.00           C  
ATOM      8  N   ASN A 227      22.661  29.988  14.877  1.00  0.00           N  
ATOM      9  CA  ASN A 227      23.475  30.298  16.036  1.00  0.00           C  
ATOM     10  C   ASN A 227      23.655  31.813  16.037  1.00  0.00           C  
ATOM     11  O   ASN A 227      23.350  32.473  15.036  1.00  0.00           O  
ATOM     12  CB  ASN A 227      24.808  29.548  15.968  1.00  0.00           C  
ATOM     13  CG  ASN A 227      25.539  29.763  14.662  1.00  0.00           C  
ATOM     14  OD1 ASN A 227      25.743  30.899  14.239  1.00  0.00           O  
ATOM     15  ND2 ASN A 227      25.944  28.679  14.015  1.00  0.00           N  
ATOM     16  N   PHE A 228      24.148  32.375  17.137  1.00  0.00           N  
ATOM     17  CA  PHE A 228      24.307  33.820  17.232  1.00  0.00           C  
ATOM     18  C   PHE A 228      25.026  34.452  16.057  1.00  0.00           C  
ATOM     19  O   PHE A 228      24.676  35.547  15.648  1.00  0.00           O  
ATOM     20  CB  PHE A 228      24.936  34.238  18.569  1.00  0.00           C  
ATOM     21  CG  PHE A 228      26.422  34.045  18.653  1.00  0.00           C  
ATOM     22  CD1 PHE A 228      26.968  32.787  18.823  1.00  0.00           C  
ATOM     23  CD2 PHE A 228      27.278  35.137  18.575  1.00  0.00           C  
ATOM     24  CE1 PHE A 228      28.350  32.616  18.915  1.00  0.00           C  
ATOM     25  CE2 PHE A 228      28.659  34.973  18.670  1.00  0.00           C  
ATOM     26  CZ  PHE A 228      29.191  33.711  18.839  1.00  0.00           C  
ATOM     27  N   ILE A 229      25.975  33.733  15.466  1.00  0.00           N  
ATOM     28  CA  ILE A 229      26.716  34.269  14.337  1.00  0.00           C  
ATOM     29  C   ILE A 229      25.896  34.291  13.068  1.00  0.00           C  
ATOM     30  O   ILE A 229      25.993  35.238  12.302  1.00  0.00           O  
ATOM     31  CB  ILE A 229      28.023  33.517  14.086  1.00  0.00           C  
ATOM     32  CG1 ILE A 229      28.884  33.535  15.355  1.00  0.00           C  
ATOM     33  CG2 ILE A 229      28.762  34.182  12.939  1.00  0.00           C  
ATOM     34  CD1 ILE A 229      30.228  32.842  15.242  1.00  0.00           C  
ATOM     35  N   ARG A 230      25.096  33.259  12.830  1.00  0.00           N  
ATOM     36  CA  ARG A 230      24.262  33.221  11.628  1.00  0.00           C  
ATOM     37  C   ARG A 230      23.127  34.243  11.714  1.00  0.00           C  
ATOM     38  O   ARG A 230      22.590  34.691  10.692  1.00  0.00           O  
ATOM     39  CB  ARG A 230      23.700  31.829  11.406  1.00  0.00           C  
ATOM     40  CG  ARG A 230      24.710  30.834  10.892  1.00  0.00           C  
ATOM     41  CD  ARG A 230      24.036  29.515  10.669  1.00  0.00           C  
ATOM     42  NE  ARG A 230      24.954  28.503  10.179  1.00  0.00           N  
ATOM     43  CZ  ARG A 230      24.962  28.035   8.938  1.00  0.00           C  
ATOM     44  NH1 ARG A 230      24.101  28.485   8.045  1.00  0.00           N  
ATOM     45  NH2 ARG A 230      25.838  27.108   8.591  1.00  0.00           N  
ATOM     46  N   GLN A 232      22.747  34.583  12.943  1.00  0.00           N  
ATOM     47  CA  GLN A 232      21.717  35.580  13.177  1.00  0.00           C  
ATOM     48  C   GLN A 232      22.298  36.981  12.925  1.00  0.00           C  
ATOM     49  O   GLN A 232      21.620  37.854  12.412  1.00  0.00           O  
ATOM     50  CB  GLN A 232      21.134  35.401  14.583  1.00  0.00           C  
ATOM     51  CG  GLN A 232      20.214  34.145  14.643  1.00  0.00           C  
ATOM     52  CD  GLN A 232      19.814  33.698  16.051  1.00  0.00           C  
ATOM     53  OE1 GLN A 232      19.782  34.493  16.992  1.00  0.00           O  
ATOM     54  NE2 GLN A 232      19.512  32.411  16.193  1.00  0.00           N  
ATOM     55  N   ILE A 233      23.589  37.151  13.195  1.00  0.00           N  
ATOM     56  CA  ILE A 233      24.292  38.411  12.956  1.00  0.00           C  
ATOM     57  C   ILE A 233      24.424  38.583  11.444  1.00  0.00           C  
ATOM     58  O   ILE A 233      24.261  39.679  10.912  1.00  0.00           O  
ATOM     59  CB  ILE A 233      25.723  38.387  13.571  1.00  0.00           C  
ATOM     60  CG1 ILE A 233      25.638  38.474  15.093  1.00  0.00           C  
ATOM     61  CG2 ILE A 233      26.586  39.527  13.022  1.00  0.00           C  
ATOM     62  CD1 ILE A 233      26.981  38.479  15.792  1.00  0.00           C  
ATOM     63  N   ILE A 234      24.755  37.493  10.762  1.00  0.00           N  
ATOM     64  CA  ILE A 234      24.919  37.512   9.314  1.00  0.00           C  
ATOM     65  C   ILE A 234      23.607  37.881   8.628  1.00  0.00           C  
ATOM     66  O   ILE A 234      23.599  38.673   7.689  1.00  0.00           O  
ATOM     67  CB  ILE A 234      25.461  36.163   8.782  1.00  0.00           C  
ATOM     68  CG1 ILE A 234      26.886  35.941   9.290  1.00  0.00           C  
ATOM     69  CG2 ILE A 234      25.454  36.160   7.278  1.00  0.00           C  
ATOM     70  CD1 ILE A 234      27.563  34.726   8.730  1.00  0.00           C  
ATOM     71  N   ASP A 235      22.507  37.298   9.096  1.00  0.00           N  
ATOM     72  CA  ASP A 235      21.190  37.589   8.558  1.00  0.00           C  
ATOM     73  C   ASP A 235      20.942  39.092   8.659  1.00  0.00           C  
ATOM     74  O   ASP A 235      20.656  39.762   7.662  1.00  0.00           O  
ATOM     75  CB  ASP A 235      20.122  36.881   9.387  1.00  0.00           C  
ATOM     76  CG  ASP A 235      20.097  35.396   9.172  1.00  0.00           C  
ATOM     77  OD1 ASP A 235      20.711  34.908   8.202  1.00  0.00           O  
ATOM     78  OD2 ASP A 235      19.440  34.713   9.977  1.00  0.00           O  
ATOM     79  N   GLU A 236      21.050  39.613   9.876  1.00  0.00           N  
ATOM     80  CA  GLU A 236      20.843  41.027  10.133  1.00  0.00           C  
ATOM     81  C   GLU A 236      21.679  41.878   9.185  1.00  0.00           C  
ATOM     82  O   GLU A 236      21.147  42.768   8.535  1.00  0.00           O  
ATOM     83  CB  GLU A 236      21.133  41.333  11.604  1.00  0.00           C  
ATOM     84  CG  GLU A 236      20.117  40.663  12.544  1.00  0.00           C  
ATOM     85  CD  GLU A 236      20.604  40.505  13.982  1.00  0.00           C  
ATOM     86  OE1 GLU A 236      21.517  41.255  14.397  1.00  0.00           O  
ATOM     87  OE2 GLU A 236      20.067  39.623  14.700  1.00  0.00           O  
ATOM     88  N   ASP A 237      22.958  41.552   9.029  1.00  0.00           N  
ATOM     89  CA  ASP A 237      23.814  42.306   8.122  1.00  0.00           C  
ATOM     90  C   ASP A 237      23.254  42.314   6.705  1.00  0.00           C  
ATOM     91  O   ASP A 237      23.153  43.369   6.077  1.00  0.00           O  
ATOM     92  CB  ASP A 237      25.241  41.745   8.112  1.00  0.00           C  
ATOM     93  CG  ASP A 237      26.009  42.076   9.384  1.00  0.00           C  
ATOM     94  OD1 ASP A 237      25.353  42.389  10.404  1.00  0.00           O  
ATOM     95  OD2 ASP A 237      27.266  42.025   9.371  1.00  0.00           O  
ATOM     96  N   LEU A 238      22.863  41.144   6.217  1.00  0.00           N  
ATOM     97  CA  LEU A 238      22.326  41.012   4.871  1.00  0.00           C  
ATOM     98  C   LEU A 238      21.060  41.840   4.712  1.00  0.00           C  
ATOM     99  O   LEU A 238      20.927  42.601   3.746  1.00  0.00           O  
ATOM    100  CB  LEU A 238      22.063  39.534   4.545  1.00  0.00           C  
ATOM    101  CG  LEU A 238      23.179  38.672   3.922  1.00  0.00           C  
ATOM    102  CD1 LEU A 238      24.546  39.037   4.447  1.00  0.00           C  
ATOM    103  CD2 LEU A 238      22.898  37.215   4.203  1.00  0.00           C  
ATOM    104  N   ALA A 239      20.171  41.748   5.701  1.00  0.00           N  
ATOM    105  CA  ALA A 239      18.902  42.484   5.687  1.00  0.00           C  
ATOM    106  C   ALA A 239      19.107  43.989   5.669  1.00  0.00           C  
ATOM    107  O   ALA A 239      18.553  44.679   4.822  1.00  0.00           O  
ATOM    108  CB  ALA A 239      18.029  42.087   6.882  1.00  0.00           C  
ATOM    109  N   SER A 240      19.907  44.489   6.603  1.00  0.00           N  
ATOM    110  CA  SER A 240      20.176  45.916   6.685  1.00  0.00           C  
ATOM    111  C   SER A 240      20.853  46.406   5.416  1.00  0.00           C  
ATOM    112  O   SER A 240      20.738  47.573   5.051  1.00  0.00           O  
ATOM    113  CB  SER A 240      21.078  46.228   7.877  1.00  0.00           C  
ATOM    114  OG  SER A 240      22.400  45.780   7.640  1.00  0.00           O  
ATOM    115  N   GLY A 241      21.560  45.506   4.752  1.00  0.00           N  
ATOM    116  CA  GLY A 241      22.264  45.877   3.544  1.00  0.00           C  
ATOM    117  C   GLY A 241      23.739  46.172   3.778  1.00  0.00           C  
ATOM    118  O   GLY A 241      24.408  46.653   2.868  1.00  0.00           O  
ATOM    119  N   LYS A 243      24.243  45.889   4.982  1.00  0.00           N  
ATOM    120  CA  LYS A 243      25.655  46.109   5.332  1.00  0.00           C  
ATOM    121  C   LYS A 243      26.575  45.257   4.469  1.00  0.00           C  
ATOM    122  O   LYS A 243      27.728  45.610   4.234  1.00  0.00           O  
ATOM    123  CB  LYS A 243      25.899  45.765   6.802  1.00  0.00           C  
ATOM    124  CG  LYS A 243      27.320  45.989   7.299  1.00  0.00           C  
ATOM    125  CD  LYS A 243      27.330  45.985   8.814  1.00  0.00           C  
ATOM    126  CE  LYS A 243      28.734  45.960   9.400  1.00  0.00           C  
ATOM    127  NZ  LYS A 243      29.545  47.212   9.205  1.00  0.00           N  
ATOM    128  N   HIS A 244      26.078  44.094   4.068  1.00  0.00           N  
ATOM    129  CA  HIS A 244      26.822  43.160   3.224  1.00  0.00           C  
ATOM    130  C   HIS A 244      25.804  42.554   2.257  1.00  0.00           C  
ATOM    131  O   HIS A 244      24.618  42.473   2.580  1.00  0.00           O  
ATOM    132  CB  HIS A 244      27.426  41.999   4.068  1.00  0.00           C  
ATOM    133  CG  HIS A 244      28.504  42.408   5.025  1.00  0.00           C  
ATOM    134  ND1 HIS A 244      29.679  43.001   4.621  1.00  0.00           N  
ATOM    135  CD2 HIS A 244      28.583  42.306   6.373  1.00  0.00           C  
ATOM    136  CE1 HIS A 244      30.437  43.252   5.677  1.00  0.00           C  
ATOM    137  NE2 HIS A 244      29.795  42.838   6.754  1.00  0.00           N  
ATOM    138  N   THR A 245      26.241  42.187   1.060  1.00  0.00           N  
ATOM    139  CA  THR A 245      25.340  41.522   0.126  1.00  0.00           C  
ATOM    140  C   THR A 245      25.761  40.060   0.039  1.00  0.00           C  
ATOM    141  O   THR A 245      24.985  39.195  -0.359  1.00  0.00           O  
ATOM    142  CB  THR A 245      25.365  42.135  -1.293  1.00  0.00           C  
ATOM    143  OG1 THR A 245      26.720  42.292  -1.740  1.00  0.00           O  
ATOM    144  CG2 THR A 245      24.635  43.468  -1.314  1.00  0.00           C  
ATOM    145  N   THR A 264      27.005  39.790   0.406  1.00  0.00           N  
ATOM    146  CA  THR A 264      27.534  38.437   0.368  1.00  0.00           C  
ATOM    147  C   THR A 264      28.311  38.213   1.641  1.00  0.00           C  
ATOM    148  O   THR A 264      28.590  39.170   2.371  1.00  0.00           O  
ATOM    149  CB  THR A 264      28.539  38.292  -0.763  1.00  0.00           C  
ATOM    150  OG1 THR A 264      29.448  39.400  -0.703  1.00  0.00           O  
ATOM    151  CG2 THR A 264      27.848  38.270  -2.109  1.00  0.00           C  
ATOM    152  N   VAL A 266      28.620  36.954   1.934  1.00  0.00           N  
ATOM    153  CA  VAL A 266      29.421  36.649   3.100  1.00  0.00           C  
ATOM    154  C   VAL A 266      30.714  36.006   2.600  1.00  0.00           C  
ATOM    155  O   VAL A 266      30.744  35.332   1.553  1.00  0.00           O  
ATOM    156  CB  VAL A 266      28.689  35.770   4.148  1.00  0.00           C  
ATOM    157  CG1 VAL A 266      27.225  36.159   4.225  1.00  0.00           C  
ATOM    158  CG2 VAL A 266      28.866  34.301   3.867  1.00  0.00           C  
ATOM    159  N   HIS A 267      31.799  36.311   3.301  1.00  0.00           N  
ATOM    160  CA  HIS A 267      33.110  35.804   2.960  1.00  0.00           C  
ATOM    161  C   HIS A 267      33.781  35.554   4.292  1.00  0.00           C  
ATOM    162  O   HIS A 267      34.056  36.496   5.040  1.00  0.00           O  
ATOM    163  CB  HIS A 267      33.873  36.862   2.162  1.00  0.00           C  
ATOM    164  CG  HIS A 267      34.968  36.305   1.310  1.00  0.00           C  
ATOM    165  ND1 HIS A 267      35.733  35.229   1.690  1.00  0.00           N  
ATOM    166  CD2 HIS A 267      35.396  36.667   0.078  1.00  0.00           C  
ATOM    167  CE1 HIS A 267      36.593  34.942   0.724  1.00  0.00           C  
ATOM    168  NE2 HIS A 267      36.407  35.797  -0.259  1.00  0.00           N  
ATOM    169  N   THR A 268      33.927  34.279   4.629  1.00  0.00           N  
ATOM    170  CA  THR A 268      34.559  33.858   5.872  1.00  0.00           C  
ATOM    171  C   THR A 268      35.954  33.315   5.532  1.00  0.00           C  
ATOM    172  O   THR A 268      36.390  33.377   4.372  1.00  0.00           O  
ATOM    173  CB  THR A 268      33.767  32.704   6.466  1.00  0.00           C  
ATOM    174  OG1 THR A 268      33.613  31.718   5.450  1.00  0.00           O  
ATOM    175  CG2 THR A 268      32.371  33.137   6.914  1.00  0.00           C  
ATOM    176  N   ARG A 269      36.667  32.819   6.540  1.00  0.00           N  
ATOM    177  CA  ARG A 269      37.978  32.203   6.330  1.00  0.00           C  
ATOM    178  C   ARG A 269      38.408  31.318   7.493  1.00  0.00           C  
ATOM    179  O   ARG A 269      37.906  31.447   8.609  1.00  0.00           O  
ATOM    180  CB  ARG A 269      39.042  33.243   6.012  1.00  0.00           C  
ATOM    181  CG  ARG A 269      40.067  33.535   7.079  1.00  0.00           C  
ATOM    182  CD  ARG A 269      39.569  34.577   8.080  1.00  0.00           C  
ATOM    183  NE  ARG A 269      38.925  33.898   9.174  1.00  0.00           N  
ATOM    184  CZ  ARG A 269      39.139  34.160  10.450  1.00  0.00           C  
ATOM    185  NH1 ARG A 269      39.961  35.117  10.813  1.00  0.00           N  
ATOM    186  NH2 ARG A 269      38.599  33.382  11.359  1.00  0.00           N  
ATOM    187  N   PHE A 270      39.253  30.341   7.207  1.00  0.00           N  
ATOM    188  CA  PHE A 270      39.761  29.462   8.247  1.00  0.00           C  
ATOM    189  C   PHE A 270      41.274  29.708   8.179  1.00  0.00           C  
ATOM    190  O   PHE A 270      41.904  29.381   7.177  1.00  0.00           O  
ATOM    191  CB  PHE A 270      39.363  28.009   7.950  1.00  0.00           C  
ATOM    192  CG  PHE A 270      39.946  27.015   8.911  1.00  0.00           C  
ATOM    193  CD1 PHE A 270      39.811  27.192  10.279  1.00  0.00           C  
ATOM    194  CD2 PHE A 270      40.690  25.936   8.450  1.00  0.00           C  
ATOM    195  CE1 PHE A 270      40.416  26.319  11.166  1.00  0.00           C  
ATOM    196  CE2 PHE A 270      41.293  25.059   9.339  1.00  0.00           C  
ATOM    197  CZ  PHE A 270      41.157  25.254  10.694  1.00  0.00           C  
ATOM    198  N   PRO A 272      41.866  30.314   9.231  1.00  0.00           N  
ATOM    199  CA  PRO A 272      43.304  30.595   9.203  1.00  0.00           C  
ATOM    200  C   PRO A 272      44.189  29.904  10.233  1.00  0.00           C  
ATOM    201  O   PRO A 272      44.726  30.556  11.139  1.00  0.00           O  
ATOM    202  CB  PRO A 272      43.342  32.105   9.410  1.00  0.00           C  
ATOM    203  CG  PRO A 272      42.331  32.275  10.469  1.00  0.00           C  
ATOM    204  CD  PRO A 272      41.184  31.302  10.084  1.00  0.00           C  
ATOM    205  N   PRO A 273      44.414  28.593  10.070  1.00  0.00           N  
ATOM    206  CA  PRO A 273      45.256  27.875  11.022  1.00  0.00           C  
ATOM    207  C   PRO A 273      46.738  28.158  10.770  1.00  0.00           C  
ATOM    208  O   PRO A 273      47.164  28.317   9.623  1.00  0.00           O  
ATOM    209  CB  PRO A 273      44.933  26.437  10.694  1.00  0.00           C  
ATOM    210  CG  PRO A 273      44.869  26.480   9.206  1.00  0.00           C  
ATOM    211  CD  PRO A 273      44.035  27.707   8.950  1.00  0.00           C  
ATOM    212  N   GLU A 274      47.513  28.284  11.843  1.00  0.00           N  
ATOM    213  CA  GLU A 274      48.947  28.500  11.710  1.00  0.00           C  
ATOM    214  C   GLU A 274      49.490  27.112  11.386  1.00  0.00           C  
ATOM    215  O   GLU A 274      49.026  26.124  11.944  1.00  0.00           O  
ATOM    216  CB  GLU A 274      49.549  28.997  13.025  1.00  0.00           C  
ATOM    217  CG  GLU A 274      50.994  29.434  12.861  1.00  0.00           C  
ATOM    218  CD  GLU A 274      51.791  29.453  14.152  1.00  0.00           C  
ATOM    219  OE1 GLU A 274      51.234  29.105  15.217  1.00  0.00           O  
ATOM    220  OE2 GLU A 274      52.991  29.805  14.090  1.00  0.00           O  
ATOM    221  N   PRO A 275      50.436  27.004  10.446  1.00  0.00           N  
ATOM    222  CA  PRO A 275      50.854  25.606  10.243  1.00  0.00           C  
ATOM    223  C   PRO A 275      51.953  25.177  11.229  1.00  0.00           C  
ATOM    224  O   PRO A 275      53.132  25.097  10.870  1.00  0.00           O  
ATOM    225  CB  PRO A 275      51.321  25.600   8.782  1.00  0.00           C  
ATOM    226  CG  PRO A 275      51.787  27.016   8.545  1.00  0.00           C  
ATOM    227  CD  PRO A 275      50.767  27.843   9.275  1.00  0.00           C  
ATOM    228  N   ASN A 276      51.559  24.921  12.477  1.00  0.00           N  
ATOM    229  CA  ASN A 276      52.486  24.521  13.532  1.00  0.00           C  
ATOM    230  C   ASN A 276      52.035  23.222  14.199  1.00  0.00           C  
ATOM    231  O   ASN A 276      52.365  22.963  15.369  1.00  0.00           O  
ATOM    232  CB  ASN A 276      52.565  25.613  14.591  1.00  0.00           C  
ATOM    233  CG  ASN A 276      51.252  25.813  15.300  1.00  0.00           C  
ATOM    234  OD1 ASN A 276      50.203  25.490  14.768  1.00  0.00           O  
ATOM    235  ND2 ASN A 276      51.301  26.327  16.508  1.00  0.00           N  
ATOM    236  N   GLY A 277      51.260  22.423  13.473  1.00  0.00           N  
ATOM    237  CA  GLY A 277      50.792  21.160  14.002  1.00  0.00           C  
ATOM    238  C   GLY A 277      49.706  20.623  13.106  1.00  0.00           C  
ATOM    239  O   GLY A 277      49.432  21.211  12.067  1.00  0.00           O  
ATOM    240  N   TYR A 279      49.125  19.486  13.467  1.00  0.00           N  
ATOM    241  CA  TYR A 279      48.043  18.917  12.687  1.00  0.00           C  
ATOM    242  C   TYR A 279      46.678  19.397  13.218  1.00  0.00           C  
ATOM    243  O   TYR A 279      46.521  19.774  14.392  1.00  0.00           O  
ATOM    244  CB  TYR A 279      48.093  17.392  12.709  1.00  0.00           C  
ATOM    245  CG  TYR A 279      49.162  16.780  11.855  1.00  0.00           C  
ATOM    246  CD1 TYR A 279      50.466  17.258  11.884  1.00  0.00           C  
ATOM    247  CD2 TYR A 279      48.871  15.703  11.025  1.00  0.00           C  
ATOM    248  CE1 TYR A 279      51.463  16.679  11.109  1.00  0.00           C  
ATOM    249  CE2 TYR A 279      49.861  15.111  10.243  1.00  0.00           C  
ATOM    250  CZ  TYR A 279      51.152  15.609  10.294  1.00  0.00           C  
ATOM    251  OH  TYR A 279      52.135  15.036   9.525  1.00  0.00           O  
ATOM    252  N   LEU A 280      45.684  19.360  12.341  1.00  0.00           N  
ATOM    253  CA  LEU A 280      44.350  19.794  12.682  1.00  0.00           C  
ATOM    254  C   LEU A 280      43.730  18.777  13.603  1.00  0.00           C  
ATOM    255  O   LEU A 280      43.967  17.585  13.462  1.00  0.00           O  
ATOM    256  CB  LEU A 280      43.513  19.938  11.403  1.00  0.00           C  
ATOM    257  CG  LEU A 280      43.231  21.336  10.843  1.00  0.00           C  
ATOM    258  CD1 LEU A 280      44.447  22.221  10.954  1.00  0.00           C  
ATOM    259  CD2 LEU A 280      42.723  21.252   9.411  1.00  0.00           C  
ATOM    260  N   HIS A 281      42.918  19.254  14.536  1.00  0.00           N  
ATOM    261  CA  HIS A 281      42.229  18.384  15.464  1.00  0.00           C  
ATOM    262  C   HIS A 281      40.720  18.676  15.445  1.00  0.00           C  
ATOM    263  O   HIS A 281      40.266  19.557  14.731  1.00  0.00           O  
ATOM    264  CB  HIS A 281      42.823  18.483  16.859  1.00  0.00           C  
ATOM    265  CG  HIS A 281      42.883  19.871  17.398  1.00  0.00           C  
ATOM    266  ND1 HIS A 281      41.767  20.655  17.563  1.00  0.00           N  
ATOM    267  CD2 HIS A 281      43.930  20.610  17.829  1.00  0.00           C  
ATOM    268  CE1 HIS A 281      42.121  21.822  18.072  1.00  0.00           C  
ATOM    269  NE2 HIS A 281      43.428  21.819  18.242  1.00  0.00           N  
ATOM    270  N   ILE A 282      39.952  17.913  16.207  1.00  0.00           N  
ATOM    271  CA  ILE A 282      38.500  18.042  16.266  1.00  0.00           C  
ATOM    272  C   ILE A 282      37.983  19.464  16.535  1.00  0.00           C  
ATOM    273  O   ILE A 282      36.903  19.820  16.064  1.00  0.00           O  
ATOM    274  CB  ILE A 282      37.924  17.029  17.297  1.00  0.00           C  
ATOM    275  CG1 ILE A 282      36.400  16.982  17.239  1.00  0.00           C  
ATOM    276  CG2 ILE A 282      38.408  17.351  18.683  1.00  0.00           C  
ATOM    277  CD1 ILE A 282      35.865  16.254  16.027  1.00  0.00           C  
ATOM    278  N   GLY A 283      38.751  20.271  17.279  1.00  0.00           N  
ATOM    279  CA  GLY A 283      38.341  21.636  17.575  1.00  0.00           C  
ATOM    280  C   GLY A 283      38.365  22.481  16.320  1.00  0.00           C  
ATOM    281  O   GLY A 283      37.494  23.310  16.076  1.00  0.00           O  
ATOM    282  N   HIS A 284      39.363  22.234  15.485  1.00  0.00           N  
ATOM    283  CA  HIS A 284      39.510  22.958  14.235  1.00  0.00           C  
ATOM    284  C   HIS A 284      38.337  22.602  13.338  1.00  0.00           C  
ATOM    285  O   HIS A 284      37.846  23.433  12.583  1.00  0.00           O  
ATOM    286  CB  HIS A 284      40.809  22.564  13.557  1.00  0.00           C  
ATOM    287  CG  HIS A 284      42.034  23.120  14.208  1.00  0.00           C  
ATOM    288  ND1 HIS A 284      43.022  22.325  14.745  1.00  0.00           N  
ATOM    289  CD2 HIS A 284      42.470  24.390  14.342  1.00  0.00           C  
ATOM    290  CE1 HIS A 284      44.014  23.078  15.176  1.00  0.00           C  
ATOM    291  NE2 HIS A 284      43.703  24.335  14.942  1.00  0.00           N  
ATOM    292  N   ALA A 285      37.879  21.361  13.438  1.00  0.00           N  
ATOM    293  CA  ALA A 285      36.759  20.892  12.646  1.00  0.00           C  
ATOM    294  C   ALA A 285      35.508  21.682  13.005  1.00  0.00           C  
ATOM    295  O   ALA A 285      34.597  21.809  12.196  1.00  0.00           O  
ATOM    296  CB  ALA A 285      36.549  19.420  12.869  1.00  0.00           C  
ATOM    297  N   LYS A 286      35.472  22.240  14.210  1.00  0.00           N  
ATOM    298  CA  LYS A 286      34.328  23.052  14.636  1.00  0.00           C  
ATOM    299  C   LYS A 286      34.414  24.403  13.902  1.00  0.00           C  
ATOM    300  O   LYS A 286      33.399  24.935  13.420  1.00  0.00           O  
ATOM    301  CB  LYS A 286      34.367  23.245  16.150  1.00  0.00           C  
ATOM    302  CG  LYS A 286      33.344  24.199  16.763  1.00  0.00           C  
ATOM    303  CD  LYS A 286      33.616  24.200  18.258  1.00  0.00           C  
ATOM    304  CE  LYS A 286      32.509  24.774  19.076  1.00  0.00           C  
ATOM    305  NZ  LYS A 286      32.397  26.168  18.747  1.00  0.00           N  
ATOM    306  N   SER A 288      35.640  24.914  13.780  1.00  0.00           N  
ATOM    307  CA  SER A 288      35.889  26.170  13.099  1.00  0.00           C  
ATOM    308  C   SER A 288      35.714  25.997  11.581  1.00  0.00           C  
ATOM    309  O   SER A 288      35.267  26.911  10.900  1.00  0.00           O  
ATOM    310  CB  SER A 288      37.293  26.672  13.434  1.00  0.00           C  
ATOM    311  OG  SER A 288      37.483  28.008  12.973  1.00  0.00           O  
ATOM    312  N   ILE A 289      36.045  24.813  11.067  1.00  0.00           N  
ATOM    313  CA  ILE A 289      35.922  24.490   9.648  1.00  0.00           C  
ATOM    314  C   ILE A 289      34.450  24.359   9.207  1.00  0.00           C  
ATOM    315  O   ILE A 289      34.047  24.907   8.168  1.00  0.00           O  
ATOM    316  CB  ILE A 289      36.698  23.186   9.299  1.00  0.00           C  
ATOM    317  CG1 ILE A 289      38.195  23.389   9.501  1.00  0.00           C  
ATOM    318  CG2 ILE A 289      36.444  22.768   7.862  1.00  0.00           C  
ATOM    319  CD1 ILE A 289      39.036  22.302   8.896  1.00  0.00           C  
ATOM    320  N   CYS A 290      33.651  23.622   9.971  1.00  0.00           N  
ATOM    321  CA  CYS A 290      32.244  23.470   9.632  1.00  0.00           C  
ATOM    322  C   CYS A 290      31.562  24.813   9.701  1.00  0.00           C  
ATOM    323  O   CYS A 290      30.735  25.124   8.852  1.00  0.00           O  
ATOM    324  CB  CYS A 290      31.549  22.495  10.578  1.00  0.00           C  
ATOM    325  SG  CYS A 290      32.182  20.818  10.431  1.00  0.00           S  
ATOM    326  N   LEU A 291      31.946  25.614  10.697  1.00  0.00           N  
ATOM    327  CA  LEU A 291      31.378  26.947  10.941  1.00  0.00           C  
ATOM    328  C   LEU A 291      31.634  27.898   9.794  1.00  0.00           C  
ATOM    329  O   LEU A 291      30.724  28.456   9.197  1.00  0.00           O  
ATOM    330  CB  LEU A 291      32.012  27.549  12.192  1.00  0.00           C  
ATOM    331  CG  LEU A 291      31.254  28.430  13.197  1.00  0.00           C  
ATOM    332  CD1 LEU A 291      32.205  29.542  13.640  1.00  0.00           C  
ATOM    333  CD2 LEU A 291      29.969  29.006  12.624  1.00  0.00           C  
ATOM    334  N   ASN A 292      32.899  28.075   9.487  1.00  0.00           N  
ATOM    335  CA  ASN A 292      33.295  28.973   8.446  1.00  0.00           C  
ATOM    336  C   ASN A 292      32.953  28.510   7.041  1.00  0.00           C  
ATOM    337  O   ASN A 292      32.524  29.319   6.214  1.00  0.00           O  
ATOM    338  CB  ASN A 292      34.775  29.289   8.610  1.00  0.00           C  
ATOM    339  CG  ASN A 292      35.041  30.202   9.800  1.00  0.00           C  
ATOM    340  OD1 ASN A 292      34.629  31.368   9.802  1.00  0.00           O  
ATOM    341  ND2 ASN A 292      35.706  29.676  10.822  1.00  0.00           N  
ATOM    342  N   PHE A 293      33.109  27.220   6.755  1.00  0.00           N  
ATOM    343  CA  PHE A 293      32.788  26.735   5.411  1.00  0.00           C  
ATOM    344  C   PHE A 293      31.288  26.486   5.234  1.00  0.00           C  
ATOM    345  O   PHE A 293      30.721  26.768   4.182  1.00  0.00           O  
ATOM    346  CB  PHE A 293      33.586  25.484   5.075  1.00  0.00           C  
ATOM    347  CG  PHE A 293      35.058  25.725   4.865  1.00  0.00           C  
ATOM    348  CD1 PHE A 293      35.592  25.807   3.576  1.00  0.00           C  
ATOM    349  CD2 PHE A 293      35.925  25.756   5.938  1.00  0.00           C  
ATOM    350  CE1 PHE A 293      36.981  25.906   3.367  1.00  0.00           C  
ATOM    351  CE2 PHE A 293      37.320  25.852   5.738  1.00  0.00           C  
ATOM    352  CZ  PHE A 293      37.841  25.922   4.459  1.00  0.00           C  
ATOM    353  N   GLY A 294      30.638  25.983   6.273  1.00  0.00           N  
ATOM    354  CA  GLY A 294      29.215  25.732   6.201  1.00  0.00           C  
ATOM    355  C   GLY A 294      28.447  27.011   5.991  1.00  0.00           C  
ATOM    356  O   GLY A 294      27.549  27.056   5.171  1.00  0.00           O  
ATOM    357  N   ILE A 295      28.787  28.044   6.754  1.00  0.00           N  
ATOM    358  CA  ILE A 295      28.148  29.360   6.649  1.00  0.00           C  
ATOM    359  C   ILE A 295      28.323  29.908   5.238  1.00  0.00           C  
ATOM    360  O   ILE A 295      27.392  30.463   4.664  1.00  0.00           O  
ATOM    361  CB  ILE A 295      28.786  30.403   7.625  1.00  0.00           C  
ATOM    362  CG1 ILE A 295      28.320  30.183   9.069  1.00  0.00           C  
ATOM    363  CG2 ILE A 295      28.459  31.809   7.176  1.00  0.00           C  
ATOM    364  CD1 ILE A 295      28.858  31.223  10.044  1.00  0.00           C  
ATOM    365  N   ALA A 296      29.533  29.782   4.709  1.00  0.00           N  
ATOM    366  CA  ALA A 296      29.837  30.272   3.389  1.00  0.00           C  
ATOM    367  C   ALA A 296      28.905  29.616   2.402  1.00  0.00           C  
ATOM    368  O   ALA A 296      28.120  30.293   1.767  1.00  0.00           O  
ATOM    369  CB  ALA A 296      31.279  29.978   3.036  1.00  0.00           C  
ATOM    370  N   GLN A 297      28.926  28.293   2.323  1.00  0.00           N  
ATOM    371  CA  GLN A 297      28.062  27.603   1.373  1.00  0.00           C  
ATOM    372  C   GLN A 297      26.568  27.820   1.579  1.00  0.00           C  
ATOM    373  O   GLN A 297      25.838  28.060   0.615  1.00  0.00           O  
ATOM    374  CB  GLN A 297      28.398  26.113   1.269  1.00  0.00           C  
ATOM    375  CG  GLN A 297      28.432  25.340   2.562  1.00  0.00           C  
ATOM    376  CD  GLN A 297      28.828  23.886   2.339  1.00  0.00           C  
ATOM    377  OE1 GLN A 297      29.822  23.586   1.666  1.00  0.00           O  
ATOM    378  NE2 GLN A 297      28.036  22.974   2.885  1.00  0.00           N  
ATOM    379  N   ASP A 298      26.119  27.786   2.825  1.00  0.00           N  
ATOM    380  CA  ASP A 298      24.714  28.004   3.110  1.00  0.00           C  
ATOM    381  C   ASP A 298      24.265  29.372   2.596  1.00  0.00           C  
ATOM    382  O   ASP A 298      23.202  29.482   1.991  1.00  0.00           O  
ATOM    383  CB  ASP A 298      24.431  27.863   4.604  1.00  0.00           C  
ATOM    384  CG  ASP A 298      24.566  26.423   5.099  1.00  0.00           C  
ATOM    385  OD1 ASP A 298      25.001  25.534   4.331  1.00  0.00           O  
ATOM    386  OD2 ASP A 298      24.246  26.171   6.278  1.00  0.00           O  
ATOM    387  N   TYR A 299      25.081  30.404   2.792  1.00  0.00           N  
ATOM    388  CA  TYR A 299      24.727  31.742   2.317  1.00  0.00           C  
ATOM    389  C   TYR A 299      25.264  32.017   0.936  1.00  0.00           C  
ATOM    390  O   TYR A 299      25.347  33.167   0.514  1.00  0.00           O  
ATOM    391  CB  TYR A 299      25.248  32.821   3.242  1.00  0.00           C  
ATOM    392  CG  TYR A 299      24.590  32.823   4.569  1.00  0.00           C  
ATOM    393  CD1 TYR A 299      25.023  31.968   5.581  1.00  0.00           C  
ATOM    394  CD2 TYR A 299      23.528  33.671   4.823  1.00  0.00           C  
ATOM    395  CE1 TYR A 299      24.409  31.968   6.809  1.00  0.00           C  
ATOM    396  CE2 TYR A 299      22.909  33.676   6.035  1.00  0.00           C  
ATOM    397  CZ  TYR A 299      23.352  32.830   7.028  1.00  0.00           C  
ATOM    398  OH  TYR A 299      22.755  32.880   8.261  1.00  0.00           O  
ATOM    399  N   LYS A 305      25.688  30.971   0.254  1.00  0.00           N  
ATOM    400  CA  LYS A 305      26.204  31.133  -1.085  1.00  0.00           C  
ATOM    401  C   LYS A 305      27.301  32.183  -1.159  1.00  0.00           C  
ATOM    402  O   LYS A 305      27.311  33.027  -2.057  1.00  0.00           O  
ATOM    403  CB  LYS A 305      25.054  31.473  -2.023  1.00  0.00           C  
ATOM    404  CG  LYS A 305      24.015  30.360  -2.086  1.00  0.00           C  
ATOM    405  CD  LYS A 305      24.685  29.048  -2.506  1.00  0.00           C  
ATOM    406  CE  LYS A 305      23.697  27.894  -2.553  1.00  0.00           C  
ATOM    407  NZ  LYS A 305      23.136  27.562  -1.209  1.00  0.00           N  
ATOM    408  N   GLY A 306      28.225  32.116  -0.204  1.00  0.00           N  
ATOM    409  CA  GLY A 306      29.345  33.036  -0.145  1.00  0.00           C  
ATOM    410  C   GLY A 306      30.611  32.249  -0.391  1.00  0.00           C  
ATOM    411  O   GLY A 306      30.559  31.198  -1.016  1.00  0.00           O  
ATOM    412  N   GLN A 307      31.748  32.754   0.077  1.00  0.00           N  
ATOM    413  CA  GLN A 307      33.028  32.069  -0.098  1.00  0.00           C  
ATOM    414  C   GLN A 307      33.752  31.968   1.229  1.00  0.00           C  
ATOM    415  O   GLN A 307      33.448  32.707   2.165  1.00  0.00           O  
ATOM    416  CB  GLN A 307      33.919  32.806  -1.092  1.00  0.00           C  
ATOM    417  CG  GLN A 307      33.325  32.947  -2.485  1.00  0.00           C  
ATOM    418  CD  GLN A 307      33.318  31.655  -3.260  1.00  0.00           C  
ATOM    419  OE1 GLN A 307      34.316  30.948  -3.312  1.00  0.00           O  
ATOM    420  NE2 GLN A 307      32.200  31.348  -3.885  1.00  0.00           N  
ATOM    421  N   CYS A 308      34.698  31.034   1.303  1.00  0.00           N  
ATOM    422  CA  CYS A 308      35.505  30.810   2.500  1.00  0.00           C  
ATOM    423  C   CYS A 308      36.899  30.450   2.079  1.00  0.00           C  
ATOM    424  O   CYS A 308      37.089  29.507   1.321  1.00  0.00           O  
ATOM    425  CB  CYS A 308      34.948  29.675   3.341  1.00  0.00           C  
ATOM    426  SG  CYS A 308      35.785  29.516   4.912  1.00  0.00           S  
ATOM    427  N   ASN A 309      37.873  31.203   2.565  1.00  0.00           N  
ATOM    428  CA  ASN A 309      39.277  30.983   2.236  1.00  0.00           C  
ATOM    429  C   ASN A 309      39.961  30.075   3.247  1.00  0.00           C  
ATOM    430  O   ASN A 309      39.492  29.918   4.376  1.00  0.00           O  
ATOM    431  CB  ASN A 309      40.034  32.318   2.219  1.00  0.00           C  
ATOM    432  CG  ASN A 309      39.500  33.281   1.194  1.00  0.00           C  
ATOM    433  OD1 ASN A 309      38.527  32.992   0.505  1.00  0.00           O  
ATOM    434  ND2 ASN A 309      40.125  34.443   1.094  1.00  0.00           N  
ATOM    435  N   LEU A 310      41.069  29.474   2.820  1.00  0.00           N  
ATOM    436  CA  LEU A 310      41.903  28.630   3.673  1.00  0.00           C  
ATOM    437  C   LEU A 310      43.135  29.474   3.648  1.00  0.00           C  
ATOM    438  O   LEU A 310      43.668  29.745   2.577  1.00  0.00           O  
ATOM    439  CB  LEU A 310      42.223  27.274   3.031  1.00  0.00           C  
ATOM    440  CG  LEU A 310      43.254  26.406   3.775  1.00  0.00           C  
ATOM    441  CD1 LEU A 310      42.772  26.055   5.165  1.00  0.00           C  
ATOM    442  CD2 LEU A 310      43.516  25.135   3.002  1.00  0.00           C  
ATOM    443  N   ARG A 311      43.545  29.974   4.800  1.00  0.00           N  
ATOM    444  CA  ARG A 311      44.716  30.824   4.839  1.00  0.00           C  
ATOM    445  C   ARG A 311      45.619  30.321   5.919  1.00  0.00           C  
ATOM    446  O   ARG A 311      45.174  30.003   7.013  1.00  0.00           O  
ATOM    447  CB  ARG A 311      44.317  32.267   5.126  1.00  0.00           C  
ATOM    448  CG  ARG A 311      45.492  33.209   5.244  1.00  0.00           C  
ATOM    449  CD  ARG A 311      45.033  34.640   5.323  1.00  0.00           C  
ATOM    450  NE  ARG A 311      44.531  35.003   6.643  1.00  0.00           N  
ATOM    451  CZ  ARG A 311      43.377  35.625   6.870  1.00  0.00           C  
ATOM    452  NH1 ARG A 311      42.564  35.965   5.872  1.00  0.00           N  
ATOM    453  NH2 ARG A 311      43.050  35.930   8.109  1.00  0.00           N  
ATOM    454  N   PHE A 312      46.889  30.190   5.589  1.00  0.00           N  
ATOM    455  CA  PHE A 312      47.862  29.725   6.543  1.00  0.00           C  
ATOM    456  C   PHE A 312      48.455  30.963   7.171  1.00  0.00           C  
ATOM    457  O   PHE A 312      49.142  31.735   6.495  1.00  0.00           O  
ATOM    458  CB  PHE A 312      48.913  28.878   5.824  1.00  0.00           C  
ATOM    459  CG  PHE A 312      48.401  27.532   5.396  1.00  0.00           C  
ATOM    460  CD1 PHE A 312      48.237  26.506   6.329  1.00  0.00           C  
ATOM    461  CD2 PHE A 312      48.033  27.298   4.083  1.00  0.00           C  
ATOM    462  CE1 PHE A 312      47.714  25.278   5.958  1.00  0.00           C  
ATOM    463  CE2 PHE A 312      47.513  26.081   3.710  1.00  0.00           C  
ATOM    464  CZ  PHE A 312      47.352  25.071   4.649  1.00  0.00           C  
ATOM    465  N   ASP A 313      48.097  31.214   8.430  1.00  0.00           N  
ATOM    466  CA  ASP A 313      48.599  32.380   9.168  1.00  0.00           C  
ATOM    467  C   ASP A 313      50.020  32.022   9.523  1.00  0.00           C  
ATOM    468  O   ASP A 313      50.289  31.575  10.621  1.00  0.00           O  
ATOM    469  CB  ASP A 313      47.790  32.599  10.454  1.00  0.00           C  
ATOM    470  CG  ASP A 313      47.041  33.941  10.476  1.00  0.00           C  
ATOM    471  OD1 ASP A 313      47.541  34.939   9.903  1.00  0.00           O  
ATOM    472  OD2 ASP A 313      45.945  34.003  11.090  1.00  0.00           O  
ATOM    473  N   ASP A 314      50.934  32.209   8.584  1.00  0.00           N  
ATOM    474  CA  ASP A 314      52.328  31.852   8.797  1.00  0.00           C  
ATOM    475  C   ASP A 314      53.298  32.998   9.107  1.00  0.00           C  
ATOM    476  O   ASP A 314      54.319  33.180   8.424  1.00  0.00           O  
ATOM    477  CB  ASP A 314      52.813  31.025   7.609  1.00  0.00           C  
ATOM    478  CG  ASP A 314      52.566  31.703   6.273  1.00  0.00           C  
ATOM    479  OD1 ASP A 314      51.980  32.809   6.229  1.00  0.00           O  
ATOM    480  OD2 ASP A 314      52.970  31.112   5.255  1.00  0.00           O  
ATOM    481  N   THR A 315      53.039  33.688  10.213  1.00  0.00           N  
ATOM    482  CA  THR A 315      53.858  34.825  10.638  1.00  0.00           C  
ATOM    483  C   THR A 315      55.079  34.497  11.499  1.00  0.00           C  
ATOM    484  O   THR A 315      55.981  35.318  11.618  1.00  0.00           O  
ATOM    485  CB  THR A 315      52.992  35.809  11.408  1.00  0.00           C  
ATOM    486  OG1 THR A 315      52.195  35.078  12.346  1.00  0.00           O  
ATOM    487  CG2 THR A 315      52.054  36.526  10.465  1.00  0.00           C  
ATOM    488  N   ASN A 316      55.120  33.284  12.049  1.00  0.00           N  
ATOM    489  CA  ASN A 316      56.200  32.841  12.931  1.00  0.00           C  
ATOM    490  C   ASN A 316      56.940  31.649  12.304  1.00  0.00           C  
ATOM    491  O   ASN A 316      56.633  30.489  12.601  1.00  0.00           O  
ATOM    492  CB  ASN A 316      55.595  32.429  14.287  1.00  0.00           C  
ATOM    493  CG  ASN A 316      56.595  32.479  15.438  1.00  0.00           C  
ATOM    494  OD1 ASN A 316      57.791  32.662  15.238  1.00  0.00           O  
ATOM    495  ND2 ASN A 316      56.095  32.321  16.658  1.00  0.00           N  
ATOM    496  N   PRO A 317      57.951  31.922  11.454  1.00  0.00           N  
ATOM    497  CA  PRO A 317      58.728  30.873  10.791  1.00  0.00           C  
ATOM    498  C   PRO A 317      59.232  29.752  11.712  1.00  0.00           C  
ATOM    499  O   PRO A 317      59.050  28.577  11.433  1.00  0.00           O  
ATOM    500  CB  PRO A 317      59.897  31.658  10.200  1.00  0.00           C  
ATOM    501  CG  PRO A 317      60.144  32.705  11.229  1.00  0.00           C  
ATOM    502  CD  PRO A 317      58.733  33.173  11.526  1.00  0.00           C  
ATOM    503  N   VAL A 333      59.793  30.122  12.849  1.00  0.00           N  
ATOM    504  CA  VAL A 333      60.358  29.157  13.777  1.00  0.00           C  
ATOM    505  C   VAL A 333      59.374  28.188  14.416  1.00  0.00           C  
ATOM    506  O   VAL A 333      59.763  27.315  15.176  1.00  0.00           O  
ATOM    507  CB  VAL A 333      61.144  29.893  14.883  1.00  0.00           C  
ATOM    508  CG1 VAL A 333      62.132  30.868  14.256  1.00  0.00           C  
ATOM    509  CG2 VAL A 333      60.199  30.642  15.790  1.00  0.00           C  
ATOM    510  N   LYS A 421      58.098  28.326  14.106  1.00  0.00           N  
ATOM    511  CA  LYS A 421      57.091  27.455  14.697  1.00  0.00           C  
ATOM    512  C   LYS A 421      56.374  26.549  13.688  1.00  0.00           C  
ATOM    513  O   LYS A 421      55.740  25.555  14.056  1.00  0.00           O  
ATOM    514  CB  LYS A 421      56.077  28.329  15.435  1.00  0.00           C  
ATOM    515  CG  LYS A 421      56.692  29.057  16.602  1.00  0.00           C  
ATOM    516  CD  LYS A 421      57.354  28.048  17.547  1.00  0.00           C  
ATOM    517  CE  LYS A 421      58.052  28.707  18.743  1.00  0.00           C  
ATOM    518  NZ  LYS A 421      59.344  29.403  18.412  1.00  0.00           N  
ATOM    519  N   GLU A 422      56.525  26.864  12.410  1.00  0.00           N  
ATOM    520  CA  GLU A 422      55.841  26.130  11.373  1.00  0.00           C  
ATOM    521  C   GLU A 422      56.721  25.218  10.564  1.00  0.00           C  
ATOM    522  O   GLU A 422      57.937  25.272  10.657  1.00  0.00           O  
ATOM    523  CB  GLU A 422      55.137  27.124  10.470  1.00  0.00           C  
ATOM    524  CG  GLU A 422      54.142  27.976  11.228  1.00  0.00           C  
ATOM    525  CD  GLU A 422      54.296  29.442  10.948  1.00  0.00           C  
ATOM    526  OE1 GLU A 422      55.080  29.794  10.047  1.00  0.00           O  
ATOM    527  OE2 GLU A 422      53.641  30.250  11.632  1.00  0.00           O  
ATOM    528  N   ASP A 423      56.092  24.405   9.729  1.00  0.00           N  
ATOM    529  CA  ASP A 423      56.804  23.462   8.891  1.00  0.00           C  
ATOM    530  C   ASP A 423      55.911  23.190   7.688  1.00  0.00           C  
ATOM    531  O   ASP A 423      54.692  23.250   7.795  1.00  0.00           O  
ATOM    532  CB  ASP A 423      57.026  22.173   9.692  1.00  0.00           C  
ATOM    533  CG  ASP A 423      58.038  21.227   9.050  1.00  0.00           C  
ATOM    534  OD1 ASP A 423      58.956  21.688   8.328  1.00  0.00           O  
ATOM    535  OD2 ASP A 423      57.920  20.005   9.299  1.00  0.00           O  
ATOM    536  N   ILE A 424      56.519  22.898   6.545  1.00  0.00           N  
ATOM    537  CA  ILE A 424      55.784  22.601   5.316  1.00  0.00           C  
ATOM    538  C   ILE A 424      54.971  21.306   5.434  1.00  0.00           C  
ATOM    539  O   ILE A 424      54.024  21.108   4.691  1.00  0.00           O  
ATOM    540  CB  ILE A 424      56.750  22.488   4.114  1.00  0.00           C  
ATOM    541  CG1 ILE A 424      56.006  22.711   2.801  1.00  0.00           C  
ATOM    542  CG2 ILE A 424      57.434  21.137   4.103  1.00  0.00           C  
ATOM    543  CD1 ILE A 424      55.811  24.161   2.515  1.00  0.00           C  
ATOM    544  N   GLU A 425      55.359  20.420   6.350  1.00  0.00           N  
ATOM    545  CA  GLU A 425      54.658  19.155   6.582  1.00  0.00           C  
ATOM    546  C   GLU A 425      53.206  19.427   6.979  1.00  0.00           C  
ATOM    547  O   GLU A 425      52.253  18.809   6.471  1.00  0.00           O  
ATOM    548  CB  GLU A 425      55.350  18.393   7.724  1.00  0.00           C  
ATOM    549  CG  GLU A 425      54.690  17.049   8.150  1.00  0.00           C  
ATOM    550  CD  GLU A 425      55.398  16.352   9.341  1.00  0.00           C  
ATOM    551  OE1 GLU A 425      56.390  16.901   9.885  1.00  0.00           O  
ATOM    552  OE2 GLU A 425      54.955  15.253   9.747  1.00  0.00           O  
ATOM    553  N   TYR A 426      53.056  20.372   7.897  1.00  0.00           N  
ATOM    554  CA  TYR A 426      51.760  20.752   8.423  1.00  0.00           C  
ATOM    555  C   TYR A 426      50.849  21.396   7.394  1.00  0.00           C  
ATOM    556  O   TYR A 426      49.640  21.169   7.429  1.00  0.00           O  
ATOM    557  CB  TYR A 426      51.926  21.671   9.633  1.00  0.00           C  
ATOM    558  CG  TYR A 426      52.792  21.093  10.743  1.00  0.00           C  
ATOM    559  CD1 TYR A 426      52.694  19.747  11.116  1.00  0.00           C  
ATOM    560  CD2 TYR A 426      53.702  21.902  11.429  1.00  0.00           C  
ATOM    561  CE1 TYR A 426      53.476  19.229  12.143  1.00  0.00           C  
ATOM    562  CE2 TYR A 426      54.483  21.396  12.455  1.00  0.00           C  
ATOM    563  CZ  TYR A 426      54.363  20.063  12.811  1.00  0.00           C  
ATOM    564  OH  TYR A 426      55.100  19.589  13.871  1.00  0.00           O  
ATOM    565  N   VAL A 427      51.389  22.177   6.459  1.00  0.00           N  
ATOM    566  CA  VAL A 427      50.485  22.783   5.482  1.00  0.00           C  
ATOM    567  C   VAL A 427      49.926  21.734   4.533  1.00  0.00           C  
ATOM    568  O   VAL A 427      48.733  21.734   4.234  1.00  0.00           O  
ATOM    569  CB  VAL A 427      51.068  24.026   4.726  1.00  0.00           C  
ATOM    570  CG1 VAL A 427      52.333  24.546   5.393  1.00  0.00           C  
ATOM    571  CG2 VAL A 427      51.231  23.754   3.242  1.00  0.00           C  
ATOM    572  N   GLU A 429      50.757  20.776   4.147  1.00  0.00           N  
ATOM    573  CA  GLU A 429      50.315  19.715   3.241  1.00  0.00           C  
ATOM    574  C   GLU A 429      49.158  18.933   3.880  1.00  0.00           C  
ATOM    575  O   GLU A 429      48.198  18.563   3.199  1.00  0.00           O  
ATOM    576  CB  GLU A 429      51.469  18.746   2.949  1.00  0.00           C  
ATOM    577  CG  GLU A 429      52.780  19.392   2.498  1.00  0.00           C  
ATOM    578  CD  GLU A 429      54.002  18.476   2.690  1.00  0.00           C  
ATOM    579  OE1 GLU A 429      53.977  17.616   3.601  1.00  0.00           O  
ATOM    580  OE2 GLU A 429      54.999  18.622   1.942  1.00  0.00           O  
ATOM    581  N   SER A 431      49.253  18.708   5.195  1.00  0.00           N  
ATOM    582  CA  SER A 431      48.248  17.944   5.943  1.00  0.00           C  
ATOM    583  C   SER A 431      46.946  18.674   6.167  1.00  0.00           C  
ATOM    584  O   SER A 431      45.867  18.114   6.003  1.00  0.00           O  
ATOM    585  CB  SER A 431      48.808  17.464   7.293  1.00  0.00           C  
ATOM    586  OG  SER A 431      49.717  18.383   7.883  1.00  0.00           O  
ATOM    587  N   ILE A 432      47.067  19.935   6.547  1.00  0.00           N  
ATOM    588  CA  ILE A 432      45.922  20.775   6.802  1.00  0.00           C  
ATOM    589  C   ILE A 432      45.017  20.796   5.579  1.00  0.00           C  
ATOM    590  O   ILE A 432      43.838  20.519   5.711  1.00  0.00           O  
ATOM    591  CB  ILE A 432      46.384  22.198   7.251  1.00  0.00           C  
ATOM    592  CG1 ILE A 432      47.013  22.107   8.654  1.00  0.00           C  
ATOM    593  CG2 ILE A 432      45.221  23.189   7.212  1.00  0.00           C  
ATOM    594  CD1 ILE A 432      47.745  23.337   9.104  1.00  0.00           C  
ATOM    595  N   LYS A 433      45.562  21.044   4.386  1.00  0.00           N  
ATOM    596  CA  LYS A 433      44.724  21.068   3.176  1.00  0.00           C  
ATOM    597  C   LYS A 433      44.030  19.717   3.056  1.00  0.00           C  
ATOM    598  O   LYS A 433      42.831  19.611   2.777  1.00  0.00           O  
ATOM    599  CB  LYS A 433      45.554  21.271   1.906  1.00  0.00           C  
ATOM    600  CG  LYS A 433      46.409  22.493   1.843  1.00  0.00           C  
ATOM    601  CD  LYS A 433      47.104  22.491   0.515  1.00  0.00           C  
ATOM    602  CE  LYS A 433      48.337  23.380   0.540  1.00  0.00           C  
ATOM    603  NZ  LYS A 433      48.863  23.688  -0.841  1.00  0.00           N  
ATOM    604  N   ASN A 434      44.818  18.682   3.283  1.00  0.00           N  
ATOM    605  CA  ASN A 434      44.353  17.313   3.222  1.00  0.00           C  
ATOM    606  C   ASN A 434      43.127  17.069   4.107  1.00  0.00           C  
ATOM    607  O   ASN A 434      42.092  16.615   3.640  1.00  0.00           O  
ATOM    608  CB  ASN A 434      45.507  16.397   3.625  1.00  0.00           C  
ATOM    609  CG  ASN A 434      45.163  14.945   3.495  1.00  0.00           C  
ATOM    610  OD1 ASN A 434      44.187  14.587   2.837  1.00  0.00           O  
ATOM    611  ND2 ASN A 434      45.967  14.087   4.113  1.00  0.00           N  
ATOM    612  N   ASP A 435      43.230  17.414   5.383  1.00  0.00           N  
ATOM    613  CA  ASP A 435      42.130  17.205   6.308  1.00  0.00           C  
ATOM    614  C   ASP A 435      40.945  18.105   6.018  1.00  0.00           C  
ATOM    615  O   ASP A 435      39.805  17.720   6.254  1.00  0.00           O  
ATOM    616  CB  ASP A 435      42.616  17.381   7.746  1.00  0.00           C  
ATOM    617  CG  ASP A 435      43.759  16.416   8.105  1.00  0.00           C  
ATOM    618  OD1 ASP A 435      43.598  15.189   7.900  1.00  0.00           O  
ATOM    619  OD2 ASP A 435      44.823  16.886   8.585  1.00  0.00           O  
ATOM    620  N   VAL A 436      41.200  19.298   5.485  1.00  0.00           N  
ATOM    621  CA  VAL A 436      40.112  20.221   5.171  1.00  0.00           C  
ATOM    622  C   VAL A 436      39.268  19.595   4.080  1.00  0.00           C  
ATOM    623  O   VAL A 436      38.034  19.533   4.201  1.00  0.00           O  
ATOM    624  CB  VAL A 436      40.619  21.628   4.736  1.00  0.00           C  
ATOM    625  CG1 VAL A 436      39.478  22.462   4.133  1.00  0.00           C  
ATOM    626  CG2 VAL A 436      41.188  22.363   5.925  1.00  0.00           C  
ATOM    627  N   GLU A 437      39.935  19.093   3.040  1.00  0.00           N  
ATOM    628  CA  GLU A 437      39.229  18.449   1.932  1.00  0.00           C  
ATOM    629  C   GLU A 437      38.566  17.153   2.400  1.00  0.00           C  
ATOM    630  O   GLU A 437      37.435  16.869   2.040  1.00  0.00           O  
ATOM    631  CB  GLU A 437      40.180  18.089   0.810  1.00  0.00           C  
ATOM    632  CG  GLU A 437      41.012  19.190   0.307  1.00  0.00           C  
ATOM    633  CD  GLU A 437      41.794  18.741  -0.888  1.00  0.00           C  
ATOM    634  OE1 GLU A 437      43.047  18.820  -0.868  1.00  0.00           O  
ATOM    635  OE2 GLU A 437      41.134  18.287  -1.846  1.00  0.00           O  
ATOM    636  N   TRP A 438      39.286  16.362   3.193  1.00  0.00           N  
ATOM    637  CA  TRP A 438      38.760  15.100   3.688  1.00  0.00           C  
ATOM    638  C   TRP A 438      37.462  15.288   4.440  1.00  0.00           C  
ATOM    639  O   TRP A 438      36.590  14.420   4.373  1.00  0.00           O  
ATOM    640  CB  TRP A 438      39.752  14.385   4.592  1.00  0.00           C  
ATOM    641  CG  TRP A 438      39.171  13.109   5.071  1.00  0.00           C  
ATOM    642  CD1 TRP A 438      38.965  11.983   4.329  1.00  0.00           C  
ATOM    643  CD2 TRP A 438      38.656  12.826   6.380  1.00  0.00           C  
ATOM    644  NE1 TRP A 438      38.352  11.019   5.087  1.00  0.00           N  
ATOM    645  CE2 TRP A 438      38.152  11.505   6.353  1.00  0.00           C  
ATOM    646  CE3 TRP A 438      38.573  13.553   7.569  1.00  0.00           C  
ATOM    647  CZ2 TRP A 438      37.575  10.897   7.473  1.00  0.00           C  
ATOM    648  CZ3 TRP A 438      37.998  12.947   8.677  1.00  0.00           C  
ATOM    649  CH2 TRP A 438      37.508  11.629   8.618  1.00  0.00           C  
ATOM    650  N   LEU A 439      37.364  16.380   5.202  1.00  0.00           N  
ATOM    651  CA  LEU A 439      36.148  16.682   5.949  1.00  0.00           C  
ATOM    652  C   LEU A 439      34.997  16.931   4.968  1.00  0.00           C  
ATOM    653  O   LEU A 439      33.817  16.763   5.294  1.00  0.00           O  
ATOM    654  CB  LEU A 439      36.362  17.899   6.848  1.00  0.00           C  
ATOM    655  CG  LEU A 439      37.174  17.691   8.120  1.00  0.00           C  
ATOM    656  CD1 LEU A 439      37.198  18.988   8.912  1.00  0.00           C  
ATOM    657  CD2 LEU A 439      36.551  16.585   8.966  1.00  0.00           C  
ATOM    658  N   GLY A 444      35.370  17.347   3.763  1.00  0.00           N  
ATOM    659  CA  GLY A 444      34.403  17.601   2.719  1.00  0.00           C  
ATOM    660  C   GLY A 444      34.259  19.040   2.294  1.00  0.00           C  
ATOM    661  O   GLY A 444      33.345  19.361   1.547  1.00  0.00           O  
ATOM    662  N   PHE A 445      35.203  19.892   2.666  1.00  0.00           N  
ATOM    663  CA  PHE A 445      35.087  21.299   2.332  1.00  0.00           C  
ATOM    664  C   PHE A 445      36.027  21.786   1.279  1.00  0.00           C  
ATOM    665  O   PHE A 445      37.124  21.269   1.142  1.00  0.00           O  
ATOM    666  CB  PHE A 445      35.262  22.124   3.587  1.00  0.00           C  
ATOM    667  CG  PHE A 445      34.299  21.761   4.664  1.00  0.00           C  
ATOM    668  CD1 PHE A 445      32.996  22.197   4.610  1.00  0.00           C  
ATOM    669  CD2 PHE A 445      34.691  20.949   5.717  1.00  0.00           C  
ATOM    670  CE1 PHE A 445      32.098  21.830   5.581  1.00  0.00           C  
ATOM    671  CE2 PHE A 445      33.791  20.576   6.696  1.00  0.00           C  
ATOM    672  CZ  PHE A 445      32.499  21.017   6.626  1.00  0.00           C  
ATOM    673  N   HIS A 457      35.579  22.780   0.518  1.00  0.00           N  
ATOM    674  CA  HIS A 457      36.394  23.373  -0.537  1.00  0.00           C  
ATOM    675  C   HIS A 457      36.519  24.872  -0.267  1.00  0.00           C  
ATOM    676  O   HIS A 457      35.543  25.540   0.039  1.00  0.00           O  
ATOM    677  CB  HIS A 457      35.778  23.095  -1.913  1.00  0.00           C  
ATOM    678  CG  HIS A 457      35.609  21.638  -2.206  1.00  0.00           C  
ATOM    679  ND1 HIS A 457      36.637  20.850  -2.684  1.00  0.00           N  
ATOM    680  CD2 HIS A 457      34.554  20.806  -2.018  1.00  0.00           C  
ATOM    681  CE1 HIS A 457      36.225  19.597  -2.770  1.00  0.00           C  
ATOM    682  NE2 HIS A 457      34.965  19.544  -2.372  1.00  0.00           N  
ATOM    683  N   TRP A 461      37.737  25.379  -0.315  1.00  0.00           N  
ATOM    684  CA  TRP A 461      37.978  26.780  -0.059  1.00  0.00           C  
ATOM    685  C   TRP A 461      37.882  27.553  -1.354  1.00  0.00           C  
ATOM    686  O   TRP A 461      37.936  26.983  -2.436  1.00  0.00           O  
ATOM    687  CB  TRP A 461      39.347  26.948   0.563  1.00  0.00           C  
ATOM    688  CG  TRP A 461      40.459  26.208  -0.165  1.00  0.00           C  
ATOM    689  CD1 TRP A 461      41.252  26.696  -1.162  1.00  0.00           C  
ATOM    690  CD2 TRP A 461      40.948  24.888   0.123  1.00  0.00           C  
ATOM    691  NE1 TRP A 461      42.204  25.775  -1.502  1.00  0.00           N  
ATOM    692  CE2 TRP A 461      42.042  24.656  -0.734  1.00  0.00           C  
ATOM    693  CE3 TRP A 461      40.564  23.881   1.017  1.00  0.00           C  
ATOM    694  CZ2 TRP A 461      42.767  23.469  -0.707  1.00  0.00           C  
ATOM    695  CZ3 TRP A 461      41.282  22.710   1.036  1.00  0.00           C  
ATOM    696  CH2 TRP A 461      42.372  22.511   0.179  1.00  0.00           C  
ATOM    697  N   SER A 463      37.765  28.862  -1.230  1.00  0.00           N  
ATOM    698  CA  SER A 463      37.625  29.780  -2.357  1.00  0.00           C  
ATOM    699  C   SER A 463      38.964  30.156  -2.970  1.00  0.00           C  
ATOM    700  O   SER A 463      39.840  30.703  -2.293  1.00  0.00           O  
ATOM    701  CB  SER A 463      36.913  31.038  -1.864  1.00  0.00           C  
ATOM    702  OG  SER A 463      36.736  31.993  -2.885  1.00  0.00           O  
ATOM    703  N   GLY A 472      39.112  29.891  -4.259  1.00  0.00           N  
ATOM    704  CA  GLY A 472      40.346  30.226  -4.953  1.00  0.00           C  
ATOM    705  C   GLY A 472      41.550  29.431  -4.498  1.00  0.00           C  
ATOM    706  O   GLY A 472      41.430  28.317  -4.009  1.00  0.00           O  
ATOM    707  N   ASN A 473      42.727  29.999  -4.678  1.00  0.00           N  
ATOM    708  CA  ASN A 473      43.939  29.328  -4.275  1.00  0.00           C  
ATOM    709  C   ASN A 473      44.002  29.365  -2.783  1.00  0.00           C  
ATOM    710  O   ASN A 473      43.259  30.093  -2.152  1.00  0.00           O  
ATOM    711  CB  ASN A 473      45.162  30.073  -4.806  1.00  0.00           C  
ATOM    712  CG  ASN A 473      45.355  29.929  -6.304  1.00  0.00           C  
ATOM    713  OD1 ASN A 473      44.713  29.115  -6.965  1.00  0.00           O  
ATOM    714  ND2 ASN A 473      46.290  30.699  -6.840  1.00  0.00           N  
ATOM    715  N   VAL A 474      44.898  28.565  -2.223  1.00  0.00           N  
ATOM    716  CA  VAL A 474      45.152  28.521  -0.790  1.00  0.00           C  
ATOM    717  C   VAL A 474      45.919  29.812  -0.530  1.00  0.00           C  
ATOM    718  O   VAL A 474      46.795  30.187  -1.320  1.00  0.00           O  
ATOM    719  CB  VAL A 474      46.054  27.320  -0.441  1.00  0.00           C  
ATOM    720  CG1 VAL A 474      46.749  27.519   0.911  1.00  0.00           C  
ATOM    721  CG2 VAL A 474      45.240  26.044  -0.446  1.00  0.00           C  
ATOM    722  N   ARG A 475      45.581  30.509   0.548  1.00  0.00           N  
ATOM    723  CA  ARG A 475      46.253  31.768   0.878  1.00  0.00           C  
ATOM    724  C   ARG A 475      47.232  31.558   2.014  1.00  0.00           C  
ATOM    725  O   ARG A 475      47.051  30.681   2.847  1.00  0.00           O  
ATOM    726  CB  ARG A 475      45.247  32.849   1.315  1.00  0.00           C  
ATOM    727  CG  ARG A 475      44.049  33.047   0.419  1.00  0.00           C  
ATOM    728  CD  ARG A 475      44.427  33.185  -1.038  1.00  0.00           C  
ATOM    729  NE  ARG A 475      43.223  32.916  -1.792  1.00  0.00           N  
ATOM    730  CZ  ARG A 475      42.280  33.815  -2.017  1.00  0.00           C  
ATOM    731  NH1 ARG A 475      42.443  35.054  -1.595  1.00  0.00           N  
ATOM    732  NH2 ARG A 475      41.078  33.426  -2.425  1.00  0.00           N  
ATOM    733  N   TYR A 476      48.186  32.467   2.110  1.00  0.00           N  
ATOM    734  CA  TYR A 476      49.199  32.431   3.131  1.00  0.00           C  
ATOM    735  C   TYR A 476      49.368  33.871   3.605  1.00  0.00           C  
ATOM    736  O   TYR A 476      49.301  34.791   2.790  1.00  0.00           O  
ATOM    737  CB  TYR A 476      50.525  31.965   2.516  1.00  0.00           C  
ATOM    738  CG  TYR A 476      50.580  30.511   2.101  1.00  0.00           C  
ATOM    739  CD1 TYR A 476      50.982  29.523   2.998  1.00  0.00           C  
ATOM    740  CD2 TYR A 476      50.236  30.123   0.816  1.00  0.00           C  
ATOM    741  CE1 TYR A 476      51.029  28.200   2.626  1.00  0.00           C  
ATOM    742  CE2 TYR A 476      50.282  28.807   0.435  1.00  0.00           C  
ATOM    743  CZ  TYR A 476      50.672  27.848   1.339  1.00  0.00           C  
ATOM    744  OH  TYR A 476      50.684  26.525   0.953  1.00  0.00           O  
ATOM    745  N   SER A 477      49.595  34.082   4.899  1.00  0.00           N  
ATOM    746  CA  SER A 477      49.815  35.437   5.398  1.00  0.00           C  
ATOM    747  C   SER A 477      51.043  35.998   4.726  1.00  0.00           C  
ATOM    748  O   SER A 477      51.086  37.180   4.396  1.00  0.00           O  
ATOM    749  CB  SER A 477      50.048  35.460   6.903  1.00  0.00           C  
ATOM    750  OG  SER A 477      48.860  35.156   7.599  1.00  0.00           O  
ATOM    751  N   SER A 478      52.019  35.130   4.482  1.00  0.00           N  
ATOM    752  CA  SER A 478      53.258  35.539   3.850  1.00  0.00           C  
ATOM    753  C   SER A 478      53.066  36.104   2.449  1.00  0.00           C  
ATOM    754  O   SER A 478      53.996  36.717   1.897  1.00  0.00           O  
ATOM    755  CB  SER A 478      54.259  34.390   3.830  1.00  0.00           C  
ATOM    756  OG  SER A 478      53.614  33.166   3.554  1.00  0.00           O  
ATOM    757  N   ASP A 479      51.866  35.923   1.882  1.00  0.00           N  
ATOM    758  CA  ASP A 479      51.575  36.450   0.546  1.00  0.00           C  
ATOM    759  C   ASP A 479      51.406  37.935   0.664  1.00  0.00           C  
ATOM    760  O   ASP A 479      51.353  38.616  -0.351  1.00  0.00           O  
ATOM    761  CB  ASP A 479      50.273  35.915  -0.017  1.00  0.00           C  
ATOM    762  CG  ASP A 479      50.324  34.457  -0.359  1.00  0.00           C  
ATOM    763  OD1 ASP A 479      51.433  33.879  -0.398  1.00  0.00           O  
ATOM    764  OD2 ASP A 479      49.230  33.895  -0.602  1.00  0.00           O  
ATOM    765  N   TYR A 482      51.264  38.425   1.899  1.00  0.00           N  
ATOM    766  CA  TYR A 482      51.073  39.845   2.145  1.00  0.00           C  
ATOM    767  C   TYR A 482      52.264  40.476   2.870  1.00  0.00           C  
ATOM    768  O   TYR A 482      52.166  41.615   3.335  1.00  0.00           O  
ATOM    769  CB  TYR A 482      49.797  40.081   2.968  1.00  0.00           C  
ATOM    770  CG  TYR A 482      48.596  39.293   2.514  1.00  0.00           C  
ATOM    771  CD1 TYR A 482      48.157  39.356   1.197  1.00  0.00           C  
ATOM    772  CD2 TYR A 482      47.950  38.414   3.375  1.00  0.00           C  
ATOM    773  CE1 TYR A 482      47.105  38.555   0.738  1.00  0.00           C  
ATOM    774  CE2 TYR A 482      46.898  37.602   2.916  1.00  0.00           C  
ATOM    775  CZ  TYR A 482      46.489  37.686   1.598  1.00  0.00           C  
ATOM    776  OH  TYR A 482      45.465  36.904   1.116  1.00  0.00           O  
ATOM    777  N   PHE A 485      53.401  39.787   2.935  1.00  0.00           N  
ATOM    778  CA  PHE A 485      54.555  40.344   3.654  1.00  0.00           C  
ATOM    779  C   PHE A 485      55.020  41.711   3.176  1.00  0.00           C  
ATOM    780  O   PHE A 485      55.481  42.515   3.978  1.00  0.00           O  
ATOM    781  CB  PHE A 485      55.728  39.365   3.685  1.00  0.00           C  
ATOM    782  CG  PHE A 485      55.603  38.288   4.737  1.00  0.00           C  
ATOM    783  CD1 PHE A 485      54.607  38.350   5.712  1.00  0.00           C  
ATOM    784  CD2 PHE A 485      56.502  37.226   4.770  1.00  0.00           C  
ATOM    785  CE1 PHE A 485      54.507  37.380   6.702  1.00  0.00           C  
ATOM    786  CE2 PHE A 485      56.411  36.249   5.756  1.00  0.00           C  
ATOM    787  CZ  PHE A 485      55.408  36.327   6.725  1.00  0.00           C  
ATOM    788  N   ASP A 490      54.887  41.981   1.883  1.00  0.00           N  
ATOM    789  CA  ASP A 490      55.302  43.262   1.322  1.00  0.00           C  
ATOM    790  C   ASP A 490      54.266  44.343   1.606  1.00  0.00           C  
ATOM    791  O   ASP A 490      54.609  45.499   1.823  1.00  0.00           O  
ATOM    792  CB  ASP A 490      55.529  43.148  -0.190  1.00  0.00           C  
ATOM    793  CG  ASP A 490      56.691  42.223  -0.558  1.00  0.00           C  
ATOM    794  OD1 ASP A 490      57.846  42.476  -0.162  1.00  0.00           O  
ATOM    795  OD2 ASP A 490      56.451  41.248  -1.279  1.00  0.00           O  
ATOM    796  N   GLN A 494      52.998  43.951   1.598  1.00  0.00           N  
ATOM    797  CA  GLN A 494      51.859  44.829   1.864  1.00  0.00           C  
ATOM    798  C   GLN A 494      51.855  45.237   3.340  1.00  0.00           C  
ATOM    799  O   GLN A 494      51.567  46.380   3.691  1.00  0.00           O  
ATOM    800  CB  GLN A 494      50.588  44.042   1.591  1.00  0.00           C  
ATOM    801  CG  GLN A 494      49.593  44.754   0.754  1.00  0.00           C  
ATOM    802  CD  GLN A 494      50.146  45.071  -0.590  1.00  0.00           C  
ATOM    803  OE1 GLN A 494      50.557  46.201  -0.856  1.00  0.00           O  
ATOM    804  NE2 GLN A 494      50.181  44.071  -1.456  1.00  0.00           N  
ATOM    805  N   LEU A 495      52.120  44.268   4.208  1.00  0.00           N  
ATOM    806  CA  LEU A 495      52.168  44.506   5.630  1.00  0.00           C  
ATOM    807  C   LEU A 495      53.262  45.528   5.917  1.00  0.00           C  
ATOM    808  O   LEU A 495      53.048  46.502   6.640  1.00  0.00           O  
ATOM    809  CB  LEU A 495      52.448  43.192   6.363  1.00  0.00           C  
ATOM    810  CG  LEU A 495      51.293  42.286   6.809  1.00  0.00           C  
ATOM    811  CD1 LEU A 495      49.985  42.833   6.386  1.00  0.00           C  
ATOM    812  CD2 LEU A 495      51.464  40.880   6.290  1.00  0.00           C  
ATOM    813  N   HIS A 496      54.423  45.315   5.307  1.00  0.00           N  
ATOM    814  CA  HIS A 496      55.583  46.188   5.450  1.00  0.00           C  
ATOM    815  C   HIS A 496      55.226  47.589   5.017  1.00  0.00           C  
ATOM    816  O   HIS A 496      55.496  48.546   5.737  1.00  0.00           O  
ATOM    817  CB  HIS A 496      56.729  45.647   4.600  1.00  0.00           C  
ATOM    818  CG  HIS A 496      57.946  46.510   4.588  1.00  0.00           C  
ATOM    819  ND1 HIS A 496      58.886  46.489   5.597  1.00  0.00           N  
ATOM    820  CD2 HIS A 496      58.401  47.391   3.667  1.00  0.00           C  
ATOM    821  CE1 HIS A 496      59.869  47.318   5.296  1.00  0.00           C  
ATOM    822  NE2 HIS A 496      59.599  47.877   4.130  1.00  0.00           N  
ATOM    823  N   ALA A 498      54.612  47.723   3.847  1.00  0.00           N  
ATOM    824  CA  ALA A 498      54.205  49.039   3.352  1.00  0.00           C  
ATOM    825  C   ALA A 498      53.271  49.721   4.344  1.00  0.00           C  
ATOM    826  O   ALA A 498      53.303  50.937   4.489  1.00  0.00           O  
ATOM    827  CB  ALA A 498      53.523  48.897   2.052  1.00  0.00           C  
ATOM    828  N   TYR A 499      52.425  48.932   4.999  1.00  0.00           N  
ATOM    829  CA  TYR A 499      51.481  49.430   5.987  1.00  0.00           C  
ATOM    830  C   TYR A 499      52.187  49.890   7.258  1.00  0.00           C  
ATOM    831  O   TYR A 499      51.819  50.922   7.832  1.00  0.00           O  
ATOM    832  CB  TYR A 499      50.397  48.386   6.278  1.00  0.00           C  
ATOM    833  CG  TYR A 499      49.229  48.494   5.327  1.00  0.00           C  
ATOM    834  CD1 TYR A 499      48.605  49.721   5.101  1.00  0.00           C  
ATOM    835  CD2 TYR A 499      48.776  47.391   4.616  1.00  0.00           C  
ATOM    836  CE1 TYR A 499      47.565  49.852   4.190  1.00  0.00           C  
ATOM    837  CE2 TYR A 499      47.733  47.505   3.699  1.00  0.00           C  
ATOM    838  CZ  TYR A 499      47.135  48.739   3.492  1.00  0.00           C  
ATOM    839  OH  TYR A 499      46.114  48.861   2.586  1.00  0.00           O  
ATOM    840  N   ALA A 500      53.198  49.135   7.694  1.00  0.00           N  
ATOM    841  CA  ALA A 500      54.003  49.509   8.860  1.00  0.00           C  
ATOM    842  C   ALA A 500      54.587  50.911   8.576  1.00  0.00           C  
ATOM    843  O   ALA A 500      54.645  51.773   9.453  1.00  0.00           O  
ATOM    844  CB  ALA A 500      55.136  48.511   9.046  1.00  0.00           C  
ATOM    845  N   ILE A 501      54.997  51.130   7.330  1.00  0.00           N  
ATOM    846  CA  ILE A 501      55.541  52.402   6.913  1.00  0.00           C  
ATOM    847  C   ILE A 501      54.473  53.477   6.900  1.00  0.00           C  
ATOM    848  O   ILE A 501      54.759  54.625   7.206  1.00  0.00           O  
ATOM    849  CB  ILE A 501      56.238  52.285   5.560  1.00  0.00           C  
ATOM    850  CG1 ILE A 501      57.566  51.537   5.734  1.00  0.00           C  
ATOM    851  CG2 ILE A 501      56.487  53.662   4.960  1.00  0.00           C  
ATOM    852  CD1 ILE A 501      58.158  51.146   4.429  1.00  0.00           C  
ATOM    853  N   GLU A 502      53.237  53.126   6.567  1.00  0.00           N  
ATOM    854  CA  GLU A 502      52.177  54.120   6.604  1.00  0.00           C  
ATOM    855  C   GLU A 502      51.999  54.507   8.049  1.00  0.00           C  
ATOM    856  O   GLU A 502      51.947  55.681   8.364  1.00  0.00           O  
ATOM    857  CB  GLU A 502      50.845  53.588   6.081  1.00  0.00           C  
ATOM    858  CG  GLU A 502      49.707  54.607   6.235  1.00  0.00           C  
ATOM    859  CD  GLU A 502      48.416  54.258   5.494  1.00  0.00           C  
ATOM    860  OE1 GLU A 502      48.214  53.102   5.093  1.00  0.00           O  
ATOM    861  OE2 GLU A 502      47.574  55.159   5.320  1.00  0.00           O  
ATOM    862  N   LEU A 503      51.925  53.528   8.944  1.00  0.00           N  
ATOM    863  CA  LEU A 503      51.742  53.841  10.367  1.00  0.00           C  
ATOM    864  C   LEU A 503      52.875  54.736  10.873  1.00  0.00           C  
ATOM    865  O   LEU A 503      52.621  55.735  11.552  1.00  0.00           O  
ATOM    866  CB  LEU A 503      51.617  52.568  11.223  1.00  0.00           C  
ATOM    867  CG  LEU A 503      50.329  51.748  11.066  1.00  0.00           C  
ATOM    868  CD1 LEU A 503      50.327  50.580  12.028  1.00  0.00           C  
ATOM    869  CD2 LEU A 503      49.088  52.616  11.273  1.00  0.00           C  
ATOM    870  N   ILE A 504      54.114  54.380  10.527  1.00  0.00           N  
ATOM    871  CA  ILE A 504      55.287  55.157  10.917  1.00  0.00           C  
ATOM    872  C   ILE A 504      55.112  56.592  10.429  1.00  0.00           C  
ATOM    873  O   ILE A 504      55.108  57.522  11.227  1.00  0.00           O  
ATOM    874  CB  ILE A 504      56.602  54.584  10.318  1.00  0.00           C  
ATOM    875  CG1 ILE A 504      56.913  53.205  10.910  1.00  0.00           C  
ATOM    876  CG2 ILE A 504      57.761  55.535  10.588  1.00  0.00           C  
ATOM    877  CD1 ILE A 504      58.191  52.604  10.414  1.00  0.00           C  
ATOM    878  N   ASN A 505      54.927  56.767   9.125  1.00  0.00           N  
ATOM    879  CA  ASN A 505      54.737  58.095   8.553  1.00  0.00           C  
ATOM    880  C   ASN A 505      53.616  58.852   9.256  1.00  0.00           C  
ATOM    881  O   ASN A 505      53.694  60.051   9.461  1.00  0.00           O  
ATOM    882  CB  ASN A 505      54.431  57.997   7.057  1.00  0.00           C  
ATOM    883  CG  ASN A 505      55.668  57.815   6.224  1.00  0.00           C  
ATOM    884  OD1 ASN A 505      55.737  56.956   5.361  1.00  0.00           O  
ATOM    885  ND2 ASN A 505      56.663  58.630   6.480  1.00  0.00           N  
ATOM    886  N   LYS A 506      52.581  58.141   9.656  1.00  0.00           N  
ATOM    887  CA  LYS A 506      51.442  58.744  10.319  1.00  0.00           C  
ATOM    888  C   LYS A 506      51.749  59.037  11.799  1.00  0.00           C  
ATOM    889  O   LYS A 506      50.967  59.684  12.498  1.00  0.00           O  
ATOM    890  CB  LYS A 506      50.260  57.787  10.165  1.00  0.00           C  
ATOM    891  CG  LYS A 506      48.956  58.433   9.779  1.00  0.00           C  
ATOM    892  CD  LYS A 506      47.851  57.409   9.572  1.00  0.00           C  
ATOM    893  CE  LYS A 506      47.674  57.175   8.103  1.00  0.00           C  
ATOM    894  NZ  LYS A 506      46.367  56.551   7.797  1.00  0.00           N  
ATOM    895  N   GLY A 507      52.903  58.569  12.261  1.00  0.00           N  
ATOM    896  CA  GLY A 507      53.316  58.760  13.640  1.00  0.00           C  
ATOM    897  C   GLY A 507      52.755  57.721  14.611  1.00  0.00           C  
ATOM    898  O   GLY A 507      52.979  57.816  15.814  1.00  0.00           O  
ATOM    899  N   LEU A 508      52.075  56.693  14.111  1.00  0.00           N  
ATOM    900  CA  LEU A 508      51.491  55.685  14.991  1.00  0.00           C  
ATOM    901  C   LEU A 508      52.340  54.435  15.193  1.00  0.00           C  
ATOM    902  O   LEU A 508      51.830  53.403  15.626  1.00  0.00           O  
ATOM    903  CB  LEU A 508      50.107  55.294  14.483  1.00  0.00           C  
ATOM    904  CG  LEU A 508      49.210  56.492  14.160  1.00  0.00           C  
ATOM    905  CD1 LEU A 508      47.916  56.053  13.513  1.00  0.00           C  
ATOM    906  CD2 LEU A 508      48.935  57.270  15.413  1.00  0.00           C  
ATOM    907  N   ALA A 509      53.626  54.512  14.875  1.00  0.00           N  
ATOM    908  CA  ALA A 509      54.534  53.364  15.036  1.00  0.00           C  
ATOM    909  C   ALA A 509      55.934  53.907  15.181  1.00  0.00           C  
ATOM    910  O   ALA A 509      56.262  54.923  14.583  1.00  0.00           O  
ATOM    911  CB  ALA A 509      54.468  52.425  13.817  1.00  0.00           C  
ATOM    912  N   TYR A 510      56.774  53.221  15.935  1.00  0.00           N  
ATOM    913  CA  TYR A 510      58.132  53.690  16.141  1.00  0.00           C  
ATOM    914  C   TYR A 510      58.983  52.486  16.394  1.00  0.00           C  
ATOM    915  O   TYR A 510      58.475  51.443  16.800  1.00  0.00           O  
ATOM    916  CB  TYR A 510      58.202  54.625  17.358  1.00  0.00           C  
ATOM    917  CG  TYR A 510      57.787  53.981  18.671  1.00  0.00           C  
ATOM    918  CD1 TYR A 510      56.435  53.872  19.033  1.00  0.00           C  
ATOM    919  CD2 TYR A 510      58.741  53.440  19.529  1.00  0.00           C  
ATOM    920  CE1 TYR A 510      56.053  53.227  20.217  1.00  0.00           C  
ATOM    921  CE2 TYR A 510      58.371  52.798  20.708  1.00  0.00           C  
ATOM    922  CZ  TYR A 510      57.036  52.692  21.049  1.00  0.00           C  
ATOM    923  OH  TYR A 510      56.708  52.059  22.224  1.00  0.00           O  
ATOM    924  N   VAL A 511      60.278  52.617  16.152  1.00  0.00           N  
ATOM    925  CA  VAL A 511      61.191  51.517  16.390  1.00  0.00           C  
ATOM    926  C   VAL A 511      61.653  51.644  17.841  1.00  0.00           C  
ATOM    927  O   VAL A 511      62.180  52.677  18.247  1.00  0.00           O  
ATOM    928  CB  VAL A 511      62.377  51.532  15.393  1.00  0.00           C  
ATOM    929  CG1 VAL A 511      63.345  50.389  15.680  1.00  0.00           C  
ATOM    930  CG2 VAL A 511      61.849  51.393  13.978  1.00  0.00           C  
ATOM    931  N   ASP A 512      61.345  50.630  18.638  1.00  0.00           N  
ATOM    932  CA  ASP A 512      61.717  50.611  20.033  1.00  0.00           C  
ATOM    933  C   ASP A 512      62.961  49.751  20.223  1.00  0.00           C  
ATOM    934  O   ASP A 512      63.091  48.701  19.592  1.00  0.00           O  
ATOM    935  CB  ASP A 512      60.573  50.042  20.852  1.00  0.00           C  
ATOM    936  CG  ASP A 512      60.699  50.355  22.331  1.00  0.00           C  
ATOM    937  OD1 ASP A 512      61.585  51.155  22.701  1.00  0.00           O  
ATOM    938  OD2 ASP A 512      59.898  49.801  23.121  1.00  0.00           O  
ATOM    939  N   GLU A 513      63.860  50.200  21.102  1.00  0.00           N  
ATOM    940  CA  GLU A 513      65.101  49.496  21.399  1.00  0.00           C  
ATOM    941  C   GLU A 513      65.209  48.890  22.798  1.00  0.00           C  
ATOM    942  O   GLU A 513      66.256  48.362  23.176  1.00  0.00           O  
ATOM    943  CB  GLU A 513      66.286  50.375  21.079  1.00  0.00           C  
ATOM    944  CG  GLU A 513      66.398  50.604  19.597  1.00  0.00           C  
ATOM    945  CD  GLU A 513      67.706  51.217  19.202  1.00  0.00           C  
ATOM    946  OE1 GLU A 513      68.760  50.729  19.670  1.00  0.00           O  
ATOM    947  OE2 GLU A 513      67.693  52.176  18.409  1.00  0.00           O  
ATOM    948  N   LEU A 514      64.102  48.945  23.541  1.00  0.00           N  
ATOM    949  CA  LEU A 514      63.985  48.341  24.870  1.00  0.00           C  
ATOM    950  C   LEU A 514      64.217  46.824  24.663  1.00  0.00           C  
ATOM    951  O   LEU A 514      63.686  46.246  23.724  1.00  0.00           O  
ATOM    952  CB  LEU A 514      62.554  48.563  25.397  1.00  0.00           C  
ATOM    953  CG  LEU A 514      62.203  49.541  26.526  1.00  0.00           C  
ATOM    954  CD1 LEU A 514      63.066  50.762  26.451  1.00  0.00           C  
ATOM    955  CD2 LEU A 514      60.743  49.945  26.450  1.00  0.00           C  
ATOM    956  N   THR A 515      64.978  46.171  25.535  1.00  0.00           N  
ATOM    957  CA  THR A 515      65.230  44.737  25.371  1.00  0.00           C  
ATOM    958  C   THR A 515      63.933  43.956  25.529  1.00  0.00           C  
ATOM    959  O   THR A 515      62.883  44.528  25.825  1.00  0.00           O  
ATOM    960  CB  THR A 515      66.222  44.186  26.435  1.00  0.00           C  
ATOM    961  OG1 THR A 515      65.539  44.013  27.682  1.00  0.00           O  
ATOM    962  CG2 THR A 515      67.398  45.127  26.644  1.00  0.00           C  
ATOM    963  N   PRO A 516      63.984  42.635  25.314  1.00  0.00           N  
ATOM    964  CA  PRO A 516      62.725  41.929  25.490  1.00  0.00           C  
ATOM    965  C   PRO A 516      62.252  41.916  26.951  1.00  0.00           C  
ATOM    966  O   PRO A 516      61.055  41.853  27.213  1.00  0.00           O  
ATOM    967  CB  PRO A 516      63.063  40.538  24.955  1.00  0.00           C  
ATOM    968  CG  PRO A 516      63.817  40.890  23.734  1.00  0.00           C  
ATOM    969  CD  PRO A 516      64.784  41.966  24.272  1.00  0.00           C  
ATOM    970  N   GLU A 517      63.175  42.000  27.902  1.00  0.00           N  
ATOM    971  CA  GLU A 517      62.775  41.996  29.305  1.00  0.00           C  
ATOM    972  C   GLU A 517      62.258  43.372  29.671  1.00  0.00           C  
ATOM    973  O   GLU A 517      61.322  43.508  30.469  1.00  0.00           O  
ATOM    974  CB  GLU A 517      63.940  41.631  30.229  1.00  0.00           C  
ATOM    975  CG  GLU A 517      64.629  40.335  29.904  1.00  0.00           C  
ATOM    976  CD  GLU A 517      65.835  40.539  29.005  1.00  0.00           C  
ATOM    977  OE1 GLU A 517      66.950  40.709  29.556  1.00  0.00           O  
ATOM    978  OE2 GLU A 517      65.675  40.541  27.758  1.00  0.00           O  
ATOM    979  N   GLN A 518      62.896  44.386  29.088  1.00  0.00           N  
ATOM    980  CA  GLN A 518      62.556  45.794  29.316  1.00  0.00           C  
ATOM    981  C   GLN A 518      61.117  46.095  28.925  1.00  0.00           C  
ATOM    982  O   GLN A 518      60.370  46.684  29.704  1.00  0.00           O  
ATOM    983  N   ILE A 519      60.719  45.646  27.738  1.00  0.00           N  
ATOM    984  CA  ILE A 519      59.371  45.872  27.229  1.00  0.00           C  
ATOM    985  C   ILE A 519      58.301  45.410  28.221  1.00  0.00           C  
ATOM    986  O   ILE A 519      57.289  46.085  28.414  1.00  0.00           O  
ATOM    987  CB  ILE A 519      59.180  45.189  25.850  1.00  0.00           C  
ATOM    988  CG1 ILE A 519      57.907  45.682  25.170  1.00  0.00           C  
ATOM    989  CG2 ILE A 519      59.092  43.682  25.999  1.00  0.00           C  
ATOM    990  CD1 ILE A 519      57.728  45.109  23.782  1.00  0.00           C  
ATOM    991  N   ARG A 520      58.541  44.269  28.859  1.00  0.00           N  
ATOM    992  CA  ARG A 520      57.609  43.728  29.825  1.00  0.00           C  
ATOM    993  C   ARG A 520      57.613  44.576  31.112  1.00  0.00           C  
ATOM    994  O   ARG A 520      56.547  44.862  31.666  1.00  0.00           O  
ATOM    995  CB  ARG A 520      57.938  42.272  30.106  1.00  0.00           C  
ATOM    996  CG  ARG A 520      56.960  41.580  31.032  1.00  0.00           C  
ATOM    997  CD  ARG A 520      57.388  40.138  31.320  1.00  0.00           C  
ATOM    998  NE  ARG A 520      58.760  40.056  31.824  1.00  0.00           N  
ATOM    999  CZ  ARG A 520      59.782  39.536  31.144  1.00  0.00           C  
ATOM   1000  NH1 ARG A 520      59.598  39.035  29.922  1.00  0.00           N  
ATOM   1001  NH2 ARG A 520      61.004  39.569  31.666  1.00  0.00           N  
ATOM   1002  N   GLU A 743      58.793  45.007  31.566  1.00  0.00           N  
ATOM   1003  CA  GLU A 743      58.902  45.862  32.759  1.00  0.00           C  
ATOM   1004  C   GLU A 743      58.127  47.150  32.533  1.00  0.00           C  
ATOM   1005  O   GLU A 743      57.469  47.664  33.426  1.00  0.00           O  
ATOM   1006  CB  GLU A 743      60.344  46.270  33.001  1.00  0.00           C  
ATOM   1007  CG  GLU A 743      61.294  45.138  33.291  1.00  0.00           C  
ATOM   1008  CD  GLU A 743      62.745  45.594  33.310  1.00  0.00           C  
ATOM   1009  OE1 GLU A 743      63.028  46.788  33.002  1.00  0.00           O  
ATOM   1010  OE2 GLU A 743      63.605  44.746  33.629  1.00  0.00           O  
ATOM   1011  N   TYR A 744      58.242  47.691  31.336  1.00  0.00           N  
ATOM   1012  CA  TYR A 744      57.556  48.912  30.999  1.00  0.00           C  
ATOM   1013  C   TYR A 744      56.070  48.720  30.699  1.00  0.00           C  
ATOM   1014  O   TYR A 744      55.313  49.695  30.690  1.00  0.00           O  
ATOM   1015  CB  TYR A 744      58.207  49.531  29.765  1.00  0.00           C  
ATOM   1016  CG  TYR A 744      59.372  50.442  30.030  1.00  0.00           C  
ATOM   1017  CD1 TYR A 744      60.611  49.927  30.432  1.00  0.00           C  
ATOM   1018  CD2 TYR A 744      59.260  51.821  29.835  1.00  0.00           C  
ATOM   1019  CE1 TYR A 744      61.707  50.759  30.628  1.00  0.00           C  
ATOM   1020  CE2 TYR A 744      60.356  52.663  30.024  1.00  0.00           C  
ATOM   1021  CZ  TYR A 744      61.573  52.113  30.415  1.00  0.00           C  
ATOM   1022  OH  TYR A 744      62.671  52.903  30.510  1.00  0.00           O  
ATOM   1023  N   ARG A 745      55.637  47.483  30.468  1.00  0.00           N  
ATOM   1024  CA  ARG A 745      54.245  47.234  30.073  1.00  0.00           C  
ATOM   1025  C   ARG A 745      53.142  47.481  31.084  1.00  0.00           C  
ATOM   1026  O   ARG A 745      51.989  47.679  30.696  1.00  0.00           O  
ATOM   1027  CB  ARG A 745      54.090  45.820  29.522  1.00  0.00           C  
ATOM   1028  CG  ARG A 745      53.048  45.718  28.415  1.00  0.00           C  
ATOM   1029  CD  ARG A 745      52.647  44.273  28.150  1.00  0.00           C  
ATOM   1030  NE  ARG A 745      53.782  43.354  28.147  1.00  0.00           N  
ATOM   1031  CZ  ARG A 745      54.432  42.975  27.052  1.00  0.00           C  
ATOM   1032  NH1 ARG A 745      54.069  43.437  25.863  1.00  0.00           N  
ATOM   1033  NH2 ARG A 745      55.413  42.089  27.133  1.00  0.00           N  
ATOM   1034  N   GLY A 746      53.483  47.451  32.369  1.00  0.00           N  
ATOM   1035  CA  GLY A 746      52.486  47.643  33.410  1.00  0.00           C  
ATOM   1036  C   GLY A 746      52.001  46.282  33.846  1.00  0.00           C  
ATOM   1037  O   GLY A 746      52.628  45.268  33.537  1.00  0.00           O  
ATOM   1038  N   THR A 747      50.886  46.234  34.552  1.00  0.00           N  
ATOM   1039  CA  THR A 747      50.339  44.964  35.009  1.00  0.00           C  
ATOM   1040  C   THR A 747      48.855  44.979  34.704  1.00  0.00           C  
ATOM   1041  O   THR A 747      48.325  45.989  34.248  1.00  0.00           O  
ATOM   1042  CB  THR A 747      50.491  44.815  36.531  1.00  0.00           C  
ATOM   1043  OG1 THR A 747      49.674  45.796  37.176  1.00  0.00           O  
ATOM   1044  CG2 THR A 747      51.919  45.036  36.956  1.00  0.00           C  
ATOM   1045  N   LEU A 750      48.173  43.887  35.016  1.00  0.00           N  
ATOM   1046  CA  LEU A 750      46.740  43.809  34.803  1.00  0.00           C  
ATOM   1047  C   LEU A 750      46.033  44.966  35.531  1.00  0.00           C  
ATOM   1048  O   LEU A 750      44.948  45.387  35.134  1.00  0.00           O  
ATOM   1049  CB  LEU A 750      46.213  42.489  35.352  1.00  0.00           C  
ATOM   1050  CG  LEU A 750      46.799  41.198  34.796  1.00  0.00           C  
ATOM   1051  CD1 LEU A 750      46.292  40.015  35.593  1.00  0.00           C  
ATOM   1052  CD2 LEU A 750      46.423  41.044  33.341  1.00  0.00           C  
ATOM   1053  N   THR A 751      46.642  45.480  36.597  1.00  0.00           N  
ATOM   1054  CA  THR A 751      46.037  46.573  37.352  1.00  0.00           C  
ATOM   1055  C   THR A 751      46.914  47.805  37.532  1.00  0.00           C  
ATOM   1056  O   THR A 751      46.544  48.712  38.265  1.00  0.00           O  
ATOM   1057  CB  THR A 751      45.615  46.099  38.736  1.00  0.00           C  
ATOM   1058  OG1 THR A 751      46.727  45.453  39.371  1.00  0.00           O  
ATOM   1059  CG2 THR A 751      44.465  45.121  38.626  1.00  0.00           C  
ATOM   1060  N   GLN A 752      48.044  47.866  36.838  1.00  0.00           N  
ATOM   1061  CA  GLN A 752      48.960  48.994  36.961  1.00  0.00           C  
ATOM   1062  C   GLN A 752      49.303  49.448  35.540  1.00  0.00           C  
ATOM   1063  O   GLN A 752      49.850  48.674  34.761  1.00  0.00           O  
ATOM   1064  CB  GLN A 752      50.220  48.504  37.679  1.00  0.00           C  
ATOM   1065  CG  GLN A 752      50.958  49.489  38.572  1.00  0.00           C  
ATOM   1066  CD  GLN A 752      52.194  48.848  39.252  1.00  0.00           C  
ATOM   1067  OE1 GLN A 752      52.138  47.713  39.755  1.00  0.00           O  
ATOM   1068  NE2 GLN A 752      53.312  49.580  39.262  1.00  0.00           N  
ATOM   1069  N   PRO A 753      48.979  50.704  35.183  1.00  0.00           N  
ATOM   1070  CA  PRO A 753      49.271  51.213  33.839  1.00  0.00           C  
ATOM   1071  C   PRO A 753      50.744  51.107  33.452  1.00  0.00           C  
ATOM   1072  O   PRO A 753      51.624  51.085  34.321  1.00  0.00           O  
ATOM   1073  CB  PRO A 753      48.820  52.667  33.925  1.00  0.00           C  
ATOM   1074  CG  PRO A 753      49.146  53.025  35.304  1.00  0.00           C  
ATOM   1075  CD  PRO A 753      48.657  51.824  36.084  1.00  0.00           C  
ATOM   1076  N   GLY A 754      50.993  50.992  32.147  1.00  0.00           N  
ATOM   1077  CA  GLY A 754      52.348  50.883  31.648  1.00  0.00           C  
ATOM   1078  C   GLY A 754      52.954  52.262  31.522  1.00  0.00           C  
ATOM   1079  O   GLY A 754      52.293  53.265  31.809  1.00  0.00           O  
ATOM   1080  N   LYS A 755      54.194  52.323  31.054  1.00  0.00           N  
ATOM   1081  CA  LYS A 755      54.883  53.587  30.901  1.00  0.00           C  
ATOM   1082  C   LYS A 755      55.532  53.726  29.540  1.00  0.00           C  
ATOM   1083  O   LYS A 755      56.039  52.757  28.998  1.00  0.00           O  
ATOM   1084  CB  LYS A 755      55.943  53.733  31.996  1.00  0.00           C  
ATOM   1085  CG  LYS A 755      56.941  52.601  32.105  1.00  0.00           C  
ATOM   1086  CD  LYS A 755      57.991  52.966  33.141  1.00  0.00           C  
ATOM   1087  CE  LYS A 755      58.823  51.766  33.551  1.00  0.00           C  
ATOM   1088  NZ  LYS A 755      59.865  52.137  34.542  1.00  0.00           N  
ATOM   1089  N   ASN A 756      55.522  54.933  28.986  1.00  0.00           N  
ATOM   1090  CA  ASN A 756      56.144  55.166  27.685  1.00  0.00           C  
ATOM   1091  C   ASN A 756      57.662  54.905  27.655  1.00  0.00           C  
ATOM   1092  O   ASN A 756      58.411  55.298  28.554  1.00  0.00           O  
ATOM   1093  CB  ASN A 756      55.898  56.589  27.212  1.00  0.00           C  
ATOM   1094  CG  ASN A 756      54.459  56.869  26.923  1.00  0.00           C  
ATOM   1095  OD1 ASN A 756      54.066  58.020  26.809  1.00  0.00           O  
ATOM   1096  ND2 ASN A 756      53.655  55.829  26.792  1.00  0.00           N  
ATOM   1097  N   SER A 757      58.098  54.229  26.603  1.00  0.00           N  
ATOM   1098  CA  SER A 757      59.498  53.912  26.384  1.00  0.00           C  
ATOM   1099  C   SER A 757      60.203  55.229  26.085  1.00  0.00           C  
ATOM   1100  O   SER A 757      59.567  56.201  25.646  1.00  0.00           O  
ATOM   1101  CB  SER A 757      59.586  52.956  25.191  1.00  0.00           C  
ATOM   1102  OG  SER A 757      60.845  52.968  24.561  1.00  0.00           O  
ATOM   1103  N   PRO A 758      61.521  55.292  26.335  1.00  0.00           N  
ATOM   1104  CA  PRO A 758      62.238  56.543  26.057  1.00  0.00           C  
ATOM   1105  C   PRO A 758      62.457  56.779  24.560  1.00  0.00           C  
ATOM   1106  O   PRO A 758      62.740  57.901  24.135  1.00  0.00           O  
ATOM   1107  CB  PRO A 758      63.551  56.352  26.798  1.00  0.00           C  
ATOM   1108  CG  PRO A 758      63.760  54.876  26.737  1.00  0.00           C  
ATOM   1109  CD  PRO A 758      62.405  54.298  26.973  1.00  0.00           C  
ATOM   1110  N   TYR A 759      62.290  55.728  23.756  1.00  0.00           N  
ATOM   1111  CA  TYR A 759      62.472  55.819  22.309  1.00  0.00           C  
ATOM   1112  C   TYR A 759      61.140  56.086  21.644  1.00  0.00           C  
ATOM   1113  O   TYR A 759      61.068  56.241  20.425  1.00  0.00           O  
ATOM   1114  CB  TYR A 759      63.040  54.518  21.760  1.00  0.00           C  
ATOM   1115  CG  TYR A 759      64.189  53.985  22.563  1.00  0.00           C  
ATOM   1116  CD1 TYR A 759      65.493  54.394  22.309  1.00  0.00           C  
ATOM   1117  CD2 TYR A 759      63.964  53.111  23.625  1.00  0.00           C  
ATOM   1118  CE1 TYR A 759      66.543  53.946  23.099  1.00  0.00           C  
ATOM   1119  CE2 TYR A 759      65.011  52.660  24.428  1.00  0.00           C  
ATOM   1120  CZ  TYR A 759      66.284  53.080  24.156  1.00  0.00           C  
ATOM   1121  OH  TYR A 759      67.294  52.612  24.943  1.00  0.00           O  
ATOM   1122  N   ARG A 760      60.093  56.198  22.455  1.00  0.00           N  
ATOM   1123  CA  ARG A 760      58.755  56.425  21.937  1.00  0.00           C  
ATOM   1124  C   ARG A 760      58.573  57.665  21.065  1.00  0.00           C  
ATOM   1125  O   ARG A 760      57.791  57.632  20.122  1.00  0.00           O  
ATOM   1126  CB  ARG A 760      57.741  56.443  23.074  1.00  0.00           C  
ATOM   1127  CG  ARG A 760      56.316  56.268  22.608  1.00  0.00           C  
ATOM   1128  CD  ARG A 760      55.393  56.102  23.783  1.00  0.00           C  
ATOM   1129  NE  ARG A 760      54.119  55.522  23.392  1.00  0.00           N  
ATOM   1130  CZ  ARG A 760      53.030  56.223  23.123  1.00  0.00           C  
ATOM   1131  NH1 ARG A 760      53.061  57.543  23.207  1.00  0.00           N  
ATOM   1132  NH2 ARG A 760      51.917  55.607  22.752  1.00  0.00           N  
ATOM   1133  N   ASP A 761      59.337  58.722  21.318  1.00  0.00           N  
ATOM   1134  CA  ASP A 761      59.189  59.954  20.547  1.00  0.00           C  
ATOM   1135  C   ASP A 761      60.157  60.260  19.416  1.00  0.00           C  
ATOM   1136  O   ASP A 761      60.349  61.427  19.084  1.00  0.00           O  
ATOM   1137  CB  ASP A 761      59.143  61.154  21.490  1.00  0.00           C  
ATOM   1138  CG  ASP A 761      57.822  61.279  22.214  1.00  0.00           C  
ATOM   1139  OD1 ASP A 761      56.769  61.032  21.584  1.00  0.00           O  
ATOM   1140  OD2 ASP A 761      57.838  61.633  23.413  1.00  0.00           O  
ATOM   1141  N   ARG A 762      60.786  59.254  18.826  1.00  0.00           N  
ATOM   1142  CA  ARG A 762      61.715  59.532  17.731  1.00  0.00           C  
ATOM   1143  C   ARG A 762      60.944  60.160  16.574  1.00  0.00           C  
ATOM   1144  O   ARG A 762      59.709  60.096  16.527  1.00  0.00           O  
ATOM   1145  CB  ARG A 762      62.368  58.260  17.209  1.00  0.00           C  
ATOM   1146  CG  ARG A 762      62.897  57.316  18.229  1.00  0.00           C  
ATOM   1147  CD  ARG A 762      63.951  56.506  17.533  1.00  0.00           C  
ATOM   1148  NE  ARG A 762      64.168  55.184  18.105  1.00  0.00           N  
ATOM   1149  CZ  ARG A 762      65.328  54.775  18.599  1.00  0.00           C  
ATOM   1150  NH1 ARG A 762      66.378  55.588  18.625  1.00  0.00           N  
ATOM   1151  NH2 ARG A 762      65.471  53.513  18.945  1.00  0.00           N  
ATOM   1152  N   SER A 763      61.670  60.675  15.590  1.00  0.00           N  
ATOM   1153  CA  SER A 763      61.029  61.313  14.454  1.00  0.00           C  
ATOM   1154  C   SER A 763      60.696  60.288  13.403  1.00  0.00           C  
ATOM   1155  O   SER A 763      61.340  59.249  13.333  1.00  0.00           O  
ATOM   1156  CB  SER A 763      61.974  62.334  13.845  1.00  0.00           C  
ATOM   1157  OG  SER A 763      63.176  61.691  13.444  1.00  0.00           O  
ATOM   1158  N   VAL A 764      59.738  60.625  12.544  1.00  0.00           N  
ATOM   1159  CA  VAL A 764      59.306  59.768  11.438  1.00  0.00           C  
ATOM   1160  C   VAL A 764      60.532  59.369  10.639  1.00  0.00           C  
ATOM   1161  O   VAL A 764      60.670  58.230  10.190  1.00  0.00           O  
ATOM   1162  CB  VAL A 764      58.355  60.535  10.488  1.00  0.00           C  
ATOM   1163  CG1 VAL A 764      58.124  59.753   9.214  1.00  0.00           C  
ATOM   1164  CG2 VAL A 764      57.027  60.806  11.173  1.00  0.00           C  
ATOM   1165  N   GLU A 765      61.441  60.323  10.510  1.00  0.00           N  
ATOM   1166  CA  GLU A 765      62.666  60.128   9.783  1.00  0.00           C  
ATOM   1167  C   GLU A 765      63.520  59.066  10.466  1.00  0.00           C  
ATOM   1168  O   GLU A 765      64.029  58.166   9.806  1.00  0.00           O  
ATOM   1169  CB  GLU A 765      63.411  61.461   9.677  1.00  0.00           C  
ATOM   1170  CG  GLU A 765      62.645  62.580   8.918  1.00  0.00           C  
ATOM   1171  CD  GLU A 765      61.362  63.104   9.628  1.00  0.00           C  
ATOM   1172  OE1 GLU A 765      61.377  63.279  10.871  1.00  0.00           O  
ATOM   1173  OE2 GLU A 765      60.345  63.371   8.931  1.00  0.00           O  
ATOM   1174  N   GLU A 766      63.626  59.122  11.789  1.00  0.00           N  
ATOM   1175  CA  GLU A 766      64.439  58.148  12.517  1.00  0.00           C  
ATOM   1176  C   GLU A 766      63.818  56.770  12.489  1.00  0.00           C  
ATOM   1177  O   GLU A 766      64.526  55.783  12.341  1.00  0.00           O  
ATOM   1178  CB  GLU A 766      64.623  58.552  13.976  1.00  0.00           C  
ATOM   1179  CG  GLU A 766      65.341  59.855  14.195  1.00  0.00           C  
ATOM   1180  CD  GLU A 766      65.368  60.250  15.657  1.00  0.00           C  
ATOM   1181  OE1 GLU A 766      66.272  59.757  16.372  1.00  0.00           O  
ATOM   1182  OE2 GLU A 766      64.490  61.041  16.089  1.00  0.00           O  
ATOM   1183  N   ASN A 767      62.502  56.698  12.695  1.00  0.00           N  
ATOM   1184  CA  ASN A 767      61.783  55.425  12.690  1.00  0.00           C  
ATOM   1185  C   ASN A 767      61.878  54.758  11.332  1.00  0.00           C  
ATOM   1186  O   ASN A 767      62.001  53.535  11.234  1.00  0.00           O  
ATOM   1187  CB  ASN A 767      60.318  55.637  13.013  1.00  0.00           C  
ATOM   1188  CG  ASN A 767      60.069  55.869  14.479  1.00  0.00           C  
ATOM   1189  OD1 ASN A 767      59.037  56.424  14.849  1.00  0.00           O  
ATOM   1190  ND2 ASN A 767      60.983  55.422  15.326  1.00  0.00           N  
ATOM   1191  N   LEU A 768      61.790  55.568  10.285  1.00  0.00           N  
ATOM   1192  CA  LEU A 768      61.871  55.065   8.928  1.00  0.00           C  
ATOM   1193  C   LEU A 768      63.238  54.438   8.716  1.00  0.00           C  
ATOM   1194  O   LEU A 768      63.329  53.316   8.229  1.00  0.00           O  
ATOM   1195  CB  LEU A 768      61.613  56.204   7.934  1.00  0.00           C  
ATOM   1196  CG  LEU A 768      60.336  56.252   7.073  1.00  0.00           C  
ATOM   1197  CD1 LEU A 768      59.273  55.274   7.551  1.00  0.00           C  
ATOM   1198  CD2 LEU A 768      59.788  57.663   7.043  1.00  0.00           C  
ATOM   1199  N   ALA A 769      64.288  55.136   9.144  1.00  0.00           N  
ATOM   1200  CA  ALA A 769      65.666  54.664   9.009  1.00  0.00           C  
ATOM   1201  C   ALA A 769      65.926  53.468   9.910  1.00  0.00           C  
ATOM   1202  O   ALA A 769      66.520  52.474   9.490  1.00  0.00           O  
ATOM   1203  CB  ALA A 769      66.612  55.764   9.340  1.00  0.00           C  
ATOM   1204  N   LEU A 770      65.513  53.574  11.160  1.00  0.00           N  
ATOM   1205  CA  LEU A 770      65.668  52.480  12.101  1.00  0.00           C  
ATOM   1206  C   LEU A 770      64.933  51.221  11.603  1.00  0.00           C  
ATOM   1207  O   LEU A 770      65.497  50.124  11.641  1.00  0.00           O  
ATOM   1208  CB  LEU A 770      65.131  52.881  13.476  1.00  0.00           C  
ATOM   1209  CG  LEU A 770      66.050  53.481  14.540  1.00  0.00           C  
ATOM   1210  CD1 LEU A 770      67.468  53.451  14.076  1.00  0.00           C  
ATOM   1211  CD2 LEU A 770      65.636  54.870  14.847  1.00  0.00           C  
ATOM   1212  N   PHE A 771      63.698  51.371  11.112  1.00  0.00           N  
ATOM   1213  CA  PHE A 771      62.939  50.215  10.618  1.00  0.00           C  
ATOM   1214  C   PHE A 771      63.661  49.530   9.445  1.00  0.00           C  
ATOM   1215  O   PHE A 771      63.767  48.299   9.397  1.00  0.00           O  
ATOM   1216  CB  PHE A 771      61.510  50.615  10.222  1.00  0.00           C  
ATOM   1217  CG  PHE A 771      60.590  49.434   9.954  1.00  0.00           C  
ATOM   1218  CD1 PHE A 771      60.633  48.291  10.758  1.00  0.00           C  
ATOM   1219  CD2 PHE A 771      59.674  49.465   8.900  1.00  0.00           C  
ATOM   1220  CE1 PHE A 771      59.787  47.209  10.519  1.00  0.00           C  
ATOM   1221  CE2 PHE A 771      58.814  48.365   8.652  1.00  0.00           C  
ATOM   1222  CZ  PHE A 771      58.880  47.246   9.466  1.00  0.00           C  
ATOM   1223  N   GLU A 772      64.173  50.331   8.515  1.00  0.00           N  
ATOM   1224  CA  GLU A 772      64.900  49.811   7.372  1.00  0.00           C  
ATOM   1225  C   GLU A 772      66.149  49.082   7.840  1.00  0.00           C  
ATOM   1226  O   GLU A 772      66.565  48.080   7.244  1.00  0.00           O  
ATOM   1227  CB  GLU A 772      65.286  50.948   6.438  1.00  0.00           C  
ATOM   1228  CG  GLU A 772      66.250  50.550   5.319  1.00  0.00           C  
ATOM   1229  CD  GLU A 772      65.718  49.468   4.397  1.00  0.00           C  
ATOM   1230  OE1 GLU A 772      64.479  49.325   4.272  1.00  0.00           O  
ATOM   1231  OE2 GLU A 772      66.556  48.768   3.788  1.00  0.00           O  
ATOM   1232  N   LYS A 773      66.767  49.620   8.885  1.00  0.00           N  
ATOM   1233  CA  LYS A 773      67.955  49.034   9.478  1.00  0.00           C  
ATOM   1234  C   LYS A 773      67.538  47.634   9.943  1.00  0.00           C  
ATOM   1235  O   LYS A 773      68.249  46.648   9.740  1.00  0.00           O  
ATOM   1236  CB  LYS A 773      68.366  49.895  10.672  1.00  0.00           C  
ATOM   1237  CG  LYS A 773      69.810  49.858  11.049  1.00  0.00           C  
ATOM   1238  CD  LYS A 773      70.136  48.643  11.848  1.00  0.00           C  
ATOM   1239  CE  LYS A 773      71.388  48.898  12.658  1.00  0.00           C  
ATOM   1240  NZ  LYS A 773      71.345  50.239  13.303  1.00  0.00           N  
ATOM   1241  N   MET A 791      66.362  47.545  10.541  1.00  0.00           N  
ATOM   1242  CA  MET A 791      65.856  46.276  11.021  1.00  0.00           C  
ATOM   1243  C   MET A 791      65.642  45.351   9.839  1.00  0.00           C  
ATOM   1244  O   MET A 791      66.028  44.172   9.862  1.00  0.00           O  
ATOM   1245  CB  MET A 791      64.512  46.480  11.713  1.00  0.00           C  
ATOM   1246  CG  MET A 791      64.561  46.940  13.133  1.00  0.00           C  
ATOM   1247  SD  MET A 791      62.856  47.204  13.635  1.00  0.00           S  
ATOM   1248  CE  MET A 791      62.199  45.542  13.553  1.00  0.00           C  
ATOM   1249  N   ARG A 792      65.009  45.898   8.808  1.00  0.00           N  
ATOM   1250  CA  ARG A 792      64.705  45.145   7.599  1.00  0.00           C  
ATOM   1251  C   ARG A 792      65.958  44.623   6.914  1.00  0.00           C  
ATOM   1252  O   ARG A 792      66.016  43.459   6.543  1.00  0.00           O  
ATOM   1253  CB  ARG A 792      63.904  46.009   6.634  1.00  0.00           C  
ATOM   1254  CG  ARG A 792      62.911  45.242   5.825  1.00  0.00           C  
ATOM   1255  CD  ARG A 792      62.997  45.635   4.377  1.00  0.00           C  
ATOM   1256  NE  ARG A 792      64.327  45.304   3.907  1.00  0.00           N  
ATOM   1257  CZ  ARG A 792      65.042  46.072   3.106  1.00  0.00           C  
ATOM   1258  NH1 ARG A 792      64.531  47.209   2.662  1.00  0.00           N  
ATOM   1259  NH2 ARG A 792      66.300  45.758   2.840  1.00  0.00           N  
ATOM   1260  N   ALA A 794      66.978  45.464   6.791  1.00  0.00           N  
ATOM   1261  CA  ALA A 794      68.206  45.067   6.127  1.00  0.00           C  
ATOM   1262  C   ALA A 794      69.118  44.144   6.917  1.00  0.00           C  
ATOM   1263  O   ALA A 794      70.196  43.806   6.452  1.00  0.00           O  
ATOM   1264  CB  ALA A 794      68.961  46.280   5.679  1.00  0.00           C  
ATOM   1265  N   GLY A 795      68.708  43.757   8.118  1.00  0.00           N  
ATOM   1266  CA  GLY A 795      69.516  42.859   8.931  1.00  0.00           C  
ATOM   1267  C   GLY A 795      70.550  43.546   9.810  1.00  0.00           C  
ATOM   1268  O   GLY A 795      71.386  42.885  10.436  1.00  0.00           O  
ATOM   1269  N   GLY A 826      70.445  44.865   9.923  1.00  0.00           N  
ATOM   1270  CA  GLY A 826      71.397  45.629  10.713  1.00  0.00           C  
ATOM   1271  C   GLY A 826      71.353  45.476  12.223  1.00  0.00           C  
ATOM   1272  O   GLY A 826      72.263  45.947  12.907  1.00  0.00           O  
ATOM   1273  N   PHE A 827      70.293  44.864  12.749  1.00  0.00           N  
ATOM   1274  CA  PHE A 827      70.136  44.664  14.189  1.00  0.00           C  
ATOM   1275  C   PHE A 827      70.120  43.188  14.522  1.00  0.00           C  
ATOM   1276  O   PHE A 827      69.633  42.358  13.750  1.00  0.00           O  
ATOM   1277  CB  PHE A 827      68.821  45.230  14.689  1.00  0.00           C  
ATOM   1278  CG  PHE A 827      68.822  46.710  14.911  1.00  0.00           C  
ATOM   1279  CD1 PHE A 827      69.513  47.263  15.965  1.00  0.00           C  
ATOM   1280  CD2 PHE A 827      68.023  47.541  14.135  1.00  0.00           C  
ATOM   1281  CE1 PHE A 827      69.400  48.612  16.248  1.00  0.00           C  
ATOM   1282  CE2 PHE A 827      67.911  48.891  14.416  1.00  0.00           C  
ATOM   1283  CZ  PHE A 827      68.598  49.421  15.474  1.00  0.00           C  
ATOM   1284  N   GLU A 829      70.593  42.888  15.720  1.00  0.00           N  
ATOM   1285  CA  GLU A 829      70.643  41.540  16.236  1.00  0.00           C  
ATOM   1286  C   GLU A 829      69.234  41.258  16.743  1.00  0.00           C  
ATOM   1287  O   GLU A 829      68.497  42.189  17.075  1.00  0.00           O  
ATOM   1288  CB  GLU A 829      71.662  41.488  17.376  1.00  0.00           C  
ATOM   1289  CG  GLU A 829      72.996  42.172  17.011  1.00  0.00           C  
ATOM   1290  CD  GLU A 829      74.046  42.136  18.121  1.00  0.00           C  
ATOM   1291  OE1 GLU A 829      74.018  43.030  19.004  1.00  0.00           O  
ATOM   1292  OE2 GLU A 829      74.922  41.237  18.086  1.00  0.00           O  
ATOM   1293  N   GLU A 830      68.841  39.988  16.775  1.00  0.00           N  
ATOM   1294  CA  GLU A 830      67.509  39.613  17.232  1.00  0.00           C  
ATOM   1295  C   GLU A 830      67.245  40.138  18.619  1.00  0.00           C  
ATOM   1296  O   GLU A 830      68.112  40.080  19.475  1.00  0.00           O  
ATOM   1297  CB  GLU A 830      67.342  38.099  17.246  1.00  0.00           C  
ATOM   1298  CG  GLU A 830      67.290  37.443  15.886  1.00  0.00           C  
ATOM   1299  CD  GLU A 830      67.086  35.930  15.979  1.00  0.00           C  
ATOM   1300  OE1 GLU A 830      66.873  35.407  17.095  1.00  0.00           O  
ATOM   1301  OE2 GLU A 830      67.148  35.252  14.934  1.00  0.00           O  
ATOM   1302  N   GLY A 831      66.048  40.668  18.830  1.00  0.00           N  
ATOM   1303  CA  GLY A 831      65.682  41.194  20.134  1.00  0.00           C  
ATOM   1304  C   GLY A 831      66.195  42.593  20.390  1.00  0.00           C  
ATOM   1305  O   GLY A 831      65.740  43.259  21.315  1.00  0.00           O  
ATOM   1306  N   LYS A 832      67.102  43.060  19.541  1.00  0.00           N  
ATOM   1307  CA  LYS A 832      67.681  44.372  19.710  1.00  0.00           C  
ATOM   1308  C   LYS A 832      66.776  45.504  19.314  1.00  0.00           C  
ATOM   1309  O   LYS A 832      67.006  46.632  19.703  1.00  0.00           O  
ATOM   1310  CB  LYS A 832      68.990  44.472  18.950  1.00  0.00           C  
ATOM   1311  CG  LYS A 832      70.216  44.469  19.836  1.00  0.00           C  
ATOM   1312  CD  LYS A 832      70.417  43.165  20.576  1.00  0.00           C  
ATOM   1313  CE  LYS A 832      71.685  43.285  21.414  1.00  0.00           C  
ATOM   1314  NZ  LYS A 832      71.886  42.152  22.340  1.00  0.00           N  
ATOM   1315  N   ALA A 833      65.791  45.229  18.481  1.00  0.00           N  
ATOM   1316  CA  ALA A 833      64.847  46.264  18.077  1.00  0.00           C  
ATOM   1317  C   ALA A 833      63.524  45.640  17.623  1.00  0.00           C  
ATOM   1318  O   ALA A 833      63.433  44.422  17.391  1.00  0.00           O  
ATOM   1319  CB  ALA A 833      65.449  47.134  16.972  1.00  0.00           C  
ATOM   1320  N   CYS A 834      62.482  46.450  17.562  1.00  0.00           N  
ATOM   1321  CA  CYS A 834      61.189  45.964  17.104  1.00  0.00           C  
ATOM   1322  C   CYS A 834      60.354  47.178  16.791  1.00  0.00           C  
ATOM   1323  O   CYS A 834      60.654  48.272  17.259  1.00  0.00           O  
ATOM   1324  CB  CYS A 834      60.498  45.115  18.160  1.00  0.00           C  
ATOM   1325  SG  CYS A 834      59.928  46.053  19.576  1.00  0.00           S  
ATOM   1326  N   LEU A 835      59.356  47.011  15.940  1.00  0.00           N  
ATOM   1327  CA  LEU A 835      58.514  48.128  15.584  1.00  0.00           C  
ATOM   1328  C   LEU A 835      57.305  47.956  16.465  1.00  0.00           C  
ATOM   1329  O   LEU A 835      56.780  46.849  16.563  1.00  0.00           O  
ATOM   1330  CB  LEU A 835      58.121  48.068  14.115  1.00  0.00           C  
ATOM   1331  CG  LEU A 835      57.390  49.311  13.624  1.00  0.00           C  
ATOM   1332  CD1 LEU A 835      58.389  50.417  13.279  1.00  0.00           C  
ATOM   1333  CD2 LEU A 835      56.544  48.956  12.423  1.00  0.00           C  
ATOM   1334  N   ARG A 836      56.948  49.021  17.178  1.00  0.00           N  
ATOM   1335  CA  ARG A 836      55.807  49.058  18.086  1.00  0.00           C  
ATOM   1336  C   ARG A 836      54.781  50.084  17.593  1.00  0.00           C  
ATOM   1337  O   ARG A 836      55.138  51.050  16.911  1.00  0.00           O  
ATOM   1338  CB  ARG A 836      56.264  49.532  19.460  1.00  0.00           C  
ATOM   1339  CG  ARG A 836      57.094  48.593  20.255  1.00  0.00           C  
ATOM   1340  CD  ARG A 836      56.303  48.243  21.463  1.00  0.00           C  
ATOM   1341  NE  ARG A 836      56.984  48.538  22.710  1.00  0.00           N  
ATOM   1342  CZ  ARG A 836      56.382  48.530  23.889  1.00  0.00           C  
ATOM   1343  NH1 ARG A 836      55.091  48.249  23.981  1.00  0.00           N  
ATOM   1344  NH2 ARG A 836      57.071  48.758  24.983  1.00  0.00           N  
ATOM   1345  N   ALA A 837      53.521  49.896  17.960  1.00  0.00           N  
ATOM   1346  CA  ALA A 837      52.488  50.846  17.577  1.00  0.00           C  
ATOM   1347  C   ALA A 837      52.419  51.879  18.692  1.00  0.00           C  
ATOM   1348  O   ALA A 837      52.555  51.541  19.857  1.00  0.00           O  
ATOM   1349  CB  ALA A 837      51.133  50.150  17.413  1.00  0.00           C  
ATOM   1350  N   LYS A 838      52.257  53.147  18.339  1.00  0.00           N  
ATOM   1351  CA  LYS A 838      52.170  54.211  19.332  1.00  0.00           C  
ATOM   1352  C   LYS A 838      50.687  54.356  19.681  1.00  0.00           C  
ATOM   1353  O   LYS A 838      49.953  55.110  19.041  1.00  0.00           O  
ATOM   1354  CB  LYS A 838      52.740  55.499  18.748  1.00  0.00           C  
ATOM   1355  CG  LYS A 838      53.237  56.507  19.776  1.00  0.00           C  
ATOM   1356  CD  LYS A 838      53.943  57.682  19.100  1.00  0.00           C  
ATOM   1357  CE  LYS A 838      55.190  57.197  18.399  1.00  0.00           C  
ATOM   1358  NZ  LYS A 838      56.084  58.271  17.860  1.00  0.00           N  
ATOM   1359  N   ILE A 839      50.235  53.571  20.656  1.00  0.00           N  
ATOM   1360  CA  ILE A 839      48.834  53.601  21.045  1.00  0.00           C  
ATOM   1361  C   ILE A 839      48.574  54.291  22.375  1.00  0.00           C  
ATOM   1362  O   ILE A 839      48.586  55.509  22.439  1.00  0.00           O  
ATOM   1363  CB  ILE A 839      48.211  52.189  21.029  1.00  0.00           C  
ATOM   1364  CG1 ILE A 839      48.543  51.496  19.710  1.00  0.00           C  
ATOM   1365  CG2 ILE A 839      46.713  52.293  21.131  1.00  0.00           C  
ATOM   1366  CD1 ILE A 839      47.777  50.236  19.432  1.00  0.00           C  
ATOM   1367  N   ASP A 840      48.334  53.522  23.432  1.00  0.00           N  
ATOM   1368  CA  ASP A 840      48.051  54.081  24.745  1.00  0.00           C  
ATOM   1369  C   ASP A 840      48.605  53.154  25.793  1.00  0.00           C  
ATOM   1370  O   ASP A 840      47.975  52.174  26.137  1.00  0.00           O  
ATOM   1371  CB  ASP A 840      46.537  54.191  24.948  1.00  0.00           C  
ATOM   1372  CG  ASP A 840      46.160  54.811  26.289  1.00  0.00           C  
ATOM   1373  OD1 ASP A 840      47.067  55.168  27.070  1.00  0.00           O  
ATOM   1374  OD2 ASP A 840      44.944  54.951  26.553  1.00  0.00           O  
ATOM   1375  N   MET A 869      49.737  53.516  26.372  1.00  0.00           N  
ATOM   1376  CA  MET A 869      50.369  52.684  27.399  1.00  0.00           C  
ATOM   1377  C   MET A 869      49.631  52.564  28.755  1.00  0.00           C  
ATOM   1378  O   MET A 869      50.078  51.843  29.653  1.00  0.00           O  
ATOM   1379  CB  MET A 869      51.802  53.163  27.606  1.00  0.00           C  
ATOM   1380  CG  MET A 869      52.732  52.731  26.516  1.00  0.00           C  
ATOM   1381  SD  MET A 869      52.835  50.997  26.609  1.00  0.00           S  
ATOM   1382  CE  MET A 869      53.941  50.736  27.871  1.00  0.00           C  
ATOM   1383  N   ALA A 870      48.492  53.237  28.888  1.00  0.00           N  
ATOM   1384  CA  ALA A 870      47.700  53.187  30.117  1.00  0.00           C  
ATOM   1385  C   ALA A 870      46.353  52.526  29.851  1.00  0.00           C  
ATOM   1386  O   ALA A 870      45.453  52.561  30.681  1.00  0.00           O  
ATOM   1387  CB  ALA A 870      47.478  54.588  30.658  1.00  0.00           C  
ATOM   1388  N   SER A 872      46.215  51.913  28.691  1.00  0.00           N  
ATOM   1389  CA  SER A 872      44.964  51.293  28.336  1.00  0.00           C  
ATOM   1390  C   SER A 872      44.608  50.187  29.293  1.00  0.00           C  
ATOM   1391  O   SER A 872      45.492  49.573  29.862  1.00  0.00           O  
ATOM   1392  CB  SER A 872      45.064  50.709  26.939  1.00  0.00           C  
ATOM   1393  OG  SER A 872      43.856  50.916  26.249  1.00  0.00           O  
ATOM   1394  N   PRO A 873      43.296  49.983  29.553  1.00  0.00           N  
ATOM   1395  CA  PRO A 873      42.939  48.892  30.462  1.00  0.00           C  
ATOM   1396  C   PRO A 873      43.098  47.613  29.657  1.00  0.00           C  
ATOM   1397  O   PRO A 873      43.145  46.516  30.216  1.00  0.00           O  
ATOM   1398  CB  PRO A 873      41.475  49.184  30.811  1.00  0.00           C  
ATOM   1399  CG  PRO A 873      41.010  50.134  29.738  1.00  0.00           C  
ATOM   1400  CD  PRO A 873      42.218  50.985  29.520  1.00  0.00           C  
ATOM   1401  N   PHE A 874      43.176  47.791  28.333  1.00  0.00           N  
ATOM   1402  CA  PHE A 874      43.380  46.723  27.353  1.00  0.00           C  
ATOM   1403  C   PHE A 874      44.881  46.587  27.180  1.00  0.00           C  
ATOM   1404  O   PHE A 874      45.511  47.420  26.521  1.00  0.00           O  
ATOM   1405  CB  PHE A 874      42.793  47.120  25.999  1.00  0.00           C  
ATOM   1406  CG  PHE A 874      41.327  46.860  25.875  1.00  0.00           C  
ATOM   1407  CD1 PHE A 874      40.837  45.554  25.889  1.00  0.00           C  
ATOM   1408  CD2 PHE A 874      40.435  47.907  25.748  1.00  0.00           C  
ATOM   1409  CE1 PHE A 874      39.494  45.297  25.782  1.00  0.00           C  
ATOM   1410  CE2 PHE A 874      39.083  47.659  25.639  1.00  0.00           C  
ATOM   1411  CZ  PHE A 874      38.612  46.350  25.657  1.00  0.00           C  
ATOM   1412  N   ILE A1082      45.449  45.526  27.735  1.00  0.00           N  
ATOM   1413  CA  ILE A1082      46.890  45.301  27.651  1.00  0.00           C  
ATOM   1414  C   ILE A1082      47.400  45.192  26.214  1.00  0.00           C  
ATOM   1415  O   ILE A1082      48.523  45.592  25.919  1.00  0.00           O  
ATOM   1416  CB  ILE A1082      47.314  44.069  28.503  1.00  0.00           C  
ATOM   1417  CG1 ILE A1082      46.949  44.320  29.966  1.00  0.00           C  
ATOM   1418  CG2 ILE A1082      48.828  43.834  28.424  1.00  0.00           C  
ATOM   1419  CD1 ILE A1082      47.206  43.149  30.821  1.00  0.00           C  
ATOM   1420  N   VAL A1083      46.555  44.707  25.310  1.00  0.00           N  
ATOM   1421  CA  VAL A1083      46.954  44.571  23.914  1.00  0.00           C  
ATOM   1422  C   VAL A1083      47.191  45.946  23.255  1.00  0.00           C  
ATOM   1423  O   VAL A1083      47.982  46.058  22.318  1.00  0.00           O  
ATOM   1424  CB  VAL A1083      45.938  43.647  23.094  1.00  0.00           C  
ATOM   1425  CG1 VAL A1083      44.561  44.264  23.002  1.00  0.00           C  
ATOM   1426  CG2 VAL A1083      46.475  43.329  21.716  1.00  0.00           C  
ATOM   1427  N   MET A1084      46.587  46.994  23.811  1.00  0.00           N  
ATOM   1428  CA  MET A1084      46.728  48.337  23.260  1.00  0.00           C  
ATOM   1429  C   MET A1084      47.912  49.105  23.823  1.00  0.00           C  
ATOM   1430  O   MET A1084      48.163  50.243  23.432  1.00  0.00           O  
ATOM   1431  CB  MET A1084      45.452  49.146  23.477  1.00  0.00           C  
ATOM   1432  CG  MET A1084      44.212  48.545  22.809  1.00  0.00           C  
ATOM   1433  SD  MET A1084      44.358  48.440  21.017  1.00  0.00           S  
ATOM   1434  CE  MET A1084      43.895  50.072  20.530  1.00  0.00           C  
ATOM   1435  N   ARG A1085      48.656  48.487  24.724  1.00  0.00           N  
ATOM   1436  CA  ARG A1085      49.805  49.155  25.303  1.00  0.00           C  
ATOM   1437  C   ARG A1085      50.983  49.020  24.346  1.00  0.00           C  
ATOM   1438  O   ARG A1085      51.902  48.211  24.560  1.00  0.00           O  
ATOM   1439  CB  ARG A1085      50.125  48.569  26.684  1.00  0.00           C  
ATOM   1440  CG  ARG A1085      48.885  48.409  27.542  1.00  0.00           C  
ATOM   1441  CD  ARG A1085      48.986  49.091  28.873  1.00  0.00           C  
ATOM   1442  NE  ARG A1085      49.299  48.159  29.946  1.00  0.00           N  
ATOM   1443  CZ  ARG A1085      48.488  47.900  30.963  1.00  0.00           C  
ATOM   1444  NH1 ARG A1085      47.319  48.494  31.041  1.00  0.00           N  
ATOM   1445  NH2 ARG A1085      48.867  47.085  31.928  1.00  0.00           N  
ATOM   1446  N   ASP A1087      50.910  49.784  23.258  1.00  0.00           N  
ATOM   1447  CA  ASP A1087      51.951  49.791  22.236  1.00  0.00           C  
ATOM   1448  C   ASP A1087      52.316  48.394  21.760  1.00  0.00           C  
ATOM   1449  O   ASP A1087      53.459  47.966  21.865  1.00  0.00           O  
ATOM   1450  CB  ASP A1087      53.183  50.506  22.773  1.00  0.00           C  
ATOM   1451  CG  ASP A1087      53.036  52.013  22.745  1.00  0.00           C  
ATOM   1452  OD1 ASP A1087      51.902  52.528  22.614  1.00  0.00           O  
ATOM   1453  OD2 ASP A1087      54.075  52.689  22.823  1.00  0.00           O  
ATOM   1454  N   PRO A1088      51.347  47.663  21.210  1.00  0.00           N  
ATOM   1455  CA  PRO A1088      51.757  46.333  20.781  1.00  0.00           C  
ATOM   1456  C   PRO A1088      52.825  46.332  19.690  1.00  0.00           C  
ATOM   1457  O   PRO A1088      52.860  47.218  18.838  1.00  0.00           O  
ATOM   1458  CB  PRO A1088      50.458  45.766  20.247  1.00  0.00           C  
ATOM   1459  CG  PRO A1088      49.887  46.940  19.569  1.00  0.00           C  
ATOM   1460  CD  PRO A1088      50.021  47.974  20.658  1.00  0.00           C  
ATOM   1461  N   VAL A1089      53.692  45.327  19.743  1.00  0.00           N  
ATOM   1462  CA  VAL A1089      54.746  45.117  18.765  1.00  0.00           C  
ATOM   1463  C   VAL A1089      54.092  44.704  17.447  1.00  0.00           C  
ATOM   1464  O   VAL A1089      53.174  43.875  17.410  1.00  0.00           O  
ATOM   1465  CB  VAL A1089      55.694  43.963  19.199  1.00  0.00           C  
ATOM   1466  CG1 VAL A1089      56.744  43.709  18.145  1.00  0.00           C  
ATOM   1467  CG2 VAL A1089      56.373  44.296  20.516  1.00  0.00           C  
ATOM   1468  N   LEU A1090      54.610  45.260  16.365  1.00  0.00           N  
ATOM   1469  CA  LEU A1090      54.138  44.986  15.018  1.00  0.00           C  
ATOM   1470  C   LEU A1090      55.082  44.052  14.257  1.00  0.00           C  
ATOM   1471  O   LEU A1090      54.656  43.204  13.494  1.00  0.00           O  
ATOM   1472  CB  LEU A1090      54.041  46.306  14.266  1.00  0.00           C  
ATOM   1473  CG  LEU A1090      52.752  47.097  14.329  1.00  0.00           C  
ATOM   1474  CD1 LEU A1090      52.019  46.893  15.642  1.00  0.00           C  
ATOM   1475  CD2 LEU A1090      53.082  48.540  14.023  1.00  0.00           C  
ATOM   1476  N   TYR A1091      56.376  44.235  14.472  1.00  0.00           N  
ATOM   1477  CA  TYR A1091      57.413  43.459  13.799  1.00  0.00           C  
ATOM   1478  C   TYR A1091      58.543  43.106  14.770  1.00  0.00           C  
ATOM   1479  O   TYR A1091      58.827  43.850  15.710  1.00  0.00           O  
ATOM   1480  CB  TYR A1091      58.015  44.300  12.666  1.00  0.00           C  
ATOM   1481  CG  TYR A1091      57.350  44.148  11.323  1.00  0.00           C  
ATOM   1482  CD1 TYR A1091      56.376  45.048  10.884  1.00  0.00           C  
ATOM   1483  CD2 TYR A1091      57.719  43.116  10.468  1.00  0.00           C  
ATOM   1484  CE1 TYR A1091      55.791  44.913   9.619  1.00  0.00           C  
ATOM   1485  CE2 TYR A1091      57.143  42.979   9.214  1.00  0.00           C  
ATOM   1486  CZ  TYR A1091      56.185  43.869   8.793  1.00  0.00           C  
ATOM   1487  OH  TYR A1091      55.627  43.684   7.548  1.00  0.00           O  
ATOM   1488  N   ARG A1093      59.171  41.961  14.555  1.00  0.00           N  
ATOM   1489  CA  ARG A1093      60.291  41.543  15.375  1.00  0.00           C  
ATOM   1490  C   ARG A1093      61.311  40.886  14.463  1.00  0.00           C  
ATOM   1491  O   ARG A1093      60.989  40.523  13.330  1.00  0.00           O  
ATOM   1492  CB  ARG A1093      59.869  40.627  16.539  1.00  0.00           C  
ATOM   1493  CG  ARG A1093      58.643  39.718  16.334  1.00  0.00           C  
ATOM   1494  CD  ARG A1093      58.970  38.467  15.571  1.00  0.00           C  
ATOM   1495  NE  ARG A1093      58.085  37.346  15.892  1.00  0.00           N  
ATOM   1496  CZ  ARG A1093      56.903  37.112  15.328  1.00  0.00           C  
ATOM   1497  NH1 ARG A1093      56.419  37.931  14.412  1.00  0.00           N  
ATOM   1498  NH2 ARG A1093      56.256  35.983  15.591  1.00  0.00           N  
ATOM   1499  N   ILE A1094      62.558  40.836  14.924  1.00  0.00           N  
ATOM   1500  CA  ILE A1094      63.667  40.250  14.171  1.00  0.00           C  
ATOM   1501  C   ILE A1094      63.867  38.762  14.457  1.00  0.00           C  
ATOM   1502  O   ILE A1094      64.010  38.336  15.623  1.00  0.00           O  
ATOM   1503  CB  ILE A1094      64.989  40.997  14.448  1.00  0.00           C  
ATOM   1504  CG1 ILE A1094      64.812  42.495  14.170  1.00  0.00           C  
ATOM   1505  CG2 ILE A1094      66.094  40.417  13.593  1.00  0.00           C  
ATOM   1506  CD1 ILE A1094      65.840  43.373  14.838  1.00  0.00           C  
ATOM   1507  N   LYS A1099      63.899  37.994  13.371  1.00  0.00           N  
ATOM   1508  CA  LYS A1099      64.076  36.560  13.397  1.00  0.00           C  
ATOM   1509  C   LYS A1099      64.871  36.178  12.141  1.00  0.00           C  
ATOM   1510  O   LYS A1099      64.344  36.258  11.036  1.00  0.00           O  
ATOM   1511  CB  LYS A1099      62.718  35.851  13.287  1.00  0.00           C  
ATOM   1512  CG  LYS A1099      61.616  36.233  14.267  1.00  0.00           C  
ATOM   1513  CD  LYS A1099      61.838  35.587  15.614  1.00  0.00           C  
ATOM   1514  CE  LYS A1099      60.580  35.556  16.469  1.00  0.00           C  
ATOM   1515  NZ  LYS A1099      59.625  34.501  16.040  1.00  0.00           N  
ATOM   1516  N   PHE A1165      66.139  35.812  12.289  1.00  0.00           N  
ATOM   1517  CA  PHE A1165      66.936  35.362  11.146  1.00  0.00           C  
ATOM   1518  C   PHE A1165      66.659  33.861  11.001  1.00  0.00           C  
ATOM   1519  O   PHE A1165      67.520  33.026  11.257  1.00  0.00           O  
ATOM   1520  CB  PHE A1165      68.430  35.564  11.402  1.00  0.00           C  
ATOM   1521  CG  PHE A1165      68.818  36.984  11.569  1.00  0.00           C  
ATOM   1522  CD1 PHE A1165      69.112  37.763  10.466  1.00  0.00           C  
ATOM   1523  CD2 PHE A1165      68.849  37.553  12.814  1.00  0.00           C  
ATOM   1524  CE1 PHE A1165      69.423  39.088  10.598  1.00  0.00           C  
ATOM   1525  CE2 PHE A1165      69.163  38.886  12.956  1.00  0.00           C  
ATOM   1526  CZ  PHE A1165      69.448  39.655  11.844  1.00  0.00           C  
ATOM   1527  N   ALA A1166      65.430  33.516  10.668  1.00  0.00           N  
ATOM   1528  CA  ALA A1166      65.069  32.132  10.525  1.00  0.00           C  
ATOM   1529  C   ALA A1166      64.465  31.978   9.151  1.00  0.00           C  
ATOM   1530  O   ALA A1166      63.695  32.832   8.718  1.00  0.00           O  
ATOM   1531  CB  ALA A1166      64.067  31.774  11.568  1.00  0.00           C  
ATOM   1532  N   GLU A1168      64.824  30.898   8.463  1.00  0.00           N  
ATOM   1533  CA  GLU A1168      64.301  30.633   7.139  1.00  0.00           C  
ATOM   1534  C   GLU A1168      62.813  30.322   7.235  1.00  0.00           C  
ATOM   1535  O   GLU A1168      62.374  29.579   8.118  1.00  0.00           O  
ATOM   1536  CB  GLU A1168      65.027  29.459   6.501  1.00  0.00           C  
ATOM   1537  CG  GLU A1168      64.467  29.099   5.153  1.00  0.00           C  
ATOM   1538  CD  GLU A1168      65.387  28.228   4.337  1.00  0.00           C  
ATOM   1539  OE1 GLU A1168      66.596  28.148   4.655  1.00  0.00           O  
ATOM   1540  OE2 GLU A1168      64.895  27.640   3.351  1.00  0.00           O  
ATOM   1541  N   HIS A1169      62.050  30.894   6.314  1.00  0.00           N  
ATOM   1542  CA  HIS A1169      60.617  30.720   6.268  1.00  0.00           C  
ATOM   1543  C   HIS A1169      60.288  29.696   5.189  1.00  0.00           C  
ATOM   1544  O   HIS A1169      60.888  29.709   4.107  1.00  0.00           O  
ATOM   1545  CB  HIS A1169      59.980  32.065   5.952  1.00  0.00           C  
ATOM   1546  CG  HIS A1169      58.505  32.110   6.170  1.00  0.00           C  
ATOM   1547  ND1 HIS A1169      57.595  31.850   5.169  1.00  0.00           N  
ATOM   1548  CD2 HIS A1169      57.779  32.428   7.265  1.00  0.00           C  
ATOM   1549  CE1 HIS A1169      56.371  32.005   5.639  1.00  0.00           C  
ATOM   1550  NE2 HIS A1169      56.455  32.358   6.908  1.00  0.00           N  
ATOM   1551  N   HIS A1170      59.313  28.832   5.487  1.00  0.00           N  
ATOM   1552  CA  HIS A1170      58.865  27.766   4.580  1.00  0.00           C  
ATOM   1553  C   HIS A1170      58.254  28.172   3.256  1.00  0.00           C  
ATOM   1554  O   HIS A1170      57.945  27.305   2.443  1.00  0.00           O  
ATOM   1555  CB  HIS A1170      57.896  26.793   5.294  1.00  0.00           C  
ATOM   1556  CG  HIS A1170      56.721  27.455   5.967  1.00  0.00           C  
ATOM   1557  ND1 HIS A1170      55.498  27.620   5.350  1.00  0.00           N  
ATOM   1558  CD2 HIS A1170      56.570  27.936   7.225  1.00  0.00           C  
ATOM   1559  CE1 HIS A1170      54.645  28.166   6.196  1.00  0.00           C  
ATOM   1560  NE2 HIS A1170      55.271  28.367   7.341  1.00  0.00           N  
ATOM   1561  N   GLN A1171      58.063  29.477   3.056  1.00  0.00           N  
ATOM   1562  CA  GLN A1171      57.460  30.012   1.834  1.00  0.00           C  
ATOM   1563  C   GLN A1171      58.303  31.104   1.184  1.00  0.00           C  
ATOM   1564  O   GLN A1171      58.388  31.193  -0.031  1.00  0.00           O  
ATOM   1565  CB  GLN A1171      56.094  30.599   2.166  1.00  0.00           C  
ATOM   1566  CG  GLN A1171      55.172  29.648   2.862  1.00  0.00           C  
ATOM   1567  CD  GLN A1171      54.594  28.639   1.912  1.00  0.00           C  
ATOM   1568  OE1 GLN A1171      54.068  29.007   0.871  1.00  0.00           O  
ATOM   1569  NE2 GLN A1171      54.692  27.358   2.252  1.00  0.00           N  
ATOM   1570  N   THR A1177      58.926  31.932   2.014  1.00  0.00           N  
ATOM   1571  CA  THR A1177      59.726  33.058   1.558  1.00  0.00           C  
ATOM   1572  C   THR A1177      61.231  32.855   1.768  1.00  0.00           C  
ATOM   1573  O   THR A1177      62.031  33.775   1.520  1.00  0.00           O  
ATOM   1574  CB  THR A1177      59.278  34.364   2.277  1.00  0.00           C  
ATOM   1575  OG1 THR A1177      59.323  34.174   3.694  1.00  0.00           O  
ATOM   1576  CG2 THR A1177      57.853  34.701   1.928  1.00  0.00           C  
ATOM   1577  N   GLY A1178      61.608  31.667   2.241  1.00  0.00           N  
ATOM   1578  CA  GLY A1178      63.006  31.361   2.473  1.00  0.00           C  
ATOM   1579  C   GLY A1178      63.653  32.347   3.406  1.00  0.00           C  
ATOM   1580  O   GLY A1178      63.199  32.514   4.526  1.00  0.00           O  
ATOM   1581  N   ASN A1191      64.692  33.022   2.930  1.00  0.00           N  
ATOM   1582  CA  ASN A1191      65.403  34.012   3.735  1.00  0.00           C  
ATOM   1583  C   ASN A1191      65.368  35.426   3.146  1.00  0.00           C  
ATOM   1584  O   ASN A1191      66.345  36.169   3.245  1.00  0.00           O  
ATOM   1585  CB  ASN A1191      66.842  33.567   3.969  1.00  0.00           C  
ATOM   1586  CG  ASN A1191      66.931  32.372   4.891  1.00  0.00           C  
ATOM   1587  OD1 ASN A1191      66.856  32.505   6.122  1.00  0.00           O  
ATOM   1588  ND2 ASN A1191      67.067  31.186   4.305  1.00  0.00           N  
ATOM   1589  N   LYS A1192      64.233  35.790   2.548  1.00  0.00           N  
ATOM   1590  CA  LYS A1192      64.043  37.103   1.943  1.00  0.00           C  
ATOM   1591  C   LYS A1192      63.696  38.094   3.045  1.00  0.00           C  
ATOM   1592  O   LYS A1192      63.807  39.307   2.875  1.00  0.00           O  
ATOM   1593  CB  LYS A1192      62.901  37.032   0.915  1.00  0.00           C  
ATOM   1594  CG  LYS A1192      62.448  38.385   0.328  1.00  0.00           C  
ATOM   1595  CD  LYS A1192      61.228  38.227  -0.608  1.00  0.00           C  
ATOM   1596  CE  LYS A1192      60.801  39.537  -1.355  1.00  0.00           C  
ATOM   1597  NZ  LYS A1192      59.800  40.436  -0.681  1.00  0.00           N  
ATOM   1598  N   TRP A1193      63.307  37.580   4.199  1.00  0.00           N  
ATOM   1599  CA  TRP A1193      62.910  38.450   5.288  1.00  0.00           C  
ATOM   1600  C   TRP A1193      63.582  38.070   6.570  1.00  0.00           C  
ATOM   1601  O   TRP A1193      63.705  36.888   6.875  1.00  0.00           O  
ATOM   1602  CB  TRP A1193      61.398  38.356   5.517  1.00  0.00           C  
ATOM   1603  CG  TRP A1193      60.531  38.925   4.417  1.00  0.00           C  
ATOM   1604  CD1 TRP A1193      59.923  38.233   3.412  1.00  0.00           C  
ATOM   1605  CD2 TRP A1193      60.121  40.299   4.264  1.00  0.00           C  
ATOM   1606  NE1 TRP A1193      59.156  39.083   2.647  1.00  0.00           N  
ATOM   1607  CE2 TRP A1193      59.260  40.353   3.149  1.00  0.00           C  
ATOM   1608  CE3 TRP A1193      60.396  41.482   4.967  1.00  0.00           C  
ATOM   1609  CZ2 TRP A1193      58.670  41.543   2.723  1.00  0.00           C  
ATOM   1610  CZ3 TRP A1193      59.810  42.657   4.543  1.00  0.00           C  
ATOM   1611  CH2 TRP A1193      58.956  42.681   3.431  1.00  0.00           C  
ATOM   1612  N   CYS A1194      64.026  39.076   7.315  1.00  0.00           N  
ATOM   1613  CA  CYS A1194      64.637  38.833   8.613  1.00  0.00           C  
ATOM   1614  C   CYS A1194      63.714  39.388   9.685  1.00  0.00           C  
ATOM   1615  O   CYS A1194      63.869  39.048  10.852  1.00  0.00           O  
ATOM   1616  CB  CYS A1194      66.053  39.412   8.719  1.00  0.00           C  
ATOM   1617  SG  CYS A1194      66.208  41.170   8.872  1.00  0.00           S  
ATOM   1618  N   ILE A1195      62.754  40.233   9.284  1.00  0.00           N  
ATOM   1619  CA  ILE A1195      61.755  40.784  10.205  1.00  0.00           C  
ATOM   1620  C   ILE A1195      60.408  40.159   9.847  1.00  0.00           C  
ATOM   1621  O   ILE A1195      60.079  39.987   8.663  1.00  0.00           O  
ATOM   1622  CB  ILE A1195      61.640  42.333  10.161  1.00  0.00           C  
ATOM   1623  CG1 ILE A1195      61.303  42.828   8.758  1.00  0.00           C  
ATOM   1624  CG2 ILE A1195      62.912  42.968  10.680  1.00  0.00           C  
ATOM   1625  CD1 ILE A1195      61.062  44.328   8.673  1.00  0.00           C  
ATOM   1626  N   TYR A1196      59.649  39.764  10.863  1.00  0.00           N  
ATOM   1627  CA  TYR A1196      58.348  39.135  10.652  1.00  0.00           C  
ATOM   1628  C   TYR A1196      57.242  39.884  11.389  1.00  0.00           C  
ATOM   1629  O   TYR A1196      57.448  40.364  12.506  1.00  0.00           O  
ATOM   1630  CB  TYR A1196      58.410  37.660  11.075  1.00  0.00           C  
ATOM   1631  CG  TYR A1196      59.321  36.859  10.190  1.00  0.00           C  
ATOM   1632  CD1 TYR A1196      60.673  36.698  10.500  1.00  0.00           C  
ATOM   1633  CD2 TYR A1196      58.856  36.335   8.992  1.00  0.00           C  
ATOM   1634  CE1 TYR A1196      61.525  36.039   9.630  1.00  0.00           C  
ATOM   1635  CE2 TYR A1196      59.698  35.688   8.118  1.00  0.00           C  
ATOM   1636  CZ  TYR A1196      61.026  35.543   8.438  1.00  0.00           C  
ATOM   1637  OH  TYR A1196      61.841  34.917   7.532  1.00  0.00           O  
ATOM   1638  N   PRO A1198      56.056  40.010  10.766  1.00  0.00           N  
ATOM   1639  CA  PRO A1198      54.947  40.721  11.408  1.00  0.00           C  
ATOM   1640  C   PRO A1198      54.227  39.899  12.448  1.00  0.00           C  
ATOM   1641  O   PRO A1198      54.136  38.677  12.336  1.00  0.00           O  
ATOM   1642  CB  PRO A1198      54.043  41.051  10.234  1.00  0.00           C  
ATOM   1643  CG  PRO A1198      54.215  39.868   9.366  1.00  0.00           C  
ATOM   1644  CD  PRO A1198      55.685  39.600   9.399  1.00  0.00           C  
ATOM   1645  N   MET A1199      53.716  40.577  13.466  1.00  0.00           N  
ATOM   1646  CA  MET A1199      52.991  39.912  14.549  1.00  0.00           C  
ATOM   1647  C   MET A1199      51.572  39.550  14.117  1.00  0.00           C  
ATOM   1648  O   MET A1199      51.038  40.129  13.179  1.00  0.00           O  
ATOM   1649  CB  MET A1199      52.934  40.815  15.791  1.00  0.00           C  
ATOM   1650  CG  MET A1199      54.282  41.101  16.458  1.00  0.00           C  
ATOM   1651  SD  MET A1199      55.043  39.616  17.096  1.00  0.00           S  
ATOM   1652  CE  MET A1199      54.150  39.397  18.647  1.00  0.00           C  
ATOM   1653  N   TYR A1200      50.947  38.627  14.837  1.00  0.00           N  
ATOM   1654  CA  TYR A1200      49.598  38.195  14.524  1.00  0.00           C  
ATOM   1655  C   TYR A1200      48.573  39.327  14.439  1.00  0.00           C  
ATOM   1656  O   TYR A1200      47.829  39.420  13.479  1.00  0.00           O  
ATOM   1657  CB  TYR A1200      49.138  37.158  15.552  1.00  0.00           C  
ATOM   1658  CG  TYR A1200      47.632  36.986  15.639  1.00  0.00           C  
ATOM   1659  CD1 TYR A1200      46.941  36.238  14.701  1.00  0.00           C  
ATOM   1660  CD2 TYR A1200      46.903  37.591  16.654  1.00  0.00           C  
ATOM   1661  CE1 TYR A1200      45.567  36.097  14.763  1.00  0.00           C  
ATOM   1662  CE2 TYR A1200      45.529  37.460  16.727  1.00  0.00           C  
ATOM   1663  CZ  TYR A1200      44.866  36.713  15.777  1.00  0.00           C  
ATOM   1664  OH  TYR A1200      43.493  36.607  15.830  1.00  0.00           O  
ATOM   1665  N   ASP A1201      48.530  40.186  15.443  1.00  0.00           N  
ATOM   1666  CA  ASP A1201      47.542  41.239  15.468  1.00  0.00           C  
ATOM   1667  C   ASP A1201      47.633  42.207  14.307  1.00  0.00           C  
ATOM   1668  O   ASP A1201      46.607  42.715  13.839  1.00  0.00           O  
ATOM   1669  CB  ASP A1201      47.561  41.967  16.813  1.00  0.00           C  
ATOM   1670  CG  ASP A1201      47.039  41.103  17.968  1.00  0.00           C  
ATOM   1671  OD1 ASP A1201      45.800  40.956  18.112  1.00  0.00           O  
ATOM   1672  OD2 ASP A1201      47.875  40.599  18.744  1.00  0.00           O  
ATOM   1673  N   PHE A1202      48.846  42.454  13.826  1.00  0.00           N  
ATOM   1674  CA  PHE A1202      49.018  43.349  12.691  1.00  0.00           C  
ATOM   1675  C   PHE A1202      48.640  42.605  11.389  1.00  0.00           C  
ATOM   1676  O   PHE A1202      47.922  43.120  10.533  1.00  0.00           O  
ATOM   1677  CB  PHE A1202      50.470  43.826  12.636  1.00  0.00           C  
ATOM   1678  CG  PHE A1202      50.734  44.905  11.597  1.00  0.00           C  
ATOM   1679  CD1 PHE A1202      49.920  46.032  11.506  1.00  0.00           C  
ATOM   1680  CD2 PHE A1202      51.795  44.789  10.710  1.00  0.00           C  
ATOM   1681  CE1 PHE A1202      50.159  47.012  10.549  1.00  0.00           C  
ATOM   1682  CE2 PHE A1202      52.028  45.777   9.751  1.00  0.00           C  
ATOM   1683  CZ  PHE A1202      51.205  46.884   9.674  1.00  0.00           C  
ATOM   1684  N   THR A1203      49.084  41.361  11.284  1.00  0.00           N  
ATOM   1685  CA  THR A1203      48.855  40.533  10.115  1.00  0.00           C  
ATOM   1686  C   THR A1203      47.420  40.119   9.867  1.00  0.00           C  
ATOM   1687  O   THR A1203      46.910  40.196   8.742  1.00  0.00           O  
ATOM   1688  CB  THR A1203      49.696  39.233  10.214  1.00  0.00           C  
ATOM   1689  OG1 THR A1203      51.051  39.575  10.477  1.00  0.00           O  
ATOM   1690  CG2 THR A1203      49.687  38.467   8.929  1.00  0.00           C  
ATOM   1691  N   HIS A1204      46.749  39.686  10.917  1.00  0.00           N  
ATOM   1692  CA  HIS A1204      45.402  39.169  10.760  1.00  0.00           C  
ATOM   1693  C   HIS A1204      44.286  40.018  10.176  1.00  0.00           C  
ATOM   1694  O   HIS A1204      43.458  39.508   9.411  1.00  0.00           O  
ATOM   1695  CB  HIS A1204      44.933  38.548  12.055  1.00  0.00           C  
ATOM   1696  CG  HIS A1204      43.841  37.559  11.859  1.00  0.00           C  
ATOM   1697  ND1 HIS A1204      44.087  36.242  11.526  1.00  0.00           N  
ATOM   1698  CD2 HIS A1204      42.497  37.707  11.876  1.00  0.00           C  
ATOM   1699  CE1 HIS A1204      42.936  35.624  11.339  1.00  0.00           C  
ATOM   1700  NE2 HIS A1204      41.958  36.491  11.546  1.00  0.00           N  
ATOM   1701  N   CYS A1205      44.220  41.279  10.587  1.00  0.00           N  
ATOM   1702  CA  CYS A1205      43.184  42.186  10.133  1.00  0.00           C  
ATOM   1703  C   CYS A1205      43.462  42.669   8.720  1.00  0.00           C  
ATOM   1704  O   CYS A1205      42.538  42.807   7.917  1.00  0.00           O  
ATOM   1705  CB  CYS A1205      43.060  43.358  11.105  1.00  0.00           C  
ATOM   1706  SG  CYS A1205      44.565  44.319  11.386  1.00  0.00           S  
ATOM   1707  N   ILE A1206      44.734  42.901   8.404  1.00  0.00           N  
ATOM   1708  CA  ILE A1206      45.097  43.342   7.069  1.00  0.00           C  
ATOM   1709  C   ILE A1206      44.841  42.232   6.041  1.00  0.00           C  
ATOM   1710  O   ILE A1206      44.214  42.493   5.015  1.00  0.00           O  
ATOM   1711  CB  ILE A1206      46.523  43.885   7.030  1.00  0.00           C  
ATOM   1712  CG1 ILE A1206      46.599  45.091   7.983  1.00  0.00           C  
ATOM   1713  CG2 ILE A1206      46.895  44.307   5.597  1.00  0.00           C  
ATOM   1714  CD1 ILE A1206      47.945  45.731   8.097  1.00  0.00           C  
ATOM   1715  N   SER A1207      45.244  40.990   6.340  1.00  0.00           N  
ATOM   1716  CA  SER A1207      44.990  39.847   5.447  1.00  0.00           C  
ATOM   1717  C   SER A1207      43.482  39.717   5.203  1.00  0.00           C  
ATOM   1718  O   SER A1207      43.031  39.628   4.067  1.00  0.00           O  
ATOM   1719  CB  SER A1207      45.498  38.564   6.094  1.00  0.00           C  
ATOM   1720  OG  SER A1207      46.844  38.710   6.511  1.00  0.00           O  
ATOM   1721  N   ASP A1208      42.705  39.729   6.282  1.00  0.00           N  
ATOM   1722  CA  ASP A1208      41.251  39.635   6.203  1.00  0.00           C  
ATOM   1723  C   ASP A1208      40.726  40.750   5.335  1.00  0.00           C  
ATOM   1724  O   ASP A1208      39.981  40.504   4.398  1.00  0.00           O  
ATOM   1725  CB  ASP A1208      40.610  39.800   7.585  1.00  0.00           C  
ATOM   1726  CG  ASP A1208      40.557  38.513   8.389  1.00  0.00           C  
ATOM   1727  OD1 ASP A1208      40.813  37.432   7.838  1.00  0.00           O  
ATOM   1728  OD2 ASP A1208      40.227  38.589   9.587  1.00  0.00           O  
ATOM   1729  N   ALA A1209      41.116  41.984   5.651  1.00  0.00           N  
ATOM   1730  CA  ALA A1209      40.654  43.136   4.889  1.00  0.00           C  
ATOM   1731  C   ALA A1209      40.979  43.007   3.409  1.00  0.00           C  
ATOM   1732  O   ALA A1209      40.114  43.219   2.569  1.00  0.00           O  
ATOM   1733  CB  ALA A1209      41.221  44.392   5.444  1.00  0.00           C  
ATOM   1734  N   LEU A1210      42.204  42.610   3.091  1.00  0.00           N  
ATOM   1735  CA  LEU A1210      42.621  42.446   1.705  1.00  0.00           C  
ATOM   1736  C   LEU A1210      41.824  41.363   0.997  1.00  0.00           C  
ATOM   1737  O   LEU A1210      41.448  41.518  -0.162  1.00  0.00           O  
ATOM   1738  CB  LEU A1210      44.120  42.158   1.629  1.00  0.00           C  
ATOM   1739  CG  LEU A1210      44.977  43.390   1.976  1.00  0.00           C  
ATOM   1740  CD1 LEU A1210      46.460  43.093   1.920  1.00  0.00           C  
ATOM   1741  CD2 LEU A1210      44.626  44.524   1.032  1.00  0.00           C  
ATOM   1742  N   GLU A1211      41.528  40.280   1.703  1.00  0.00           N  
ATOM   1743  CA  GLU A1211      40.765  39.189   1.121  1.00  0.00           C  
ATOM   1744  C   GLU A1211      39.274  39.483   1.039  1.00  0.00           C  
ATOM   1745  O   GLU A1211      38.514  38.713   0.442  1.00  0.00           O  
ATOM   1746  CB  GLU A1211      40.994  37.907   1.908  1.00  0.00           C  
ATOM   1747  CG  GLU A1211      42.335  37.272   1.630  1.00  0.00           C  
ATOM   1748  CD  GLU A1211      42.628  36.107   2.534  1.00  0.00           C  
ATOM   1749  OE1 GLU A1211      41.671  35.505   3.079  1.00  0.00           O  
ATOM   1750  OE2 GLU A1211      43.824  35.794   2.693  1.00  0.00           O  
ATOM   1751  N   GLY A1291      38.849  40.570   1.664  1.00  0.00           N  
ATOM   1752  CA  GLY A1291      37.449  40.938   1.632  1.00  0.00           C  
ATOM   1753  C   GLY A1291      36.597  40.084   2.549  1.00  0.00           C  
ATOM   1754  O   GLY A1291      35.436  39.806   2.239  1.00  0.00           O  
ATOM   1755  N   ILE A1292      37.168  39.636   3.663  1.00  0.00           N  
ATOM   1756  CA  ILE A1292      36.428  38.813   4.608  1.00  0.00           C  
ATOM   1757  C   ILE A1292      35.349  39.722   5.164  1.00  0.00           C  
ATOM   1758  O   ILE A1292      35.635  40.866   5.487  1.00  0.00           O  
ATOM   1759  CB  ILE A1292      37.343  38.321   5.752  1.00  0.00           C  
ATOM   1760  CG1 ILE A1292      38.426  37.393   5.209  1.00  0.00           C  
ATOM   1761  CG2 ILE A1292      36.550  37.645   6.829  1.00  0.00           C  
ATOM   1762  CD1 ILE A1292      37.942  36.350   4.279  1.00  0.00           C  
ATOM   1763  N   THR A1293      34.109  39.248   5.228  1.00  0.00           N  
ATOM   1764  CA  THR A1293      33.034  40.073   5.753  1.00  0.00           C  
ATOM   1765  C   THR A1293      32.878  39.824   7.229  1.00  0.00           C  
ATOM   1766  O   THR A1293      32.497  40.727   7.959  1.00  0.00           O  
ATOM   1767  CB  THR A1293      31.696  39.817   5.051  1.00  0.00           C  
ATOM   1768  OG1 THR A1293      31.312  38.450   5.229  1.00  0.00           O  
ATOM   1769  CG2 THR A1293      31.803  40.126   3.558  1.00  0.00           C  
ATOM   1770  N   HIS A1294      33.181  38.600   7.672  1.00  0.00           N  
ATOM   1771  CA  HIS A1294      33.081  38.209   9.092  1.00  0.00           C  
ATOM   1772  C   HIS A1294      34.291  37.417   9.532  1.00  0.00           C  
ATOM   1773  O   HIS A1294      34.519  36.326   9.052  1.00  0.00           O  
ATOM   1774  CB  HIS A1294      31.853  37.338   9.333  1.00  0.00           C  
ATOM   1775  CG  HIS A1294      30.569  37.987   8.922  1.00  0.00           C  
ATOM   1776  ND1 HIS A1294      29.726  38.604   9.821  1.00  0.00           N  
ATOM   1777  CD2 HIS A1294      29.993  38.129   7.704  1.00  0.00           C  
ATOM   1778  CE1 HIS A1294      28.686  39.097   9.175  1.00  0.00           C  
ATOM   1779  NE2 HIS A1294      28.823  38.822   7.890  1.00  0.00           N  
ATOM   1780  N   SER A1295      35.108  37.996  10.391  1.00  0.00           N  
ATOM   1781  CA  SER A1295      36.264  37.301  10.894  1.00  0.00           C  
ATOM   1782  C   SER A1295      35.792  36.546  12.147  1.00  0.00           C  
ATOM   1783  O   SER A1295      35.526  37.160  13.194  1.00  0.00           O  
ATOM   1784  CB  SER A1295      37.370  38.302  11.218  1.00  0.00           C  
ATOM   1785  OG  SER A1295      38.494  37.670  11.801  1.00  0.00           O  
ATOM   1786  N   LEU A1296      35.639  35.223  12.011  1.00  0.00           N  
ATOM   1787  CA  LEU A1296      35.195  34.347  13.103  1.00  0.00           C  
ATOM   1788  C   LEU A1296      36.348  33.667  13.817  1.00  0.00           C  
ATOM   1789  O   LEU A1296      37.115  32.938  13.217  1.00  0.00           O  
ATOM   1790  CB  LEU A1296      34.247  33.251  12.587  1.00  0.00           C  
ATOM   1791  CG  LEU A1296      33.026  33.635  11.739  1.00  0.00           C  
ATOM   1792  CD1 LEU A1296      32.252  32.393  11.474  1.00  0.00           C  
ATOM   1793  CD2 LEU A1296      32.148  34.693  12.399  1.00  0.00           C  
ATOM   1794  N   CYS A1297      36.441  33.852  15.121  1.00  0.00           N  
ATOM   1795  CA  CYS A1297      37.511  33.220  15.853  1.00  0.00           C  
ATOM   1796  C   CYS A1297      37.079  32.863  17.267  1.00  0.00           C  
ATOM   1797  O   CYS A1297      35.903  32.957  17.573  1.00  0.00           O  
ATOM   1798  CB  CYS A1297      38.780  34.061  15.787  1.00  0.00           C  
ATOM   1799  SG  CYS A1297      38.608  35.745  16.299  1.00  0.00           S  
ATOM   1800  N   THR A1298      37.985  32.352  18.090  1.00  0.00           N  
ATOM   1801  CA  THR A1298      37.607  31.939  19.429  1.00  0.00           C  
ATOM   1802  C   THR A1298      37.661  33.060  20.451  1.00  0.00           C  
ATOM   1803  O   THR A1298      38.162  34.151  20.176  1.00  0.00           O  
ATOM   1804  CB  THR A1298      38.384  30.674  19.882  1.00  0.00           C  
ATOM   1805  OG1 THR A1298      39.774  30.841  19.595  1.00  0.00           O  
ATOM   1806  CG2 THR A1298      37.890  29.429  19.132  1.00  0.00           C  
ATOM   1807  N   LEU A1299      37.141  32.789  21.640  1.00  0.00           N  
ATOM   1808  CA  LEU A1299      37.060  33.795  22.683  1.00  0.00           C  
ATOM   1809  C   LEU A1299      38.362  34.441  23.172  1.00  0.00           C  
ATOM   1810  O   LEU A1299      38.329  35.583  23.614  1.00  0.00           O  
ATOM   1811  CB  LEU A1299      36.236  33.251  23.845  1.00  0.00           C  
ATOM   1812  CG  LEU A1299      34.716  33.443  23.960  1.00  0.00           C  
ATOM   1813  CD1 LEU A1299      34.039  33.811  22.676  1.00  0.00           C  
ATOM   1814  CD2 LEU A1299      34.126  32.188  24.528  1.00  0.00           C  
ATOM   1815  N   GLU A1300      39.505  33.753  23.095  1.00  0.00           N  
ATOM   1816  CA  GLU A1300      40.759  34.372  23.544  1.00  0.00           C  
ATOM   1817  C   GLU A1300      41.066  35.627  22.766  1.00  0.00           C  
ATOM   1818  O   GLU A1300      41.824  36.474  23.237  1.00  0.00           O  
ATOM   1819  CB  GLU A1300      41.956  33.467  23.354  1.00  0.00           C  
ATOM   1820  CG  GLU A1300      41.712  32.068  23.749  1.00  0.00           C  
ATOM   1821  CD  GLU A1300      41.368  31.223  22.564  1.00  0.00           C  
ATOM   1822  OE1 GLU A1300      40.249  30.670  22.558  1.00  0.00           O  
ATOM   1823  OE2 GLU A1300      42.215  31.125  21.644  1.00  0.00           O  
ATOM   1824  N   PHE A1301      40.504  35.749  21.568  1.00  0.00           N  
ATOM   1825  CA  PHE A1301      40.783  36.917  20.756  1.00  0.00           C  
ATOM   1826  C   PHE A1301      39.775  38.024  20.958  1.00  0.00           C  
ATOM   1827  O   PHE A1301      39.721  38.964  20.177  1.00  0.00           O  
ATOM   1828  CB  PHE A1301      40.919  36.523  19.282  1.00  0.00           C  
ATOM   1829  CG  PHE A1301      42.050  35.550  19.020  1.00  0.00           C  
ATOM   1830  CD1 PHE A1301      43.350  36.004  18.800  1.00  0.00           C  
ATOM   1831  CD2 PHE A1301      41.816  34.172  19.002  1.00  0.00           C  
ATOM   1832  CE1 PHE A1301      44.400  35.099  18.567  1.00  0.00           C  
ATOM   1833  CE2 PHE A1301      42.851  33.270  18.769  1.00  0.00           C  
ATOM   1834  CZ  PHE A1301      44.147  33.738  18.550  1.00  0.00           C  
ATOM   1835  N   GLN A1302      39.008  37.949  22.040  1.00  0.00           N  
ATOM   1836  CA  GLN A1302      38.017  38.986  22.304  1.00  0.00           C  
ATOM   1837  C   GLN A1302      38.719  40.301  22.614  1.00  0.00           C  
ATOM   1838  O   GLN A1302      38.367  41.341  22.067  1.00  0.00           O  
ATOM   1839  CB  GLN A1302      37.036  38.581  23.426  1.00  0.00           C  
ATOM   1840  CG  GLN A1302      36.018  37.479  23.017  1.00  0.00           C  
ATOM   1841  CD  GLN A1302      34.784  37.423  23.908  1.00  0.00           C  
ATOM   1842  OE1 GLN A1302      33.730  37.946  23.555  1.00  0.00           O  
ATOM   1843  NE2 GLN A1302      34.911  36.785  25.063  1.00  0.00           N  
ATOM   1844  N   ASP A1303      39.772  40.234  23.419  1.00  0.00           N  
ATOM   1845  CA  ASP A1303      40.547  41.427  23.777  1.00  0.00           C  
ATOM   1846  C   ASP A1303      41.275  42.001  22.558  1.00  0.00           C  
ATOM   1847  O   ASP A1303      41.367  43.220  22.380  1.00  0.00           O  
ATOM   1848  CB  ASP A1303      41.574  41.056  24.844  1.00  0.00           C  
ATOM   1849  CG  ASP A1303      40.934  40.477  26.082  1.00  0.00           C  
ATOM   1850  OD1 ASP A1303      40.388  41.291  26.851  1.00  0.00           O  
ATOM   1851  OD2 ASP A1303      40.957  39.229  26.271  1.00  0.00           O  
ATOM   1852  N   ASN A1304      41.778  41.103  21.714  1.00  0.00           N  
ATOM   1853  CA  ASN A1304      42.510  41.478  20.509  1.00  0.00           C  
ATOM   1854  C   ASN A1304      41.703  42.270  19.479  1.00  0.00           C  
ATOM   1855  O   ASN A1304      42.278  42.991  18.691  1.00  0.00           O  
ATOM   1856  CB  ASN A1304      43.097  40.240  19.834  1.00  0.00           C  
ATOM   1857  CG  ASN A1304      44.156  39.545  20.674  1.00  0.00           C  
ATOM   1858  OD1 ASN A1304      45.271  39.294  20.211  1.00  0.00           O  
ATOM   1859  ND2 ASN A1304      43.795  39.179  21.894  1.00  0.00           N  
ATOM   1860  N   ARG A1306      40.381  42.150  19.492  1.00  0.00           N  
ATOM   1861  CA  ARG A1306      39.510  42.850  18.547  1.00  0.00           C  
ATOM   1862  C   ARG A1306      39.764  44.347  18.516  1.00  0.00           C  
ATOM   1863  O   ARG A1306      39.653  44.983  17.464  1.00  0.00           O  
ATOM   1864  CB  ARG A1306      38.060  42.602  18.919  1.00  0.00           C  
ATOM   1865  CG  ARG A1306      37.090  43.145  17.927  1.00  0.00           C  
ATOM   1866  CD  ARG A1306      35.673  42.633  18.198  1.00  0.00           C  
ATOM   1867  NE  ARG A1306      35.078  43.164  19.419  1.00  0.00           N  
ATOM   1868  CZ  ARG A1306      34.796  42.427  20.487  1.00  0.00           C  
ATOM   1869  NH1 ARG A1306      35.061  41.128  20.493  1.00  0.00           N  
ATOM   1870  NH2 ARG A1306      34.213  42.979  21.539  1.00  0.00           N  
ATOM   1871  N   ARG A1310      40.084  44.912  19.679  1.00  0.00           N  
ATOM   1872  CA  ARG A1310      40.369  46.340  19.810  1.00  0.00           C  
ATOM   1873  C   ARG A1310      41.549  46.746  18.927  1.00  0.00           C  
ATOM   1874  O   ARG A1310      41.526  47.805  18.303  1.00  0.00           O  
ATOM   1875  CB  ARG A1310      40.658  46.690  21.273  1.00  0.00           C  
ATOM   1876  CG  ARG A1310      39.418  46.895  22.116  1.00  0.00           C  
ATOM   1877  CD  ARG A1310      38.520  45.651  22.167  1.00  0.00           C  
ATOM   1878  NE  ARG A1310      37.184  45.981  22.674  1.00  0.00           N  
ATOM   1879  CZ  ARG A1310      36.359  45.139  23.299  1.00  0.00           C  
ATOM   1880  NH1 ARG A1310      36.701  43.872  23.510  1.00  0.00           N  
ATOM   1881  NH2 ARG A1310      35.200  45.589  23.768  1.00  0.00           N  
ATOM   1882  N   LEU A1312      42.573  45.898  18.881  1.00  0.00           N  
ATOM   1883  CA  LEU A1312      43.766  46.135  18.079  1.00  0.00           C  
ATOM   1884  C   LEU A1312      43.469  45.907  16.602  1.00  0.00           C  
ATOM   1885  O   LEU A1312      43.971  46.615  15.735  1.00  0.00           O  
ATOM   1886  CB  LEU A1312      44.893  45.227  18.543  1.00  0.00           C  
ATOM   1887  CG  LEU A1312      46.246  45.507  17.903  1.00  0.00           C  
ATOM   1888  CD1 LEU A1312      46.543  46.980  17.974  1.00  0.00           C  
ATOM   1889  CD2 LEU A1312      47.323  44.705  18.626  1.00  0.00           C  
ATOM   1890  N   TYR A1314      42.628  44.926  16.326  1.00  0.00           N  
ATOM   1891  CA  TYR A1314      42.206  44.610  14.970  1.00  0.00           C  
ATOM   1892  C   TYR A1314      41.551  45.857  14.395  1.00  0.00           C  
ATOM   1893  O   TYR A1314      41.891  46.288  13.301  1.00  0.00           O  
ATOM   1894  CB  TYR A1314      41.194  43.468  15.034  1.00  0.00           C  
ATOM   1895  CG  TYR A1314      40.631  42.969  13.721  1.00  0.00           C  
ATOM   1896  CD1 TYR A1314      39.772  43.754  12.952  1.00  0.00           C  
ATOM   1897  CD2 TYR A1314      40.915  41.684  13.276  1.00  0.00           C  
ATOM   1898  CE1 TYR A1314      39.214  43.270  11.778  1.00  0.00           C  
ATOM   1899  CE2 TYR A1314      40.358  41.193  12.106  1.00  0.00           C  
ATOM   1900  CZ  TYR A1314      39.516  41.987  11.368  1.00  0.00           C  
ATOM   1901  OH  TYR A1314      38.983  41.488  10.215  1.00  0.00           O  
ATOM   1902  N   ASP A1316      40.606  46.436  15.133  1.00  0.00           N  
ATOM   1903  CA  ASP A1316      39.918  47.650  14.684  1.00  0.00           C  
ATOM   1904  C   ASP A1316      40.826  48.880  14.622  1.00  0.00           C  
ATOM   1905  O   ASP A1316      40.635  49.762  13.772  1.00  0.00           O  
ATOM   1906  CB  ASP A1316      38.752  47.968  15.589  1.00  0.00           C  
ATOM   1907  CG  ASP A1316      37.660  46.941  15.526  1.00  0.00           C  
ATOM   1908  OD1 ASP A1316      37.408  46.354  14.461  1.00  0.00           O  
ATOM   1909  OD2 ASP A1316      37.014  46.744  16.563  1.00  0.00           O  
ATOM   1910  N   TRP A1317      41.786  48.960  15.540  1.00  0.00           N  
ATOM   1911  CA  TRP A1317      42.726  50.076  15.560  1.00  0.00           C  
ATOM   1912  C   TRP A1317      43.533  50.065  14.280  1.00  0.00           C  
ATOM   1913  O   TRP A1317      43.561  51.063  13.546  1.00  0.00           O  
ATOM   1914  CB  TRP A1317      43.696  49.977  16.739  1.00  0.00           C  
ATOM   1915  CG  TRP A1317      44.633  51.177  16.845  1.00  0.00           C  
ATOM   1916  CD1 TRP A1317      44.362  52.366  17.452  1.00  0.00           C  
ATOM   1917  CD2 TRP A1317      45.975  51.299  16.307  1.00  0.00           C  
ATOM   1918  NE1 TRP A1317      45.432  53.216  17.328  1.00  0.00           N  
ATOM   1919  CE2 TRP A1317      46.436  52.591  16.633  1.00  0.00           C  
ATOM   1920  CE3 TRP A1317      46.824  50.442  15.583  1.00  0.00           C  
ATOM   1921  CZ2 TRP A1317      47.708  53.052  16.262  1.00  0.00           C  
ATOM   1922  CZ3 TRP A1317      48.082  50.898  15.217  1.00  0.00           C  
ATOM   1923  CH2 TRP A1317      48.511  52.196  15.558  1.00  0.00           C  
ATOM   1924  N   VAL A1318      44.179  48.932  14.007  1.00  0.00           N  
ATOM   1925  CA  VAL A1318      45.017  48.804  12.823  1.00  0.00           C  
ATOM   1926  C   VAL A1318      44.281  49.182  11.550  1.00  0.00           C  
ATOM   1927  O   VAL A1318      44.805  49.916  10.732  1.00  0.00           O  
ATOM   1928  CB  VAL A1318      45.660  47.384  12.694  1.00  0.00           C  
ATOM   1929  CG1 VAL A1318      46.485  47.294  11.412  1.00  0.00           C  
ATOM   1930  CG2 VAL A1318      46.569  47.095  13.886  1.00  0.00           C  
ATOM   1931  N   LEU A1319      43.035  48.766  11.414  1.00  0.00           N  
ATOM   1932  CA  LEU A1319      42.306  49.088  10.199  1.00  0.00           C  
ATOM   1933  C   LEU A1319      41.826  50.522  10.198  1.00  0.00           C  
ATOM   1934  O   LEU A1319      41.803  51.158   9.151  1.00  0.00           O  
ATOM   1935  CB  LEU A1319      41.139  48.117   9.976  1.00  0.00           C  
ATOM   1936  CG  LEU A1319      41.488  46.633   9.790  1.00  0.00           C  
ATOM   1937  CD1 LEU A1319      40.208  45.841   9.719  1.00  0.00           C  
ATOM   1938  CD2 LEU A1319      42.346  46.396   8.557  1.00  0.00           C  
ATOM   1939  N   ASP A1321      41.423  51.032  11.359  1.00  0.00           N  
ATOM   1940  CA  ASP A1321      40.959  52.417  11.448  1.00  0.00           C  
ATOM   1941  C   ASP A1321      42.073  53.392  11.088  1.00  0.00           C  
ATOM   1942  O   ASP A1321      41.809  54.481  10.589  1.00  0.00           O  
ATOM   1943  CB  ASP A1321      40.483  52.743  12.864  1.00  0.00           C  
ATOM   1944  CG  ASP A1321      39.116  52.138  13.196  1.00  0.00           C  
ATOM   1945  OD1 ASP A1321      38.341  51.819  12.273  1.00  0.00           O  
ATOM   1946  OD2 ASP A1321      38.799  52.000  14.398  1.00  0.00           O  
ATOM   1947  N   ASN A1322      43.320  52.954  11.256  1.00  0.00           N  
ATOM   1948  CA  ASN A1322      44.487  53.791  11.012  1.00  0.00           C  
ATOM   1949  C   ASN A1322      45.349  53.630   9.772  1.00  0.00           C  
ATOM   1950  O   ASN A1322      46.418  54.229   9.699  1.00  0.00           O  
ATOM   1951  CB  ASN A1322      45.365  53.730  12.233  1.00  0.00           C  
ATOM   1952  CG  ASN A1322      44.727  54.405  13.410  1.00  0.00           C  
ATOM   1953  OD1 ASN A1322      44.767  55.635  13.535  1.00  0.00           O  
ATOM   1954  ND2 ASN A1322      44.104  53.621  14.269  1.00  0.00           N  
ATOM   1955  N   ILE A1323      44.917  52.836   8.801  1.00  0.00           N  
ATOM   1956  CA  ILE A1323      45.698  52.642   7.583  1.00  0.00           C  
ATOM   1957  C   ILE A1323      44.770  52.907   6.424  1.00  0.00           C  
ATOM   1958  O   ILE A1323      43.560  52.924   6.599  1.00  0.00           O  
ATOM   1959  CB  ILE A1323      46.251  51.200   7.462  1.00  0.00           C  
ATOM   1960  CG1 ILE A1323      45.100  50.186   7.483  1.00  0.00           C  
ATOM   1961  CG2 ILE A1323      47.304  50.928   8.548  1.00  0.00           C  
ATOM   1962  CD1 ILE A1323      45.544  48.745   7.633  1.00  0.00           C  
ATOM   1963  N   THR A1324      45.320  53.151   5.246  1.00  0.00           N  
ATOM   1964  CA  THR A1324      44.484  53.401   4.086  1.00  0.00           C  
ATOM   1965  C   THR A1324      44.074  52.078   3.464  1.00  0.00           C  
ATOM   1966  O   THR A1324      44.806  51.513   2.646  1.00  0.00           O  
ATOM   1967  CB  THR A1324      45.232  54.243   3.086  1.00  0.00           C  
ATOM   1968  OG1 THR A1324      45.558  55.494   3.705  1.00  0.00           O  
ATOM   1969  CG2 THR A1324      44.386  54.489   1.862  1.00  0.00           C  
ATOM   1970  N   ILE A1342      42.927  51.566   3.902  1.00  0.00           N  
ATOM   1971  CA  ILE A1342      42.394  50.287   3.429  1.00  0.00           C  
ATOM   1972  C   ILE A1342      40.887  50.505   3.284  1.00  0.00           C  
ATOM   1973  O   ILE A1342      40.265  51.097   4.152  1.00  0.00           O  
ATOM   1974  CB  ILE A1342      42.760  49.162   4.424  1.00  0.00           C  
ATOM   1975  CG1 ILE A1342      42.584  47.788   3.778  1.00  0.00           C  
ATOM   1976  CG2 ILE A1342      42.008  49.326   5.717  1.00  0.00           C  
ATOM   1977  CD1 ILE A1342      43.407  46.727   4.440  1.00  0.00           C  
ATOM   1978  N   PRO A1343      40.292  50.069   2.163  1.00  0.00           N  
ATOM   1979  CA  PRO A1343      38.876  50.208   1.837  1.00  0.00           C  
ATOM   1980  C   PRO A1343      37.773  49.403   2.547  1.00  0.00           C  
ATOM   1981  O   PRO A1343      36.582  49.716   2.394  1.00  0.00           O  
ATOM   1982  CB  PRO A1343      38.878  49.934   0.350  1.00  0.00           C  
ATOM   1983  CG  PRO A1343      39.897  48.876   0.237  1.00  0.00           C  
ATOM   1984  CD  PRO A1343      41.005  49.424   1.049  1.00  0.00           C  
ATOM   1985  N   VAL A1344      38.116  48.354   3.281  1.00  0.00           N  
ATOM   1986  CA  VAL A1344      37.069  47.596   3.936  1.00  0.00           C  
ATOM   1987  C   VAL A1344      37.373  47.405   5.392  1.00  0.00           C  
ATOM   1988  O   VAL A1344      38.434  47.780   5.844  1.00  0.00           O  
ATOM   1989  CB  VAL A1344      36.861  46.240   3.255  1.00  0.00           C  
ATOM   1990  CG1 VAL A1344      36.401  46.455   1.834  1.00  0.00           C  
ATOM   1991  CG2 VAL A1344      38.148  45.432   3.280  1.00  0.00           C  
ATOM   1992  N   HIS A1345      36.421  46.865   6.145  1.00  0.00           N  
ATOM   1993  CA  HIS A1345      36.648  46.626   7.564  1.00  0.00           C  
ATOM   1994  C   HIS A1345      35.878  45.418   8.072  1.00  0.00           C  
ATOM   1995  O   HIS A1345      34.798  45.574   8.656  1.00  0.00           O  
ATOM   1996  CB  HIS A1345      36.252  47.852   8.385  1.00  0.00           C  
ATOM   1997  CG  HIS A1345      36.716  47.795   9.804  1.00  0.00           C  
ATOM   1998  ND1 HIS A1345      37.325  48.858  10.431  1.00  0.00           N  
ATOM   1999  CD2 HIS A1345      36.728  46.776  10.694  1.00  0.00           C  
ATOM   2000  CE1 HIS A1345      37.699  48.495  11.641  1.00  0.00           C  
ATOM   2001  NE2 HIS A1345      37.349  47.236  11.824  1.00  0.00           N  
ATOM   2002  N   PRO A1347      36.442  44.206   7.903  1.00  0.00           N  
ATOM   2003  CA  PRO A1347      35.787  42.972   8.356  1.00  0.00           C  
ATOM   2004  C   PRO A1347      35.468  43.084   9.837  1.00  0.00           C  
ATOM   2005  O   PRO A1347      36.200  43.740  10.581  1.00  0.00           O  
ATOM   2006  CB  PRO A1347      36.867  41.911   8.143  1.00  0.00           C  
ATOM   2007  CG  PRO A1347      37.777  42.497   7.153  1.00  0.00           C  
ATOM   2008  CD  PRO A1347      37.842  43.933   7.548  1.00  0.00           C  
ATOM   2009  N   ARG A1348      34.389  42.454  10.275  1.00  0.00           N  
ATOM   2010  CA  ARG A1348      34.019  42.510  11.677  1.00  0.00           C  
ATOM   2011  C   ARG A1348      34.267  41.164  12.284  1.00  0.00           C  
ATOM   2012  O   ARG A1348      34.018  40.155  11.641  1.00  0.00           O  
ATOM   2013  CB  ARG A1348      32.567  42.919  11.814  1.00  0.00           C  
ATOM   2014  CG  ARG A1348      32.352  44.362  11.401  1.00  0.00           C  
ATOM   2015  CD  ARG A1348      33.131  45.307  12.305  1.00  0.00           C  
ATOM   2016  NE  ARG A1348      33.411  46.600  11.677  1.00  0.00           N  
ATOM   2017  CZ  ARG A1348      33.949  47.630  12.324  1.00  0.00           C  
ATOM   2018  NH1 ARG A1348      34.250  47.528  13.617  1.00  0.00           N  
ATOM   2019  NH2 ARG A1348      34.248  48.745  11.669  1.00  0.00           N  
ATOM   2020  N   GLN A1349      34.778  41.160  13.514  1.00  0.00           N  
ATOM   2021  CA  GLN A1349      35.126  39.940  14.232  1.00  0.00           C  
ATOM   2022  C   GLN A1349      34.081  39.488  15.246  1.00  0.00           C  
ATOM   2023  O   GLN A1349      33.506  40.302  15.971  1.00  0.00           O  
ATOM   2024  CB  GLN A1349      36.488  40.104  14.915  1.00  0.00           C  
ATOM   2025  CG  GLN A1349      37.052  38.801  15.509  1.00  0.00           C  
ATOM   2026  CD  GLN A1349      38.383  39.006  16.214  1.00  0.00           C  
ATOM   2027  OE1 GLN A1349      39.370  39.401  15.590  1.00  0.00           O  
ATOM   2028  NE2 GLN A1349      38.426  38.714  17.510  1.00  0.00           N  
ATOM   2029  N   TYR A1350      33.878  38.176  15.317  1.00  0.00           N  
ATOM   2030  CA  TYR A1350      32.901  37.576  16.207  1.00  0.00           C  
ATOM   2031  C   TYR A1350      33.584  36.351  16.745  1.00  0.00           C  
ATOM   2032  O   TYR A1350      34.218  35.625  15.995  1.00  0.00           O  
ATOM   2033  CB  TYR A1350      31.638  37.208  15.423  1.00  0.00           C  
ATOM   2034  CG  TYR A1350      30.984  38.407  14.772  1.00  0.00           C  
ATOM   2035  CD1 TYR A1350      30.293  39.359  15.537  1.00  0.00           C  
ATOM   2036  CD2 TYR A1350      31.120  38.641  13.405  1.00  0.00           C  
ATOM   2037  CE1 TYR A1350      29.760  40.522  14.953  1.00  0.00           C  
ATOM   2038  CE2 TYR A1350      30.593  39.791  12.813  1.00  0.00           C  
ATOM   2039  CZ  TYR A1350      29.917  40.724  13.594  1.00  0.00           C  
ATOM   2040  OH  TYR A1350      29.408  41.851  13.003  1.00  0.00           O  
ATOM   2041  N   GLU A1351      33.485  36.158  18.055  1.00  0.00           N  
ATOM   2042  CA  GLU A1351      34.136  35.058  18.761  1.00  0.00           C  
ATOM   2043  C   GLU A1351      33.175  34.028  19.333  1.00  0.00           C  
ATOM   2044  O   GLU A1351      32.079  34.381  19.775  1.00  0.00           O  
ATOM   2045  CB  GLU A1351      35.001  35.611  19.905  1.00  0.00           C  
ATOM   2046  CG  GLU A1351      36.046  36.656  19.494  1.00  0.00           C  
ATOM   2047  CD  GLU A1351      35.494  38.075  19.452  1.00  0.00           C  
ATOM   2048  OE1 GLU A1351      34.356  38.308  19.902  1.00  0.00           O  
ATOM   2049  OE2 GLU A1351      36.203  38.978  18.982  1.00  0.00           O  
ATOM   2050  N   PHE A1352      33.594  32.760  19.334  1.00  0.00           N  
ATOM   2051  CA  PHE A1352      32.781  31.681  19.883  1.00  0.00           C  
ATOM   2052  C   PHE A1352      33.639  30.836  20.802  1.00  0.00           C  
ATOM   2053  O   PHE A1352      34.854  30.964  20.780  1.00  0.00           O  
ATOM   2054  CB  PHE A1352      32.184  30.832  18.778  1.00  0.00           C  
ATOM   2055  CG  PHE A1352      33.191  30.177  17.912  1.00  0.00           C  
ATOM   2056  CD1 PHE A1352      33.709  30.837  16.819  1.00  0.00           C  
ATOM   2057  CD2 PHE A1352      33.633  28.897  18.193  1.00  0.00           C  
ATOM   2058  CE1 PHE A1352      34.653  30.235  16.026  1.00  0.00           C  
ATOM   2059  CE2 PHE A1352      34.585  28.281  17.396  1.00  0.00           C  
ATOM   2060  CZ  PHE A1352      35.090  28.953  16.319  1.00  0.00           C  
ATOM   2061  N   SER A1356      33.020  30.018  21.645  1.00  0.00           N  
ATOM   2062  CA  SER A1356      33.769  29.176  22.570  1.00  0.00           C  
ATOM   2063  C   SER A1356      34.418  28.029  21.827  1.00  0.00           C  
ATOM   2064  O   SER A1356      33.830  27.441  20.923  1.00  0.00           O  
ATOM   2065  CB  SER A1356      32.863  28.637  23.679  1.00  0.00           C  
ATOM   2066  OG  SER A1356      31.719  27.968  23.160  1.00  0.00           O  
ATOM   2067  N   ARG A1360      35.644  27.711  22.202  1.00  0.00           N  
ATOM   2068  CA  ARG A1360      36.350  26.634  21.542  1.00  0.00           C  
ATOM   2069  C   ARG A1360      35.912  25.318  22.145  1.00  0.00           C  
ATOM   2070  O   ARG A1360      35.427  25.280  23.278  1.00  0.00           O  
ATOM   2071  CB  ARG A1360      37.870  26.829  21.644  1.00  0.00           C  
ATOM   2072  CG  ARG A1360      38.369  27.084  23.028  1.00  0.00           C  
ATOM   2073  CD  ARG A1360      39.799  27.500  22.980  1.00  0.00           C  
ATOM   2074  NE  ARG A1360      40.635  26.390  22.557  1.00  0.00           N  
ATOM   2075  CZ  ARG A1360      41.676  26.508  21.740  1.00  0.00           C  
ATOM   2076  NH1 ARG A1360      42.005  27.704  21.251  1.00  0.00           N  
ATOM   2077  NH2 ARG A1360      42.395  25.425  21.423  1.00  0.00           N  
ATOM   2078  N   LEU A1361      36.002  24.261  21.349  1.00  0.00           N  
ATOM   2079  CA  LEU A1361      35.617  22.932  21.785  1.00  0.00           C  
ATOM   2080  C   LEU A1361      36.638  22.341  22.764  1.00  0.00           C  
ATOM   2081  O   LEU A1361      37.857  22.532  22.612  1.00  0.00           O  
ATOM   2082  CB  LEU A1361      35.482  21.995  20.565  1.00  0.00           C  
ATOM   2083  CG  LEU A1361      35.297  20.494  20.843  1.00  0.00           C  
ATOM   2084  CD1 LEU A1361      33.932  20.264  21.482  1.00  0.00           C  
ATOM   2085  CD2 LEU A1361      35.402  19.682  19.595  1.00  0.00           C  
ATOM   2086  N   ASN A1365      36.122  21.653  23.779  1.00  0.00           N  
ATOM   2087  CA  ASN A1365      36.936  20.956  24.751  1.00  0.00           C  
ATOM   2088  C   ASN A1365      36.249  19.630  24.797  1.00  0.00           C  
ATOM   2089  O   ASN A1365      35.027  19.586  24.801  1.00  0.00           O  
ATOM   2090  CB  ASN A1365      36.869  21.636  26.088  1.00  0.00           C  
ATOM   2091  CG  ASN A1365      37.460  23.008  26.040  1.00  0.00           C  
ATOM   2092  OD1 ASN A1365      38.681  23.165  25.976  1.00  0.00           O  
ATOM   2093  ND2 ASN A1365      36.608  24.017  26.020  1.00  0.00           N  
ATOM   2094  N   LEU A1366      37.013  18.550  24.726  1.00  0.00           N  
ATOM   2095  CA  LEU A1366      36.450  17.199  24.718  1.00  0.00           C  
ATOM   2096  C   LEU A1366      37.013  16.486  25.908  1.00  0.00           C  
ATOM   2097  O   LEU A1366      38.216  16.550  26.131  1.00  0.00           O  
ATOM   2098  CB  LEU A1366      36.882  16.462  23.451  1.00  0.00           C  
ATOM   2099  CG  LEU A1366      35.855  15.742  22.579  1.00  0.00           C  
ATOM   2100  CD1 LEU A1366      36.604  14.989  21.490  1.00  0.00           C  
ATOM   2101  CD2 LEU A1366      34.993  14.805  23.420  1.00  0.00           C  
ATOM   2102  N   GLU A1368      36.158  15.785  26.644  1.00  0.00           N  
ATOM   2103  CA  GLU A1368      36.563  15.067  27.854  1.00  0.00           C  
ATOM   2104  C   GLU A1368      37.576  13.978  27.592  1.00  0.00           C  
ATOM   2105  O   GLU A1368      37.515  13.304  26.573  1.00  0.00           O  
ATOM   2106  CB  GLU A1368      35.353  14.432  28.526  1.00  0.00           C  
ATOM   2107  CG  GLU A1368      34.775  15.201  29.697  1.00  0.00           C  
ATOM   2108  CD  GLU A1368      33.529  14.532  30.284  1.00  0.00           C  
ATOM   2109  OE1 GLU A1368      33.167  13.411  29.835  1.00  0.00           O  
ATOM   2110  OE2 GLU A1368      32.910  15.136  31.192  1.00  0.00           O  
ATOM   2111  N   TYR A1369      38.492  13.804  28.535  1.00  0.00           N  
ATOM   2112  CA  TYR A1369      39.525  12.778  28.460  1.00  0.00           C  
ATOM   2113  C   TYR A1369      40.540  13.024  27.371  1.00  0.00           C  
ATOM   2114  O   TYR A1369      41.277  12.115  26.977  1.00  0.00           O  
ATOM   2115  CB  TYR A1369      38.894  11.385  28.278  1.00  0.00           C  
ATOM   2116  CG  TYR A1369      38.103  10.908  29.471  1.00  0.00           C  
ATOM   2117  CD1 TYR A1369      38.744  10.558  30.641  1.00  0.00           C  
ATOM   2118  CD2 TYR A1369      36.716  10.888  29.453  1.00  0.00           C  
ATOM   2119  CE1 TYR A1369      38.039  10.213  31.764  1.00  0.00           C  
ATOM   2120  CE2 TYR A1369      35.995  10.543  30.575  1.00  0.00           C  
ATOM   2121  CZ  TYR A1369      36.668  10.214  31.734  1.00  0.00           C  
ATOM   2122  OH  TYR A1369      35.986   9.954  32.901  1.00  0.00           O  
ATOM   2123  N   THR A1370      40.629  14.254  26.900  1.00  0.00           N  
ATOM   2124  CA  THR A1370      41.589  14.517  25.851  1.00  0.00           C  
ATOM   2125  C   THR A1370      42.132  15.945  25.888  1.00  0.00           C  
ATOM   2126  O   THR A1370      41.600  16.792  26.606  1.00  0.00           O  
ATOM   2127  CB  THR A1370      40.991  14.112  24.467  1.00  0.00           C  
ATOM   2128  OG1 THR A1370      42.020  13.533  23.652  1.00  0.00           O  
ATOM   2129  CG2 THR A1370      40.369  15.274  23.756  1.00  0.00           C  
ATOM   2130  N   VAL A1373      43.285  16.150  25.256  1.00  0.00           N  
ATOM   2131  CA  VAL A1373      43.906  17.464  25.188  1.00  0.00           C  
ATOM   2132  C   VAL A1373      43.729  17.900  23.750  1.00  0.00           C  
ATOM   2133  O   VAL A1373      43.927  17.124  22.814  1.00  0.00           O  
ATOM   2134  CB  VAL A1373      45.392  17.444  25.588  1.00  0.00           C  
ATOM   2135  CG1 VAL A1373      45.542  16.903  26.991  1.00  0.00           C  
ATOM   2136  CG2 VAL A1373      46.203  16.623  24.620  1.00  0.00           C  
ATOM   2137  N   MET A1412      43.335  19.147  23.576  1.00  0.00           N  
ATOM   2138  CA  MET A1412      43.049  19.691  22.258  1.00  0.00           C  
ATOM   2139  C   MET A1412      44.044  20.785  21.860  1.00  0.00           C  
ATOM   2140  O   MET A1412      43.752  21.596  20.973  1.00  0.00           O  
ATOM   2141  CB  MET A1412      41.638  20.289  22.321  1.00  0.00           C  
ATOM   2142  CG  MET A1412      40.905  20.397  21.033  1.00  0.00           C  
ATOM   2143  SD  MET A1412      40.393  18.794  20.560  1.00  0.00           S  
ATOM   2144  CE  MET A1412      39.269  18.439  21.853  1.00  0.00           C  
ATOM   2145  N   SER A1415      45.211  20.827  22.495  1.00  0.00           N  
ATOM   2146  CA  SER A1415      46.159  21.880  22.179  1.00  0.00           C  
ATOM   2147  C   SER A1415      47.366  21.388  21.430  1.00  0.00           C  
ATOM   2148  O   SER A1415      48.015  20.431  21.851  1.00  0.00           O  
ATOM   2149  CB  SER A1415      46.585  22.621  23.444  1.00  0.00           C  
ATOM   2150  OG  SER A1415      47.468  21.856  24.236  1.00  0.00           O  
ATOM   2151  N   LYS A1416      47.686  22.070  20.333  1.00  0.00           N  
ATOM   2152  CA  LYS A1416      48.826  21.700  19.503  1.00  0.00           C  
ATOM   2153  C   LYS A1416      50.106  21.498  20.315  1.00  0.00           C  
ATOM   2154  O   LYS A1416      50.890  20.593  20.023  1.00  0.00           O  
ATOM   2155  CB  LYS A1416      49.061  22.736  18.395  1.00  0.00           C  
ATOM   2156  CG  LYS A1416      47.892  22.920  17.420  1.00  0.00           C  
ATOM   2157  CD  LYS A1416      48.371  22.852  15.982  1.00  0.00           C  
ATOM   2158  CE  LYS A1416      47.418  23.529  15.025  1.00  0.00           C  
ATOM   2159  NZ  LYS A1416      47.441  24.994  15.248  1.00  0.00           N  
ATOM   2160  N   ARG A1417      50.290  22.297  21.360  1.00  0.00           N  
ATOM   2161  CA  ARG A1417      51.482  22.173  22.188  1.00  0.00           C  
ATOM   2162  C   ARG A1417      51.540  20.857  22.970  1.00  0.00           C  
ATOM   2163  O   ARG A1417      52.612  20.256  23.093  1.00  0.00           O  
ATOM   2164  CB  ARG A1417      51.609  23.369  23.129  1.00  0.00           C  
ATOM   2165  CG  ARG A1417      52.858  23.336  23.996  1.00  0.00           C  
ATOM   2166  CD  ARG A1417      52.556  22.766  25.358  1.00  0.00           C  
ATOM   2167  NE  ARG A1417      53.754  22.266  26.024  1.00  0.00           N  
ATOM   2168  CZ  ARG A1417      53.735  21.604  27.180  1.00  0.00           C  
ATOM   2169  NH1 ARG A1417      52.581  21.372  27.801  1.00  0.00           N  
ATOM   2170  NH2 ARG A1417      54.871  21.152  27.701  1.00  0.00           N  
ATOM   2171  N   LYS A1418      50.401  20.410  23.498  1.00  0.00           N  
ATOM   2172  CA  LYS A1418      50.345  19.154  24.244  1.00  0.00           C  
ATOM   2173  C   LYS A1418      50.302  17.953  23.307  1.00  0.00           C  
ATOM   2174  O   LYS A1418      50.866  16.896  23.619  1.00  0.00           O  
ATOM   2175  CB  LYS A1418      49.144  19.123  25.173  1.00  0.00           C  
ATOM   2176  CG  LYS A1418      49.269  20.055  26.352  1.00  0.00           C  
ATOM   2177  CD  LYS A1418      48.174  19.786  27.363  1.00  0.00           C  
ATOM   2178  CE  LYS A1418      48.330  20.681  28.569  1.00  0.00           C  
ATOM   2179  NZ  LYS A1418      48.332  22.118  28.163  1.00  0.00           N  
ATOM   2180  N   LEU A1419      49.632  18.117  22.166  1.00  0.00           N  
ATOM   2181  CA  LEU A1419      49.534  17.065  21.162  1.00  0.00           C  
ATOM   2182  C   LEU A1419      50.914  16.877  20.530  1.00  0.00           C  
ATOM   2183  O   LEU A1419      51.302  15.784  20.091  1.00  0.00           O  
ATOM   2184  CB  LEU A1419      48.537  17.470  20.095  1.00  0.00           C  
ATOM   2185  CG  LEU A1419      47.087  17.601  20.536  1.00  0.00           C  
ATOM   2186  CD1 LEU A1419      46.240  18.096  19.369  1.00  0.00           C  
ATOM   2187  CD2 LEU A1419      46.582  16.257  21.029  1.00  0.00           C  
ATOM   2188  N   ASN A1420      51.658  17.970  20.479  1.00  0.00           N  
ATOM   2189  CA  ASN A1420      52.991  17.946  19.922  1.00  0.00           C  
ATOM   2190  C   ASN A1420      53.864  17.129  20.868  1.00  0.00           C  
ATOM   2191  O   ASN A1420      54.619  16.266  20.428  1.00  0.00           O  
ATOM   2192  CB  ASN A1420      53.533  19.368  19.816  1.00  0.00           C  
ATOM   2193  CG  ASN A1420      54.383  19.578  18.592  1.00  0.00           C  
ATOM   2194  OD1 ASN A1420      54.961  18.645  18.050  1.00  0.00           O  
ATOM   2195  ND2 ASN A1420      54.447  20.813  18.135  1.00  0.00           N  
ATOM   2196  N   LEU A1421      53.708  17.359  22.174  1.00  0.00           N  
ATOM   2197  CA  LEU A1421      54.501  16.657  23.183  1.00  0.00           C  
ATOM   2198  C   LEU A1421      54.292  15.152  23.202  1.00  0.00           C  
ATOM   2199  O   LEU A1421      55.231  14.394  23.467  1.00  0.00           O  
ATOM   2200  CB  LEU A1421      54.247  17.229  24.575  1.00  0.00           C  
ATOM   2201  CG  LEU A1421      55.335  16.825  25.578  1.00  0.00           C  
ATOM   2202  CD1 LEU A1421      56.668  17.335  25.069  1.00  0.00           C  
ATOM   2203  CD2 LEU A1421      55.044  17.379  26.967  1.00  0.00           C  
ATOM   2204  N   LEU A1422      53.049  14.730  22.985  1.00  0.00           N  
ATOM   2205  CA  LEU A1422      52.703  13.311  22.932  1.00  0.00           C  
ATOM   2206  C   LEU A1422      53.416  12.702  21.726  1.00  0.00           C  
ATOM   2207  O   LEU A1422      53.914  11.572  21.775  1.00  0.00           O  
ATOM   2208  CB  LEU A1422      51.191  13.145  22.766  1.00  0.00           C  
ATOM   2209  CG  LEU A1422      50.320  13.444  23.984  1.00  0.00           C  
ATOM   2210  CD1 LEU A1422      48.890  13.698  23.561  1.00  0.00           C  
ATOM   2211  CD2 LEU A1422      50.392  12.264  24.943  1.00  0.00           C  
ATOM   2212  N   VAL A1423      53.488  13.491  20.657  1.00  0.00           N  
ATOM   2213  CA  VAL A1423      54.128  13.086  19.417  1.00  0.00           C  
ATOM   2214  C   VAL A1423      55.640  13.127  19.531  1.00  0.00           C  
ATOM   2215  O   VAL A1423      56.305  12.169  19.155  1.00  0.00           O  
ATOM   2216  CB  VAL A1423      53.684  13.980  18.257  1.00  0.00           C  
ATOM   2217  CG1 VAL A1423      54.551  13.717  17.047  1.00  0.00           C  
ATOM   2218  CG2 VAL A1423      52.215  13.728  17.934  1.00  0.00           C  
ATOM   2219  N   THR A1424      56.169  14.204  20.103  1.00  0.00           N  
ATOM   2220  CA  THR A1424      57.610  14.386  20.273  1.00  0.00           C  
ATOM   2221  C   THR A1424      58.225  13.386  21.256  1.00  0.00           C  
ATOM   2222  O   THR A1424      59.304  12.857  21.024  1.00  0.00           O  
ATOM   2223  CB  THR A1424      57.937  15.807  20.768  1.00  0.00           C  
ATOM   2224  OG1 THR A1424      57.331  16.768  19.904  1.00  0.00           O  
ATOM   2225  CG2 THR A1424      59.416  16.043  20.756  1.00  0.00           C  
ATOM   2226  N   ASP A1425      57.556  13.151  22.372  1.00  0.00           N  
ATOM   2227  CA  ASP A1425      58.072  12.220  23.347  1.00  0.00           C  
ATOM   2228  C   ASP A1425      57.744  10.785  23.031  1.00  0.00           C  
ATOM   2229  O   ASP A1425      58.051   9.899  23.801  1.00  0.00           O  
ATOM   2230  CB  ASP A1425      57.558  12.589  24.720  1.00  0.00           C  
ATOM   2231  CG  ASP A1425      58.087  13.908  25.183  1.00  0.00           C  
ATOM   2232  OD1 ASP A1425      59.238  14.242  24.822  1.00  0.00           O  
ATOM   2233  OD2 ASP A1425      57.357  14.608  25.903  1.00  0.00           O  
ATOM   2234  N   LYS A1427      57.044  10.570  21.934  1.00  0.00           N  
ATOM   2235  CA  LYS A1427      56.688   9.235  21.489  1.00  0.00           C  
ATOM   2236  C   LYS A1427      55.733   8.430  22.342  1.00  0.00           C  
ATOM   2237  O   LYS A1427      55.908   7.220  22.472  1.00  0.00           O  
ATOM   2238  CB  LYS A1427      57.946   8.406  21.209  1.00  0.00           C  
ATOM   2239  CG  LYS A1427      58.730   8.847  19.980  1.00  0.00           C  
ATOM   2240  CD  LYS A1427      57.836   8.849  18.725  1.00  0.00           C  
ATOM   2241  CE  LYS A1427      57.382   7.434  18.295  1.00  0.00           C  
ATOM   2242  NZ  LYS A1427      58.488   6.631  17.687  1.00  0.00           N  
ATOM   2243  N   HIS A1428      54.689   9.068  22.871  1.00  0.00           N  
ATOM   2244  CA  HIS A1428      53.697   8.349  23.684  1.00  0.00           C  
ATOM   2245  C   HIS A1428      52.475   7.905  22.854  1.00  0.00           C  
ATOM   2246  O   HIS A1428      51.526   7.308  23.379  1.00  0.00           O  
ATOM   2247  CB  HIS A1428      53.288   9.156  24.917  1.00  0.00           C  
ATOM   2248  CG  HIS A1428      54.432   9.462  25.830  1.00  0.00           C  
ATOM   2249  ND1 HIS A1428      54.743  10.741  26.240  1.00  0.00           N  
ATOM   2250  CD2 HIS A1428      55.366   8.655  26.384  1.00  0.00           C  
ATOM   2251  CE1 HIS A1428      55.817  10.709  27.009  1.00  0.00           C  
ATOM   2252  NE2 HIS A1428      56.215   9.455  27.112  1.00  0.00           N  
ATOM   2253  N   VAL A1433      52.538   8.169  21.550  1.00  0.00           N  
ATOM   2254  CA  VAL A1433      51.512   7.799  20.584  1.00  0.00           C  
ATOM   2255  C   VAL A1433      52.301   7.611  19.287  1.00  0.00           C  
ATOM   2256  O   VAL A1433      53.372   8.192  19.134  1.00  0.00           O  
ATOM   2257  CB  VAL A1433      50.481   8.921  20.373  1.00  0.00           C  
ATOM   2258  CG1 VAL A1433      49.476   8.951  21.507  1.00  0.00           C  
ATOM   2259  CG2 VAL A1433      51.184  10.263  20.253  1.00  0.00           C  
ATOM   2260  N   GLU A1434      51.798   6.802  18.358  1.00  0.00           N  
ATOM   2261  CA  GLU A1434      52.515   6.571  17.101  1.00  0.00           C  
ATOM   2262  C   GLU A1434      52.837   7.848  16.312  1.00  0.00           C  
ATOM   2263  O   GLU A1434      53.925   7.992  15.764  1.00  0.00           O  
ATOM   2264  CB  GLU A1434      51.785   5.534  16.253  1.00  0.00           C  
ATOM   2265  CG  GLU A1434      51.981   4.121  16.799  1.00  0.00           C  
ATOM   2266  CD  GLU A1434      50.762   3.224  16.615  1.00  0.00           C  
ATOM   2267  OE1 GLU A1434      50.393   2.969  15.453  1.00  0.00           O  
ATOM   2268  OE2 GLU A1434      50.179   2.770  17.631  1.00  0.00           O  
ATOM   2269  N   GLY A1435      51.915   8.794  16.282  1.00  0.00           N  
ATOM   2270  CA  GLY A1435      52.179  10.032  15.582  1.00  0.00           C  
ATOM   2271  C   GLY A1435      50.932  10.859  15.680  1.00  0.00           C  
ATOM   2272  O   GLY A1435      50.007  10.496  16.405  1.00  0.00           O  
ATOM   2273  N   TRP A1440      50.874  11.946  14.921  1.00  0.00           N  
ATOM   2274  CA  TRP A1440      49.709  12.815  14.940  1.00  0.00           C  
ATOM   2275  C   TRP A1440      48.495  12.028  14.524  1.00  0.00           C  
ATOM   2276  O   TRP A1440      47.387  12.327  14.964  1.00  0.00           O  
ATOM   2277  CB  TRP A1440      49.901  14.006  14.003  1.00  0.00           C  
ATOM   2278  CG  TRP A1440      50.864  15.040  14.489  1.00  0.00           C  
ATOM   2279  CD1 TRP A1440      52.214  15.087  14.248  1.00  0.00           C  
ATOM   2280  CD2 TRP A1440      50.559  16.192  15.282  1.00  0.00           C  
ATOM   2281  NE1 TRP A1440      52.763  16.202  14.844  1.00  0.00           N  
ATOM   2282  CE2 TRP A1440      51.767  16.896  15.488  1.00  0.00           C  
ATOM   2283  CE3 TRP A1440      49.382  16.705  15.834  1.00  0.00           C  
ATOM   2284  CZ2 TRP A1440      51.835  18.075  16.216  1.00  0.00           C  
ATOM   2285  CZ3 TRP A1440      49.446  17.883  16.558  1.00  0.00           C  
ATOM   2286  CH2 TRP A1440      50.667  18.552  16.743  1.00  0.00           C  
ATOM   2287  N   ASP A1441      48.699  11.012  13.687  1.00  0.00           N  
ATOM   2288  CA  ASP A1441      47.586  10.188  13.214  1.00  0.00           C  
ATOM   2289  C   ASP A1441      47.290   8.934  14.031  1.00  0.00           C  
ATOM   2290  O   ASP A1441      46.596   8.043  13.559  1.00  0.00           O  
ATOM   2291  CB  ASP A1441      47.759   9.812  11.742  1.00  0.00           C  
ATOM   2292  CG  ASP A1441      49.060   9.108  11.469  1.00  0.00           C  
ATOM   2293  OD1 ASP A1441      49.708   9.439  10.450  1.00  0.00           O  
ATOM   2294  OD2 ASP A1441      49.443   8.224  12.261  1.00  0.00           O  
ATOM   2295  N   ASP A1442      47.827   8.860  15.243  1.00  0.00           N  
ATOM   2296  CA  ASP A1442      47.599   7.715  16.107  1.00  0.00           C  
ATOM   2297  C   ASP A1442      46.096   7.679  16.342  1.00  0.00           C  
ATOM   2298  O   ASP A1442      45.493   8.681  16.690  1.00  0.00           O  
ATOM   2299  CB  ASP A1442      48.358   7.910  17.422  1.00  0.00           C  
ATOM   2300  CG  ASP A1442      48.202   6.736  18.376  1.00  0.00           C  
ATOM   2301  OD1 ASP A1442      47.282   6.767  19.214  1.00  0.00           O  
ATOM   2302  OD2 ASP A1442      49.015   5.792  18.309  1.00  0.00           O  
ATOM   2303  N   PRO A1450      45.476   6.507  16.200  1.00  0.00           N  
ATOM   2304  CA  PRO A1450      44.026   6.418  16.403  1.00  0.00           C  
ATOM   2305  C   PRO A1450      43.451   6.924  17.724  1.00  0.00           C  
ATOM   2306  O   PRO A1450      42.236   7.083  17.836  1.00  0.00           O  
ATOM   2307  CB  PRO A1450      43.759   4.936  16.212  1.00  0.00           C  
ATOM   2308  CG  PRO A1450      44.772   4.552  15.178  1.00  0.00           C  
ATOM   2309  CD  PRO A1450      46.012   5.238  15.675  1.00  0.00           C  
ATOM   2310  N   ARG A1452      44.296   7.150  18.731  1.00  0.00           N  
ATOM   2311  CA  ARG A1452      43.821   7.635  20.040  1.00  0.00           C  
ATOM   2312  C   ARG A1452      43.889   9.142  20.086  1.00  0.00           C  
ATOM   2313  O   ARG A1452      43.513   9.742  21.077  1.00  0.00           O  
ATOM   2314  CB  ARG A1452      44.709   7.156  21.186  1.00  0.00           C  
ATOM   2315  CG  ARG A1452      45.087   5.703  21.211  1.00  0.00           C  
ATOM   2316  CD  ARG A1452      46.251   5.620  22.151  1.00  0.00           C  
ATOM   2317  NE  ARG A1452      47.205   4.569  21.834  1.00  0.00           N  
ATOM   2318  CZ  ARG A1452      48.522   4.739  21.831  1.00  0.00           C  
ATOM   2319  NH1 ARG A1452      49.044   5.916  22.105  1.00  0.00           N  
ATOM   2320  NH2 ARG A1452      49.327   3.709  21.629  1.00  0.00           N  
ATOM   2321  N   MET A1455      44.478   9.735  19.056  1.00  0.00           N  
ATOM   2322  CA  MET A1455      44.646  11.176  18.971  1.00  0.00           C  
ATOM   2323  C   MET A1455      43.369  11.842  18.507  1.00  0.00           C  
ATOM   2324  O   MET A1455      42.613  11.263  17.729  1.00  0.00           O  
ATOM   2325  CB  MET A1455      45.776  11.498  18.007  1.00  0.00           C  
ATOM   2326  CG  MET A1455      47.134  11.298  18.595  1.00  0.00           C  
ATOM   2327  SD  MET A1455      47.531  12.569  19.775  1.00  0.00           S  
ATOM   2328  CE  MET A1455      48.684  13.559  18.721  1.00  0.00           C  
ATOM   2329  N   PRO A1456      43.113  13.071  18.981  1.00  0.00           N  
ATOM   2330  CA  PRO A1456      41.930  13.872  18.647  1.00  0.00           C  
ATOM   2331  C   PRO A1456      42.128  14.658  17.337  1.00  0.00           C  
ATOM   2332  O   PRO A1456      41.332  15.509  16.975  1.00  0.00           O  
ATOM   2333  CB  PRO A1456      41.800  14.783  19.860  1.00  0.00           C  
ATOM   2334  CG  PRO A1456      43.220  15.076  20.206  1.00  0.00           C  
ATOM   2335  CD  PRO A1456      43.939  13.741  20.006  1.00  0.00           C  
ATOM   2336  N   THR A1457      43.206  14.365  16.627  1.00  0.00           N  
ATOM   2337  CA  THR A1457      43.480  15.028  15.372  1.00  0.00           C  
ATOM   2338  C   THR A1457      42.481  14.473  14.380  1.00  0.00           C  
ATOM   2339  O   THR A1457      41.903  13.427  14.633  1.00  0.00           O  
ATOM   2340  CB  THR A1457      44.853  14.653  14.883  1.00  0.00           C  
ATOM   2341  OG1 THR A1457      44.938  13.230  14.831  1.00  0.00           O  
ATOM   2342  CG2 THR A1457      45.904  15.168  15.816  1.00  0.00           C  
ATOM   2343  N   ILE A1458      42.281  15.161  13.252  1.00  0.00           N  
ATOM   2344  CA  ILE A1458      41.351  14.688  12.213  1.00  0.00           C  
ATOM   2345  C   ILE A1458      41.914  13.404  11.602  1.00  0.00           C  
ATOM   2346  O   ILE A1458      41.173  12.452  11.351  1.00  0.00           O  
ATOM   2347  CB  ILE A1458      41.153  15.722  11.075  1.00  0.00           C  
ATOM   2348  CG1 ILE A1458      40.455  16.986  11.601  1.00  0.00           C  
ATOM   2349  CG2 ILE A1458      40.404  15.092   9.909  1.00  0.00           C  
ATOM   2350  CD1 ILE A1458      39.178  16.726  12.394  1.00  0.00           C  
ATOM   2351  N   SER A1459      43.230  13.370  11.401  1.00  0.00           N  
ATOM   2352  CA  SER A1459      43.874  12.207  10.830  1.00  0.00           C  
ATOM   2353  C   SER A1459      43.813  10.980  11.758  1.00  0.00           C  
ATOM   2354  O   SER A1459      43.599   9.847  11.299  1.00  0.00           O  
ATOM   2355  CB  SER A1459      45.305  12.539  10.402  1.00  0.00           C  
ATOM   2356  OG  SER A1459      46.058  13.164  11.417  1.00  0.00           O  
ATOM   2357  N   GLY A1460      43.951  11.214  13.060  1.00  0.00           N  
ATOM   2358  CA  GLY A1460      43.886  10.131  14.021  1.00  0.00           C  
ATOM   2359  C   GLY A1460      42.461   9.643  14.059  1.00  0.00           C  
ATOM   2360  O   GLY A1460      42.225   8.449  13.987  1.00  0.00           O  
ATOM   2361  N   LEU A1461      41.504  10.567  14.129  1.00  0.00           N  
ATOM   2362  CA  LEU A1461      40.079  10.217  14.151  1.00  0.00           C  
ATOM   2363  C   LEU A1461      39.736   9.423  12.898  1.00  0.00           C  
ATOM   2364  O   LEU A1461      38.925   8.501  12.939  1.00  0.00           O  
ATOM   2365  CB  LEU A1461      39.211  11.480  14.220  1.00  0.00           C  
ATOM   2366  CG  LEU A1461      38.966  12.138  15.590  1.00  0.00           C  
ATOM   2367  CD1 LEU A1461      38.118  13.401  15.458  1.00  0.00           C  
ATOM   2368  CD2 LEU A1461      38.274  11.145  16.519  1.00  0.00           C  
ATOM   2369  N   ARG A1462      40.391   9.782  11.795  1.00  0.00           N  
ATOM   2370  CA  ARG A1462      40.209   9.137  10.498  1.00  0.00           C  
ATOM   2371  C   ARG A1462      40.807   7.735  10.499  1.00  0.00           C  
ATOM   2372  O   ARG A1462      40.146   6.775  10.122  1.00  0.00           O  
ATOM   2373  CB  ARG A1462      40.831   9.991   9.381  1.00  0.00           C  
ATOM   2374  CG  ARG A1462      40.971   9.281   8.044  1.00  0.00           C  
ATOM   2375  CD  ARG A1462      41.378  10.241   6.930  1.00  0.00           C  
ATOM   2376  NE  ARG A1462      42.711  10.828   7.100  1.00  0.00           N  
ATOM   2377  CZ  ARG A1462      42.970  12.136   7.118  1.00  0.00           C  
ATOM   2378  NH1 ARG A1462      41.996  13.022   6.996  1.00  0.00           N  
ATOM   2379  NH2 ARG A1462      44.223  12.562   7.199  1.00  0.00           N  
ATOM   2380  N   ARG A1463      42.050   7.612  10.944  1.00  0.00           N  
ATOM   2381  CA  ARG A1463      42.706   6.311  10.999  1.00  0.00           C  
ATOM   2382  C   ARG A1463      41.924   5.389  11.924  1.00  0.00           C  
ATOM   2383  O   ARG A1463      41.796   4.205  11.664  1.00  0.00           O  
ATOM   2384  CB  ARG A1463      44.147   6.465  11.484  1.00  0.00           C  
ATOM   2385  CG  ARG A1463      44.908   5.166  11.615  1.00  0.00           C  
ATOM   2386  CD  ARG A1463      46.388   5.431  11.812  1.00  0.00           C  
ATOM   2387  NE  ARG A1463      47.012   4.298  12.473  1.00  0.00           N  
ATOM   2388  CZ  ARG A1463      48.249   4.291  12.956  1.00  0.00           C  
ATOM   2389  NH1 ARG A1463      49.031   5.358  12.861  1.00  0.00           N  
ATOM   2390  NH2 ARG A1463      48.704   3.202  13.549  1.00  0.00           N  
ATOM   2391  N   ARG A1464      41.368   5.969  12.978  1.00  0.00           N  
ATOM   2392  CA  ARG A1464      40.577   5.258  13.970  1.00  0.00           C  
ATOM   2393  C   ARG A1464      39.325   4.691  13.337  1.00  0.00           C  
ATOM   2394  O   ARG A1464      38.791   3.696  13.811  1.00  0.00           O  
ATOM   2395  CB  ARG A1464      40.189   6.224  15.095  1.00  0.00           C  
ATOM   2396  CG  ARG A1464      39.262   5.676  16.170  1.00  0.00           C  
ATOM   2397  CD  ARG A1464      39.982   4.818  17.186  1.00  0.00           C  
ATOM   2398  NE  ARG A1464      39.101   4.534  18.315  1.00  0.00           N  
ATOM   2399  CZ  ARG A1464      39.321   4.955  19.558  1.00  0.00           C  
ATOM   2400  NH1 ARG A1464      40.392   5.666  19.834  1.00  0.00           N  
ATOM   2401  NH2 ARG A1464      38.450   4.696  20.522  1.00  0.00           N  
ATOM   2402  N   GLY A1465      38.837   5.331  12.282  1.00  0.00           N  
ATOM   2403  CA  GLY A1465      37.642   4.827  11.631  1.00  0.00           C  
ATOM   2404  C   GLY A1465      36.456   5.765  11.574  1.00  0.00           C  
ATOM   2405  O   GLY A1465      35.348   5.349  11.231  1.00  0.00           O  
ATOM   2406  N   TYR A1467      36.669   7.032  11.917  1.00  0.00           N  
ATOM   2407  CA  TYR A1467      35.591   8.005  11.865  1.00  0.00           C  
ATOM   2408  C   TYR A1467      35.343   8.439  10.432  1.00  0.00           C  
ATOM   2409  O   TYR A1467      36.271   8.536   9.620  1.00  0.00           O  
ATOM   2410  CB  TYR A1467      35.899   9.240  12.716  1.00  0.00           C  
ATOM   2411  CG  TYR A1467      35.567   9.064  14.166  1.00  0.00           C  
ATOM   2412  CD1 TYR A1467      36.394   8.315  14.989  1.00  0.00           C  
ATOM   2413  CD2 TYR A1467      34.392   9.598  14.708  1.00  0.00           C  
ATOM   2414  CE1 TYR A1467      36.064   8.088  16.311  1.00  0.00           C  
ATOM   2415  CE2 TYR A1467      34.050   9.377  16.032  1.00  0.00           C  
ATOM   2416  CZ  TYR A1467      34.894   8.615  16.828  1.00  0.00           C  
ATOM   2417  OH  TYR A1467      34.584   8.337  18.136  1.00  0.00           O  
ATOM   2418  N   THR A1506      34.083   8.726  10.146  1.00  0.00           N  
ATOM   2419  CA  THR A1506      33.673   9.180   8.838  1.00  0.00           C  
ATOM   2420  C   THR A1506      33.615  10.707   8.867  1.00  0.00           C  
ATOM   2421  O   THR A1506      33.034  11.281   9.788  1.00  0.00           O  
ATOM   2422  CB  THR A1506      32.276   8.643   8.533  1.00  0.00           C  
ATOM   2423  OG1 THR A1506      31.353   9.133   9.516  1.00  0.00           O  
ATOM   2424  CG2 THR A1506      32.279   7.128   8.586  1.00  0.00           C  
ATOM   2425  N   ALA A1507      34.192  11.373   7.872  1.00  0.00           N  
ATOM   2426  CA  ALA A1507      34.145  12.838   7.831  1.00  0.00           C  
ATOM   2427  C   ALA A1507      32.710  13.309   8.089  1.00  0.00           C  
ATOM   2428  O   ALA A1507      32.469  14.320   8.741  1.00  0.00           O  
ATOM   2429  CB  ALA A1507      34.623  13.332   6.498  1.00  0.00           C  
ATOM   2430  N   ALA A1508      31.756  12.499   7.656  1.00  0.00           N  
ATOM   2431  CA  ALA A1508      30.351  12.798   7.829  1.00  0.00           C  
ATOM   2432  C   ALA A1508      29.913  12.794   9.280  1.00  0.00           C  
ATOM   2433  O   ALA A1508      29.073  13.599   9.660  1.00  0.00           O  
ATOM   2434  CB  ALA A1508      29.528  11.825   7.032  1.00  0.00           C  
ATOM   2435  N   SER A1509      30.444  11.871  10.079  1.00  0.00           N  
ATOM   2436  CA  SER A1509      30.085  11.783  11.504  1.00  0.00           C  
ATOM   2437  C   SER A1509      30.675  12.934  12.316  1.00  0.00           C  
ATOM   2438  O   SER A1509      30.096  13.353  13.336  1.00  0.00           O  
ATOM   2439  CB  SER A1509      30.538  10.460  12.106  1.00  0.00           C  
ATOM   2440  OG  SER A1509      31.935  10.289  11.965  1.00  0.00           O  
ATOM   2441  N   ILE A1510      31.843  13.413  11.879  1.00  0.00           N  
ATOM   2442  CA  ILE A1510      32.515  14.540  12.519  1.00  0.00           C  
ATOM   2443  C   ILE A1510      31.693  15.811  12.227  1.00  0.00           C  
ATOM   2444  O   ILE A1510      31.447  16.621  13.112  1.00  0.00           O  
ATOM   2445  CB  ILE A1510      33.969  14.654  12.013  1.00  0.00           C  
ATOM   2446  CG1 ILE A1510      34.776  13.452  12.533  1.00  0.00           C  
ATOM   2447  CG2 ILE A1510      34.578  15.987  12.428  1.00  0.00           C  
ATOM   2448  CD1 ILE A1510      36.134  13.217  11.850  1.00  0.00           C  
ATOM   2449  N   ARG A1511      31.190  15.931  11.003  1.00  0.00           N  
ATOM   2450  CA  ARG A1511      30.365  17.073  10.628  1.00  0.00           C  
ATOM   2451  C   ARG A1511      29.034  17.072  11.381  1.00  0.00           C  
ATOM   2452  O   ARG A1511      28.514  18.123  11.739  1.00  0.00           O  
ATOM   2453  CB  ARG A1511      30.123  17.084   9.124  1.00  0.00           C  
ATOM   2454  CG  ARG A1511      31.347  17.426   8.329  1.00  0.00           C  
ATOM   2455  CD  ARG A1511      30.981  17.727   6.903  1.00  0.00           C  
ATOM   2456  NE  ARG A1511      31.184  16.582   6.021  1.00  0.00           N  
ATOM   2457  CZ  ARG A1511      30.209  15.812   5.565  1.00  0.00           C  
ATOM   2458  NH1 ARG A1511      28.947  16.045   5.897  1.00  0.00           N  
ATOM   2459  NH2 ARG A1511      30.503  14.804   4.773  1.00  0.00           N  
ATOM   2460  N   GLU A1516      28.471  15.895  11.620  1.00  0.00           N  
ATOM   2461  CA  GLU A1516      27.221  15.811  12.376  1.00  0.00           C  
ATOM   2462  C   GLU A1516      27.525  16.223  13.802  1.00  0.00           C  
ATOM   2463  O   GLU A1516      26.709  16.882  14.451  1.00  0.00           O  
ATOM   2464  CB  GLU A1516      26.664  14.385  12.380  1.00  0.00           C  
ATOM   2465  CG  GLU A1516      25.507  14.149  13.355  1.00  0.00           C  
ATOM   2466  CD  GLU A1516      24.236  14.949  13.035  1.00  0.00           C  
ATOM   2467  OE1 GLU A1516      24.117  15.508  11.917  1.00  0.00           O  
ATOM   2468  OE2 GLU A1516      23.339  15.004  13.909  1.00  0.00           O  
ATOM   2469  N   PHE A1517      28.705  15.827  14.283  1.00  0.00           N  
ATOM   2470  CA  PHE A1517      29.135  16.154  15.639  1.00  0.00           C  
ATOM   2471  C   PHE A1517      29.119  17.667  15.820  1.00  0.00           C  
ATOM   2472  O   PHE A1517      28.501  18.195  16.759  1.00  0.00           O  
ATOM   2473  CB  PHE A1517      30.540  15.612  15.900  1.00  0.00           C  
ATOM   2474  CG  PHE A1517      31.096  15.982  17.252  1.00  0.00           C  
ATOM   2475  CD1 PHE A1517      30.436  15.615  18.423  1.00  0.00           C  
ATOM   2476  CD2 PHE A1517      32.312  16.647  17.357  1.00  0.00           C  
ATOM   2477  CE1 PHE A1517      30.985  15.898  19.685  1.00  0.00           C  
ATOM   2478  CE2 PHE A1517      32.864  16.933  18.602  1.00  0.00           C  
ATOM   2479  CZ  PHE A1517      32.196  16.554  19.767  1.00  0.00           C  
ATOM   2480  N   CYS A1518      29.783  18.358  14.898  1.00  0.00           N  
ATOM   2481  CA  CYS A1518      29.861  19.805  14.923  1.00  0.00           C  
ATOM   2482  C   CYS A1518      28.463  20.411  14.801  1.00  0.00           C  
ATOM   2483  O   CYS A1518      28.133  21.375  15.498  1.00  0.00           O  
ATOM   2484  CB  CYS A1518      30.813  20.272  13.828  1.00  0.00           C  
ATOM   2485  SG  CYS A1518      32.512  19.701  14.160  1.00  0.00           S  
ATOM   2486  N   LYS A1527      27.609  19.787  13.996  1.00  0.00           N  
ATOM   2487  CA  LYS A1527      26.239  20.259  13.828  1.00  0.00           C  
ATOM   2488  C   LYS A1527      25.490  20.116  15.167  1.00  0.00           C  
ATOM   2489  O   LYS A1527      24.722  20.998  15.554  1.00  0.00           O  
ATOM   2490  CB  LYS A1527      25.559  19.445  12.734  1.00  0.00           C  
ATOM   2491  CG  LYS A1527      24.403  20.121  12.026  1.00  0.00           C  
ATOM   2492  CD  LYS A1527      24.049  19.370  10.712  1.00  0.00           C  
ATOM   2493  CE  LYS A1527      22.768  19.926  10.058  1.00  0.00           C  
ATOM   2494  NZ  LYS A1527      22.228  19.114   8.921  1.00  0.00           N  
ATOM   2495  N   ARG A1528      25.768  19.039  15.897  1.00  0.00           N  
ATOM   2496  CA  ARG A1528      25.132  18.774  17.185  1.00  0.00           C  
ATOM   2497  C   ARG A1528      25.586  19.630  18.363  1.00  0.00           C  
ATOM   2498  O   ARG A1528      24.764  20.021  19.198  1.00  0.00           O  
ATOM   2499  CB  ARG A1528      25.345  17.327  17.586  1.00  0.00           C  
ATOM   2500  CG  ARG A1528      24.595  16.319  16.775  1.00  0.00           C  
ATOM   2501  CD  ARG A1528      24.854  14.938  17.334  1.00  0.00           C  
ATOM   2502  NE  ARG A1528      24.196  13.896  16.557  1.00  0.00           N  
ATOM   2503  CZ  ARG A1528      24.078  12.638  16.962  1.00  0.00           C  
ATOM   2504  NH1 ARG A1528      24.578  12.271  18.138  1.00  0.00           N  
ATOM   2505  NH2 ARG A1528      23.450  11.753  16.200  1.00  0.00           N  
ATOM   2506  N   ILE A1549      26.892  19.863  18.481  1.00  0.00           N  
ATOM   2507  CA  ILE A1549      27.419  20.639  19.606  1.00  0.00           C  
ATOM   2508  C   ILE A1549      27.143  22.148  19.652  1.00  0.00           C  
ATOM   2509  O   ILE A1549      27.261  22.763  20.709  1.00  0.00           O  
ATOM   2510  CB  ILE A1549      28.911  20.344  19.846  1.00  0.00           C  
ATOM   2511  CG1 ILE A1549      29.760  20.710  18.631  1.00  0.00           C  
ATOM   2512  CG2 ILE A1549      29.087  18.881  20.135  1.00  0.00           C  
ATOM   2513  CD1 ILE A1549      31.261  20.686  18.923  1.00  0.00           C  
ATOM   2514  N   GLY A1563      26.802  22.746  18.514  1.00  0.00           N  
ATOM   2515  CA  GLY A1563      26.484  24.168  18.482  1.00  0.00           C  
ATOM   2516  C   GLY A1563      27.634  25.161  18.472  1.00  0.00           C  
ATOM   2517  O   GLY A1563      28.796  24.776  18.496  1.00  0.00           O  
ATOM   2518  N   VAL A1569      27.307  26.450  18.396  1.00  0.00           N  
ATOM   2519  CA  VAL A1569      28.308  27.517  18.392  1.00  0.00           C  
ATOM   2520  C   VAL A1569      27.797  28.604  19.337  1.00  0.00           C  
ATOM   2521  O   VAL A1569      26.800  29.252  19.048  1.00  0.00           O  
ATOM   2522  CB  VAL A1569      28.500  28.093  16.966  1.00  0.00           C  
ATOM   2523  CG1 VAL A1569      29.364  29.333  16.988  1.00  0.00           C  
ATOM   2524  CG2 VAL A1569      29.158  27.061  16.080  1.00  0.00           C  
ATOM   2525  N   THR A1594      28.424  28.760  20.497  1.00  0.00           N  
ATOM   2526  CA  THR A1594      27.986  29.781  21.450  1.00  0.00           C  
ATOM   2527  C   THR A1594      29.214  30.514  22.004  1.00  0.00           C  
ATOM   2528  O   THR A1594      30.315  30.395  21.472  1.00  0.00           O  
ATOM   2529  CB  THR A1594      27.246  29.145  22.690  1.00  0.00           C  
ATOM   2530  OG1 THR A1594      28.188  28.410  23.475  1.00  0.00           O  
ATOM   2531  CG2 THR A1594      26.109  28.213  22.288  1.00  0.00           C  
ATOM   2532  N   LYS A1596      29.014  31.287  23.066  1.00  0.00           N  
ATOM   2533  CA  LYS A1596      30.122  31.957  23.724  1.00  0.00           C  
ATOM   2534  C   LYS A1596      30.347  31.361  25.113  1.00  0.00           C  
ATOM   2535  O   LYS A1596      31.207  31.812  25.860  1.00  0.00           O  
ATOM   2536  CB  LYS A1596      29.902  33.451  23.807  1.00  0.00           C  
ATOM   2537  CG  LYS A1596      29.949  34.134  22.469  1.00  0.00           C  
ATOM   2538  CD  LYS A1596      29.843  35.615  22.663  1.00  0.00           C  
ATOM   2539  CE  LYS A1596      31.117  36.285  22.262  1.00  0.00           C  
ATOM   2540  NZ  LYS A1596      31.049  37.717  22.638  1.00  0.00           N  
ATOM   2541  N   GLN A1601      29.604  30.308  25.435  1.00  0.00           N  
ATOM   2542  CA  GLN A1601      29.756  29.638  26.711  1.00  0.00           C  
ATOM   2543  C   GLN A1601      30.862  28.613  26.609  1.00  0.00           C  
ATOM   2544  O   GLN A1601      30.869  27.803  25.686  1.00  0.00           O  
ATOM   2545  CB  GLN A1601      28.507  28.873  27.073  1.00  0.00           C  
ATOM   2546  CG  GLN A1601      27.262  29.672  27.227  1.00  0.00           C  
ATOM   2547  CD  GLN A1601      26.150  28.779  27.721  1.00  0.00           C  
ATOM   2548  OE1 GLN A1601      25.215  28.452  26.971  1.00  0.00           O  
ATOM   2549  NE2 GLN A1601      26.281  28.305  28.972  1.00  0.00           N  
ATOM   2550  N   ASP A1602      31.788  28.615  27.559  1.00  0.00           N  
ATOM   2551  CA  ASP A1602      32.847  27.622  27.531  1.00  0.00           C  
ATOM   2552  C   ASP A1602      32.160  26.283  27.765  1.00  0.00           C  
ATOM   2553  O   ASP A1602      31.172  26.217  28.485  1.00  0.00           O  
ATOM   2554  CB  ASP A1602      33.907  27.914  28.591  1.00  0.00           C  
ATOM   2555  CG  ASP A1602      34.759  29.129  28.243  1.00  0.00           C  
ATOM   2556  OD1 ASP A1602      35.108  29.312  27.050  1.00  0.00           O  
ATOM   2557  OD2 ASP A1602      35.071  29.904  29.171  1.00  0.00           O  
ATOM   2558  N   ASN A1603      32.662  25.227  27.138  1.00  0.00           N  
ATOM   2559  CA  ASN A1603      32.035  23.918  27.255  1.00  0.00           C  
ATOM   2560  C   ASN A1603      33.052  22.797  27.148  1.00  0.00           C  
ATOM   2561  O   ASN A1603      34.149  22.976  26.617  1.00  0.00           O  
ATOM   2562  CB  ASN A1603      31.084  23.746  26.094  1.00  0.00           C  
ATOM   2563  CG  ASN A1603      31.785  23.967  24.797  1.00  0.00           C  
ATOM   2564  OD1 ASN A1603      32.469  23.075  24.284  1.00  0.00           O  
ATOM   2565  ND2 ASN A1603      31.756  25.208  24.327  1.00  0.00           N  
ATOM   2566  N   THR A1604      32.632  21.616  27.583  1.00  0.00           N  
ATOM   2567  CA  THR A1604      33.464  20.440  27.513  1.00  0.00           C  
ATOM   2568  C   THR A1604      32.554  19.273  27.202  1.00  0.00           C  
ATOM   2569  O   THR A1604      31.846  18.760  28.069  1.00  0.00           O  
ATOM   2570  CB  THR A1604      34.240  20.236  28.801  1.00  0.00           C  
ATOM   2571  OG1 THR A1604      35.046  21.404  29.038  1.00  0.00           O  
ATOM   2572  CG2 THR A1604      35.136  19.009  28.701  1.00  0.00           C  
ATOM   2573  N   ILE A1613      32.538  18.921  25.925  1.00  0.00           N  
ATOM   2574  CA  ILE A1613      31.728  17.849  25.412  1.00  0.00           C  
ATOM   2575  C   ILE A1613      32.237  16.500  25.902  1.00  0.00           C  
ATOM   2576  O   ILE A1613      33.441  16.301  26.080  1.00  0.00           O  
ATOM   2577  CB  ILE A1613      31.703  17.911  23.865  1.00  0.00           C  
ATOM   2578  CG1 ILE A1613      30.781  19.029  23.410  1.00  0.00           C  
ATOM   2579  CG2 ILE A1613      31.145  16.625  23.247  1.00  0.00           C  
ATOM   2580  CD1 ILE A1613      31.176  20.343  23.861  1.00  0.00           C  
ATOM   2581  N   GLU A1614      31.301  15.592  26.165  1.00  0.00           N  
ATOM   2582  CA  GLU A1614      31.616  14.240  26.618  1.00  0.00           C  
ATOM   2583  C   GLU A1614      31.942  13.348  25.410  1.00  0.00           C  
ATOM   2584  O   GLU A1614      31.472  13.608  24.298  1.00  0.00           O  
ATOM   2585  CB  GLU A1614      30.418  13.655  27.363  1.00  0.00           C  
ATOM   2586  CG  GLU A1614      30.009  14.421  28.621  1.00  0.00           C  
ATOM   2587  CD  GLU A1614      28.698  13.914  29.216  1.00  0.00           C  
ATOM   2588  OE1 GLU A1614      27.877  13.356  28.450  1.00  0.00           O  
ATOM   2589  OE2 GLU A1614      28.490  14.071  30.444  1.00  0.00           O  
ATOM   2590  N   MET A1615      32.725  12.289  25.626  1.00  0.00           N  
ATOM   2591  CA  MET A1615      33.085  11.357  24.545  1.00  0.00           C  
ATOM   2592  C   MET A1615      31.836  10.676  24.004  1.00  0.00           C  
ATOM   2593  O   MET A1615      31.739  10.389  22.815  1.00  0.00           O  
ATOM   2594  CB  MET A1615      34.041  10.271  25.045  1.00  0.00           C  
ATOM   2595  CG  MET A1615      35.502  10.627  24.977  1.00  0.00           C  
ATOM   2596  SD  MET A1615      35.890  11.225  23.328  1.00  0.00           S  
ATOM   2597  CE  MET A1615      37.354  12.182  23.715  1.00  0.00           C  
ATOM   2598  N   ALA A1616      30.880  10.425  24.893  1.00  0.00           N  
ATOM   2599  CA  ALA A1616      29.620   9.780  24.536  1.00  0.00           C  
ATOM   2600  C   ALA A1616      28.944  10.428  23.336  1.00  0.00           C  
ATOM   2601  O   ALA A1616      28.380   9.734  22.482  1.00  0.00           O  
ATOM   2602  CB  ALA A1616      28.688   9.801  25.726  1.00  0.00           C  
ATOM   2603  N   SER A1617      29.027  11.757  23.269  1.00  0.00           N  
ATOM   2604  CA  SER A1617      28.428  12.526  22.185  1.00  0.00           C  
ATOM   2605  C   SER A1617      29.087  12.277  20.843  1.00  0.00           C  
ATOM   2606  O   SER A1617      28.401  12.136  19.839  1.00  0.00           O  
ATOM   2607  CB  SER A1617      28.475  14.014  22.486  1.00  0.00           C  
ATOM   2608  OG  SER A1617      27.762  14.729  21.486  1.00  0.00           O  
ATOM   2609  N   LEU A1619      30.414  12.282  20.806  1.00  0.00           N  
ATOM   2610  CA  LEU A1619      31.132  12.029  19.559  1.00  0.00           C  
ATOM   2611  C   LEU A1619      30.804  10.599  19.106  1.00  0.00           C  
ATOM   2612  O   LEU A1619      30.430  10.344  17.953  1.00  0.00           O  
ATOM   2613  CB  LEU A1619      32.629  12.124  19.810  1.00  0.00           C  
ATOM   2614  CG  LEU A1619      33.554  12.745  18.783  1.00  0.00           C  
ATOM   2615  CD1 LEU A1619      34.948  12.326  19.157  1.00  0.00           C  
ATOM   2616  CD2 LEU A1619      33.234  12.337  17.363  1.00  0.00           C  
ATOM   2617  N   GLU A1620      30.901   9.676  20.055  1.00  0.00           N  
ATOM   2618  CA  GLU A1620      30.648   8.273  19.803  1.00  0.00           C  
ATOM   2619  C   GLU A1620      29.264   8.022  19.248  1.00  0.00           C  
ATOM   2620  O   GLU A1620      29.098   7.225  18.329  1.00  0.00           O  
ATOM   2621  CB  GLU A1620      30.911   7.488  21.076  1.00  0.00           C  
ATOM   2622  CG  GLU A1620      32.316   7.766  21.566  1.00  0.00           C  
ATOM   2623  CD  GLU A1620      32.683   7.029  22.816  1.00  0.00           C  
ATOM   2624  OE1 GLU A1620      31.823   6.331  23.393  1.00  0.00           O  
ATOM   2625  OE2 GLU A1620      33.857   7.154  23.215  1.00  0.00           O  
ATOM   2626  N   SER A1621      28.274   8.718  19.779  1.00  0.00           N  
ATOM   2627  CA  SER A1621      26.923   8.573  19.285  1.00  0.00           C  
ATOM   2628  C   SER A1621      26.931   8.873  17.798  1.00  0.00           C  
ATOM   2629  O   SER A1621      26.313   8.159  17.013  1.00  0.00           O  
ATOM   2630  CB  SER A1621      25.995   9.555  19.981  1.00  0.00           C  
ATOM   2631  OG  SER A1621      24.738   9.580  19.336  1.00  0.00           O  
ATOM   2632  N   CYS A1622      27.675   9.898  17.404  1.00  0.00           N  
ATOM   2633  CA  CYS A1622      27.741  10.276  16.002  1.00  0.00           C  
ATOM   2634  C   CYS A1622      28.284   9.173  15.079  1.00  0.00           C  
ATOM   2635  O   CYS A1622      27.608   8.795  14.100  1.00  0.00           O  
ATOM   2636  CB  CYS A1622      28.520  11.592  15.833  1.00  0.00           C  
ATOM   2637  SG  CYS A1622      27.640  13.029  16.491  1.00  0.00           S  
ATOM   2638  N   ILE A1632      29.474   8.640  15.385  1.00  0.00           N  
ATOM   2639  CA  ILE A1632      30.052   7.585  14.539  1.00  0.00           C  
ATOM   2640  C   ILE A1632      29.196   6.322  14.572  1.00  0.00           C  
ATOM   2641  O   ILE A1632      29.008   5.675  13.544  1.00  0.00           O  
ATOM   2642  CB  ILE A1632      31.554   7.277  14.865  1.00  0.00           C  
ATOM   2643  CG1 ILE A1632      32.139   6.316  13.820  1.00  0.00           C  
ATOM   2644  CG2 ILE A1632      31.708   6.679  16.269  1.00  0.00           C  
ATOM   2645  CD1 ILE A1632      31.943   6.733  12.352  1.00  0.00           C  
ATOM   2646  N   ARG A1635      28.666   5.980  15.738  1.00  0.00           N  
ATOM   2647  CA  ARG A1635      27.792   4.820  15.847  1.00  0.00           C  
ATOM   2648  C   ARG A1635      26.562   5.000  14.951  1.00  0.00           C  
ATOM   2649  O   ARG A1635      26.209   4.104  14.186  1.00  0.00           O  
ATOM   2650  CB  ARG A1635      27.333   4.604  17.287  1.00  0.00           C  
ATOM   2651  CG  ARG A1635      28.322   3.860  18.156  1.00  0.00           C  
ATOM   2652  CD  ARG A1635      27.766   3.728  19.559  1.00  0.00           C  
ATOM   2653  NE  ARG A1635      28.722   3.105  20.466  1.00  0.00           N  
ATOM   2654  CZ  ARG A1635      29.095   3.626  21.627  1.00  0.00           C  
ATOM   2655  NH1 ARG A1635      28.596   4.786  22.031  1.00  0.00           N  
ATOM   2656  NH2 ARG A1635      29.978   2.985  22.381  1.00  0.00           N  
ATOM   2657  N   GLU A1636      25.930   6.166  15.024  1.00  0.00           N  
ATOM   2658  CA  GLU A1636      24.754   6.435  14.216  1.00  0.00           C  
ATOM   2659  C   GLU A1636      25.052   6.208  12.724  1.00  0.00           C  
ATOM   2660  O   GLU A1636      24.203   5.702  11.989  1.00  0.00           O  
ATOM   2661  CB  GLU A1636      24.257   7.862  14.467  1.00  0.00           C  
ATOM   2662  CG  GLU A1636      22.952   8.203  13.762  1.00  0.00           C  
ATOM   2663  CD  GLU A1636      22.437   9.601  14.085  1.00  0.00           C  
ATOM   2664  OE1 GLU A1636      22.875  10.573  13.428  1.00  0.00           O  
ATOM   2665  OE2 GLU A1636      21.577   9.724  14.986  1.00  0.00           O  
ATOM   2666  N   ASP A1637      26.271   6.523  12.297  1.00  0.00           N  
ATOM   2667  CA  ASP A1637      26.684   6.354  10.898  1.00  0.00           C  
ATOM   2668  C   ASP A1637      26.930   4.877  10.541  1.00  0.00           C  
ATOM   2669  O   ASP A1637      26.303   4.321   9.632  1.00  0.00           O  
ATOM   2670  CB  ASP A1637      27.962   7.187  10.653  1.00  0.00           C  
ATOM   2671  CG  ASP A1637      28.470   7.142   9.198  1.00  0.00           C  
ATOM   2672  OD1 ASP A1637      28.433   6.075   8.539  1.00  0.00           O  
ATOM   2673  OD2 ASP A1637      28.965   8.191   8.730  1.00  0.00           O  
ATOM   2674  N   LEU A1638      27.875   4.264  11.243  1.00  0.00           N  
ATOM   2675  CA  LEU A1638      28.261   2.878  11.018  1.00  0.00           C  
ATOM   2676  C   LEU A1638      27.196   1.830  11.299  1.00  0.00           C  
ATOM   2677  O   LEU A1638      27.230   0.736  10.734  1.00  0.00           O  
ATOM   2678  CB  LEU A1638      29.515   2.569  11.813  1.00  0.00           C  
ATOM   2679  CG  LEU A1638      30.823   2.964  11.148  1.00  0.00           C  
ATOM   2680  CD1 LEU A1638      30.670   4.134  10.202  1.00  0.00           C  
ATOM   2681  CD2 LEU A1638      31.810   3.244  12.232  1.00  0.00           C  
ATOM   2682  N   ASN A1639      26.264   2.165  12.180  1.00  0.00           N  
ATOM   2683  CA  ASN A1639      25.174   1.269  12.529  1.00  0.00           C  
ATOM   2684  C   ASN A1639      24.334   0.985  11.289  1.00  0.00           C  
ATOM   2685  O   ASN A1639      23.943  -0.149  11.033  1.00  0.00           O  
ATOM   2686  CB  ASN A1639      24.335   1.906  13.650  1.00  0.00           C  
ATOM   2687  CG  ASN A1639      22.909   1.388  13.702  1.00  0.00           C  
ATOM   2688  OD1 ASN A1639      22.610   0.391  14.360  1.00  0.00           O  
ATOM   2689  ND2 ASN A1639      22.010   2.101  13.043  1.00  0.00           N  
ATOM   2690  N   GLU A1640      24.125   2.012  10.481  1.00  0.00           N  
ATOM   2691  CA  GLU A1640      23.333   1.883   9.273  1.00  0.00           C  
ATOM   2692  C   GLU A1640      24.128   1.447   8.055  1.00  0.00           C  
ATOM   2693  O   GLU A1640      23.663   0.638   7.256  1.00  0.00           O  
ATOM   2694  CB  GLU A1640      22.664   3.215   8.949  1.00  0.00           C  
ATOM   2695  CG  GLU A1640      21.344   3.447   9.647  1.00  0.00           C  
ATOM   2696  CD  GLU A1640      20.181   3.555   8.670  1.00  0.00           C  
ATOM   2697  OE1 GLU A1640      20.395   3.360   7.449  1.00  0.00           O  
ATOM   2698  OE2 GLU A1640      19.045   3.833   9.123  1.00  0.00           O  
ATOM   2699  N   ASN A1641      25.343   1.962   7.935  1.00  0.00           N  
ATOM   2700  CA  ASN A1641      26.168   1.690   6.773  1.00  0.00           C  
ATOM   2701  C   ASN A1641      27.120   0.512   6.788  1.00  0.00           C  
ATOM   2702  O   ASN A1641      27.468   0.002   5.722  1.00  0.00           O  
ATOM   2703  CB  ASN A1641      26.961   2.948   6.419  1.00  0.00           C  
ATOM   2704  CG  ASN A1641      26.069   4.129   6.115  1.00  0.00           C  
ATOM   2705  OD1 ASN A1641      24.988   3.969   5.556  1.00  0.00           O  
ATOM   2706  ND2 ASN A1641      26.516   5.325   6.482  1.00  0.00           N  
ATOM   2707  N   ALA A1642      27.554   0.080   7.967  1.00  0.00           N  
ATOM   2708  CA  ALA A1642      28.526  -1.008   8.042  1.00  0.00           C  
ATOM   2709  C   ALA A1642      27.999  -2.435   7.938  1.00  0.00           C  
ATOM   2710  O   ALA A1642      26.992  -2.787   8.548  1.00  0.00           O  
ATOM   2711  CB  ALA A1642      29.393  -0.854   9.283  1.00  0.00           C  
ATOM   2712  N   PRO A1662      28.661  -3.262   7.117  1.00  0.00           N  
ATOM   2713  CA  PRO A1662      28.307  -4.668   6.905  1.00  0.00           C  
ATOM   2714  C   PRO A1662      28.846  -5.499   8.080  1.00  0.00           C  
ATOM   2715  O   PRO A1662      29.999  -5.317   8.518  1.00  0.00           O  
ATOM   2716  CB  PRO A1662      29.029  -5.005   5.601  1.00  0.00           C  
ATOM   2717  CG  PRO A1662      30.211  -4.071   5.594  1.00  0.00           C  
ATOM   2718  CD  PRO A1662      29.575  -2.792   6.060  1.00  0.00           C  
ATOM   2719  N   ARG A1663      28.009  -6.397   8.595  1.00  0.00           N  
ATOM   2720  CA  ARG A1663      28.379  -7.217   9.729  1.00  0.00           C  
ATOM   2721  C   ARG A1663      29.340  -8.313   9.374  1.00  0.00           C  
ATOM   2722  O   ARG A1663      29.487  -8.655   8.212  1.00  0.00           O  
ATOM   2723  CB  ARG A1663      27.144  -7.779  10.391  1.00  0.00           C  
ATOM   2724  CG  ARG A1663      26.344  -6.743  11.160  1.00  0.00           C  
ATOM   2725  CD  ARG A1663      25.599  -5.776  10.259  1.00  0.00           C  
ATOM   2726  NE  ARG A1663      25.916  -4.374  10.547  1.00  0.00           N  
ATOM   2727  CZ  ARG A1663      25.197  -3.565  11.326  1.00  0.00           C  
ATOM   2728  NH1 ARG A1663      24.108  -3.997  11.928  1.00  0.00           N  
ATOM   2729  NH2 ARG A1663      25.514  -2.287  11.428  1.00  0.00           N  
ATOM   2730  N   ALA A1664      30.071  -8.798  10.364  1.00  0.00           N  
ATOM   2731  CA  ALA A1664      31.031  -9.863  10.151  1.00  0.00           C  
ATOM   2732  C   ALA A1664      31.290 -10.529  11.486  1.00  0.00           C  
ATOM   2733  O   ALA A1664      30.791 -10.086  12.525  1.00  0.00           O  
ATOM   2734  CB  ALA A1664      32.327  -9.323   9.566  1.00  0.00           C  
ATOM   2735  N   MET A1665      32.061 -11.607  11.456  1.00  0.00           N  
ATOM   2736  CA  MET A1665      32.372 -12.343  12.666  1.00  0.00           C  
ATOM   2737  C   MET A1665      33.881 -12.363  12.957  1.00  0.00           C  
ATOM   2738  O   MET A1665      34.718 -12.626  12.081  1.00  0.00           O  
ATOM   2739  CB  MET A1665      31.837 -13.777  12.549  1.00  0.00           C  
ATOM   2740  CG  MET A1665      30.374 -13.889  12.114  1.00  0.00           C  
ATOM   2741  SD  MET A1665      29.139 -13.830  13.442  1.00  0.00           S  
ATOM   2742  CE  MET A1665      29.244 -15.416  13.996  1.00  0.00           C  
ATOM   2743  N   ALA A1666      34.225 -12.021  14.189  1.00  0.00           N  
ATOM   2744  CA  ALA A1666      35.609 -12.038  14.630  1.00  0.00           C  
ATOM   2745  C   ALA A1666      35.549 -12.403  16.098  1.00  0.00           C  
ATOM   2746  O   ALA A1666      34.497 -12.260  16.742  1.00  0.00           O  
ATOM   2747  CB  ALA A1666      36.263 -10.683  14.441  1.00  0.00           C  
ATOM   2748  N   VAL A1667      36.640 -12.960  16.602  1.00  0.00           N  
ATOM   2749  CA  VAL A1667      36.729 -13.346  17.998  1.00  0.00           C  
ATOM   2750  C   VAL A1667      38.045 -12.763  18.524  1.00  0.00           C  
ATOM   2751  O   VAL A1667      39.125 -13.109  18.018  1.00  0.00           O  
ATOM   2752  CB  VAL A1667      36.648 -14.900  18.143  1.00  0.00           C  
ATOM   2753  CG1 VAL A1667      37.062 -15.342  19.553  1.00  0.00           C  
ATOM   2754  CG2 VAL A1667      35.203 -15.387  17.829  1.00  0.00           C  
ATOM   2755  N   ILE A1668      37.938 -11.824  19.478  1.00  0.00           N  
ATOM   2756  CA  ILE A1668      39.108 -11.146  20.060  1.00  0.00           C  
ATOM   2757  C   ILE A1668      39.896 -12.049  21.019  1.00  0.00           C  
ATOM   2758  O   ILE A1668      41.133 -12.071  20.988  1.00  0.00           O  
ATOM   2759  CB  ILE A1668      38.728  -9.793  20.760  1.00  0.00           C  
ATOM   2760  CG1 ILE A1668      38.215  -8.754  19.750  1.00  0.00           C  
ATOM   2761  CG2 ILE A1668      39.945  -9.184  21.434  1.00  0.00           C  
ATOM   2762  CD1 ILE A1668      36.796  -8.918  19.320  1.00  0.00           C  
ATOM   2763  N   ASP A1669      39.188 -12.736  21.915  1.00  0.00           N  
ATOM   2764  CA  ASP A1669      39.828 -13.681  22.841  1.00  0.00           C  
ATOM   2765  C   ASP A1669      39.304 -15.051  22.423  1.00  0.00           C  
ATOM   2766  O   ASP A1669      38.117 -15.352  22.578  1.00  0.00           O  
ATOM   2767  CB  ASP A1669      39.499 -13.369  24.306  1.00  0.00           C  
ATOM   2768  CG  ASP A1669      40.571 -12.514  24.969  1.00  0.00           C  
ATOM   2769  OD1 ASP A1669      41.752 -12.932  24.953  1.00  0.00           O  
ATOM   2770  OD2 ASP A1669      40.245 -11.421  25.490  1.00  0.00           O  
ATOM   2771  N   PRO A1670      40.195 -15.916  21.927  1.00  0.00           N  
ATOM   2772  CA  PRO A1670      39.614 -17.196  21.524  1.00  0.00           C  
ATOM   2773  C   PRO A1670      39.900 -18.448  22.349  1.00  0.00           C  
ATOM   2774  O   PRO A1670      41.043 -18.740  22.715  1.00  0.00           O  
ATOM   2775  CB  PRO A1670      40.132 -17.337  20.097  1.00  0.00           C  
ATOM   2776  CG  PRO A1670      41.494 -16.728  20.182  1.00  0.00           C  
ATOM   2777  CD  PRO A1670      41.241 -15.486  20.981  1.00  0.00           C  
ATOM   2778  N   VAL A1671      38.847 -19.211  22.607  1.00  0.00           N  
ATOM   2779  CA  VAL A1671      38.980 -20.458  23.342  1.00  0.00           C  
ATOM   2780  C   VAL A1671      38.412 -21.534  22.390  1.00  0.00           C  
ATOM   2781  O   VAL A1671      37.360 -21.332  21.764  1.00  0.00           O  
ATOM   2782  CB  VAL A1671      38.242 -20.378  24.724  1.00  0.00           C  
ATOM   2783  CG1 VAL A1671      36.737 -20.518  24.572  1.00  0.00           C  
ATOM   2784  CG2 VAL A1671      38.800 -21.401  25.689  1.00  0.00           C  
ATOM   2785  N   LYS A1672      39.145 -22.625  22.188  1.00  0.00           N  
ATOM   2786  CA  LYS A1672      38.652 -23.654  21.273  1.00  0.00           C  
ATOM   2787  C   LYS A1672      37.406 -24.377  21.747  1.00  0.00           C  
ATOM   2788  O   LYS A1672      37.300 -24.750  22.908  1.00  0.00           O  
ATOM   2789  CB  LYS A1672      39.727 -24.685  20.933  1.00  0.00           C  
ATOM   2790  CG  LYS A1672      39.184 -25.788  20.026  1.00  0.00           C  
ATOM   2791  CD  LYS A1672      40.181 -26.216  18.981  1.00  0.00           C  
ATOM   2792  CE  LYS A1672      40.366 -25.174  17.893  1.00  0.00           C  
ATOM   2793  NZ  LYS A1672      41.430 -25.615  16.921  1.00  0.00           N  
ATOM   2794  N   LEU A1673      36.458 -24.566  20.845  1.00  0.00           N  
ATOM   2795  CA  LEU A1673      35.239 -25.276  21.177  1.00  0.00           C  
ATOM   2796  C   LEU A1673      35.116 -26.397  20.152  1.00  0.00           C  
ATOM   2797  O   LEU A1673      35.196 -26.143  18.947  1.00  0.00           O  
ATOM   2798  CB  LEU A1673      34.040 -24.333  21.111  1.00  0.00           C  
ATOM   2799  CG  LEU A1673      32.641 -24.933  21.272  1.00  0.00           C  
ATOM   2800  CD1 LEU A1673      31.679 -23.862  21.749  1.00  0.00           C  
ATOM   2801  CD2 LEU A1673      32.149 -25.549  19.957  1.00  0.00           C  
ATOM   2802  N   VAL A1684      34.975 -27.639  20.615  1.00  0.00           N  
ATOM   2803  CA  VAL A1684      34.849 -28.763  19.694  1.00  0.00           C  
ATOM   2804  C   VAL A1684      33.504 -29.448  19.840  1.00  0.00           C  
ATOM   2805  O   VAL A1684      33.105 -29.833  20.935  1.00  0.00           O  
ATOM   2806  CB  VAL A1684      36.036 -29.796  19.812  1.00  0.00           C  
ATOM   2807  CG1 VAL A1684      37.281 -29.162  20.462  1.00  0.00           C  
ATOM   2808  CG2 VAL A1684      35.609 -31.057  20.522  1.00  0.00           C  
ATOM   2809  N   ILE A1685      32.761 -29.476  18.743  1.00  0.00           N  
ATOM   2810  CA  ILE A1685      31.453 -30.118  18.694  1.00  0.00           C  
ATOM   2811  C   ILE A1685      31.715 -31.558  18.248  1.00  0.00           C  
ATOM   2812  O   ILE A1685      31.765 -31.855  17.044  1.00  0.00           O  
ATOM   2813  CB  ILE A1685      30.518 -29.464  17.646  1.00  0.00           C  
ATOM   2814  CG1 ILE A1685      30.585 -27.945  17.723  1.00  0.00           C  
ATOM   2815  CG2 ILE A1685      29.084 -29.895  17.875  1.00  0.00           C  
ATOM   2816  CD1 ILE A1685      29.893 -27.285  16.551  1.00  0.00           C  
ATOM   2817  N   GLU A1688      31.886 -32.449  19.220  1.00  0.00           N  
ATOM   2818  CA  GLU A1688      32.152 -33.854  18.935  1.00  0.00           C  
ATOM   2819  C   GLU A1688      30.970 -34.526  18.229  1.00  0.00           C  
ATOM   2820  O   GLU A1688      31.105 -35.592  17.629  1.00  0.00           O  
ATOM   2821  CB  GLU A1688      32.547 -34.574  20.227  1.00  0.00           C  
ATOM   2822  CG  GLU A1688      33.816 -33.980  20.843  1.00  0.00           C  
ATOM   2823  CD  GLU A1688      34.214 -34.606  22.172  1.00  0.00           C  
ATOM   2824  OE1 GLU A1688      33.469 -34.437  23.169  1.00  0.00           O  
ATOM   2825  OE2 GLU A1688      35.294 -35.242  22.222  1.00  0.00           O  
ATOM   2826  N   ASN A1689      29.826 -33.855  18.258  1.00  0.00           N  
ATOM   2827  CA  ASN A1689      28.622 -34.347  17.613  1.00  0.00           C  
ATOM   2828  C   ASN A1689      28.620 -34.027  16.107  1.00  0.00           C  
ATOM   2829  O   ASN A1689      27.825 -34.580  15.348  1.00  0.00           O  
ATOM   2830  CB  ASN A1689      27.406 -33.715  18.278  1.00  0.00           C  
ATOM   2831  CG  ASN A1689      26.116 -34.361  17.851  1.00  0.00           C  
ATOM   2832  OD1 ASN A1689      25.338 -33.785  17.094  1.00  0.00           O  
ATOM   2833  ND2 ASN A1689      25.877 -35.572  18.332  1.00  0.00           N  
ATOM   2834  N   TYR A1690      29.501 -33.127  15.676  1.00  0.00           N  
ATOM   2835  CA  TYR A1690      29.572 -32.741  14.266  1.00  0.00           C  
ATOM   2836  C   TYR A1690      30.513 -33.657  13.519  1.00  0.00           C  
ATOM   2837  O   TYR A1690      31.639 -33.885  13.963  1.00  0.00           O  
ATOM   2838  CB  TYR A1690      30.073 -31.297  14.117  1.00  0.00           C  
ATOM   2839  CG  TYR A1690      29.948 -30.721  12.709  1.00  0.00           C  
ATOM   2840  CD1 TYR A1690      28.749 -30.142  12.280  1.00  0.00           C  
ATOM   2841  CD2 TYR A1690      31.030 -30.735  11.815  1.00  0.00           C  
ATOM   2842  CE1 TYR A1690      28.621 -29.592  11.007  1.00  0.00           C  
ATOM   2843  CE2 TYR A1690      30.915 -30.188  10.543  1.00  0.00           C  
ATOM   2844  CZ  TYR A1690      29.707 -29.615  10.147  1.00  0.00           C  
ATOM   2845  OH  TYR A1690      29.580 -29.028   8.909  1.00  0.00           O  
ATOM   2846  N   GLN A1691      30.057 -34.181  12.386  1.00  0.00           N  
ATOM   2847  CA  GLN A1691      30.902 -35.049  11.578  1.00  0.00           C  
ATOM   2848  C   GLN A1691      31.120 -34.403  10.219  1.00  0.00           C  
ATOM   2849  O   GLN A1691      30.242 -33.718   9.691  1.00  0.00           O  
ATOM   2850  CB  GLN A1691      30.302 -36.462  11.443  1.00  0.00           C  
ATOM   2851  CG  GLN A1691      29.471 -36.722  10.184  1.00  0.00           C  
ATOM   2852  CD  GLN A1691      28.128 -35.988  10.156  1.00  0.00           C  
ATOM   2853  OE1 GLN A1691      27.924 -34.960  10.826  1.00  0.00           O  
ATOM   2854  NE2 GLN A1691      27.205 -36.514   9.356  1.00  0.00           N  
ATOM   2855  N   GLY A1694      32.316 -34.594   9.683  1.00  0.00           N  
ATOM   2856  CA  GLY A1694      32.655 -34.025   8.395  1.00  0.00           C  
ATOM   2857  C   GLY A1694      33.742 -32.970   8.506  1.00  0.00           C  
ATOM   2858  O   GLY A1694      34.352 -32.789   9.568  1.00  0.00           O  
ATOM   2859  N   GLU A1695      33.996 -32.279   7.400  1.00  0.00           N  
ATOM   2860  CA  GLU A1695      35.005 -31.233   7.367  1.00  0.00           C  
ATOM   2861  C   GLU A1695      34.352 -29.862   7.260  1.00  0.00           C  
ATOM   2862  O   GLU A1695      34.959 -28.899   6.771  1.00  0.00           O  
ATOM   2863  CB  GLU A1695      35.986 -31.470   6.224  1.00  0.00           C  
ATOM   2864  CG  GLU A1695      36.788 -32.747   6.375  1.00  0.00           C  
ATOM   2865  CD  GLU A1695      37.604 -32.778   7.655  1.00  0.00           C  
ATOM   2866  OE1 GLU A1695      38.815 -32.478   7.587  1.00  0.00           O  
ATOM   2867  OE2 GLU A1695      37.042 -33.113   8.727  1.00  0.00           O  
ATOM   2868  N   GLY A1698      33.112 -29.789   7.732  1.00  0.00           N  
ATOM   2869  CA  GLY A1698      32.373 -28.545   7.723  1.00  0.00           C  
ATOM   2870  C   GLY A1698      31.312 -28.459   6.649  1.00  0.00           C  
ATOM   2871  O   GLY A1698      30.987 -29.447   5.983  1.00  0.00           O  
ATOM   2872  N   GLU A1708      30.758 -27.265   6.506  1.00  0.00           N  
ATOM   2873  CA  GLU A1708      29.736 -26.971   5.514  1.00  0.00           C  
ATOM   2874  C   GLU A1708      29.756 -25.455   5.359  1.00  0.00           C  
ATOM   2875  O   GLU A1708      30.682 -24.790   5.825  1.00  0.00           O  
ATOM   2876  CB  GLU A1708      28.366 -27.425   6.007  1.00  0.00           C  
ATOM   2877  CG  GLU A1708      27.849 -26.612   7.165  1.00  0.00           C  
ATOM   2878  CD  GLU A1708      26.526 -27.101   7.650  1.00  0.00           C  
ATOM   2879  OE1 GLU A1708      26.525 -27.889   8.624  1.00  0.00           O  
ATOM   2880  OE2 GLU A1708      25.498 -26.704   7.054  1.00  0.00           O  
ATOM   2881  N   MET A1716      28.736 -24.901   4.722  1.00  0.00           N  
ATOM   2882  CA  MET A1716      28.671 -23.461   4.543  1.00  0.00           C  
ATOM   2883  C   MET A1716      27.329 -22.949   5.063  1.00  0.00           C  
ATOM   2884  O   MET A1716      26.300 -23.609   4.912  1.00  0.00           O  
ATOM   2885  CB  MET A1716      28.850 -23.095   3.073  1.00  0.00           C  
ATOM   2886  CG  MET A1716      29.709 -21.882   2.872  1.00  0.00           C  
ATOM   2887  SD  MET A1716      31.433 -22.228   3.114  1.00  0.00           S  
ATOM   2888  CE  MET A1716      31.943 -22.341   1.449  1.00  0.00           C  
ATOM   2889  N   VAL A1717      27.359 -21.776   5.685  1.00  0.00           N  
ATOM   2890  CA  VAL A1717      26.177 -21.152   6.249  1.00  0.00           C  
ATOM   2891  C   VAL A1717      25.950 -19.764   5.666  1.00  0.00           C  
ATOM   2892  O   VAL A1717      26.889 -18.991   5.493  1.00  0.00           O  
ATOM   2893  CB  VAL A1717      26.291 -21.053   7.775  1.00  0.00           C  
ATOM   2894  CG1 VAL A1717      26.286 -22.456   8.389  1.00  0.00           C  
ATOM   2895  CG2 VAL A1717      27.557 -20.298   8.161  1.00  0.00           C  
ATOM   2896  N   THR A1718      24.701 -19.477   5.320  1.00  0.00           N  
ATOM   2897  CA  THR A1718      24.336 -18.195   4.750  1.00  0.00           C  
ATOM   2898  C   THR A1718      24.226 -17.170   5.864  1.00  0.00           C  
ATOM   2899  O   THR A1718      23.500 -17.385   6.843  1.00  0.00           O  
ATOM   2900  CB  THR A1718      23.004 -18.288   3.987  1.00  0.00           C  
ATOM   2901  OG1 THR A1718      23.195 -19.061   2.793  1.00  0.00           O  
ATOM   2902  CG2 THR A1718      22.498 -16.902   3.613  1.00  0.00           C  
ATOM   2903  N   MET A1719      24.944 -16.061   5.697  1.00  0.00           N  
ATOM   2904  CA  MET A1719      24.976 -14.977   6.672  1.00  0.00           C  
ATOM   2905  C   MET A1719      24.594 -13.634   6.059  1.00  0.00           C  
ATOM   2906  O   MET A1719      24.993 -13.316   4.940  1.00  0.00           O  
ATOM   2907  CB  MET A1719      26.376 -14.863   7.287  1.00  0.00           C  
ATOM   2908  CG  MET A1719      26.773 -16.029   8.169  1.00  0.00           C  
ATOM   2909  SD  MET A1719      27.416 -15.483   9.756  1.00  0.00           S  
ATOM   2910  CE  MET A1719      28.340 -16.903  10.265  1.00  0.00           C  
ATOM   2911  N   PRO A1720      23.808 -12.826   6.786  1.00  0.00           N  
ATOM   2912  CA  PRO A1720      23.402 -11.514   6.271  1.00  0.00           C  
ATOM   2913  C   PRO A1720      24.518 -10.485   6.448  1.00  0.00           C  
ATOM   2914  O   PRO A1720      25.248 -10.523   7.438  1.00  0.00           O  
ATOM   2915  CB  PRO A1720      22.210 -11.156   7.159  1.00  0.00           C  
ATOM   2916  CG  PRO A1720      21.640 -12.466   7.495  1.00  0.00           C  
ATOM   2917  CD  PRO A1720      22.860 -13.291   7.810  1.00  0.00           C  
ATOM   2918  N   ASN A1721      24.632  -9.571   5.487  1.00  0.00           N  
ATOM   2919  CA  ASN A1721      25.630  -8.499   5.536  1.00  0.00           C  
ATOM   2920  C   ASN A1721      25.149  -7.336   6.409  1.00  0.00           C  
ATOM   2921  O   ASN A1721      25.935  -6.464   6.804  1.00  0.00           O  
ATOM   2922  CB  ASN A1721      25.962  -8.009   4.138  1.00  0.00           C  
ATOM   2923  CG  ASN A1721      26.859  -8.955   3.409  1.00  0.00           C  
ATOM   2924  OD1 ASN A1721      27.816  -9.467   3.978  1.00  0.00           O  
ATOM   2925  ND2 ASN A1721      26.561  -9.203   2.141  1.00  0.00           N  
ATOM   2926  N   HIS A1722      23.839  -7.292   6.645  1.00  0.00           N  
ATOM   2927  CA  HIS A1722      23.240  -6.292   7.517  1.00  0.00           C  
ATOM   2928  C   HIS A1722      21.865  -6.775   7.966  1.00  0.00           C  
ATOM   2929  O   HIS A1722      20.876  -6.621   7.247  1.00  0.00           O  
ATOM   2930  CB  HIS A1722      23.132  -4.920   6.856  1.00  0.00           C  
ATOM   2931  CG  HIS A1722      22.879  -3.815   7.834  1.00  0.00           C  
ATOM   2932  ND1 HIS A1722      23.693  -2.707   7.932  1.00  0.00           N  
ATOM   2933  CD2 HIS A1722      21.920  -3.661   8.779  1.00  0.00           C  
ATOM   2934  CE1 HIS A1722      23.247  -1.918   8.894  1.00  0.00           C  
ATOM   2935  NE2 HIS A1722      22.171  -2.473   9.423  1.00  0.00           N  
ATOM   2936  N   PRO A1723      21.793  -7.361   9.173  1.00  0.00           N  
ATOM   2937  CA  PRO A1723      20.553  -7.878   9.744  1.00  0.00           C  
ATOM   2938  C   PRO A1723      19.305  -7.067   9.424  1.00  0.00           C  
ATOM   2939  O   PRO A1723      18.458  -7.529   8.669  1.00  0.00           O  
ATOM   2940  CB  PRO A1723      20.867  -7.900  11.225  1.00  0.00           C  
ATOM   2941  CG  PRO A1723      22.283  -8.362  11.215  1.00  0.00           C  
ATOM   2942  CD  PRO A1723      22.897  -7.508  10.137  1.00  0.00           C  
ATOM   2943  N   ASN A1724      19.221  -5.837   9.913  1.00  0.00           N  
ATOM   2944  CA  ASN A1724      18.033  -5.021   9.664  1.00  0.00           C  
ATOM   2945  C   ASN A1724      17.956  -4.372   8.276  1.00  0.00           C  
ATOM   2946  O   ASN A1724      17.129  -3.490   8.040  1.00  0.00           O  
ATOM   2947  CB  ASN A1724      17.891  -3.954  10.748  1.00  0.00           C  
ATOM   2948  CG  ASN A1724      18.054  -4.510  12.156  1.00  0.00           C  
ATOM   2949  OD1 ASN A1724      19.099  -5.058  12.506  1.00  0.00           O  
ATOM   2950  ND2 ASN A1724      17.041  -4.321  12.983  1.00  0.00           N  
ATOM   2951  N   LYS A1725      18.783  -4.835   7.348  1.00  0.00           N  
ATOM   2952  CA  LYS A1725      18.807  -4.283   5.994  1.00  0.00           C  
ATOM   2953  C   LYS A1725      19.213  -5.349   4.983  1.00  0.00           C  
ATOM   2954  O   LYS A1725      20.365  -5.386   4.541  1.00  0.00           O  
ATOM   2955  CB  LYS A1725      19.794  -3.113   5.903  1.00  0.00           C  
ATOM   2956  CG  LYS A1725      19.270  -1.765   6.386  1.00  0.00           C  
ATOM   2957  CD  LYS A1725      20.383  -0.722   6.387  1.00  0.00           C  
ATOM   2958  CE  LYS A1725      21.126  -0.699   5.051  1.00  0.00           C  
ATOM   2959  NZ  LYS A1725      22.205   0.330   4.982  1.00  0.00           N  
ATOM   2960  N   PRO A1726      18.251  -6.182   4.547  1.00  0.00           N  
ATOM   2961  CA  PRO A1726      18.487  -7.260   3.578  1.00  0.00           C  
ATOM   2962  C   PRO A1726      19.157  -6.827   2.270  1.00  0.00           C  
ATOM   2963  O   PRO A1726      19.965  -7.571   1.705  1.00  0.00           O  
ATOM   2964  CB  PRO A1726      17.077  -7.801   3.330  1.00  0.00           C  
ATOM   2965  CG  PRO A1726      16.220  -6.581   3.490  1.00  0.00           C  
ATOM   2966  CD  PRO A1726      16.803  -5.970   4.742  1.00  0.00           C  
ATOM   2967  N   GLU A1727      18.845  -5.617   1.812  1.00  0.00           N  
ATOM   2968  CA  GLU A1727      19.390  -5.097   0.563  1.00  0.00           C  
ATOM   2969  C   GLU A1727      20.904  -5.069   0.470  1.00  0.00           C  
ATOM   2970  O   GLU A1727      21.445  -4.941  -0.624  1.00  0.00           O  
ATOM   2971  CB  GLU A1727      18.862  -3.700   0.284  1.00  0.00           C  
ATOM   2972  CG  GLU A1727      19.264  -2.691   1.327  1.00  0.00           C  
ATOM   2973  CD  GLU A1727      18.157  -2.417   2.309  1.00  0.00           C  
ATOM   2974  OE1 GLU A1727      17.364  -3.343   2.596  1.00  0.00           O  
ATOM   2975  OE2 GLU A1727      18.070  -1.261   2.778  1.00  0.00           O  
ATOM   2976  N   MET A1728      21.587  -5.128   1.607  1.00  0.00           N  
ATOM   2977  CA  MET A1728      23.051  -5.124   1.603  1.00  0.00           C  
ATOM   2978  C   MET A1728      23.615  -6.486   1.179  1.00  0.00           C  
ATOM   2979  O   MET A1728      24.834  -6.648   1.037  1.00  0.00           O  
ATOM   2980  CB  MET A1728      23.602  -4.712   2.969  1.00  0.00           C  
ATOM   2981  CG  MET A1728      23.328  -3.262   3.343  1.00  0.00           C  
ATOM   2982  SD  MET A1728      24.344  -2.730   4.743  1.00  0.00           S  
ATOM   2983  CE  MET A1728      25.954  -2.626   3.967  1.00  0.00           C  
ATOM   2984  N   GLY A1729      22.715  -7.457   0.996  1.00  0.00           N  
ATOM   2985  CA  GLY A1729      23.086  -8.791   0.555  1.00  0.00           C  
ATOM   2986  C   GLY A1729      23.449  -9.749   1.663  1.00  0.00           C  
ATOM   2987  O   GLY A1729      23.373  -9.402   2.847  1.00  0.00           O  
ATOM   2988  N   SER A1730      23.831 -10.961   1.271  1.00  0.00           N  
ATOM   2989  CA  SER A1730      24.242 -12.012   2.204  1.00  0.00           C  
ATOM   2990  C   SER A1730      25.560 -12.610   1.729  1.00  0.00           C  
ATOM   2991  O   SER A1730      25.953 -12.408   0.575  1.00  0.00           O  
ATOM   2992  CB  SER A1730      23.191 -13.126   2.282  1.00  0.00           C  
ATOM   2993  OG  SER A1730      22.088 -12.752   3.098  1.00  0.00           O  
ATOM   2994  N   ARG A1731      26.245 -13.325   2.619  1.00  0.00           N  
ATOM   2995  CA  ARG A1731      27.511 -13.975   2.293  1.00  0.00           C  
ATOM   2996  C   ARG A1731      27.498 -15.422   2.803  1.00  0.00           C  
ATOM   2997  O   ARG A1731      26.737 -15.774   3.711  1.00  0.00           O  
ATOM   2998  CB  ARG A1731      28.697 -13.212   2.886  1.00  0.00           C  
ATOM   2999  CG  ARG A1731      28.772 -13.307   4.377  1.00  0.00           C  
ATOM   3000  CD  ARG A1731      29.926 -12.542   4.964  1.00  0.00           C  
ATOM   3001  NE  ARG A1731      29.854 -12.622   6.416  1.00  0.00           N  
ATOM   3002  CZ  ARG A1731      28.843 -12.141   7.136  1.00  0.00           C  
ATOM   3003  NH1 ARG A1731      27.806 -11.535   6.542  1.00  0.00           N  
ATOM   3004  NH2 ARG A1731      28.862 -12.280   8.456  1.00  0.00           N  
ATOM   3005  N   GLN A1732      28.352 -16.250   2.218  1.00  0.00           N  
ATOM   3006  CA  GLN A1732      28.434 -17.656   2.569  1.00  0.00           C  
ATOM   3007  C   GLN A1732      29.653 -17.837   3.472  1.00  0.00           C  
ATOM   3008  O   GLN A1732      30.784 -17.575   3.053  1.00  0.00           O  
ATOM   3009  CB  GLN A1732      28.572 -18.455   1.272  1.00  0.00           C  
ATOM   3010  CG  GLN A1732      27.952 -19.837   1.284  1.00  0.00           C  
ATOM   3011  CD  GLN A1732      26.458 -19.834   1.507  1.00  0.00           C  
ATOM   3012  OE1 GLN A1732      25.792 -18.799   1.404  1.00  0.00           O  
ATOM   3013  NE2 GLN A1732      25.918 -21.004   1.812  1.00  0.00           N  
ATOM   3014  N   VAL A1733      29.419 -18.272   4.708  1.00  0.00           N  
ATOM   3015  CA  VAL A1733      30.481 -18.450   5.696  1.00  0.00           C  
ATOM   3016  C   VAL A1733      30.664 -19.915   6.069  1.00  0.00           C  
ATOM   3017  O   VAL A1733      29.689 -20.627   6.252  1.00  0.00           O  
ATOM   3018  CB  VAL A1733      30.159 -17.636   6.982  1.00  0.00           C  
ATOM   3019  CG1 VAL A1733      31.323 -17.671   7.956  1.00  0.00           C  
ATOM   3020  CG2 VAL A1733      29.819 -16.200   6.628  1.00  0.00           C  
ATOM   3021  N   PRO A1734      31.923 -20.372   6.216  1.00  0.00           N  
ATOM   3022  CA  PRO A1734      32.096 -21.785   6.575  1.00  0.00           C  
ATOM   3023  C   PRO A1734      31.837 -22.156   8.049  1.00  0.00           C  
ATOM   3024  O   PRO A1734      32.258 -21.452   8.972  1.00  0.00           O  
ATOM   3025  CB  PRO A1734      33.552 -22.071   6.164  1.00  0.00           C  
ATOM   3026  CG  PRO A1734      34.222 -20.739   6.304  1.00  0.00           C  
ATOM   3027  CD  PRO A1734      33.193 -19.802   5.725  1.00  0.00           C  
ATOM   3028  N   PHE A1735      31.165 -23.284   8.258  1.00  0.00           N  
ATOM   3029  CA  PHE A1735      30.883 -23.777   9.595  1.00  0.00           C  
ATOM   3030  C   PHE A1735      31.600 -25.125   9.783  1.00  0.00           C  
ATOM   3031  O   PHE A1735      31.944 -25.786   8.807  1.00  0.00           O  
ATOM   3032  CB  PHE A1735      29.373 -23.954   9.782  1.00  0.00           C  
ATOM   3033  CG  PHE A1735      28.999 -24.538  11.116  1.00  0.00           C  
ATOM   3034  CD1 PHE A1735      28.968 -25.926  11.304  1.00  0.00           C  
ATOM   3035  CD2 PHE A1735      28.730 -23.707  12.204  1.00  0.00           C  
ATOM   3036  CE1 PHE A1735      28.684 -26.479  12.550  1.00  0.00           C  
ATOM   3037  CE2 PHE A1735      28.443 -24.251  13.457  1.00  0.00           C  
ATOM   3038  CZ  PHE A1735      28.422 -25.646  13.627  1.00  0.00           C  
ATOM   3039  N   SER A1736      31.851 -25.514  11.031  1.00  0.00           N  
ATOM   3040  CA  SER A1736      32.487 -26.793  11.333  1.00  0.00           C  
ATOM   3041  C   SER A1736      32.443 -27.147  12.825  1.00  0.00           C  
ATOM   3042  O   SER A1736      31.970 -26.368  13.647  1.00  0.00           O  
ATOM   3043  CB  SER A1736      33.920 -26.838  10.808  1.00  0.00           C  
ATOM   3044  OG  SER A1736      34.753 -25.997  11.562  1.00  0.00           O  
ATOM   3045  N   GLY A1737      32.951 -28.328  13.167  1.00  0.00           N  
ATOM   3046  CA  GLY A1737      32.942 -28.795  14.547  1.00  0.00           C  
ATOM   3047  C   GLY A1737      34.108 -28.387  15.420  1.00  0.00           C  
ATOM   3048  O   GLY A1737      34.223 -28.857  16.539  1.00  0.00           O  
ATOM   3049  N   GLU A1738      35.014 -27.578  14.894  1.00  0.00           N  
ATOM   3050  CA  GLU A1738      36.144 -27.094  15.670  1.00  0.00           C  
ATOM   3051  C   GLU A1738      36.216 -25.611  15.399  1.00  0.00           C  
ATOM   3052  O   GLU A1738      36.968 -25.142  14.542  1.00  0.00           O  
ATOM   3053  CB  GLU A1738      37.437 -27.767  15.268  1.00  0.00           C  
ATOM   3054  CG  GLU A1738      37.739 -28.999  16.063  1.00  0.00           C  
ATOM   3055  CD  GLU A1738      39.198 -29.373  15.972  1.00  0.00           C  
ATOM   3056  OE1 GLU A1738      39.586 -30.021  14.971  1.00  0.00           O  
ATOM   3057  OE2 GLU A1738      39.961 -28.996  16.891  1.00  0.00           O  
ATOM   3058  N   ILE A1739      35.355 -24.884  16.090  1.00  0.00           N  
ATOM   3059  CA  ILE A1739      35.254 -23.448  15.930  1.00  0.00           C  
ATOM   3060  C   ILE A1739      36.056 -22.693  16.998  1.00  0.00           C  
ATOM   3061  O   ILE A1739      36.912 -23.262  17.688  1.00  0.00           O  
ATOM   3062  CB  ILE A1739      33.755 -23.014  15.984  1.00  0.00           C  
ATOM   3063  CG1 ILE A1739      33.213 -23.134  17.404  1.00  0.00           C  
ATOM   3064  CG2 ILE A1739      32.917 -23.909  15.093  1.00  0.00           C  
ATOM   3065  CD1 ILE A1739      31.770 -22.738  17.520  1.00  0.00           C  
ATOM   3066  N   TRP A1740      35.805 -21.392  17.074  1.00  0.00           N  
ATOM   3067  CA  TRP A1740      36.419 -20.526  18.057  1.00  0.00           C  
ATOM   3068  C   TRP A1740      35.266 -19.693  18.581  1.00  0.00           C  
ATOM   3069  O   TRP A1740      34.293 -19.428  17.852  1.00  0.00           O  
ATOM   3070  CB  TRP A1740      37.414 -19.570  17.421  1.00  0.00           C  
ATOM   3071  CG  TRP A1740      38.684 -20.166  16.964  1.00  0.00           C  
ATOM   3072  CD1 TRP A1740      39.118 -20.254  15.677  1.00  0.00           C  
ATOM   3073  CD2 TRP A1740      39.766 -20.617  17.785  1.00  0.00           C  
ATOM   3074  NE1 TRP A1740      40.413 -20.711  15.642  1.00  0.00           N  
ATOM   3075  CE2 TRP A1740      40.834 -20.944  16.922  1.00  0.00           C  
ATOM   3076  CE3 TRP A1740      39.942 -20.767  19.160  1.00  0.00           C  
ATOM   3077  CZ2 TRP A1740      42.065 -21.402  17.396  1.00  0.00           C  
ATOM   3078  CZ3 TRP A1740      41.169 -21.220  19.632  1.00  0.00           C  
ATOM   3079  CH2 TRP A1740      42.210 -21.536  18.753  1.00  0.00           C  
ATOM   3080  N   ILE A1741      35.324 -19.391  19.873  1.00  0.00           N  
ATOM   3081  CA  ILE A1741      34.345 -18.528  20.516  1.00  0.00           C  
ATOM   3082  C   ILE A1741      35.096 -17.629  21.486  1.00  0.00           C  
ATOM   3083  O   ILE A1741      36.274 -17.862  21.820  1.00  0.00           O  
ATOM   3084  CB  ILE A1741      33.194 -19.270  21.243  1.00  0.00           C  
ATOM   3085  CG1 ILE A1741      33.717 -20.115  22.408  1.00  0.00           C  
ATOM   3086  CG2 ILE A1741      32.382 -20.064  20.246  1.00  0.00           C  
ATOM   3087  CD1 ILE A1741      32.636 -20.498  23.434  1.00  0.00           C  
ATOM   3088  N   ASP A1742      34.450 -16.529  21.835  1.00  0.00           N  
ATOM   3089  CA  ASP A1742      35.045 -15.592  22.750  1.00  0.00           C  
ATOM   3090  C   ASP A1742      34.872 -16.141  24.161  1.00  0.00           C  
ATOM   3091  O   ASP A1742      33.774 -16.522  24.564  1.00  0.00           O  
ATOM   3092  CB  ASP A1742      34.377 -14.233  22.595  1.00  0.00           C  
ATOM   3093  CG  ASP A1742      35.002 -13.179  23.465  1.00  0.00           C  
ATOM   3094  OD1 ASP A1742      36.249 -13.012  23.438  1.00  0.00           O  
ATOM   3095  OD2 ASP A1742      34.227 -12.509  24.174  1.00  0.00           O  
ATOM   3096  N   ARG A1743      35.969 -16.199  24.900  1.00  0.00           N  
ATOM   3097  CA  ARG A1743      35.946 -16.708  26.259  1.00  0.00           C  
ATOM   3098  C   ARG A1743      34.798 -16.150  27.089  1.00  0.00           C  
ATOM   3099  O   ARG A1743      34.081 -16.903  27.739  1.00  0.00           O  
ATOM   3100  CB  ARG A1743      37.273 -16.434  26.956  1.00  0.00           C  
ATOM   3101  CG  ARG A1743      38.449 -17.175  26.371  1.00  0.00           C  
ATOM   3102  CD  ARG A1743      39.655 -16.969  27.258  1.00  0.00           C  
ATOM   3103  NE  ARG A1743      40.881 -17.556  26.721  1.00  0.00           N  
ATOM   3104  CZ  ARG A1743      41.288 -18.802  26.948  1.00  0.00           C  
ATOM   3105  NH1 ARG A1743      40.561 -19.620  27.703  1.00  0.00           N  
ATOM   3106  NH2 ARG A1743      42.455 -19.206  26.452  1.00  0.00           N  
ATOM   3107  N   ALA A1744      34.582 -14.843  27.026  1.00  0.00           N  
ATOM   3108  CA  ALA A1744      33.500 -14.222  27.786  1.00  0.00           C  
ATOM   3109  C   ALA A1744      32.125 -14.855  27.531  1.00  0.00           C  
ATOM   3110  O   ALA A1744      31.165 -14.572  28.249  1.00  0.00           O  
ATOM   3111  CB  ALA A1744      33.442 -12.730  27.483  1.00  0.00           C  
ATOM   3112  N   ASP A1745      32.037 -15.695  26.503  1.00  0.00           N  
ATOM   3113  CA  ASP A1745      30.787 -16.342  26.132  1.00  0.00           C  
ATOM   3114  C   ASP A1745      30.510 -17.649  26.873  1.00  0.00           C  
ATOM   3115  O   ASP A1745      29.361 -18.103  26.921  1.00  0.00           O  
ATOM   3116  CB  ASP A1745      30.744 -16.579  24.622  1.00  0.00           C  
ATOM   3117  CG  ASP A1745      30.870 -15.290  23.816  1.00  0.00           C  
ATOM   3118  OD1 ASP A1745      30.399 -14.229  24.298  1.00  0.00           O  
ATOM   3119  OD2 ASP A1745      31.429 -15.351  22.692  1.00  0.00           O  
ATOM   3120  N   PHE A1746      31.551 -18.263  27.425  1.00  0.00           N  
ATOM   3121  CA  PHE A1746      31.381 -19.501  28.165  1.00  0.00           C  
ATOM   3122  C   PHE A1746      31.610 -19.277  29.646  1.00  0.00           C  
ATOM   3123  O   PHE A1746      32.671 -18.795  30.061  1.00  0.00           O  
ATOM   3124  CB  PHE A1746      32.335 -20.593  27.665  1.00  0.00           C  
ATOM   3125  CG  PHE A1746      32.319 -21.855  28.508  1.00  0.00           C  
ATOM   3126  CD1 PHE A1746      31.153 -22.628  28.618  1.00  0.00           C  
ATOM   3127  CD2 PHE A1746      33.467 -22.257  29.210  1.00  0.00           C  
ATOM   3128  CE1 PHE A1746      31.131 -23.780  29.420  1.00  0.00           C  
ATOM   3129  CE2 PHE A1746      33.456 -23.401  30.009  1.00  0.00           C  
ATOM   3130  CZ  PHE A1746      32.288 -24.166  30.115  1.00  0.00           C  
ATOM   3131  N   ARG A1747      30.614 -19.666  30.439  1.00  0.00           N  
ATOM   3132  CA  ARG A1747      30.654 -19.561  31.896  1.00  0.00           C  
ATOM   3133  C   ARG A1747      30.047 -20.835  32.463  1.00  0.00           C  
ATOM   3134  O   ARG A1747      28.891 -21.159  32.174  1.00  0.00           O  
ATOM   3135  CB  ARG A1747      29.833 -18.363  32.373  1.00  0.00           C  
ATOM   3136  CG  ARG A1747      30.198 -17.895  33.764  1.00  0.00           C  
ATOM   3137  CD  ARG A1747      31.233 -16.791  33.717  1.00  0.00           C  
ATOM   3138  NE  ARG A1747      30.650 -15.525  33.272  1.00  0.00           N  
ATOM   3139  CZ  ARG A1747      31.329 -14.556  32.659  1.00  0.00           C  
ATOM   3140  NH1 ARG A1747      32.628 -14.695  32.402  1.00  0.00           N  
ATOM   3141  NH2 ARG A1747      30.709 -13.435  32.313  1.00  0.00           N  
ATOM   3142  N   GLU A1748      30.819 -21.560  33.267  1.00  0.00           N  
ATOM   3143  CA  GLU A1748      30.343 -22.812  33.876  1.00  0.00           C  
ATOM   3144  C   GLU A1748      29.130 -22.575  34.792  1.00  0.00           C  
ATOM   3145  O   GLU A1748      28.326 -23.483  35.005  1.00  0.00           O  
ATOM   3146  CB  GLU A1748      31.468 -23.481  34.673  1.00  0.00           C  
ATOM   3147  CG  GLU A1748      32.797 -23.590  33.921  1.00  0.00           C  
ATOM   3148  CD  GLU A1748      33.841 -24.427  34.642  1.00  0.00           C  
ATOM   3149  OE1 GLU A1748      33.543 -25.600  34.969  1.00  0.00           O  
ATOM   3150  OE2 GLU A1748      34.969 -23.927  34.854  1.00  0.00           O  
ATOM   3151  N   GLU A1749      28.970 -21.338  35.263  1.00  0.00           N  
ATOM   3152  CA  GLU A1749      27.881 -20.976  36.173  1.00  0.00           C  
ATOM   3153  C   GLU A1749      27.269 -19.610  35.843  1.00  0.00           C  
ATOM   3154  O   GLU A1749      27.993 -18.731  35.359  1.00  0.00           O  
ATOM   3155  CB  GLU A1749      28.438 -20.973  37.611  1.00  0.00           C  
ATOM   3156  CG  GLU A1749      29.842 -21.643  37.839  1.00  0.00           C  
ATOM   3157  CD  GLU A1749      31.049 -20.810  37.322  1.00  0.00           C  
ATOM   3158  OE1 GLU A1749      30.854 -19.901  36.489  1.00  0.00           O  
ATOM   3159  OE2 GLU A1749      32.206 -21.067  37.740  1.00  0.00           O  
ATOM   3160  N   ALA A1750      25.973 -19.398  36.135  1.00  0.00           N  
ATOM   3161  CA  ALA A1750      25.300 -18.120  35.834  1.00  0.00           C  
ATOM   3162  C   ALA A1750      23.821 -17.887  36.237  1.00  0.00           C  
ATOM   3163  O   ALA A1750      22.991 -18.799  36.173  1.00  0.00           O  
ATOM   3164  CB  ALA A1750      25.443 -17.827  34.363  1.00  0.00           C  
ATOM   3165  N   ASN A1751      23.478 -16.631  36.536  1.00  0.00           N  
ATOM   3166  CA  ASN A1751      22.104 -16.207  36.919  1.00  0.00           C  
ATOM   3167  C   ASN A1751      21.065 -16.203  35.788  1.00  0.00           C  
ATOM   3168  O   ASN A1751      21.373 -16.463  34.634  1.00  0.00           O  
ATOM   3169  CB  ASN A1751      22.125 -14.820  37.558  1.00  0.00           C  
ATOM   3170  CG  ASN A1751      22.682 -13.758  36.619  1.00  0.00           C  
ATOM   3171  OD1 ASN A1751      23.851 -13.805  36.255  1.00  0.00           O  
ATOM   3172  ND2 ASN A1751      21.844 -12.796  36.223  1.00  0.00           N  
ATOM   3173  N   LYS A1752      19.831 -15.819  36.130  1.00  0.00           N  
ATOM   3174  CA  LYS A1752      18.717 -15.774  35.157  1.00  0.00           C  
ATOM   3175  C   LYS A1752      19.021 -14.786  34.012  1.00  0.00           C  
ATOM   3176  O   LYS A1752      18.401 -14.852  32.946  1.00  0.00           O  
ATOM   3177  CB  LYS A1752      17.395 -15.355  35.835  1.00  0.00           C  
ATOM   3178  CG  LYS A1752      16.128 -15.487  34.952  1.00  0.00           C  
ATOM   3179  CD  LYS A1752      14.867 -14.891  35.594  1.00  0.00           C  
ATOM   3180  CE  LYS A1752      13.687 -14.968  34.612  1.00  0.00           C  
ATOM   3181  NZ  LYS A1752      12.417 -14.263  35.018  1.00  0.00           N  
ATOM   3182  N   GLN A1753      19.960 -13.862  34.233  1.00  0.00           N  
ATOM   3183  CA  GLN A1753      20.286 -12.879  33.209  1.00  0.00           C  
ATOM   3184  C   GLN A1753      21.457 -13.158  32.257  1.00  0.00           C  
ATOM   3185  O   GLN A1753      21.395 -12.770  31.098  1.00  0.00           O  
ATOM   3186  CB  GLN A1753      20.346 -11.475  33.814  1.00  0.00           C  
ATOM   3187  CG  GLN A1753      18.999 -10.898  34.254  1.00  0.00           C  
ATOM   3188  CD  GLN A1753      19.048  -9.402  34.524  1.00  0.00           C  
ATOM   3189  OE1 GLN A1753      18.517  -8.594  33.758  1.00  0.00           O  
ATOM   3190  NE2 GLN A1753      19.744  -9.024  35.583  1.00  0.00           N  
ATOM   3191  N   TYR A1754      22.520 -13.792  32.748  1.00  0.00           N  
ATOM   3192  CA  TYR A1754      23.681 -14.127  31.892  1.00  0.00           C  
ATOM   3193  C   TYR A1754      23.197 -15.028  30.756  1.00  0.00           C  
ATOM   3194  O   TYR A1754      23.162 -16.248  30.900  1.00  0.00           O  
ATOM   3195  CB  TYR A1754      24.754 -14.855  32.729  1.00  0.00           C  
ATOM   3196  CG  TYR A1754      25.980 -15.330  31.968  1.00  0.00           C  
ATOM   3197  CD1 TYR A1754      27.127 -14.534  31.870  1.00  0.00           C  
ATOM   3198  CD2 TYR A1754      25.997 -16.581  31.341  1.00  0.00           C  
ATOM   3199  CE1 TYR A1754      28.256 -14.985  31.152  1.00  0.00           C  
ATOM   3200  CE2 TYR A1754      27.118 -17.027  30.634  1.00  0.00           C  
ATOM   3201  CZ  TYR A1754      28.232 -16.232  30.540  1.00  0.00           C  
ATOM   3202  OH  TYR A1754      29.303 -16.704  29.814  1.00  0.00           O  
ATOM   3203  N   LYS A1755      22.986 -14.433  29.586  1.00  0.00           N  
ATOM   3204  CA  LYS A1755      22.477 -15.144  28.432  1.00  0.00           C  
ATOM   3205  C   LYS A1755      23.378 -16.035  27.570  1.00  0.00           C  
ATOM   3206  O   LYS A1755      22.874 -16.775  26.727  1.00  0.00           O  
ATOM   3207  CB  LYS A1755      21.737 -14.149  27.512  1.00  0.00           C  
ATOM   3208  CG  LYS A1755      22.563 -12.950  27.084  1.00  0.00           C  
ATOM   3209  CD  LYS A1755      21.846 -12.125  26.013  1.00  0.00           C  
ATOM   3210  CE  LYS A1755      22.057 -12.706  24.625  1.00  0.00           C  
ATOM   3211  NZ  LYS A1755      23.520 -12.828  24.283  1.00  0.00           N  
ATOM   3212  N   ARG A1756      24.683 -16.042  27.787  1.00  0.00           N  
ATOM   3213  CA  ARG A1756      25.553 -16.874  26.942  1.00  0.00           C  
ATOM   3214  C   ARG A1756      25.676 -18.367  27.283  1.00  0.00           C  
ATOM   3215  O   ARG A1756      24.759 -18.941  27.872  1.00  0.00           O  
ATOM   3216  CB  ARG A1756      26.904 -16.195  26.772  1.00  0.00           C  
ATOM   3217  CG  ARG A1756      26.776 -14.901  25.979  1.00  0.00           C  
ATOM   3218  CD  ARG A1756      27.863 -13.913  26.315  1.00  0.00           C  
ATOM   3219  NE  ARG A1756      27.702 -13.387  27.661  1.00  0.00           N  
ATOM   3220  CZ  ARG A1756      28.639 -12.696  28.292  1.00  0.00           C  
ATOM   3221  NH1 ARG A1756      29.792 -12.452  27.687  1.00  0.00           N  
ATOM   3222  NH2 ARG A1756      28.435 -12.279  29.533  1.00  0.00           N  
ATOM   3223  N   LEU A1757      26.780 -19.002  26.889  1.00  0.00           N  
ATOM   3224  CA  LEU A1757      26.971 -20.439  27.128  1.00  0.00           C  
ATOM   3225  C   LEU A1757      27.378 -20.825  28.538  1.00  0.00           C  
ATOM   3226  O   LEU A1757      28.390 -20.352  29.056  1.00  0.00           O  
ATOM   3227  CB  LEU A1757      27.982 -21.038  26.138  1.00  0.00           C  
ATOM   3228  CG  LEU A1757      28.076 -22.568  26.077  1.00  0.00           C  
ATOM   3229  CD1 LEU A1757      26.730 -23.171  25.667  1.00  0.00           C  
ATOM   3230  CD2 LEU A1757      29.148 -22.965  25.087  1.00  0.00           C  
ATOM   3231  N   VAL A1759      26.589 -21.723  29.125  1.00  0.00           N  
ATOM   3232  CA  VAL A1759      26.808 -22.238  30.474  1.00  0.00           C  
ATOM   3233  C   VAL A1759      27.039 -23.755  30.367  1.00  0.00           C  
ATOM   3234  O   VAL A1759      26.432 -24.423  29.521  1.00  0.00           O  
ATOM   3235  CB  VAL A1759      25.589 -21.967  31.385  1.00  0.00           C  
ATOM   3236  CG1 VAL A1759      25.921 -22.316  32.827  1.00  0.00           C  
ATOM   3237  CG2 VAL A1759      25.163 -20.517  31.279  1.00  0.00           C  
ATOM   3238  N   LEU A1760      27.855 -24.303  31.265  1.00  0.00           N  
ATOM   3239  CA  LEU A1760      28.190 -25.728  31.254  1.00  0.00           C  
ATOM   3240  C   LEU A1760      27.043 -26.731  31.413  1.00  0.00           C  
ATOM   3241  O   LEU A1760      27.272 -27.922  31.585  1.00  0.00           O  
ATOM   3242  CB  LEU A1760      29.300 -26.016  32.265  1.00  0.00           C  
ATOM   3243  CG  LEU A1760      30.060 -27.333  32.101  1.00  0.00           C  
ATOM   3244  CD1 LEU A1760      30.374 -27.608  30.623  1.00  0.00           C  
ATOM   3245  CD2 LEU A1760      31.330 -27.274  32.941  1.00  0.00           C  
ATOM   3246  N   GLY A1761      25.815 -26.254  31.337  1.00  0.00           N  
ATOM   3247  CA  GLY A1761      24.680 -27.139  31.441  1.00  0.00           C  
ATOM   3248  C   GLY A1761      23.555 -26.437  30.726  1.00  0.00           C  
ATOM   3249  O   GLY A1761      22.473 -26.235  31.284  1.00  0.00           O  
ATOM   3250  N   LYS A1762      23.824 -26.021  29.494  1.00  0.00           N  
ATOM   3251  CA  LYS A1762      22.832 -25.299  28.710  1.00  0.00           C  
ATOM   3252  C   LYS A1762      23.324 -25.135  27.281  1.00  0.00           C  
ATOM   3253  O   LYS A1762      24.477 -25.434  26.962  1.00  0.00           O  
ATOM   3254  CB  LYS A1762      22.581 -23.923  29.347  1.00  0.00           C  
ATOM   3255  CG  LYS A1762      21.436 -23.118  28.756  1.00  0.00           C  
ATOM   3256  CD  LYS A1762      20.101 -23.823  28.918  1.00  0.00           C  
ATOM   3257  CE  LYS A1762      18.968 -22.908  28.485  1.00  0.00           C  
ATOM   3258  NZ  LYS A1762      17.640 -23.568  28.562  1.00  0.00           N  
ATOM   3259  N   GLU A1763      22.427 -24.674  26.424  1.00  0.00           N  
ATOM   3260  CA  GLU A1763      22.733 -24.451  25.027  1.00  0.00           C  
ATOM   3261  C   GLU A1763      22.637 -22.960  24.699  1.00  0.00           C  
ATOM   3262  O   GLU A1763      22.177 -22.167  25.528  1.00  0.00           O  
ATOM   3263  CB  GLU A1763      21.770 -25.256  24.137  1.00  0.00           C  
ATOM   3264  CG  GLU A1763      20.516 -25.809  24.822  1.00  0.00           C  
ATOM   3265  CD  GLU A1763      19.519 -24.735  25.271  1.00  0.00           C  
ATOM   3266  OE1 GLU A1763      19.525 -23.609  24.718  1.00  0.00           O  
ATOM   3267  OE2 GLU A1763      18.712 -25.033  26.177  1.00  0.00           O  
ATOM   3268  N   VAL A1764      23.126 -22.590  23.515  1.00  0.00           N  
ATOM   3269  CA  VAL A1764      23.080 -21.215  23.003  1.00  0.00           C  
ATOM   3270  C   VAL A1764      23.133 -21.278  21.490  1.00  0.00           C  
ATOM   3271  O   VAL A1764      23.687 -22.223  20.921  1.00  0.00           O  
ATOM   3272  CB  VAL A1764      24.259 -20.312  23.475  1.00  0.00           C  
ATOM   3273  CG1 VAL A1764      24.068 -19.895  24.911  1.00  0.00           C  
ATOM   3274  CG2 VAL A1764      25.595 -21.003  23.263  1.00  0.00           C  
ATOM   3275  N   ARG A1765      22.565 -20.266  20.845  1.00  0.00           N  
ATOM   3276  CA  ARG A1765      22.545 -20.199  19.394  1.00  0.00           C  
ATOM   3277  C   ARG A1765      23.847 -19.665  18.816  1.00  0.00           C  
ATOM   3278  O   ARG A1765      24.241 -18.534  19.116  1.00  0.00           O  
ATOM   3279  CB  ARG A1765      21.393 -19.315  18.922  1.00  0.00           C  
ATOM   3280  CG  ARG A1765      21.111 -19.427  17.439  1.00  0.00           C  
ATOM   3281  CD  ARG A1765      21.005 -20.894  17.037  1.00  0.00           C  
ATOM   3282  NE  ARG A1765      20.196 -21.100  15.844  1.00  0.00           N  
ATOM   3283  CZ  ARG A1765      18.895 -21.358  15.871  1.00  0.00           C  
ATOM   3284  NH1 ARG A1765      18.251 -21.446  17.025  1.00  0.00           N  
ATOM   3285  NH2 ARG A1765      18.223 -21.494  14.741  1.00  0.00           N  
ATOM   3286  N   LEU A1795      24.565 -20.501  18.072  1.00  0.00           N  
ATOM   3287  CA  LEU A1795      25.780 -20.042  17.418  1.00  0.00           C  
ATOM   3288  C   LEU A1795      25.254 -19.121  16.323  1.00  0.00           C  
ATOM   3289  O   LEU A1795      24.342 -19.480  15.573  1.00  0.00           O  
ATOM   3290  CB  LEU A1795      26.577 -21.196  16.820  1.00  0.00           C  
ATOM   3291  CG  LEU A1795      27.522 -21.910  17.777  1.00  0.00           C  
ATOM   3292  CD1 LEU A1795      28.434 -22.827  17.010  1.00  0.00           C  
ATOM   3293  CD2 LEU A1795      28.354 -20.901  18.491  1.00  0.00           C  
ATOM   3294  N   ARG A1796      25.806 -17.918  16.267  1.00  0.00           N  
ATOM   3295  CA  ARG A1796      25.383 -16.900  15.324  1.00  0.00           C  
ATOM   3296  C   ARG A1796      25.212 -17.403  13.887  1.00  0.00           C  
ATOM   3297  O   ARG A1796      26.135 -17.972  13.299  1.00  0.00           O  
ATOM   3298  CB  ARG A1796      26.375 -15.739  15.393  1.00  0.00           C  
ATOM   3299  CG  ARG A1796      25.767 -14.359  15.270  1.00  0.00           C  
ATOM   3300  CD  ARG A1796      25.268 -14.088  13.867  1.00  0.00           C  
ATOM   3301  NE  ARG A1796      24.326 -12.972  13.821  1.00  0.00           N  
ATOM   3302  CZ  ARG A1796      23.277 -12.838  14.624  1.00  0.00           C  
ATOM   3303  NH1 ARG A1796      23.034 -13.750  15.555  1.00  0.00           N  
ATOM   3304  NH2 ARG A1796      22.434 -11.827  14.455  1.00  0.00           N  
ATOM   3305  N   ASN A1797      24.011 -17.194  13.342  1.00  0.00           N  
ATOM   3306  CA  ASN A1797      23.653 -17.596  11.978  1.00  0.00           C  
ATOM   3307  C   ASN A1797      23.854 -19.076  11.699  1.00  0.00           C  
ATOM   3308  O   ASN A1797      23.939 -19.487  10.539  1.00  0.00           O  
ATOM   3309  CB  ASN A1797      24.431 -16.792  10.930  1.00  0.00           C  
ATOM   3310  CG  ASN A1797      23.975 -15.350  10.827  1.00  0.00           C  
ATOM   3311  OD1 ASN A1797      24.734 -14.497  10.374  1.00  0.00           O  
ATOM   3312  ND2 ASN A1797      22.727 -15.070  11.220  1.00  0.00           N  
ATOM   3313  N   ALA A1805      23.899 -19.881  12.753  1.00  0.00           N  
ATOM   3314  CA  ALA A1805      24.097 -21.306  12.589  1.00  0.00           C  
ATOM   3315  C   ALA A1805      23.204 -22.158  13.505  1.00  0.00           C  
ATOM   3316  O   ALA A1805      21.995 -21.919  13.613  1.00  0.00           O  
ATOM   3317  CB  ALA A1805      25.585 -21.658  12.767  1.00  0.00           C  
ATOM   3318  N   TYR A1810      23.831 -23.106  14.196  1.00  0.00           N  
ATOM   3319  CA  TYR A1810      23.168 -24.067  15.064  1.00  0.00           C  
ATOM   3320  C   TYR A1810      23.111 -23.726  16.545  1.00  0.00           C  
ATOM   3321  O   TYR A1810      23.857 -22.874  17.031  1.00  0.00           O  
ATOM   3322  CB  TYR A1810      23.919 -25.393  14.951  1.00  0.00           C  
ATOM   3323  CG  TYR A1810      23.996 -25.934  13.557  1.00  0.00           C  
ATOM   3324  CD1 TYR A1810      22.960 -26.706  13.045  1.00  0.00           C  
ATOM   3325  CD2 TYR A1810      25.098 -25.688  12.751  1.00  0.00           C  
ATOM   3326  CE1 TYR A1810      23.013 -27.231  11.760  1.00  0.00           C  
ATOM   3327  CE2 TYR A1810      25.163 -26.204  11.456  1.00  0.00           C  
ATOM   3328  CZ  TYR A1810      24.111 -26.981  10.966  1.00  0.00           C  
ATOM   3329  OH  TYR A1810      24.134 -27.504   9.691  1.00  0.00           O  
ATOM   3330  N   VAL A1811      22.244 -24.445  17.261  1.00  0.00           N  
ATOM   3331  CA  VAL A1811      22.128 -24.322  18.711  1.00  0.00           C  
ATOM   3332  C   VAL A1811      23.063 -25.442  19.185  1.00  0.00           C  
ATOM   3333  O   VAL A1811      22.982 -26.569  18.701  1.00  0.00           O  
ATOM   3334  CB  VAL A1811      20.693 -24.617  19.233  1.00  0.00           C  
ATOM   3335  CG1 VAL A1811      20.674 -24.586  20.746  1.00  0.00           C  
ATOM   3336  CG2 VAL A1811      19.708 -23.602  18.704  1.00  0.00           C  
ATOM   3337  N   ILE A1989      24.013 -25.111  20.045  1.00  0.00           N  
ATOM   3338  CA  ILE A1989      24.943 -26.105  20.551  1.00  0.00           C  
ATOM   3339  C   ILE A1989      24.762 -26.157  22.055  1.00  0.00           C  
ATOM   3340  O   ILE A1989      24.122 -25.277  22.617  1.00  0.00           O  
ATOM   3341  CB  ILE A1989      26.417 -25.739  20.221  1.00  0.00           C  
ATOM   3342  CG1 ILE A1989      26.807 -24.406  20.879  1.00  0.00           C  
ATOM   3343  CG2 ILE A1989      26.619 -25.702  18.700  1.00  0.00           C  
ATOM   3344  CD1 ILE A1989      28.315 -24.217  21.063  1.00  0.00           C  
ATOM   3345  N   LYS A1990      25.346 -27.163  22.703  1.00  0.00           N  
ATOM   3346  CA  LYS A1990      25.248 -27.332  24.154  1.00  0.00           C  
ATOM   3347  C   LYS A1990      26.571 -27.837  24.728  1.00  0.00           C  
ATOM   3348  O   LYS A1990      27.065 -28.902  24.345  1.00  0.00           O  
ATOM   3349  CB  LYS A1990      24.136 -28.327  24.489  1.00  0.00           C  
ATOM   3350  CG  LYS A1990      23.896 -28.544  25.977  1.00  0.00           C  
ATOM   3351  CD  LYS A1990      23.181 -29.874  26.237  1.00  0.00           C  
ATOM   3352  CE  LYS A1990      21.850 -29.970  25.499  1.00  0.00           C  
ATOM   3353  NZ  LYS A1990      21.488 -31.391  25.253  1.00  0.00           N  
ATOM   3354  N   ALA A1991      27.160 -27.042  25.613  1.00  0.00           N  
ATOM   3355  CA  ALA A1991      28.421 -27.401  26.249  1.00  0.00           C  
ATOM   3356  C   ALA A1991      28.108 -28.483  27.260  1.00  0.00           C  
ATOM   3357  O   ALA A1991      27.146 -28.353  28.024  1.00  0.00           O  
ATOM   3358  CB  ALA A1991      29.023 -26.193  26.950  1.00  0.00           C  
ATOM   3359  N   GLU A1992      28.890 -29.558  27.252  1.00  0.00           N  
ATOM   3360  CA  GLU A1992      28.655 -30.657  28.179  1.00  0.00           C  
ATOM   3361  C   GLU A1992      29.901 -31.110  28.897  1.00  0.00           C  
ATOM   3362  O   GLU A1992      29.873 -32.077  29.653  1.00  0.00           O  
ATOM   3363  CB  GLU A1992      28.002 -31.835  27.464  1.00  0.00           C  
ATOM   3364  CG  GLU A1992      26.491 -31.735  27.431  1.00  0.00           C  
ATOM   3365  CD  GLU A1992      25.907 -32.271  26.150  1.00  0.00           C  
ATOM   3366  OE1 GLU A1992      26.480 -31.971  25.082  1.00  0.00           O  
ATOM   3367  OE2 GLU A1992      24.874 -32.978  26.207  1.00  0.00           O  
ATOM   3368  N   ARG A1993      30.995 -30.404  28.670  1.00  0.00           N  
ATOM   3369  CA  ARG A1993      32.251 -30.737  29.310  1.00  0.00           C  
ATOM   3370  C   ARG A1993      33.146 -29.552  29.059  1.00  0.00           C  
ATOM   3371  O   ARG A1993      32.705 -28.540  28.517  1.00  0.00           O  
ATOM   3372  CB  ARG A1993      32.873 -31.989  28.682  1.00  0.00           C  
ATOM   3373  CG  ARG A1993      33.844 -32.731  29.595  1.00  0.00           C  
ATOM   3374  CD  ARG A1993      35.057 -33.230  28.837  1.00  0.00           C  
ATOM   3375  NE  ARG A1993      34.708 -33.889  27.578  1.00  0.00           N  
ATOM   3376  CZ  ARG A1993      35.602 -34.317  26.691  1.00  0.00           C  
ATOM   3377  NH1 ARG A1993      36.904 -34.163  26.923  1.00  0.00           N  
ATOM   3378  NH2 ARG A1993      35.197 -34.865  25.552  1.00  0.00           N  
ATOM   3379  N   VAL A1994      34.398 -29.679  29.460  1.00  0.00           N  
ATOM   3380  CA  VAL A1994      35.384 -28.637  29.279  1.00  0.00           C  
ATOM   3381  C   VAL A1994      36.686 -29.314  29.665  1.00  0.00           C  
ATOM   3382  O   VAL A1994      36.679 -30.458  30.114  1.00  0.00           O  
ATOM   3383  CB  VAL A1994      35.079 -27.401  30.171  1.00  0.00           C  
ATOM   3384  CG1 VAL A1994      35.505 -27.632  31.614  1.00  0.00           C  
ATOM   3385  CG2 VAL A1994      35.726 -26.172  29.593  1.00  0.00           C  
ATOM   3386  N   GLU A1995      37.801 -28.638  29.467  1.00  0.00           N  
ATOM   3387  CA  GLU A1995      39.090 -29.216  29.786  1.00  0.00           C  
ATOM   3388  C   GLU A1995      39.988 -28.045  30.086  1.00  0.00           C  
ATOM   3389  O   GLU A1995      39.852 -26.983  29.471  1.00  0.00           O  
ATOM   3390  CB  GLU A1995      39.587 -30.014  28.582  1.00  0.00           C  
ATOM   3391  CG  GLU A1995      41.070 -30.296  28.531  1.00  0.00           C  
ATOM   3392  CD  GLU A1995      41.486 -30.803  27.163  1.00  0.00           C  
ATOM   3393  OE1 GLU A1995      40.984 -31.879  26.759  1.00  0.00           O  
ATOM   3394  OE2 GLU A1995      42.289 -30.111  26.487  1.00  0.00           O  
ATOM   3395  N   LYS A2012      40.889 -28.222  31.040  1.00  0.00           N  
ATOM   3396  CA  LYS A2012      41.765 -27.138  31.432  1.00  0.00           C  
ATOM   3397  C   LYS A2012      43.224 -27.513  31.321  1.00  0.00           C  
ATOM   3398  O   LYS A2012      43.559 -28.590  30.833  1.00  0.00           O  
ATOM   3399  CB  LYS A2012      41.427 -26.686  32.855  1.00  0.00           C  
ATOM   3400  CG  LYS A2012      39.985 -26.200  33.017  1.00  0.00           C  
ATOM   3401  CD  LYS A2012      39.655 -25.877  34.466  1.00  0.00           C  
ATOM   3402  CE  LYS A2012      38.204 -25.459  34.638  1.00  0.00           C  
ATOM   3403  NZ  LYS A2012      37.275 -26.595  34.393  1.00  0.00           N  
ATOM   3404  N   ASP A2013      44.085 -26.593  31.737  1.00  0.00           N  
ATOM   3405  CA  ASP A2013      45.521 -26.800  31.699  1.00  0.00           C  
ATOM   3406  C   ASP A2013      46.065 -26.634  33.119  1.00  0.00           C  
ATOM   3407  O   ASP A2013      45.307 -26.705  34.096  1.00  0.00           O  
ATOM   3408  CB  ASP A2013      46.170 -25.774  30.755  1.00  0.00           C  
ATOM   3409  CG  ASP A2013      46.254 -24.365  31.360  1.00  0.00           C  
ATOM   3410  OD1 ASP A2013      45.289 -23.916  32.007  1.00  0.00           O  
ATOM   3411  OD2 ASP A2013      47.304 -23.708  31.187  1.00  0.00           O  
ATOM   3412  N   ALA A2014      47.366 -26.350  33.215  1.00  0.00           N  
ATOM   3413  CA  ALA A2014      48.058 -26.143  34.489  1.00  0.00           C  
ATOM   3414  C   ALA A2014      47.314 -25.175  35.413  1.00  0.00           C  
ATOM   3415  O   ALA A2014      46.663 -25.607  36.362  1.00  0.00           O  
ATOM   3416  CB  ALA A2014      49.489 -25.644  34.236  1.00  0.00           C  
ATOM   3417  N   GLU A2015      47.346 -23.883  35.092  1.00  0.00           N  
ATOM   3418  CA  GLU A2015      46.687 -22.887  35.926  1.00  0.00           C  
ATOM   3419  C   GLU A2015      45.190 -23.121  36.072  1.00  0.00           C  
ATOM   3420  O   GLU A2015      44.514 -22.402  36.807  1.00  0.00           O  
ATOM   3421  CB  GLU A2015      46.950 -21.467  35.403  1.00  0.00           C  
ATOM   3422  CG  GLU A2015      46.452 -20.346  36.346  1.00  0.00           C  
ATOM   3423  CD  GLU A2015      46.679 -18.937  35.809  1.00  0.00           C  
ATOM   3424  OE1 GLU A2015      47.850 -18.545  35.607  1.00  0.00           O  
ATOM   3425  OE2 GLU A2015      45.679 -18.212  35.612  1.00  0.00           O  
ATOM   3426  N   GLY A2016      44.667 -24.136  35.401  1.00  0.00           N  
ATOM   3427  CA  GLY A2016      43.246 -24.398  35.502  1.00  0.00           C  
ATOM   3428  C   GLY A2016      42.474 -23.580  34.489  1.00  0.00           C  
ATOM   3429  O   GLY A2016      41.256 -23.401  34.604  1.00  0.00           O  
ATOM   3430  N   ASN A2017      43.206 -23.025  33.526  1.00  0.00           N  
ATOM   3431  CA  ASN A2017      42.606 -22.239  32.455  1.00  0.00           C  
ATOM   3432  C   ASN A2017      42.030 -23.248  31.490  1.00  0.00           C  
ATOM   3433  O   ASN A2017      42.617 -24.309  31.276  1.00  0.00           O  
ATOM   3434  CB  ASN A2017      43.656 -21.398  31.712  1.00  0.00           C  
ATOM   3435  CG  ASN A2017      44.204 -20.260  32.550  1.00  0.00           C  
ATOM   3436  OD1 ASN A2017      45.410 -20.011  32.556  1.00  0.00           O  
ATOM   3437  ND2 ASN A2017      43.320 -19.551  33.251  1.00  0.00           N  
ATOM   3438  N   ILE A2018      40.865 -22.938  30.948  1.00  0.00           N  
ATOM   3439  CA  ILE A2018      40.223 -23.807  29.983  1.00  0.00           C  
ATOM   3440  C   ILE A2018      41.017 -23.757  28.676  1.00  0.00           C  
ATOM   3441  O   ILE A2018      41.594 -22.722  28.334  1.00  0.00           O  
ATOM   3442  CB  ILE A2018      38.811 -23.312  29.699  1.00  0.00           C  
ATOM   3443  CG1 ILE A2018      37.971 -23.422  30.963  1.00  0.00           C  
ATOM   3444  CG2 ILE A2018      38.206 -24.060  28.529  1.00  0.00           C  
ATOM   3445  CD1 ILE A2018      36.534 -22.971  30.780  1.00  0.00           C  
ATOM   3446  N   THR A2019      41.100 -24.879  27.972  1.00  0.00           N  
ATOM   3447  CA  THR A2019      41.797 -24.891  26.692  1.00  0.00           C  
ATOM   3448  C   THR A2019      40.827 -25.317  25.590  1.00  0.00           C  
ATOM   3449  O   THR A2019      40.995 -24.943  24.424  1.00  0.00           O  
ATOM   3450  CB  THR A2019      43.050 -25.798  26.698  1.00  0.00           C  
ATOM   3451  OG1 THR A2019      42.713 -27.085  27.227  1.00  0.00           O  
ATOM   3452  CG2 THR A2019      44.165 -25.174  27.518  1.00  0.00           C  
ATOM   3453  N   THR A2020      39.792 -26.061  25.965  1.00  0.00           N  
ATOM   3454  CA  THR A2020      38.811 -26.503  24.994  1.00  0.00           C  
ATOM   3455  C   THR A2020      37.481 -26.860  25.628  1.00  0.00           C  
ATOM   3456  O   THR A2020      37.438 -27.431  26.709  1.00  0.00           O  
ATOM   3457  CB  THR A2020      39.352 -27.671  24.120  1.00  0.00           C  
ATOM   3458  OG1 THR A2020      38.259 -28.428  23.584  1.00  0.00           O  
ATOM   3459  CG2 THR A2020      40.293 -28.570  24.905  1.00  0.00           C  
ATOM   3460  N   ILE A2021      36.398 -26.454  24.981  1.00  0.00           N  
ATOM   3461  CA  ILE A2021      35.056 -26.720  25.466  1.00  0.00           C  
ATOM   3462  C   ILE A2021      34.462 -27.755  24.527  1.00  0.00           C  
ATOM   3463  O   ILE A2021      34.496 -27.582  23.311  1.00  0.00           O  
ATOM   3464  CB  ILE A2021      34.158 -25.437  25.426  1.00  0.00           C  
ATOM   3465  CG1 ILE A2021      34.680 -24.369  26.391  1.00  0.00           C  
ATOM   3466  CG2 ILE A2021      32.702 -25.767  25.754  1.00  0.00           C  
ATOM   3467  CD1 ILE A2021      35.855 -23.559  25.860  1.00  0.00           C  
ATOM   3468  N   PHE A2022      33.961 -28.851  25.083  1.00  0.00           N  
ATOM   3469  CA  PHE A2022      33.354 -29.899  24.271  1.00  0.00           C  
ATOM   3470  C   PHE A2022      31.846 -29.761  24.331  1.00  0.00           C  
ATOM   3471  O   PHE A2022      31.256 -29.735  25.420  1.00  0.00           O  
ATOM   3472  CB  PHE A2022      33.798 -31.274  24.754  1.00  0.00           C  
ATOM   3473  CG  PHE A2022      35.274 -31.444  24.749  1.00  0.00           C  
ATOM   3474  CD1 PHE A2022      36.035 -31.005  25.819  1.00  0.00           C  
ATOM   3475  CD2 PHE A2022      35.916 -32.001  23.656  1.00  0.00           C  
ATOM   3476  CE1 PHE A2022      37.427 -31.110  25.800  1.00  0.00           C  
ATOM   3477  CE2 PHE A2022      37.307 -32.111  23.622  1.00  0.00           C  
ATOM   3478  CZ  PHE A2022      38.065 -31.666  24.697  1.00  0.00           C  
ATOM   3479  N   CYS A2023      31.224 -29.669  23.160  1.00  0.00           N  
ATOM   3480  CA  CYS A2023      29.779 -29.510  23.075  1.00  0.00           C  
ATOM   3481  C   CYS A2023      29.188 -30.401  21.997  1.00  0.00           C  
ATOM   3482  O   CYS A2023      29.912 -31.102  21.283  1.00  0.00           O  
ATOM   3483  CB  CYS A2023      29.450 -28.051  22.757  1.00  0.00           C  
ATOM   3484  SG  CYS A2023      30.426 -26.877  23.723  1.00  0.00           S  
ATOM   3485  N   THR A2024      27.865 -30.400  21.907  1.00  0.00           N  
ATOM   3486  CA  THR A2024      27.165 -31.174  20.892  1.00  0.00           C  
ATOM   3487  C   THR A2024      26.186 -30.218  20.222  1.00  0.00           C  
ATOM   3488  O   THR A2024      25.626 -29.343  20.886  1.00  0.00           O  
ATOM   3489  CB  THR A2024      26.390 -32.370  21.500  1.00  0.00           C  
ATOM   3490  OG1 THR A2024      25.427 -31.902  22.457  1.00  0.00           O  
ATOM   3491  CG2 THR A2024      27.353 -33.342  22.167  1.00  0.00           C  
ATOM   3492  N   TYR A2025      26.012 -30.342  18.910  1.00  0.00           N  
ATOM   3493  CA  TYR A2025      25.092 -29.457  18.205  1.00  0.00           C  
ATOM   3494  C   TYR A2025      23.757 -30.149  17.912  1.00  0.00           C  
ATOM   3495  O   TYR A2025      23.622 -31.355  18.123  1.00  0.00           O  
ATOM   3496  CB  TYR A2025      25.753 -28.884  16.933  1.00  0.00           C  
ATOM   3497  CG  TYR A2025      25.769 -29.779  15.715  1.00  0.00           C  
ATOM   3498  CD1 TYR A2025      26.263 -31.080  15.777  1.00  0.00           C  
ATOM   3499  CD2 TYR A2025      25.263 -29.324  14.500  1.00  0.00           C  
ATOM   3500  CE1 TYR A2025      26.241 -31.912  14.653  1.00  0.00           C  
ATOM   3501  CE2 TYR A2025      25.240 -30.140  13.374  1.00  0.00           C  
ATOM   3502  CZ  TYR A2025      25.726 -31.434  13.456  1.00  0.00           C  
ATOM   3503  OH  TYR A2025      25.680 -32.250  12.346  1.00  0.00           O  
ATOM   3504  N   ASP A2026      22.750 -29.374  17.528  1.00  0.00           N  
ATOM   3505  CA  ASP A2026      21.448 -29.937  17.203  1.00  0.00           C  
ATOM   3506  C   ASP A2026      21.392 -30.190  15.697  1.00  0.00           C  
ATOM   3507  O   ASP A2026      22.149 -29.607  14.930  1.00  0.00           O  
ATOM   3508  CB  ASP A2026      20.329 -28.993  17.659  1.00  0.00           C  
ATOM   3509  CG  ASP A2026      18.920 -29.483  17.280  1.00  0.00           C  
ATOM   3510  OD1 ASP A2026      18.530 -29.392  16.092  1.00  0.00           O  
ATOM   3511  OD2 ASP A2026      18.176 -29.905  18.188  1.00  0.00           O  
ATOM   3512  N   ALA A2027      20.474 -31.058  15.291  1.00  0.00           N  
ATOM   3513  CA  ALA A2027      20.290 -31.434  13.895  1.00  0.00           C  
ATOM   3514  C   ALA A2027      19.903 -30.283  12.970  1.00  0.00           C  
ATOM   3515  O   ALA A2027      20.722 -29.823  12.178  1.00  0.00           O  
ATOM   3516  CB  ALA A2027      19.256 -32.569  13.796  1.00  0.00           C  
ATOM   3517  N   ASP A2039      18.647 -29.844  13.051  1.00  0.00           N  
ATOM   3518  CA  ASP A2039      18.157 -28.761  12.200  1.00  0.00           C  
ATOM   3519  C   ASP A2039      17.856 -27.523  13.037  1.00  0.00           C  
ATOM   3520  O   ASP A2039      16.748 -26.984  12.996  1.00  0.00           O  
ATOM   3521  CB  ASP A2039      16.898 -29.215  11.437  1.00  0.00           C  
ATOM   3522  CG  ASP A2039      16.451 -28.210  10.369  1.00  0.00           C  
ATOM   3523  OD1 ASP A2039      17.228 -27.953   9.417  1.00  0.00           O  
ATOM   3524  OD2 ASP A2039      15.316 -27.685  10.477  1.00  0.00           O  
ATOM   3525  N   THR A2040      18.851 -27.060  13.785  1.00  0.00           N  
ATOM   3526  CA  THR A2040      18.663 -25.892  14.629  1.00  0.00           C  
ATOM   3527  C   THR A2040      18.946 -24.587  13.918  1.00  0.00           C  
ATOM   3528  O   THR A2040      19.868 -23.854  14.282  1.00  0.00           O  
ATOM   3529  CB  THR A2040      19.505 -25.966  15.892  1.00  0.00           C  
ATOM   3530  OG1 THR A2040      20.544 -26.936  15.725  1.00  0.00           O  
ATOM   3531  CG2 THR A2040      18.627 -26.317  17.070  1.00  0.00           C  
ATOM   3532  N   LEU A2041      18.147 -24.313  12.893  1.00  0.00           N  
ATOM   3533  CA  LEU A2041      18.270 -23.094  12.103  1.00  0.00           C  
ATOM   3534  C   LEU A2041      17.098 -22.984  11.141  1.00  0.00           C  
ATOM   3535  O   LEU A2041      15.951 -23.202  11.543  1.00  0.00           O  
ATOM   3536  CB  LEU A2041      19.621 -23.027  11.363  1.00  0.00           C  
ATOM   3537  CG  LEU A2041      20.166 -24.131  10.452  1.00  0.00           C  
ATOM   3538  CD1 LEU A2041      21.499 -23.669   9.896  1.00  0.00           C  
ATOM   3539  CD2 LEU A2041      20.342 -25.440  11.194  1.00  0.00           C  
ATOM   3540  N   GLY A2086      20.958 -17.825  24.900  1.00  0.00           N  
ATOM   3541  CA  GLY A2086      21.365 -16.621  24.198  1.00  0.00           C  
ATOM   3542  C   GLY A2086      22.083 -16.901  22.892  1.00  0.00           C  
ATOM   3543  O   GLY A2086      22.134 -18.055  22.446  1.00  0.00           O  
ATOM   3544  N   VAL A2087      22.650 -15.853  22.291  1.00  0.00           N  
ATOM   3545  CA  VAL A2087      23.358 -15.963  21.012  1.00  0.00           C  
ATOM   3546  C   VAL A2087      24.830 -15.579  21.158  1.00  0.00           C  
ATOM   3547  O   VAL A2087      25.182 -14.828  22.068  1.00  0.00           O  
ATOM   3548  CB  VAL A2087      22.735 -15.030  19.956  1.00  0.00           C  
ATOM   3549  CG1 VAL A2087      23.327 -15.318  18.593  1.00  0.00           C  
ATOM   3550  CG2 VAL A2087      21.219 -15.166  19.936  1.00  0.00           C  
ATOM   3551  N   ILE A2088      25.692 -16.136  20.309  1.00  0.00           N  
ATOM   3552  CA  ILE A2088      27.127 -15.815  20.341  1.00  0.00           C  
ATOM   3553  C   ILE A2088      27.809 -15.952  18.966  1.00  0.00           C  
ATOM   3554  O   ILE A2088      27.515 -16.861  18.190  1.00  0.00           O  
ATOM   3555  CB  ILE A2088      27.942 -16.648  21.394  1.00  0.00           C  
ATOM   3556  CG1 ILE A2088      28.128 -18.096  20.941  1.00  0.00           C  
ATOM   3557  CG2 ILE A2088      27.280 -16.610  22.759  1.00  0.00           C  
ATOM   3558  CD1 ILE A2088      29.247 -18.834  21.681  1.00  0.00           C  
ATOM   3559  N   HIS A2089      28.698 -15.018  18.660  1.00  0.00           N  
ATOM   3560  CA  HIS A2089      29.428 -15.013  17.392  1.00  0.00           C  
ATOM   3561  C   HIS A2089      30.532 -16.059  17.464  1.00  0.00           C  
ATOM   3562  O   HIS A2089      30.999 -16.381  18.559  1.00  0.00           O  
ATOM   3563  CB  HIS A2089      30.012 -13.616  17.114  1.00  0.00           C  
ATOM   3564  CG  HIS A2089      30.826 -13.053  18.245  1.00  0.00           C  
ATOM   3565  ND1 HIS A2089      32.203 -12.969  18.203  1.00  0.00           N  
ATOM   3566  CD2 HIS A2089      30.455 -12.552  19.448  1.00  0.00           C  
ATOM   3567  CE1 HIS A2089      32.645 -12.443  19.332  1.00  0.00           C  
ATOM   3568  NE2 HIS A2089      31.605 -12.181  20.104  1.00  0.00           N  
ATOM   3569  N   TRP A2090      31.001 -16.537  16.315  1.00  0.00           N  
ATOM   3570  CA  TRP A2090      32.028 -17.575  16.303  1.00  0.00           C  
ATOM   3571  C   TRP A2090      32.899 -17.558  15.053  1.00  0.00           C  
ATOM   3572  O   TRP A2090      32.583 -16.864  14.085  1.00  0.00           O  
ATOM   3573  CB  TRP A2090      31.346 -18.943  16.405  1.00  0.00           C  
ATOM   3574  CG  TRP A2090      30.292 -19.127  15.354  1.00  0.00           C  
ATOM   3575  CD1 TRP A2090      28.990 -18.714  15.422  1.00  0.00           C  
ATOM   3576  CD2 TRP A2090      30.461 -19.715  14.055  1.00  0.00           C  
ATOM   3577  NE1 TRP A2090      28.341 -19.004  14.243  1.00  0.00           N  
ATOM   3578  CE2 TRP A2090      29.219 -19.614  13.384  1.00  0.00           C  
ATOM   3579  CE3 TRP A2090      31.543 -20.311  13.390  1.00  0.00           C  
ATOM   3580  CZ2 TRP A2090      29.027 -20.082  12.077  1.00  0.00           C  
ATOM   3581  CZ3 TRP A2090      31.356 -20.776  12.091  1.00  0.00           C  
ATOM   3582  CH2 TRP A2090      30.103 -20.656  11.447  1.00  0.00           C  
ATOM   3583  N   VAL A2091      33.957 -18.378  15.068  1.00  0.00           N  
ATOM   3584  CA  VAL A2091      34.900 -18.514  13.946  1.00  0.00           C  
ATOM   3585  C   VAL A2091      35.426 -19.954  13.862  1.00  0.00           C  
ATOM   3586  O   VAL A2091      36.082 -20.427  14.792  1.00  0.00           O  
ATOM   3587  CB  VAL A2091      36.137 -17.565  14.088  1.00  0.00           C  
ATOM   3588  CG1 VAL A2091      37.150 -17.858  13.006  1.00  0.00           C  
ATOM   3589  CG2 VAL A2091      35.720 -16.106  13.984  1.00  0.00           C  
ATOM   3590  N   SER A2092      35.129 -20.643  12.756  1.00  0.00           N  
ATOM   3591  CA  SER A2092      35.591 -22.018  12.528  1.00  0.00           C  
ATOM   3592  C   SER A2092      37.119 -22.004  12.464  1.00  0.00           C  
ATOM   3593  O   SER A2092      37.703 -21.414  11.566  1.00  0.00           O  
ATOM   3594  CB  SER A2092      34.998 -22.560  11.221  1.00  0.00           C  
ATOM   3595  OG  SER A2092      35.771 -23.628  10.677  1.00  0.00           O  
ATOM   3596  N   ALA A2093      37.764 -22.691  13.387  1.00  0.00           N  
ATOM   3597  CA  ALA A2093      39.217 -22.694  13.441  1.00  0.00           C  
ATOM   3598  C   ALA A2093      39.965 -23.052  12.161  1.00  0.00           C  
ATOM   3599  O   ALA A2093      41.107 -22.649  11.979  1.00  0.00           O  
ATOM   3600  CB  ALA A2093      39.677 -23.574  14.576  1.00  0.00           C  
ATOM   3601  N   ALA A2094      39.320 -23.805  11.278  1.00  0.00           N  
ATOM   3602  CA  ALA A2094      39.933 -24.247  10.025  1.00  0.00           C  
ATOM   3603  C   ALA A2094      40.083 -23.144   9.004  1.00  0.00           C  
ATOM   3604  O   ALA A2094      41.102 -23.044   8.334  1.00  0.00           O  
ATOM   3605  CB  ALA A2094      39.121 -25.367   9.433  1.00  0.00           C  
ATOM   3606  N   HIS A2095      39.026 -22.359   8.851  1.00  0.00           N  
ATOM   3607  CA  HIS A2095      39.003 -21.242   7.917  1.00  0.00           C  
ATOM   3608  C   HIS A2095      38.974 -19.981   8.760  1.00  0.00           C  
ATOM   3609  O   HIS A2095      38.011 -19.213   8.707  1.00  0.00           O  
ATOM   3610  CB  HIS A2095      37.726 -21.273   7.083  1.00  0.00           C  
ATOM   3611  CG  HIS A2095      37.119 -22.629   6.958  1.00  0.00           C  
ATOM   3612  ND1 HIS A2095      36.595 -23.314   8.033  1.00  0.00           N  
ATOM   3613  CD2 HIS A2095      36.938 -23.422   5.878  1.00  0.00           C  
ATOM   3614  CE1 HIS A2095      36.117 -24.473   7.620  1.00  0.00           C  
ATOM   3615  NE2 HIS A2095      36.312 -24.562   6.316  1.00  0.00           N  
ATOM   3616  N   ALA A2096      39.970 -19.810   9.612  1.00  0.00           N  
ATOM   3617  CA  ALA A2096      39.997 -18.635  10.460  1.00  0.00           C  
ATOM   3618  C   ALA A2096      41.164 -17.771  10.064  1.00  0.00           C  
ATOM   3619  O   ALA A2096      42.304 -18.234  10.008  1.00  0.00           O  
ATOM   3620  CB  ALA A2096      40.105 -19.028  11.926  1.00  0.00           C  
ATOM   3621  N   LEU A2097      40.885 -16.520   9.749  1.00  0.00           N  
ATOM   3622  CA  LEU A2097      41.959 -15.642   9.382  1.00  0.00           C  
ATOM   3623  C   LEU A2097      42.537 -15.131  10.664  1.00  0.00           C  
ATOM   3624  O   LEU A2097      41.813 -14.633  11.517  1.00  0.00           O  
ATOM   3625  CB  LEU A2097      41.460 -14.468   8.541  1.00  0.00           C  
ATOM   3626  CG  LEU A2097      42.576 -13.494   8.133  1.00  0.00           C  
ATOM   3627  CD1 LEU A2097      43.675 -14.205   7.328  1.00  0.00           C  
ATOM   3628  CD2 LEU A2097      41.986 -12.343   7.335  1.00  0.00           C  
ATOM   3629  N   PRO A2098      43.837 -15.330  10.862  1.00  0.00           N  
ATOM   3630  CA  PRO A2098      44.445 -14.831  12.095  1.00  0.00           C  
ATOM   3631  C   PRO A2098      44.547 -13.310  11.927  1.00  0.00           C  
ATOM   3632  O   PRO A2098      45.092 -12.819  10.927  1.00  0.00           O  
ATOM   3633  CB  PRO A2098      45.816 -15.500  12.077  1.00  0.00           C  
ATOM   3634  CG  PRO A2098      45.548 -16.781  11.403  1.00  0.00           C  
ATOM   3635  CD  PRO A2098      44.695 -16.346  10.237  1.00  0.00           C  
ATOM   3636  N   VAL A2099      44.005 -12.569  12.884  1.00  0.00           N  
ATOM   3637  CA  VAL A2099      43.988 -11.109  12.807  1.00  0.00           C  
ATOM   3638  C   VAL A2099      44.531 -10.427  14.061  1.00  0.00           C  
ATOM   3639  O   VAL A2099      44.459 -10.986  15.155  1.00  0.00           O  
ATOM   3640  CB  VAL A2099      42.517 -10.625  12.567  1.00  0.00           C  
ATOM   3641  CG1 VAL A2099      42.271  -9.260  13.193  1.00  0.00           C  
ATOM   3642  CG2 VAL A2099      42.217 -10.562  11.078  1.00  0.00           C  
ATOM   3643  N   GLU A2100      45.119  -9.247  13.895  1.00  0.00           N  
ATOM   3644  CA  GLU A2100      45.587  -8.490  15.044  1.00  0.00           C  
ATOM   3645  C   GLU A2100      44.537  -7.437  15.267  1.00  0.00           C  
ATOM   3646  O   GLU A2100      44.336  -6.581  14.411  1.00  0.00           O  
ATOM   3647  CB  GLU A2100      46.908  -7.781  14.807  1.00  0.00           C  
ATOM   3648  CG  GLU A2100      47.263  -6.911  16.003  1.00  0.00           C  
ATOM   3649  CD  GLU A2100      48.661  -6.323  15.952  1.00  0.00           C  
ATOM   3650  OE1 GLU A2100      49.637  -7.023  16.326  1.00  0.00           O  
ATOM   3651  OE2 GLU A2100      48.784  -5.140  15.566  1.00  0.00           O  
ATOM   3652  N   ILE A2101      43.824  -7.529  16.378  1.00  0.00           N  
ATOM   3653  CA  ILE A2101      42.792  -6.559  16.694  1.00  0.00           C  
ATOM   3654  C   ILE A2101      43.342  -5.481  17.618  1.00  0.00           C  
ATOM   3655  O   ILE A2101      44.200  -5.750  18.463  1.00  0.00           O  
ATOM   3656  CB  ILE A2101      41.568  -7.239  17.316  1.00  0.00           C  
ATOM   3657  CG1 ILE A2101      40.962  -8.188  16.281  1.00  0.00           C  
ATOM   3658  CG2 ILE A2101      40.551  -6.198  17.768  1.00  0.00           C  
ATOM   3659  CD1 ILE A2101      39.616  -8.762  16.646  1.00  0.00           C  
ATOM   3660  N   ARG A2102      42.913  -4.245  17.401  1.00  0.00           N  
ATOM   3661  CA  ARG A2102      43.372  -3.147  18.235  1.00  0.00           C  
ATOM   3662  C   ARG A2102      42.210  -2.456  18.930  1.00  0.00           C  
ATOM   3663  O   ARG A2102      41.333  -1.858  18.293  1.00  0.00           O  
ATOM   3664  CB  ARG A2102      44.232  -2.176  17.437  1.00  0.00           C  
ATOM   3665  CG  ARG A2102      45.578  -2.767  17.089  1.00  0.00           C  
ATOM   3666  CD  ARG A2102      46.463  -1.784  16.377  1.00  0.00           C  
ATOM   3667  NE  ARG A2102      47.792  -2.347  16.201  1.00  0.00           N  
ATOM   3668  CZ  ARG A2102      48.908  -1.629  16.181  1.00  0.00           C  
ATOM   3669  NH1 ARG A2102      48.843  -0.307  16.305  1.00  0.00           N  
ATOM   3670  NH2 ARG A2102      50.089  -2.233  16.104  1.00  0.00           N  
ATOM   3671  N   LEU A2103      42.163  -2.665  20.240  1.00  0.00           N  
ATOM   3672  CA  LEU A2103      41.128  -2.121  21.087  1.00  0.00           C  
ATOM   3673  C   LEU A2103      41.671  -0.849  21.701  1.00  0.00           C  
ATOM   3674  O   LEU A2103      42.633  -0.888  22.466  1.00  0.00           O  
ATOM   3675  CB  LEU A2103      40.816  -3.127  22.175  1.00  0.00           C  
ATOM   3676  CG  LEU A2103      40.537  -4.550  21.708  1.00  0.00           C  
ATOM   3677  CD1 LEU A2103      40.540  -5.449  22.915  1.00  0.00           C  
ATOM   3678  CD2 LEU A2103      39.192  -4.626  21.011  1.00  0.00           C  
ATOM   3679  N   TYR A2104      41.096   0.286  21.324  1.00  0.00           N  
ATOM   3680  CA  TYR A2104      41.551   1.564  21.849  1.00  0.00           C  
ATOM   3681  C   TYR A2104      40.638   1.991  22.983  1.00  0.00           C  
ATOM   3682  O   TYR A2104      39.532   1.488  23.113  1.00  0.00           O  
ATOM   3683  CB  TYR A2104      41.573   2.615  20.734  1.00  0.00           C  
ATOM   3684  CG  TYR A2104      42.553   2.295  19.617  1.00  0.00           C  
ATOM   3685  CD1 TYR A2104      43.904   2.621  19.736  1.00  0.00           C  
ATOM   3686  CD2 TYR A2104      42.142   1.612  18.479  1.00  0.00           C  
ATOM   3687  CE1 TYR A2104      44.831   2.270  18.759  1.00  0.00           C  
ATOM   3688  CE2 TYR A2104      43.057   1.256  17.495  1.00  0.00           C  
ATOM   3689  CZ  TYR A2104      44.401   1.587  17.646  1.00  0.00           C  
ATOM   3690  OH  TYR A2104      45.312   1.213  16.686  1.00  0.00           O  
ATOM   3691  N   ASP A2105      41.103   2.919  23.804  1.00  0.00           N  
ATOM   3692  CA  ASP A2105      40.329   3.434  24.929  1.00  0.00           C  
ATOM   3693  C   ASP A2105      40.749   4.899  25.124  1.00  0.00           C  
ATOM   3694  O   ASP A2105      41.669   5.368  24.451  1.00  0.00           O  
ATOM   3695  CB  ASP A2105      40.626   2.609  26.181  1.00  0.00           C  
ATOM   3696  CG  ASP A2105      39.683   2.915  27.325  1.00  0.00           C  
ATOM   3697  OD1 ASP A2105      38.565   3.404  27.058  1.00  0.00           O  
ATOM   3698  OD2 ASP A2105      40.060   2.647  28.495  1.00  0.00           O  
ATOM   3699  N   ARG A2107      40.087   5.621  26.028  1.00  0.00           N  
ATOM   3700  CA  ARG A2107      40.420   7.024  26.254  1.00  0.00           C  
ATOM   3701  C   ARG A2107      41.897   7.197  26.520  1.00  0.00           C  
ATOM   3702  O   ARG A2107      42.484   6.452  27.298  1.00  0.00           O  
ATOM   3703  CB  ARG A2107      39.580   7.612  27.378  1.00  0.00           C  
ATOM   3704  CG  ARG A2107      39.553   6.802  28.667  1.00  0.00           C  
ATOM   3705  CD  ARG A2107      38.401   7.269  29.551  1.00  0.00           C  
ATOM   3706  NE  ARG A2107      37.220   7.629  28.752  1.00  0.00           N  
ATOM   3707  CZ  ARG A2107      35.959   7.476  29.153  1.00  0.00           C  
ATOM   3708  NH1 ARG A2107      35.691   6.960  30.349  1.00  0.00           N  
ATOM   3709  NH2 ARG A2107      34.964   7.868  28.364  1.00  0.00           N  
ATOM   3710  N   LEU A2108      42.508   8.169  25.856  1.00  0.00           N  
ATOM   3711  CA  LEU A2108      43.934   8.376  26.006  1.00  0.00           C  
ATOM   3712  C   LEU A2108      44.339   8.648  27.423  1.00  0.00           C  
ATOM   3713  O   LEU A2108      45.318   8.084  27.870  1.00  0.00           O  
ATOM   3714  CB  LEU A2108      44.426   9.508  25.120  1.00  0.00           C  
ATOM   3715  CG  LEU A2108      45.744   9.242  24.382  1.00  0.00           C  
ATOM   3716  CD1 LEU A2108      46.302  10.556  23.866  1.00  0.00           C  
ATOM   3717  CD2 LEU A2108      46.769   8.528  25.255  1.00  0.00           C  
ATOM   3718  N   PHE A2109      43.601   9.514  28.118  1.00  0.00           N  
ATOM   3719  CA  PHE A2109      43.910   9.892  29.502  1.00  0.00           C  
ATOM   3720  C   PHE A2109      42.903   9.340  30.498  1.00  0.00           C  
ATOM   3721  O   PHE A2109      41.739   9.140  30.173  1.00  0.00           O  
ATOM   3722  CB  PHE A2109      44.010  11.420  29.638  1.00  0.00           C  
ATOM   3723  CG  PHE A2109      45.082  12.033  28.779  1.00  0.00           C  
ATOM   3724  CD1 PHE A2109      46.389  12.102  29.220  1.00  0.00           C  
ATOM   3725  CD2 PHE A2109      44.788  12.477  27.505  1.00  0.00           C  
ATOM   3726  CE1 PHE A2109      47.377  12.586  28.399  1.00  0.00           C  
ATOM   3727  CE2 PHE A2109      45.773  12.962  26.691  1.00  0.00           C  
ATOM   3728  CZ  PHE A2109      47.070  13.015  27.142  1.00  0.00           C  
ATOM   3729  N   SER A2110      43.344   9.142  31.730  1.00  0.00           N  
ATOM   3730  CA  SER A2110      42.482   8.569  32.747  1.00  0.00           C  
ATOM   3731  C   SER A2110      41.663   9.559  33.542  1.00  0.00           C  
ATOM   3732  O   SER A2110      40.942   9.166  34.454  1.00  0.00           O  
ATOM   3733  CB  SER A2110      43.324   7.745  33.704  1.00  0.00           C  
ATOM   3734  OG  SER A2110      44.405   8.526  34.183  1.00  0.00           O  
ATOM   3735  N   VAL A2111      41.795  10.836  33.209  1.00  0.00           N  
ATOM   3736  CA  VAL A2111      41.084  11.897  33.893  1.00  0.00           C  
ATOM   3737  C   VAL A2111      40.313  12.707  32.854  1.00  0.00           C  
ATOM   3738  O   VAL A2111      40.826  12.982  31.767  1.00  0.00           O  
ATOM   3739  CB  VAL A2111      42.072  12.790  34.629  1.00  0.00           C  
ATOM   3740  CG1 VAL A2111      42.713  12.017  35.741  1.00  0.00           C  
ATOM   3741  CG2 VAL A2111      43.149  13.283  33.675  1.00  0.00           C  
ATOM   3742  N   PRO A2112      39.068  13.107  33.175  1.00  0.00           N  
ATOM   3743  CA  PRO A2112      38.193  13.881  32.287  1.00  0.00           C  
ATOM   3744  C   PRO A2112      38.794  15.166  31.767  1.00  0.00           C  
ATOM   3745  O   PRO A2112      38.478  15.582  30.659  1.00  0.00           O  
ATOM   3746  CB  PRO A2112      36.988  14.174  33.164  1.00  0.00           C  
ATOM   3747  CG  PRO A2112      36.955  13.017  34.088  1.00  0.00           C  
ATOM   3748  CD  PRO A2112      38.403  12.884  34.466  1.00  0.00           C  
ATOM   3749  N   ASN A2113      39.676  15.777  32.555  1.00  0.00           N  
ATOM   3750  CA  ASN A2113      40.324  17.041  32.189  1.00  0.00           C  
ATOM   3751  C   ASN A2113      41.858  16.960  32.290  1.00  0.00           C  
ATOM   3752  O   ASN A2113      42.482  17.641  33.097  1.00  0.00           O  
ATOM   3753  CB  ASN A2113      39.787  18.144  33.095  1.00  0.00           C  
ATOM   3754  CG  ASN A2113      40.426  19.477  32.833  1.00  0.00           C  
ATOM   3755  OD1 ASN A2113      41.198  19.643  31.889  1.00  0.00           O  
ATOM   3756  ND2 ASN A2113      40.122  20.445  33.684  1.00  0.00           N  
ATOM   3757  N   PRO A2121      42.481  16.126  31.457  1.00  0.00           N  
ATOM   3758  CA  PRO A2121      43.939  15.994  31.497  1.00  0.00           C  
ATOM   3759  C   PRO A2121      44.724  17.300  31.346  1.00  0.00           C  
ATOM   3760  O   PRO A2121      45.839  17.425  31.854  1.00  0.00           O  
ATOM   3761  CB  PRO A2121      44.217  15.028  30.345  1.00  0.00           C  
ATOM   3762  CG  PRO A2121      43.064  15.257  29.406  1.00  0.00           C  
ATOM   3763  CD  PRO A2121      41.912  15.346  30.343  1.00  0.00           C  
ATOM   3764  N   GLY A2122      44.142  18.268  30.646  1.00  0.00           N  
ATOM   3765  CA  GLY A2122      44.812  19.536  30.448  1.00  0.00           C  
ATOM   3766  C   GLY A2122      45.122  20.197  31.774  1.00  0.00           C  
ATOM   3767  O   GLY A2122      46.251  20.638  32.016  1.00  0.00           O  
ATOM   3768  N   ALA A2123      44.127  20.208  32.654  1.00  0.00           N  
ATOM   3769  CA  ALA A2123      44.257  20.812  33.973  1.00  0.00           C  
ATOM   3770  C   ALA A2123      45.143  20.042  34.945  1.00  0.00           C  
ATOM   3771  O   ALA A2123      45.255  20.423  36.109  1.00  0.00           O  
ATOM   3772  CB  ALA A2123      42.891  21.019  34.582  1.00  0.00           C  
ATOM   3773  N   ALA A2124      45.743  18.944  34.499  1.00  0.00           N  
ATOM   3774  CA  ALA A2124      46.602  18.174  35.386  1.00  0.00           C  
ATOM   3775  C   ALA A2124      47.951  18.866  35.490  1.00  0.00           C  
ATOM   3776  O   ALA A2124      48.304  19.681  34.635  1.00  0.00           O  
ATOM   3777  CB  ALA A2124      46.760  16.761  34.887  1.00  0.00           C  
ATOM   3778  N   ASP A2126      48.686  18.560  36.556  1.00  0.00           N  
ATOM   3779  CA  ASP A2126      50.009  19.148  36.790  1.00  0.00           C  
ATOM   3780  C   ASP A2126      50.970  18.783  35.673  1.00  0.00           C  
ATOM   3781  O   ASP A2126      51.679  19.635  35.156  1.00  0.00           O  
ATOM   3782  CB  ASP A2126      50.559  18.670  38.132  1.00  0.00           C  
ATOM   3783  CG  ASP A2126      49.747  19.183  39.302  1.00  0.00           C  
ATOM   3784  OD1 ASP A2126      49.969  20.357  39.674  1.00  0.00           O  
ATOM   3785  OD2 ASP A2126      48.883  18.430  39.827  1.00  0.00           O  
ATOM   3786  N   ASP A2127      50.993  17.497  35.336  1.00  0.00           N  
ATOM   3787  CA  ASP A2127      51.823  16.949  34.274  1.00  0.00           C  
ATOM   3788  C   ASP A2127      50.863  16.030  33.549  1.00  0.00           C  
ATOM   3789  O   ASP A2127      50.679  14.893  33.962  1.00  0.00           O  
ATOM   3790  CB  ASP A2127      52.967  16.127  34.869  1.00  0.00           C  
ATOM   3791  CG  ASP A2127      53.882  15.522  33.808  1.00  0.00           C  
ATOM   3792  OD1 ASP A2127      53.632  15.690  32.584  1.00  0.00           O  
ATOM   3793  OD2 ASP A2127      54.863  14.864  34.213  1.00  0.00           O  
ATOM   3794  N   PHE A2128      50.277  16.508  32.457  1.00  0.00           N  
ATOM   3795  CA  PHE A2128      49.297  15.717  31.732  1.00  0.00           C  
ATOM   3796  C   PHE A2128      49.745  14.338  31.242  1.00  0.00           C  
ATOM   3797  O   PHE A2128      48.926  13.429  31.169  1.00  0.00           O  
ATOM   3798  CB  PHE A2128      48.624  16.553  30.619  1.00  0.00           C  
ATOM   3799  CG  PHE A2128      49.383  16.596  29.302  1.00  0.00           C  
ATOM   3800  CD1 PHE A2128      50.649  17.169  29.209  1.00  0.00           C  
ATOM   3801  CD2 PHE A2128      48.812  16.076  28.144  1.00  0.00           C  
ATOM   3802  CE1 PHE A2128      51.336  17.219  27.977  1.00  0.00           C  
ATOM   3803  CE2 PHE A2128      49.494  16.127  26.916  1.00  0.00           C  
ATOM   3804  CZ  PHE A2128      50.756  16.697  26.839  1.00  0.00           C  
ATOM   3805  N   LEU A2129      51.046  14.159  30.999  1.00  0.00           N  
ATOM   3806  CA  LEU A2129      51.570  12.883  30.502  1.00  0.00           C  
ATOM   3807  C   LEU A2129      51.559  11.775  31.539  1.00  0.00           C  
ATOM   3808  O   LEU A2129      51.501  10.597  31.194  1.00  0.00           O  
ATOM   3809  CB  LEU A2129      52.998  13.032  29.959  1.00  0.00           C  
ATOM   3810  CG  LEU A2129      53.268  13.770  28.642  1.00  0.00           C  
ATOM   3811  CD1 LEU A2129      54.737  13.728  28.343  1.00  0.00           C  
ATOM   3812  CD2 LEU A2129      52.502  13.168  27.482  1.00  0.00           C  
ATOM   3813  N   SER A2130      51.631  12.136  32.810  1.00  0.00           N  
ATOM   3814  CA  SER A2130      51.635  11.118  33.842  1.00  0.00           C  
ATOM   3815  C   SER A2130      50.248  10.565  34.079  1.00  0.00           C  
ATOM   3816  O   SER A2130      50.079   9.561  34.777  1.00  0.00           O  
ATOM   3817  CB  SER A2130      52.221  11.659  35.137  1.00  0.00           C  
ATOM   3818  OG  SER A2130      51.644  12.895  35.437  1.00  0.00           O  
ATOM   3819  N   VAL A2131      49.254  11.187  33.462  1.00  0.00           N  
ATOM   3820  CA  VAL A2131      47.886  10.731  33.625  1.00  0.00           C  
ATOM   3821  C   VAL A2131      47.374  10.059  32.326  1.00  0.00           C  
ATOM   3822  O   VAL A2131      46.161   9.950  32.087  1.00  0.00           O  
ATOM   3823  CB  VAL A2131      46.978  11.875  34.204  1.00  0.00           C  
ATOM   3824  CG1 VAL A2131      46.598  12.891  33.161  1.00  0.00           C  
ATOM   3825  CG2 VAL A2131      45.783  11.301  34.864  1.00  0.00           C  
ATOM   3826  N   ILE A2150      48.322   9.584  31.507  1.00  0.00           N  
ATOM   3827  CA  ILE A2150      48.008   8.875  30.274  1.00  0.00           C  
ATOM   3828  C   ILE A2150      47.448   7.514  30.688  1.00  0.00           C  
ATOM   3829  O   ILE A2150      47.906   6.900  31.637  1.00  0.00           O  
ATOM   3830  CB  ILE A2150      49.273   8.648  29.378  1.00  0.00           C  
ATOM   3831  CG1 ILE A2150      49.665   9.934  28.647  1.00  0.00           C  
ATOM   3832  CG2 ILE A2150      49.026   7.561  28.341  1.00  0.00           C  
ATOM   3833  CD1 ILE A2150      50.801   9.754  27.593  1.00  0.00           C  
ATOM   3834  N   ASN A2151      46.449   7.043  29.968  1.00  0.00           N  
ATOM   3835  CA  ASN A2151      45.825   5.764  30.255  1.00  0.00           C  
ATOM   3836  C   ASN A2151      46.689   4.663  29.672  1.00  0.00           C  
ATOM   3837  O   ASN A2151      46.885   4.597  28.456  1.00  0.00           O  
ATOM   3838  CB  ASN A2151      44.432   5.729  29.628  1.00  0.00           C  
ATOM   3839  CG  ASN A2151      43.740   4.403  29.820  1.00  0.00           C  
ATOM   3840  OD1 ASN A2151      44.208   3.541  30.566  1.00  0.00           O  
ATOM   3841  ND2 ASN A2151      42.616   4.227  29.139  1.00  0.00           N  
ATOM   3842  N   PRO A2152      47.205   3.771  30.527  1.00  0.00           N  
ATOM   3843  CA  PRO A2152      48.055   2.672  30.055  1.00  0.00           C  
ATOM   3844  C   PRO A2152      47.319   1.655  29.206  1.00  0.00           C  
ATOM   3845  O   PRO A2152      47.940   0.783  28.595  1.00  0.00           O  
ATOM   3846  CB  PRO A2152      48.582   2.060  31.351  1.00  0.00           C  
ATOM   3847  CG  PRO A2152      47.516   2.375  32.343  1.00  0.00           C  
ATOM   3848  CD  PRO A2152      47.172   3.805  31.998  1.00  0.00           C  
ATOM   3849  N   GLU A2154      45.993   1.751  29.165  1.00  0.00           N  
ATOM   3850  CA  GLU A2154      45.205   0.832  28.351  1.00  0.00           C  
ATOM   3851  C   GLU A2154      44.483   1.524  27.197  1.00  0.00           C  
ATOM   3852  O   GLU A2154      43.453   1.039  26.724  1.00  0.00           O  
ATOM   3853  CB  GLU A2154      44.218   0.055  29.209  1.00  0.00           C  
ATOM   3854  CG  GLU A2154      44.882  -0.864  30.228  1.00  0.00           C  
ATOM   3855  CD  GLU A2154      43.875  -1.518  31.148  1.00  0.00           C  
ATOM   3856  OE1 GLU A2154      43.335  -0.812  32.035  1.00  0.00           O  
ATOM   3857  OE2 GLU A2154      43.614  -2.732  30.971  1.00  0.00           O  
ATOM   3858  N   SER A2155      45.015   2.663  26.752  1.00  0.00           N  
ATOM   3859  CA  SER A2155      44.431   3.375  25.628  1.00  0.00           C  
ATOM   3860  C   SER A2155      44.513   2.469  24.415  1.00  0.00           C  
ATOM   3861  O   SER A2155      43.705   2.574  23.502  1.00  0.00           O  
ATOM   3862  CB  SER A2155      45.159   4.683  25.368  1.00  0.00           C  
ATOM   3863  OG  SER A2155      46.550   4.553  25.574  1.00  0.00           O  
ATOM   3864  N   LEU A2156      45.503   1.581  24.407  1.00  0.00           N  
ATOM   3865  CA  LEU A2156      45.663   0.601  23.333  1.00  0.00           C  
ATOM   3866  C   LEU A2156      45.962  -0.755  23.941  1.00  0.00           C  
ATOM   3867  O   LEU A2156      46.829  -0.873  24.813  1.00  0.00           O  
ATOM   3868  CB  LEU A2156      46.791   0.962  22.373  1.00  0.00           C  
ATOM   3869  CG  LEU A2156      47.190  -0.160  21.407  1.00  0.00           C  
ATOM   3870  CD1 LEU A2156      46.045  -0.639  20.541  1.00  0.00           C  
ATOM   3871  CD2 LEU A2156      48.295   0.349  20.550  1.00  0.00           C  
ATOM   3872  N   VAL A2167      45.189  -1.753  23.523  1.00  0.00           N  
ATOM   3873  CA  VAL A2167      45.369  -3.128  23.965  1.00  0.00           C  
ATOM   3874  C   VAL A2167      45.231  -4.024  22.727  1.00  0.00           C  
ATOM   3875  O   VAL A2167      44.149  -4.169  22.139  1.00  0.00           O  
ATOM   3876  CB  VAL A2167      44.435  -3.512  25.151  1.00  0.00           C  
ATOM   3877  CG1 VAL A2167      43.095  -2.839  25.028  1.00  0.00           C  
ATOM   3878  CG2 VAL A2167      44.268  -5.004  25.235  1.00  0.00           C  
ATOM   3879  N   ILE A2168      46.386  -4.508  22.272  1.00  0.00           N  
ATOM   3880  CA  ILE A2168      46.501  -5.356  21.090  1.00  0.00           C  
ATOM   3881  C   ILE A2168      46.158  -6.812  21.340  1.00  0.00           C  
ATOM   3882  O   ILE A2168      46.768  -7.483  22.172  1.00  0.00           O  
ATOM   3883  CB  ILE A2168      47.918  -5.310  20.528  1.00  0.00           C  
ATOM   3884  CG1 ILE A2168      48.311  -3.868  20.215  1.00  0.00           C  
ATOM   3885  CG2 ILE A2168      48.015  -6.189  19.314  1.00  0.00           C  
ATOM   3886  CD1 ILE A2168      49.668  -3.737  19.596  1.00  0.00           C  
ATOM   3887  N   LYS A2169      45.195  -7.304  20.583  1.00  0.00           N  
ATOM   3888  CA  LYS A2169      44.771  -8.685  20.702  1.00  0.00           C  
ATOM   3889  C   LYS A2169      45.012  -9.445  19.392  1.00  0.00           C  
ATOM   3890  O   LYS A2169      45.166  -8.860  18.315  1.00  0.00           O  
ATOM   3891  CB  LYS A2169      43.291  -8.756  21.077  1.00  0.00           C  
ATOM   3892  CG  LYS A2169      42.956  -8.203  22.450  1.00  0.00           C  
ATOM   3893  CD  LYS A2169      43.640  -8.987  23.557  1.00  0.00           C  
ATOM   3894  CE  LYS A2169      43.020  -8.696  24.926  1.00  0.00           C  
ATOM   3895  NZ  LYS A2169      43.760  -9.401  26.020  1.00  0.00           N  
ATOM   3896  N   GLN A2170      45.157 -10.752  19.520  1.00  0.00           N  
ATOM   3897  CA  GLN A2170      45.333 -11.620  18.378  1.00  0.00           C  
ATOM   3898  C   GLN A2170      44.052 -12.417  18.454  1.00  0.00           C  
ATOM   3899  O   GLN A2170      43.687 -12.922  19.515  1.00  0.00           O  
ATOM   3900  CB  GLN A2170      46.560 -12.491  18.575  1.00  0.00           C  
ATOM   3901  CG  GLN A2170      47.830 -11.667  18.693  1.00  0.00           C  
ATOM   3902  CD  GLN A2170      48.045 -10.780  17.482  1.00  0.00           C  
ATOM   3903  OE1 GLN A2170      47.307 -10.862  16.503  1.00  0.00           O  
ATOM   3904  NE2 GLN A2170      49.065  -9.939  17.534  1.00  0.00           N  
ATOM   3905  N   GLY A2171      43.281 -12.376  17.388  1.00  0.00           N  
ATOM   3906  CA  GLY A2171      42.026 -13.085  17.392  1.00  0.00           C  
ATOM   3907  C   GLY A2171      41.867 -13.794  16.079  1.00  0.00           C  
ATOM   3908  O   GLY A2171      42.837 -14.010  15.344  1.00  0.00           O  
ATOM   3909  N   PHE A2173      40.638 -14.149  15.765  1.00  0.00           N  
ATOM   3910  CA  PHE A2173      40.381 -14.848  14.532  1.00  0.00           C  
ATOM   3911  C   PHE A2173      39.149 -14.267  13.899  1.00  0.00           C  
ATOM   3912  O   PHE A2173      38.107 -14.104  14.547  1.00  0.00           O  
ATOM   3913  CB  PHE A2173      40.219 -16.369  14.779  1.00  0.00           C  
ATOM   3914  CG  PHE A2173      41.492 -17.047  15.230  1.00  0.00           C  
ATOM   3915  CD1 PHE A2173      42.479 -17.395  14.305  1.00  0.00           C  
ATOM   3916  CD2 PHE A2173      41.740 -17.261  16.585  1.00  0.00           C  
ATOM   3917  CE1 PHE A2173      43.693 -17.937  14.727  1.00  0.00           C  
ATOM   3918  CE2 PHE A2173      42.953 -17.802  17.014  1.00  0.00           C  
ATOM   3919  CZ  PHE A2173      43.928 -18.138  16.086  1.00  0.00           C  
ATOM   3920  N   ALA A2174      39.288 -13.923  12.629  1.00  0.00           N  
ATOM   3921  CA  ALA A2174      38.189 -13.359  11.879  1.00  0.00           C  
ATOM   3922  C   ALA A2174      37.774 -14.335  10.798  1.00  0.00           C  
ATOM   3923  O   ALA A2174      38.595 -15.100  10.267  1.00  0.00           O  
ATOM   3924  CB  ALA A2174      38.607 -12.024  11.263  1.00  0.00           C  
ATOM   3925  N   GLU A2175      36.489 -14.336  10.492  1.00  0.00           N  
ATOM   3926  CA  GLU A2175      36.010 -15.205   9.453  1.00  0.00           C  
ATOM   3927  C   GLU A2175      36.796 -14.833   8.156  1.00  0.00           C  
ATOM   3928  O   GLU A2175      37.090 -13.655   7.906  1.00  0.00           O  
ATOM   3929  CB  GLU A2175      34.488 -15.061   9.315  1.00  0.00           C  
ATOM   3930  CG  GLU A2175      33.978 -13.664   9.030  1.00  0.00           C  
ATOM   3931  CD  GLU A2175      32.712 -13.663   8.190  1.00  0.00           C  
ATOM   3932  OE1 GLU A2175      31.612 -13.332   8.717  1.00  0.00           O  
ATOM   3933  OE2 GLU A2175      32.840 -14.003   6.986  1.00  0.00           O  
ATOM   3934  N   PRO A2176      37.166 -15.839   7.333  1.00  0.00           N  
ATOM   3935  CA  PRO A2176      37.920 -15.624   6.093  1.00  0.00           C  
ATOM   3936  C   PRO A2176      37.527 -14.475   5.163  1.00  0.00           C  
ATOM   3937  O   PRO A2176      38.373 -13.996   4.405  1.00  0.00           O  
ATOM   3938  CB  PRO A2176      37.827 -16.992   5.399  1.00  0.00           C  
ATOM   3939  CG  PRO A2176      36.519 -17.510   5.836  1.00  0.00           C  
ATOM   3940  CD  PRO A2176      36.536 -17.176   7.310  1.00  0.00           C  
ATOM   3941  N   SER A2177      36.270 -14.026   5.211  1.00  0.00           N  
ATOM   3942  CA  SER A2177      35.820 -12.928   4.330  1.00  0.00           C  
ATOM   3943  C   SER A2177      36.636 -11.643   4.535  1.00  0.00           C  
ATOM   3944  O   SER A2177      36.990 -10.949   3.574  1.00  0.00           O  
ATOM   3945  CB  SER A2177      34.303 -12.663   4.487  1.00  0.00           C  
ATOM   3946  OG  SER A2177      34.001 -11.581   5.360  1.00  0.00           O  
ATOM   3947  N   LEU A2178      36.989 -11.380   5.790  1.00  0.00           N  
ATOM   3948  CA  LEU A2178      37.775 -10.214   6.144  1.00  0.00           C  
ATOM   3949  C   LEU A2178      39.127 -10.234   5.425  1.00  0.00           C  
ATOM   3950  O   LEU A2178      39.869  -9.245   5.442  1.00  0.00           O  
ATOM   3951  CB  LEU A2178      37.978 -10.144   7.671  1.00  0.00           C  
ATOM   3952  CG  LEU A2178      36.882  -9.508   8.535  1.00  0.00           C  
ATOM   3953  CD1 LEU A2178      36.358  -8.301   7.799  1.00  0.00           C  
ATOM   3954  CD2 LEU A2178      35.737 -10.454   8.831  1.00  0.00           C  
ATOM   3955  N   LYS A2179      39.453 -11.369   4.814  1.00  0.00           N  
ATOM   3956  CA  LYS A2179      40.700 -11.513   4.082  1.00  0.00           C  
ATOM   3957  C   LYS A2179      40.767 -10.377   3.067  1.00  0.00           C  
ATOM   3958  O   LYS A2179      41.832  -9.798   2.842  1.00  0.00           O  
ATOM   3959  CB  LYS A2179      40.751 -12.885   3.390  1.00  0.00           C  
ATOM   3960  CG  LYS A2179      41.733 -13.012   2.222  1.00  0.00           C  
ATOM   3961  CD  LYS A2179      43.183 -13.038   2.659  1.00  0.00           C  
ATOM   3962  CE  LYS A2179      43.515 -14.327   3.393  1.00  0.00           C  
ATOM   3963  NZ  LYS A2179      44.966 -14.425   3.740  1.00  0.00           N  
ATOM   3964  N   ASP A2189      39.608 -10.011   2.522  1.00  0.00           N  
ATOM   3965  CA  ASP A2189      39.534  -8.945   1.533  1.00  0.00           C  
ATOM   3966  C   ASP A2189      39.062  -7.595   2.067  1.00  0.00           C  
ATOM   3967  O   ASP A2189      38.384  -6.839   1.368  1.00  0.00           O  
ATOM   3968  CB  ASP A2189      38.677  -9.392   0.350  1.00  0.00           C  
ATOM   3969  CG  ASP A2189      39.381 -10.426  -0.505  1.00  0.00           C  
ATOM   3970  OD1 ASP A2189      40.553 -10.184  -0.898  1.00  0.00           O  
ATOM   3971  OD2 ASP A2189      38.770 -11.486  -0.765  1.00  0.00           O  
ATOM   3972  N   ALA A2228      39.433  -7.285   3.303  1.00  0.00           N  
ATOM   3973  CA  ALA A2228      39.050  -6.017   3.895  1.00  0.00           C  
ATOM   3974  C   ALA A2228      39.951  -4.953   3.292  1.00  0.00           C  
ATOM   3975  O   ALA A2228      41.146  -5.176   3.069  1.00  0.00           O  
ATOM   3976  CB  ALA A2228      39.205  -6.058   5.412  1.00  0.00           C  
ATOM   3977  N   VAL A2229      39.357  -3.811   2.978  1.00  0.00           N  
ATOM   3978  CA  VAL A2229      40.100  -2.698   2.403  1.00  0.00           C  
ATOM   3979  C   VAL A2229      40.246  -1.585   3.429  1.00  0.00           C  
ATOM   3980  O   VAL A2229      39.288  -1.238   4.128  1.00  0.00           O  
ATOM   3981  CB  VAL A2229      39.425  -2.147   1.113  1.00  0.00           C  
ATOM   3982  CG1 VAL A2229      39.855  -2.972  -0.090  1.00  0.00           C  
ATOM   3983  CG2 VAL A2229      37.887  -2.177   1.241  1.00  0.00           C  
ATOM   3984  N   ALA A2230      41.467  -1.083   3.572  1.00  0.00           N  
ATOM   3985  CA  ALA A2230      41.728  -0.002   4.509  1.00  0.00           C  
ATOM   3986  C   ALA A2230      40.960   1.176   3.938  1.00  0.00           C  
ATOM   3987  O   ALA A2230      41.383   1.807   2.974  1.00  0.00           O  
ATOM   3988  CB  ALA A2230      43.205   0.295   4.564  1.00  0.00           C  
ATOM   3989  N   GLY A2231      39.765   1.374   4.463  1.00  0.00           N  
ATOM   3990  CA  GLY A2231      38.925   2.442   3.986  1.00  0.00           C  
ATOM   3991  C   GLY A2231      37.526   2.190   4.481  1.00  0.00           C  
ATOM   3992  O   GLY A2231      36.847   3.110   4.916  1.00  0.00           O  
ATOM   3993  N   LYS A2232      37.092   0.938   4.438  1.00  0.00           N  
ATOM   3994  CA  LYS A2232      35.755   0.610   4.899  1.00  0.00           C  
ATOM   3995  C   LYS A2232      35.783   0.060   6.309  1.00  0.00           C  
ATOM   3996  O   LYS A2232      36.801  -0.470   6.754  1.00  0.00           O  
ATOM   3997  CB  LYS A2232      35.095  -0.406   3.973  1.00  0.00           C  
ATOM   3998  CG  LYS A2232      33.663  -0.746   4.398  1.00  0.00           C  
ATOM   3999  CD  LYS A2232      32.906  -1.556   3.358  1.00  0.00           C  
ATOM   4000  CE  LYS A2232      31.411  -1.365   3.548  1.00  0.00           C  
ATOM   4001  NZ  LYS A2232      31.079   0.081   3.740  1.00  0.00           N  
ATOM   4002  N   ALA A2233      34.666   0.200   7.012  1.00  0.00           N  
ATOM   4003  CA  ALA A2233      34.550  -0.314   8.365  1.00  0.00           C  
ATOM   4004  C   ALA A2233      33.361  -1.260   8.395  1.00  0.00           C  
ATOM   4005  O   ALA A2233      32.322  -0.983   7.785  1.00  0.00           O  
ATOM   4006  CB  ALA A2233      34.358   0.820   9.367  1.00  0.00           C  
ATOM   4007  N   PHE A2234      33.544  -2.397   9.063  1.00  0.00           N  
ATOM   4008  CA  PHE A2234      32.510  -3.417   9.192  1.00  0.00           C  
ATOM   4009  C   PHE A2234      32.139  -3.468  10.646  1.00  0.00           C  
ATOM   4010  O   PHE A2234      32.867  -2.956  11.502  1.00  0.00           O  
ATOM   4011  CB  PHE A2234      33.041  -4.812   8.871  1.00  0.00           C  
ATOM   4012  CG  PHE A2234      33.930  -4.875   7.684  1.00  0.00           C  
ATOM   4013  CD1 PHE A2234      35.284  -4.597   7.810  1.00  0.00           C  
ATOM   4014  CD2 PHE A2234      33.427  -5.265   6.448  1.00  0.00           C  
ATOM   4015  CE1 PHE A2234      36.130  -4.710   6.720  1.00  0.00           C  
ATOM   4016  CE2 PHE A2234      34.258  -5.381   5.353  1.00  0.00           C  
ATOM   4017  CZ  PHE A2234      35.618  -5.104   5.486  1.00  0.00           C  
ATOM   4018  N   GLN A2235      31.033  -4.135  10.941  1.00  0.00           N  
ATOM   4019  CA  GLN A2235      30.641  -4.284  12.326  1.00  0.00           C  
ATOM   4020  C   GLN A2235      31.010  -5.709  12.711  1.00  0.00           C  
ATOM   4021  O   GLN A2235      30.656  -6.648  12.006  1.00  0.00           O  
ATOM   4022  CB  GLN A2235      29.143  -4.072  12.517  1.00  0.00           C  
ATOM   4023  CG  GLN A2235      28.741  -3.976  13.974  1.00  0.00           C  
ATOM   4024  CD  GLN A2235      27.262  -4.215  14.178  1.00  0.00           C  
ATOM   4025  OE1 GLN A2235      26.778  -5.308  13.939  1.00  0.00           O  
ATOM   4026  NE2 GLN A2235      26.539  -3.199  14.615  1.00  0.00           N  
ATOM   4027  N   PHE A2236      31.860  -5.860  13.715  1.00  0.00           N  
ATOM   4028  CA  PHE A2236      32.202  -7.177  14.192  1.00  0.00           C  
ATOM   4029  C   PHE A2236      31.088  -7.353  15.187  1.00  0.00           C  
ATOM   4030  O   PHE A2236      31.062  -6.675  16.211  1.00  0.00           O  
ATOM   4031  CB  PHE A2236      33.551  -7.175  14.883  1.00  0.00           C  
ATOM   4032  CG  PHE A2236      34.705  -7.154  13.937  1.00  0.00           C  
ATOM   4033  CD1 PHE A2236      34.500  -6.955  12.575  1.00  0.00           C  
ATOM   4034  CD2 PHE A2236      35.998  -7.363  14.400  1.00  0.00           C  
ATOM   4035  CE1 PHE A2236      35.574  -6.966  11.688  1.00  0.00           C  
ATOM   4036  CE2 PHE A2236      37.089  -7.378  13.526  1.00  0.00           C  
ATOM   4037  CZ  PHE A2236      36.882  -7.180  12.166  1.00  0.00           C  
ATOM   4038  N   GLU A2237      30.114  -8.186  14.826  1.00  0.00           N  
ATOM   4039  CA  GLU A2237      28.938  -8.426  15.655  1.00  0.00           C  
ATOM   4040  C   GLU A2237      29.225  -8.699  17.125  1.00  0.00           C  
ATOM   4041  O   GLU A2237      30.144  -9.454  17.458  1.00  0.00           O  
ATOM   4042  CB  GLU A2237      28.065  -9.534  15.053  1.00  0.00           C  
ATOM   4043  CG  GLU A2237      27.244  -9.073  13.866  1.00  0.00           C  
ATOM   4044  CD  GLU A2237      26.064  -9.988  13.578  1.00  0.00           C  
ATOM   4045  OE1 GLU A2237      26.180 -10.842  12.675  1.00  0.00           O  
ATOM   4046  OE2 GLU A2237      25.016  -9.853  14.245  1.00  0.00           O  
ATOM   4047  N   ARG A2238      28.438  -8.055  17.988  1.00  0.00           N  
ATOM   4048  CA  ARG A2238      28.563  -8.191  19.435  1.00  0.00           C  
ATOM   4049  C   ARG A2238      29.909  -7.725  19.987  1.00  0.00           C  
ATOM   4050  O   ARG A2238      30.306  -8.132  21.081  1.00  0.00           O  
ATOM   4051  CB  ARG A2238      28.334  -9.645  19.864  1.00  0.00           C  
ATOM   4052  CG  ARG A2238      27.145 -10.327  19.211  1.00  0.00           C  
ATOM   4053  CD  ARG A2238      26.474 -11.256  20.168  1.00  0.00           C  
ATOM   4054  NE  ARG A2238      27.446 -11.934  21.014  1.00  0.00           N  
ATOM   4055  CZ  ARG A2238      27.268 -12.139  22.315  1.00  0.00           C  
ATOM   4056  NH1 ARG A2238      26.149 -11.709  22.912  1.00  0.00           N  
ATOM   4057  NH2 ARG A2238      28.198 -12.788  23.013  1.00  0.00           N  
ATOM   4058  N   GLU A2239      30.633  -6.917  19.219  1.00  0.00           N  
ATOM   4059  CA  GLU A2239      31.931  -6.412  19.658  1.00  0.00           C  
ATOM   4060  C   GLU A2239      32.122  -4.912  19.400  1.00  0.00           C  
ATOM   4061  O   GLU A2239      32.398  -4.152  20.330  1.00  0.00           O  
ATOM   4062  CB  GLU A2239      33.068  -7.208  19.025  1.00  0.00           C  
ATOM   4063  CG  GLU A2239      33.205  -8.615  19.576  1.00  0.00           C  
ATOM   4064  CD  GLU A2239      33.673  -8.649  21.018  1.00  0.00           C  
ATOM   4065  OE1 GLU A2239      34.387  -7.721  21.439  1.00  0.00           O  
ATOM   4066  OE2 GLU A2239      33.340  -9.616  21.733  1.00  0.00           O  
ATOM   4067  N   GLY A2240      31.989  -4.485  18.151  1.00  0.00           N  
ATOM   4068  CA  GLY A2240      32.142  -3.079  17.855  1.00  0.00           C  
ATOM   4069  C   GLY A2240      32.367  -2.819  16.396  1.00  0.00           C  
ATOM   4070  O   GLY A2240      32.324  -3.758  15.598  1.00  0.00           O  
ATOM   4071  N   TYR A2241      32.572  -1.554  16.032  1.00  0.00           N  
ATOM   4072  CA  TYR A2241      32.818  -1.210  14.630  1.00  0.00           C  
ATOM   4073  C   TYR A2241      34.317  -1.180  14.456  1.00  0.00           C  
ATOM   4074  O   TYR A2241      35.033  -0.495  15.188  1.00  0.00           O  
ATOM   4075  CB  TYR A2241      32.187   0.116  14.275  1.00  0.00           C  
ATOM   4076  CG  TYR A2241      30.683   0.110  14.442  1.00  0.00           C  
ATOM   4077  CD1 TYR A2241      29.848  -0.410  13.445  1.00  0.00           C  
ATOM   4078  CD2 TYR A2241      30.095   0.611  15.600  1.00  0.00           C  
ATOM   4079  CE1 TYR A2241      28.467  -0.430  13.601  1.00  0.00           C  
ATOM   4080  CE2 TYR A2241      28.722   0.595  15.769  1.00  0.00           C  
ATOM   4081  CZ  TYR A2241      27.918   0.071  14.769  1.00  0.00           C  
ATOM   4082  OH  TYR A2241      26.566   0.032  14.980  1.00  0.00           O  
ATOM   4083  N   PHE A2242      34.800  -2.015  13.549  1.00  0.00           N  
ATOM   4084  CA  PHE A2242      36.227  -2.107  13.305  1.00  0.00           C  
ATOM   4085  C   PHE A2242      36.489  -1.661  11.887  1.00  0.00           C  
ATOM   4086  O   PHE A2242      35.600  -1.576  11.070  1.00  0.00           O  
ATOM   4087  CB  PHE A2242      36.706  -3.551  13.547  1.00  0.00           C  
ATOM   4088  CG  PHE A2242      36.553  -4.012  14.970  1.00  0.00           C  
ATOM   4089  CD1 PHE A2242      35.299  -4.161  15.548  1.00  0.00           C  
ATOM   4090  CD2 PHE A2242      37.680  -4.211  15.752  1.00  0.00           C  
ATOM   4091  CE1 PHE A2242      35.159  -4.493  16.894  1.00  0.00           C  
ATOM   4092  CE2 PHE A2242      37.555  -4.542  17.106  1.00  0.00           C  
ATOM   4093  CZ  PHE A2242      36.289  -4.680  17.670  1.00  0.00           C  
ATOM   4094  N   CYS A2243      37.712  -1.278  11.621  1.00  0.00           N  
ATOM   4095  CA  CYS A2243      38.047  -0.852  10.276  1.00  0.00           C  
ATOM   4096  C   CYS A2243      39.461  -1.353  10.123  1.00  0.00           C  
ATOM   4097  O   CYS A2243      40.233  -1.324  11.070  1.00  0.00           O  
ATOM   4098  CB  CYS A2243      38.038   0.679  10.160  1.00  0.00           C  
ATOM   4099  SG  CYS A2243      39.412   1.515  11.017  1.00  0.00           S  
ATOM   4100  N   LEU A2244      39.759  -1.851   8.938  1.00  0.00           N  
ATOM   4101  CA  LEU A2244      41.101  -2.325   8.635  1.00  0.00           C  
ATOM   4102  C   LEU A2244      42.048  -1.165   8.955  1.00  0.00           C  
ATOM   4103  O   LEU A2244      41.958  -0.111   8.363  1.00  0.00           O  
ATOM   4104  CB  LEU A2244      41.185  -2.716   7.177  1.00  0.00           C  
ATOM   4105  CG  LEU A2244      42.564  -3.247   6.823  1.00  0.00           C  
ATOM   4106  CD1 LEU A2244      42.891  -4.438   7.713  1.00  0.00           C  
ATOM   4107  CD2 LEU A2244      42.573  -3.630   5.378  1.00  0.00           C  
ATOM   4108  N   ASP A2245      42.761  -1.307  10.062  1.00  0.00           N  
ATOM   4109  CA  ASP A2245      43.724  -0.313  10.509  1.00  0.00           C  
ATOM   4110  C   ASP A2245      44.572   0.017   9.319  1.00  0.00           C  
ATOM   4111  O   ASP A2245      45.487  -0.707   8.962  1.00  0.00           O  
ATOM   4112  CB  ASP A2245      44.623  -0.824  11.670  1.00  0.00           C  
ATOM   4113  CG  ASP A2245      45.687   0.222  12.143  1.00  0.00           C  
ATOM   4114  OD1 ASP A2245      46.217   0.060  13.260  1.00  0.00           O  
ATOM   4115  OD2 ASP A2245      46.030   1.177  11.414  1.00  0.00           O  
ATOM   4116  N   SER A2246      44.253   1.142   8.708  1.00  0.00           N  
ATOM   4117  CA  SER A2246      45.025   1.553   7.568  1.00  0.00           C  
ATOM   4118  C   SER A2246      46.408   2.089   7.954  1.00  0.00           C  
ATOM   4119  O   SER A2246      46.617   3.288   7.829  1.00  0.00           O  
ATOM   4120  CB  SER A2246      44.265   2.596   6.759  1.00  0.00           C  
ATOM   4121  OG  SER A2246      44.942   2.891   5.538  1.00  0.00           O  
ATOM   4122  N   ARG A2247      47.232   1.284   8.642  1.00  0.00           N  
ATOM   4123  CA  ARG A2247      48.607   1.689   8.946  1.00  0.00           C  
ATOM   4124  C   ARG A2247      49.630   0.563   9.223  1.00  0.00           C  
ATOM   4125  O   ARG A2247      50.816   0.706   8.905  1.00  0.00           O  
ATOM   4126  CB  ARG A2247      48.658   2.757  10.073  1.00  0.00           C  
ATOM   4127  CG  ARG A2247      49.697   3.856   9.813  1.00  0.00           C  
ATOM   4128  CD  ARG A2247      49.310   4.851   8.678  1.00  0.00           C  
ATOM   4129  NE  ARG A2247      48.802   4.155   7.493  1.00  0.00           N  
ATOM   4130  CZ  ARG A2247      48.444   4.711   6.337  1.00  0.00           C  
ATOM   4131  NH1 ARG A2247      48.537   6.020   6.138  1.00  0.00           N  
ATOM   4132  NH2 ARG A2247      47.862   3.947   5.413  1.00  0.00           N  
ATOM   4133  N   HIS A2248      49.202  -0.521   9.847  1.00  0.00           N  
ATOM   4134  CA  HIS A2248      50.077  -1.649  10.122  1.00  0.00           C  
ATOM   4135  C   HIS A2248      49.726  -2.938   9.359  1.00  0.00           C  
ATOM   4136  O   HIS A2248      50.609  -3.736   9.060  1.00  0.00           O  
ATOM   4137  CB  HIS A2248      50.079  -2.007  11.615  1.00  0.00           C  
ATOM   4138  CG  HIS A2248      50.698  -0.974  12.510  1.00  0.00           C  
ATOM   4139  ND1 HIS A2248      52.052  -0.676  12.513  1.00  0.00           N  
ATOM   4140  CD2 HIS A2248      50.161  -0.241  13.509  1.00  0.00           C  
ATOM   4141  CE1 HIS A2248      52.312   0.194  13.472  1.00  0.00           C  
ATOM   4142  NE2 HIS A2248      51.175   0.476  14.096  1.00  0.00           N  
ATOM   4143  N   SER A2249      48.452  -3.152   9.056  1.00  0.00           N  
ATOM   4144  CA  SER A2249      47.981  -4.368   8.391  1.00  0.00           C  
ATOM   4145  C   SER A2249      48.605  -4.801   7.078  1.00  0.00           C  
ATOM   4146  O   SER A2249      48.233  -4.307   6.015  1.00  0.00           O  
ATOM   4147  CB  SER A2249      46.471  -4.354   8.228  1.00  0.00           C  
ATOM   4148  OG  SER A2249      46.025  -3.083   7.822  1.00  0.00           O  
ATOM   4149  N   THR A2250      49.515  -5.770   7.148  1.00  0.00           N  
ATOM   4150  CA  THR A2250      50.141  -6.321   5.949  1.00  0.00           C  
ATOM   4151  C   THR A2250      49.155  -7.334   5.369  1.00  0.00           C  
ATOM   4152  O   THR A2250      48.093  -7.588   5.940  1.00  0.00           O  
ATOM   4153  CB  THR A2250      51.469  -7.075   6.263  1.00  0.00           C  
ATOM   4154  OG1 THR A2250      51.179  -8.366   6.816  1.00  0.00           O  
ATOM   4155  CG2 THR A2250      52.332  -6.293   7.251  1.00  0.00           C  
ATOM   4156  N   ALA A2251      49.514  -7.923   4.235  1.00  0.00           N  
ATOM   4157  CA  ALA A2251      48.662  -8.930   3.598  1.00  0.00           C  
ATOM   4158  C   ALA A2251      48.690 -10.194   4.455  1.00  0.00           C  
ATOM   4159  O   ALA A2251      47.741 -10.979   4.456  1.00  0.00           O  
ATOM   4160  CB  ALA A2251      49.171  -9.224   2.194  1.00  0.00           C  
ATOM   4161  N   GLU A2252      49.783 -10.363   5.196  1.00  0.00           N  
ATOM   4162  CA  GLU A2252      49.959 -11.522   6.051  1.00  0.00           C  
ATOM   4163  C   GLU A2252      49.256 -11.313   7.387  1.00  0.00           C  
ATOM   4164  O   GLU A2252      48.369 -12.087   7.744  1.00  0.00           O  
ATOM   4165  CB  GLU A2252      51.443 -11.805   6.281  1.00  0.00           C  
ATOM   4166  CG  GLU A2252      52.302 -11.717   5.029  1.00  0.00           C  
ATOM   4167  CD  GLU A2252      52.676 -10.285   4.687  1.00  0.00           C  
ATOM   4168  OE1 GLU A2252      53.582  -9.731   5.351  1.00  0.00           O  
ATOM   4169  OE2 GLU A2252      52.058  -9.711   3.762  1.00  0.00           O  
ATOM   4170  N   LYS A2253      49.639 -10.275   8.127  1.00  0.00           N  
ATOM   4171  CA  LYS A2253      48.996 -10.027   9.412  1.00  0.00           C  
ATOM   4172  C   LYS A2253      48.101  -8.805   9.411  1.00  0.00           C  
ATOM   4173  O   LYS A2253      48.550  -7.685   9.688  1.00  0.00           O  
ATOM   4174  CB  LYS A2253      50.016  -9.914  10.548  1.00  0.00           C  
ATOM   4175  CG  LYS A2253      49.394  -9.752  11.966  1.00  0.00           C  
ATOM   4176  CD  LYS A2253      48.583 -10.981  12.410  1.00  0.00           C  
ATOM   4177  CE  LYS A2253      48.729 -11.234  13.916  1.00  0.00           C  
ATOM   4178  NZ  LYS A2253      48.143 -12.543  14.368  1.00  0.00           N  
ATOM   4179  N   PRO A2254      46.821  -9.002   9.077  1.00  0.00           N  
ATOM   4180  CA  PRO A2254      45.884  -7.880   9.062  1.00  0.00           C  
ATOM   4181  C   PRO A2254      45.776  -7.326  10.476  1.00  0.00           C  
ATOM   4182  O   PRO A2254      45.817  -8.078  11.451  1.00  0.00           O  
ATOM   4183  CB  PRO A2254      44.570  -8.540   8.652  1.00  0.00           C  
ATOM   4184  CG  PRO A2254      45.019  -9.617   7.765  1.00  0.00           C  
ATOM   4185  CD  PRO A2254      46.203 -10.202   8.495  1.00  0.00           C  
ATOM   4186  N   VAL A2255      45.650  -6.011  10.574  1.00  0.00           N  
ATOM   4187  CA  VAL A2255      45.517  -5.317  11.843  1.00  0.00           C  
ATOM   4188  C   VAL A2255      44.210  -4.551  11.700  1.00  0.00           C  
ATOM   4189  O   VAL A2255      43.953  -3.928  10.671  1.00  0.00           O  
ATOM   4190  CB  VAL A2255      46.689  -4.341  12.082  1.00  0.00           C  
ATOM   4191  CG1 VAL A2255      46.517  -3.598  13.408  1.00  0.00           C  
ATOM   4192  CG2 VAL A2255      47.995  -5.105  12.064  1.00  0.00           C  
ATOM   4193  N   PHE A2256      43.331  -4.708  12.671  1.00  0.00           N  
ATOM   4194  CA  PHE A2256      42.054  -4.028  12.636  1.00  0.00           C  
ATOM   4195  C   PHE A2256      41.964  -3.088  13.826  1.00  0.00           C  
ATOM   4196  O   PHE A2256      42.407  -3.425  14.926  1.00  0.00           O  
ATOM   4197  CB  PHE A2256      40.903  -5.021  12.700  1.00  0.00           C  
ATOM   4198  CG  PHE A2256      40.551  -5.645  11.384  1.00  0.00           C  
ATOM   4199  CD1 PHE A2256      41.399  -6.571  10.781  1.00  0.00           C  
ATOM   4200  CD2 PHE A2256      39.326  -5.363  10.778  1.00  0.00           C  
ATOM   4201  CE1 PHE A2256      41.034  -7.215   9.595  1.00  0.00           C  
ATOM   4202  CE2 PHE A2256      38.948  -6.000   9.591  1.00  0.00           C  
ATOM   4203  CZ  PHE A2256      39.805  -6.926   9.003  1.00  0.00           C  
ATOM   4204  N   ASN A2257      41.364  -1.928  13.588  1.00  0.00           N  
ATOM   4205  CA  ASN A2257      41.147  -0.902  14.586  1.00  0.00           C  
ATOM   4206  C   ASN A2257      39.725  -0.932  15.077  1.00  0.00           C  
ATOM   4207  O   ASN A2257      38.799  -0.952  14.260  1.00  0.00           O  
ATOM   4208  CB  ASN A2257      41.356   0.453  13.969  1.00  0.00           C  
ATOM   4209  CG  ASN A2257      42.757   0.845  13.936  1.00  0.00           C  
ATOM   4210  OD1 ASN A2257      43.560   0.334  14.696  1.00  0.00           O  
ATOM   4211  ND2 ASN A2257      43.121   1.741  13.035  1.00  0.00           N  
ATOM   4212  N   ARG A2258      39.526  -0.933  16.390  1.00  0.00           N  
ATOM   4213  CA  ARG A2258      38.166  -0.870  16.896  1.00  0.00           C  
ATOM   4214  C   ARG A2258      37.844   0.609  16.997  1.00  0.00           C  
ATOM   4215  O   ARG A2258      38.444   1.315  17.816  1.00  0.00           O  
ATOM   4216  CB  ARG A2258      38.019  -1.451  18.276  1.00  0.00           C  
ATOM   4217  CG  ARG A2258      36.593  -1.284  18.738  1.00  0.00           C  
ATOM   4218  CD  ARG A2258      36.343  -1.818  20.107  1.00  0.00           C  
ATOM   4219  NE  ARG A2258      37.014  -1.044  21.136  1.00  0.00           N  
ATOM   4220  CZ  ARG A2258      37.180  -1.474  22.380  1.00  0.00           C  
ATOM   4221  NH1 ARG A2258      36.736  -2.669  22.722  1.00  0.00           N  
ATOM   4222  NH2 ARG A2258      37.707  -0.688  23.309  1.00  0.00           N  
ATOM   4223  N   THR A2259      36.946   1.087  16.144  1.00  0.00           N  
ATOM   4224  CA  THR A2259      36.543   2.490  16.146  1.00  0.00           C  
ATOM   4225  C   THR A2259      35.812   2.837  17.427  1.00  0.00           C  
ATOM   4226  O   THR A2259      36.223   3.725  18.173  1.00  0.00           O  
ATOM   4227  CB  THR A2259      35.633   2.781  14.959  1.00  0.00           C  
ATOM   4228  OG1 THR A2259      36.375   2.547  13.758  1.00  0.00           O  
ATOM   4229  CG2 THR A2259      35.137   4.218  14.999  1.00  0.00           C  
ATOM   4230  N   VAL A2260      34.698   2.157  17.643  1.00  0.00           N  
ATOM   4231  CA  VAL A2260      33.892   2.360  18.825  1.00  0.00           C  
ATOM   4232  C   VAL A2260      33.191   1.036  19.103  1.00  0.00           C  
ATOM   4233  O   VAL A2260      32.892   0.275  18.179  1.00  0.00           O  
ATOM   4234  CB  VAL A2260      32.841   3.470  18.604  1.00  0.00           C  
ATOM   4235  CG1 VAL A2260      31.861   3.062  17.543  1.00  0.00           C  
ATOM   4236  CG2 VAL A2260      32.108   3.766  19.884  1.00  0.00           C  
ATOM   4237  N   GLY A2261      33.042   0.716  20.378  1.00  0.00           N  
ATOM   4238  CA  GLY A2261      32.349  -0.494  20.753  1.00  0.00           C  
ATOM   4239  C   GLY A2261      30.856  -0.204  20.703  1.00  0.00           C  
ATOM   4240  O   GLY A2261      30.436   0.942  20.514  1.00  0.00           O  
ATOM   4241  N   LEU A2262      30.052  -1.246  20.865  1.00  0.00           N  
ATOM   4242  CA  LEU A2262      28.607  -1.108  20.837  1.00  0.00           C  
ATOM   4243  C   LEU A2262      28.121  -0.564  22.180  1.00  0.00           C  
ATOM   4244  O   LEU A2262      28.884  -0.514  23.144  1.00  0.00           O  
ATOM   4245  CB  LEU A2262      27.973  -2.476  20.526  1.00  0.00           C  
ATOM   4246  CG  LEU A2262      27.660  -2.781  19.050  1.00  0.00           C  
ATOM   4247  CD1 LEU A2262      28.907  -2.696  18.207  1.00  0.00           C  
ATOM   4248  CD2 LEU A2262      27.005  -4.134  18.894  1.00  0.00           C  
ATOM   4249  N   ARG A2263      26.879  -0.093  22.237  1.00  0.00           N  
ATOM   4250  CA  ARG A2263      26.361   0.397  23.498  1.00  0.00           C  
ATOM   4251  C   ARG A2263      26.126  -0.854  24.319  1.00  0.00           C  
ATOM   4252  O   ARG A2263      25.432  -1.768  23.884  1.00  0.00           O  
ATOM   4253  CB  ARG A2263      25.064   1.173  23.317  1.00  0.00           C  
ATOM   4254  CG  ARG A2263      24.467   1.567  24.650  1.00  0.00           C  
ATOM   4255  CD  ARG A2263      23.467   2.708  24.561  1.00  0.00           C  
ATOM   4256  NE  ARG A2263      22.871   2.958  25.873  1.00  0.00           N  
ATOM   4257  CZ  ARG A2263      22.011   2.134  26.472  1.00  0.00           C  
ATOM   4258  NH1 ARG A2263      21.631   1.002  25.877  1.00  0.00           N  
ATOM   4259  NH2 ARG A2263      21.548   2.422  27.685  1.00  0.00           N  
ATOM   4260  N   ASP A2264      26.726  -0.910  25.494  1.00  0.00           N  
ATOM   4261  CA  ASP A2264      26.604  -2.083  26.340  1.00  0.00           C  
ATOM   4262  C   ASP A2264      26.139  -1.711  27.743  1.00  0.00           C  
ATOM   4263  O   ASP A2264      26.832  -0.982  28.455  1.00  0.00           O  
ATOM   4264  CB  ASP A2264      27.967  -2.782  26.383  1.00  0.00           C  
ATOM   4265  CG  ASP A2264      27.989  -3.976  27.299  1.00  0.00           C  
ATOM   4266  OD1 ASP A2264      26.957  -4.670  27.407  1.00  0.00           O  
ATOM   4267  OD2 ASP A2264      29.051  -4.221  27.911  1.00  0.00           O  
ATOM   4268  N   THR A2265      24.979  -2.226  28.147  1.00  0.00           N  
ATOM   4269  CA  THR A2265      24.435  -1.939  29.476  1.00  0.00           C  
ATOM   4270  C   THR A2265      23.984  -3.187  30.238  1.00  0.00           C  
ATOM   4271  O   THR A2265      23.539  -4.172  29.645  1.00  0.00           O  
ATOM   4272  CB  THR A2265      23.260  -0.943  29.392  1.00  0.00           C  
ATOM   4273  OG1 THR A2265      22.450  -1.258  28.252  1.00  0.00           O  
ATOM   4274  CG2 THR A2265      23.773   0.496  29.278  1.00  0.00           C  
HETATM 4275  N   QSI A 998      46.116  31.981  13.751  1.00  0.00           N  
HETATM 4276  CA  QSI A 998      45.204  32.018  14.722  1.00  0.00           C  
HETATM 4277  CB  QSI A 998      43.876  32.516  14.169  1.00  0.00           C  
HETATM 4278  CG  QSI A 998      43.132  33.453  15.100  1.00  0.00           C  
HETATM 4279  CD  QSI A 998      41.791  33.902  14.528  1.00  0.00           C  
HETATM 4280  OE1 QSI A 998      40.972  33.087  14.107  1.00  0.00           O  
HETATM 4281  NE2 QSI A 998      41.523  35.342  14.548  1.00  0.00           N  
HETATM 4282  C   QSI A 998      45.034  30.635  15.371  1.00  0.00           C  
HETATM 4283  O   QSI A 998      44.472  30.545  16.479  1.00  0.00           O  
HETATM 4284  N10 QSI A 998      45.819  29.550  14.886  1.00  0.00           N  
HETATM 4285  S   QSI A 998      45.353  27.959  15.156  1.00  0.00           S  
HETATM 4286  O1S QSI A 998      45.658  27.625  16.585  1.00  0.00           O  
HETATM 4287  O2S QSI A 998      45.945  27.194  14.123  1.00  0.00           O  
HETATM 4288  O5' QSI A 998      43.857  27.824  15.009  1.00  0.00           O  
HETATM 4289  C5' QSI A 998      43.175  28.245  13.821  1.00  0.00           C  
HETATM 4290  C4' QSI A 998      41.712  28.442  14.119  1.00  0.00           C  
HETATM 4291  O4' QSI A 998      41.135  27.173  14.520  1.00  0.00           O  
HETATM 4292  C1' QSI A 998      40.049  27.402  15.409  1.00  0.00           C  
HETATM 4293  N9  QSI A 998      40.237  26.605  16.625  1.00  0.00           N  
HETATM 4294  C4  QSI A 998      39.227  26.098  17.413  1.00  0.00           C  
HETATM 4295  N3  QSI A 998      37.901  26.259  17.245  1.00  0.00           N  
HETATM 4296  C2  QSI A 998      37.220  25.606  18.188  1.00  0.00           C  
HETATM 4297  N1  QSI A 998      37.679  24.872  19.207  1.00  0.00           N  
HETATM 4298  C6  QSI A 998      39.018  24.737  19.361  1.00  0.00           C  
HETATM 4299  N6  QSI A 998      39.472  24.013  20.402  1.00  0.00           N  
HETATM 4300  C5  QSI A 998      39.854  25.377  18.416  1.00  0.00           C  
HETATM 4301  N7  QSI A 998      41.232  25.440  18.274  1.00  0.00           N  
HETATM 4302  C8  QSI A 998      41.407  26.189  17.207  1.00  0.00           C  
HETATM 4303  C2' QSI A 998      39.977  28.911  15.647  1.00  0.00           C  
HETATM 4304  O2' QSI A 998      39.035  29.488  14.756  1.00  0.00           O  
HETATM 4305  C3' QSI A 998      41.400  29.331  15.311  1.00  0.00           C  
HETATM 4306  O3' QSI A 998      41.433  30.705  14.964  1.00  0.00           O  
TER
END
