# Supplementary material for: Backbone Brackets and Arginine Tweezers delineate Class I and Class II aminoacyl tRNA synthetases
Source: PLoS Comput Biol. 2018 Apr 16;14(4):e1006101. doi: 10.1371/journal.pcbi.1006101 (PMC5919687; doi:10.1371/journal.pcbi.1006101)
Supplement: S11 File — All structures of Class I aaRS with residues renumbered according to the MSA. (GZ) [file pcbi.1006101.s023.tar.gz › 1exd_A_renum.pdb]

ATOM      1  N   THR A 226      21.643  27.515  13.085  1.00  0.00           N  
ATOM      2  CA  THR A 226      21.907  28.898  13.467  1.00  0.00           C  
ATOM      3  C   THR A 226      22.645  28.990  14.806  1.00  0.00           C  
ATOM      4  O   THR A 226      22.541  28.108  15.664  1.00  0.00           O  
ATOM      5  CB  THR A 226      20.604  29.721  13.551  1.00  0.00           C  
ATOM      6  OG1 THR A 226      20.880  31.044  14.056  1.00  0.00           O  
ATOM      7  CG2 THR A 226      19.606  29.005  14.453  1.00  0.00           C  
ATOM      8  N   ASN A 227      23.368  30.088  14.969  1.00  0.00           N  
ATOM      9  CA  ASN A 227      24.142  30.351  16.159  1.00  0.00           C  
ATOM     10  C   ASN A 227      24.325  31.853  16.141  1.00  0.00           C  
ATOM     11  O   ASN A 227      23.909  32.514  15.177  1.00  0.00           O  
ATOM     12  CB  ASN A 227      25.482  29.637  16.089  1.00  0.00           C  
ATOM     13  CG  ASN A 227      26.263  29.995  14.844  1.00  0.00           C  
ATOM     14  OD1 ASN A 227      26.486  31.175  14.556  1.00  0.00           O  
ATOM     15  ND2 ASN A 227      26.680  28.983  14.090  1.00  0.00           N  
ATOM     16  N   PHE A 228      24.972  32.390  17.170  1.00  0.00           N  
ATOM     17  CA  PHE A 228      25.157  33.826  17.275  1.00  0.00           C  
ATOM     18  C   PHE A 228      25.892  34.481  16.113  1.00  0.00           C  
ATOM     19  O   PHE A 228      25.560  35.605  15.740  1.00  0.00           O  
ATOM     20  CB  PHE A 228      25.791  34.200  18.614  1.00  0.00           C  
ATOM     21  CG  PHE A 228      27.281  34.066  18.651  1.00  0.00           C  
ATOM     22  CD1 PHE A 228      27.877  32.836  18.862  1.00  0.00           C  
ATOM     23  CD2 PHE A 228      28.088  35.186  18.521  1.00  0.00           C  
ATOM     24  CE1 PHE A 228      29.266  32.724  18.949  1.00  0.00           C  
ATOM     25  CE2 PHE A 228      29.468  35.093  18.607  1.00  0.00           C  
ATOM     26  CZ  PHE A 228      30.061  33.858  18.822  1.00  0.00           C  
ATOM     27  N   ILE A 229      26.836  33.771  15.498  1.00  0.00           N  
ATOM     28  CA  ILE A 229      27.592  34.334  14.379  1.00  0.00           C  
ATOM     29  C   ILE A 229      26.754  34.420  13.112  1.00  0.00           C  
ATOM     30  O   ILE A 229      26.859  35.382  12.351  1.00  0.00           O  
ATOM     31  CB  ILE A 229      28.897  33.550  14.099  1.00  0.00           C  
ATOM     32  CG1 ILE A 229      29.739  33.502  15.370  1.00  0.00           C  
ATOM     33  CG2 ILE A 229      29.709  34.265  13.015  1.00  0.00           C  
ATOM     34  CD1 ILE A 229      30.794  32.469  15.367  1.00  0.00           C  
ATOM     35  N   ARG A 230      25.913  33.420  12.887  1.00  0.00           N  
ATOM     36  CA  ARG A 230      25.053  33.417  11.714  1.00  0.00           C  
ATOM     37  C   ARG A 230      23.979  34.499  11.819  1.00  0.00           C  
ATOM     38  O   ARG A 230      23.557  35.070  10.809  1.00  0.00           O  
ATOM     39  CB  ARG A 230      24.423  32.049  11.538  1.00  0.00           C  
ATOM     40  CG  ARG A 230      25.427  30.986  11.165  1.00  0.00           C  
ATOM     41  CD  ARG A 230      24.720  29.752  10.687  1.00  0.00           C  
ATOM     42  NE  ARG A 230      25.680  28.740  10.308  1.00  0.00           N  
ATOM     43  CZ  ARG A 230      25.700  28.133   9.131  1.00  0.00           C  
ATOM     44  NH1 ARG A 230      24.801  28.430   8.208  1.00  0.00           N  
ATOM     45  NH2 ARG A 230      26.665  27.266   8.868  1.00  0.00           N  
ATOM     46  N   GLN A 232      23.544  34.778  13.047  1.00  0.00           N  
ATOM     47  CA  GLN A 232      22.552  35.819  13.292  1.00  0.00           C  
ATOM     48  C   GLN A 232      23.177  37.184  12.962  1.00  0.00           C  
ATOM     49  O   GLN A 232      22.545  38.037  12.351  1.00  0.00           O  
ATOM     50  CB  GLN A 232      22.060  35.756  14.740  1.00  0.00           C  
ATOM     51  CG  GLN A 232      21.214  34.511  15.021  1.00  0.00           C  
ATOM     52  CD  GLN A 232      20.816  34.351  16.487  1.00  0.00           C  
ATOM     53  OE1 GLN A 232      21.020  35.253  17.310  1.00  0.00           O  
ATOM     54  NE2 GLN A 232      20.246  33.193  16.822  1.00  0.00           N  
ATOM     55  N   ILE A 233      24.443  37.364  13.312  1.00  0.00           N  
ATOM     56  CA  ILE A 233      25.146  38.602  13.010  1.00  0.00           C  
ATOM     57  C   ILE A 233      25.284  38.734  11.504  1.00  0.00           C  
ATOM     58  O   ILE A 233      25.177  39.823  10.961  1.00  0.00           O  
ATOM     59  CB  ILE A 233      26.547  38.596  13.619  1.00  0.00           C  
ATOM     60  CG1 ILE A 233      26.448  38.780  15.140  1.00  0.00           C  
ATOM     61  CG2 ILE A 233      27.418  39.632  12.932  1.00  0.00           C  
ATOM     62  CD1 ILE A 233      27.734  38.520  15.898  1.00  0.00           C  
ATOM     63  N   ILE A 234      25.533  37.615  10.834  1.00  0.00           N  
ATOM     64  CA  ILE A 234      25.690  37.596   9.382  1.00  0.00           C  
ATOM     65  C   ILE A 234      24.396  37.976   8.679  1.00  0.00           C  
ATOM     66  O   ILE A 234      24.412  38.663   7.658  1.00  0.00           O  
ATOM     67  CB  ILE A 234      26.170  36.198   8.874  1.00  0.00           C  
ATOM     68  CG1 ILE A 234      27.594  35.930   9.371  1.00  0.00           C  
ATOM     69  CG2 ILE A 234      26.135  36.139   7.354  1.00  0.00           C  
ATOM     70  CD1 ILE A 234      28.177  34.643   8.916  1.00  0.00           C  
ATOM     71  N   ASP A 235      23.280  37.505   9.220  1.00  0.00           N  
ATOM     72  CA  ASP A 235      21.977  37.789   8.655  1.00  0.00           C  
ATOM     73  C   ASP A 235      21.681  39.269   8.797  1.00  0.00           C  
ATOM     74  O   ASP A 235      21.359  39.942   7.819  1.00  0.00           O  
ATOM     75  CB  ASP A 235      20.922  36.954   9.367  1.00  0.00           C  
ATOM     76  CG  ASP A 235      21.135  35.473   9.175  1.00  0.00           C  
ATOM     77  OD1 ASP A 235      21.686  35.093   8.124  1.00  0.00           O  
ATOM     78  OD2 ASP A 235      20.756  34.689  10.067  1.00  0.00           O  
ATOM     79  N   GLU A 236      21.847  39.783  10.012  1.00  0.00           N  
ATOM     80  CA  GLU A 236      21.613  41.190  10.291  1.00  0.00           C  
ATOM     81  C   GLU A 236      22.342  42.070   9.283  1.00  0.00           C  
ATOM     82  O   GLU A 236      21.737  42.950   8.686  1.00  0.00           O  
ATOM     83  CB  GLU A 236      22.022  41.505  11.729  1.00  0.00           C  
ATOM     84  CG  GLU A 236      20.983  41.015  12.739  1.00  0.00           C  
ATOM     85  CD  GLU A 236      21.568  40.528  14.069  1.00  0.00           C  
ATOM     86  OE1 GLU A 236      22.718  40.903  14.408  1.00  0.00           O  
ATOM     87  OE2 GLU A 236      20.857  39.763  14.777  1.00  0.00           O  
ATOM     88  N   ASP A 237      23.612  41.768   9.025  1.00  0.00           N  
ATOM     89  CA  ASP A 237      24.412  42.534   8.071  1.00  0.00           C  
ATOM     90  C   ASP A 237      23.902  42.399   6.653  1.00  0.00           C  
ATOM     91  O   ASP A 237      23.936  43.358   5.893  1.00  0.00           O  
ATOM     92  CB  ASP A 237      25.881  42.093   8.064  1.00  0.00           C  
ATOM     93  CG  ASP A 237      26.593  42.365   9.369  1.00  0.00           C  
ATOM     94  OD1 ASP A 237      26.005  42.978  10.289  1.00  0.00           O  
ATOM     95  OD2 ASP A 237      27.767  41.954   9.467  1.00  0.00           O  
ATOM     96  N   LEU A 238      23.504  41.195   6.273  1.00  0.00           N  
ATOM     97  CA  LEU A 238      23.029  40.967   4.921  1.00  0.00           C  
ATOM     98  C   LEU A 238      21.776  41.778   4.698  1.00  0.00           C  
ATOM     99  O   LEU A 238      21.621  42.427   3.661  1.00  0.00           O  
ATOM    100  CB  LEU A 238      22.792  39.472   4.666  1.00  0.00           C  
ATOM    101  CG  LEU A 238      23.725  38.783   3.651  1.00  0.00           C  
ATOM    102  CD1 LEU A 238      24.967  39.595   3.409  1.00  0.00           C  
ATOM    103  CD2 LEU A 238      24.092  37.380   4.120  1.00  0.00           C  
ATOM    104  N   ALA A 239      20.917  41.802   5.707  1.00  0.00           N  
ATOM    105  CA  ALA A 239      19.685  42.561   5.616  1.00  0.00           C  
ATOM    106  C   ALA A 239      20.021  44.048   5.589  1.00  0.00           C  
ATOM    107  O   ALA A 239      19.683  44.757   4.636  1.00  0.00           O  
ATOM    108  CB  ALA A 239      18.773  42.237   6.788  1.00  0.00           C  
ATOM    109  N   SER A 240      20.774  44.501   6.585  1.00  0.00           N  
ATOM    110  CA  SER A 240      21.149  45.904   6.671  1.00  0.00           C  
ATOM    111  C   SER A 240      21.969  46.372   5.471  1.00  0.00           C  
ATOM    112  O   SER A 240      22.436  47.508   5.442  1.00  0.00           O  
ATOM    113  CB  SER A 240      21.929  46.171   7.958  1.00  0.00           C  
ATOM    114  OG  SER A 240      23.280  45.752   7.849  1.00  0.00           O  
ATOM    115  N   GLY A 241      22.183  45.489   4.503  1.00  0.00           N  
ATOM    116  CA  GLY A 241      22.963  45.852   3.341  1.00  0.00           C  
ATOM    117  C   GLY A 241      24.405  46.178   3.687  1.00  0.00           C  
ATOM    118  O   GLY A 241      25.117  46.742   2.858  1.00  0.00           O  
ATOM    119  N   LYS A 243      24.836  45.861   4.908  1.00  0.00           N  
ATOM    120  CA  LYS A 243      26.215  46.117   5.308  1.00  0.00           C  
ATOM    121  C   LYS A 243      27.115  45.260   4.450  1.00  0.00           C  
ATOM    122  O   LYS A 243      28.306  45.547   4.300  1.00  0.00           O  
ATOM    123  CB  LYS A 243      26.452  45.744   6.768  1.00  0.00           C  
ATOM    124  CG  LYS A 243      27.926  45.809   7.194  1.00  0.00           C  
ATOM    125  CD  LYS A 243      28.072  45.451   8.662  1.00  0.00           C  
ATOM    126  CE  LYS A 243      29.513  45.497   9.151  1.00  0.00           C  
ATOM    127  NZ  LYS A 243      30.088  46.875   9.169  1.00  0.00           N  
ATOM    128  N   HIS A 244      26.549  44.163   3.952  1.00  0.00           N  
ATOM    129  CA  HIS A 244      27.265  43.217   3.103  1.00  0.00           C  
ATOM    130  C   HIS A 244      26.341  42.661   2.029  1.00  0.00           C  
ATOM    131  O   HIS A 244      25.118  42.642   2.192  1.00  0.00           O  
ATOM    132  CB  HIS A 244      27.809  42.053   3.944  1.00  0.00           C  
ATOM    133  CG  HIS A 244      28.941  42.430   4.844  1.00  0.00           C  
ATOM    134  ND1 HIS A 244      30.182  42.790   4.360  1.00  0.00           N  
ATOM    135  CD2 HIS A 244      29.018  42.535   6.189  1.00  0.00           C  
ATOM    136  CE1 HIS A 244      30.972  43.106   5.369  1.00  0.00           C  
ATOM    137  NE2 HIS A 244      30.289  42.959   6.490  1.00  0.00           N  
ATOM    138  N   THR A 245      26.923  42.207   0.931  1.00  0.00           N  
ATOM    139  CA  THR A 245      26.134  41.625  -0.138  1.00  0.00           C  
ATOM    140  C   THR A 245      26.538  40.170  -0.324  1.00  0.00           C  
ATOM    141  O   THR A 245      25.913  39.425  -1.076  1.00  0.00           O  
ATOM    142  CB  THR A 245      26.359  42.382  -1.453  1.00  0.00           C  
ATOM    143  OG1 THR A 245      27.765  42.500  -1.707  1.00  0.00           O  
ATOM    144  CG2 THR A 245      25.755  43.773  -1.365  1.00  0.00           C  
ATOM    145  N   THR A 264      27.575  39.766   0.398  1.00  0.00           N  
ATOM    146  CA  THR A 264      28.110  38.417   0.308  1.00  0.00           C  
ATOM    147  C   THR A 264      28.896  38.172   1.575  1.00  0.00           C  
ATOM    148  O   THR A 264      29.261  39.136   2.260  1.00  0.00           O  
ATOM    149  CB  THR A 264      29.169  38.356  -0.799  1.00  0.00           C  
ATOM    150  OG1 THR A 264      30.112  39.420  -0.587  1.00  0.00           O  
ATOM    151  CG2 THR A 264      28.541  38.463  -2.199  1.00  0.00           C  
ATOM    152  N   VAL A 266      29.152  36.904   1.897  1.00  0.00           N  
ATOM    153  CA  VAL A 266      29.989  36.603   3.053  1.00  0.00           C  
ATOM    154  C   VAL A 266      31.242  35.941   2.499  1.00  0.00           C  
ATOM    155  O   VAL A 266      31.215  35.292   1.446  1.00  0.00           O  
ATOM    156  CB  VAL A 266      29.312  35.728   4.186  1.00  0.00           C  
ATOM    157  CG1 VAL A 266      27.820  36.019   4.288  1.00  0.00           C  
ATOM    158  CG2 VAL A 266      29.628  34.241   4.035  1.00  0.00           C  
ATOM    159  N   HIS A 267      32.357  36.224   3.149  1.00  0.00           N  
ATOM    160  CA  HIS A 267      33.639  35.679   2.769  1.00  0.00           C  
ATOM    161  C   HIS A 267      34.368  35.489   4.084  1.00  0.00           C  
ATOM    162  O   HIS A 267      34.704  36.456   4.768  1.00  0.00           O  
ATOM    163  CB  HIS A 267      34.379  36.670   1.882  1.00  0.00           C  
ATOM    164  CG  HIS A 267      35.610  36.112   1.245  1.00  0.00           C  
ATOM    165  ND1 HIS A 267      36.448  35.224   1.886  1.00  0.00           N  
ATOM    166  CD2 HIS A 267      36.131  36.294   0.010  1.00  0.00           C  
ATOM    167  CE1 HIS A 267      37.428  34.886   1.073  1.00  0.00           C  
ATOM    168  NE2 HIS A 267      37.259  35.519  -0.073  1.00  0.00           N  
ATOM    169  N   THR A 268      34.543  34.236   4.466  1.00  0.00           N  
ATOM    170  CA  THR A 268      35.197  33.893   5.713  1.00  0.00           C  
ATOM    171  C   THR A 268      36.572  33.307   5.382  1.00  0.00           C  
ATOM    172  O   THR A 268      37.046  33.446   4.246  1.00  0.00           O  
ATOM    173  CB  THR A 268      34.386  32.815   6.371  1.00  0.00           C  
ATOM    174  OG1 THR A 268      34.179  31.776   5.410  1.00  0.00           O  
ATOM    175  CG2 THR A 268      33.047  33.334   6.788  1.00  0.00           C  
ATOM    176  N   ARG A 269      37.224  32.698   6.377  1.00  0.00           N  
ATOM    177  CA  ARG A 269      38.515  32.027   6.184  1.00  0.00           C  
ATOM    178  C   ARG A 269      38.930  31.132   7.359  1.00  0.00           C  
ATOM    179  O   ARG A 269      38.395  31.234   8.468  1.00  0.00           O  
ATOM    180  CB  ARG A 269      39.624  33.027   5.827  1.00  0.00           C  
ATOM    181  CG  ARG A 269      40.632  33.363   6.910  1.00  0.00           C  
ATOM    182  CD  ARG A 269      40.138  34.480   7.838  1.00  0.00           C  
ATOM    183  NE  ARG A 269      39.366  33.961   8.957  1.00  0.00           N  
ATOM    184  CZ  ARG A 269      39.731  34.077  10.228  1.00  0.00           C  
ATOM    185  NH1 ARG A 269      40.845  34.700  10.546  1.00  0.00           N  
ATOM    186  NH2 ARG A 269      38.998  33.534  11.177  1.00  0.00           N  
ATOM    187  N   PHE A 270      39.803  30.181   7.082  1.00  0.00           N  
ATOM    188  CA  PHE A 270      40.302  29.301   8.118  1.00  0.00           C  
ATOM    189  C   PHE A 270      41.816  29.546   8.065  1.00  0.00           C  
ATOM    190  O   PHE A 270      42.460  29.251   7.052  1.00  0.00           O  
ATOM    191  CB  PHE A 270      39.922  27.838   7.832  1.00  0.00           C  
ATOM    192  CG  PHE A 270      40.525  26.867   8.805  1.00  0.00           C  
ATOM    193  CD1 PHE A 270      40.369  27.054  10.182  1.00  0.00           C  
ATOM    194  CD2 PHE A 270      41.318  25.821   8.357  1.00  0.00           C  
ATOM    195  CE1 PHE A 270      40.999  26.221  11.093  1.00  0.00           C  
ATOM    196  CE2 PHE A 270      41.952  24.983   9.255  1.00  0.00           C  
ATOM    197  CZ  PHE A 270      41.794  25.183  10.626  1.00  0.00           C  
ATOM    198  N   PRO A 272      42.398  30.109   9.153  1.00  0.00           N  
ATOM    199  CA  PRO A 272      43.833  30.402   9.185  1.00  0.00           C  
ATOM    200  C   PRO A 272      44.706  29.631  10.176  1.00  0.00           C  
ATOM    201  O   PRO A 272      45.175  30.191  11.172  1.00  0.00           O  
ATOM    202  CB  PRO A 272      43.832  31.878   9.516  1.00  0.00           C  
ATOM    203  CG  PRO A 272      42.798  31.922  10.591  1.00  0.00           C  
ATOM    204  CD  PRO A 272      41.684  30.993  10.091  1.00  0.00           C  
ATOM    205  N   PRO A 273      45.007  28.362   9.876  1.00  0.00           N  
ATOM    206  CA  PRO A 273      45.841  27.645  10.830  1.00  0.00           C  
ATOM    207  C   PRO A 273      47.309  27.956  10.600  1.00  0.00           C  
ATOM    208  O   PRO A 273      47.737  28.126   9.460  1.00  0.00           O  
ATOM    209  CB  PRO A 273      45.554  26.203  10.473  1.00  0.00           C  
ATOM    210  CG  PRO A 273      45.495  26.267   8.994  1.00  0.00           C  
ATOM    211  CD  PRO A 273      44.624  27.472   8.765  1.00  0.00           C  
ATOM    212  N   GLU A 274      48.070  28.068  11.683  1.00  0.00           N  
ATOM    213  CA  GLU A 274      49.508  28.310  11.591  1.00  0.00           C  
ATOM    214  C   GLU A 274      50.078  26.920  11.271  1.00  0.00           C  
ATOM    215  O   GLU A 274      49.695  25.948  11.914  1.00  0.00           O  
ATOM    216  CB  GLU A 274      50.044  28.810  12.940  1.00  0.00           C  
ATOM    217  CG  GLU A 274      51.550  29.049  12.944  1.00  0.00           C  
ATOM    218  CD  GLU A 274      52.112  29.420  14.307  1.00  0.00           C  
ATOM    219  OE1 GLU A 274      51.556  28.977  15.334  1.00  0.00           O  
ATOM    220  OE2 GLU A 274      53.130  30.144  14.351  1.00  0.00           O  
ATOM    221  N   PRO A 275      50.948  26.797  10.252  1.00  0.00           N  
ATOM    222  CA  PRO A 275      51.420  25.422  10.034  1.00  0.00           C  
ATOM    223  C   PRO A 275      52.488  24.969  11.041  1.00  0.00           C  
ATOM    224  O   PRO A 275      53.618  24.628  10.663  1.00  0.00           O  
ATOM    225  CB  PRO A 275      51.941  25.463   8.598  1.00  0.00           C  
ATOM    226  CG  PRO A 275      52.464  26.846   8.473  1.00  0.00           C  
ATOM    227  CD  PRO A 275      51.420  27.692   9.177  1.00  0.00           C  
ATOM    228  N   ASN A 276      52.091  24.928  12.316  1.00  0.00           N  
ATOM    229  CA  ASN A 276      52.939  24.529  13.438  1.00  0.00           C  
ATOM    230  C   ASN A 276      52.411  23.248  14.091  1.00  0.00           C  
ATOM    231  O   ASN A 276      52.441  23.120  15.316  1.00  0.00           O  
ATOM    232  CB  ASN A 276      52.948  25.633  14.493  1.00  0.00           C  
ATOM    233  CG  ASN A 276      51.583  25.841  15.120  1.00  0.00           C  
ATOM    234  OD1 ASN A 276      50.570  25.590  14.489  1.00  0.00           O  
ATOM    235  ND2 ASN A 276      51.550  26.314  16.355  1.00  0.00           N  
ATOM    236  N   GLY A 277      51.902  22.317  13.290  1.00  0.00           N  
ATOM    237  CA  GLY A 277      51.393  21.069  13.838  1.00  0.00           C  
ATOM    238  C   GLY A 277      50.255  20.545  12.996  1.00  0.00           C  
ATOM    239  O   GLY A 277      49.920  21.163  11.992  1.00  0.00           O  
ATOM    240  N   TYR A 279      49.674  19.409  13.372  1.00  0.00           N  
ATOM    241  CA  TYR A 279      48.554  18.844  12.620  1.00  0.00           C  
ATOM    242  C   TYR A 279      47.217  19.341  13.152  1.00  0.00           C  
ATOM    243  O   TYR A 279      47.087  19.769  14.309  1.00  0.00           O  
ATOM    244  CB  TYR A 279      48.563  17.314  12.655  1.00  0.00           C  
ATOM    245  CG  TYR A 279      49.647  16.675  11.830  1.00  0.00           C  
ATOM    246  CD1 TYR A 279      50.939  17.208  11.800  1.00  0.00           C  
ATOM    247  CD2 TYR A 279      49.377  15.546  11.057  1.00  0.00           C  
ATOM    248  CE1 TYR A 279      51.934  16.639  11.017  1.00  0.00           C  
ATOM    249  CE2 TYR A 279      50.372  14.958  10.270  1.00  0.00           C  
ATOM    250  CZ  TYR A 279      51.645  15.516  10.256  1.00  0.00           C  
ATOM    251  OH  TYR A 279      52.627  14.955   9.472  1.00  0.00           O  
ATOM    252  N   LEU A 280      46.210  19.270  12.303  1.00  0.00           N  
ATOM    253  CA  LEU A 280      44.885  19.718  12.686  1.00  0.00           C  
ATOM    254  C   LEU A 280      44.203  18.713  13.616  1.00  0.00           C  
ATOM    255  O   LEU A 280      44.434  17.509  13.497  1.00  0.00           O  
ATOM    256  CB  LEU A 280      44.038  19.941  11.427  1.00  0.00           C  
ATOM    257  CG  LEU A 280      43.853  21.369  10.913  1.00  0.00           C  
ATOM    258  CD1 LEU A 280      45.182  22.103  10.881  1.00  0.00           C  
ATOM    259  CD2 LEU A 280      43.177  21.338   9.540  1.00  0.00           C  
ATOM    260  N   HIS A 281      43.344  19.214  14.510  1.00  0.00           N  
ATOM    261  CA  HIS A 281      42.596  18.368  15.444  1.00  0.00           C  
ATOM    262  C   HIS A 281      41.099  18.670  15.479  1.00  0.00           C  
ATOM    263  O   HIS A 281      40.631  19.598  14.837  1.00  0.00           O  
ATOM    264  CB  HIS A 281      43.180  18.420  16.851  1.00  0.00           C  
ATOM    265  CG  HIS A 281      43.375  19.801  17.381  1.00  0.00           C  
ATOM    266  ND1 HIS A 281      42.326  20.625  17.725  1.00  0.00           N  
ATOM    267  CD2 HIS A 281      44.506  20.490  17.659  1.00  0.00           C  
ATOM    268  CE1 HIS A 281      42.805  21.765  18.193  1.00  0.00           C  
ATOM    269  NE2 HIS A 281      44.123  21.707  18.165  1.00  0.00           N  
ATOM    270  N   ILE A 282      40.355  17.884  16.243  1.00  0.00           N  
ATOM    271  CA  ILE A 282      38.913  18.024  16.367  1.00  0.00           C  
ATOM    272  C   ILE A 282      38.484  19.487  16.594  1.00  0.00           C  
ATOM    273  O   ILE A 282      37.437  19.910  16.116  1.00  0.00           O  
ATOM    274  CB  ILE A 282      38.393  17.064  17.483  1.00  0.00           C  
ATOM    275  CG1 ILE A 282      36.869  17.028  17.547  1.00  0.00           C  
ATOM    276  CG2 ILE A 282      38.963  17.448  18.818  1.00  0.00           C  
ATOM    277  CD1 ILE A 282      36.227  16.184  16.463  1.00  0.00           C  
ATOM    278  N   GLY A 283      39.324  20.265  17.279  1.00  0.00           N  
ATOM    279  CA  GLY A 283      39.027  21.666  17.542  1.00  0.00           C  
ATOM    280  C   GLY A 283      39.071  22.449  16.250  1.00  0.00           C  
ATOM    281  O   GLY A 283      38.315  23.384  16.035  1.00  0.00           O  
ATOM    282  N   HIS A 284      39.979  22.062  15.372  1.00  0.00           N  
ATOM    283  CA  HIS A 284      40.107  22.707  14.081  1.00  0.00           C  
ATOM    284  C   HIS A 284      38.954  22.270  13.201  1.00  0.00           C  
ATOM    285  O   HIS A 284      38.626  22.954  12.247  1.00  0.00           O  
ATOM    286  CB  HIS A 284      41.431  22.340  13.422  1.00  0.00           C  
ATOM    287  CG  HIS A 284      42.611  23.050  14.006  1.00  0.00           C  
ATOM    288  ND1 HIS A 284      43.701  22.390  14.532  1.00  0.00           N  
ATOM    289  CD2 HIS A 284      42.863  24.369  14.156  1.00  0.00           C  
ATOM    290  CE1 HIS A 284      44.570  23.271  14.988  1.00  0.00           C  
ATOM    291  NE2 HIS A 284      44.084  24.478  14.770  1.00  0.00           N  
ATOM    292  N   ALA A 285      38.354  21.118  13.495  1.00  0.00           N  
ATOM    293  CA  ALA A 285      37.215  20.642  12.706  1.00  0.00           C  
ATOM    294  C   ALA A 285      36.026  21.536  13.023  1.00  0.00           C  
ATOM    295  O   ALA A 285      35.219  21.841  12.144  1.00  0.00           O  
ATOM    296  CB  ALA A 285      36.884  19.202  13.031  1.00  0.00           C  
ATOM    297  N   LYS A 286      35.933  21.988  14.271  1.00  0.00           N  
ATOM    298  CA  LYS A 286      34.843  22.872  14.663  1.00  0.00           C  
ATOM    299  C   LYS A 286      35.021  24.194  13.934  1.00  0.00           C  
ATOM    300  O   LYS A 286      34.069  24.754  13.388  1.00  0.00           O  
ATOM    301  CB  LYS A 286      34.860  23.108  16.154  1.00  0.00           C  
ATOM    302  CG  LYS A 286      33.751  23.975  16.661  1.00  0.00           C  
ATOM    303  CD  LYS A 286      34.211  24.689  17.931  1.00  0.00           C  
ATOM    304  CE  LYS A 286      33.126  24.724  18.969  1.00  0.00           C  
ATOM    305  NZ  LYS A 286      33.014  26.066  19.543  1.00  0.00           N  
ATOM    306  N   SER A 288      36.256  24.670  13.884  1.00  0.00           N  
ATOM    307  CA  SER A 288      36.548  25.915  13.202  1.00  0.00           C  
ATOM    308  C   SER A 288      36.394  25.799  11.682  1.00  0.00           C  
ATOM    309  O   SER A 288      35.974  26.755  11.038  1.00  0.00           O  
ATOM    310  CB  SER A 288      37.954  26.396  13.546  1.00  0.00           C  
ATOM    311  OG  SER A 288      38.154  27.724  13.085  1.00  0.00           O  
ATOM    312  N   ILE A 289      36.715  24.638  11.112  1.00  0.00           N  
ATOM    313  CA  ILE A 289      36.625  24.422   9.662  1.00  0.00           C  
ATOM    314  C   ILE A 289      35.182  24.365   9.217  1.00  0.00           C  
ATOM    315  O   ILE A 289      34.832  24.823   8.131  1.00  0.00           O  
ATOM    316  CB  ILE A 289      37.320  23.102   9.223  1.00  0.00           C  
ATOM    317  CG1 ILE A 289      38.819  23.188   9.434  1.00  0.00           C  
ATOM    318  CG2 ILE A 289      37.095  22.832   7.760  1.00  0.00           C  
ATOM    319  CD1 ILE A 289      39.533  21.971   8.994  1.00  0.00           C  
ATOM    320  N   CYS A 290      34.348  23.760  10.045  1.00  0.00           N  
ATOM    321  CA  CYS A 290      32.936  23.636   9.741  1.00  0.00           C  
ATOM    322  C   CYS A 290      32.264  24.993   9.806  1.00  0.00           C  
ATOM    323  O   CYS A 290      31.449  25.341   8.956  1.00  0.00           O  
ATOM    324  CB  CYS A 290      32.279  22.679  10.732  1.00  0.00           C  
ATOM    325  SG  CYS A 290      32.813  20.968  10.495  1.00  0.00           S  
ATOM    326  N   LEU A 291      32.600  25.754  10.838  1.00  0.00           N  
ATOM    327  CA  LEU A 291      32.037  27.076  11.039  1.00  0.00           C  
ATOM    328  C   LEU A 291      32.350  27.959   9.843  1.00  0.00           C  
ATOM    329  O   LEU A 291      31.462  28.451   9.168  1.00  0.00           O  
ATOM    330  CB  LEU A 291      32.659  27.695  12.282  1.00  0.00           C  
ATOM    331  CG  LEU A 291      31.832  28.620  13.159  1.00  0.00           C  
ATOM    332  CD1 LEU A 291      32.770  29.703  13.650  1.00  0.00           C  
ATOM    333  CD2 LEU A 291      30.654  29.205  12.409  1.00  0.00           C  
ATOM    334  N   ASN A 292      33.625  28.122   9.553  1.00  0.00           N  
ATOM    335  CA  ASN A 292      34.026  28.974   8.462  1.00  0.00           C  
ATOM    336  C   ASN A 292      33.661  28.495   7.074  1.00  0.00           C  
ATOM    337  O   ASN A 292      33.080  29.255   6.308  1.00  0.00           O  
ATOM    338  CB  ASN A 292      35.502  29.270   8.580  1.00  0.00           C  
ATOM    339  CG  ASN A 292      35.795  30.187   9.734  1.00  0.00           C  
ATOM    340  OD1 ASN A 292      35.460  31.364   9.695  1.00  0.00           O  
ATOM    341  ND2 ASN A 292      36.366  29.643  10.795  1.00  0.00           N  
ATOM    342  N   PHE A 293      33.972  27.247   6.735  1.00  0.00           N  
ATOM    343  CA  PHE A 293      33.647  26.734   5.401  1.00  0.00           C  
ATOM    344  C   PHE A 293      32.148  26.526   5.234  1.00  0.00           C  
ATOM    345  O   PHE A 293      31.587  26.817   4.179  1.00  0.00           O  
ATOM    346  CB  PHE A 293      34.400  25.427   5.108  1.00  0.00           C  
ATOM    347  CG  PHE A 293      35.874  25.611   4.818  1.00  0.00           C  
ATOM    348  CD1 PHE A 293      36.325  25.789   3.498  1.00  0.00           C  
ATOM    349  CD2 PHE A 293      36.819  25.565   5.858  1.00  0.00           C  
ATOM    350  CE1 PHE A 293      37.710  25.913   3.213  1.00  0.00           C  
ATOM    351  CE2 PHE A 293      38.218  25.689   5.597  1.00  0.00           C  
ATOM    352  CZ  PHE A 293      38.660  25.860   4.272  1.00  0.00           C  
ATOM    353  N   GLY A 294      31.498  26.051   6.289  1.00  0.00           N  
ATOM    354  CA  GLY A 294      30.068  25.800   6.248  1.00  0.00           C  
ATOM    355  C   GLY A 294      29.316  27.084   6.035  1.00  0.00           C  
ATOM    356  O   GLY A 294      28.530  27.191   5.106  1.00  0.00           O  
ATOM    357  N   ILE A 295      29.580  28.076   6.881  1.00  0.00           N  
ATOM    358  CA  ILE A 295      28.938  29.391   6.771  1.00  0.00           C  
ATOM    359  C   ILE A 295      29.029  29.868   5.331  1.00  0.00           C  
ATOM    360  O   ILE A 295      28.013  30.145   4.704  1.00  0.00           O  
ATOM    361  CB  ILE A 295      29.594  30.450   7.713  1.00  0.00           C  
ATOM    362  CG1 ILE A 295      29.019  30.325   9.124  1.00  0.00           C  
ATOM    363  CG2 ILE A 295      29.372  31.851   7.186  1.00  0.00           C  
ATOM    364  CD1 ILE A 295      29.420  31.435  10.052  1.00  0.00           C  
ATOM    365  N   ALA A 296      30.242  29.892   4.794  1.00  0.00           N  
ATOM    366  CA  ALA A 296      30.441  30.328   3.428  1.00  0.00           C  
ATOM    367  C   ALA A 296      29.557  29.557   2.455  1.00  0.00           C  
ATOM    368  O   ALA A 296      28.796  30.170   1.714  1.00  0.00           O  
ATOM    369  CB  ALA A 296      31.903  30.203   3.029  1.00  0.00           C  
ATOM    370  N   GLN A 297      29.595  28.228   2.488  1.00  0.00           N  
ATOM    371  CA  GLN A 297      28.786  27.471   1.542  1.00  0.00           C  
ATOM    372  C   GLN A 297      27.290  27.677   1.724  1.00  0.00           C  
ATOM    373  O   GLN A 297      26.570  27.875   0.743  1.00  0.00           O  
ATOM    374  CB  GLN A 297      29.151  25.981   1.520  1.00  0.00           C  
ATOM    375  CG  GLN A 297      28.877  25.211   2.795  1.00  0.00           C  
ATOM    376  CD  GLN A 297      29.056  23.705   2.626  1.00  0.00           C  
ATOM    377  OE1 GLN A 297      29.719  23.234   1.691  1.00  0.00           O  
ATOM    378  NE2 GLN A 297      28.451  22.940   3.526  1.00  0.00           N  
ATOM    379  N   ASP A 298      26.817  27.681   2.963  1.00  0.00           N  
ATOM    380  CA  ASP A 298      25.400  27.893   3.196  1.00  0.00           C  
ATOM    381  C   ASP A 298      25.028  29.240   2.573  1.00  0.00           C  
ATOM    382  O   ASP A 298      24.087  29.337   1.788  1.00  0.00           O  
ATOM    383  CB  ASP A 298      25.083  27.915   4.692  1.00  0.00           C  
ATOM    384  CG  ASP A 298      25.406  26.601   5.386  1.00  0.00           C  
ATOM    385  OD1 ASP A 298      24.841  25.557   5.023  1.00  0.00           O  
ATOM    386  OD2 ASP A 298      26.229  26.607   6.315  1.00  0.00           O  
ATOM    387  N   TYR A 299      25.822  30.261   2.864  1.00  0.00           N  
ATOM    388  CA  TYR A 299      25.575  31.598   2.351  1.00  0.00           C  
ATOM    389  C   TYR A 299      26.103  31.870   0.961  1.00  0.00           C  
ATOM    390  O   TYR A 299      26.327  33.015   0.595  1.00  0.00           O  
ATOM    391  CB  TYR A 299      26.169  32.619   3.294  1.00  0.00           C  
ATOM    392  CG  TYR A 299      25.446  32.714   4.596  1.00  0.00           C  
ATOM    393  CD1 TYR A 299      25.689  31.802   5.615  1.00  0.00           C  
ATOM    394  CD2 TYR A 299      24.562  33.747   4.834  1.00  0.00           C  
ATOM    395  CE1 TYR A 299      25.077  31.926   6.834  1.00  0.00           C  
ATOM    396  CE2 TYR A 299      23.945  33.881   6.050  1.00  0.00           C  
ATOM    397  CZ  TYR A 299      24.207  32.974   7.049  1.00  0.00           C  
ATOM    398  OH  TYR A 299      23.636  33.147   8.287  1.00  0.00           O  
ATOM    399  N   LYS A 305      26.338  30.827   0.187  1.00  0.00           N  
ATOM    400  CA  LYS A 305      26.843  31.008  -1.167  1.00  0.00           C  
ATOM    401  C   LYS A 305      27.935  32.075  -1.246  1.00  0.00           C  
ATOM    402  O   LYS A 305      27.884  32.997  -2.057  1.00  0.00           O  
ATOM    403  CB  LYS A 305      25.677  31.300  -2.117  1.00  0.00           C  
ATOM    404  CG  LYS A 305      24.659  30.156  -2.150  1.00  0.00           C  
ATOM    405  CD  LYS A 305      25.371  28.803  -2.367  1.00  0.00           C  
ATOM    406  CE  LYS A 305      24.430  27.593  -2.221  1.00  0.00           C  
ATOM    407  NZ  LYS A 305      23.832  27.432  -0.851  1.00  0.00           N  
ATOM    408  N   GLY A 306      28.896  31.948  -0.340  1.00  0.00           N  
ATOM    409  CA  GLY A 306      30.023  32.851  -0.276  1.00  0.00           C  
ATOM    410  C   GLY A 306      31.309  32.106  -0.580  1.00  0.00           C  
ATOM    411  O   GLY A 306      31.301  31.101  -1.298  1.00  0.00           O  
ATOM    412  N   GLN A 307      32.416  32.591  -0.037  1.00  0.00           N  
ATOM    413  CA  GLN A 307      33.712  31.976  -0.251  1.00  0.00           C  
ATOM    414  C   GLN A 307      34.411  31.901   1.083  1.00  0.00           C  
ATOM    415  O   GLN A 307      34.114  32.673   1.995  1.00  0.00           O  
ATOM    416  CB  GLN A 307      34.573  32.801  -1.212  1.00  0.00           C  
ATOM    417  CG  GLN A 307      34.115  32.814  -2.668  1.00  0.00           C  
ATOM    418  CD  GLN A 307      33.976  31.414  -3.271  1.00  0.00           C  
ATOM    419  OE1 GLN A 307      34.950  30.661  -3.378  1.00  0.00           O  
ATOM    420  NE2 GLN A 307      32.759  31.067  -3.675  1.00  0.00           N  
ATOM    421  N   CYS A 308      35.373  30.997   1.178  1.00  0.00           N  
ATOM    422  CA  CYS A 308      36.132  30.812   2.398  1.00  0.00           C  
ATOM    423  C   CYS A 308      37.532  30.496   1.959  1.00  0.00           C  
ATOM    424  O   CYS A 308      37.718  29.689   1.066  1.00  0.00           O  
ATOM    425  CB  CYS A 308      35.566  29.647   3.208  1.00  0.00           C  
ATOM    426  SG  CYS A 308      36.373  29.405   4.806  1.00  0.00           S  
ATOM    427  N   ASN A 309      38.513  31.169   2.540  1.00  0.00           N  
ATOM    428  CA  ASN A 309      39.905  30.943   2.176  1.00  0.00           C  
ATOM    429  C   ASN A 309      40.591  30.048   3.172  1.00  0.00           C  
ATOM    430  O   ASN A 309      40.129  29.873   4.305  1.00  0.00           O  
ATOM    431  CB  ASN A 309      40.684  32.256   2.153  1.00  0.00           C  
ATOM    432  CG  ASN A 309      40.223  33.180   1.079  1.00  0.00           C  
ATOM    433  OD1 ASN A 309      39.148  33.007   0.532  1.00  0.00           O  
ATOM    434  ND2 ASN A 309      41.028  34.182   0.770  1.00  0.00           N  
ATOM    435  N   LEU A 310      41.694  29.469   2.728  1.00  0.00           N  
ATOM    436  CA  LEU A 310      42.519  28.638   3.574  1.00  0.00           C  
ATOM    437  C   LEU A 310      43.761  29.491   3.616  1.00  0.00           C  
ATOM    438  O   LEU A 310      44.376  29.747   2.568  1.00  0.00           O  
ATOM    439  CB  LEU A 310      42.852  27.296   2.913  1.00  0.00           C  
ATOM    440  CG  LEU A 310      43.863  26.449   3.703  1.00  0.00           C  
ATOM    441  CD1 LEU A 310      43.241  25.967   4.987  1.00  0.00           C  
ATOM    442  CD2 LEU A 310      44.342  25.261   2.877  1.00  0.00           C  
ATOM    443  N   ARG A 311      44.073  30.029   4.787  1.00  0.00           N  
ATOM    444  CA  ARG A 311      45.269  30.831   4.898  1.00  0.00           C  
ATOM    445  C   ARG A 311      46.122  30.256   5.987  1.00  0.00           C  
ATOM    446  O   ARG A 311      45.633  29.962   7.066  1.00  0.00           O  
ATOM    447  CB  ARG A 311      44.947  32.283   5.226  1.00  0.00           C  
ATOM    448  CG  ARG A 311      46.190  33.137   5.329  1.00  0.00           C  
ATOM    449  CD  ARG A 311      45.839  34.590   5.324  1.00  0.00           C  
ATOM    450  NE  ARG A 311      45.267  35.029   6.586  1.00  0.00           N  
ATOM    451  CZ  ARG A 311      44.032  35.487   6.718  1.00  0.00           C  
ATOM    452  NH1 ARG A 311      43.224  35.572   5.665  1.00  0.00           N  
ATOM    453  NH2 ARG A 311      43.606  35.838   7.914  1.00  0.00           N  
ATOM    454  N   PHE A 312      47.388  30.037   5.680  1.00  0.00           N  
ATOM    455  CA  PHE A 312      48.316  29.515   6.660  1.00  0.00           C  
ATOM    456  C   PHE A 312      48.968  30.734   7.289  1.00  0.00           C  
ATOM    457  O   PHE A 312      49.724  31.440   6.614  1.00  0.00           O  
ATOM    458  CB  PHE A 312      49.379  28.670   5.968  1.00  0.00           C  
ATOM    459  CG  PHE A 312      48.877  27.357   5.458  1.00  0.00           C  
ATOM    460  CD1 PHE A 312      48.799  26.260   6.307  1.00  0.00           C  
ATOM    461  CD2 PHE A 312      48.519  27.204   4.126  1.00  0.00           C  
ATOM    462  CE1 PHE A 312      48.378  25.041   5.840  1.00  0.00           C  
ATOM    463  CE2 PHE A 312      48.095  25.981   3.646  1.00  0.00           C  
ATOM    464  CZ  PHE A 312      48.025  24.898   4.499  1.00  0.00           C  
ATOM    465  N   ASP A 313      48.625  31.040   8.539  1.00  0.00           N  
ATOM    466  CA  ASP A 313      49.222  32.196   9.213  1.00  0.00           C  
ATOM    467  C   ASP A 313      50.656  31.779   9.504  1.00  0.00           C  
ATOM    468  O   ASP A 313      50.923  31.118  10.495  1.00  0.00           O  
ATOM    469  CB  ASP A 313      48.469  32.536  10.511  1.00  0.00           C  
ATOM    470  CG  ASP A 313      47.967  33.996  10.558  1.00  0.00           C  
ATOM    471  OD1 ASP A 313      48.256  34.794   9.636  1.00  0.00           O  
ATOM    472  OD2 ASP A 313      47.272  34.355  11.537  1.00  0.00           O  
ATOM    473  N   ASP A 314      51.571  32.100   8.599  1.00  0.00           N  
ATOM    474  CA  ASP A 314      52.958  31.702   8.785  1.00  0.00           C  
ATOM    475  C   ASP A 314      53.972  32.815   9.072  1.00  0.00           C  
ATOM    476  O   ASP A 314      55.075  32.828   8.517  1.00  0.00           O  
ATOM    477  CB  ASP A 314      53.415  30.820   7.614  1.00  0.00           C  
ATOM    478  CG  ASP A 314      53.330  31.518   6.265  1.00  0.00           C  
ATOM    479  OD1 ASP A 314      52.771  32.627   6.179  1.00  0.00           O  
ATOM    480  OD2 ASP A 314      53.830  30.947   5.278  1.00  0.00           O  
ATOM    481  N   THR A 315      53.644  33.682  10.023  1.00  0.00           N  
ATOM    482  CA  THR A 315      54.508  34.798  10.405  1.00  0.00           C  
ATOM    483  C   THR A 315      55.524  34.443  11.493  1.00  0.00           C  
ATOM    484  O   THR A 315      55.985  35.316  12.239  1.00  0.00           O  
ATOM    485  CB  THR A 315      53.658  35.888  10.957  1.00  0.00           C  
ATOM    486  OG1 THR A 315      52.857  35.349  12.017  1.00  0.00           O  
ATOM    487  CG2 THR A 315      52.766  36.419   9.871  1.00  0.00           C  
ATOM    488  N   ASN A 316      55.870  33.164  11.593  1.00  0.00           N  
ATOM    489  CA  ASN A 316      56.796  32.715  12.621  1.00  0.00           C  
ATOM    490  C   ASN A 316      57.543  31.481  12.129  1.00  0.00           C  
ATOM    491  O   ASN A 316      57.246  30.358  12.537  1.00  0.00           O  
ATOM    492  CB  ASN A 316      56.017  32.393  13.901  1.00  0.00           C  
ATOM    493  CG  ASN A 316      56.863  32.504  15.139  1.00  0.00           C  
ATOM    494  OD1 ASN A 316      58.089  32.479  15.063  1.00  0.00           O  
ATOM    495  ND2 ASN A 316      56.220  32.629  16.293  1.00  0.00           N  
ATOM    496  N   PRO A 317      58.530  31.679  11.238  1.00  0.00           N  
ATOM    497  CA  PRO A 317      59.357  30.629  10.648  1.00  0.00           C  
ATOM    498  C   PRO A 317      59.877  29.564  11.607  1.00  0.00           C  
ATOM    499  O   PRO A 317      60.068  28.424  11.203  1.00  0.00           O  
ATOM    500  CB  PRO A 317      60.525  31.420  10.075  1.00  0.00           C  
ATOM    501  CG  PRO A 317      60.695  32.524  11.068  1.00  0.00           C  
ATOM    502  CD  PRO A 317      59.263  32.960  11.256  1.00  0.00           C  
ATOM    503  N   VAL A 333      60.086  29.923  12.872  1.00  0.00           N  
ATOM    504  CA  VAL A 333      60.651  28.990  13.850  1.00  0.00           C  
ATOM    505  C   VAL A 333      59.705  27.971  14.474  1.00  0.00           C  
ATOM    506  O   VAL A 333      60.139  26.987  15.077  1.00  0.00           O  
ATOM    507  CB  VAL A 333      61.413  29.745  14.985  1.00  0.00           C  
ATOM    508  CG1 VAL A 333      62.520  30.631  14.394  1.00  0.00           C  
ATOM    509  CG2 VAL A 333      60.452  30.568  15.822  1.00  0.00           C  
ATOM    510  N   LYS A 421      58.413  28.200  14.338  1.00  0.00           N  
ATOM    511  CA  LYS A 421      57.452  27.286  14.913  1.00  0.00           C  
ATOM    512  C   LYS A 421      56.788  26.399  13.868  1.00  0.00           C  
ATOM    513  O   LYS A 421      56.245  25.351  14.200  1.00  0.00           O  
ATOM    514  CB  LYS A 421      56.405  28.088  15.682  1.00  0.00           C  
ATOM    515  CG  LYS A 421      56.998  28.858  16.841  1.00  0.00           C  
ATOM    516  CD  LYS A 421      57.730  27.904  17.787  1.00  0.00           C  
ATOM    517  CE  LYS A 421      58.360  28.608  18.994  1.00  0.00           C  
ATOM    518  NZ  LYS A 421      59.686  29.257  18.710  1.00  0.00           N  
ATOM    519  N   GLU A 422      56.918  26.764  12.599  1.00  0.00           N  
ATOM    520  CA  GLU A 422      56.262  26.021  11.527  1.00  0.00           C  
ATOM    521  C   GLU A 422      57.155  25.253  10.562  1.00  0.00           C  
ATOM    522  O   GLU A 422      58.308  25.616  10.343  1.00  0.00           O  
ATOM    523  CB  GLU A 422      55.418  26.988  10.716  1.00  0.00           C  
ATOM    524  CG  GLU A 422      54.546  27.887  11.560  1.00  0.00           C  
ATOM    525  CD  GLU A 422      54.712  29.341  11.199  1.00  0.00           C  
ATOM    526  OE1 GLU A 422      55.508  29.641  10.291  1.00  0.00           O  
ATOM    527  OE2 GLU A 422      54.056  30.190  11.824  1.00  0.00           O  
ATOM    528  N   ASP A 423      56.579  24.240   9.921  1.00  0.00           N  
ATOM    529  CA  ASP A 423      57.306  23.431   8.951  1.00  0.00           C  
ATOM    530  C   ASP A 423      56.405  23.139   7.765  1.00  0.00           C  
ATOM    531  O   ASP A 423      55.185  23.135   7.901  1.00  0.00           O  
ATOM    532  CB  ASP A 423      57.754  22.116   9.568  1.00  0.00           C  
ATOM    533  CG  ASP A 423      58.740  21.388   8.695  1.00  0.00           C  
ATOM    534  OD1 ASP A 423      59.943  21.706   8.778  1.00  0.00           O  
ATOM    535  OD2 ASP A 423      58.319  20.526   7.899  1.00  0.00           O  
ATOM    536  N   ILE A 424      57.003  22.847   6.614  1.00  0.00           N  
ATOM    537  CA  ILE A 424      56.235  22.559   5.404  1.00  0.00           C  
ATOM    538  C   ILE A 424      55.359  21.307   5.545  1.00  0.00           C  
ATOM    539  O   ILE A 424      54.274  21.234   4.969  1.00  0.00           O  
ATOM    540  CB  ILE A 424      57.165  22.423   4.174  1.00  0.00           C  
ATOM    541  CG1 ILE A 424      56.410  22.771   2.890  1.00  0.00           C  
ATOM    542  CG2 ILE A 424      57.756  21.018   4.099  1.00  0.00           C  
ATOM    543  CD1 ILE A 424      56.044  24.231   2.808  1.00  0.00           C  
ATOM    544  N   GLU A 425      55.829  20.329   6.317  1.00  0.00           N  
ATOM    545  CA  GLU A 425      55.083  19.095   6.548  1.00  0.00           C  
ATOM    546  C   GLU A 425      53.646  19.391   6.991  1.00  0.00           C  
ATOM    547  O   GLU A 425      52.701  18.718   6.588  1.00  0.00           O  
ATOM    548  CB  GLU A 425      55.794  18.249   7.614  1.00  0.00           C  
ATOM    549  CG  GLU A 425      54.987  17.041   8.129  1.00  0.00           C  
ATOM    550  CD  GLU A 425      55.673  16.280   9.272  1.00  0.00           C  
ATOM    551  OE1 GLU A 425      56.543  16.855   9.968  1.00  0.00           O  
ATOM    552  OE2 GLU A 425      55.333  15.095   9.479  1.00  0.00           O  
ATOM    553  N   TYR A 426      53.495  20.438   7.788  1.00  0.00           N  
ATOM    554  CA  TYR A 426      52.203  20.830   8.309  1.00  0.00           C  
ATOM    555  C   TYR A 426      51.276  21.437   7.268  1.00  0.00           C  
ATOM    556  O   TYR A 426      50.079  21.151   7.273  1.00  0.00           O  
ATOM    557  CB  TYR A 426      52.388  21.784   9.493  1.00  0.00           C  
ATOM    558  CG  TYR A 426      53.195  21.178  10.630  1.00  0.00           C  
ATOM    559  CD1 TYR A 426      53.159  19.803  10.878  1.00  0.00           C  
ATOM    560  CD2 TYR A 426      54.011  21.967  11.438  1.00  0.00           C  
ATOM    561  CE1 TYR A 426      53.912  19.237  11.892  1.00  0.00           C  
ATOM    562  CE2 TYR A 426      54.761  21.409  12.458  1.00  0.00           C  
ATOM    563  CZ  TYR A 426      54.707  20.042  12.678  1.00  0.00           C  
ATOM    564  OH  TYR A 426      55.443  19.470  13.687  1.00  0.00           O  
ATOM    565  N   VAL A 427      51.810  22.251   6.357  1.00  0.00           N  
ATOM    566  CA  VAL A 427      50.948  22.867   5.345  1.00  0.00           C  
ATOM    567  C   VAL A 427      50.421  21.767   4.444  1.00  0.00           C  
ATOM    568  O   VAL A 427      49.250  21.765   4.060  1.00  0.00           O  
ATOM    569  CB  VAL A 427      51.647  24.009   4.492  1.00  0.00           C  
ATOM    570  CG1 VAL A 427      52.884  24.564   5.177  1.00  0.00           C  
ATOM    571  CG2 VAL A 427      51.953  23.549   3.095  1.00  0.00           C  
ATOM    572  N   GLU A 429      51.279  20.791   4.182  1.00  0.00           N  
ATOM    573  CA  GLU A 429      50.933  19.672   3.334  1.00  0.00           C  
ATOM    574  C   GLU A 429      49.727  18.939   3.930  1.00  0.00           C  
ATOM    575  O   GLU A 429      48.729  18.690   3.234  1.00  0.00           O  
ATOM    576  CB  GLU A 429      52.136  18.736   3.233  1.00  0.00           C  
ATOM    577  CG  GLU A 429      53.439  19.438   2.833  1.00  0.00           C  
ATOM    578  CD  GLU A 429      54.668  18.516   2.841  1.00  0.00           C  
ATOM    579  OE1 GLU A 429      54.522  17.306   3.138  1.00  0.00           O  
ATOM    580  OE2 GLU A 429      55.788  18.999   2.545  1.00  0.00           O  
ATOM    581  N   SER A 431      49.801  18.661   5.237  1.00  0.00           N  
ATOM    582  CA  SER A 431      48.754  17.942   5.977  1.00  0.00           C  
ATOM    583  C   SER A 431      47.453  18.697   6.175  1.00  0.00           C  
ATOM    584  O   SER A 431      46.373  18.137   5.990  1.00  0.00           O  
ATOM    585  CB  SER A 431      49.282  17.504   7.344  1.00  0.00           C  
ATOM    586  OG  SER A 431      50.285  18.386   7.821  1.00  0.00           O  
ATOM    587  N   ILE A 432      47.572  19.950   6.605  1.00  0.00           N  
ATOM    588  CA  ILE A 432      46.430  20.812   6.851  1.00  0.00           C  
ATOM    589  C   ILE A 432      45.529  20.804   5.643  1.00  0.00           C  
ATOM    590  O   ILE A 432      44.326  20.591   5.776  1.00  0.00           O  
ATOM    591  CB  ILE A 432      46.885  22.256   7.190  1.00  0.00           C  
ATOM    592  CG1 ILE A 432      47.658  22.249   8.522  1.00  0.00           C  
ATOM    593  CG2 ILE A 432      45.675  23.206   7.235  1.00  0.00           C  
ATOM    594  CD1 ILE A 432      48.369  23.518   8.861  1.00  0.00           C  
ATOM    595  N   LYS A 433      46.124  20.978   4.465  1.00  0.00           N  
ATOM    596  CA  LYS A 433      45.376  20.976   3.209  1.00  0.00           C  
ATOM    597  C   LYS A 433      44.629  19.663   3.046  1.00  0.00           C  
ATOM    598  O   LYS A 433      43.441  19.638   2.709  1.00  0.00           O  
ATOM    599  CB  LYS A 433      46.316  21.157   2.017  1.00  0.00           C  
ATOM    600  CG  LYS A 433      46.758  22.575   1.777  1.00  0.00           C  
ATOM    601  CD  LYS A 433      47.333  22.730   0.384  1.00  0.00           C  
ATOM    602  CE  LYS A 433      48.844  22.580   0.363  1.00  0.00           C  
ATOM    603  NZ  LYS A 433      49.426  22.943  -0.978  1.00  0.00           N  
ATOM    604  N   ASN A 434      45.335  18.574   3.329  1.00  0.00           N  
ATOM    605  CA  ASN A 434      44.805  17.216   3.222  1.00  0.00           C  
ATOM    606  C   ASN A 434      43.520  16.973   4.052  1.00  0.00           C  
ATOM    607  O   ASN A 434      42.478  16.604   3.509  1.00  0.00           O  
ATOM    608  CB  ASN A 434      45.921  16.230   3.597  1.00  0.00           C  
ATOM    609  CG  ASN A 434      45.552  14.795   3.318  1.00  0.00           C  
ATOM    610  OD1 ASN A 434      44.728  14.516   2.448  1.00  0.00           O  
ATOM    611  ND2 ASN A 434      46.170  13.868   4.047  1.00  0.00           N  
ATOM    612  N   ASP A 435      43.573  17.255   5.350  1.00  0.00           N  
ATOM    613  CA  ASP A 435      42.420  17.055   6.232  1.00  0.00           C  
ATOM    614  C   ASP A 435      41.278  18.033   5.952  1.00  0.00           C  
ATOM    615  O   ASP A 435      40.101  17.699   6.144  1.00  0.00           O  
ATOM    616  CB  ASP A 435      42.849  17.144   7.703  1.00  0.00           C  
ATOM    617  CG  ASP A 435      44.000  16.187   8.048  1.00  0.00           C  
ATOM    618  OD1 ASP A 435      43.804  14.954   7.996  1.00  0.00           O  
ATOM    619  OD2 ASP A 435      45.110  16.671   8.367  1.00  0.00           O  
ATOM    620  N   VAL A 436      41.619  19.245   5.519  1.00  0.00           N  
ATOM    621  CA  VAL A 436      40.597  20.241   5.210  1.00  0.00           C  
ATOM    622  C   VAL A 436      39.745  19.666   4.091  1.00  0.00           C  
ATOM    623  O   VAL A 436      38.514  19.738   4.137  1.00  0.00           O  
ATOM    624  CB  VAL A 436      41.205  21.610   4.758  1.00  0.00           C  
ATOM    625  CG1 VAL A 436      40.109  22.515   4.184  1.00  0.00           C  
ATOM    626  CG2 VAL A 436      41.891  22.313   5.925  1.00  0.00           C  
ATOM    627  N   GLU A 437      40.410  19.077   3.100  1.00  0.00           N  
ATOM    628  CA  GLU A 437      39.726  18.473   1.964  1.00  0.00           C  
ATOM    629  C   GLU A 437      38.984  17.214   2.360  1.00  0.00           C  
ATOM    630  O   GLU A 437      37.829  17.010   1.981  1.00  0.00           O  
ATOM    631  CB  GLU A 437      40.720  18.091   0.907  1.00  0.00           C  
ATOM    632  CG  GLU A 437      40.933  19.112  -0.138  1.00  0.00           C  
ATOM    633  CD  GLU A 437      41.771  18.550  -1.245  1.00  0.00           C  
ATOM    634  OE1 GLU A 437      42.982  18.304  -1.014  1.00  0.00           O  
ATOM    635  OE2 GLU A 437      41.196  18.310  -2.329  1.00  0.00           O  
ATOM    636  N   TRP A 438      39.686  16.346   3.079  1.00  0.00           N  
ATOM    637  CA  TRP A 438      39.134  15.087   3.555  1.00  0.00           C  
ATOM    638  C   TRP A 438      37.819  15.287   4.314  1.00  0.00           C  
ATOM    639  O   TRP A 438      36.943  14.412   4.300  1.00  0.00           O  
ATOM    640  CB  TRP A 438      40.150  14.389   4.451  1.00  0.00           C  
ATOM    641  CG  TRP A 438      39.628  13.130   5.024  1.00  0.00           C  
ATOM    642  CD1 TRP A 438      39.600  11.919   4.420  1.00  0.00           C  
ATOM    643  CD2 TRP A 438      39.012  12.959   6.311  1.00  0.00           C  
ATOM    644  NE1 TRP A 438      39.002  11.002   5.238  1.00  0.00           N  
ATOM    645  CE2 TRP A 438      38.630  11.610   6.407  1.00  0.00           C  
ATOM    646  CE3 TRP A 438      38.748  13.816   7.386  1.00  0.00           C  
ATOM    647  CZ2 TRP A 438      37.992  11.087   7.542  1.00  0.00           C  
ATOM    648  CZ3 TRP A 438      38.113  13.294   8.515  1.00  0.00           C  
ATOM    649  CH2 TRP A 438      37.743  11.940   8.580  1.00  0.00           C  
ATOM    650  N   LEU A 439      37.713  16.421   5.007  1.00  0.00           N  
ATOM    651  CA  LEU A 439      36.514  16.763   5.770  1.00  0.00           C  
ATOM    652  C   LEU A 439      35.335  17.105   4.862  1.00  0.00           C  
ATOM    653  O   LEU A 439      34.189  17.168   5.307  1.00  0.00           O  
ATOM    654  CB  LEU A 439      36.791  17.938   6.709  1.00  0.00           C  
ATOM    655  CG  LEU A 439      37.314  17.650   8.114  1.00  0.00           C  
ATOM    656  CD1 LEU A 439      37.358  18.957   8.878  1.00  0.00           C  
ATOM    657  CD2 LEU A 439      36.392  16.684   8.840  1.00  0.00           C  
ATOM    658  N   GLY A 444      35.643  17.372   3.597  1.00  0.00           N  
ATOM    659  CA  GLY A 444      34.624  17.700   2.624  1.00  0.00           C  
ATOM    660  C   GLY A 444      34.518  19.177   2.311  1.00  0.00           C  
ATOM    661  O   GLY A 444      33.507  19.623   1.770  1.00  0.00           O  
ATOM    662  N   PHE A 445      35.577  19.928   2.578  1.00  0.00           N  
ATOM    663  CA  PHE A 445      35.551  21.359   2.335  1.00  0.00           C  
ATOM    664  C   PHE A 445      36.569  21.853   1.329  1.00  0.00           C  
ATOM    665  O   PHE A 445      37.741  21.482   1.384  1.00  0.00           O  
ATOM    666  CB  PHE A 445      35.732  22.096   3.647  1.00  0.00           C  
ATOM    667  CG  PHE A 445      34.691  21.770   4.656  1.00  0.00           C  
ATOM    668  CD1 PHE A 445      33.394  22.234   4.499  1.00  0.00           C  
ATOM    669  CD2 PHE A 445      35.003  20.999   5.761  1.00  0.00           C  
ATOM    670  CE1 PHE A 445      32.407  21.940   5.436  1.00  0.00           C  
ATOM    671  CE2 PHE A 445      34.034  20.693   6.700  1.00  0.00           C  
ATOM    672  CZ  PHE A 445      32.726  21.168   6.537  1.00  0.00           C  
ATOM    673  N   HIS A 457      36.119  22.727   0.435  1.00  0.00           N  
ATOM    674  CA  HIS A 457      36.988  23.295  -0.582  1.00  0.00           C  
ATOM    675  C   HIS A 457      37.135  24.783  -0.314  1.00  0.00           C  
ATOM    676  O   HIS A 457      36.167  25.458   0.023  1.00  0.00           O  
ATOM    677  CB  HIS A 457      36.406  23.043  -1.970  1.00  0.00           C  
ATOM    678  CG  HIS A 457      35.993  21.622  -2.184  1.00  0.00           C  
ATOM    679  ND1 HIS A 457      36.899  20.610  -2.426  1.00  0.00           N  
ATOM    680  CD2 HIS A 457      34.778  21.029  -2.105  1.00  0.00           C  
ATOM    681  CE1 HIS A 457      36.259  19.455  -2.479  1.00  0.00           C  
ATOM    682  NE2 HIS A 457      34.970  19.681  -2.288  1.00  0.00           N  
ATOM    683  N   TRP A 461      38.367  25.266  -0.383  1.00  0.00           N  
ATOM    684  CA  TRP A 461      38.651  26.666  -0.142  1.00  0.00           C  
ATOM    685  C   TRP A 461      38.589  27.441  -1.446  1.00  0.00           C  
ATOM    686  O   TRP A 461      38.788  26.887  -2.524  1.00  0.00           O  
ATOM    687  CB  TRP A 461      40.021  26.819   0.499  1.00  0.00           C  
ATOM    688  CG  TRP A 461      41.127  26.121  -0.251  1.00  0.00           C  
ATOM    689  CD1 TRP A 461      41.930  26.662  -1.216  1.00  0.00           C  
ATOM    690  CD2 TRP A 461      41.614  24.786  -0.026  1.00  0.00           C  
ATOM    691  NE1 TRP A 461      42.893  25.752  -1.591  1.00  0.00           N  
ATOM    692  CE2 TRP A 461      42.721  24.595  -0.873  1.00  0.00           C  
ATOM    693  CE3 TRP A 461      41.222  23.739   0.819  1.00  0.00           C  
ATOM    694  CZ2 TRP A 461      43.445  23.406  -0.894  1.00  0.00           C  
ATOM    695  CZ3 TRP A 461      41.946  22.558   0.793  1.00  0.00           C  
ATOM    696  CH2 TRP A 461      43.043  22.404  -0.055  1.00  0.00           C  
ATOM    697  N   SER A 463      38.386  28.744  -1.320  1.00  0.00           N  
ATOM    698  CA  SER A 463      38.257  29.654  -2.442  1.00  0.00           C  
ATOM    699  C   SER A 463      39.573  30.068  -3.056  1.00  0.00           C  
ATOM    700  O   SER A 463      40.431  30.650  -2.388  1.00  0.00           O  
ATOM    701  CB  SER A 463      37.527  30.890  -1.981  1.00  0.00           C  
ATOM    702  OG  SER A 463      37.383  31.790  -3.050  1.00  0.00           O  
ATOM    703  N   GLY A 472      39.718  29.807  -4.346  1.00  0.00           N  
ATOM    704  CA  GLY A 472      40.940  30.170  -5.024  1.00  0.00           C  
ATOM    705  C   GLY A 472      42.132  29.440  -4.465  1.00  0.00           C  
ATOM    706  O   GLY A 472      41.967  28.446  -3.774  1.00  0.00           O  
ATOM    707  N   ASN A 473      43.332  29.920  -4.772  1.00  0.00           N  
ATOM    708  CA  ASN A 473      44.544  29.267  -4.301  1.00  0.00           C  
ATOM    709  C   ASN A 473      44.649  29.312  -2.803  1.00  0.00           C  
ATOM    710  O   ASN A 473      43.890  30.025  -2.142  1.00  0.00           O  
ATOM    711  CB  ASN A 473      45.793  29.914  -4.893  1.00  0.00           C  
ATOM    712  CG  ASN A 473      45.932  29.683  -6.386  1.00  0.00           C  
ATOM    713  OD1 ASN A 473      45.366  28.747  -6.957  1.00  0.00           O  
ATOM    714  ND2 ASN A 473      46.703  30.544  -7.030  1.00  0.00           N  
ATOM    715  N   VAL A 474      45.572  28.510  -2.275  1.00  0.00           N  
ATOM    716  CA  VAL A 474      45.827  28.463  -0.840  1.00  0.00           C  
ATOM    717  C   VAL A 474      46.601  29.728  -0.564  1.00  0.00           C  
ATOM    718  O   VAL A 474      47.478  30.092  -1.350  1.00  0.00           O  
ATOM    719  CB  VAL A 474      46.680  27.240  -0.452  1.00  0.00           C  
ATOM    720  CG1 VAL A 474      47.217  27.406   0.951  1.00  0.00           C  
ATOM    721  CG2 VAL A 474      45.846  25.978  -0.525  1.00  0.00           C  
ATOM    722  N   ARG A 475      46.251  30.423   0.512  1.00  0.00           N  
ATOM    723  CA  ARG A 475      46.921  31.680   0.858  1.00  0.00           C  
ATOM    724  C   ARG A 475      47.999  31.502   1.897  1.00  0.00           C  
ATOM    725  O   ARG A 475      48.125  30.457   2.511  1.00  0.00           O  
ATOM    726  CB  ARG A 475      45.921  32.726   1.381  1.00  0.00           C  
ATOM    727  CG  ARG A 475      44.660  32.859   0.579  1.00  0.00           C  
ATOM    728  CD  ARG A 475      44.959  32.772  -0.900  1.00  0.00           C  
ATOM    729  NE  ARG A 475      43.700  32.677  -1.599  1.00  0.00           N  
ATOM    730  CZ  ARG A 475      43.006  33.732  -1.985  1.00  0.00           C  
ATOM    731  NH1 ARG A 475      43.490  34.949  -1.764  1.00  0.00           N  
ATOM    732  NH2 ARG A 475      41.763  33.575  -2.425  1.00  0.00           N  
ATOM    733  N   TYR A 476      48.728  32.575   2.137  1.00  0.00           N  
ATOM    734  CA  TYR A 476      49.790  32.584   3.104  1.00  0.00           C  
ATOM    735  C   TYR A 476      49.987  34.022   3.569  1.00  0.00           C  
ATOM    736  O   TYR A 476      49.862  34.963   2.773  1.00  0.00           O  
ATOM    737  CB  TYR A 476      51.080  32.098   2.455  1.00  0.00           C  
ATOM    738  CG  TYR A 476      51.107  30.640   2.103  1.00  0.00           C  
ATOM    739  CD1 TYR A 476      51.493  29.685   3.042  1.00  0.00           C  
ATOM    740  CD2 TYR A 476      50.763  30.210   0.834  1.00  0.00           C  
ATOM    741  CE1 TYR A 476      51.531  28.336   2.719  1.00  0.00           C  
ATOM    742  CE2 TYR A 476      50.800  28.870   0.500  1.00  0.00           C  
ATOM    743  CZ  TYR A 476      51.183  27.936   1.443  1.00  0.00           C  
ATOM    744  OH  TYR A 476      51.221  26.603   1.100  1.00  0.00           O  
ATOM    745  N   SER A 477      50.274  34.202   4.854  1.00  0.00           N  
ATOM    746  CA  SER A 477      50.532  35.530   5.370  1.00  0.00           C  
ATOM    747  C   SER A 477      51.772  35.993   4.646  1.00  0.00           C  
ATOM    748  O   SER A 477      51.850  37.142   4.225  1.00  0.00           O  
ATOM    749  CB  SER A 477      50.829  35.482   6.852  1.00  0.00           C  
ATOM    750  OG  SER A 477      49.786  34.832   7.536  1.00  0.00           O  
ATOM    751  N   SER A 478      52.710  35.074   4.430  1.00  0.00           N  
ATOM    752  CA  SER A 478      53.948  35.409   3.747  1.00  0.00           C  
ATOM    753  C   SER A 478      53.749  36.043   2.375  1.00  0.00           C  
ATOM    754  O   SER A 478      54.664  36.662   1.841  1.00  0.00           O  
ATOM    755  CB  SER A 478      54.864  34.190   3.645  1.00  0.00           C  
ATOM    756  OG  SER A 478      54.132  32.978   3.685  1.00  0.00           O  
ATOM    757  N   ASP A 479      52.560  35.891   1.801  1.00  0.00           N  
ATOM    758  CA  ASP A 479      52.289  36.484   0.503  1.00  0.00           C  
ATOM    759  C   ASP A 479      52.165  37.969   0.724  1.00  0.00           C  
ATOM    760  O   ASP A 479      52.491  38.768  -0.148  1.00  0.00           O  
ATOM    761  CB  ASP A 479      50.980  35.978  -0.076  1.00  0.00           C  
ATOM    762  CG  ASP A 479      50.948  34.486  -0.242  1.00  0.00           C  
ATOM    763  OD1 ASP A 479      51.987  33.862  -0.559  1.00  0.00           O  
ATOM    764  OD2 ASP A 479      49.849  33.933  -0.070  1.00  0.00           O  
ATOM    765  N   TYR A 482      51.686  38.340   1.902  1.00  0.00           N  
ATOM    766  CA  TYR A 482      51.509  39.737   2.230  1.00  0.00           C  
ATOM    767  C   TYR A 482      52.723  40.312   2.938  1.00  0.00           C  
ATOM    768  O   TYR A 482      52.668  41.432   3.427  1.00  0.00           O  
ATOM    769  CB  TYR A 482      50.254  39.916   3.093  1.00  0.00           C  
ATOM    770  CG  TYR A 482      49.059  39.131   2.602  1.00  0.00           C  
ATOM    771  CD1 TYR A 482      48.610  39.264   1.298  1.00  0.00           C  
ATOM    772  CD2 TYR A 482      48.429  38.203   3.415  1.00  0.00           C  
ATOM    773  CE1 TYR A 482      47.563  38.479   0.806  1.00  0.00           C  
ATOM    774  CE2 TYR A 482      47.379  37.413   2.931  1.00  0.00           C  
ATOM    775  CZ  TYR A 482      46.959  37.559   1.626  1.00  0.00           C  
ATOM    776  OH  TYR A 482      45.954  36.785   1.117  1.00  0.00           O  
ATOM    777  N   PHE A 485      53.834  39.588   2.968  1.00  0.00           N  
ATOM    778  CA  PHE A 485      55.024  40.098   3.652  1.00  0.00           C  
ATOM    779  C   PHE A 485      55.553  41.425   3.132  1.00  0.00           C  
ATOM    780  O   PHE A 485      56.215  42.159   3.869  1.00  0.00           O  
ATOM    781  CB  PHE A 485      56.151  39.064   3.671  1.00  0.00           C  
ATOM    782  CG  PHE A 485      56.089  38.113   4.840  1.00  0.00           C  
ATOM    783  CD1 PHE A 485      55.142  38.284   5.855  1.00  0.00           C  
ATOM    784  CD2 PHE A 485      56.999  37.072   4.947  1.00  0.00           C  
ATOM    785  CE1 PHE A 485      55.107  37.435   6.963  1.00  0.00           C  
ATOM    786  CE2 PHE A 485      56.978  36.223   6.038  1.00  0.00           C  
ATOM    787  CZ  PHE A 485      56.025  36.407   7.055  1.00  0.00           C  
ATOM    788  N   ASP A 490      55.287  41.734   1.869  1.00  0.00           N  
ATOM    789  CA  ASP A 490      55.760  42.989   1.299  1.00  0.00           C  
ATOM    790  C   ASP A 490      54.756  44.110   1.572  1.00  0.00           C  
ATOM    791  O   ASP A 490      55.140  45.264   1.777  1.00  0.00           O  
ATOM    792  CB  ASP A 490      56.062  42.841  -0.202  1.00  0.00           C  
ATOM    793  CG  ASP A 490      57.459  42.237  -0.482  1.00  0.00           C  
ATOM    794  OD1 ASP A 490      58.489  42.908  -0.233  1.00  0.00           O  
ATOM    795  OD2 ASP A 490      57.530  41.097  -0.986  1.00  0.00           O  
ATOM    796  N   GLN A 494      53.479  43.740   1.646  1.00  0.00           N  
ATOM    797  CA  GLN A 494      52.380  44.665   1.933  1.00  0.00           C  
ATOM    798  C   GLN A 494      52.479  45.098   3.383  1.00  0.00           C  
ATOM    799  O   GLN A 494      52.323  46.267   3.707  1.00  0.00           O  
ATOM    800  CB  GLN A 494      51.065  43.941   1.771  1.00  0.00           C  
ATOM    801  CG  GLN A 494      50.122  44.654   0.903  1.00  0.00           C  
ATOM    802  CD  GLN A 494      50.673  44.799  -0.464  1.00  0.00           C  
ATOM    803  OE1 GLN A 494      51.281  45.810  -0.791  1.00  0.00           O  
ATOM    804  NE2 GLN A 494      50.508  43.769  -1.274  1.00  0.00           N  
ATOM    805  N   LEU A 495      52.686  44.126   4.262  1.00  0.00           N  
ATOM    806  CA  LEU A 495      52.833  44.394   5.674  1.00  0.00           C  
ATOM    807  C   LEU A 495      53.989  45.372   5.900  1.00  0.00           C  
ATOM    808  O   LEU A 495      53.817  46.369   6.595  1.00  0.00           O  
ATOM    809  CB  LEU A 495      53.051  43.093   6.437  1.00  0.00           C  
ATOM    810  CG  LEU A 495      51.803  42.280   6.806  1.00  0.00           C  
ATOM    811  CD1 LEU A 495      50.618  42.637   5.953  1.00  0.00           C  
ATOM    812  CD2 LEU A 495      52.107  40.797   6.706  1.00  0.00           C  
ATOM    813  N   HIS A 496      55.152  45.119   5.297  1.00  0.00           N  
ATOM    814  CA  HIS A 496      56.292  46.032   5.437  1.00  0.00           C  
ATOM    815  C   HIS A 496      55.870  47.447   5.020  1.00  0.00           C  
ATOM    816  O   HIS A 496      56.109  48.415   5.746  1.00  0.00           O  
ATOM    817  CB  HIS A 496      57.470  45.567   4.577  1.00  0.00           C  
ATOM    818  CG  HIS A 496      58.691  46.433   4.689  1.00  0.00           C  
ATOM    819  ND1 HIS A 496      59.568  46.358   5.751  1.00  0.00           N  
ATOM    820  CD2 HIS A 496      59.198  47.370   3.851  1.00  0.00           C  
ATOM    821  CE1 HIS A 496      60.562  47.206   5.565  1.00  0.00           C  
ATOM    822  NE2 HIS A 496      60.361  47.832   4.420  1.00  0.00           N  
ATOM    823  N   ALA A 498      55.207  47.559   3.873  1.00  0.00           N  
ATOM    824  CA  ALA A 498      54.744  48.853   3.386  1.00  0.00           C  
ATOM    825  C   ALA A 498      53.789  49.494   4.375  1.00  0.00           C  
ATOM    826  O   ALA A 498      53.745  50.714   4.493  1.00  0.00           O  
ATOM    827  CB  ALA A 498      54.078  48.699   2.067  1.00  0.00           C  
ATOM    828  N   TYR A 499      52.999  48.676   5.061  1.00  0.00           N  
ATOM    829  CA  TYR A 499      52.068  49.182   6.053  1.00  0.00           C  
ATOM    830  C   TYR A 499      52.773  49.589   7.323  1.00  0.00           C  
ATOM    831  O   TYR A 499      52.404  50.581   7.927  1.00  0.00           O  
ATOM    832  CB  TYR A 499      50.951  48.185   6.337  1.00  0.00           C  
ATOM    833  CG  TYR A 499      49.836  48.322   5.341  1.00  0.00           C  
ATOM    834  CD1 TYR A 499      49.247  49.564   5.101  1.00  0.00           C  
ATOM    835  CD2 TYR A 499      49.385  47.236   4.623  1.00  0.00           C  
ATOM    836  CE1 TYR A 499      48.237  49.721   4.176  1.00  0.00           C  
ATOM    837  CE2 TYR A 499      48.374  47.375   3.688  1.00  0.00           C  
ATOM    838  CZ  TYR A 499      47.801  48.621   3.470  1.00  0.00           C  
ATOM    839  OH  TYR A 499      46.783  48.751   2.553  1.00  0.00           O  
ATOM    840  N   ALA A 500      53.798  48.853   7.734  1.00  0.00           N  
ATOM    841  CA  ALA A 500      54.546  49.238   8.927  1.00  0.00           C  
ATOM    842  C   ALA A 500      55.140  50.637   8.638  1.00  0.00           C  
ATOM    843  O   ALA A 500      55.127  51.536   9.481  1.00  0.00           O  
ATOM    844  CB  ALA A 500      55.654  48.234   9.204  1.00  0.00           C  
ATOM    845  N   ILE A 501      55.591  50.834   7.408  1.00  0.00           N  
ATOM    846  CA  ILE A 501      56.161  52.102   7.010  1.00  0.00           C  
ATOM    847  C   ILE A 501      55.114  53.203   6.981  1.00  0.00           C  
ATOM    848  O   ILE A 501      55.429  54.362   7.244  1.00  0.00           O  
ATOM    849  CB  ILE A 501      56.892  51.969   5.668  1.00  0.00           C  
ATOM    850  CG1 ILE A 501      58.173  51.168   5.871  1.00  0.00           C  
ATOM    851  CG2 ILE A 501      57.250  53.322   5.098  1.00  0.00           C  
ATOM    852  CD1 ILE A 501      58.901  50.928   4.601  1.00  0.00           C  
ATOM    853  N   GLU A 502      53.867  52.871   6.675  1.00  0.00           N  
ATOM    854  CA  GLU A 502      52.829  53.897   6.684  1.00  0.00           C  
ATOM    855  C   GLU A 502      52.611  54.312   8.122  1.00  0.00           C  
ATOM    856  O   GLU A 502      52.509  55.495   8.414  1.00  0.00           O  
ATOM    857  CB  GLU A 502      51.512  53.399   6.111  1.00  0.00           C  
ATOM    858  CG  GLU A 502      50.346  54.242   6.522  1.00  0.00           C  
ATOM    859  CD  GLU A 502      49.158  54.114   5.598  1.00  0.00           C  
ATOM    860  OE1 GLU A 502      48.853  52.982   5.167  1.00  0.00           O  
ATOM    861  OE2 GLU A 502      48.522  55.155   5.308  1.00  0.00           O  
ATOM    862  N   LEU A 503      52.497  53.338   9.024  1.00  0.00           N  
ATOM    863  CA  LEU A 503      52.316  53.645  10.440  1.00  0.00           C  
ATOM    864  C   LEU A 503      53.468  54.551  10.900  1.00  0.00           C  
ATOM    865  O   LEU A 503      53.231  55.583  11.528  1.00  0.00           O  
ATOM    866  CB  LEU A 503      52.311  52.368  11.291  1.00  0.00           C  
ATOM    867  CG  LEU A 503      51.119  51.426  11.224  1.00  0.00           C  
ATOM    868  CD1 LEU A 503      51.232  50.374  12.328  1.00  0.00           C  
ATOM    869  CD2 LEU A 503      49.853  52.219  11.384  1.00  0.00           C  
ATOM    870  N   ILE A 504      54.705  54.178  10.559  1.00  0.00           N  
ATOM    871  CA  ILE A 504      55.879  54.954  10.952  1.00  0.00           C  
ATOM    872  C   ILE A 504      55.804  56.392  10.460  1.00  0.00           C  
ATOM    873  O   ILE A 504      55.952  57.338  11.242  1.00  0.00           O  
ATOM    874  CB  ILE A 504      57.201  54.333  10.471  1.00  0.00           C  
ATOM    875  CG1 ILE A 504      57.439  52.967  11.134  1.00  0.00           C  
ATOM    876  CG2 ILE A 504      58.334  55.253  10.852  1.00  0.00           C  
ATOM    877  CD1 ILE A 504      58.812  52.370  10.851  1.00  0.00           C  
ATOM    878  N   ASN A 505      55.589  56.560   9.163  1.00  0.00           N  
ATOM    879  CA  ASN A 505      55.469  57.893   8.601  1.00  0.00           C  
ATOM    880  C   ASN A 505      54.363  58.639   9.316  1.00  0.00           C  
ATOM    881  O   ASN A 505      54.503  59.804   9.665  1.00  0.00           O  
ATOM    882  CB  ASN A 505      55.151  57.824   7.115  1.00  0.00           C  
ATOM    883  CG  ASN A 505      56.365  57.558   6.298  1.00  0.00           C  
ATOM    884  OD1 ASN A 505      56.391  56.660   5.472  1.00  0.00           O  
ATOM    885  ND2 ASN A 505      57.399  58.340   6.523  1.00  0.00           N  
ATOM    886  N   LYS A 506      53.283  57.926   9.587  1.00  0.00           N  
ATOM    887  CA  LYS A 506      52.123  58.484  10.242  1.00  0.00           C  
ATOM    888  C   LYS A 506      52.380  58.697  11.743  1.00  0.00           C  
ATOM    889  O   LYS A 506      51.489  59.101  12.486  1.00  0.00           O  
ATOM    890  CB  LYS A 506      50.945  57.552   9.978  1.00  0.00           C  
ATOM    891  CG  LYS A 506      49.614  58.206  10.095  1.00  0.00           C  
ATOM    892  CD  LYS A 506      48.468  57.257   9.791  1.00  0.00           C  
ATOM    893  CE  LYS A 506      48.372  56.977   8.325  1.00  0.00           C  
ATOM    894  NZ  LYS A 506      47.142  56.202   8.101  1.00  0.00           N  
ATOM    895  N   GLY A 507      53.609  58.430  12.180  1.00  0.00           N  
ATOM    896  CA  GLY A 507      53.984  58.608  13.574  1.00  0.00           C  
ATOM    897  C   GLY A 507      53.397  57.606  14.541  1.00  0.00           C  
ATOM    898  O   GLY A 507      53.522  57.764  15.749  1.00  0.00           O  
ATOM    899  N   LEU A 508      52.820  56.528  14.023  1.00  0.00           N  
ATOM    900  CA  LEU A 508      52.200  55.521  14.869  1.00  0.00           C  
ATOM    901  C   LEU A 508      53.051  54.316  15.192  1.00  0.00           C  
ATOM    902  O   LEU A 508      52.540  53.348  15.734  1.00  0.00           O  
ATOM    903  CB  LEU A 508      50.877  55.081  14.258  1.00  0.00           C  
ATOM    904  CG  LEU A 508      49.934  56.274  14.103  1.00  0.00           C  
ATOM    905  CD1 LEU A 508      48.682  55.927  13.305  1.00  0.00           C  
ATOM    906  CD2 LEU A 508      49.574  56.768  15.482  1.00  0.00           C  
ATOM    907  N   ALA A 509      54.346  54.369  14.901  1.00  0.00           N  
ATOM    908  CA  ALA A 509      55.239  53.240  15.188  1.00  0.00           C  
ATOM    909  C   ALA A 509      56.659  53.738  15.321  1.00  0.00           C  
ATOM    910  O   ALA A 509      57.028  54.736  14.704  1.00  0.00           O  
ATOM    911  CB  ALA A 509      55.164  52.193  14.093  1.00  0.00           C  
ATOM    912  N   TYR A 510      57.475  53.024  16.082  1.00  0.00           N  
ATOM    913  CA  TYR A 510      58.845  53.457  16.294  1.00  0.00           C  
ATOM    914  C   TYR A 510      59.704  52.260  16.652  1.00  0.00           C  
ATOM    915  O   TYR A 510      59.235  51.317  17.296  1.00  0.00           O  
ATOM    916  CB  TYR A 510      58.893  54.474  17.444  1.00  0.00           C  
ATOM    917  CG  TYR A 510      58.450  53.889  18.767  1.00  0.00           C  
ATOM    918  CD1 TYR A 510      57.107  53.820  19.103  1.00  0.00           C  
ATOM    919  CD2 TYR A 510      59.367  53.306  19.630  1.00  0.00           C  
ATOM    920  CE1 TYR A 510      56.692  53.174  20.254  1.00  0.00           C  
ATOM    921  CE2 TYR A 510      58.960  52.659  20.783  1.00  0.00           C  
ATOM    922  CZ  TYR A 510      57.626  52.595  21.088  1.00  0.00           C  
ATOM    923  OH  TYR A 510      57.223  51.961  22.242  1.00  0.00           O  
ATOM    924  N   VAL A 511      60.958  52.293  16.225  1.00  0.00           N  
ATOM    925  CA  VAL A 511      61.880  51.216  16.528  1.00  0.00           C  
ATOM    926  C   VAL A 511      62.249  51.398  17.995  1.00  0.00           C  
ATOM    927  O   VAL A 511      62.807  52.426  18.378  1.00  0.00           O  
ATOM    928  CB  VAL A 511      63.158  51.295  15.634  1.00  0.00           C  
ATOM    929  CG1 VAL A 511      64.159  50.210  16.009  1.00  0.00           C  
ATOM    930  CG2 VAL A 511      62.779  51.151  14.174  1.00  0.00           C  
ATOM    931  N   ASP A 512      61.843  50.455  18.829  1.00  0.00           N  
ATOM    932  CA  ASP A 512      62.169  50.525  20.238  1.00  0.00           C  
ATOM    933  C   ASP A 512      63.451  49.728  20.393  1.00  0.00           C  
ATOM    934  O   ASP A 512      63.694  48.817  19.612  1.00  0.00           O  
ATOM    935  CB  ASP A 512      61.057  49.887  21.064  1.00  0.00           C  
ATOM    936  CG  ASP A 512      61.199  50.153  22.555  1.00  0.00           C  
ATOM    937  OD1 ASP A 512      62.180  50.795  22.961  1.00  0.00           O  
ATOM    938  OD2 ASP A 512      60.323  49.718  23.334  1.00  0.00           O  
ATOM    939  N   GLU A 513      64.282  50.087  21.374  1.00  0.00           N  
ATOM    940  CA  GLU A 513      65.544  49.386  21.638  1.00  0.00           C  
ATOM    941  C   GLU A 513      65.666  48.764  23.028  1.00  0.00           C  
ATOM    942  O   GLU A 513      66.752  48.350  23.444  1.00  0.00           O  
ATOM    943  CB  GLU A 513      66.738  50.278  21.348  1.00  0.00           C  
ATOM    944  CG  GLU A 513      66.912  50.498  19.881  1.00  0.00           C  
ATOM    945  CD  GLU A 513      68.250  51.076  19.540  1.00  0.00           C  
ATOM    946  OE1 GLU A 513      69.268  50.523  20.018  1.00  0.00           O  
ATOM    947  OE2 GLU A 513      68.284  52.066  18.776  1.00  0.00           O  
ATOM    948  N   LEU A 514      64.543  48.715  23.740  1.00  0.00           N  
ATOM    949  CA  LEU A 514      64.463  48.105  25.061  1.00  0.00           C  
ATOM    950  C   LEU A 514      64.688  46.609  24.821  1.00  0.00           C  
ATOM    951  O   LEU A 514      64.243  46.071  23.803  1.00  0.00           O  
ATOM    952  CB  LEU A 514      63.051  48.314  25.618  1.00  0.00           C  
ATOM    953  CG  LEU A 514      62.776  49.263  26.785  1.00  0.00           C  
ATOM    954  CD1 LEU A 514      63.904  50.233  26.975  1.00  0.00           C  
ATOM    955  CD2 LEU A 514      61.469  49.993  26.539  1.00  0.00           C  
ATOM    956  N   THR A 515      65.379  45.938  25.734  1.00  0.00           N  
ATOM    957  CA  THR A 515      65.629  44.501  25.591  1.00  0.00           C  
ATOM    958  C   THR A 515      64.324  43.743  25.773  1.00  0.00           C  
ATOM    959  O   THR A 515      63.285  44.343  26.079  1.00  0.00           O  
ATOM    960  CB  THR A 515      66.612  43.985  26.653  1.00  0.00           C  
ATOM    961  OG1 THR A 515      66.119  44.298  27.967  1.00  0.00           O  
ATOM    962  CG2 THR A 515      67.988  44.592  26.450  1.00  0.00           C  
ATOM    963  N   PRO A 516      64.365  42.405  25.637  1.00  0.00           N  
ATOM    964  CA  PRO A 516      63.064  41.765  25.833  1.00  0.00           C  
ATOM    965  C   PRO A 516      62.642  41.794  27.298  1.00  0.00           C  
ATOM    966  O   PRO A 516      61.468  41.957  27.596  1.00  0.00           O  
ATOM    967  CB  PRO A 516      63.307  40.355  25.315  1.00  0.00           C  
ATOM    968  CG  PRO A 516      64.234  40.597  24.177  1.00  0.00           C  
ATOM    969  CD  PRO A 516      65.237  41.533  24.829  1.00  0.00           C  
ATOM    970  N   GLU A 517      63.598  41.701  28.215  1.00  0.00           N  
ATOM    971  CA  GLU A 517      63.270  41.738  29.637  1.00  0.00           C  
ATOM    972  C   GLU A 517      62.775  43.136  29.976  1.00  0.00           C  
ATOM    973  O   GLU A 517      61.839  43.305  30.760  1.00  0.00           O  
ATOM    974  CB  GLU A 517      64.484  41.403  30.503  1.00  0.00           C  
ATOM    975  CG  GLU A 517      65.138  40.058  30.197  1.00  0.00           C  
ATOM    976  CD  GLU A 517      65.911  40.043  28.873  1.00  0.00           C  
ATOM    977  OE1 GLU A 517      66.697  40.984  28.620  1.00  0.00           O  
ATOM    978  OE2 GLU A 517      65.733  39.087  28.084  1.00  0.00           O  
ATOM    979  N   GLN A 518      63.378  44.139  29.347  1.00  0.00           N  
ATOM    980  CA  GLN A 518      62.996  45.525  29.589  1.00  0.00           C  
ATOM    981  C   GLN A 518      61.592  45.904  29.152  1.00  0.00           C  
ATOM    982  O   GLN A 518      60.905  46.614  29.882  1.00  0.00           O  
ATOM    983  CB  GLN A 518      63.994  46.485  28.955  1.00  0.00           C  
ATOM    984  CG  GLN A 518      65.255  46.663  29.742  1.00  0.00           C  
ATOM    985  CD  GLN A 518      66.329  47.328  28.928  1.00  0.00           C  
ATOM    986  OE1 GLN A 518      66.051  48.073  27.983  1.00  0.00           O  
ATOM    987  NE2 GLN A 518      67.571  47.043  29.267  1.00  0.00           N  
ATOM    988  N   ILE A 519      61.178  45.471  27.961  1.00  0.00           N  
ATOM    989  CA  ILE A 519      59.841  45.792  27.453  1.00  0.00           C  
ATOM    990  C   ILE A 519      58.768  45.243  28.390  1.00  0.00           C  
ATOM    991  O   ILE A 519      57.675  45.814  28.522  1.00  0.00           O  
ATOM    992  CB  ILE A 519      59.610  45.266  26.003  1.00  0.00           C  
ATOM    993  CG1 ILE A 519      58.162  45.516  25.580  1.00  0.00           C  
ATOM    994  CG2 ILE A 519      59.921  43.797  25.897  1.00  0.00           C  
ATOM    995  CD1 ILE A 519      57.763  44.812  24.304  1.00  0.00           C  
ATOM    996  N   ARG A 520      59.092  44.136  29.047  1.00  0.00           N  
ATOM    997  CA  ARG A 520      58.175  43.517  29.984  1.00  0.00           C  
ATOM    998  C   ARG A 520      58.125  44.408  31.230  1.00  0.00           C  
ATOM    999  O   ARG A 520      57.039  44.785  31.674  1.00  0.00           O  
ATOM   1000  CB  ARG A 520      58.649  42.108  30.313  1.00  0.00           C  
ATOM   1001  CG  ARG A 520      57.643  41.253  31.042  1.00  0.00           C  
ATOM   1002  CD  ARG A 520      58.179  39.838  31.199  1.00  0.00           C  
ATOM   1003  NE  ARG A 520      59.438  39.819  31.944  1.00  0.00           N  
ATOM   1004  CZ  ARG A 520      60.572  39.281  31.501  1.00  0.00           C  
ATOM   1005  NH1 ARG A 520      60.621  38.701  30.305  1.00  0.00           N  
ATOM   1006  NH2 ARG A 520      61.670  39.355  32.244  1.00  0.00           N  
ATOM   1007  N   GLU A 743      59.296  44.798  31.744  1.00  0.00           N  
ATOM   1008  CA  GLU A 743      59.393  45.687  32.916  1.00  0.00           C  
ATOM   1009  C   GLU A 743      58.682  47.033  32.706  1.00  0.00           C  
ATOM   1010  O   GLU A 743      58.069  47.577  33.617  1.00  0.00           O  
ATOM   1011  CB  GLU A 743      60.849  45.968  33.262  1.00  0.00           C  
ATOM   1012  CG  GLU A 743      61.640  44.765  33.727  1.00  0.00           C  
ATOM   1013  CD  GLU A 743      63.125  45.078  33.875  1.00  0.00           C  
ATOM   1014  OE1 GLU A 743      63.558  46.158  33.410  1.00  0.00           O  
ATOM   1015  OE2 GLU A 743      63.865  44.249  34.449  1.00  0.00           O  
ATOM   1016  N   TYR A 744      58.808  47.600  31.519  1.00  0.00           N  
ATOM   1017  CA  TYR A 744      58.155  48.856  31.225  1.00  0.00           C  
ATOM   1018  C   TYR A 744      56.681  48.640  30.907  1.00  0.00           C  
ATOM   1019  O   TYR A 744      55.919  49.602  30.876  1.00  0.00           O  
ATOM   1020  CB  TYR A 744      58.820  49.524  30.017  1.00  0.00           C  
ATOM   1021  CG  TYR A 744      59.970  50.472  30.324  1.00  0.00           C  
ATOM   1022  CD1 TYR A 744      61.212  49.999  30.766  1.00  0.00           C  
ATOM   1023  CD2 TYR A 744      59.833  51.851  30.108  1.00  0.00           C  
ATOM   1024  CE1 TYR A 744      62.284  50.882  30.973  1.00  0.00           C  
ATOM   1025  CE2 TYR A 744      60.898  52.739  30.315  1.00  0.00           C  
ATOM   1026  CZ  TYR A 744      62.107  52.247  30.740  1.00  0.00           C  
ATOM   1027  OH  TYR A 744      63.138  53.125  30.899  1.00  0.00           O  
ATOM   1028  N   ARG A 745      56.263  47.386  30.740  1.00  0.00           N  
ATOM   1029  CA  ARG A 745      54.883  47.069  30.338  1.00  0.00           C  
ATOM   1030  C   ARG A 745      53.704  47.260  31.300  1.00  0.00           C  
ATOM   1031  O   ARG A 745      52.546  47.280  30.870  1.00  0.00           O  
ATOM   1032  CB  ARG A 745      54.819  45.655  29.747  1.00  0.00           C  
ATOM   1033  CG  ARG A 745      53.726  45.476  28.691  1.00  0.00           C  
ATOM   1034  CD  ARG A 745      53.334  44.015  28.484  1.00  0.00           C  
ATOM   1035  NE  ARG A 745      54.471  43.094  28.409  1.00  0.00           N  
ATOM   1036  CZ  ARG A 745      55.160  42.814  27.305  1.00  0.00           C  
ATOM   1037  NH1 ARG A 745      54.854  43.385  26.145  1.00  0.00           N  
ATOM   1038  NH2 ARG A 745      56.143  41.928  27.358  1.00  0.00           N  
ATOM   1039  N   GLY A 746      53.987  47.410  32.585  1.00  0.00           N  
ATOM   1040  CA  GLY A 746      52.920  47.567  33.557  1.00  0.00           C  
ATOM   1041  C   GLY A 746      52.518  46.188  34.025  1.00  0.00           C  
ATOM   1042  O   GLY A 746      53.285  45.238  33.877  1.00  0.00           O  
ATOM   1043  N   THR A 747      51.321  46.066  34.580  1.00  0.00           N  
ATOM   1044  CA  THR A 747      50.811  44.789  35.071  1.00  0.00           C  
ATOM   1045  C   THR A 747      49.318  44.807  34.833  1.00  0.00           C  
ATOM   1046  O   THR A 747      48.780  45.786  34.323  1.00  0.00           O  
ATOM   1047  CB  THR A 747      51.021  44.617  36.591  1.00  0.00           C  
ATOM   1048  OG1 THR A 747      50.213  45.564  37.304  1.00  0.00           O  
ATOM   1049  CG2 THR A 747      52.470  44.814  36.965  1.00  0.00           C  
ATOM   1050  N   LEU A 750      48.633  43.756  35.258  1.00  0.00           N  
ATOM   1051  CA  LEU A 750      47.198  43.709  35.080  1.00  0.00           C  
ATOM   1052  C   LEU A 750      46.524  44.888  35.780  1.00  0.00           C  
ATOM   1053  O   LEU A 750      45.508  45.385  35.305  1.00  0.00           O  
ATOM   1054  CB  LEU A 750      46.650  42.383  35.585  1.00  0.00           C  
ATOM   1055  CG  LEU A 750      47.239  41.198  34.823  1.00  0.00           C  
ATOM   1056  CD1 LEU A 750      46.892  39.897  35.517  1.00  0.00           C  
ATOM   1057  CD2 LEU A 750      46.748  41.195  33.390  1.00  0.00           C  
ATOM   1058  N   THR A 751      47.118  45.392  36.857  1.00  0.00           N  
ATOM   1059  CA  THR A 751      46.521  46.515  37.572  1.00  0.00           C  
ATOM   1060  C   THR A 751      47.316  47.810  37.520  1.00  0.00           C  
ATOM   1061  O   THR A 751      46.728  48.881  37.431  1.00  0.00           O  
ATOM   1062  CB  THR A 751      46.233  46.153  39.016  1.00  0.00           C  
ATOM   1063  OG1 THR A 751      47.380  45.510  39.575  1.00  0.00           O  
ATOM   1064  CG2 THR A 751      45.048  45.206  39.090  1.00  0.00           C  
ATOM   1065  N   GLN A 752      48.641  47.718  37.588  1.00  0.00           N  
ATOM   1066  CA  GLN A 752      49.520  48.886  37.531  1.00  0.00           C  
ATOM   1067  C   GLN A 752      49.856  49.203  36.060  1.00  0.00           C  
ATOM   1068  O   GLN A 752      50.301  48.328  35.329  1.00  0.00           O  
ATOM   1069  CB  GLN A 752      50.791  48.584  38.336  1.00  0.00           C  
ATOM   1070  CG  GLN A 752      51.951  49.554  38.128  1.00  0.00           C  
ATOM   1071  CD  GLN A 752      53.222  49.159  38.897  1.00  0.00           C  
ATOM   1072  OE1 GLN A 752      53.704  48.022  38.803  1.00  0.00           O  
ATOM   1073  NE2 GLN A 752      53.776  50.113  39.647  1.00  0.00           N  
ATOM   1074  N   PRO A 753      49.628  50.453  35.604  1.00  0.00           N  
ATOM   1075  CA  PRO A 753      49.895  50.901  34.228  1.00  0.00           C  
ATOM   1076  C   PRO A 753      51.362  50.814  33.784  1.00  0.00           C  
ATOM   1077  O   PRO A 753      52.267  50.795  34.625  1.00  0.00           O  
ATOM   1078  CB  PRO A 753      49.434  52.345  34.262  1.00  0.00           C  
ATOM   1079  CG  PRO A 753      49.845  52.761  35.608  1.00  0.00           C  
ATOM   1080  CD  PRO A 753      49.335  51.616  36.454  1.00  0.00           C  
ATOM   1081  N   GLY A 754      51.583  50.779  32.464  1.00  0.00           N  
ATOM   1082  CA  GLY A 754      52.930  50.695  31.906  1.00  0.00           C  
ATOM   1083  C   GLY A 754      53.557  52.068  31.732  1.00  0.00           C  
ATOM   1084  O   GLY A 754      52.886  53.084  31.954  1.00  0.00           O  
ATOM   1085  N   LYS A 755      54.820  52.123  31.316  1.00  0.00           N  
ATOM   1086  CA  LYS A 755      55.501  53.403  31.139  1.00  0.00           C  
ATOM   1087  C   LYS A 755      56.205  53.541  29.804  1.00  0.00           C  
ATOM   1088  O   LYS A 755      56.746  52.570  29.283  1.00  0.00           O  
ATOM   1089  CB  LYS A 755      56.509  53.624  32.261  1.00  0.00           C  
ATOM   1090  CG  LYS A 755      57.538  52.545  32.390  1.00  0.00           C  
ATOM   1091  CD  LYS A 755      58.438  52.838  33.561  1.00  0.00           C  
ATOM   1092  CE  LYS A 755      59.436  51.721  33.770  1.00  0.00           C  
ATOM   1093  NZ  LYS A 755      60.180  51.875  35.043  1.00  0.00           N  
ATOM   1094  N   ASN A 756      56.237  54.766  29.287  1.00  0.00           N  
ATOM   1095  CA  ASN A 756      56.871  55.075  28.002  1.00  0.00           C  
ATOM   1096  C   ASN A 756      58.345  54.704  27.853  1.00  0.00           C  
ATOM   1097  O   ASN A 756      59.185  55.038  28.693  1.00  0.00           O  
ATOM   1098  CB  ASN A 756      56.745  56.561  27.699  1.00  0.00           C  
ATOM   1099  CG  ASN A 756      55.453  56.919  27.034  1.00  0.00           C  
ATOM   1100  OD1 ASN A 756      55.322  58.020  26.517  1.00  0.00           O  
ATOM   1101  ND2 ASN A 756      54.493  56.003  27.022  1.00  0.00           N  
ATOM   1102  N   SER A 757      58.670  54.060  26.742  1.00  0.00           N  
ATOM   1103  CA  SER A 757      60.045  53.678  26.479  1.00  0.00           C  
ATOM   1104  C   SER A 757      60.834  54.958  26.250  1.00  0.00           C  
ATOM   1105  O   SER A 757      60.280  55.960  25.785  1.00  0.00           O  
ATOM   1106  CB  SER A 757      60.098  52.806  25.224  1.00  0.00           C  
ATOM   1107  OG  SER A 757      61.416  52.694  24.717  1.00  0.00           O  
ATOM   1108  N   PRO A 758      62.142  54.944  26.559  1.00  0.00           N  
ATOM   1109  CA  PRO A 758      62.894  56.182  26.327  1.00  0.00           C  
ATOM   1110  C   PRO A 758      63.062  56.497  24.838  1.00  0.00           C  
ATOM   1111  O   PRO A 758      63.326  57.647  24.465  1.00  0.00           O  
ATOM   1112  CB  PRO A 758      64.236  55.893  26.988  1.00  0.00           C  
ATOM   1113  CG  PRO A 758      64.334  54.408  26.938  1.00  0.00           C  
ATOM   1114  CD  PRO A 758      62.965  53.971  27.296  1.00  0.00           C  
ATOM   1115  N   TYR A 759      62.874  55.481  23.993  1.00  0.00           N  
ATOM   1116  CA  TYR A 759      63.013  55.616  22.546  1.00  0.00           C  
ATOM   1117  C   TYR A 759      61.675  55.875  21.874  1.00  0.00           C  
ATOM   1118  O   TYR A 759      61.593  55.984  20.656  1.00  0.00           O  
ATOM   1119  CB  TYR A 759      63.604  54.339  21.976  1.00  0.00           C  
ATOM   1120  CG  TYR A 759      64.784  53.846  22.757  1.00  0.00           C  
ATOM   1121  CD1 TYR A 759      66.070  54.311  22.492  1.00  0.00           C  
ATOM   1122  CD2 TYR A 759      64.612  52.958  23.806  1.00  0.00           C  
ATOM   1123  CE1 TYR A 759      67.158  53.899  23.263  1.00  0.00           C  
ATOM   1124  CE2 TYR A 759      65.697  52.543  24.589  1.00  0.00           C  
ATOM   1125  CZ  TYR A 759      66.955  53.018  24.309  1.00  0.00           C  
ATOM   1126  OH  TYR A 759      67.993  52.611  25.093  1.00  0.00           O  
ATOM   1127  N   ARG A 760      60.633  56.044  22.670  1.00  0.00           N  
ATOM   1128  CA  ARG A 760      59.307  56.248  22.122  1.00  0.00           C  
ATOM   1129  C   ARG A 760      59.126  57.415  21.163  1.00  0.00           C  
ATOM   1130  O   ARG A 760      58.363  57.306  20.201  1.00  0.00           O  
ATOM   1131  CB  ARG A 760      58.283  56.334  23.247  1.00  0.00           C  
ATOM   1132  CG  ARG A 760      56.844  56.135  22.790  1.00  0.00           C  
ATOM   1133  CD  ARG A 760      55.998  55.852  23.978  1.00  0.00           C  
ATOM   1134  NE  ARG A 760      54.708  55.299  23.624  1.00  0.00           N  
ATOM   1135  CZ  ARG A 760      53.661  56.020  23.274  1.00  0.00           C  
ATOM   1136  NH1 ARG A 760      53.757  57.333  23.225  1.00  0.00           N  
ATOM   1137  NH2 ARG A 760      52.509  55.427  23.002  1.00  0.00           N  
ATOM   1138  N   ASP A 761      59.851  58.506  21.371  1.00  0.00           N  
ATOM   1139  CA  ASP A 761      59.655  59.644  20.494  1.00  0.00           C  
ATOM   1140  C   ASP A 761      60.697  60.009  19.440  1.00  0.00           C  
ATOM   1141  O   ASP A 761      60.828  61.178  19.099  1.00  0.00           O  
ATOM   1142  CB  ASP A 761      59.255  60.864  21.312  1.00  0.00           C  
ATOM   1143  CG  ASP A 761      57.998  60.623  22.126  1.00  0.00           C  
ATOM   1144  OD1 ASP A 761      56.980  60.167  21.550  1.00  0.00           O  
ATOM   1145  OD2 ASP A 761      58.034  60.879  23.351  1.00  0.00           O  
ATOM   1146  N   ARG A 762      61.391  59.022  18.877  1.00  0.00           N  
ATOM   1147  CA  ARG A 762      62.372  59.294  17.826  1.00  0.00           C  
ATOM   1148  C   ARG A 762      61.632  59.944  16.660  1.00  0.00           C  
ATOM   1149  O   ARG A 762      60.404  59.868  16.572  1.00  0.00           O  
ATOM   1150  CB  ARG A 762      62.975  58.010  17.297  1.00  0.00           C  
ATOM   1151  CG  ARG A 762      63.701  57.173  18.270  1.00  0.00           C  
ATOM   1152  CD  ARG A 762      64.522  56.213  17.476  1.00  0.00           C  
ATOM   1153  NE  ARG A 762      64.715  54.954  18.172  1.00  0.00           N  
ATOM   1154  CZ  ARG A 762      65.877  54.542  18.659  1.00  0.00           C  
ATOM   1155  NH1 ARG A 762      66.968  55.300  18.536  1.00  0.00           N  
ATOM   1156  NH2 ARG A 762      65.950  53.352  19.237  1.00  0.00           N  
ATOM   1157  N   SER A 763      62.376  60.471  15.698  1.00  0.00           N  
ATOM   1158  CA  SER A 763      61.743  61.133  14.576  1.00  0.00           C  
ATOM   1159  C   SER A 763      61.389  60.143  13.489  1.00  0.00           C  
ATOM   1160  O   SER A 763      62.009  59.097  13.389  1.00  0.00           O  
ATOM   1161  CB  SER A 763      62.677  62.203  14.013  1.00  0.00           C  
ATOM   1162  OG  SER A 763      63.822  61.615  13.426  1.00  0.00           O  
ATOM   1163  N   VAL A 764      60.423  60.498  12.646  1.00  0.00           N  
ATOM   1164  CA  VAL A 764      60.018  59.643  11.538  1.00  0.00           C  
ATOM   1165  C   VAL A 764      61.242  59.261  10.733  1.00  0.00           C  
ATOM   1166  O   VAL A 764      61.341  58.133  10.259  1.00  0.00           O  
ATOM   1167  CB  VAL A 764      59.018  60.348  10.598  1.00  0.00           C  
ATOM   1168  CG1 VAL A 764      58.904  59.591   9.279  1.00  0.00           C  
ATOM   1169  CG2 VAL A 764      57.654  60.438  11.252  1.00  0.00           C  
ATOM   1170  N   GLU A 765      62.181  60.187  10.593  1.00  0.00           N  
ATOM   1171  CA  GLU A 765      63.391  59.897   9.847  1.00  0.00           C  
ATOM   1172  C   GLU A 765      64.212  58.838  10.584  1.00  0.00           C  
ATOM   1173  O   GLU A 765      64.734  57.913   9.957  1.00  0.00           O  
ATOM   1174  CB  GLU A 765      64.244  61.158   9.641  1.00  0.00           C  
ATOM   1175  CG  GLU A 765      63.493  62.385   9.136  1.00  0.00           C  
ATOM   1176  CD  GLU A 765      63.045  63.315  10.262  1.00  0.00           C  
ATOM   1177  OE1 GLU A 765      63.916  64.007  10.843  1.00  0.00           O  
ATOM   1178  OE2 GLU A 765      61.828  63.358  10.562  1.00  0.00           O  
ATOM   1179  N   GLU A 766      64.319  58.960  11.910  1.00  0.00           N  
ATOM   1180  CA  GLU A 766      65.100  58.009  12.715  1.00  0.00           C  
ATOM   1181  C   GLU A 766      64.477  56.629  12.672  1.00  0.00           C  
ATOM   1182  O   GLU A 766      65.182  55.636  12.580  1.00  0.00           O  
ATOM   1183  CB  GLU A 766      65.183  58.447  14.179  1.00  0.00           C  
ATOM   1184  CG  GLU A 766      65.806  59.811  14.427  1.00  0.00           C  
ATOM   1185  CD  GLU A 766      65.665  60.277  15.881  1.00  0.00           C  
ATOM   1186  OE1 GLU A 766      66.316  59.670  16.762  1.00  0.00           O  
ATOM   1187  OE2 GLU A 766      64.917  61.249  16.148  1.00  0.00           O  
ATOM   1188  N   ASN A 767      63.149  56.579  12.769  1.00  0.00           N  
ATOM   1189  CA  ASN A 767      62.390  55.332  12.759  1.00  0.00           C  
ATOM   1190  C   ASN A 767      62.474  54.649  11.409  1.00  0.00           C  
ATOM   1191  O   ASN A 767      62.685  53.443  11.330  1.00  0.00           O  
ATOM   1192  CB  ASN A 767      60.933  55.592  13.106  1.00  0.00           C  
ATOM   1193  CG  ASN A 767      60.699  55.781  14.597  1.00  0.00           C  
ATOM   1194  OD1 ASN A 767      59.724  56.412  14.993  1.00  0.00           O  
ATOM   1195  ND2 ASN A 767      61.565  55.212  15.428  1.00  0.00           N  
ATOM   1196  N   LEU A 768      62.273  55.408  10.342  1.00  0.00           N  
ATOM   1197  CA  LEU A 768      62.371  54.858   8.998  1.00  0.00           C  
ATOM   1198  C   LEU A 768      63.780  54.273   8.845  1.00  0.00           C  
ATOM   1199  O   LEU A 768      63.958  53.114   8.462  1.00  0.00           O  
ATOM   1200  CB  LEU A 768      62.154  55.969   7.981  1.00  0.00           C  
ATOM   1201  CG  LEU A 768      60.824  56.088   7.239  1.00  0.00           C  
ATOM   1202  CD1 LEU A 768      59.688  55.579   8.047  1.00  0.00           C  
ATOM   1203  CD2 LEU A 768      60.582  57.531   6.870  1.00  0.00           C  
ATOM   1204  N   ALA A 769      64.773  55.072   9.207  1.00  0.00           N  
ATOM   1205  CA  ALA A 769      66.166  54.677   9.124  1.00  0.00           C  
ATOM   1206  C   ALA A 769      66.441  53.426   9.947  1.00  0.00           C  
ATOM   1207  O   ALA A 769      67.089  52.490   9.485  1.00  0.00           O  
ATOM   1208  CB  ALA A 769      67.045  55.824   9.593  1.00  0.00           C  
ATOM   1209  N   LEU A 770      65.930  53.404  11.165  1.00  0.00           N  
ATOM   1210  CA  LEU A 770      66.128  52.271  12.049  1.00  0.00           C  
ATOM   1211  C   LEU A 770      65.348  51.037  11.618  1.00  0.00           C  
ATOM   1212  O   LEU A 770      65.808  49.914  11.830  1.00  0.00           O  
ATOM   1213  CB  LEU A 770      65.757  52.653  13.482  1.00  0.00           C  
ATOM   1214  CG  LEU A 770      66.891  52.985  14.457  1.00  0.00           C  
ATOM   1215  CD1 LEU A 770      68.233  53.221  13.757  1.00  0.00           C  
ATOM   1216  CD2 LEU A 770      66.454  54.184  15.259  1.00  0.00           C  
ATOM   1217  N   PHE A 771      64.176  51.223  11.016  1.00  0.00           N  
ATOM   1218  CA  PHE A 771      63.397  50.070  10.587  1.00  0.00           C  
ATOM   1219  C   PHE A 771      64.180  49.368   9.487  1.00  0.00           C  
ATOM   1220  O   PHE A 771      64.547  48.199   9.619  1.00  0.00           O  
ATOM   1221  CB  PHE A 771      62.007  50.479  10.100  1.00  0.00           C  
ATOM   1222  CG  PHE A 771      61.052  49.317   9.938  1.00  0.00           C  
ATOM   1223  CD1 PHE A 771      61.013  48.295  10.881  1.00  0.00           C  
ATOM   1224  CD2 PHE A 771      60.203  49.240   8.837  1.00  0.00           C  
ATOM   1225  CE1 PHE A 771      60.148  47.221  10.728  1.00  0.00           C  
ATOM   1226  CE2 PHE A 771      59.334  48.164   8.676  1.00  0.00           C  
ATOM   1227  CZ  PHE A 771      59.307  47.157   9.622  1.00  0.00           C  
ATOM   1228  N   GLU A 772      64.523  50.103   8.439  1.00  0.00           N  
ATOM   1229  CA  GLU A 772      65.286  49.507   7.362  1.00  0.00           C  
ATOM   1230  C   GLU A 772      66.534  48.833   7.921  1.00  0.00           C  
ATOM   1231  O   GLU A 772      66.908  47.755   7.476  1.00  0.00           O  
ATOM   1232  CB  GLU A 772      65.672  50.552   6.323  1.00  0.00           C  
ATOM   1233  CG  GLU A 772      66.573  50.015   5.196  1.00  0.00           C  
ATOM   1234  CD  GLU A 772      65.924  48.943   4.318  1.00  0.00           C  
ATOM   1235  OE1 GLU A 772      64.677  48.954   4.124  1.00  0.00           O  
ATOM   1236  OE2 GLU A 772      66.688  48.095   3.806  1.00  0.00           O  
ATOM   1237  N   LYS A 773      67.159  49.447   8.918  1.00  0.00           N  
ATOM   1238  CA  LYS A 773      68.359  48.878   9.531  1.00  0.00           C  
ATOM   1239  C   LYS A 773      68.032  47.460   9.985  1.00  0.00           C  
ATOM   1240  O   LYS A 773      68.786  46.524   9.723  1.00  0.00           O  
ATOM   1241  CB  LYS A 773      68.778  49.728  10.730  1.00  0.00           C  
ATOM   1242  CG  LYS A 773      70.234  49.672  11.098  1.00  0.00           C  
ATOM   1243  CD  LYS A 773      70.547  48.519  11.982  1.00  0.00           C  
ATOM   1244  CE  LYS A 773      71.833  48.769  12.743  1.00  0.00           C  
ATOM   1245  NZ  LYS A 773      71.705  49.963  13.606  1.00  0.00           N  
ATOM   1246  N   MET A 791      66.876  47.306  10.623  1.00  0.00           N  
ATOM   1247  CA  MET A 791      66.424  46.012  11.123  1.00  0.00           C  
ATOM   1248  C   MET A 791      66.266  45.049   9.966  1.00  0.00           C  
ATOM   1249  O   MET A 791      66.816  43.945   9.970  1.00  0.00           O  
ATOM   1250  CB  MET A 791      65.060  46.139  11.800  1.00  0.00           C  
ATOM   1251  CG  MET A 791      65.031  46.815  13.145  1.00  0.00           C  
ATOM   1252  SD  MET A 791      63.312  46.970  13.672  1.00  0.00           S  
ATOM   1253  CE  MET A 791      62.724  45.270  13.404  1.00  0.00           C  
ATOM   1254  N   ARG A 792      65.487  45.494   8.988  1.00  0.00           N  
ATOM   1255  CA  ARG A 792      65.184  44.736   7.786  1.00  0.00           C  
ATOM   1256  C   ARG A 792      66.460  44.241   7.100  1.00  0.00           C  
ATOM   1257  O   ARG A 792      66.548  43.073   6.718  1.00  0.00           O  
ATOM   1258  CB  ARG A 792      64.391  45.626   6.833  1.00  0.00           C  
ATOM   1259  CG  ARG A 792      63.472  44.892   5.923  1.00  0.00           C  
ATOM   1260  CD  ARG A 792      63.498  45.505   4.560  1.00  0.00           C  
ATOM   1261  NE  ARG A 792      64.823  45.337   4.003  1.00  0.00           N  
ATOM   1262  CZ  ARG A 792      65.184  45.721   2.790  1.00  0.00           C  
ATOM   1263  NH1 ARG A 792      64.306  46.309   1.977  1.00  0.00           N  
ATOM   1264  NH2 ARG A 792      66.437  45.529   2.401  1.00  0.00           N  
ATOM   1265  N   ALA A 794      67.445  45.132   6.963  1.00  0.00           N  
ATOM   1266  CA  ALA A 794      68.720  44.822   6.322  1.00  0.00           C  
ATOM   1267  C   ALA A 794      69.504  43.803   7.120  1.00  0.00           C  
ATOM   1268  O   ALA A 794      70.319  43.081   6.569  1.00  0.00           O  
ATOM   1269  CB  ALA A 794      69.526  46.066   6.151  1.00  0.00           C  
ATOM   1270  N   GLY A 795      69.263  43.754   8.423  1.00  0.00           N  
ATOM   1271  CA  GLY A 795      69.948  42.791   9.267  1.00  0.00           C  
ATOM   1272  C   GLY A 795      70.972  43.457  10.154  1.00  0.00           C  
ATOM   1273  O   GLY A 795      71.759  42.793  10.839  1.00  0.00           O  
ATOM   1274  N   GLY A 826      70.946  44.785  10.152  1.00  0.00           N  
ATOM   1275  CA  GLY A 826      71.885  45.546  10.947  1.00  0.00           C  
ATOM   1276  C   GLY A 826      71.787  45.249  12.420  1.00  0.00           C  
ATOM   1277  O   GLY A 826      72.782  45.287  13.119  1.00  0.00           O  
ATOM   1278  N   PHE A 827      70.583  44.964  12.893  1.00  0.00           N  
ATOM   1279  CA  PHE A 827      70.355  44.673  14.298  1.00  0.00           C  
ATOM   1280  C   PHE A 827      70.285  43.192  14.568  1.00  0.00           C  
ATOM   1281  O   PHE A 827      69.732  42.440  13.767  1.00  0.00           O  
ATOM   1282  CB  PHE A 827      69.028  45.260  14.743  1.00  0.00           C  
ATOM   1283  CG  PHE A 827      69.072  46.713  15.020  1.00  0.00           C  
ATOM   1284  CD1 PHE A 827      69.784  47.194  16.088  1.00  0.00           C  
ATOM   1285  CD2 PHE A 827      68.354  47.593  14.248  1.00  0.00           C  
ATOM   1286  CE1 PHE A 827      69.777  48.524  16.383  1.00  0.00           C  
ATOM   1287  CE2 PHE A 827      68.346  48.925  14.539  1.00  0.00           C  
ATOM   1288  CZ  PHE A 827      69.057  49.393  15.610  1.00  0.00           C  
ATOM   1289  N   GLU A 829      70.765  42.806  15.748  1.00  0.00           N  
ATOM   1290  CA  GLU A 829      70.740  41.421  16.207  1.00  0.00           C  
ATOM   1291  C   GLU A 829      69.341  41.113  16.756  1.00  0.00           C  
ATOM   1292  O   GLU A 829      68.626  42.022  17.191  1.00  0.00           O  
ATOM   1293  CB  GLU A 829      71.747  41.215  17.335  1.00  0.00           C  
ATOM   1294  CG  GLU A 829      73.198  41.428  16.968  1.00  0.00           C  
ATOM   1295  CD  GLU A 829      74.120  41.175  18.157  1.00  0.00           C  
ATOM   1296  OE1 GLU A 829      74.485  42.148  18.860  1.00  0.00           O  
ATOM   1297  OE2 GLU A 829      74.465  39.996  18.400  1.00  0.00           O  
ATOM   1298  N   GLU A 830      68.965  39.835  16.758  1.00  0.00           N  
ATOM   1299  CA  GLU A 830      67.669  39.422  17.274  1.00  0.00           C  
ATOM   1300  C   GLU A 830      67.603  39.944  18.688  1.00  0.00           C  
ATOM   1301  O   GLU A 830      68.612  39.945  19.389  1.00  0.00           O  
ATOM   1302  CB  GLU A 830      67.561  37.904  17.301  1.00  0.00           C  
ATOM   1303  CG  GLU A 830      67.615  37.259  15.930  1.00  0.00           C  
ATOM   1304  CD  GLU A 830      67.680  35.738  15.976  1.00  0.00           C  
ATOM   1305  OE1 GLU A 830      67.207  35.130  16.963  1.00  0.00           O  
ATOM   1306  OE2 GLU A 830      68.209  35.150  15.007  1.00  0.00           O  
ATOM   1307  N   GLY A 831      66.442  40.461  19.078  1.00  0.00           N  
ATOM   1308  CA  GLY A 831      66.274  40.981  20.426  1.00  0.00           C  
ATOM   1309  C   GLY A 831      66.804  42.386  20.600  1.00  0.00           C  
ATOM   1310  O   GLY A 831      66.317  43.140  21.438  1.00  0.00           O  
ATOM   1311  N   LYS A 832      67.788  42.749  19.787  1.00  0.00           N  
ATOM   1312  CA  LYS A 832      68.386  44.064  19.847  1.00  0.00           C  
ATOM   1313  C   LYS A 832      67.481  45.199  19.409  1.00  0.00           C  
ATOM   1314  O   LYS A 832      67.781  46.359  19.684  1.00  0.00           O  
ATOM   1315  CB  LYS A 832      69.668  44.082  19.039  1.00  0.00           C  
ATOM   1316  CG  LYS A 832      70.903  43.848  19.866  1.00  0.00           C  
ATOM   1317  CD  LYS A 832      70.760  42.670  20.794  1.00  0.00           C  
ATOM   1318  CE  LYS A 832      71.998  42.562  21.662  1.00  0.00           C  
ATOM   1319  NZ  LYS A 832      71.827  41.557  22.744  1.00  0.00           N  
ATOM   1320  N   ALA A 833      66.401  44.887  18.700  1.00  0.00           N  
ATOM   1321  CA  ALA A 833      65.459  45.925  18.256  1.00  0.00           C  
ATOM   1322  C   ALA A 833      64.160  45.344  17.720  1.00  0.00           C  
ATOM   1323  O   ALA A 833      64.140  44.233  17.188  1.00  0.00           O  
ATOM   1324  CB  ALA A 833      66.104  46.817  17.195  1.00  0.00           C  
ATOM   1325  N   CYS A 834      63.073  46.089  17.862  1.00  0.00           N  
ATOM   1326  CA  CYS A 834      61.787  45.632  17.357  1.00  0.00           C  
ATOM   1327  C   CYS A 834      60.950  46.853  17.022  1.00  0.00           C  
ATOM   1328  O   CYS A 834      61.186  47.933  17.577  1.00  0.00           O  
ATOM   1329  CB  CYS A 834      61.074  44.780  18.397  1.00  0.00           C  
ATOM   1330  SG  CYS A 834      60.569  45.684  19.844  1.00  0.00           S  
ATOM   1331  N   LEU A 835      60.027  46.713  16.073  1.00  0.00           N  
ATOM   1332  CA  LEU A 835      59.181  47.834  15.697  1.00  0.00           C  
ATOM   1333  C   LEU A 835      57.962  47.715  16.561  1.00  0.00           C  
ATOM   1334  O   LEU A 835      57.403  46.629  16.665  1.00  0.00           O  
ATOM   1335  CB  LEU A 835      58.768  47.772  14.230  1.00  0.00           C  
ATOM   1336  CG  LEU A 835      58.079  49.034  13.703  1.00  0.00           C  
ATOM   1337  CD1 LEU A 835      59.093  50.162  13.565  1.00  0.00           C  
ATOM   1338  CD2 LEU A 835      57.440  48.768  12.369  1.00  0.00           C  
ATOM   1339  N   ARG A 836      57.592  48.819  17.213  1.00  0.00           N  
ATOM   1340  CA  ARG A 836      56.430  48.882  18.092  1.00  0.00           C  
ATOM   1341  C   ARG A 836      55.414  49.907  17.605  1.00  0.00           C  
ATOM   1342  O   ARG A 836      55.758  50.867  16.901  1.00  0.00           O  
ATOM   1343  CB  ARG A 836      56.848  49.270  19.505  1.00  0.00           C  
ATOM   1344  CG  ARG A 836      57.675  48.245  20.212  1.00  0.00           C  
ATOM   1345  CD  ARG A 836      56.996  47.859  21.492  1.00  0.00           C  
ATOM   1346  NE  ARG A 836      57.588  48.492  22.657  1.00  0.00           N  
ATOM   1347  CZ  ARG A 836      57.076  48.418  23.881  1.00  0.00           C  
ATOM   1348  NH1 ARG A 836      55.955  47.755  24.108  1.00  0.00           N  
ATOM   1349  NH2 ARG A 836      57.723  48.955  24.897  1.00  0.00           N  
ATOM   1350  N   ALA A 837      54.160  49.688  17.989  1.00  0.00           N  
ATOM   1351  CA  ALA A 837      53.074  50.580  17.638  1.00  0.00           C  
ATOM   1352  C   ALA A 837      53.027  51.589  18.771  1.00  0.00           C  
ATOM   1353  O   ALA A 837      53.186  51.230  19.937  1.00  0.00           O  
ATOM   1354  CB  ALA A 837      51.767  49.810  17.554  1.00  0.00           C  
ATOM   1355  N   LYS A 838      52.853  52.856  18.441  1.00  0.00           N  
ATOM   1356  CA  LYS A 838      52.809  53.877  19.466  1.00  0.00           C  
ATOM   1357  C   LYS A 838      51.354  54.122  19.820  1.00  0.00           C  
ATOM   1358  O   LYS A 838      50.644  54.919  19.173  1.00  0.00           O  
ATOM   1359  CB  LYS A 838      53.482  55.139  18.973  1.00  0.00           C  
ATOM   1360  CG  LYS A 838      54.015  55.993  20.062  1.00  0.00           C  
ATOM   1361  CD  LYS A 838      54.495  57.290  19.489  1.00  0.00           C  
ATOM   1362  CE  LYS A 838      55.616  57.057  18.526  1.00  0.00           C  
ATOM   1363  NZ  LYS A 838      56.141  58.368  18.114  1.00  0.00           N  
ATOM   1364  N   ILE A 839      50.895  53.350  20.801  1.00  0.00           N  
ATOM   1365  CA  ILE A 839      49.524  53.427  21.258  1.00  0.00           C  
ATOM   1366  C   ILE A 839      49.293  54.137  22.585  1.00  0.00           C  
ATOM   1367  O   ILE A 839      49.295  55.364  22.623  1.00  0.00           O  
ATOM   1368  CB  ILE A 839      48.860  52.044  21.214  1.00  0.00           C  
ATOM   1369  CG1 ILE A 839      49.004  51.477  19.796  1.00  0.00           C  
ATOM   1370  CG2 ILE A 839      47.394  52.150  21.583  1.00  0.00           C  
ATOM   1371  CD1 ILE A 839      48.365  50.126  19.562  1.00  0.00           C  
ATOM   1372  N   ASP A 840      49.118  53.397  23.673  1.00  0.00           N  
ATOM   1373  CA  ASP A 840      48.835  54.015  24.969  1.00  0.00           C  
ATOM   1374  C   ASP A 840      49.334  53.094  26.050  1.00  0.00           C  
ATOM   1375  O   ASP A 840      48.601  52.217  26.489  1.00  0.00           O  
ATOM   1376  CB  ASP A 840      47.313  54.206  25.105  1.00  0.00           C  
ATOM   1377  CG  ASP A 840      46.868  54.659  26.506  1.00  0.00           C  
ATOM   1378  OD1 ASP A 840      47.713  54.852  27.406  1.00  0.00           O  
ATOM   1379  OD2 ASP A 840      45.637  54.823  26.704  1.00  0.00           O  
ATOM   1380  N   MET A 869      50.530  53.359  26.560  1.00  0.00           N  
ATOM   1381  CA  MET A 869      51.129  52.512  27.589  1.00  0.00           C  
ATOM   1382  C   MET A 869      50.415  52.342  28.937  1.00  0.00           C  
ATOM   1383  O   MET A 869      50.913  51.664  29.838  1.00  0.00           O  
ATOM   1384  CB  MET A 869      52.569  52.931  27.782  1.00  0.00           C  
ATOM   1385  CG  MET A 869      53.417  52.444  26.659  1.00  0.00           C  
ATOM   1386  SD  MET A 869      53.565  50.682  26.856  1.00  0.00           S  
ATOM   1387  CE  MET A 869      55.270  50.505  27.374  1.00  0.00           C  
ATOM   1388  N   ALA A 870      49.224  52.907  29.056  1.00  0.00           N  
ATOM   1389  CA  ALA A 870      48.455  52.798  30.281  1.00  0.00           C  
ATOM   1390  C   ALA A 870      47.052  52.288  29.966  1.00  0.00           C  
ATOM   1391  O   ALA A 870      46.179  52.265  30.833  1.00  0.00           O  
ATOM   1392  CB  ALA A 870      48.385  54.148  30.969  1.00  0.00           C  
ATOM   1393  N   SER A 872      46.842  51.859  28.729  1.00  0.00           N  
ATOM   1394  CA  SER A 872      45.544  51.362  28.324  1.00  0.00           C  
ATOM   1395  C   SER A 872      45.182  50.160  29.174  1.00  0.00           C  
ATOM   1396  O   SER A 872      46.032  49.313  29.425  1.00  0.00           O  
ATOM   1397  CB  SER A 872      45.570  50.948  26.857  1.00  0.00           C  
ATOM   1398  OG  SER A 872      44.271  51.055  26.286  1.00  0.00           O  
ATOM   1399  N   PRO A 873      43.921  50.089  29.659  1.00  0.00           N  
ATOM   1400  CA  PRO A 873      43.561  48.927  30.475  1.00  0.00           C  
ATOM   1401  C   PRO A 873      43.693  47.655  29.645  1.00  0.00           C  
ATOM   1402  O   PRO A 873      43.753  46.557  30.192  1.00  0.00           O  
ATOM   1403  CB  PRO A 873      42.114  49.213  30.858  1.00  0.00           C  
ATOM   1404  CG  PRO A 873      41.617  50.058  29.747  1.00  0.00           C  
ATOM   1405  CD  PRO A 873      42.763  50.990  29.523  1.00  0.00           C  
ATOM   1406  N   PHE A 874      43.715  47.821  28.320  1.00  0.00           N  
ATOM   1407  CA  PHE A 874      43.881  46.714  27.385  1.00  0.00           C  
ATOM   1408  C   PHE A 874      45.364  46.525  27.226  1.00  0.00           C  
ATOM   1409  O   PHE A 874      46.008  47.269  26.488  1.00  0.00           O  
ATOM   1410  CB  PHE A 874      43.265  47.044  26.025  1.00  0.00           C  
ATOM   1411  CG  PHE A 874      41.782  46.838  25.969  1.00  0.00           C  
ATOM   1412  CD1 PHE A 874      41.245  45.561  26.058  1.00  0.00           C  
ATOM   1413  CD2 PHE A 874      40.922  47.919  25.868  1.00  0.00           C  
ATOM   1414  CE1 PHE A 874      39.880  45.367  26.055  1.00  0.00           C  
ATOM   1415  CE2 PHE A 874      39.551  47.736  25.862  1.00  0.00           C  
ATOM   1416  CZ  PHE A 874      39.028  46.456  25.958  1.00  0.00           C  
ATOM   1417  N   ILE A1082      45.897  45.509  27.887  1.00  0.00           N  
ATOM   1418  CA  ILE A1082      47.327  45.233  27.851  1.00  0.00           C  
ATOM   1419  C   ILE A1082      47.960  45.074  26.472  1.00  0.00           C  
ATOM   1420  O   ILE A1082      49.150  45.338  26.294  1.00  0.00           O  
ATOM   1421  CB  ILE A1082      47.695  44.044  28.774  1.00  0.00           C  
ATOM   1422  CG1 ILE A1082      47.314  44.391  30.216  1.00  0.00           C  
ATOM   1423  CG2 ILE A1082      49.193  43.748  28.696  1.00  0.00           C  
ATOM   1424  CD1 ILE A1082      47.806  43.419  31.209  1.00  0.00           C  
ATOM   1425  N   VAL A1083      47.170  44.670  25.488  1.00  0.00           N  
ATOM   1426  CA  VAL A1083      47.696  44.509  24.139  1.00  0.00           C  
ATOM   1427  C   VAL A1083      47.905  45.879  23.466  1.00  0.00           C  
ATOM   1428  O   VAL A1083      48.696  45.998  22.522  1.00  0.00           O  
ATOM   1429  CB  VAL A1083      46.797  43.559  23.289  1.00  0.00           C  
ATOM   1430  CG1 VAL A1083      45.366  44.060  23.247  1.00  0.00           C  
ATOM   1431  CG2 VAL A1083      47.364  43.391  21.898  1.00  0.00           C  
ATOM   1432  N   MET A1084      47.246  46.917  23.990  1.00  0.00           N  
ATOM   1433  CA  MET A1084      47.373  48.273  23.446  1.00  0.00           C  
ATOM   1434  C   MET A1084      48.568  49.006  24.048  1.00  0.00           C  
ATOM   1435  O   MET A1084      48.806  50.178  23.742  1.00  0.00           O  
ATOM   1436  CB  MET A1084      46.109  49.098  23.688  1.00  0.00           C  
ATOM   1437  CG  MET A1084      44.826  48.529  23.061  1.00  0.00           C  
ATOM   1438  SD  MET A1084      44.869  48.314  21.262  1.00  0.00           S  
ATOM   1439  CE  MET A1084      44.565  49.898  20.650  1.00  0.00           C  
ATOM   1440  N   ARG A1085      49.330  48.325  24.898  1.00  0.00           N  
ATOM   1441  CA  ARG A1085      50.497  48.947  25.511  1.00  0.00           C  
ATOM   1442  C   ARG A1085      51.674  48.840  24.556  1.00  0.00           C  
ATOM   1443  O   ARG A1085      52.637  48.118  24.815  1.00  0.00           O  
ATOM   1444  CB  ARG A1085      50.830  48.293  26.857  1.00  0.00           C  
ATOM   1445  CG  ARG A1085      49.650  48.237  27.800  1.00  0.00           C  
ATOM   1446  CD  ARG A1085      49.932  48.942  29.102  1.00  0.00           C  
ATOM   1447  NE  ARG A1085      49.956  48.017  30.234  1.00  0.00           N  
ATOM   1448  CZ  ARG A1085      48.963  47.861  31.103  1.00  0.00           C  
ATOM   1449  NH1 ARG A1085      47.839  48.558  30.995  1.00  0.00           N  
ATOM   1450  NH2 ARG A1085      49.114  47.027  32.111  1.00  0.00           N  
ATOM   1451  N   ASP A1087      51.574  49.570  23.446  1.00  0.00           N  
ATOM   1452  CA  ASP A1087      52.597  49.587  22.405  1.00  0.00           C  
ATOM   1453  C   ASP A1087      53.022  48.206  21.995  1.00  0.00           C  
ATOM   1454  O   ASP A1087      54.198  47.878  22.061  1.00  0.00           O  
ATOM   1455  CB  ASP A1087      53.827  50.351  22.859  1.00  0.00           C  
ATOM   1456  CG  ASP A1087      53.618  51.835  22.873  1.00  0.00           C  
ATOM   1457  OD1 ASP A1087      52.486  52.304  22.619  1.00  0.00           O  
ATOM   1458  OD2 ASP A1087      54.611  52.531  23.150  1.00  0.00           O  
ATOM   1459  N   PRO A1088      52.074  47.386  21.528  1.00  0.00           N  
ATOM   1460  CA  PRO A1088      52.414  46.024  21.114  1.00  0.00           C  
ATOM   1461  C   PRO A1088      53.469  46.007  19.996  1.00  0.00           C  
ATOM   1462  O   PRO A1088      53.490  46.903  19.150  1.00  0.00           O  
ATOM   1463  CB  PRO A1088      51.062  45.496  20.622  1.00  0.00           C  
ATOM   1464  CG  PRO A1088      50.506  46.696  19.915  1.00  0.00           C  
ATOM   1465  CD  PRO A1088      50.791  47.804  20.927  1.00  0.00           C  
ATOM   1466  N   VAL A1089      54.373  45.030  20.038  1.00  0.00           N  
ATOM   1467  CA  VAL A1089      55.382  44.881  18.999  1.00  0.00           C  
ATOM   1468  C   VAL A1089      54.675  44.507  17.681  1.00  0.00           C  
ATOM   1469  O   VAL A1089      53.689  43.767  17.661  1.00  0.00           O  
ATOM   1470  CB  VAL A1089      56.401  43.786  19.347  1.00  0.00           C  
ATOM   1471  CG1 VAL A1089      57.422  43.641  18.251  1.00  0.00           C  
ATOM   1472  CG2 VAL A1089      57.105  44.132  20.612  1.00  0.00           C  
ATOM   1473  N   LEU A1090      55.172  45.070  16.591  1.00  0.00           N  
ATOM   1474  CA  LEU A1090      54.642  44.856  15.255  1.00  0.00           C  
ATOM   1475  C   LEU A1090      55.556  43.939  14.445  1.00  0.00           C  
ATOM   1476  O   LEU A1090      55.093  43.057  13.729  1.00  0.00           O  
ATOM   1477  CB  LEU A1090      54.523  46.211  14.556  1.00  0.00           C  
ATOM   1478  CG  LEU A1090      53.188  46.961  14.595  1.00  0.00           C  
ATOM   1479  CD1 LEU A1090      52.489  46.780  15.910  1.00  0.00           C  
ATOM   1480  CD2 LEU A1090      53.422  48.431  14.291  1.00  0.00           C  
ATOM   1481  N   TYR A1091      56.859  44.153  14.584  1.00  0.00           N  
ATOM   1482  CA  TYR A1091      57.884  43.390  13.877  1.00  0.00           C  
ATOM   1483  C   TYR A1091      59.014  43.020  14.855  1.00  0.00           C  
ATOM   1484  O   TYR A1091      59.410  43.841  15.688  1.00  0.00           O  
ATOM   1485  CB  TYR A1091      58.490  44.265  12.756  1.00  0.00           C  
ATOM   1486  CG  TYR A1091      57.852  44.156  11.378  1.00  0.00           C  
ATOM   1487  CD1 TYR A1091      56.800  44.990  10.985  1.00  0.00           C  
ATOM   1488  CD2 TYR A1091      58.323  43.223  10.459  1.00  0.00           C  
ATOM   1489  CE1 TYR A1091      56.239  44.881   9.705  1.00  0.00           C  
ATOM   1490  CE2 TYR A1091      57.773  43.115   9.190  1.00  0.00           C  
ATOM   1491  CZ  TYR A1091      56.737  43.933   8.810  1.00  0.00           C  
ATOM   1492  OH  TYR A1091      56.210  43.758   7.536  1.00  0.00           O  
ATOM   1493  N   ARG A1093      59.492  41.782  14.793  1.00  0.00           N  
ATOM   1494  CA  ARG A1093      60.608  41.359  15.628  1.00  0.00           C  
ATOM   1495  C   ARG A1093      61.644  40.749  14.695  1.00  0.00           C  
ATOM   1496  O   ARG A1093      61.311  40.361  13.564  1.00  0.00           O  
ATOM   1497  CB  ARG A1093      60.189  40.381  16.734  1.00  0.00           C  
ATOM   1498  CG  ARG A1093      58.959  39.507  16.477  1.00  0.00           C  
ATOM   1499  CD  ARG A1093      59.305  38.257  15.704  1.00  0.00           C  
ATOM   1500  NE  ARG A1093      58.319  37.180  15.863  1.00  0.00           N  
ATOM   1501  CZ  ARG A1093      57.217  37.041  15.124  1.00  0.00           C  
ATOM   1502  NH1 ARG A1093      56.935  37.922  14.178  1.00  0.00           N  
ATOM   1503  NH2 ARG A1093      56.444  35.967  15.257  1.00  0.00           N  
ATOM   1504  N   ILE A1094      62.902  40.736  15.134  1.00  0.00           N  
ATOM   1505  CA  ILE A1094      64.008  40.188  14.338  1.00  0.00           C  
ATOM   1506  C   ILE A1094      64.242  38.693  14.569  1.00  0.00           C  
ATOM   1507  O   ILE A1094      64.468  38.249  15.707  1.00  0.00           O  
ATOM   1508  CB  ILE A1094      65.336  40.910  14.646  1.00  0.00           C  
ATOM   1509  CG1 ILE A1094      65.207  42.413  14.358  1.00  0.00           C  
ATOM   1510  CG2 ILE A1094      66.476  40.261  13.853  1.00  0.00           C  
ATOM   1511  CD1 ILE A1094      66.144  43.297  15.189  1.00  0.00           C  
ATOM   1512  N   LYS A1099      64.225  37.934  13.480  1.00  0.00           N  
ATOM   1513  CA  LYS A1099      64.451  36.501  13.525  1.00  0.00           C  
ATOM   1514  C   LYS A1099      65.343  36.186  12.344  1.00  0.00           C  
ATOM   1515  O   LYS A1099      64.937  36.339  11.191  1.00  0.00           O  
ATOM   1516  CB  LYS A1099      63.147  35.726  13.330  1.00  0.00           C  
ATOM   1517  CG  LYS A1099      62.027  36.044  14.285  1.00  0.00           C  
ATOM   1518  CD  LYS A1099      62.239  35.373  15.622  1.00  0.00           C  
ATOM   1519  CE  LYS A1099      60.991  35.470  16.490  1.00  0.00           C  
ATOM   1520  NZ  LYS A1099      59.814  34.827  15.839  1.00  0.00           N  
ATOM   1521  N   PHE A1165      66.576  35.796  12.620  1.00  0.00           N  
ATOM   1522  CA  PHE A1165      67.500  35.414  11.557  1.00  0.00           C  
ATOM   1523  C   PHE A1165      67.293  33.935  11.260  1.00  0.00           C  
ATOM   1524  O   PHE A1165      68.162  33.115  11.535  1.00  0.00           O  
ATOM   1525  CB  PHE A1165      68.936  35.661  11.997  1.00  0.00           C  
ATOM   1526  CG  PHE A1165      69.300  37.090  11.994  1.00  0.00           C  
ATOM   1527  CD1 PHE A1165      69.551  37.741  10.790  1.00  0.00           C  
ATOM   1528  CD2 PHE A1165      69.315  37.810  13.175  1.00  0.00           C  
ATOM   1529  CE1 PHE A1165      69.806  39.094  10.759  1.00  0.00           C  
ATOM   1530  CE2 PHE A1165      69.566  39.162  13.164  1.00  0.00           C  
ATOM   1531  CZ  PHE A1165      69.812  39.814  11.951  1.00  0.00           C  
ATOM   1532  N   ALA A1166      66.120  33.583  10.758  1.00  0.00           N  
ATOM   1533  CA  ALA A1166      65.836  32.200  10.472  1.00  0.00           C  
ATOM   1534  C   ALA A1166      65.241  32.128   9.094  1.00  0.00           C  
ATOM   1535  O   ALA A1166      64.770  33.134   8.569  1.00  0.00           O  
ATOM   1536  CB  ALA A1166      64.877  31.647  11.496  1.00  0.00           C  
ATOM   1537  N   GLU A1168      65.288  30.939   8.506  1.00  0.00           N  
ATOM   1538  CA  GLU A1168      64.758  30.709   7.166  1.00  0.00           C  
ATOM   1539  C   GLU A1168      63.292  30.386   7.235  1.00  0.00           C  
ATOM   1540  O   GLU A1168      62.840  29.644   8.117  1.00  0.00           O  
ATOM   1541  CB  GLU A1168      65.488  29.557   6.478  1.00  0.00           C  
ATOM   1542  CG  GLU A1168      65.017  29.292   5.066  1.00  0.00           C  
ATOM   1543  CD  GLU A1168      65.898  28.301   4.336  1.00  0.00           C  
ATOM   1544  OE1 GLU A1168      67.144  28.456   4.367  1.00  0.00           O  
ATOM   1545  OE2 GLU A1168      65.335  27.372   3.716  1.00  0.00           O  
ATOM   1546  N   HIS A1169      62.548  30.970   6.312  1.00  0.00           N  
ATOM   1547  CA  HIS A1169      61.123  30.766   6.245  1.00  0.00           C  
ATOM   1548  C   HIS A1169      60.860  29.675   5.228  1.00  0.00           C  
ATOM   1549  O   HIS A1169      61.551  29.579   4.219  1.00  0.00           O  
ATOM   1550  CB  HIS A1169      60.444  32.063   5.826  1.00  0.00           C  
ATOM   1551  CG  HIS A1169      58.981  32.096   6.120  1.00  0.00           C  
ATOM   1552  ND1 HIS A1169      58.023  32.124   5.131  1.00  0.00           N  
ATOM   1553  CD2 HIS A1169      58.310  32.089   7.294  1.00  0.00           C  
ATOM   1554  CE1 HIS A1169      56.821  32.125   5.686  1.00  0.00           C  
ATOM   1555  NE2 HIS A1169      56.970  32.102   6.996  1.00  0.00           N  
ATOM   1556  N   HIS A1170      59.854  28.853   5.494  1.00  0.00           N  
ATOM   1557  CA  HIS A1170      59.494  27.756   4.595  1.00  0.00           C  
ATOM   1558  C   HIS A1170      58.832  28.169   3.279  1.00  0.00           C  
ATOM   1559  O   HIS A1170      58.444  27.303   2.488  1.00  0.00           O  
ATOM   1560  CB  HIS A1170      58.605  26.729   5.326  1.00  0.00           C  
ATOM   1561  CG  HIS A1170      57.386  27.319   5.986  1.00  0.00           C  
ATOM   1562  ND1 HIS A1170      56.166  27.410   5.349  1.00  0.00           N  
ATOM   1563  CD2 HIS A1170      57.194  27.800   7.238  1.00  0.00           C  
ATOM   1564  CE1 HIS A1170      55.274  27.918   6.181  1.00  0.00           C  
ATOM   1565  NE2 HIS A1170      55.872  28.162   7.332  1.00  0.00           N  
ATOM   1566  N   GLN A1171      58.694  29.480   3.059  1.00  0.00           N  
ATOM   1567  CA  GLN A1171      58.056  30.014   1.847  1.00  0.00           C  
ATOM   1568  C   GLN A1171      58.872  31.122   1.228  1.00  0.00           C  
ATOM   1569  O   GLN A1171      59.015  31.184   0.018  1.00  0.00           O  
ATOM   1570  CB  GLN A1171      56.670  30.590   2.156  1.00  0.00           C  
ATOM   1571  CG  GLN A1171      55.701  29.619   2.786  1.00  0.00           C  
ATOM   1572  CD  GLN A1171      55.171  28.604   1.799  1.00  0.00           C  
ATOM   1573  OE1 GLN A1171      54.932  28.929   0.638  1.00  0.00           O  
ATOM   1574  NE2 GLN A1171      54.938  27.378   2.266  1.00  0.00           N  
ATOM   1575  N   THR A1177      59.376  32.016   2.073  1.00  0.00           N  
ATOM   1576  CA  THR A1177      60.160  33.164   1.630  1.00  0.00           C  
ATOM   1577  C   THR A1177      61.682  32.972   1.718  1.00  0.00           C  
ATOM   1578  O   THR A1177      62.454  33.908   1.464  1.00  0.00           O  
ATOM   1579  CB  THR A1177      59.755  34.407   2.423  1.00  0.00           C  
ATOM   1580  OG1 THR A1177      59.824  34.109   3.820  1.00  0.00           O  
ATOM   1581  CG2 THR A1177      58.334  34.811   2.085  1.00  0.00           C  
ATOM   1582  N   GLY A1178      62.111  31.769   2.090  1.00  0.00           N  
ATOM   1583  CA  GLY A1178      63.530  31.472   2.181  1.00  0.00           C  
ATOM   1584  C   GLY A1178      64.204  32.327   3.210  1.00  0.00           C  
ATOM   1585  O   GLY A1178      63.833  32.317   4.382  1.00  0.00           O  
ATOM   1586  N   ASN A1191      65.192  33.085   2.765  1.00  0.00           N  
ATOM   1587  CA  ASN A1191      65.918  33.970   3.660  1.00  0.00           C  
ATOM   1588  C   ASN A1191      65.826  35.386   3.134  1.00  0.00           C  
ATOM   1589  O   ASN A1191      66.785  36.153   3.244  1.00  0.00           O  
ATOM   1590  CB  ASN A1191      67.382  33.554   3.766  1.00  0.00           C  
ATOM   1591  CG  ASN A1191      67.553  32.215   4.442  1.00  0.00           C  
ATOM   1592  OD1 ASN A1191      66.969  31.963   5.491  1.00  0.00           O  
ATOM   1593  ND2 ASN A1191      68.346  31.337   3.837  1.00  0.00           N  
ATOM   1594  N   LYS A1192      64.681  35.717   2.536  1.00  0.00           N  
ATOM   1595  CA  LYS A1192      64.463  37.044   1.986  1.00  0.00           C  
ATOM   1596  C   LYS A1192      64.193  38.023   3.124  1.00  0.00           C  
ATOM   1597  O   LYS A1192      64.621  39.176   3.086  1.00  0.00           O  
ATOM   1598  CB  LYS A1192      63.294  37.030   0.996  1.00  0.00           C  
ATOM   1599  CG  LYS A1192      62.956  38.420   0.416  1.00  0.00           C  
ATOM   1600  CD  LYS A1192      61.725  38.396  -0.529  1.00  0.00           C  
ATOM   1601  CE  LYS A1192      61.384  39.768  -1.187  1.00  0.00           C  
ATOM   1602  NZ  LYS A1192      60.451  40.663  -0.430  1.00  0.00           N  
ATOM   1603  N   TRP A1193      63.514  37.545   4.158  1.00  0.00           N  
ATOM   1604  CA  TRP A1193      63.179  38.383   5.304  1.00  0.00           C  
ATOM   1605  C   TRP A1193      63.886  37.977   6.576  1.00  0.00           C  
ATOM   1606  O   TRP A1193      63.879  36.806   6.965  1.00  0.00           O  
ATOM   1607  CB  TRP A1193      61.673  38.370   5.573  1.00  0.00           C  
ATOM   1608  CG  TRP A1193      60.881  38.906   4.471  1.00  0.00           C  
ATOM   1609  CD1 TRP A1193      60.373  38.208   3.425  1.00  0.00           C  
ATOM   1610  CD2 TRP A1193      60.487  40.265   4.285  1.00  0.00           C  
ATOM   1611  NE1 TRP A1193      59.678  39.047   2.591  1.00  0.00           N  
ATOM   1612  CE2 TRP A1193      59.731  40.320   3.092  1.00  0.00           C  
ATOM   1613  CE3 TRP A1193      60.699  41.446   5.006  1.00  0.00           C  
ATOM   1614  CZ2 TRP A1193      59.174  41.517   2.605  1.00  0.00           C  
ATOM   1615  CZ3 TRP A1193      60.142  42.645   4.518  1.00  0.00           C  
ATOM   1616  CH2 TRP A1193      59.392  42.663   3.331  1.00  0.00           C  
ATOM   1617  N   CYS A1194      64.497  38.953   7.227  1.00  0.00           N  
ATOM   1618  CA  CYS A1194      65.172  38.685   8.479  1.00  0.00           C  
ATOM   1619  C   CYS A1194      64.278  39.247   9.584  1.00  0.00           C  
ATOM   1620  O   CYS A1194      64.556  39.055  10.764  1.00  0.00           O  
ATOM   1621  CB  CYS A1194      66.537  39.346   8.502  1.00  0.00           C  
ATOM   1622  SG  CYS A1194      66.488  40.963   9.223  1.00  0.00           S  
ATOM   1623  N   ILE A1195      63.234  39.985   9.197  1.00  0.00           N  
ATOM   1624  CA  ILE A1195      62.275  40.533  10.155  1.00  0.00           C  
ATOM   1625  C   ILE A1195      60.914  39.925   9.830  1.00  0.00           C  
ATOM   1626  O   ILE A1195      60.560  39.751   8.654  1.00  0.00           O  
ATOM   1627  CB  ILE A1195      62.171  42.101  10.127  1.00  0.00           C  
ATOM   1628  CG1 ILE A1195      61.697  42.605   8.759  1.00  0.00           C  
ATOM   1629  CG2 ILE A1195      63.490  42.743  10.568  1.00  0.00           C  
ATOM   1630  CD1 ILE A1195      61.478  44.123   8.682  1.00  0.00           C  
ATOM   1631  N   TYR A1196      60.168  39.560  10.863  1.00  0.00           N  
ATOM   1632  CA  TYR A1196      58.861  38.969  10.653  1.00  0.00           C  
ATOM   1633  C   TYR A1196      57.795  39.717  11.440  1.00  0.00           C  
ATOM   1634  O   TYR A1196      58.079  40.239  12.514  1.00  0.00           O  
ATOM   1635  CB  TYR A1196      58.905  37.494  11.015  1.00  0.00           C  
ATOM   1636  CG  TYR A1196      59.854  36.719  10.131  1.00  0.00           C  
ATOM   1637  CD1 TYR A1196      61.204  36.592  10.470  1.00  0.00           C  
ATOM   1638  CD2 TYR A1196      59.420  36.162   8.926  1.00  0.00           C  
ATOM   1639  CE1 TYR A1196      62.095  35.934   9.629  1.00  0.00           C  
ATOM   1640  CE2 TYR A1196      60.301  35.511   8.084  1.00  0.00           C  
ATOM   1641  CZ  TYR A1196      61.635  35.405   8.446  1.00  0.00           C  
ATOM   1642  OH  TYR A1196      62.518  34.782   7.613  1.00  0.00           O  
ATOM   1643  N   PRO A1198      56.568  39.811  10.896  1.00  0.00           N  
ATOM   1644  CA  PRO A1198      55.484  40.524  11.580  1.00  0.00           C  
ATOM   1645  C   PRO A1198      54.722  39.721  12.627  1.00  0.00           C  
ATOM   1646  O   PRO A1198      54.536  38.514  12.484  1.00  0.00           O  
ATOM   1647  CB  PRO A1198      54.582  40.939  10.424  1.00  0.00           C  
ATOM   1648  CG  PRO A1198      54.699  39.773   9.501  1.00  0.00           C  
ATOM   1649  CD  PRO A1198      56.175  39.466   9.515  1.00  0.00           C  
ATOM   1650  N   MET A1199      54.265  40.405  13.668  1.00  0.00           N  
ATOM   1651  CA  MET A1199      53.521  39.766  14.734  1.00  0.00           C  
ATOM   1652  C   MET A1199      52.131  39.418  14.252  1.00  0.00           C  
ATOM   1653  O   MET A1199      51.644  39.985  13.282  1.00  0.00           O  
ATOM   1654  CB  MET A1199      53.421  40.701  15.915  1.00  0.00           C  
ATOM   1655  CG  MET A1199      54.754  41.025  16.524  1.00  0.00           C  
ATOM   1656  SD  MET A1199      55.617  39.549  17.009  1.00  0.00           S  
ATOM   1657  CE  MET A1199      54.709  39.144  18.571  1.00  0.00           C  
ATOM   1658  N   TYR A1200      51.459  38.540  14.986  1.00  0.00           N  
ATOM   1659  CA  TYR A1200      50.119  38.088  14.630  1.00  0.00           C  
ATOM   1660  C   TYR A1200      49.114  39.206  14.464  1.00  0.00           C  
ATOM   1661  O   TYR A1200      48.534  39.372  13.399  1.00  0.00           O  
ATOM   1662  CB  TYR A1200      49.591  37.075  15.663  1.00  0.00           C  
ATOM   1663  CG  TYR A1200      48.078  36.928  15.676  1.00  0.00           C  
ATOM   1664  CD1 TYR A1200      47.422  36.204  14.682  1.00  0.00           C  
ATOM   1665  CD2 TYR A1200      47.306  37.540  16.666  1.00  0.00           C  
ATOM   1666  CE1 TYR A1200      46.044  36.089  14.670  1.00  0.00           C  
ATOM   1667  CE2 TYR A1200      45.924  37.439  16.664  1.00  0.00           C  
ATOM   1668  CZ  TYR A1200      45.291  36.707  15.662  1.00  0.00           C  
ATOM   1669  OH  TYR A1200      43.910  36.580  15.646  1.00  0.00           O  
ATOM   1670  N   ASP A1201      48.884  39.958  15.529  1.00  0.00           N  
ATOM   1671  CA  ASP A1201      47.900  41.028  15.484  1.00  0.00           C  
ATOM   1672  C   ASP A1201      48.078  41.956  14.277  1.00  0.00           C  
ATOM   1673  O   ASP A1201      47.097  42.302  13.618  1.00  0.00           O  
ATOM   1674  CB  ASP A1201      47.913  41.815  16.797  1.00  0.00           C  
ATOM   1675  CG  ASP A1201      47.752  40.920  18.029  1.00  0.00           C  
ATOM   1676  OD1 ASP A1201      46.599  40.625  18.400  1.00  0.00           O  
ATOM   1677  OD2 ASP A1201      48.782  40.522  18.631  1.00  0.00           O  
ATOM   1678  N   PHE A1202      49.323  42.300  13.949  1.00  0.00           N  
ATOM   1679  CA  PHE A1202      49.576  43.186  12.823  1.00  0.00           C  
ATOM   1680  C   PHE A1202      49.212  42.485  11.528  1.00  0.00           C  
ATOM   1681  O   PHE A1202      48.461  43.029  10.708  1.00  0.00           O  
ATOM   1682  CB  PHE A1202      51.041  43.651  12.800  1.00  0.00           C  
ATOM   1683  CG  PHE A1202      51.358  44.664  11.710  1.00  0.00           C  
ATOM   1684  CD1 PHE A1202      50.621  45.847  11.590  1.00  0.00           C  
ATOM   1685  CD2 PHE A1202      52.396  44.444  10.813  1.00  0.00           C  
ATOM   1686  CE1 PHE A1202      50.919  46.788  10.594  1.00  0.00           C  
ATOM   1687  CE2 PHE A1202      52.700  45.377   9.818  1.00  0.00           C  
ATOM   1688  CZ  PHE A1202      51.962  46.550   9.708  1.00  0.00           C  
ATOM   1689  N   THR A1203      49.680  41.249  11.377  1.00  0.00           N  
ATOM   1690  CA  THR A1203      49.436  40.466  10.160  1.00  0.00           C  
ATOM   1691  C   THR A1203      48.012  39.993   9.946  1.00  0.00           C  
ATOM   1692  O   THR A1203      47.522  39.986   8.827  1.00  0.00           O  
ATOM   1693  CB  THR A1203      50.308  39.204  10.111  1.00  0.00           C  
ATOM   1694  OG1 THR A1203      51.620  39.508  10.589  1.00  0.00           O  
ATOM   1695  CG2 THR A1203      50.443  38.730   8.692  1.00  0.00           C  
ATOM   1696  N   HIS A1204      47.315  39.637  11.011  1.00  0.00           N  
ATOM   1697  CA  HIS A1204      45.982  39.093  10.844  1.00  0.00           C  
ATOM   1698  C   HIS A1204      44.912  40.002  10.261  1.00  0.00           C  
ATOM   1699  O   HIS A1204      44.180  39.612   9.348  1.00  0.00           O  
ATOM   1700  CB  HIS A1204      45.504  38.437  12.133  1.00  0.00           C  
ATOM   1701  CG  HIS A1204      44.465  37.384  11.906  1.00  0.00           C  
ATOM   1702  ND1 HIS A1204      44.782  36.074  11.609  1.00  0.00           N  
ATOM   1703  CD2 HIS A1204      43.114  37.458  11.879  1.00  0.00           C  
ATOM   1704  CE1 HIS A1204      43.671  35.389  11.403  1.00  0.00           C  
ATOM   1705  NE2 HIS A1204      42.646  36.207  11.563  1.00  0.00           N  
ATOM   1706  N   CYS A1205      44.787  41.197  10.805  1.00  0.00           N  
ATOM   1707  CA  CYS A1205      43.789  42.111  10.316  1.00  0.00           C  
ATOM   1708  C   CYS A1205      44.109  42.514   8.893  1.00  0.00           C  
ATOM   1709  O   CYS A1205      43.226  42.520   8.051  1.00  0.00           O  
ATOM   1710  CB  CYS A1205      43.710  43.333  11.219  1.00  0.00           C  
ATOM   1711  SG  CYS A1205      45.298  44.136  11.543  1.00  0.00           S  
ATOM   1712  N   ILE A1206      45.372  42.815   8.604  1.00  0.00           N  
ATOM   1713  CA  ILE A1206      45.778  43.222   7.244  1.00  0.00           C  
ATOM   1714  C   ILE A1206      45.541  42.142   6.179  1.00  0.00           C  
ATOM   1715  O   ILE A1206      45.044  42.446   5.090  1.00  0.00           O  
ATOM   1716  CB  ILE A1206      47.243  43.703   7.201  1.00  0.00           C  
ATOM   1717  CG1 ILE A1206      47.397  44.957   8.073  1.00  0.00           C  
ATOM   1718  CG2 ILE A1206      47.657  43.987   5.773  1.00  0.00           C  
ATOM   1719  CD1 ILE A1206      48.814  45.464   8.199  1.00  0.00           C  
ATOM   1720  N   SER A1207      45.887  40.890   6.487  1.00  0.00           N  
ATOM   1721  CA  SER A1207      45.662  39.772   5.569  1.00  0.00           C  
ATOM   1722  C   SER A1207      44.174  39.701   5.313  1.00  0.00           C  
ATOM   1723  O   SER A1207      43.726  39.709   4.172  1.00  0.00           O  
ATOM   1724  CB  SER A1207      46.100  38.469   6.206  1.00  0.00           C  
ATOM   1725  OG  SER A1207      47.480  38.493   6.477  1.00  0.00           O  
ATOM   1726  N   ASP A1208      43.410  39.632   6.395  1.00  0.00           N  
ATOM   1727  CA  ASP A1208      41.960  39.576   6.321  1.00  0.00           C  
ATOM   1728  C   ASP A1208      41.413  40.662   5.422  1.00  0.00           C  
ATOM   1729  O   ASP A1208      40.556  40.397   4.589  1.00  0.00           O  
ATOM   1730  CB  ASP A1208      41.364  39.751   7.711  1.00  0.00           C  
ATOM   1731  CG  ASP A1208      41.241  38.453   8.463  1.00  0.00           C  
ATOM   1732  OD1 ASP A1208      41.507  37.386   7.885  1.00  0.00           O  
ATOM   1733  OD2 ASP A1208      40.831  38.493   9.636  1.00  0.00           O  
ATOM   1734  N   ALA A1209      41.922  41.881   5.590  1.00  0.00           N  
ATOM   1735  CA  ALA A1209      41.488  43.033   4.804  1.00  0.00           C  
ATOM   1736  C   ALA A1209      41.809  42.888   3.329  1.00  0.00           C  
ATOM   1737  O   ALA A1209      40.946  43.107   2.477  1.00  0.00           O  
ATOM   1738  CB  ALA A1209      42.111  44.298   5.339  1.00  0.00           C  
ATOM   1739  N   LEU A1210      43.045  42.500   3.029  1.00  0.00           N  
ATOM   1740  CA  LEU A1210      43.483  42.326   1.645  1.00  0.00           C  
ATOM   1741  C   LEU A1210      42.671  41.265   0.925  1.00  0.00           C  
ATOM   1742  O   LEU A1210      42.303  41.433  -0.233  1.00  0.00           O  
ATOM   1743  CB  LEU A1210      44.972  42.001   1.592  1.00  0.00           C  
ATOM   1744  CG  LEU A1210      45.836  43.174   2.062  1.00  0.00           C  
ATOM   1745  CD1 LEU A1210      47.304  42.828   1.965  1.00  0.00           C  
ATOM   1746  CD2 LEU A1210      45.522  44.397   1.211  1.00  0.00           C  
ATOM   1747  N   GLU A1211      42.355  40.184   1.622  1.00  0.00           N  
ATOM   1748  CA  GLU A1211      41.563  39.115   1.024  1.00  0.00           C  
ATOM   1749  C   GLU A1211      40.080  39.474   0.916  1.00  0.00           C  
ATOM   1750  O   GLU A1211      39.332  38.837   0.176  1.00  0.00           O  
ATOM   1751  CB  GLU A1211      41.743  37.820   1.800  1.00  0.00           C  
ATOM   1752  CG  GLU A1211      43.141  37.254   1.719  1.00  0.00           C  
ATOM   1753  CD  GLU A1211      43.319  36.040   2.597  1.00  0.00           C  
ATOM   1754  OE1 GLU A1211      42.314  35.394   2.978  1.00  0.00           O  
ATOM   1755  OE2 GLU A1211      44.466  35.735   2.930  1.00  0.00           O  
ATOM   1756  N   GLY A1291      39.656  40.488   1.653  1.00  0.00           N  
ATOM   1757  CA  GLY A1291      38.273  40.890   1.581  1.00  0.00           C  
ATOM   1758  C   GLY A1291      37.378  40.062   2.473  1.00  0.00           C  
ATOM   1759  O   GLY A1291      36.215  39.810   2.140  1.00  0.00           O  
ATOM   1760  N   ILE A1292      37.916  39.633   3.609  1.00  0.00           N  
ATOM   1761  CA  ILE A1292      37.155  38.839   4.555  1.00  0.00           C  
ATOM   1762  C   ILE A1292      36.078  39.717   5.163  1.00  0.00           C  
ATOM   1763  O   ILE A1292      36.358  40.815   5.631  1.00  0.00           O  
ATOM   1764  CB  ILE A1292      38.059  38.278   5.681  1.00  0.00           C  
ATOM   1765  CG1 ILE A1292      39.049  37.248   5.118  1.00  0.00           C  
ATOM   1766  CG2 ILE A1292      37.236  37.674   6.781  1.00  0.00           C  
ATOM   1767  CD1 ILE A1292      38.444  36.214   4.212  1.00  0.00           C  
ATOM   1768  N   THR A1293      34.837  39.253   5.122  1.00  0.00           N  
ATOM   1769  CA  THR A1293      33.746  40.013   5.700  1.00  0.00           C  
ATOM   1770  C   THR A1293      33.642  39.796   7.213  1.00  0.00           C  
ATOM   1771  O   THR A1293      33.392  40.737   7.963  1.00  0.00           O  
ATOM   1772  CB  THR A1293      32.389  39.661   5.043  1.00  0.00           C  
ATOM   1773  OG1 THR A1293      32.105  38.261   5.211  1.00  0.00           O  
ATOM   1774  CG2 THR A1293      32.407  40.013   3.585  1.00  0.00           C  
ATOM   1775  N   HIS A1294      33.823  38.553   7.660  1.00  0.00           N  
ATOM   1776  CA  HIS A1294      33.703  38.212   9.081  1.00  0.00           C  
ATOM   1777  C   HIS A1294      34.847  37.338   9.526  1.00  0.00           C  
ATOM   1778  O   HIS A1294      34.922  36.170   9.148  1.00  0.00           O  
ATOM   1779  CB  HIS A1294      32.400  37.447   9.346  1.00  0.00           C  
ATOM   1780  CG  HIS A1294      31.164  38.203   8.966  1.00  0.00           C  
ATOM   1781  ND1 HIS A1294      30.365  38.838   9.895  1.00  0.00           N  
ATOM   1782  CD2 HIS A1294      30.600  38.443   7.757  1.00  0.00           C  
ATOM   1783  CE1 HIS A1294      29.363  39.436   9.275  1.00  0.00           C  
ATOM   1784  NE2 HIS A1294      29.481  39.212   7.978  1.00  0.00           N  
ATOM   1785  N   SER A1295      35.729  37.899  10.342  1.00  0.00           N  
ATOM   1786  CA  SER A1295      36.869  37.171  10.859  1.00  0.00           C  
ATOM   1787  C   SER A1295      36.440  36.410  12.124  1.00  0.00           C  
ATOM   1788  O   SER A1295      36.219  37.025  13.170  1.00  0.00           O  
ATOM   1789  CB  SER A1295      37.971  38.168  11.174  1.00  0.00           C  
ATOM   1790  OG  SER A1295      39.132  37.525  11.672  1.00  0.00           O  
ATOM   1791  N   LEU A1296      36.327  35.081  12.033  1.00  0.00           N  
ATOM   1792  CA  LEU A1296      35.908  34.254  13.173  1.00  0.00           C  
ATOM   1793  C   LEU A1296      37.064  33.581  13.918  1.00  0.00           C  
ATOM   1794  O   LEU A1296      37.883  32.896  13.323  1.00  0.00           O  
ATOM   1795  CB  LEU A1296      34.937  33.171  12.713  1.00  0.00           C  
ATOM   1796  CG  LEU A1296      33.830  33.583  11.751  1.00  0.00           C  
ATOM   1797  CD1 LEU A1296      32.946  32.409  11.543  1.00  0.00           C  
ATOM   1798  CD2 LEU A1296      33.042  34.719  12.312  1.00  0.00           C  
ATOM   1799  N   CYS A1297      37.082  33.698  15.236  1.00  0.00           N  
ATOM   1800  CA  CYS A1297      38.147  33.092  16.011  1.00  0.00           C  
ATOM   1801  C   CYS A1297      37.682  32.785  17.415  1.00  0.00           C  
ATOM   1802  O   CYS A1297      36.562  33.086  17.804  1.00  0.00           O  
ATOM   1803  CB  CYS A1297      39.348  34.020  16.088  1.00  0.00           C  
ATOM   1804  SG  CYS A1297      39.001  35.495  17.062  1.00  0.00           S  
ATOM   1805  N   THR A1298      38.565  32.168  18.174  1.00  0.00           N  
ATOM   1806  CA  THR A1298      38.253  31.798  19.526  1.00  0.00           C  
ATOM   1807  C   THR A1298      38.306  32.989  20.457  1.00  0.00           C  
ATOM   1808  O   THR A1298      38.787  34.068  20.091  1.00  0.00           O  
ATOM   1809  CB  THR A1298      39.129  30.638  19.981  1.00  0.00           C  
ATOM   1810  OG1 THR A1298      40.429  30.761  19.389  1.00  0.00           O  
ATOM   1811  CG2 THR A1298      38.511  29.330  19.520  1.00  0.00           C  
ATOM   1812  N   LEU A1299      37.819  32.767  21.672  1.00  0.00           N  
ATOM   1813  CA  LEU A1299      37.693  33.794  22.694  1.00  0.00           C  
ATOM   1814  C   LEU A1299      38.932  34.480  23.242  1.00  0.00           C  
ATOM   1815  O   LEU A1299      38.834  35.636  23.640  1.00  0.00           O  
ATOM   1816  CB  LEU A1299      36.836  33.255  23.833  1.00  0.00           C  
ATOM   1817  CG  LEU A1299      35.355  33.618  24.001  1.00  0.00           C  
ATOM   1818  CD1 LEU A1299      34.632  33.738  22.711  1.00  0.00           C  
ATOM   1819  CD2 LEU A1299      34.702  32.547  24.851  1.00  0.00           C  
ATOM   1820  N   GLU A1300      40.093  33.817  23.259  1.00  0.00           N  
ATOM   1821  CA  GLU A1300      41.305  34.460  23.788  1.00  0.00           C  
ATOM   1822  C   GLU A1300      41.669  35.731  23.033  1.00  0.00           C  
ATOM   1823  O   GLU A1300      42.368  36.586  23.562  1.00  0.00           O  
ATOM   1824  CB  GLU A1300      42.522  33.546  23.781  1.00  0.00           C  
ATOM   1825  CG  GLU A1300      42.257  32.097  23.542  1.00  0.00           C  
ATOM   1826  CD  GLU A1300      42.522  31.713  22.112  1.00  0.00           C  
ATOM   1827  OE1 GLU A1300      41.716  32.127  21.262  1.00  0.00           O  
ATOM   1828  OE2 GLU A1300      43.528  31.013  21.833  1.00  0.00           O  
ATOM   1829  N   PHE A1301      41.181  35.872  21.806  1.00  0.00           N  
ATOM   1830  CA  PHE A1301      41.471  37.052  21.008  1.00  0.00           C  
ATOM   1831  C   PHE A1301      40.442  38.153  21.159  1.00  0.00           C  
ATOM   1832  O   PHE A1301      40.350  39.029  20.292  1.00  0.00           O  
ATOM   1833  CB  PHE A1301      41.590  36.672  19.546  1.00  0.00           C  
ATOM   1834  CG  PHE A1301      42.647  35.654  19.286  1.00  0.00           C  
ATOM   1835  CD1 PHE A1301      43.969  36.037  19.102  1.00  0.00           C  
ATOM   1836  CD2 PHE A1301      42.324  34.307  19.207  1.00  0.00           C  
ATOM   1837  CE1 PHE A1301      44.947  35.096  18.840  1.00  0.00           C  
ATOM   1838  CE2 PHE A1301      43.304  33.357  18.943  1.00  0.00           C  
ATOM   1839  CZ  PHE A1301      44.612  33.754  18.758  1.00  0.00           C  
ATOM   1840  N   GLN A1302      39.660  38.122  22.239  1.00  0.00           N  
ATOM   1841  CA  GLN A1302      38.655  39.166  22.447  1.00  0.00           C  
ATOM   1842  C   GLN A1302      39.337  40.513  22.703  1.00  0.00           C  
ATOM   1843  O   GLN A1302      39.041  41.497  22.024  1.00  0.00           O  
ATOM   1844  CB  GLN A1302      37.657  38.789  23.551  1.00  0.00           C  
ATOM   1845  CG  GLN A1302      36.705  37.651  23.126  1.00  0.00           C  
ATOM   1846  CD  GLN A1302      35.405  37.595  23.925  1.00  0.00           C  
ATOM   1847  OE1 GLN A1302      34.370  38.105  23.483  1.00  0.00           O  
ATOM   1848  NE2 GLN A1302      35.448  36.960  25.092  1.00  0.00           N  
ATOM   1849  N   ASP A1303      40.330  40.527  23.589  1.00  0.00           N  
ATOM   1850  CA  ASP A1303      41.076  41.749  23.895  1.00  0.00           C  
ATOM   1851  C   ASP A1303      41.881  42.171  22.673  1.00  0.00           C  
ATOM   1852  O   ASP A1303      42.083  43.363  22.416  1.00  0.00           O  
ATOM   1853  CB  ASP A1303      42.073  41.504  25.031  1.00  0.00           C  
ATOM   1854  CG  ASP A1303      41.430  40.908  26.261  1.00  0.00           C  
ATOM   1855  OD1 ASP A1303      40.858  41.699  27.049  1.00  0.00           O  
ATOM   1856  OD2 ASP A1303      41.516  39.658  26.432  1.00  0.00           O  
ATOM   1857  N   ASN A1304      42.381  41.171  21.954  1.00  0.00           N  
ATOM   1858  CA  ASN A1304      43.191  41.376  20.765  1.00  0.00           C  
ATOM   1859  C   ASN A1304      42.445  42.114  19.659  1.00  0.00           C  
ATOM   1860  O   ASN A1304      43.070  42.668  18.753  1.00  0.00           O  
ATOM   1861  CB  ASN A1304      43.668  40.029  20.221  1.00  0.00           C  
ATOM   1862  CG  ASN A1304      44.758  39.412  21.052  1.00  0.00           C  
ATOM   1863  OD1 ASN A1304      45.914  39.351  20.637  1.00  0.00           O  
ATOM   1864  ND2 ASN A1304      44.399  38.918  22.215  1.00  0.00           N  
ATOM   1865  N   ARG A1306      41.114  42.062  19.688  1.00  0.00           N  
ATOM   1866  CA  ARG A1306      40.283  42.722  18.685  1.00  0.00           C  
ATOM   1867  C   ARG A1306      40.510  44.228  18.706  1.00  0.00           C  
ATOM   1868  O   ARG A1306      40.349  44.905  17.683  1.00  0.00           O  
ATOM   1869  CB  ARG A1306      38.816  42.428  18.955  1.00  0.00           C  
ATOM   1870  CG  ARG A1306      37.870  43.159  18.051  1.00  0.00           C  
ATOM   1871  CD  ARG A1306      36.447  42.665  18.237  1.00  0.00           C  
ATOM   1872  NE  ARG A1306      35.753  43.201  19.411  1.00  0.00           N  
ATOM   1873  CZ  ARG A1306      35.329  42.477  20.450  1.00  0.00           C  
ATOM   1874  NH1 ARG A1306      35.537  41.171  20.502  1.00  0.00           N  
ATOM   1875  NH2 ARG A1306      34.601  43.050  21.398  1.00  0.00           N  
ATOM   1876  N   ARG A1310      40.901  44.748  19.872  1.00  0.00           N  
ATOM   1877  CA  ARG A1310      41.161  46.179  20.044  1.00  0.00           C  
ATOM   1878  C   ARG A1310      42.319  46.628  19.142  1.00  0.00           C  
ATOM   1879  O   ARG A1310      42.263  47.698  18.540  1.00  0.00           O  
ATOM   1880  CB  ARG A1310      41.441  46.505  21.524  1.00  0.00           C  
ATOM   1881  CG  ARG A1310      40.312  46.103  22.505  1.00  0.00           C  
ATOM   1882  CD  ARG A1310      38.940  46.501  21.963  1.00  0.00           C  
ATOM   1883  NE  ARG A1310      37.815  46.382  22.905  1.00  0.00           N  
ATOM   1884  CZ  ARG A1310      37.314  45.242  23.396  1.00  0.00           C  
ATOM   1885  NH1 ARG A1310      37.832  44.067  23.074  1.00  0.00           N  
ATOM   1886  NH2 ARG A1310      36.221  45.273  24.149  1.00  0.00           N  
ATOM   1887  N   LEU A1312      43.342  45.781  19.027  1.00  0.00           N  
ATOM   1888  CA  LEU A1312      44.513  46.036  18.188  1.00  0.00           C  
ATOM   1889  C   LEU A1312      44.194  45.718  16.725  1.00  0.00           C  
ATOM   1890  O   LEU A1312      44.776  46.290  15.814  1.00  0.00           O  
ATOM   1891  CB  LEU A1312      45.681  45.193  18.670  1.00  0.00           C  
ATOM   1892  CG  LEU A1312      47.002  45.311  17.923  1.00  0.00           C  
ATOM   1893  CD1 LEU A1312      47.493  46.748  17.849  1.00  0.00           C  
ATOM   1894  CD2 LEU A1312      48.015  44.454  18.657  1.00  0.00           C  
ATOM   1895  N   TYR A1314      43.271  44.795  16.506  1.00  0.00           N  
ATOM   1896  CA  TYR A1314      42.827  44.433  15.164  1.00  0.00           C  
ATOM   1897  C   TYR A1314      42.141  45.658  14.547  1.00  0.00           C  
ATOM   1898  O   TYR A1314      42.396  46.014  13.396  1.00  0.00           O  
ATOM   1899  CB  TYR A1314      41.826  43.272  15.247  1.00  0.00           C  
ATOM   1900  CG  TYR A1314      41.343  42.676  13.931  1.00  0.00           C  
ATOM   1901  CD1 TYR A1314      40.468  43.369  13.095  1.00  0.00           C  
ATOM   1902  CD2 TYR A1314      41.682  41.378  13.580  1.00  0.00           C  
ATOM   1903  CE1 TYR A1314      39.938  42.782  11.961  1.00  0.00           C  
ATOM   1904  CE2 TYR A1314      41.160  40.785  12.457  1.00  0.00           C  
ATOM   1905  CZ  TYR A1314      40.283  41.482  11.652  1.00  0.00           C  
ATOM   1906  OH  TYR A1314      39.710  40.841  10.573  1.00  0.00           O  
ATOM   1907  N   ASP A1316      41.241  46.286  15.291  1.00  0.00           N  
ATOM   1908  CA  ASP A1316      40.578  47.458  14.763  1.00  0.00           C  
ATOM   1909  C   ASP A1316      41.525  48.670  14.698  1.00  0.00           C  
ATOM   1910  O   ASP A1316      41.491  49.408  13.727  1.00  0.00           O  
ATOM   1911  CB  ASP A1316      39.364  47.801  15.588  1.00  0.00           C  
ATOM   1912  CG  ASP A1316      38.358  46.697  15.624  1.00  0.00           C  
ATOM   1913  OD1 ASP A1316      37.848  46.320  14.558  1.00  0.00           O  
ATOM   1914  OD2 ASP A1316      38.060  46.216  16.735  1.00  0.00           O  
ATOM   1915  N   TRP A1317      42.373  48.872  15.706  1.00  0.00           N  
ATOM   1916  CA  TRP A1317      43.314  49.991  15.701  1.00  0.00           C  
ATOM   1917  C   TRP A1317      44.202  49.974  14.451  1.00  0.00           C  
ATOM   1918  O   TRP A1317      44.313  50.986  13.749  1.00  0.00           O  
ATOM   1919  CB  TRP A1317      44.196  49.997  16.962  1.00  0.00           C  
ATOM   1920  CG  TRP A1317      45.135  51.217  17.044  1.00  0.00           C  
ATOM   1921  CD1 TRP A1317      44.838  52.458  17.551  1.00  0.00           C  
ATOM   1922  CD2 TRP A1317      46.481  51.313  16.540  1.00  0.00           C  
ATOM   1923  NE1 TRP A1317      45.904  53.307  17.380  1.00  0.00           N  
ATOM   1924  CE2 TRP A1317      46.920  52.629  16.760  1.00  0.00           C  
ATOM   1925  CE3 TRP A1317      47.348  50.410  15.910  1.00  0.00           C  
ATOM   1926  CZ2 TRP A1317      48.186  53.062  16.380  1.00  0.00           C  
ATOM   1927  CZ3 TRP A1317      48.605  50.844  15.536  1.00  0.00           C  
ATOM   1928  CH2 TRP A1317      49.010  52.155  15.767  1.00  0.00           C  
ATOM   1929  N   VAL A1318      44.834  48.837  14.162  1.00  0.00           N  
ATOM   1930  CA  VAL A1318      45.706  48.734  12.989  1.00  0.00           C  
ATOM   1931  C   VAL A1318      44.979  49.179  11.724  1.00  0.00           C  
ATOM   1932  O   VAL A1318      45.409  50.109  11.065  1.00  0.00           O  
ATOM   1933  CB  VAL A1318      46.272  47.293  12.781  1.00  0.00           C  
ATOM   1934  CG1 VAL A1318      46.943  47.191  11.450  1.00  0.00           C  
ATOM   1935  CG2 VAL A1318      47.320  46.988  13.805  1.00  0.00           C  
ATOM   1936  N   LEU A1319      43.846  48.556  11.428  1.00  0.00           N  
ATOM   1937  CA  LEU A1319      43.073  48.870  10.233  1.00  0.00           C  
ATOM   1938  C   LEU A1319      42.628  50.310  10.224  1.00  0.00           C  
ATOM   1939  O   LEU A1319      42.769  50.999   9.217  1.00  0.00           O  
ATOM   1940  CB  LEU A1319      41.845  47.955  10.121  1.00  0.00           C  
ATOM   1941  CG  LEU A1319      42.110  46.460   9.905  1.00  0.00           C  
ATOM   1942  CD1 LEU A1319      40.807  45.728   9.931  1.00  0.00           C  
ATOM   1943  CD2 LEU A1319      42.835  46.203   8.604  1.00  0.00           C  
ATOM   1944  N   ASP A1321      42.079  50.759  11.347  1.00  0.00           N  
ATOM   1945  CA  ASP A1321      41.609  52.132  11.469  1.00  0.00           C  
ATOM   1946  C   ASP A1321      42.727  53.086  11.134  1.00  0.00           C  
ATOM   1947  O   ASP A1321      42.498  54.105  10.492  1.00  0.00           O  
ATOM   1948  CB  ASP A1321      41.111  52.425  12.885  1.00  0.00           C  
ATOM   1949  CG  ASP A1321      39.706  51.893  13.146  1.00  0.00           C  
ATOM   1950  OD1 ASP A1321      38.970  51.595  12.175  1.00  0.00           O  
ATOM   1951  OD2 ASP A1321      39.334  51.789  14.338  1.00  0.00           O  
ATOM   1952  N   ASN A1322      43.948  52.720  11.506  1.00  0.00           N  
ATOM   1953  CA  ASN A1322      45.107  53.566  11.256  1.00  0.00           C  
ATOM   1954  C   ASN A1322      45.967  53.382   9.999  1.00  0.00           C  
ATOM   1955  O   ASN A1322      47.111  53.812   9.988  1.00  0.00           O  
ATOM   1956  CB  ASN A1322      45.997  53.568  12.482  1.00  0.00           C  
ATOM   1957  CG  ASN A1322      45.392  54.349  13.620  1.00  0.00           C  
ATOM   1958  OD1 ASN A1322      45.395  55.586  13.608  1.00  0.00           O  
ATOM   1959  ND2 ASN A1322      44.848  53.640  14.603  1.00  0.00           N  
ATOM   1960  N   ILE A1323      45.438  52.789   8.933  1.00  0.00           N  
ATOM   1961  CA  ILE A1323      46.221  52.605   7.702  1.00  0.00           C  
ATOM   1962  C   ILE A1323      45.304  52.758   6.509  1.00  0.00           C  
ATOM   1963  O   ILE A1323      44.090  52.598   6.646  1.00  0.00           O  
ATOM   1964  CB  ILE A1323      46.866  51.211   7.597  1.00  0.00           C  
ATOM   1965  CG1 ILE A1323      45.812  50.137   7.872  1.00  0.00           C  
ATOM   1966  CG2 ILE A1323      48.082  51.125   8.490  1.00  0.00           C  
ATOM   1967  CD1 ILE A1323      46.118  48.778   7.280  1.00  0.00           C  
ATOM   1968  N   THR A1324      45.873  53.081   5.347  1.00  0.00           N  
ATOM   1969  CA  THR A1324      45.081  53.236   4.135  1.00  0.00           C  
ATOM   1970  C   THR A1324      44.817  51.847   3.576  1.00  0.00           C  
ATOM   1971  O   THR A1324      45.705  51.225   2.981  1.00  0.00           O  
ATOM   1972  CB  THR A1324      45.797  54.084   3.117  1.00  0.00           C  
ATOM   1973  OG1 THR A1324      46.295  55.253   3.769  1.00  0.00           O  
ATOM   1974  CG2 THR A1324      44.830  54.518   2.047  1.00  0.00           C  
ATOM   1975  N   ILE A1342      43.585  51.389   3.797  1.00  0.00           N  
ATOM   1976  CA  ILE A1342      43.099  50.067   3.426  1.00  0.00           C  
ATOM   1977  C   ILE A1342      41.618  50.346   3.144  1.00  0.00           C  
ATOM   1978  O   ILE A1342      40.996  51.120   3.864  1.00  0.00           O  
ATOM   1979  CB  ILE A1342      43.329  49.113   4.651  1.00  0.00           C  
ATOM   1980  CG1 ILE A1342      43.062  47.661   4.311  1.00  0.00           C  
ATOM   1981  CG2 ILE A1342      42.585  49.577   5.846  1.00  0.00           C  
ATOM   1982  CD1 ILE A1342      44.344  46.873   4.131  1.00  0.00           C  
ATOM   1983  N   PRO A1343      41.037  49.747   2.091  1.00  0.00           N  
ATOM   1984  CA  PRO A1343      39.631  50.066   1.856  1.00  0.00           C  
ATOM   1985  C   PRO A1343      38.548  49.280   2.590  1.00  0.00           C  
ATOM   1986  O   PRO A1343      37.366  49.633   2.513  1.00  0.00           O  
ATOM   1987  CB  PRO A1343      39.510  49.875   0.355  1.00  0.00           C  
ATOM   1988  CG  PRO A1343      40.345  48.727   0.133  1.00  0.00           C  
ATOM   1989  CD  PRO A1343      41.595  49.114   0.889  1.00  0.00           C  
ATOM   1990  N   VAL A1344      38.913  48.211   3.280  1.00  0.00           N  
ATOM   1991  CA  VAL A1344      37.904  47.433   3.979  1.00  0.00           C  
ATOM   1992  C   VAL A1344      38.282  47.231   5.428  1.00  0.00           C  
ATOM   1993  O   VAL A1344      39.438  47.403   5.806  1.00  0.00           O  
ATOM   1994  CB  VAL A1344      37.692  46.061   3.300  1.00  0.00           C  
ATOM   1995  CG1 VAL A1344      37.122  46.254   1.913  1.00  0.00           C  
ATOM   1996  CG2 VAL A1344      39.008  45.301   3.213  1.00  0.00           C  
ATOM   1997  N   HIS A1345      37.295  46.896   6.247  1.00  0.00           N  
ATOM   1998  CA  HIS A1345      37.535  46.650   7.653  1.00  0.00           C  
ATOM   1999  C   HIS A1345      36.743  45.426   8.101  1.00  0.00           C  
ATOM   2000  O   HIS A1345      35.587  45.538   8.514  1.00  0.00           O  
ATOM   2001  CB  HIS A1345      37.136  47.860   8.481  1.00  0.00           C  
ATOM   2002  CG  HIS A1345      37.594  47.795   9.904  1.00  0.00           C  
ATOM   2003  ND1 HIS A1345      38.171  48.870  10.547  1.00  0.00           N  
ATOM   2004  CD2 HIS A1345      37.588  46.782  10.799  1.00  0.00           C  
ATOM   2005  CE1 HIS A1345      38.506  48.515  11.773  1.00  0.00           C  
ATOM   2006  NE2 HIS A1345      38.164  47.253  11.951  1.00  0.00           N  
ATOM   2007  N   PRO A1347      37.357  44.234   7.999  1.00  0.00           N  
ATOM   2008  CA  PRO A1347      36.724  42.980   8.397  1.00  0.00           C  
ATOM   2009  C   PRO A1347      36.426  43.041   9.895  1.00  0.00           C  
ATOM   2010  O   PRO A1347      37.193  43.608  10.673  1.00  0.00           O  
ATOM   2011  CB  PRO A1347      37.814  41.952   8.113  1.00  0.00           C  
ATOM   2012  CG  PRO A1347      38.604  42.562   7.029  1.00  0.00           C  
ATOM   2013  CD  PRO A1347      38.712  43.976   7.481  1.00  0.00           C  
ATOM   2014  N   ARG A1348      35.318  42.441  10.298  1.00  0.00           N  
ATOM   2015  CA  ARG A1348      34.910  42.427  11.692  1.00  0.00           C  
ATOM   2016  C   ARG A1348      35.150  41.060  12.310  1.00  0.00           C  
ATOM   2017  O   ARG A1348      34.753  40.044  11.740  1.00  0.00           O  
ATOM   2018  CB  ARG A1348      33.435  42.791  11.769  1.00  0.00           C  
ATOM   2019  CG  ARG A1348      33.186  44.212  11.360  1.00  0.00           C  
ATOM   2020  CD  ARG A1348      33.750  45.113  12.419  1.00  0.00           C  
ATOM   2021  NE  ARG A1348      34.200  46.396  11.898  1.00  0.00           N  
ATOM   2022  CZ  ARG A1348      34.913  47.260  12.612  1.00  0.00           C  
ATOM   2023  NH1 ARG A1348      35.245  46.966  13.869  1.00  0.00           N  
ATOM   2024  NH2 ARG A1348      35.298  48.413  12.077  1.00  0.00           N  
ATOM   2025  N   GLN A1349      35.806  41.049  13.469  1.00  0.00           N  
ATOM   2026  CA  GLN A1349      36.125  39.829  14.209  1.00  0.00           C  
ATOM   2027  C   GLN A1349      35.008  39.444  15.175  1.00  0.00           C  
ATOM   2028  O   GLN A1349      34.382  40.307  15.801  1.00  0.00           O  
ATOM   2029  CB  GLN A1349      37.427  40.020  14.972  1.00  0.00           C  
ATOM   2030  CG  GLN A1349      37.770  38.927  15.929  1.00  0.00           C  
ATOM   2031  CD  GLN A1349      39.166  39.089  16.517  1.00  0.00           C  
ATOM   2032  OE1 GLN A1349      40.155  39.188  15.789  1.00  0.00           O  
ATOM   2033  NE2 GLN A1349      39.256  39.071  17.835  1.00  0.00           N  
ATOM   2034  N   TYR A1350      34.760  38.141  15.275  1.00  0.00           N  
ATOM   2035  CA  TYR A1350      33.727  37.574  16.142  1.00  0.00           C  
ATOM   2036  C   TYR A1350      34.319  36.319  16.744  1.00  0.00           C  
ATOM   2037  O   TYR A1350      34.770  35.436  16.020  1.00  0.00           O  
ATOM   2038  CB  TYR A1350      32.487  37.213  15.324  1.00  0.00           C  
ATOM   2039  CG  TYR A1350      31.832  38.427  14.727  1.00  0.00           C  
ATOM   2040  CD1 TYR A1350      31.127  39.316  15.529  1.00  0.00           C  
ATOM   2041  CD2 TYR A1350      31.992  38.740  13.377  1.00  0.00           C  
ATOM   2042  CE1 TYR A1350      30.607  40.488  15.009  1.00  0.00           C  
ATOM   2043  CE2 TYR A1350      31.473  39.910  12.847  1.00  0.00           C  
ATOM   2044  CZ  TYR A1350      30.786  40.774  13.673  1.00  0.00           C  
ATOM   2045  OH  TYR A1350      30.286  41.936  13.166  1.00  0.00           O  
ATOM   2046  N   GLU A1351      34.317  36.239  18.066  1.00  0.00           N  
ATOM   2047  CA  GLU A1351      34.901  35.100  18.748  1.00  0.00           C  
ATOM   2048  C   GLU A1351      33.877  34.112  19.283  1.00  0.00           C  
ATOM   2049  O   GLU A1351      32.821  34.511  19.765  1.00  0.00           O  
ATOM   2050  CB  GLU A1351      35.790  35.580  19.892  1.00  0.00           C  
ATOM   2051  CG  GLU A1351      36.753  36.692  19.526  1.00  0.00           C  
ATOM   2052  CD  GLU A1351      36.120  38.088  19.553  1.00  0.00           C  
ATOM   2053  OE1 GLU A1351      34.923  38.225  19.887  1.00  0.00           O  
ATOM   2054  OE2 GLU A1351      36.837  39.065  19.250  1.00  0.00           O  
ATOM   2055  N   PHE A1352      34.214  32.826  19.227  1.00  0.00           N  
ATOM   2056  CA  PHE A1352      33.352  31.753  19.721  1.00  0.00           C  
ATOM   2057  C   PHE A1352      34.230  30.900  20.619  1.00  0.00           C  
ATOM   2058  O   PHE A1352      35.434  30.872  20.421  1.00  0.00           O  
ATOM   2059  CB  PHE A1352      32.848  30.918  18.552  1.00  0.00           C  
ATOM   2060  CG  PHE A1352      33.930  30.221  17.800  1.00  0.00           C  
ATOM   2061  CD1 PHE A1352      34.516  30.817  16.690  1.00  0.00           C  
ATOM   2062  CD2 PHE A1352      34.357  28.951  18.187  1.00  0.00           C  
ATOM   2063  CE1 PHE A1352      35.509  30.160  15.975  1.00  0.00           C  
ATOM   2064  CE2 PHE A1352      35.348  28.281  17.488  1.00  0.00           C  
ATOM   2065  CZ  PHE A1352      35.929  28.883  16.377  1.00  0.00           C  
ATOM   2066  N   SER A1356      33.664  30.224  21.608  1.00  0.00           N  
ATOM   2067  CA  SER A1356      34.457  29.375  22.495  1.00  0.00           C  
ATOM   2068  C   SER A1356      35.102  28.212  21.744  1.00  0.00           C  
ATOM   2069  O   SER A1356      34.532  27.673  20.806  1.00  0.00           O  
ATOM   2070  CB  SER A1356      33.589  28.819  23.626  1.00  0.00           C  
ATOM   2071  OG  SER A1356      32.427  28.166  23.142  1.00  0.00           O  
ATOM   2072  N   ARG A1360      36.301  27.832  22.159  1.00  0.00           N  
ATOM   2073  CA  ARG A1360      37.004  26.722  21.535  1.00  0.00           C  
ATOM   2074  C   ARG A1360      36.500  25.388  22.118  1.00  0.00           C  
ATOM   2075  O   ARG A1360      36.007  25.330  23.250  1.00  0.00           O  
ATOM   2076  CB  ARG A1360      38.519  26.869  21.751  1.00  0.00           C  
ATOM   2077  CG  ARG A1360      39.003  26.674  23.178  1.00  0.00           C  
ATOM   2078  CD  ARG A1360      40.391  27.213  23.304  1.00  0.00           C  
ATOM   2079  NE  ARG A1360      41.324  26.433  22.501  1.00  0.00           N  
ATOM   2080  CZ  ARG A1360      42.242  26.936  21.673  1.00  0.00           C  
ATOM   2081  NH1 ARG A1360      42.376  28.250  21.510  1.00  0.00           N  
ATOM   2082  NH2 ARG A1360      43.046  26.106  21.011  1.00  0.00           N  
ATOM   2083  N   LEU A1361      36.580  24.335  21.320  1.00  0.00           N  
ATOM   2084  CA  LEU A1361      36.171  23.009  21.752  1.00  0.00           C  
ATOM   2085  C   LEU A1361      37.177  22.484  22.779  1.00  0.00           C  
ATOM   2086  O   LEU A1361      38.380  22.742  22.664  1.00  0.00           O  
ATOM   2087  CB  LEU A1361      36.162  22.064  20.548  1.00  0.00           C  
ATOM   2088  CG  LEU A1361      36.057  20.555  20.744  1.00  0.00           C  
ATOM   2089  CD1 LEU A1361      34.713  20.219  21.331  1.00  0.00           C  
ATOM   2090  CD2 LEU A1361      36.211  19.884  19.405  1.00  0.00           C  
ATOM   2091  N   ASN A1365      36.670  21.765  23.778  1.00  0.00           N  
ATOM   2092  CA  ASN A1365      37.473  21.145  24.829  1.00  0.00           C  
ATOM   2093  C   ASN A1365      36.860  19.788  24.908  1.00  0.00           C  
ATOM   2094  O   ASN A1365      35.642  19.691  25.023  1.00  0.00           O  
ATOM   2095  CB  ASN A1365      37.262  21.837  26.159  1.00  0.00           C  
ATOM   2096  CG  ASN A1365      38.007  23.138  26.252  1.00  0.00           C  
ATOM   2097  OD1 ASN A1365      39.221  23.198  25.995  1.00  0.00           O  
ATOM   2098  ND2 ASN A1365      37.292  24.203  26.624  1.00  0.00           N  
ATOM   2099  N   LEU A1366      37.672  18.745  24.812  1.00  0.00           N  
ATOM   2100  CA  LEU A1366      37.141  17.387  24.839  1.00  0.00           C  
ATOM   2101  C   LEU A1366      37.650  16.642  26.034  1.00  0.00           C  
ATOM   2102  O   LEU A1366      38.850  16.660  26.305  1.00  0.00           O  
ATOM   2103  CB  LEU A1366      37.523  16.625  23.567  1.00  0.00           C  
ATOM   2104  CG  LEU A1366      36.410  16.127  22.642  1.00  0.00           C  
ATOM   2105  CD1 LEU A1366      37.035  15.422  21.464  1.00  0.00           C  
ATOM   2106  CD2 LEU A1366      35.463  15.200  23.369  1.00  0.00           C  
ATOM   2107  N   GLU A1368      36.737  15.974  26.731  1.00  0.00           N  
ATOM   2108  CA  GLU A1368      37.063  15.202  27.928  1.00  0.00           C  
ATOM   2109  C   GLU A1368      38.145  14.157  27.650  1.00  0.00           C  
ATOM   2110  O   GLU A1368      38.315  13.732  26.514  1.00  0.00           O  
ATOM   2111  CB  GLU A1368      35.798  14.527  28.438  1.00  0.00           C  
ATOM   2112  CG  GLU A1368      35.462  14.837  29.886  1.00  0.00           C  
ATOM   2113  CD  GLU A1368      34.135  14.233  30.325  1.00  0.00           C  
ATOM   2114  OE1 GLU A1368      33.751  13.157  29.793  1.00  0.00           O  
ATOM   2115  OE2 GLU A1368      33.473  14.847  31.197  1.00  0.00           O  
ATOM   2116  N   TYR A1369      38.899  13.779  28.677  1.00  0.00           N  
ATOM   2117  CA  TYR A1369      39.978  12.777  28.573  1.00  0.00           C  
ATOM   2118  C   TYR A1369      41.019  12.969  27.470  1.00  0.00           C  
ATOM   2119  O   TYR A1369      41.748  12.027  27.131  1.00  0.00           O  
ATOM   2120  CB  TYR A1369      39.406  11.367  28.459  1.00  0.00           C  
ATOM   2121  CG  TYR A1369      38.613  10.950  29.661  1.00  0.00           C  
ATOM   2122  CD1 TYR A1369      39.250  10.584  30.833  1.00  0.00           C  
ATOM   2123  CD2 TYR A1369      37.225  10.971  29.643  1.00  0.00           C  
ATOM   2124  CE1 TYR A1369      38.530  10.257  31.954  1.00  0.00           C  
ATOM   2125  CE2 TYR A1369      36.495  10.649  30.765  1.00  0.00           C  
ATOM   2126  CZ  TYR A1369      37.152  10.296  31.921  1.00  0.00           C  
ATOM   2127  OH  TYR A1369      36.436  10.028  33.068  1.00  0.00           O  
ATOM   2128  N   THR A1370      41.113  14.177  26.924  1.00  0.00           N  
ATOM   2129  CA  THR A1370      42.078  14.445  25.871  1.00  0.00           C  
ATOM   2130  C   THR A1370      42.610  15.876  25.924  1.00  0.00           C  
ATOM   2131  O   THR A1370      42.088  16.711  26.663  1.00  0.00           O  
ATOM   2132  CB  THR A1370      41.476  14.144  24.489  1.00  0.00           C  
ATOM   2133  OG1 THR A1370      42.471  14.355  23.479  1.00  0.00           O  
ATOM   2134  CG2 THR A1370      40.297  15.022  24.217  1.00  0.00           C  
ATOM   2135  N   VAL A1373      43.697  16.126  25.198  1.00  0.00           N  
ATOM   2136  CA  VAL A1373      44.315  17.444  25.148  1.00  0.00           C  
ATOM   2137  C   VAL A1373      44.300  17.955  23.717  1.00  0.00           C  
ATOM   2138  O   VAL A1373      44.497  17.192  22.771  1.00  0.00           O  
ATOM   2139  CB  VAL A1373      45.757  17.428  25.693  1.00  0.00           C  
ATOM   2140  CG1 VAL A1373      45.759  16.989  27.138  1.00  0.00           C  
ATOM   2141  CG2 VAL A1373      46.634  16.521  24.870  1.00  0.00           C  
ATOM   2142  N   MET A1412      44.046  19.247  23.560  1.00  0.00           N  
ATOM   2143  CA  MET A1412      43.969  19.865  22.243  1.00  0.00           C  
ATOM   2144  C   MET A1412      45.175  20.721  21.895  1.00  0.00           C  
ATOM   2145  O   MET A1412      45.422  21.001  20.721  1.00  0.00           O  
ATOM   2146  CB  MET A1412      42.738  20.755  22.179  1.00  0.00           C  
ATOM   2147  CG  MET A1412      41.867  20.530  20.989  1.00  0.00           C  
ATOM   2148  SD  MET A1412      41.025  18.994  21.160  1.00  0.00           S  
ATOM   2149  CE  MET A1412      39.807  19.479  22.268  1.00  0.00           C  
ATOM   2150  N   SER A1415      45.906  21.178  22.900  1.00  0.00           N  
ATOM   2151  CA  SER A1415      47.041  22.035  22.634  1.00  0.00           C  
ATOM   2152  C   SER A1415      48.043  21.388  21.715  1.00  0.00           C  
ATOM   2153  O   SER A1415      48.552  20.323  22.031  1.00  0.00           O  
ATOM   2154  CB  SER A1415      47.712  22.437  23.935  1.00  0.00           C  
ATOM   2155  OG  SER A1415      47.598  21.399  24.883  1.00  0.00           O  
ATOM   2156  N   LYS A1416      48.320  22.030  20.577  1.00  0.00           N  
ATOM   2157  CA  LYS A1416      49.300  21.524  19.608  1.00  0.00           C  
ATOM   2158  C   LYS A1416      50.629  21.307  20.307  1.00  0.00           C  
ATOM   2159  O   LYS A1416      51.434  20.502  19.862  1.00  0.00           O  
ATOM   2160  CB  LYS A1416      49.549  22.509  18.458  1.00  0.00           C  
ATOM   2161  CG  LYS A1416      48.440  22.650  17.436  1.00  0.00           C  
ATOM   2162  CD  LYS A1416      49.033  22.981  16.060  1.00  0.00           C  
ATOM   2163  CE  LYS A1416      48.141  23.914  15.254  1.00  0.00           C  
ATOM   2164  NZ  LYS A1416      48.163  25.285  15.852  1.00  0.00           N  
ATOM   2165  N   ARG A1417      50.864  22.062  21.378  1.00  0.00           N  
ATOM   2166  CA  ARG A1417      52.093  21.953  22.151  1.00  0.00           C  
ATOM   2167  C   ARG A1417      52.133  20.636  22.930  1.00  0.00           C  
ATOM   2168  O   ARG A1417      53.176  19.981  23.005  1.00  0.00           O  
ATOM   2169  CB  ARG A1417      52.227  23.154  23.094  1.00  0.00           C  
ATOM   2170  CG  ARG A1417      53.483  23.129  23.967  1.00  0.00           C  
ATOM   2171  CD  ARG A1417      53.165  22.683  25.387  1.00  0.00           C  
ATOM   2172  NE  ARG A1417      54.350  22.220  26.102  1.00  0.00           N  
ATOM   2173  CZ  ARG A1417      54.311  21.589  27.272  1.00  0.00           C  
ATOM   2174  NH1 ARG A1417      53.145  21.346  27.865  1.00  0.00           N  
ATOM   2175  NH2 ARG A1417      55.442  21.201  27.849  1.00  0.00           N  
ATOM   2176  N   LYS A1418      50.998  20.266  23.518  1.00  0.00           N  
ATOM   2177  CA  LYS A1418      50.887  19.024  24.270  1.00  0.00           C  
ATOM   2178  C   LYS A1418      50.816  17.841  23.299  1.00  0.00           C  
ATOM   2179  O   LYS A1418      51.432  16.795  23.523  1.00  0.00           O  
ATOM   2180  CB  LYS A1418      49.640  19.043  25.142  1.00  0.00           C  
ATOM   2181  CG  LYS A1418      49.727  19.944  26.346  1.00  0.00           C  
ATOM   2182  CD  LYS A1418      48.494  19.754  27.203  1.00  0.00           C  
ATOM   2183  CE  LYS A1418      48.488  20.688  28.389  1.00  0.00           C  
ATOM   2184  NZ  LYS A1418      48.542  22.111  27.973  1.00  0.00           N  
ATOM   2185  N   LEU A1419      50.023  17.999  22.244  1.00  0.00           N  
ATOM   2186  CA  LEU A1419      49.888  16.978  21.225  1.00  0.00           C  
ATOM   2187  C   LEU A1419      51.280  16.756  20.653  1.00  0.00           C  
ATOM   2188  O   LEU A1419      51.738  15.631  20.494  1.00  0.00           O  
ATOM   2189  CB  LEU A1419      48.965  17.467  20.112  1.00  0.00           C  
ATOM   2190  CG  LEU A1419      47.451  17.549  20.328  1.00  0.00           C  
ATOM   2191  CD1 LEU A1419      46.777  18.186  19.100  1.00  0.00           C  
ATOM   2192  CD2 LEU A1419      46.893  16.164  20.564  1.00  0.00           C  
ATOM   2193  N   ASN A1420      51.977  17.845  20.386  1.00  0.00           N  
ATOM   2194  CA  ASN A1420      53.305  17.751  19.824  1.00  0.00           C  
ATOM   2195  C   ASN A1420      54.184  16.927  20.733  1.00  0.00           C  
ATOM   2196  O   ASN A1420      54.844  16.006  20.279  1.00  0.00           O  
ATOM   2197  CB  ASN A1420      53.904  19.144  19.626  1.00  0.00           C  
ATOM   2198  CG  ASN A1420      55.079  19.152  18.671  1.00  0.00           C  
ATOM   2199  OD1 ASN A1420      55.347  18.178  17.971  1.00  0.00           O  
ATOM   2200  ND2 ASN A1420      55.777  20.273  18.623  1.00  0.00           N  
ATOM   2201  N   LEU A1421      54.104  17.199  22.031  1.00  0.00           N  
ATOM   2202  CA  LEU A1421      54.910  16.510  23.046  1.00  0.00           C  
ATOM   2203  C   LEU A1421      54.722  15.001  23.056  1.00  0.00           C  
ATOM   2204  O   LEU A1421      55.679  14.249  23.250  1.00  0.00           O  
ATOM   2205  CB  LEU A1421      54.599  17.067  24.436  1.00  0.00           C  
ATOM   2206  CG  LEU A1421      55.544  16.625  25.550  1.00  0.00           C  
ATOM   2207  CD1 LEU A1421      56.954  17.091  25.233  1.00  0.00           C  
ATOM   2208  CD2 LEU A1421      55.072  17.206  26.873  1.00  0.00           C  
ATOM   2209  N   LEU A1422      53.475  14.570  22.907  1.00  0.00           N  
ATOM   2210  CA  LEU A1422      53.132  13.155  22.868  1.00  0.00           C  
ATOM   2211  C   LEU A1422      53.846  12.551  21.671  1.00  0.00           C  
ATOM   2212  O   LEU A1422      54.427  11.462  21.752  1.00  0.00           O  
ATOM   2213  CB  LEU A1422      51.613  12.990  22.715  1.00  0.00           C  
ATOM   2214  CG  LEU A1422      50.818  13.360  23.967  1.00  0.00           C  
ATOM   2215  CD1 LEU A1422      49.601  14.177  23.632  1.00  0.00           C  
ATOM   2216  CD2 LEU A1422      50.431  12.091  24.689  1.00  0.00           C  
ATOM   2217  N   VAL A1423      53.837  13.302  20.574  1.00  0.00           N  
ATOM   2218  CA  VAL A1423      54.461  12.879  19.330  1.00  0.00           C  
ATOM   2219  C   VAL A1423      55.989  12.946  19.422  1.00  0.00           C  
ATOM   2220  O   VAL A1423      56.686  12.006  19.023  1.00  0.00           O  
ATOM   2221  CB  VAL A1423      53.927  13.719  18.143  1.00  0.00           C  
ATOM   2222  CG1 VAL A1423      54.404  13.148  16.828  1.00  0.00           C  
ATOM   2223  CG2 VAL A1423      52.416  13.722  18.160  1.00  0.00           C  
ATOM   2224  N   THR A1424      56.495  14.026  20.007  1.00  0.00           N  
ATOM   2225  CA  THR A1424      57.923  14.229  20.172  1.00  0.00           C  
ATOM   2226  C   THR A1424      58.475  13.116  21.055  1.00  0.00           C  
ATOM   2227  O   THR A1424      59.253  12.289  20.596  1.00  0.00           O  
ATOM   2228  CB  THR A1424      58.214  15.606  20.811  1.00  0.00           C  
ATOM   2229  OG1 THR A1424      57.888  16.646  19.888  1.00  0.00           O  
ATOM   2230  CG2 THR A1424      59.658  15.733  21.195  1.00  0.00           C  
ATOM   2231  N   ASP A1425      57.997  13.031  22.291  1.00  0.00           N  
ATOM   2232  CA  ASP A1425      58.464  12.014  23.214  1.00  0.00           C  
ATOM   2233  C   ASP A1425      58.034  10.590  22.902  1.00  0.00           C  
ATOM   2234  O   ASP A1425      58.155   9.715  23.739  1.00  0.00           O  
ATOM   2235  CB  ASP A1425      58.070  12.390  24.633  1.00  0.00           C  
ATOM   2236  CG  ASP A1425      58.693  13.691  25.076  1.00  0.00           C  
ATOM   2237  OD1 ASP A1425      59.788  14.027  24.584  1.00  0.00           O  
ATOM   2238  OD2 ASP A1425      58.092  14.381  25.917  1.00  0.00           O  
ATOM   2239  N   LYS A1427      57.481  10.364  21.722  1.00  0.00           N  
ATOM   2240  CA  LYS A1427      57.082   9.029  21.280  1.00  0.00           C  
ATOM   2241  C   LYS A1427      56.109   8.261  22.159  1.00  0.00           C  
ATOM   2242  O   LYS A1427      56.148   7.028  22.176  1.00  0.00           O  
ATOM   2243  CB  LYS A1427      58.324   8.164  21.064  1.00  0.00           C  
ATOM   2244  CG  LYS A1427      59.513   8.898  20.452  1.00  0.00           C  
ATOM   2245  CD  LYS A1427      59.276   9.199  18.995  1.00  0.00           C  
ATOM   2246  CE  LYS A1427      59.264   7.915  18.186  1.00  0.00           C  
ATOM   2247  NZ  LYS A1427      60.616   7.289  18.166  1.00  0.00           N  
ATOM   2248  N   HIS A1428      55.222   8.960  22.869  1.00  0.00           N  
ATOM   2249  CA  HIS A1428      54.243   8.277  23.724  1.00  0.00           C  
ATOM   2250  C   HIS A1428      53.042   7.810  22.908  1.00  0.00           C  
ATOM   2251  O   HIS A1428      52.159   7.125  23.423  1.00  0.00           O  
ATOM   2252  CB  HIS A1428      53.840   9.135  24.921  1.00  0.00           C  
ATOM   2253  CG  HIS A1428      54.987   9.461  25.825  1.00  0.00           C  
ATOM   2254  ND1 HIS A1428      55.095  10.654  26.505  1.00  0.00           N  
ATOM   2255  CD2 HIS A1428      56.113   8.762  26.121  1.00  0.00           C  
ATOM   2256  CE1 HIS A1428      56.235  10.682  27.176  1.00  0.00           C  
ATOM   2257  NE2 HIS A1428      56.870   9.544  26.957  1.00  0.00           N  
ATOM   2258  N   VAL A1433      53.042   8.179  21.626  1.00  0.00           N  
ATOM   2259  CA  VAL A1433      52.033   7.785  20.635  1.00  0.00           C  
ATOM   2260  C   VAL A1433      52.839   7.663  19.334  1.00  0.00           C  
ATOM   2261  O   VAL A1433      53.912   8.270  19.214  1.00  0.00           O  
ATOM   2262  CB  VAL A1433      50.941   8.855  20.421  1.00  0.00           C  
ATOM   2263  CG1 VAL A1433      50.065   8.964  21.621  1.00  0.00           C  
ATOM   2264  CG2 VAL A1433      51.574  10.189  20.142  1.00  0.00           C  
ATOM   2265  N   GLU A1434      52.363   6.856  18.389  1.00  0.00           N  
ATOM   2266  CA  GLU A1434      53.058   6.680  17.113  1.00  0.00           C  
ATOM   2267  C   GLU A1434      53.288   8.005  16.386  1.00  0.00           C  
ATOM   2268  O   GLU A1434      54.382   8.572  16.446  1.00  0.00           O  
ATOM   2269  CB  GLU A1434      52.310   5.687  16.235  1.00  0.00           C  
ATOM   2270  CG  GLU A1434      52.234   4.328  16.890  1.00  0.00           C  
ATOM   2271  CD  GLU A1434      51.220   3.416  16.245  1.00  0.00           C  
ATOM   2272  OE1 GLU A1434      51.435   3.048  15.065  1.00  0.00           O  
ATOM   2273  OE2 GLU A1434      50.216   3.066  16.921  1.00  0.00           O  
ATOM   2274  N   GLY A1435      52.264   8.531  15.733  1.00  0.00           N  
ATOM   2275  CA  GLY A1435      52.454   9.794  15.050  1.00  0.00           C  
ATOM   2276  C   GLY A1435      51.312  10.720  15.372  1.00  0.00           C  
ATOM   2277  O   GLY A1435      50.549  10.462  16.307  1.00  0.00           O  
ATOM   2278  N   TRP A1440      51.190  11.798  14.600  1.00  0.00           N  
ATOM   2279  CA  TRP A1440      50.099  12.739  14.792  1.00  0.00           C  
ATOM   2280  C   TRP A1440      48.840  11.978  14.396  1.00  0.00           C  
ATOM   2281  O   TRP A1440      47.755  12.258  14.890  1.00  0.00           O  
ATOM   2282  CB  TRP A1440      50.274  13.987  13.911  1.00  0.00           C  
ATOM   2283  CG  TRP A1440      51.324  14.987  14.372  1.00  0.00           C  
ATOM   2284  CD1 TRP A1440      52.657  14.984  14.056  1.00  0.00           C  
ATOM   2285  CD2 TRP A1440      51.111  16.152  15.195  1.00  0.00           C  
ATOM   2286  NE1 TRP A1440      53.282  16.074  14.626  1.00  0.00           N  
ATOM   2287  CE2 TRP A1440      52.361  16.807  15.328  1.00  0.00           C  
ATOM   2288  CE3 TRP A1440      49.987  16.706  15.830  1.00  0.00           C  
ATOM   2289  CZ2 TRP A1440      52.518  17.999  16.072  1.00  0.00           C  
ATOM   2290  CZ3 TRP A1440      50.144  17.900  16.576  1.00  0.00           C  
ATOM   2291  CH2 TRP A1440      51.401  18.526  16.685  1.00  0.00           C  
ATOM   2292  N   ASP A1441      49.005  10.978  13.534  1.00  0.00           N  
ATOM   2293  CA  ASP A1441      47.888  10.153  13.073  1.00  0.00           C  
ATOM   2294  C   ASP A1441      47.573   8.927  13.929  1.00  0.00           C  
ATOM   2295  O   ASP A1441      46.736   8.115  13.544  1.00  0.00           O  
ATOM   2296  CB  ASP A1441      48.123   9.703  11.641  1.00  0.00           C  
ATOM   2297  CG  ASP A1441      49.528   9.204  11.421  1.00  0.00           C  
ATOM   2298  OD1 ASP A1441      50.215   9.743  10.518  1.00  0.00           O  
ATOM   2299  OD2 ASP A1441      49.958   8.290  12.164  1.00  0.00           O  
ATOM   2300  N   ASP A1442      48.248   8.775  15.071  1.00  0.00           N  
ATOM   2301  CA  ASP A1442      48.001   7.641  15.962  1.00  0.00           C  
ATOM   2302  C   ASP A1442      46.517   7.661  16.253  1.00  0.00           C  
ATOM   2303  O   ASP A1442      45.961   8.700  16.585  1.00  0.00           O  
ATOM   2304  CB  ASP A1442      48.780   7.798  17.269  1.00  0.00           C  
ATOM   2305  CG  ASP A1442      48.686   6.566  18.167  1.00  0.00           C  
ATOM   2306  OD1 ASP A1442      47.573   6.035  18.377  1.00  0.00           O  
ATOM   2307  OD2 ASP A1442      49.739   6.131  18.674  1.00  0.00           O  
ATOM   2308  N   PRO A1450      45.877   6.495  16.224  1.00  0.00           N  
ATOM   2309  CA  PRO A1450      44.437   6.447  16.484  1.00  0.00           C  
ATOM   2310  C   PRO A1450      43.884   6.976  17.802  1.00  0.00           C  
ATOM   2311  O   PRO A1450      42.665   7.071  17.941  1.00  0.00           O  
ATOM   2312  CB  PRO A1450      44.107   4.978  16.269  1.00  0.00           C  
ATOM   2313  CG  PRO A1450      44.983   4.644  15.114  1.00  0.00           C  
ATOM   2314  CD  PRO A1450      46.311   5.294  15.491  1.00  0.00           C  
ATOM   2315  N   ARG A1452      44.746   7.308  18.767  1.00  0.00           N  
ATOM   2316  CA  ARG A1452      44.281   7.833  20.068  1.00  0.00           C  
ATOM   2317  C   ARG A1452      44.415   9.346  20.123  1.00  0.00           C  
ATOM   2318  O   ARG A1452      44.060   9.969  21.119  1.00  0.00           O  
ATOM   2319  CB  ARG A1452      45.084   7.274  21.244  1.00  0.00           C  
ATOM   2320  CG  ARG A1452      45.721   5.918  21.063  1.00  0.00           C  
ATOM   2321  CD  ARG A1452      46.733   5.752  22.161  1.00  0.00           C  
ATOM   2322  NE  ARG A1452      47.585   4.596  21.975  1.00  0.00           N  
ATOM   2323  CZ  ARG A1452      48.910   4.648  21.955  1.00  0.00           C  
ATOM   2324  NH1 ARG A1452      49.543   5.797  22.099  1.00  0.00           N  
ATOM   2325  NH2 ARG A1452      49.612   3.538  21.820  1.00  0.00           N  
ATOM   2326  N   MET A1455      45.018   9.917  19.090  1.00  0.00           N  
ATOM   2327  CA  MET A1455      45.203  11.348  18.997  1.00  0.00           C  
ATOM   2328  C   MET A1455      43.900  12.011  18.585  1.00  0.00           C  
ATOM   2329  O   MET A1455      43.101  11.403  17.868  1.00  0.00           O  
ATOM   2330  CB  MET A1455      46.258  11.623  17.956  1.00  0.00           C  
ATOM   2331  CG  MET A1455      47.627  11.360  18.474  1.00  0.00           C  
ATOM   2332  SD  MET A1455      48.034  12.624  19.667  1.00  0.00           S  
ATOM   2333  CE  MET A1455      49.220  13.519  18.731  1.00  0.00           C  
ATOM   2334  N   PRO A1456      43.634  13.241  19.075  1.00  0.00           N  
ATOM   2335  CA  PRO A1456      42.371  13.866  18.657  1.00  0.00           C  
ATOM   2336  C   PRO A1456      42.556  14.676  17.369  1.00  0.00           C  
ATOM   2337  O   PRO A1456      41.795  15.591  17.087  1.00  0.00           O  
ATOM   2338  CB  PRO A1456      42.022  14.755  19.849  1.00  0.00           C  
ATOM   2339  CG  PRO A1456      43.363  15.215  20.312  1.00  0.00           C  
ATOM   2340  CD  PRO A1456      44.174  13.925  20.268  1.00  0.00           C  
ATOM   2341  N   THR A1457      43.585  14.333  16.601  1.00  0.00           N  
ATOM   2342  CA  THR A1457      43.898  14.992  15.346  1.00  0.00           C  
ATOM   2343  C   THR A1457      42.877  14.536  14.320  1.00  0.00           C  
ATOM   2344  O   THR A1457      42.129  13.595  14.577  1.00  0.00           O  
ATOM   2345  CB  THR A1457      45.271  14.549  14.857  1.00  0.00           C  
ATOM   2346  OG1 THR A1457      45.353  13.128  14.962  1.00  0.00           O  
ATOM   2347  CG2 THR A1457      46.376  15.169  15.693  1.00  0.00           C  
ATOM   2348  N   ILE A1458      42.821  15.197  13.164  1.00  0.00           N  
ATOM   2349  CA  ILE A1458      41.876  14.775  12.133  1.00  0.00           C  
ATOM   2350  C   ILE A1458      42.403  13.478  11.502  1.00  0.00           C  
ATOM   2351  O   ILE A1458      41.650  12.521  11.307  1.00  0.00           O  
ATOM   2352  CB  ILE A1458      41.687  15.832  11.027  1.00  0.00           C  
ATOM   2353  CG1 ILE A1458      41.225  17.160  11.628  1.00  0.00           C  
ATOM   2354  CG2 ILE A1458      40.668  15.340   9.994  1.00  0.00           C  
ATOM   2355  CD1 ILE A1458      39.954  17.051  12.377  1.00  0.00           C  
ATOM   2356  N   SER A1459      43.706  13.439  11.221  1.00  0.00           N  
ATOM   2357  CA  SER A1459      44.330  12.262  10.630  1.00  0.00           C  
ATOM   2358  C   SER A1459      44.257  11.112  11.619  1.00  0.00           C  
ATOM   2359  O   SER A1459      44.192   9.945  11.225  1.00  0.00           O  
ATOM   2360  CB  SER A1459      45.772  12.561  10.281  1.00  0.00           C  
ATOM   2361  OG  SER A1459      46.403  13.199  11.368  1.00  0.00           O  
ATOM   2362  N   GLY A1460      44.265  11.453  12.905  1.00  0.00           N  
ATOM   2363  CA  GLY A1460      44.165  10.452  13.949  1.00  0.00           C  
ATOM   2364  C   GLY A1460      42.778   9.853  13.933  1.00  0.00           C  
ATOM   2365  O   GLY A1460      42.635   8.649  13.787  1.00  0.00           O  
ATOM   2366  N   LEU A1461      41.752  10.697  14.030  1.00  0.00           N  
ATOM   2367  CA  LEU A1461      40.362  10.241  14.004  1.00  0.00           C  
ATOM   2368  C   LEU A1461      40.092   9.495  12.713  1.00  0.00           C  
ATOM   2369  O   LEU A1461      39.323   8.547  12.690  1.00  0.00           O  
ATOM   2370  CB  LEU A1461      39.409  11.423  14.128  1.00  0.00           C  
ATOM   2371  CG  LEU A1461      39.402  12.096  15.502  1.00  0.00           C  
ATOM   2372  CD1 LEU A1461      38.857  13.509  15.399  1.00  0.00           C  
ATOM   2373  CD2 LEU A1461      38.603  11.254  16.488  1.00  0.00           C  
ATOM   2374  N   ARG A1462      40.735   9.921  11.634  1.00  0.00           N  
ATOM   2375  CA  ARG A1462      40.570   9.253  10.349  1.00  0.00           C  
ATOM   2376  C   ARG A1462      41.163   7.842  10.416  1.00  0.00           C  
ATOM   2377  O   ARG A1462      40.453   6.870  10.189  1.00  0.00           O  
ATOM   2378  CB  ARG A1462      41.228  10.057   9.217  1.00  0.00           C  
ATOM   2379  CG  ARG A1462      41.293   9.329   7.869  1.00  0.00           C  
ATOM   2380  CD  ARG A1462      41.780  10.229   6.749  1.00  0.00           C  
ATOM   2381  NE  ARG A1462      43.114  10.785   6.984  1.00  0.00           N  
ATOM   2382  CZ  ARG A1462      43.414  12.075   6.842  1.00  0.00           C  
ATOM   2383  NH1 ARG A1462      42.475  12.937   6.484  1.00  0.00           N  
ATOM   2384  NH2 ARG A1462      44.660  12.498   7.004  1.00  0.00           N  
ATOM   2385  N   ARG A1463      42.445   7.731  10.766  1.00  0.00           N  
ATOM   2386  CA  ARG A1463      43.106   6.431  10.862  1.00  0.00           C  
ATOM   2387  C   ARG A1463      42.380   5.530  11.848  1.00  0.00           C  
ATOM   2388  O   ARG A1463      42.371   4.315  11.682  1.00  0.00           O  
ATOM   2389  CB  ARG A1463      44.577   6.584  11.265  1.00  0.00           C  
ATOM   2390  CG  ARG A1463      45.386   5.288  11.184  1.00  0.00           C  
ATOM   2391  CD  ARG A1463      46.872   5.501  11.487  1.00  0.00           C  
ATOM   2392  NE  ARG A1463      47.397   4.402  12.298  1.00  0.00           N  
ATOM   2393  CZ  ARG A1463      48.596   4.382  12.880  1.00  0.00           C  
ATOM   2394  NH1 ARG A1463      49.445   5.400  12.759  1.00  0.00           N  
ATOM   2395  NH2 ARG A1463      48.942   3.337  13.615  1.00  0.00           N  
ATOM   2396  N   ARG A1464      41.767   6.130  12.867  1.00  0.00           N  
ATOM   2397  CA  ARG A1464      41.007   5.384  13.871  1.00  0.00           C  
ATOM   2398  C   ARG A1464      39.724   4.868  13.239  1.00  0.00           C  
ATOM   2399  O   ARG A1464      39.050   4.004  13.796  1.00  0.00           O  
ATOM   2400  CB  ARG A1464      40.662   6.277  15.069  1.00  0.00           C  
ATOM   2401  CG  ARG A1464      39.636   5.701  16.051  1.00  0.00           C  
ATOM   2402  CD  ARG A1464      40.289   4.960  17.201  1.00  0.00           C  
ATOM   2403  NE  ARG A1464      39.340   4.801  18.297  1.00  0.00           N  
ATOM   2404  CZ  ARG A1464      39.581   5.129  19.569  1.00  0.00           C  
ATOM   2405  NH1 ARG A1464      40.753   5.637  19.935  1.00  0.00           N  
ATOM   2406  NH2 ARG A1464      38.637   4.961  20.488  1.00  0.00           N  
ATOM   2407  N   GLY A1465      39.337   5.466  12.123  1.00  0.00           N  
ATOM   2408  CA  GLY A1465      38.145   5.010  11.440  1.00  0.00           C  
ATOM   2409  C   GLY A1465      36.927   5.883  11.527  1.00  0.00           C  
ATOM   2410  O   GLY A1465      35.819   5.407  11.284  1.00  0.00           O  
ATOM   2411  N   TYR A1467      37.105   7.142  11.907  1.00  0.00           N  
ATOM   2412  CA  TYR A1467      35.973   8.062  11.972  1.00  0.00           C  
ATOM   2413  C   TYR A1467      35.721   8.529  10.546  1.00  0.00           C  
ATOM   2414  O   TYR A1467      36.642   8.588   9.723  1.00  0.00           O  
ATOM   2415  CB  TYR A1467      36.251   9.273  12.881  1.00  0.00           C  
ATOM   2416  CG  TYR A1467      35.869   9.066  14.329  1.00  0.00           C  
ATOM   2417  CD1 TYR A1467      36.623   8.227  15.143  1.00  0.00           C  
ATOM   2418  CD2 TYR A1467      34.728   9.653  14.865  1.00  0.00           C  
ATOM   2419  CE1 TYR A1467      36.252   7.964  16.449  1.00  0.00           C  
ATOM   2420  CE2 TYR A1467      34.345   9.395  16.181  1.00  0.00           C  
ATOM   2421  CZ  TYR A1467      35.117   8.539  16.963  1.00  0.00           C  
ATOM   2422  OH  TYR A1467      34.755   8.198  18.244  1.00  0.00           O  
ATOM   2423  N   THR A1506      34.468   8.838  10.257  1.00  0.00           N  
ATOM   2424  CA  THR A1506      34.083   9.286   8.937  1.00  0.00           C  
ATOM   2425  C   THR A1506      33.967  10.799   8.956  1.00  0.00           C  
ATOM   2426  O   THR A1506      33.336  11.350   9.855  1.00  0.00           O  
ATOM   2427  CB  THR A1506      32.704   8.709   8.574  1.00  0.00           C  
ATOM   2428  OG1 THR A1506      31.722   9.207   9.491  1.00  0.00           O  
ATOM   2429  CG2 THR A1506      32.716   7.204   8.680  1.00  0.00           C  
ATOM   2430  N   ALA A1507      34.557  11.477   7.977  1.00  0.00           N  
ATOM   2431  CA  ALA A1507      34.454  12.937   7.896  1.00  0.00           C  
ATOM   2432  C   ALA A1507      33.021  13.352   8.170  1.00  0.00           C  
ATOM   2433  O   ALA A1507      32.753  14.276   8.925  1.00  0.00           O  
ATOM   2434  CB  ALA A1507      34.853  13.415   6.528  1.00  0.00           C  
ATOM   2435  N   ALA A1508      32.088  12.604   7.614  1.00  0.00           N  
ATOM   2436  CA  ALA A1508      30.692  12.917   7.812  1.00  0.00           C  
ATOM   2437  C   ALA A1508      30.281  12.877   9.278  1.00  0.00           C  
ATOM   2438  O   ALA A1508      29.414  13.635   9.682  1.00  0.00           O  
ATOM   2439  CB  ALA A1508      29.824  11.997   6.974  1.00  0.00           C  
ATOM   2440  N   SER A1509      30.885  11.992  10.069  1.00  0.00           N  
ATOM   2441  CA  SER A1509      30.552  11.889  11.494  1.00  0.00           C  
ATOM   2442  C   SER A1509      31.147  13.035  12.305  1.00  0.00           C  
ATOM   2443  O   SER A1509      30.614  13.410  13.360  1.00  0.00           O  
ATOM   2444  CB  SER A1509      31.019  10.558  12.076  1.00  0.00           C  
ATOM   2445  OG  SER A1509      32.431  10.486  12.171  1.00  0.00           O  
ATOM   2446  N   ILE A1510      32.280  13.554  11.839  1.00  0.00           N  
ATOM   2447  CA  ILE A1510      32.941  14.686  12.489  1.00  0.00           C  
ATOM   2448  C   ILE A1510      32.102  15.939  12.191  1.00  0.00           C  
ATOM   2449  O   ILE A1510      31.732  16.671  13.093  1.00  0.00           O  
ATOM   2450  CB  ILE A1510      34.408  14.842  11.993  1.00  0.00           C  
ATOM   2451  CG1 ILE A1510      35.276  13.726  12.586  1.00  0.00           C  
ATOM   2452  CG2 ILE A1510      34.962  16.215  12.339  1.00  0.00           C  
ATOM   2453  CD1 ILE A1510      36.690  13.645  11.998  1.00  0.00           C  
ATOM   2454  N   ARG A1511      31.727  16.138  10.937  1.00  0.00           N  
ATOM   2455  CA  ARG A1511      30.910  17.286  10.579  1.00  0.00           C  
ATOM   2456  C   ARG A1511      29.597  17.241  11.360  1.00  0.00           C  
ATOM   2457  O   ARG A1511      29.040  18.272  11.708  1.00  0.00           O  
ATOM   2458  CB  ARG A1511      30.621  17.305   9.076  1.00  0.00           C  
ATOM   2459  CG  ARG A1511      31.851  17.337   8.181  1.00  0.00           C  
ATOM   2460  CD  ARG A1511      31.467  17.646   6.736  1.00  0.00           C  
ATOM   2461  NE  ARG A1511      31.678  16.534   5.811  1.00  0.00           N  
ATOM   2462  CZ  ARG A1511      30.722  15.712   5.394  1.00  0.00           C  
ATOM   2463  NH1 ARG A1511      29.461  15.844   5.812  1.00  0.00           N  
ATOM   2464  NH2 ARG A1511      31.025  14.761   4.530  1.00  0.00           N  
ATOM   2465  N   GLU A1516      29.097  16.046  11.638  1.00  0.00           N  
ATOM   2466  CA  GLU A1516      27.858  15.920  12.398  1.00  0.00           C  
ATOM   2467  C   GLU A1516      28.144  16.308  13.848  1.00  0.00           C  
ATOM   2468  O   GLU A1516      27.336  16.983  14.492  1.00  0.00           O  
ATOM   2469  CB  GLU A1516      27.320  14.486  12.317  1.00  0.00           C  
ATOM   2470  CG  GLU A1516      26.135  14.188  13.240  1.00  0.00           C  
ATOM   2471  CD  GLU A1516      24.908  15.042  12.945  1.00  0.00           C  
ATOM   2472  OE1 GLU A1516      24.781  15.537  11.797  1.00  0.00           O  
ATOM   2473  OE2 GLU A1516      24.066  15.214  13.860  1.00  0.00           O  
ATOM   2474  N   PHE A1517      29.309  15.896  14.344  1.00  0.00           N  
ATOM   2475  CA  PHE A1517      29.722  16.201  15.709  1.00  0.00           C  
ATOM   2476  C   PHE A1517      29.737  17.706  15.916  1.00  0.00           C  
ATOM   2477  O   PHE A1517      29.046  18.226  16.805  1.00  0.00           O  
ATOM   2478  CB  PHE A1517      31.116  15.638  15.975  1.00  0.00           C  
ATOM   2479  CG  PHE A1517      31.762  16.164  17.234  1.00  0.00           C  
ATOM   2480  CD1 PHE A1517      31.170  15.967  18.475  1.00  0.00           C  
ATOM   2481  CD2 PHE A1517      32.990  16.807  17.176  1.00  0.00           C  
ATOM   2482  CE1 PHE A1517      31.792  16.394  19.646  1.00  0.00           C  
ATOM   2483  CE2 PHE A1517      33.620  17.238  18.336  1.00  0.00           C  
ATOM   2484  CZ  PHE A1517      33.020  17.028  19.577  1.00  0.00           C  
ATOM   2485  N   CYS A1518      30.539  18.381  15.086  1.00  0.00           N  
ATOM   2486  CA  CYS A1518      30.703  19.833  15.098  1.00  0.00           C  
ATOM   2487  C   CYS A1518      29.368  20.530  14.968  1.00  0.00           C  
ATOM   2488  O   CYS A1518      29.124  21.535  15.634  1.00  0.00           O  
ATOM   2489  CB  CYS A1518      31.621  20.264  13.962  1.00  0.00           C  
ATOM   2490  SG  CYS A1518      33.305  19.681  14.201  1.00  0.00           S  
ATOM   2491  N   LYS A1527      28.502  19.980  14.121  1.00  0.00           N  
ATOM   2492  CA  LYS A1527      27.169  20.528  13.903  1.00  0.00           C  
ATOM   2493  C   LYS A1527      26.395  20.468  15.221  1.00  0.00           C  
ATOM   2494  O   LYS A1527      25.866  21.468  15.693  1.00  0.00           O  
ATOM   2495  CB  LYS A1527      26.456  19.711  12.824  1.00  0.00           C  
ATOM   2496  CG  LYS A1527      25.124  20.264  12.374  1.00  0.00           C  
ATOM   2497  CD  LYS A1527      24.587  19.468  11.188  1.00  0.00           C  
ATOM   2498  CE  LYS A1527      23.125  19.822  10.905  1.00  0.00           C  
ATOM   2499  NZ  LYS A1527      22.506  19.015   9.799  1.00  0.00           N  
ATOM   2500  N   ARG A1528      26.422  19.305  15.855  1.00  0.00           N  
ATOM   2501  CA  ARG A1528      25.736  19.086  17.113  1.00  0.00           C  
ATOM   2502  C   ARG A1528      26.247  19.871  18.337  1.00  0.00           C  
ATOM   2503  O   ARG A1528      25.457  20.276  19.191  1.00  0.00           O  
ATOM   2504  CB  ARG A1528      25.755  17.602  17.441  1.00  0.00           C  
ATOM   2505  CG  ARG A1528      24.988  16.728  16.478  1.00  0.00           C  
ATOM   2506  CD  ARG A1528      24.554  15.471  17.209  1.00  0.00           C  
ATOM   2507  NE  ARG A1528      24.023  14.421  16.344  1.00  0.00           N  
ATOM   2508  CZ  ARG A1528      24.396  13.146  16.415  1.00  0.00           C  
ATOM   2509  NH1 ARG A1528      25.296  12.754  17.307  1.00  0.00           N  
ATOM   2510  NH2 ARG A1528      23.880  12.263  15.581  1.00  0.00           N  
ATOM   2511  N   ILE A1549      27.554  20.074  18.455  1.00  0.00           N  
ATOM   2512  CA  ILE A1549      28.068  20.771  19.629  1.00  0.00           C  
ATOM   2513  C   ILE A1549      27.729  22.242  19.774  1.00  0.00           C  
ATOM   2514  O   ILE A1549      27.857  22.795  20.868  1.00  0.00           O  
ATOM   2515  CB  ILE A1549      29.571  20.571  19.805  1.00  0.00           C  
ATOM   2516  CG1 ILE A1549      30.330  21.086  18.582  1.00  0.00           C  
ATOM   2517  CG2 ILE A1549      29.847  19.110  20.072  1.00  0.00           C  
ATOM   2518  CD1 ILE A1549      31.827  20.958  18.704  1.00  0.00           C  
ATOM   2519  N   GLY A1563      27.317  22.878  18.684  1.00  0.00           N  
ATOM   2520  CA  GLY A1563      26.958  24.288  18.737  1.00  0.00           C  
ATOM   2521  C   GLY A1563      28.131  25.246  18.672  1.00  0.00           C  
ATOM   2522  O   GLY A1563      29.281  24.825  18.666  1.00  0.00           O  
ATOM   2523  N   VAL A1569      27.833  26.539  18.593  1.00  0.00           N  
ATOM   2524  CA  VAL A1569      28.847  27.587  18.542  1.00  0.00           C  
ATOM   2525  C   VAL A1569      28.361  28.684  19.484  1.00  0.00           C  
ATOM   2526  O   VAL A1569      27.289  29.248  19.295  1.00  0.00           O  
ATOM   2527  CB  VAL A1569      29.037  28.124  17.098  1.00  0.00           C  
ATOM   2528  CG1 VAL A1569      29.916  29.375  17.082  1.00  0.00           C  
ATOM   2529  CG2 VAL A1569      29.693  27.050  16.248  1.00  0.00           C  
ATOM   2530  N   THR A1594      29.117  28.943  20.539  1.00  0.00           N  
ATOM   2531  CA  THR A1594      28.721  29.940  21.517  1.00  0.00           C  
ATOM   2532  C   THR A1594      29.961  30.668  22.054  1.00  0.00           C  
ATOM   2533  O   THR A1594      31.058  30.506  21.534  1.00  0.00           O  
ATOM   2534  CB  THR A1594      28.047  29.245  22.706  1.00  0.00           C  
ATOM   2535  OG1 THR A1594      29.049  28.548  23.462  1.00  0.00           O  
ATOM   2536  CG2 THR A1594      26.994  28.231  22.232  1.00  0.00           C  
ATOM   2537  N   LYS A1596      29.779  31.468  23.099  1.00  0.00           N  
ATOM   2538  CA  LYS A1596      30.884  32.175  23.730  1.00  0.00           C  
ATOM   2539  C   LYS A1596      31.139  31.599  25.123  1.00  0.00           C  
ATOM   2540  O   LYS A1596      31.898  32.156  25.930  1.00  0.00           O  
ATOM   2541  CB  LYS A1596      30.573  33.653  23.849  1.00  0.00           C  
ATOM   2542  CG  LYS A1596      30.406  34.334  22.537  1.00  0.00           C  
ATOM   2543  CD  LYS A1596      30.368  35.818  22.725  1.00  0.00           C  
ATOM   2544  CE  LYS A1596      31.673  36.382  22.317  1.00  0.00           C  
ATOM   2545  NZ  LYS A1596      31.443  37.761  21.845  1.00  0.00           N  
ATOM   2546  N   GLN A1601      30.510  30.466  25.401  1.00  0.00           N  
ATOM   2547  CA  GLN A1601      30.667  29.822  26.688  1.00  0.00           C  
ATOM   2548  C   GLN A1601      31.744  28.757  26.662  1.00  0.00           C  
ATOM   2549  O   GLN A1601      31.808  27.947  25.733  1.00  0.00           O  
ATOM   2550  CB  GLN A1601      29.363  29.157  27.104  1.00  0.00           C  
ATOM   2551  CG  GLN A1601      28.188  30.072  27.339  1.00  0.00           C  
ATOM   2552  CD  GLN A1601      27.117  29.345  28.126  1.00  0.00           C  
ATOM   2553  OE1 GLN A1601      26.075  28.950  27.582  1.00  0.00           O  
ATOM   2554  NE2 GLN A1601      27.396  29.102  29.405  1.00  0.00           N  
ATOM   2555  N   ASP A1602      32.599  28.763  27.675  1.00  0.00           N  
ATOM   2556  CA  ASP A1602      33.619  27.735  27.772  1.00  0.00           C  
ATOM   2557  C   ASP A1602      32.808  26.462  27.992  1.00  0.00           C  
ATOM   2558  O   ASP A1602      31.818  26.472  28.729  1.00  0.00           O  
ATOM   2559  CB  ASP A1602      34.549  27.996  28.958  1.00  0.00           C  
ATOM   2560  CG  ASP A1602      35.301  29.322  28.833  1.00  0.00           C  
ATOM   2561  OD1 ASP A1602      35.668  29.715  27.698  1.00  0.00           O  
ATOM   2562  OD2 ASP A1602      35.521  29.979  29.878  1.00  0.00           O  
ATOM   2563  N   ASN A1603      33.184  25.397  27.290  1.00  0.00           N  
ATOM   2564  CA  ASN A1603      32.492  24.112  27.370  1.00  0.00           C  
ATOM   2565  C   ASN A1603      33.490  22.968  27.258  1.00  0.00           C  
ATOM   2566  O   ASN A1603      34.627  23.160  26.834  1.00  0.00           O  
ATOM   2567  CB  ASN A1603      31.511  23.996  26.217  1.00  0.00           C  
ATOM   2568  CG  ASN A1603      32.198  24.145  24.885  1.00  0.00           C  
ATOM   2569  OD1 ASN A1603      32.775  23.192  24.369  1.00  0.00           O  
ATOM   2570  ND2 ASN A1603      32.210  25.365  24.355  1.00  0.00           N  
ATOM   2571  N   THR A1604      33.045  21.775  27.625  1.00  0.00           N  
ATOM   2572  CA  THR A1604      33.876  20.590  27.554  1.00  0.00           C  
ATOM   2573  C   THR A1604      32.980  19.400  27.275  1.00  0.00           C  
ATOM   2574  O   THR A1604      32.302  18.876  28.160  1.00  0.00           O  
ATOM   2575  CB  THR A1604      34.678  20.380  28.838  1.00  0.00           C  
ATOM   2576  OG1 THR A1604      35.657  21.427  28.965  1.00  0.00           O  
ATOM   2577  CG2 THR A1604      35.379  19.036  28.818  1.00  0.00           C  
ATOM   2578  N   ILE A1613      32.926  19.055  25.997  1.00  0.00           N  
ATOM   2579  CA  ILE A1613      32.139  17.952  25.494  1.00  0.00           C  
ATOM   2580  C   ILE A1613      32.668  16.612  26.022  1.00  0.00           C  
ATOM   2581  O   ILE A1613      33.879  16.415  26.199  1.00  0.00           O  
ATOM   2582  CB  ILE A1613      32.145  17.984  23.930  1.00  0.00           C  
ATOM   2583  CG1 ILE A1613      31.077  18.950  23.421  1.00  0.00           C  
ATOM   2584  CG2 ILE A1613      31.932  16.592  23.318  1.00  0.00           C  
ATOM   2585  CD1 ILE A1613      31.401  20.377  23.639  1.00  0.00           C  
ATOM   2586  N   GLU A1614      31.744  15.710  26.327  1.00  0.00           N  
ATOM   2587  CA  GLU A1614      32.100  14.383  26.807  1.00  0.00           C  
ATOM   2588  C   GLU A1614      32.429  13.484  25.605  1.00  0.00           C  
ATOM   2589  O   GLU A1614      31.908  13.689  24.500  1.00  0.00           O  
ATOM   2590  CB  GLU A1614      30.933  13.774  27.585  1.00  0.00           C  
ATOM   2591  CG  GLU A1614      30.520  14.548  28.841  1.00  0.00           C  
ATOM   2592  CD  GLU A1614      29.172  14.096  29.404  1.00  0.00           C  
ATOM   2593  OE1 GLU A1614      28.305  13.652  28.610  1.00  0.00           O  
ATOM   2594  OE2 GLU A1614      28.979  14.194  30.640  1.00  0.00           O  
ATOM   2595  N   MET A1615      33.290  12.490  25.818  1.00  0.00           N  
ATOM   2596  CA  MET A1615      33.655  11.556  24.757  1.00  0.00           C  
ATOM   2597  C   MET A1615      32.387  10.956  24.166  1.00  0.00           C  
ATOM   2598  O   MET A1615      32.229  10.893  22.952  1.00  0.00           O  
ATOM   2599  CB  MET A1615      34.526  10.431  25.311  1.00  0.00           C  
ATOM   2600  CG  MET A1615      36.006  10.674  25.208  1.00  0.00           C  
ATOM   2601  SD  MET A1615      36.419  11.043  23.506  1.00  0.00           S  
ATOM   2602  CE  MET A1615      37.594  12.368  23.754  1.00  0.00           C  
ATOM   2603  N   ALA A1616      31.474  10.559  25.050  1.00  0.00           N  
ATOM   2604  CA  ALA A1616      30.188   9.956  24.692  1.00  0.00           C  
ATOM   2605  C   ALA A1616      29.529  10.570  23.462  1.00  0.00           C  
ATOM   2606  O   ALA A1616      28.956   9.855  22.635  1.00  0.00           O  
ATOM   2607  CB  ALA A1616      29.239  10.037  25.873  1.00  0.00           C  
ATOM   2608  N   SER A1617      29.615  11.892  23.356  1.00  0.00           N  
ATOM   2609  CA  SER A1617      29.050  12.631  22.237  1.00  0.00           C  
ATOM   2610  C   SER A1617      29.815  12.334  20.955  1.00  0.00           C  
ATOM   2611  O   SER A1617      29.227  12.021  19.920  1.00  0.00           O  
ATOM   2612  CB  SER A1617      29.110  14.128  22.521  1.00  0.00           C  
ATOM   2613  OG  SER A1617      28.406  14.865  21.540  1.00  0.00           O  
ATOM   2614  N   LEU A1619      31.133  12.434  21.014  1.00  0.00           N  
ATOM   2615  CA  LEU A1619      31.929  12.167  19.830  1.00  0.00           C  
ATOM   2616  C   LEU A1619      31.617  10.758  19.348  1.00  0.00           C  
ATOM   2617  O   LEU A1619      31.407  10.520  18.158  1.00  0.00           O  
ATOM   2618  CB  LEU A1619      33.413  12.254  20.160  1.00  0.00           C  
ATOM   2619  CG  LEU A1619      34.342  12.862  19.113  1.00  0.00           C  
ATOM   2620  CD1 LEU A1619      35.772  12.475  19.451  1.00  0.00           C  
ATOM   2621  CD2 LEU A1619      33.966  12.425  17.701  1.00  0.00           C  
ATOM   2622  N   GLU A1620      31.543   9.830  20.294  1.00  0.00           N  
ATOM   2623  CA  GLU A1620      31.287   8.435  19.987  1.00  0.00           C  
ATOM   2624  C   GLU A1620      29.913   8.205  19.386  1.00  0.00           C  
ATOM   2625  O   GLU A1620      29.787   7.584  18.330  1.00  0.00           O  
ATOM   2626  CB  GLU A1620      31.519   7.608  21.234  1.00  0.00           C  
ATOM   2627  CG  GLU A1620      32.887   7.908  21.815  1.00  0.00           C  
ATOM   2628  CD  GLU A1620      33.221   7.066  23.010  1.00  0.00           C  
ATOM   2629  OE1 GLU A1620      32.296   6.722  23.778  1.00  0.00           O  
ATOM   2630  OE2 GLU A1620      34.422   6.751  23.177  1.00  0.00           O  
ATOM   2631  N   SER A1621      28.885   8.762  20.009  1.00  0.00           N  
ATOM   2632  CA  SER A1621      27.543   8.622  19.481  1.00  0.00           C  
ATOM   2633  C   SER A1621      27.572   8.941  17.996  1.00  0.00           C  
ATOM   2634  O   SER A1621      26.998   8.208  17.205  1.00  0.00           O  
ATOM   2635  CB  SER A1621      26.581   9.569  20.186  1.00  0.00           C  
ATOM   2636  OG  SER A1621      25.261   9.384  19.707  1.00  0.00           O  
ATOM   2637  N   CYS A1622      28.319   9.972  17.612  1.00  0.00           N  
ATOM   2638  CA  CYS A1622      28.416  10.369  16.205  1.00  0.00           C  
ATOM   2639  C   CYS A1622      28.968   9.320  15.248  1.00  0.00           C  
ATOM   2640  O   CYS A1622      28.357   9.077  14.207  1.00  0.00           O  
ATOM   2641  CB  CYS A1622      29.188  11.685  16.035  1.00  0.00           C  
ATOM   2642  SG  CYS A1622      28.292  13.121  16.640  1.00  0.00           S  
ATOM   2643  N   ILE A1632      30.116   8.711  15.554  1.00  0.00           N  
ATOM   2644  CA  ILE A1632      30.644   7.693  14.641  1.00  0.00           C  
ATOM   2645  C   ILE A1632      29.710   6.496  14.653  1.00  0.00           C  
ATOM   2646  O   ILE A1632      29.523   5.841  13.625  1.00  0.00           O  
ATOM   2647  CB  ILE A1632      32.101   7.242  14.965  1.00  0.00           C  
ATOM   2648  CG1 ILE A1632      32.593   6.232  13.919  1.00  0.00           C  
ATOM   2649  CG2 ILE A1632      32.194   6.642  16.350  1.00  0.00           C  
ATOM   2650  CD1 ILE A1632      32.537   6.723  12.463  1.00  0.00           C  
ATOM   2651  N   ARG A1635      29.084   6.252  15.802  1.00  0.00           N  
ATOM   2652  CA  ARG A1635      28.152   5.144  15.936  1.00  0.00           C  
ATOM   2653  C   ARG A1635      26.954   5.340  15.037  1.00  0.00           C  
ATOM   2654  O   ARG A1635      26.676   4.509  14.180  1.00  0.00           O  
ATOM   2655  CB  ARG A1635      27.697   4.977  17.377  1.00  0.00           C  
ATOM   2656  CG  ARG A1635      28.706   4.242  18.234  1.00  0.00           C  
ATOM   2657  CD  ARG A1635      28.174   4.082  19.639  1.00  0.00           C  
ATOM   2658  NE  ARG A1635      29.163   3.493  20.532  1.00  0.00           N  
ATOM   2659  CZ  ARG A1635      29.431   3.962  21.743  1.00  0.00           C  
ATOM   2660  NH1 ARG A1635      28.784   5.028  22.190  1.00  0.00           N  
ATOM   2661  NH2 ARG A1635      30.333   3.364  22.505  1.00  0.00           N  
ATOM   2662  N   GLU A1636      26.279   6.467  15.186  1.00  0.00           N  
ATOM   2663  CA  GLU A1636      25.112   6.748  14.368  1.00  0.00           C  
ATOM   2664  C   GLU A1636      25.433   6.626  12.868  1.00  0.00           C  
ATOM   2665  O   GLU A1636      24.542   6.372  12.049  1.00  0.00           O  
ATOM   2666  CB  GLU A1636      24.557   8.136  14.689  1.00  0.00           C  
ATOM   2667  CG  GLU A1636      23.107   8.295  14.289  1.00  0.00           C  
ATOM   2668  CD  GLU A1636      22.749   9.713  13.891  1.00  0.00           C  
ATOM   2669  OE1 GLU A1636      23.639  10.453  13.409  1.00  0.00           O  
ATOM   2670  OE2 GLU A1636      21.561  10.077  14.036  1.00  0.00           O  
ATOM   2671  N   ASP A1637      26.699   6.793  12.504  1.00  0.00           N  
ATOM   2672  CA  ASP A1637      27.073   6.681  11.110  1.00  0.00           C  
ATOM   2673  C   ASP A1637      27.274   5.207  10.838  1.00  0.00           C  
ATOM   2674  O   ASP A1637      26.414   4.558  10.253  1.00  0.00           O  
ATOM   2675  CB  ASP A1637      28.365   7.461  10.825  1.00  0.00           C  
ATOM   2676  CG  ASP A1637      28.771   7.442   9.341  1.00  0.00           C  
ATOM   2677  OD1 ASP A1637      28.507   6.453   8.626  1.00  0.00           O  
ATOM   2678  OD2 ASP A1637      29.380   8.429   8.884  1.00  0.00           O  
ATOM   2679  N   LEU A1638      28.398   4.680  11.312  1.00  0.00           N  
ATOM   2680  CA  LEU A1638      28.773   3.286  11.128  1.00  0.00           C  
ATOM   2681  C   LEU A1638      27.689   2.249  11.400  1.00  0.00           C  
ATOM   2682  O   LEU A1638      27.672   1.194  10.772  1.00  0.00           O  
ATOM   2683  CB  LEU A1638      30.007   2.979  11.961  1.00  0.00           C  
ATOM   2684  CG  LEU A1638      31.310   2.931  11.174  1.00  0.00           C  
ATOM   2685  CD1 LEU A1638      31.377   4.013  10.117  1.00  0.00           C  
ATOM   2686  CD2 LEU A1638      32.454   3.043  12.141  1.00  0.00           C  
ATOM   2687  N   ASN A1639      26.774   2.543  12.310  1.00  0.00           N  
ATOM   2688  CA  ASN A1639      25.701   1.608  12.617  1.00  0.00           C  
ATOM   2689  C   ASN A1639      24.837   1.338  11.394  1.00  0.00           C  
ATOM   2690  O   ASN A1639      24.367   0.223  11.189  1.00  0.00           O  
ATOM   2691  CB  ASN A1639      24.837   2.147  13.763  1.00  0.00           C  
ATOM   2692  CG  ASN A1639      23.407   1.630  13.723  1.00  0.00           C  
ATOM   2693  OD1 ASN A1639      23.074   0.601  14.313  1.00  0.00           O  
ATOM   2694  ND2 ASN A1639      22.552   2.353  13.026  1.00  0.00           N  
ATOM   2695  N   GLU A1640      24.670   2.353  10.561  1.00  0.00           N  
ATOM   2696  CA  GLU A1640      23.832   2.256   9.374  1.00  0.00           C  
ATOM   2697  C   GLU A1640      24.579   1.896   8.082  1.00  0.00           C  
ATOM   2698  O   GLU A1640      24.029   1.245   7.200  1.00  0.00           O  
ATOM   2699  CB  GLU A1640      23.087   3.592   9.201  1.00  0.00           C  
ATOM   2700  CG  GLU A1640      21.582   3.494   8.978  1.00  0.00           C  
ATOM   2701  CD  GLU A1640      21.226   3.099   7.558  1.00  0.00           C  
ATOM   2702  OE1 GLU A1640      21.973   3.473   6.622  1.00  0.00           O  
ATOM   2703  OE2 GLU A1640      20.194   2.420   7.369  1.00  0.00           O  
ATOM   2704  N   ASN A1641      25.840   2.276   7.982  1.00  0.00           N  
ATOM   2705  CA  ASN A1641      26.580   2.020   6.757  1.00  0.00           C  
ATOM   2706  C   ASN A1641      27.551   0.869   6.838  1.00  0.00           C  
ATOM   2707  O   ASN A1641      27.995   0.367   5.809  1.00  0.00           O  
ATOM   2708  CB  ASN A1641      27.357   3.269   6.322  1.00  0.00           C  
ATOM   2709  CG  ASN A1641      26.525   4.537   6.369  1.00  0.00           C  
ATOM   2710  OD1 ASN A1641      25.297   4.499   6.403  1.00  0.00           O  
ATOM   2711  ND2 ASN A1641      27.201   5.676   6.381  1.00  0.00           N  
ATOM   2712  N   ALA A1642      27.949   0.477   8.038  1.00  0.00           N  
ATOM   2713  CA  ALA A1642      28.901  -0.614   8.140  1.00  0.00           C  
ATOM   2714  C   ALA A1642      28.188  -1.953   8.052  1.00  0.00           C  
ATOM   2715  O   ALA A1642      27.019  -2.080   8.442  1.00  0.00           O  
ATOM   2716  CB  ALA A1642      29.718  -0.514   9.428  1.00  0.00           C  
ATOM   2717  N   PRO A1662      28.838  -2.934   7.409  1.00  0.00           N  
ATOM   2718  CA  PRO A1662      28.314  -4.289   7.239  1.00  0.00           C  
ATOM   2719  C   PRO A1662      28.862  -5.109   8.404  1.00  0.00           C  
ATOM   2720  O   PRO A1662      29.974  -4.846   8.874  1.00  0.00           O  
ATOM   2721  CB  PRO A1662      28.937  -4.723   5.916  1.00  0.00           C  
ATOM   2722  CG  PRO A1662      30.270  -3.990   5.918  1.00  0.00           C  
ATOM   2723  CD  PRO A1662      29.837  -2.624   6.368  1.00  0.00           C  
ATOM   2724  N   ARG A1663      28.095  -6.080   8.886  1.00  0.00           N  
ATOM   2725  CA  ARG A1663      28.544  -6.895  10.001  1.00  0.00           C  
ATOM   2726  C   ARG A1663      29.520  -7.964   9.560  1.00  0.00           C  
ATOM   2727  O   ARG A1663      29.563  -8.333   8.391  1.00  0.00           O  
ATOM   2728  CB  ARG A1663      27.365  -7.533  10.701  1.00  0.00           C  
ATOM   2729  CG  ARG A1663      26.517  -6.570  11.506  1.00  0.00           C  
ATOM   2730  CD  ARG A1663      25.741  -5.624  10.635  1.00  0.00           C  
ATOM   2731  NE  ARG A1663      26.315  -4.283  10.601  1.00  0.00           N  
ATOM   2732  CZ  ARG A1663      25.775  -3.224  11.204  1.00  0.00           C  
ATOM   2733  NH1 ARG A1663      24.656  -3.349  11.900  1.00  0.00           N  
ATOM   2734  NH2 ARG A1663      26.313  -2.023  11.054  1.00  0.00           N  
ATOM   2735  N   ALA A1664      30.365  -8.388  10.486  1.00  0.00           N  
ATOM   2736  CA  ALA A1664      31.348  -9.434  10.225  1.00  0.00           C  
ATOM   2737  C   ALA A1664      31.478 -10.221  11.516  1.00  0.00           C  
ATOM   2738  O   ALA A1664      30.753  -9.967  12.487  1.00  0.00           O  
ATOM   2739  CB  ALA A1664      32.696  -8.856   9.809  1.00  0.00           C  
ATOM   2740  N   MET A1665      32.409 -11.160  11.548  1.00  0.00           N  
ATOM   2741  CA  MET A1665      32.561 -11.977  12.729  1.00  0.00           C  
ATOM   2742  C   MET A1665      34.025 -12.148  13.076  1.00  0.00           C  
ATOM   2743  O   MET A1665      34.840 -12.558  12.229  1.00  0.00           O  
ATOM   2744  CB  MET A1665      31.922 -13.337  12.477  1.00  0.00           C  
ATOM   2745  CG  MET A1665      30.498 -13.267  11.909  1.00  0.00           C  
ATOM   2746  SD  MET A1665      29.245 -13.407  13.165  1.00  0.00           S  
ATOM   2747  CE  MET A1665      30.091 -14.593  14.187  1.00  0.00           C  
ATOM   2748  N   ALA A1666      34.359 -11.786  14.309  1.00  0.00           N  
ATOM   2749  CA  ALA A1666      35.719 -11.909  14.804  1.00  0.00           C  
ATOM   2750  C   ALA A1666      35.664 -12.361  16.251  1.00  0.00           C  
ATOM   2751  O   ALA A1666      34.589 -12.421  16.864  1.00  0.00           O  
ATOM   2752  CB  ALA A1666      36.452 -10.592  14.691  1.00  0.00           C  
ATOM   2753  N   VAL A1667      36.826 -12.714  16.779  1.00  0.00           N  
ATOM   2754  CA  VAL A1667      36.964 -13.167  18.153  1.00  0.00           C  
ATOM   2755  C   VAL A1667      38.310 -12.589  18.599  1.00  0.00           C  
ATOM   2756  O   VAL A1667      39.372 -12.991  18.099  1.00  0.00           O  
ATOM   2757  CB  VAL A1667      36.910 -14.733  18.222  1.00  0.00           C  
ATOM   2758  CG1 VAL A1667      37.545 -15.254  19.508  1.00  0.00           C  
ATOM   2759  CG2 VAL A1667      35.444 -15.216  18.113  1.00  0.00           C  
ATOM   2760  N   ILE A1668      38.238 -11.554  19.437  1.00  0.00           N  
ATOM   2761  CA  ILE A1668      39.415 -10.852  19.934  1.00  0.00           C  
ATOM   2762  C   ILE A1668      40.264 -11.695  20.887  1.00  0.00           C  
ATOM   2763  O   ILE A1668      41.494 -11.700  20.792  1.00  0.00           O  
ATOM   2764  CB  ILE A1668      39.017  -9.489  20.591  1.00  0.00           C  
ATOM   2765  CG1 ILE A1668      38.569  -8.472  19.536  1.00  0.00           C  
ATOM   2766  CG2 ILE A1668      40.181  -8.892  21.339  1.00  0.00           C  
ATOM   2767  CD1 ILE A1668      37.143  -8.575  19.138  1.00  0.00           C  
ATOM   2768  N   ASP A1669      39.613 -12.369  21.829  1.00  0.00           N  
ATOM   2769  CA  ASP A1669      40.314 -13.238  22.783  1.00  0.00           C  
ATOM   2770  C   ASP A1669      39.673 -14.614  22.600  1.00  0.00           C  
ATOM   2771  O   ASP A1669      38.632 -14.929  23.206  1.00  0.00           O  
ATOM   2772  CB  ASP A1669      40.142 -12.742  24.223  1.00  0.00           C  
ATOM   2773  CG  ASP A1669      41.269 -13.202  25.136  1.00  0.00           C  
ATOM   2774  OD1 ASP A1669      41.565 -14.417  25.161  1.00  0.00           O  
ATOM   2775  OD2 ASP A1669      41.870 -12.343  25.820  1.00  0.00           O  
ATOM   2776  N   PRO A1670      40.281 -15.448  21.737  1.00  0.00           N  
ATOM   2777  CA  PRO A1670      39.794 -16.790  21.430  1.00  0.00           C  
ATOM   2778  C   PRO A1670      40.112 -17.937  22.395  1.00  0.00           C  
ATOM   2779  O   PRO A1670      41.161 -17.969  23.058  1.00  0.00           O  
ATOM   2780  CB  PRO A1670      40.399 -17.033  20.049  1.00  0.00           C  
ATOM   2781  CG  PRO A1670      41.759 -16.411  20.183  1.00  0.00           C  
ATOM   2782  CD  PRO A1670      41.467 -15.118  20.915  1.00  0.00           C  
ATOM   2783  N   VAL A1671      39.155 -18.858  22.475  1.00  0.00           N  
ATOM   2784  CA  VAL A1671      39.269 -20.083  23.264  1.00  0.00           C  
ATOM   2785  C   VAL A1671      38.628 -21.124  22.334  1.00  0.00           C  
ATOM   2786  O   VAL A1671      37.488 -20.955  21.873  1.00  0.00           O  
ATOM   2787  CB  VAL A1671      38.560 -19.991  24.654  1.00  0.00           C  
ATOM   2788  CG1 VAL A1671      37.046 -19.993  24.517  1.00  0.00           C  
ATOM   2789  CG2 VAL A1671      39.032 -21.123  25.555  1.00  0.00           C  
ATOM   2790  N   LYS A1672      39.410 -22.133  21.964  1.00  0.00           N  
ATOM   2791  CA  LYS A1672      38.940 -23.156  21.039  1.00  0.00           C  
ATOM   2792  C   LYS A1672      37.836 -24.069  21.524  1.00  0.00           C  
ATOM   2793  O   LYS A1672      38.023 -24.868  22.440  1.00  0.00           O  
ATOM   2794  CB  LYS A1672      40.101 -24.009  20.518  1.00  0.00           C  
ATOM   2795  CG  LYS A1672      39.644 -25.203  19.683  1.00  0.00           C  
ATOM   2796  CD  LYS A1672      40.787 -25.819  18.920  1.00  0.00           C  
ATOM   2797  CE  LYS A1672      41.176 -24.950  17.744  1.00  0.00           C  
ATOM   2798  NZ  LYS A1672      42.352 -25.509  17.025  1.00  0.00           N  
ATOM   2799  N   LEU A1673      36.680 -23.950  20.896  1.00  0.00           N  
ATOM   2800  CA  LEU A1673      35.568 -24.805  21.224  1.00  0.00           C  
ATOM   2801  C   LEU A1673      35.721 -25.985  20.265  1.00  0.00           C  
ATOM   2802  O   LEU A1673      36.341 -25.844  19.201  1.00  0.00           O  
ATOM   2803  CB  LEU A1673      34.271 -24.062  20.966  1.00  0.00           C  
ATOM   2804  CG  LEU A1673      32.990 -24.807  21.299  1.00  0.00           C  
ATOM   2805  CD1 LEU A1673      31.933 -23.779  21.592  1.00  0.00           C  
ATOM   2806  CD2 LEU A1673      32.557 -25.744  20.173  1.00  0.00           C  
ATOM   2807  N   VAL A1684      35.210 -27.154  20.653  1.00  0.00           N  
ATOM   2808  CA  VAL A1684      35.282 -28.353  19.809  1.00  0.00           C  
ATOM   2809  C   VAL A1684      34.054 -29.234  19.919  1.00  0.00           C  
ATOM   2810  O   VAL A1684      33.901 -29.988  20.878  1.00  0.00           O  
ATOM   2811  CB  VAL A1684      36.514 -29.231  20.115  1.00  0.00           C  
ATOM   2812  CG1 VAL A1684      37.766 -28.614  19.538  1.00  0.00           C  
ATOM   2813  CG2 VAL A1684      36.673 -29.406  21.603  1.00  0.00           C  
ATOM   2814  N   ILE A1685      33.158 -29.113  18.951  1.00  0.00           N  
ATOM   2815  CA  ILE A1685      31.957 -29.930  18.936  1.00  0.00           C  
ATOM   2816  C   ILE A1685      32.382 -31.331  18.499  1.00  0.00           C  
ATOM   2817  O   ILE A1685      32.532 -31.599  17.301  1.00  0.00           O  
ATOM   2818  CB  ILE A1685      30.892 -29.414  17.932  1.00  0.00           C  
ATOM   2819  CG1 ILE A1685      30.504 -27.978  18.241  1.00  0.00           C  
ATOM   2820  CG2 ILE A1685      29.635 -30.253  18.017  1.00  0.00           C  
ATOM   2821  CD1 ILE A1685      29.649 -27.373  17.165  1.00  0.00           C  
ATOM   2822  N   GLU A1688      32.617 -32.206  19.474  1.00  0.00           N  
ATOM   2823  CA  GLU A1688      33.001 -33.587  19.189  1.00  0.00           C  
ATOM   2824  C   GLU A1688      31.848 -34.198  18.392  1.00  0.00           C  
ATOM   2825  O   GLU A1688      32.043 -35.065  17.542  1.00  0.00           O  
ATOM   2826  CB  GLU A1688      33.213 -34.348  20.502  1.00  0.00           C  
ATOM   2827  CG  GLU A1688      34.239 -33.698  21.427  1.00  0.00           C  
ATOM   2828  CD  GLU A1688      34.113 -34.152  22.875  1.00  0.00           C  
ATOM   2829  OE1 GLU A1688      33.145 -33.737  23.551  1.00  0.00           O  
ATOM   2830  OE2 GLU A1688      34.995 -34.906  23.341  1.00  0.00           O  
ATOM   2831  N   ASN A1689      30.649 -33.685  18.655  1.00  0.00           N  
ATOM   2832  CA  ASN A1689      29.420 -34.109  17.998  1.00  0.00           C  
ATOM   2833  C   ASN A1689      29.406 -33.812  16.480  1.00  0.00           C  
ATOM   2834  O   ASN A1689      28.557 -34.331  15.751  1.00  0.00           O  
ATOM   2835  CB  ASN A1689      28.249 -33.405  18.688  1.00  0.00           C  
ATOM   2836  CG  ASN A1689      26.911 -33.852  18.172  1.00  0.00           C  
ATOM   2837  OD1 ASN A1689      26.400 -33.313  17.204  1.00  0.00           O  
ATOM   2838  ND2 ASN A1689      26.320 -34.824  18.837  1.00  0.00           N  
ATOM   2839  N   TYR A1690      30.338 -32.982  16.007  1.00  0.00           N  
ATOM   2840  CA  TYR A1690      30.400 -32.621  14.590  1.00  0.00           C  
ATOM   2841  C   TYR A1690      31.244 -33.598  13.808  1.00  0.00           C  
ATOM   2842  O   TYR A1690      32.306 -34.007  14.259  1.00  0.00           O  
ATOM   2843  CB  TYR A1690      30.976 -31.205  14.399  1.00  0.00           C  
ATOM   2844  CG  TYR A1690      30.729 -30.600  13.016  1.00  0.00           C  
ATOM   2845  CD1 TYR A1690      29.484 -30.045  12.691  1.00  0.00           C  
ATOM   2846  CD2 TYR A1690      31.729 -30.593  12.030  1.00  0.00           C  
ATOM   2847  CE1 TYR A1690      29.229 -29.501  11.425  1.00  0.00           C  
ATOM   2848  CE2 TYR A1690      31.488 -30.048  10.754  1.00  0.00           C  
ATOM   2849  CZ  TYR A1690      30.231 -29.503  10.463  1.00  0.00           C  
ATOM   2850  OH  TYR A1690      29.961 -28.951   9.226  1.00  0.00           O  
ATOM   2851  N   GLN A1691      30.768 -33.959  12.623  1.00  0.00           N  
ATOM   2852  CA  GLN A1691      31.501 -34.862  11.745  1.00  0.00           C  
ATOM   2853  C   GLN A1691      31.586 -34.242  10.343  1.00  0.00           C  
ATOM   2854  O   GLN A1691      30.610 -33.677   9.827  1.00  0.00           O  
ATOM   2855  CB  GLN A1691      30.861 -36.261  11.721  1.00  0.00           C  
ATOM   2856  CG  GLN A1691      29.743 -36.480  10.709  1.00  0.00           C  
ATOM   2857  CD  GLN A1691      28.602 -35.478  10.818  1.00  0.00           C  
ATOM   2858  OE1 GLN A1691      28.404 -34.825  11.850  1.00  0.00           O  
ATOM   2859  NE2 GLN A1691      27.859 -35.336   9.734  1.00  0.00           N  
ATOM   2860  N   GLY A1694      32.790 -34.276   9.781  1.00  0.00           N  
ATOM   2861  CA  GLY A1694      33.030 -33.717   8.463  1.00  0.00           C  
ATOM   2862  C   GLY A1694      34.228 -32.790   8.500  1.00  0.00           C  
ATOM   2863  O   GLY A1694      34.951 -32.744   9.499  1.00  0.00           O  
ATOM   2864  N   GLU A1695      34.460 -32.069   7.409  1.00  0.00           N  
ATOM   2865  CA  GLU A1695      35.574 -31.129   7.350  1.00  0.00           C  
ATOM   2866  C   GLU A1695      35.026 -29.708   7.260  1.00  0.00           C  
ATOM   2867  O   GLU A1695      35.680 -28.789   6.742  1.00  0.00           O  
ATOM   2868  CB  GLU A1695      36.503 -31.456   6.180  1.00  0.00           C  
ATOM   2869  CG  GLU A1695      37.174 -32.826   6.292  1.00  0.00           C  
ATOM   2870  CD  GLU A1695      38.169 -32.923   7.439  1.00  0.00           C  
ATOM   2871  OE1 GLU A1695      39.384 -33.008   7.158  1.00  0.00           O  
ATOM   2872  OE2 GLU A1695      37.742 -32.941   8.615  1.00  0.00           O  
ATOM   2873  N   GLY A1698      33.822 -29.552   7.806  1.00  0.00           N  
ATOM   2874  CA  GLY A1698      33.150 -28.273   7.823  1.00  0.00           C  
ATOM   2875  C   GLY A1698      32.043 -28.213   6.799  1.00  0.00           C  
ATOM   2876  O   GLY A1698      31.648 -29.242   6.244  1.00  0.00           O  
ATOM   2877  N   GLU A1708      31.553 -27.000   6.559  1.00  0.00           N  
ATOM   2878  CA  GLU A1708      30.492 -26.718   5.595  1.00  0.00           C  
ATOM   2879  C   GLU A1708      30.411 -25.198   5.476  1.00  0.00           C  
ATOM   2880  O   GLU A1708      31.336 -24.495   5.874  1.00  0.00           O  
ATOM   2881  CB  GLU A1708      29.153 -27.276   6.071  1.00  0.00           C  
ATOM   2882  CG  GLU A1708      28.529 -26.509   7.205  1.00  0.00           C  
ATOM   2883  CD  GLU A1708      27.126 -26.968   7.485  1.00  0.00           C  
ATOM   2884  OE1 GLU A1708      26.975 -27.849   8.364  1.00  0.00           O  
ATOM   2885  OE2 GLU A1708      26.182 -26.458   6.827  1.00  0.00           O  
ATOM   2886  N   MET A1716      29.306 -24.683   4.956  1.00  0.00           N  
ATOM   2887  CA  MET A1716      29.168 -23.245   4.821  1.00  0.00           C  
ATOM   2888  C   MET A1716      27.777 -22.744   5.243  1.00  0.00           C  
ATOM   2889  O   MET A1716      26.760 -23.392   4.972  1.00  0.00           O  
ATOM   2890  CB  MET A1716      29.499 -22.823   3.388  1.00  0.00           C  
ATOM   2891  CG  MET A1716      30.335 -21.574   3.317  1.00  0.00           C  
ATOM   2892  SD  MET A1716      32.027 -21.836   2.789  1.00  0.00           S  
ATOM   2893  CE  MET A1716      31.907 -21.386   1.031  1.00  0.00           C  
ATOM   2894  N   VAL A1717      27.755 -21.610   5.941  1.00  0.00           N  
ATOM   2895  CA  VAL A1717      26.521 -20.994   6.416  1.00  0.00           C  
ATOM   2896  C   VAL A1717      26.325 -19.615   5.791  1.00  0.00           C  
ATOM   2897  O   VAL A1717      27.284 -18.868   5.586  1.00  0.00           O  
ATOM   2898  CB  VAL A1717      26.506 -20.849   7.961  1.00  0.00           C  
ATOM   2899  CG1 VAL A1717      26.481 -22.219   8.619  1.00  0.00           C  
ATOM   2900  CG2 VAL A1717      27.717 -20.063   8.437  1.00  0.00           C  
ATOM   2901  N   THR A1718      25.080 -19.309   5.448  1.00  0.00           N  
ATOM   2902  CA  THR A1718      24.736 -18.026   4.858  1.00  0.00           C  
ATOM   2903  C   THR A1718      24.555 -17.017   5.987  1.00  0.00           C  
ATOM   2904  O   THR A1718      23.828 -17.277   6.955  1.00  0.00           O  
ATOM   2905  CB  THR A1718      23.435 -18.119   4.036  1.00  0.00           C  
ATOM   2906  OG1 THR A1718      23.649 -18.960   2.890  1.00  0.00           O  
ATOM   2907  CG2 THR A1718      22.976 -16.734   3.586  1.00  0.00           C  
ATOM   2908  N   MET A1719      25.227 -15.876   5.854  1.00  0.00           N  
ATOM   2909  CA  MET A1719      25.190 -14.794   6.839  1.00  0.00           C  
ATOM   2910  C   MET A1719      24.741 -13.491   6.167  1.00  0.00           C  
ATOM   2911  O   MET A1719      24.828 -13.352   4.946  1.00  0.00           O  
ATOM   2912  CB  MET A1719      26.589 -14.586   7.445  1.00  0.00           C  
ATOM   2913  CG  MET A1719      27.174 -15.801   8.138  1.00  0.00           C  
ATOM   2914  SD  MET A1719      27.595 -15.454   9.852  1.00  0.00           S  
ATOM   2915  CE  MET A1719      29.094 -16.457  10.087  1.00  0.00           C  
ATOM   2916  N   PRO A1720      24.188 -12.553   6.949  1.00  0.00           N  
ATOM   2917  CA  PRO A1720      23.766 -11.305   6.321  1.00  0.00           C  
ATOM   2918  C   PRO A1720      24.936 -10.341   6.328  1.00  0.00           C  
ATOM   2919  O   PRO A1720      25.990 -10.646   6.884  1.00  0.00           O  
ATOM   2920  CB  PRO A1720      22.668 -10.811   7.262  1.00  0.00           C  
ATOM   2921  CG  PRO A1720      22.029 -12.061   7.690  1.00  0.00           C  
ATOM   2922  CD  PRO A1720      23.221 -12.955   7.985  1.00  0.00           C  
ATOM   2923  N   ASN A1721      24.758  -9.201   5.668  1.00  0.00           N  
ATOM   2924  CA  ASN A1721      25.781  -8.167   5.652  1.00  0.00           C  
ATOM   2925  C   ASN A1721      25.336  -7.028   6.563  1.00  0.00           C  
ATOM   2926  O   ASN A1721      26.148  -6.211   6.994  1.00  0.00           O  
ATOM   2927  CB  ASN A1721      26.055  -7.680   4.238  1.00  0.00           C  
ATOM   2928  CG  ASN A1721      26.898  -8.651   3.457  1.00  0.00           C  
ATOM   2929  OD1 ASN A1721      27.663  -9.425   4.033  1.00  0.00           O  
ATOM   2930  ND2 ASN A1721      26.763  -8.628   2.138  1.00  0.00           N  
ATOM   2931  N   HIS A1722      24.042  -6.984   6.865  1.00  0.00           N  
ATOM   2932  CA  HIS A1722      23.502  -5.978   7.770  1.00  0.00           C  
ATOM   2933  C   HIS A1722      22.093  -6.372   8.187  1.00  0.00           C  
ATOM   2934  O   HIS A1722      21.137  -6.081   7.486  1.00  0.00           O  
ATOM   2935  CB  HIS A1722      23.499  -4.586   7.125  1.00  0.00           C  
ATOM   2936  CG  HIS A1722      23.167  -3.475   8.080  1.00  0.00           C  
ATOM   2937  ND1 HIS A1722      24.048  -2.456   8.369  1.00  0.00           N  
ATOM   2938  CD2 HIS A1722      22.050  -3.224   8.806  1.00  0.00           C  
ATOM   2939  CE1 HIS A1722      23.487  -1.624   9.229  1.00  0.00           C  
ATOM   2940  NE2 HIS A1722      22.275  -2.066   9.511  1.00  0.00           N  
ATOM   2941  N   PRO A1723      21.951  -7.019   9.356  1.00  0.00           N  
ATOM   2942  CA  PRO A1723      20.690  -7.482   9.930  1.00  0.00           C  
ATOM   2943  C   PRO A1723      19.433  -6.651   9.656  1.00  0.00           C  
ATOM   2944  O   PRO A1723      18.387  -7.207   9.324  1.00  0.00           O  
ATOM   2945  CB  PRO A1723      21.024  -7.551  11.409  1.00  0.00           C  
ATOM   2946  CG  PRO A1723      22.393  -8.112  11.369  1.00  0.00           C  
ATOM   2947  CD  PRO A1723      23.053  -7.273  10.301  1.00  0.00           C  
ATOM   2948  N   ASN A1724      19.507  -5.335   9.769  1.00  0.00           N  
ATOM   2949  CA  ASN A1724      18.310  -4.545   9.522  1.00  0.00           C  
ATOM   2950  C   ASN A1724      18.273  -3.953   8.120  1.00  0.00           C  
ATOM   2951  O   ASN A1724      17.450  -3.087   7.827  1.00  0.00           O  
ATOM   2952  CB  ASN A1724      18.162  -3.451  10.578  1.00  0.00           C  
ATOM   2953  CG  ASN A1724      18.068  -4.007  11.997  1.00  0.00           C  
ATOM   2954  OD1 ASN A1724      18.624  -5.063  12.303  1.00  0.00           O  
ATOM   2955  ND2 ASN A1724      17.389  -3.277  12.876  1.00  0.00           N  
ATOM   2956  N   LYS A1725      19.146  -4.453   7.252  1.00  0.00           N  
ATOM   2957  CA  LYS A1725      19.251  -3.994   5.865  1.00  0.00           C  
ATOM   2958  C   LYS A1725      19.612  -5.167   4.967  1.00  0.00           C  
ATOM   2959  O   LYS A1725      20.743  -5.264   4.494  1.00  0.00           O  
ATOM   2960  CB  LYS A1725      20.341  -2.926   5.715  1.00  0.00           C  
ATOM   2961  CG  LYS A1725      20.023  -1.590   6.343  1.00  0.00           C  
ATOM   2962  CD  LYS A1725      21.191  -0.647   6.201  1.00  0.00           C  
ATOM   2963  CE  LYS A1725      21.554  -0.444   4.745  1.00  0.00           C  
ATOM   2964  NZ  LYS A1725      22.581   0.627   4.596  1.00  0.00           N  
ATOM   2965  N   PRO A1726      18.641  -6.052   4.682  1.00  0.00           N  
ATOM   2966  CA  PRO A1726      18.954  -7.196   3.821  1.00  0.00           C  
ATOM   2967  C   PRO A1726      19.428  -6.836   2.411  1.00  0.00           C  
ATOM   2968  O   PRO A1726      20.191  -7.596   1.808  1.00  0.00           O  
ATOM   2969  CB  PRO A1726      17.638  -7.971   3.798  1.00  0.00           C  
ATOM   2970  CG  PRO A1726      16.622  -6.885   3.899  1.00  0.00           C  
ATOM   2971  CD  PRO A1726      17.203  -6.036   5.005  1.00  0.00           C  
ATOM   2972  N   GLU A1727      19.027  -5.672   1.899  1.00  0.00           N  
ATOM   2973  CA  GLU A1727      19.436  -5.285   0.552  1.00  0.00           C  
ATOM   2974  C   GLU A1727      20.948  -5.075   0.398  1.00  0.00           C  
ATOM   2975  O   GLU A1727      21.439  -4.769  -0.688  1.00  0.00           O  
ATOM   2976  CB  GLU A1727      18.642  -4.080   0.036  1.00  0.00           C  
ATOM   2977  CG  GLU A1727      19.252  -2.722   0.303  1.00  0.00           C  
ATOM   2978  CD  GLU A1727      18.936  -2.188   1.682  1.00  0.00           C  
ATOM   2979  OE1 GLU A1727      18.870  -2.990   2.639  1.00  0.00           O  
ATOM   2980  OE2 GLU A1727      18.754  -0.953   1.803  1.00  0.00           O  
ATOM   2981  N   MET A1728      21.685  -5.240   1.490  1.00  0.00           N  
ATOM   2982  CA  MET A1728      23.135  -5.114   1.441  1.00  0.00           C  
ATOM   2983  C   MET A1728      23.741  -6.480   1.089  1.00  0.00           C  
ATOM   2984  O   MET A1728      24.964  -6.649   1.093  1.00  0.00           O  
ATOM   2985  CB  MET A1728      23.684  -4.610   2.777  1.00  0.00           C  
ATOM   2986  CG  MET A1728      23.364  -3.154   3.082  1.00  0.00           C  
ATOM   2987  SD  MET A1728      24.129  -2.627   4.628  1.00  0.00           S  
ATOM   2988  CE  MET A1728      25.904  -2.680   4.177  1.00  0.00           C  
ATOM   2989  N   GLY A1729      22.871  -7.450   0.806  1.00  0.00           N  
ATOM   2990  CA  GLY A1729      23.309  -8.785   0.432  1.00  0.00           C  
ATOM   2991  C   GLY A1729      23.673  -9.687   1.595  1.00  0.00           C  
ATOM   2992  O   GLY A1729      23.741  -9.239   2.745  1.00  0.00           O  
ATOM   2993  N   SER A1730      23.910 -10.958   1.281  1.00  0.00           N  
ATOM   2994  CA  SER A1730      24.286 -11.974   2.265  1.00  0.00           C  
ATOM   2995  C   SER A1730      25.608 -12.603   1.831  1.00  0.00           C  
ATOM   2996  O   SER A1730      26.135 -12.267   0.763  1.00  0.00           O  
ATOM   2997  CB  SER A1730      23.211 -13.055   2.335  1.00  0.00           C  
ATOM   2998  OG  SER A1730      21.933 -12.474   2.500  1.00  0.00           O  
ATOM   2999  N   ARG A1731      26.140 -13.521   2.634  1.00  0.00           N  
ATOM   3000  CA  ARG A1731      27.402 -14.181   2.298  1.00  0.00           C  
ATOM   3001  C   ARG A1731      27.513 -15.611   2.839  1.00  0.00           C  
ATOM   3002  O   ARG A1731      26.709 -16.049   3.660  1.00  0.00           O  
ATOM   3003  CB  ARG A1731      28.601 -13.339   2.752  1.00  0.00           C  
ATOM   3004  CG  ARG A1731      28.757 -13.231   4.249  1.00  0.00           C  
ATOM   3005  CD  ARG A1731      30.049 -12.529   4.638  1.00  0.00           C  
ATOM   3006  NE  ARG A1731      30.298 -12.715   6.059  1.00  0.00           N  
ATOM   3007  CZ  ARG A1731      29.496 -12.268   7.023  1.00  0.00           C  
ATOM   3008  NH1 ARG A1731      28.392 -11.584   6.715  1.00  0.00           N  
ATOM   3009  NH2 ARG A1731      29.744 -12.588   8.292  1.00  0.00           N  
ATOM   3010  N   GLN A1732      28.527 -16.326   2.373  1.00  0.00           N  
ATOM   3011  CA  GLN A1732      28.752 -17.708   2.759  1.00  0.00           C  
ATOM   3012  C   GLN A1732      29.975 -17.774   3.674  1.00  0.00           C  
ATOM   3013  O   GLN A1732      31.044 -17.259   3.327  1.00  0.00           O  
ATOM   3014  CB  GLN A1732      28.969 -18.530   1.483  1.00  0.00           C  
ATOM   3015  CG  GLN A1732      28.434 -19.960   1.498  1.00  0.00           C  
ATOM   3016  CD  GLN A1732      26.943 -20.060   1.737  1.00  0.00           C  
ATOM   3017  OE1 GLN A1732      26.218 -19.067   1.674  1.00  0.00           O  
ATOM   3018  NE2 GLN A1732      26.475 -21.270   2.014  1.00  0.00           N  
ATOM   3019  N   VAL A1733      29.825 -18.409   4.835  1.00  0.00           N  
ATOM   3020  CA  VAL A1733      30.919 -18.520   5.805  1.00  0.00           C  
ATOM   3021  C   VAL A1733      31.123 -19.976   6.256  1.00  0.00           C  
ATOM   3022  O   VAL A1733      30.166 -20.678   6.564  1.00  0.00           O  
ATOM   3023  CB  VAL A1733      30.659 -17.605   7.036  1.00  0.00           C  
ATOM   3024  CG1 VAL A1733      31.890 -17.542   7.943  1.00  0.00           C  
ATOM   3025  CG2 VAL A1733      30.255 -16.207   6.578  1.00  0.00           C  
ATOM   3026  N   PRO A1734      32.385 -20.432   6.320  1.00  0.00           N  
ATOM   3027  CA  PRO A1734      32.735 -21.799   6.724  1.00  0.00           C  
ATOM   3028  C   PRO A1734      32.502 -22.211   8.180  1.00  0.00           C  
ATOM   3029  O   PRO A1734      33.091 -21.643   9.102  1.00  0.00           O  
ATOM   3030  CB  PRO A1734      34.215 -21.883   6.362  1.00  0.00           C  
ATOM   3031  CG  PRO A1734      34.690 -20.486   6.602  1.00  0.00           C  
ATOM   3032  CD  PRO A1734      33.597 -19.677   5.953  1.00  0.00           C  
ATOM   3033  N   PHE A1735      31.671 -23.231   8.371  1.00  0.00           N  
ATOM   3034  CA  PHE A1735      31.384 -23.761   9.698  1.00  0.00           C  
ATOM   3035  C   PHE A1735      32.252 -25.003   9.942  1.00  0.00           C  
ATOM   3036  O   PHE A1735      32.830 -25.552   9.008  1.00  0.00           O  
ATOM   3037  CB  PHE A1735      29.901 -24.137   9.823  1.00  0.00           C  
ATOM   3038  CG  PHE A1735      29.541 -24.691  11.172  1.00  0.00           C  
ATOM   3039  CD1 PHE A1735      29.646 -26.055  11.433  1.00  0.00           C  
ATOM   3040  CD2 PHE A1735      29.200 -23.837  12.216  1.00  0.00           C  
ATOM   3041  CE1 PHE A1735      29.433 -26.554  12.707  1.00  0.00           C  
ATOM   3042  CE2 PHE A1735      28.983 -24.331  13.499  1.00  0.00           C  
ATOM   3043  CZ  PHE A1735      29.103 -25.694  13.743  1.00  0.00           C  
ATOM   3044  N   SER A1736      32.365 -25.421  11.201  1.00  0.00           N  
ATOM   3045  CA  SER A1736      33.131 -26.612  11.568  1.00  0.00           C  
ATOM   3046  C   SER A1736      32.933 -27.002  13.051  1.00  0.00           C  
ATOM   3047  O   SER A1736      32.236 -26.318  13.805  1.00  0.00           O  
ATOM   3048  CB  SER A1736      34.622 -26.434  11.235  1.00  0.00           C  
ATOM   3049  OG  SER A1736      35.233 -25.488  12.091  1.00  0.00           O  
ATOM   3050  N   GLY A1737      33.515 -28.132  13.443  1.00  0.00           N  
ATOM   3051  CA  GLY A1737      33.403 -28.598  14.812  1.00  0.00           C  
ATOM   3052  C   GLY A1737      34.575 -28.143  15.654  1.00  0.00           C  
ATOM   3053  O   GLY A1737      34.731 -28.556  16.798  1.00  0.00           O  
ATOM   3054  N   GLU A1738      35.445 -27.343  15.061  1.00  0.00           N  
ATOM   3055  CA  GLU A1738      36.588 -26.811  15.778  1.00  0.00           C  
ATOM   3056  C   GLU A1738      36.601 -25.316  15.519  1.00  0.00           C  
ATOM   3057  O   GLU A1738      37.400 -24.800  14.735  1.00  0.00           O  
ATOM   3058  CB  GLU A1738      37.889 -27.464  15.321  1.00  0.00           C  
ATOM   3059  CG  GLU A1738      38.199 -28.759  16.036  1.00  0.00           C  
ATOM   3060  CD  GLU A1738      39.679 -28.898  16.339  1.00  0.00           C  
ATOM   3061  OE1 GLU A1738      40.494 -28.539  15.463  1.00  0.00           O  
ATOM   3062  OE2 GLU A1738      40.033 -29.348  17.453  1.00  0.00           O  
ATOM   3063  N   ILE A1739      35.619 -24.647  16.108  1.00  0.00           N  
ATOM   3064  CA  ILE A1739      35.466 -23.209  15.968  1.00  0.00           C  
ATOM   3065  C   ILE A1739      36.060 -22.515  17.193  1.00  0.00           C  
ATOM   3066  O   ILE A1739      36.449 -23.169  18.169  1.00  0.00           O  
ATOM   3067  CB  ILE A1739      33.975 -22.812  15.834  1.00  0.00           C  
ATOM   3068  CG1 ILE A1739      33.253 -22.991  17.164  1.00  0.00           C  
ATOM   3069  CG2 ILE A1739      33.301 -23.661  14.780  1.00  0.00           C  
ATOM   3070  CD1 ILE A1739      31.805 -22.671  17.082  1.00  0.00           C  
ATOM   3071  N   TRP A1740      36.165 -21.195  17.116  1.00  0.00           N  
ATOM   3072  CA  TRP A1740      36.679 -20.418  18.220  1.00  0.00           C  
ATOM   3073  C   TRP A1740      35.538 -19.559  18.742  1.00  0.00           C  
ATOM   3074  O   TRP A1740      34.506 -19.382  18.067  1.00  0.00           O  
ATOM   3075  CB  TRP A1740      37.773 -19.478  17.754  1.00  0.00           C  
ATOM   3076  CG  TRP A1740      38.980 -20.091  17.175  1.00  0.00           C  
ATOM   3077  CD1 TRP A1740      39.290 -20.151  15.856  1.00  0.00           C  
ATOM   3078  CD2 TRP A1740      40.159 -20.509  17.883  1.00  0.00           C  
ATOM   3079  NE1 TRP A1740      40.597 -20.539  15.690  1.00  0.00           N  
ATOM   3080  CE2 TRP A1740      41.156 -20.765  16.918  1.00  0.00           C  
ATOM   3081  CE3 TRP A1740      40.479 -20.663  19.236  1.00  0.00           C  
ATOM   3082  CZ2 TRP A1740      42.454 -21.167  17.263  1.00  0.00           C  
ATOM   3083  CZ3 TRP A1740      41.773 -21.059  19.580  1.00  0.00           C  
ATOM   3084  CH2 TRP A1740      42.741 -21.302  18.595  1.00  0.00           C  
ATOM   3085  N   ILE A1741      35.727 -19.061  19.963  1.00  0.00           N  
ATOM   3086  CA  ILE A1741      34.794 -18.148  20.622  1.00  0.00           C  
ATOM   3087  C   ILE A1741      35.618 -17.249  21.543  1.00  0.00           C  
ATOM   3088  O   ILE A1741      36.837 -17.458  21.714  1.00  0.00           O  
ATOM   3089  CB  ILE A1741      33.679 -18.858  21.445  1.00  0.00           C  
ATOM   3090  CG1 ILE A1741      34.279 -19.879  22.416  1.00  0.00           C  
ATOM   3091  CG2 ILE A1741      32.631 -19.446  20.516  1.00  0.00           C  
ATOM   3092  CD1 ILE A1741      33.332 -20.294  23.534  1.00  0.00           C  
ATOM   3093  N   ASP A1742      34.983 -16.192  22.045  1.00  0.00           N  
ATOM   3094  CA  ASP A1742      35.665 -15.285  22.952  1.00  0.00           C  
ATOM   3095  C   ASP A1742      35.430 -15.837  24.339  1.00  0.00           C  
ATOM   3096  O   ASP A1742      34.292 -16.154  24.704  1.00  0.00           O  
ATOM   3097  CB  ASP A1742      35.117 -13.860  22.861  1.00  0.00           C  
ATOM   3098  CG  ASP A1742      36.024 -12.842  23.551  1.00  0.00           C  
ATOM   3099  OD1 ASP A1742      37.150 -12.621  23.057  1.00  0.00           O  
ATOM   3100  OD2 ASP A1742      35.616 -12.266  24.583  1.00  0.00           O  
ATOM   3101  N   ARG A1743      36.511 -15.966  25.097  1.00  0.00           N  
ATOM   3102  CA  ARG A1743      36.441 -16.494  26.448  1.00  0.00           C  
ATOM   3103  C   ARG A1743      35.207 -16.003  27.201  1.00  0.00           C  
ATOM   3104  O   ARG A1743      34.317 -16.790  27.497  1.00  0.00           O  
ATOM   3105  CB  ARG A1743      37.724 -16.162  27.206  1.00  0.00           C  
ATOM   3106  CG  ARG A1743      38.956 -16.845  26.631  1.00  0.00           C  
ATOM   3107  CD  ARG A1743      40.197 -16.513  27.448  1.00  0.00           C  
ATOM   3108  NE  ARG A1743      41.404 -17.152  26.928  1.00  0.00           N  
ATOM   3109  CZ  ARG A1743      41.687 -18.444  27.067  1.00  0.00           C  
ATOM   3110  NH1 ARG A1743      40.854 -19.250  27.711  1.00  0.00           N  
ATOM   3111  NH2 ARG A1743      42.810 -18.931  26.563  1.00  0.00           N  
ATOM   3112  N   ALA A1744      35.098 -14.690  27.381  1.00  0.00           N  
ATOM   3113  CA  ALA A1744      33.974 -14.069  28.090  1.00  0.00           C  
ATOM   3114  C   ALA A1744      32.583 -14.609  27.774  1.00  0.00           C  
ATOM   3115  O   ALA A1744      31.642 -14.358  28.519  1.00  0.00           O  
ATOM   3116  CB  ALA A1744      33.990 -12.572  27.868  1.00  0.00           C  
ATOM   3117  N   ASP A1745      32.452 -15.300  26.647  1.00  0.00           N  
ATOM   3118  CA  ASP A1745      31.176 -15.870  26.232  1.00  0.00           C  
ATOM   3119  C   ASP A1745      30.835 -17.122  27.038  1.00  0.00           C  
ATOM   3120  O   ASP A1745      29.667 -17.367  27.355  1.00  0.00           O  
ATOM   3121  CB  ASP A1745      31.196 -16.208  24.733  1.00  0.00           C  
ATOM   3122  CG  ASP A1745      31.374 -14.976  23.845  1.00  0.00           C  
ATOM   3123  OD1 ASP A1745      30.575 -14.023  23.965  1.00  0.00           O  
ATOM   3124  OD2 ASP A1745      32.306 -14.975  23.013  1.00  0.00           O  
ATOM   3125  N   PHE A1746      31.845 -17.936  27.327  1.00  0.00           N  
ATOM   3126  CA  PHE A1746      31.650 -19.158  28.095  1.00  0.00           C  
ATOM   3127  C   PHE A1746      31.846 -18.914  29.584  1.00  0.00           C  
ATOM   3128  O   PHE A1746      32.829 -18.296  30.003  1.00  0.00           O  
ATOM   3129  CB  PHE A1746      32.617 -20.248  27.633  1.00  0.00           C  
ATOM   3130  CG  PHE A1746      32.683 -21.432  28.563  1.00  0.00           C  
ATOM   3131  CD1 PHE A1746      31.547 -22.200  28.818  1.00  0.00           C  
ATOM   3132  CD2 PHE A1746      33.879 -21.772  29.197  1.00  0.00           C  
ATOM   3133  CE1 PHE A1746      31.604 -23.289  29.694  1.00  0.00           C  
ATOM   3134  CE2 PHE A1746      33.944 -22.859  30.071  1.00  0.00           C  
ATOM   3135  CZ  PHE A1746      32.810 -23.616  30.320  1.00  0.00           C  
ATOM   3136  N   ARG A1747      30.947 -19.476  30.382  1.00  0.00           N  
ATOM   3137  CA  ARG A1747      31.007 -19.344  31.831  1.00  0.00           C  
ATOM   3138  C   ARG A1747      30.599 -20.689  32.431  1.00  0.00           C  
ATOM   3139  O   ARG A1747      29.579 -21.268  32.050  1.00  0.00           O  
ATOM   3140  CB  ARG A1747      30.056 -18.242  32.307  1.00  0.00           C  
ATOM   3141  CG  ARG A1747      30.477 -17.565  33.609  1.00  0.00           C  
ATOM   3142  CD  ARG A1747      31.700 -16.666  33.430  1.00  0.00           C  
ATOM   3143  NE  ARG A1747      31.350 -15.283  33.098  1.00  0.00           N  
ATOM   3144  CZ  ARG A1747      32.142 -14.442  32.432  1.00  0.00           C  
ATOM   3145  NH1 ARG A1747      33.338 -14.835  32.009  1.00  0.00           N  
ATOM   3146  NH2 ARG A1747      31.754 -13.192  32.217  1.00  0.00           N  
ATOM   3147  N   GLU A1748      31.420 -21.212  33.335  1.00  0.00           N  
ATOM   3148  CA  GLU A1748      31.110 -22.489  33.963  1.00  0.00           C  
ATOM   3149  C   GLU A1748      29.915 -22.375  34.895  1.00  0.00           C  
ATOM   3150  O   GLU A1748      29.240 -23.361  35.162  1.00  0.00           O  
ATOM   3151  CB  GLU A1748      32.308 -23.018  34.749  1.00  0.00           C  
ATOM   3152  CG  GLU A1748      33.496 -23.410  33.897  1.00  0.00           C  
ATOM   3153  CD  GLU A1748      34.584 -24.100  34.696  1.00  0.00           C  
ATOM   3154  OE1 GLU A1748      34.465 -25.317  34.937  1.00  0.00           O  
ATOM   3155  OE2 GLU A1748      35.560 -23.426  35.081  1.00  0.00           O  
ATOM   3156  N   GLU A1749      29.626 -21.159  35.341  1.00  0.00           N  
ATOM   3157  CA  GLU A1749      28.536 -20.915  36.277  1.00  0.00           C  
ATOM   3158  C   GLU A1749      28.045 -19.469  36.207  1.00  0.00           C  
ATOM   3159  O   GLU A1749      28.267 -18.781  35.220  1.00  0.00           O  
ATOM   3160  CB  GLU A1749      29.037 -21.204  37.699  1.00  0.00           C  
ATOM   3161  CG  GLU A1749      30.579 -21.152  37.902  1.00  0.00           C  
ATOM   3162  CD  GLU A1749      31.278 -19.916  37.299  1.00  0.00           C  
ATOM   3163  OE1 GLU A1749      30.712 -18.802  37.331  1.00  0.00           O  
ATOM   3164  OE2 GLU A1749      32.415 -20.062  36.793  1.00  0.00           O  
ATOM   3165  N   ALA A1750      27.362 -19.037  37.264  1.00  0.00           N  
ATOM   3166  CA  ALA A1750      26.864 -17.667  37.432  1.00  0.00           C  
ATOM   3167  C   ALA A1750      25.521 -17.220  36.855  1.00  0.00           C  
ATOM   3168  O   ALA A1750      25.096 -17.652  35.789  1.00  0.00           O  
ATOM   3169  CB  ALA A1750      27.961 -16.643  37.076  1.00  0.00           C  
ATOM   3170  N   ASN A1751      24.891 -16.337  37.632  1.00  0.00           N  
ATOM   3171  CA  ASN A1751      23.606 -15.665  37.392  1.00  0.00           C  
ATOM   3172  C   ASN A1751      22.556 -16.097  36.387  1.00  0.00           C  
ATOM   3173  O   ASN A1751      22.820 -16.779  35.408  1.00  0.00           O  
ATOM   3174  CB  ASN A1751      23.822 -14.158  37.236  1.00  0.00           C  
ATOM   3175  CG  ASN A1751      25.222 -13.810  36.778  1.00  0.00           C  
ATOM   3176  OD1 ASN A1751      25.874 -12.953  37.368  1.00  0.00           O  
ATOM   3177  ND2 ASN A1751      25.706 -14.494  35.747  1.00  0.00           N  
ATOM   3178  N   LYS A1752      21.357 -15.575  36.617  1.00  0.00           N  
ATOM   3179  CA  LYS A1752      20.194 -15.855  35.786  1.00  0.00           C  
ATOM   3180  C   LYS A1752      20.030 -14.824  34.657  1.00  0.00           C  
ATOM   3181  O   LYS A1752      19.086 -14.901  33.864  1.00  0.00           O  
ATOM   3182  CB  LYS A1752      18.916 -15.899  36.646  1.00  0.00           C  
ATOM   3183  CG  LYS A1752      18.930 -16.895  37.819  1.00  0.00           C  
ATOM   3184  CD  LYS A1752      19.736 -16.372  39.013  1.00  0.00           C  
ATOM   3185  CE  LYS A1752      19.536 -17.228  40.257  1.00  0.00           C  
ATOM   3186  NZ  LYS A1752      18.117 -17.231  40.729  1.00  0.00           N  
ATOM   3187  N   GLN A1753      20.916 -13.831  34.620  1.00  0.00           N  
ATOM   3188  CA  GLN A1753      20.863 -12.809  33.576  1.00  0.00           C  
ATOM   3189  C   GLN A1753      21.888 -13.104  32.489  1.00  0.00           C  
ATOM   3190  O   GLN A1753      21.677 -12.780  31.317  1.00  0.00           O  
ATOM   3191  CB  GLN A1753      21.121 -11.421  34.153  1.00  0.00           C  
ATOM   3192  CG  GLN A1753      19.878 -10.691  34.622  1.00  0.00           C  
ATOM   3193  CD  GLN A1753      20.169  -9.237  34.937  1.00  0.00           C  
ATOM   3194  OE1 GLN A1753      19.893  -8.347  34.135  1.00  0.00           O  
ATOM   3195  NE2 GLN A1753      20.769  -8.994  36.096  1.00  0.00           N  
ATOM   3196  N   TYR A1754      23.004 -13.703  32.903  1.00  0.00           N  
ATOM   3197  CA  TYR A1754      24.098 -14.069  32.007  1.00  0.00           C  
ATOM   3198  C   TYR A1754      23.538 -14.882  30.842  1.00  0.00           C  
ATOM   3199  O   TYR A1754      23.288 -16.075  30.963  1.00  0.00           O  
ATOM   3200  CB  TYR A1754      25.133 -14.881  32.789  1.00  0.00           C  
ATOM   3201  CG  TYR A1754      26.386 -15.208  32.032  1.00  0.00           C  
ATOM   3202  CD1 TYR A1754      27.478 -14.354  32.067  1.00  0.00           C  
ATOM   3203  CD2 TYR A1754      26.480 -16.373  31.273  1.00  0.00           C  
ATOM   3204  CE1 TYR A1754      28.632 -14.648  31.361  1.00  0.00           C  
ATOM   3205  CE2 TYR A1754      27.628 -16.680  30.565  1.00  0.00           C  
ATOM   3206  CZ  TYR A1754      28.703 -15.813  30.610  1.00  0.00           C  
ATOM   3207  OH  TYR A1754      29.841 -16.100  29.894  1.00  0.00           O  
ATOM   3208  N   LYS A1755      23.347 -14.219  29.712  1.00  0.00           N  
ATOM   3209  CA  LYS A1755      22.780 -14.854  28.536  1.00  0.00           C  
ATOM   3210  C   LYS A1755      23.741 -15.636  27.635  1.00  0.00           C  
ATOM   3211  O   LYS A1755      23.362 -16.022  26.534  1.00  0.00           O  
ATOM   3212  CB  LYS A1755      22.030 -13.811  27.707  1.00  0.00           C  
ATOM   3213  CG  LYS A1755      22.872 -12.585  27.356  1.00  0.00           C  
ATOM   3214  CD  LYS A1755      22.308 -11.803  26.166  1.00  0.00           C  
ATOM   3215  CE  LYS A1755      22.684 -12.448  24.837  1.00  0.00           C  
ATOM   3216  NZ  LYS A1755      24.164 -12.566  24.661  1.00  0.00           N  
ATOM   3217  N   ARG A1756      24.969 -15.881  28.075  1.00  0.00           N  
ATOM   3218  CA  ARG A1756      25.903 -16.618  27.229  1.00  0.00           C  
ATOM   3219  C   ARG A1756      26.064 -18.097  27.583  1.00  0.00           C  
ATOM   3220  O   ARG A1756      25.161 -18.696  28.167  1.00  0.00           O  
ATOM   3221  CB  ARG A1756      27.239 -15.892  27.154  1.00  0.00           C  
ATOM   3222  CG  ARG A1756      27.210 -14.716  26.206  1.00  0.00           C  
ATOM   3223  CD  ARG A1756      28.323 -13.745  26.500  1.00  0.00           C  
ATOM   3224  NE  ARG A1756      28.145 -13.117  27.804  1.00  0.00           N  
ATOM   3225  CZ  ARG A1756      29.098 -12.457  28.454  1.00  0.00           C  
ATOM   3226  NH1 ARG A1756      30.311 -12.330  27.927  1.00  0.00           N  
ATOM   3227  NH2 ARG A1756      28.839 -11.925  29.638  1.00  0.00           N  
ATOM   3228  N   LEU A1757      27.199 -18.694  27.228  1.00  0.00           N  
ATOM   3229  CA  LEU A1757      27.395 -20.116  27.497  1.00  0.00           C  
ATOM   3230  C   LEU A1757      27.696 -20.461  28.949  1.00  0.00           C  
ATOM   3231  O   LEU A1757      28.532 -19.829  29.601  1.00  0.00           O  
ATOM   3232  CB  LEU A1757      28.455 -20.724  26.569  1.00  0.00           C  
ATOM   3233  CG  LEU A1757      28.388 -22.248  26.425  1.00  0.00           C  
ATOM   3234  CD1 LEU A1757      26.961 -22.682  26.126  1.00  0.00           C  
ATOM   3235  CD2 LEU A1757      29.331 -22.717  25.335  1.00  0.00           C  
ATOM   3236  N   VAL A1759      26.983 -21.477  29.427  1.00  0.00           N  
ATOM   3237  CA  VAL A1759      27.087 -22.002  30.786  1.00  0.00           C  
ATOM   3238  C   VAL A1759      27.575 -23.450  30.685  1.00  0.00           C  
ATOM   3239  O   VAL A1759      27.259 -24.143  29.716  1.00  0.00           O  
ATOM   3240  CB  VAL A1759      25.704 -21.994  31.464  1.00  0.00           C  
ATOM   3241  CG1 VAL A1759      25.784 -22.610  32.856  1.00  0.00           C  
ATOM   3242  CG2 VAL A1759      25.159 -20.571  31.517  1.00  0.00           C  
ATOM   3243  N   LEU A1760      28.270 -23.935  31.708  1.00  0.00           N  
ATOM   3244  CA  LEU A1760      28.784 -25.301  31.682  1.00  0.00           C  
ATOM   3245  C   LEU A1760      27.722 -26.402  31.679  1.00  0.00           C  
ATOM   3246  O   LEU A1760      28.040 -27.569  31.910  1.00  0.00           O  
ATOM   3247  CB  LEU A1760      29.787 -25.526  32.818  1.00  0.00           C  
ATOM   3248  CG  LEU A1760      30.798 -26.668  32.644  1.00  0.00           C  
ATOM   3249  CD1 LEU A1760      31.489 -26.578  31.285  1.00  0.00           C  
ATOM   3250  CD2 LEU A1760      31.820 -26.631  33.770  1.00  0.00           C  
ATOM   3251  N   GLY A1761      26.475 -26.042  31.391  1.00  0.00           N  
ATOM   3252  CA  GLY A1761      25.418 -27.034  31.337  1.00  0.00           C  
ATOM   3253  C   GLY A1761      24.235 -26.584  30.504  1.00  0.00           C  
ATOM   3254  O   GLY A1761      23.125 -27.097  30.661  1.00  0.00           O  
ATOM   3255  N   LYS A1762      24.473 -25.675  29.567  1.00  0.00           N  
ATOM   3256  CA  LYS A1762      23.384 -25.152  28.746  1.00  0.00           C  
ATOM   3257  C   LYS A1762      23.823 -24.857  27.297  1.00  0.00           C  
ATOM   3258  O   LYS A1762      24.967 -25.126  26.916  1.00  0.00           O  
ATOM   3259  CB  LYS A1762      22.795 -23.911  29.457  1.00  0.00           C  
ATOM   3260  CG  LYS A1762      21.571 -23.253  28.827  1.00  0.00           C  
ATOM   3261  CD  LYS A1762      20.393 -24.193  28.662  1.00  0.00           C  
ATOM   3262  CE  LYS A1762      19.276 -23.480  27.909  1.00  0.00           C  
ATOM   3263  NZ  LYS A1762      18.104 -24.339  27.563  1.00  0.00           N  
ATOM   3264  N   GLU A1763      22.876 -24.386  26.488  1.00  0.00           N  
ATOM   3265  CA  GLU A1763      23.092 -24.054  25.085  1.00  0.00           C  
ATOM   3266  C   GLU A1763      23.234 -22.545  24.826  1.00  0.00           C  
ATOM   3267  O   GLU A1763      23.179 -21.732  25.749  1.00  0.00           O  
ATOM   3268  CB  GLU A1763      21.914 -24.595  24.256  1.00  0.00           C  
ATOM   3269  CG  GLU A1763      20.500 -24.136  24.720  1.00  0.00           C  
ATOM   3270  CD  GLU A1763      20.100 -22.704  24.287  1.00  0.00           C  
ATOM   3271  OE1 GLU A1763      19.680 -22.512  23.124  1.00  0.00           O  
ATOM   3272  OE2 GLU A1763      20.166 -21.770  25.119  1.00  0.00           O  
ATOM   3273  N   VAL A1764      23.423 -22.204  23.552  1.00  0.00           N  
ATOM   3274  CA  VAL A1764      23.525 -20.831  23.047  1.00  0.00           C  
ATOM   3275  C   VAL A1764      23.553 -20.930  21.534  1.00  0.00           C  
ATOM   3276  O   VAL A1764      24.140 -21.867  20.983  1.00  0.00           O  
ATOM   3277  CB  VAL A1764      24.814 -20.083  23.471  1.00  0.00           C  
ATOM   3278  CG1 VAL A1764      24.621 -19.400  24.801  1.00  0.00           C  
ATOM   3279  CG2 VAL A1764      26.005 -21.017  23.482  1.00  0.00           C  
ATOM   3280  N   ARG A1765      22.897 -19.993  20.859  1.00  0.00           N  
ATOM   3281  CA  ARG A1765      22.885 -19.991  19.405  1.00  0.00           C  
ATOM   3282  C   ARG A1765      24.167 -19.365  18.886  1.00  0.00           C  
ATOM   3283  O   ARG A1765      24.450 -18.202  19.172  1.00  0.00           O  
ATOM   3284  CB  ARG A1765      21.682 -19.210  18.863  1.00  0.00           C  
ATOM   3285  CG  ARG A1765      21.540 -19.259  17.335  1.00  0.00           C  
ATOM   3286  CD  ARG A1765      21.615 -20.705  16.817  1.00  0.00           C  
ATOM   3287  NE  ARG A1765      20.826 -20.951  15.610  1.00  0.00           N  
ATOM   3288  CZ  ARG A1765      19.528 -21.246  15.603  1.00  0.00           C  
ATOM   3289  NH1 ARG A1765      18.843 -21.333  16.735  1.00  0.00           N  
ATOM   3290  NH2 ARG A1765      18.904 -21.461  14.458  1.00  0.00           N  
ATOM   3291  N   LEU A1795      24.997 -20.157  18.218  1.00  0.00           N  
ATOM   3292  CA  LEU A1795      26.205 -19.606  17.638  1.00  0.00           C  
ATOM   3293  C   LEU A1795      25.689 -18.640  16.566  1.00  0.00           C  
ATOM   3294  O   LEU A1795      24.547 -18.762  16.109  1.00  0.00           O  
ATOM   3295  CB  LEU A1795      27.051 -20.699  16.995  1.00  0.00           C  
ATOM   3296  CG  LEU A1795      27.875 -21.639  17.874  1.00  0.00           C  
ATOM   3297  CD1 LEU A1795      28.596 -22.638  16.983  1.00  0.00           C  
ATOM   3298  CD2 LEU A1795      28.876 -20.856  18.685  1.00  0.00           C  
ATOM   3299  N   ARG A1796      26.518 -17.685  16.165  1.00  0.00           N  
ATOM   3300  CA  ARG A1796      26.116 -16.690  15.174  1.00  0.00           C  
ATOM   3301  C   ARG A1796      25.774 -17.300  13.822  1.00  0.00           C  
ATOM   3302  O   ARG A1796      26.552 -18.085  13.274  1.00  0.00           O  
ATOM   3303  CB  ARG A1796      27.217 -15.635  15.016  1.00  0.00           C  
ATOM   3304  CG  ARG A1796      26.736 -14.189  14.994  1.00  0.00           C  
ATOM   3305  CD  ARG A1796      25.992 -13.869  13.714  1.00  0.00           C  
ATOM   3306  NE  ARG A1796      25.028 -12.777  13.877  1.00  0.00           N  
ATOM   3307  CZ  ARG A1796      24.042 -12.759  14.774  1.00  0.00           C  
ATOM   3308  NH1 ARG A1796      23.887 -13.778  15.612  1.00  0.00           N  
ATOM   3309  NH2 ARG A1796      23.173 -11.749  14.788  1.00  0.00           N  
ATOM   3310  N   ASN A1797      24.584 -16.962  13.322  1.00  0.00           N  
ATOM   3311  CA  ASN A1797      24.073 -17.430  12.024  1.00  0.00           C  
ATOM   3312  C   ASN A1797      24.242 -18.930  11.767  1.00  0.00           C  
ATOM   3313  O   ASN A1797      24.053 -19.395  10.636  1.00  0.00           O  
ATOM   3314  CB  ASN A1797      24.725 -16.654  10.867  1.00  0.00           C  
ATOM   3315  CG  ASN A1797      24.323 -15.193  10.829  1.00  0.00           C  
ATOM   3316  OD1 ASN A1797      25.148 -14.331  10.537  1.00  0.00           O  
ATOM   3317  ND2 ASN A1797      23.047 -14.910  11.098  1.00  0.00           N  
ATOM   3318  N   ALA A1805      24.532 -19.691  12.819  1.00  0.00           N  
ATOM   3319  CA  ALA A1805      24.749 -21.121  12.687  1.00  0.00           C  
ATOM   3320  C   ALA A1805      23.909 -21.962  13.657  1.00  0.00           C  
ATOM   3321  O   ALA A1805      22.725 -21.674  13.870  1.00  0.00           O  
ATOM   3322  CB  ALA A1805      26.251 -21.442  12.825  1.00  0.00           C  
ATOM   3323  N   TYR A1810      24.557 -22.956  14.271  1.00  0.00           N  
ATOM   3324  CA  TYR A1810      23.942 -23.918  15.187  1.00  0.00           C  
ATOM   3325  C   TYR A1810      23.942 -23.596  16.677  1.00  0.00           C  
ATOM   3326  O   TYR A1810      24.900 -23.025  17.202  1.00  0.00           O  
ATOM   3327  CB  TYR A1810      24.638 -25.260  14.994  1.00  0.00           C  
ATOM   3328  CG  TYR A1810      24.712 -25.679  13.550  1.00  0.00           C  
ATOM   3329  CD1 TYR A1810      23.669 -26.391  12.965  1.00  0.00           C  
ATOM   3330  CD2 TYR A1810      25.822 -25.367  12.764  1.00  0.00           C  
ATOM   3331  CE1 TYR A1810      23.723 -26.791  11.632  1.00  0.00           C  
ATOM   3332  CE2 TYR A1810      25.886 -25.760  11.424  1.00  0.00           C  
ATOM   3333  CZ  TYR A1810      24.827 -26.476  10.866  1.00  0.00           C  
ATOM   3334  OH  TYR A1810      24.849 -26.880   9.549  1.00  0.00           O  
ATOM   3335  N   VAL A1811      22.880 -24.024  17.359  1.00  0.00           N  
ATOM   3336  CA  VAL A1811      22.743 -23.847  18.809  1.00  0.00           C  
ATOM   3337  C   VAL A1811      23.610 -24.913  19.488  1.00  0.00           C  
ATOM   3338  O   VAL A1811      23.192 -26.063  19.605  1.00  0.00           O  
ATOM   3339  CB  VAL A1811      21.281 -24.092  19.295  1.00  0.00           C  
ATOM   3340  CG1 VAL A1811      21.202 -23.960  20.797  1.00  0.00           C  
ATOM   3341  CG2 VAL A1811      20.322 -23.141  18.644  1.00  0.00           C  
ATOM   3342  N   ILE A1989      24.831 -24.572  19.874  1.00  0.00           N  
ATOM   3343  CA  ILE A1989      25.660 -25.562  20.543  1.00  0.00           C  
ATOM   3344  C   ILE A1989      25.214 -25.662  21.989  1.00  0.00           C  
ATOM   3345  O   ILE A1989      24.453 -24.816  22.469  1.00  0.00           O  
ATOM   3346  CB  ILE A1989      27.152 -25.206  20.523  1.00  0.00           C  
ATOM   3347  CG1 ILE A1989      27.385 -23.834  21.153  1.00  0.00           C  
ATOM   3348  CG2 ILE A1989      27.678 -25.275  19.115  1.00  0.00           C  
ATOM   3349  CD1 ILE A1989      28.832 -23.532  21.419  1.00  0.00           C  
ATOM   3350  N   LYS A1990      25.669 -26.711  22.669  1.00  0.00           N  
ATOM   3351  CA  LYS A1990      25.350 -26.932  24.077  1.00  0.00           C  
ATOM   3352  C   LYS A1990      26.567 -27.560  24.757  1.00  0.00           C  
ATOM   3353  O   LYS A1990      26.949 -28.699  24.466  1.00  0.00           O  
ATOM   3354  CB  LYS A1990      24.123 -27.829  24.220  1.00  0.00           C  
ATOM   3355  CG  LYS A1990      23.641 -27.977  25.644  1.00  0.00           C  
ATOM   3356  CD  LYS A1990      23.577 -29.445  26.048  1.00  0.00           C  
ATOM   3357  CE  LYS A1990      22.492 -30.199  25.281  1.00  0.00           C  
ATOM   3358  NZ  LYS A1990      22.714 -31.671  25.297  1.00  0.00           N  
ATOM   3359  N   ALA A1991      27.224 -26.772  25.600  1.00  0.00           N  
ATOM   3360  CA  ALA A1991      28.411 -27.228  26.305  1.00  0.00           C  
ATOM   3361  C   ALA A1991      28.049 -28.416  27.173  1.00  0.00           C  
ATOM   3362  O   ALA A1991      26.896 -28.554  27.590  1.00  0.00           O  
ATOM   3363  CB  ALA A1991      28.991 -26.103  27.158  1.00  0.00           C  
ATOM   3364  N   GLU A1992      29.026 -29.285  27.413  1.00  0.00           N  
ATOM   3365  CA  GLU A1992      28.820 -30.468  28.240  1.00  0.00           C  
ATOM   3366  C   GLU A1992      30.128 -31.000  28.816  1.00  0.00           C  
ATOM   3367  O   GLU A1992      30.210 -32.163  29.217  1.00  0.00           O  
ATOM   3368  CB  GLU A1992      28.091 -31.559  27.445  1.00  0.00           C  
ATOM   3369  CG  GLU A1992      26.568 -31.430  27.480  1.00  0.00           C  
ATOM   3370  CD  GLU A1992      25.884 -32.113  26.316  1.00  0.00           C  
ATOM   3371  OE1 GLU A1992      26.372 -31.982  25.175  1.00  0.00           O  
ATOM   3372  OE2 GLU A1992      24.846 -32.769  26.538  1.00  0.00           O  
ATOM   3373  N   ARG A1993      31.149 -30.148  28.842  1.00  0.00           N  
ATOM   3374  CA  ARG A1993      32.458 -30.503  29.383  1.00  0.00           C  
ATOM   3375  C   ARG A1993      33.350 -29.280  29.267  1.00  0.00           C  
ATOM   3376  O   ARG A1993      32.871 -28.190  28.951  1.00  0.00           O  
ATOM   3377  CB  ARG A1993      33.086 -31.673  28.612  1.00  0.00           C  
ATOM   3378  CG  ARG A1993      33.960 -32.578  29.483  1.00  0.00           C  
ATOM   3379  CD  ARG A1993      35.332 -32.843  28.874  1.00  0.00           C  
ATOM   3380  NE  ARG A1993      35.263 -33.591  27.620  1.00  0.00           N  
ATOM   3381  CZ  ARG A1993      36.323 -33.940  26.898  1.00  0.00           C  
ATOM   3382  NH1 ARG A1993      37.545 -33.602  27.301  1.00  0.00           N  
ATOM   3383  NH2 ARG A1993      36.165 -34.629  25.775  1.00  0.00           N  
ATOM   3384  N   VAL A1994      34.641 -29.471  29.524  1.00  0.00           N  
ATOM   3385  CA  VAL A1994      35.642 -28.410  29.452  1.00  0.00           C  
ATOM   3386  C   VAL A1994      37.005 -29.060  29.728  1.00  0.00           C  
ATOM   3387  O   VAL A1994      37.125 -30.288  29.688  1.00  0.00           O  
ATOM   3388  CB  VAL A1994      35.326 -27.248  30.463  1.00  0.00           C  
ATOM   3389  CG1 VAL A1994      35.797 -27.582  31.872  1.00  0.00           C  
ATOM   3390  CG2 VAL A1994      35.913 -25.940  29.980  1.00  0.00           C  
ATOM   3391  N   GLU A1995      38.017 -28.254  30.014  1.00  0.00           N  
ATOM   3392  CA  GLU A1995      39.349 -28.762  30.276  1.00  0.00           C  
ATOM   3393  C   GLU A1995      40.181 -27.520  30.522  1.00  0.00           C  
ATOM   3394  O   GLU A1995      39.879 -26.460  29.980  1.00  0.00           O  
ATOM   3395  CB  GLU A1995      39.853 -29.500  29.032  1.00  0.00           C  
ATOM   3396  CG  GLU A1995      41.079 -30.384  29.218  1.00  0.00           C  
ATOM   3397  CD  GLU A1995      41.384 -31.204  27.966  1.00  0.00           C  
ATOM   3398  OE1 GLU A1995      40.680 -32.213  27.728  1.00  0.00           O  
ATOM   3399  OE2 GLU A1995      42.314 -30.831  27.212  1.00  0.00           O  
ATOM   3400  N   LYS A2012      41.203 -27.629  31.357  1.00  0.00           N  
ATOM   3401  CA  LYS A2012      42.051 -26.484  31.654  1.00  0.00           C  
ATOM   3402  C   LYS A2012      43.502 -26.925  31.622  1.00  0.00           C  
ATOM   3403  O   LYS A2012      43.796 -28.020  31.151  1.00  0.00           O  
ATOM   3404  CB  LYS A2012      41.701 -25.895  33.028  1.00  0.00           C  
ATOM   3405  CG  LYS A2012      40.262 -25.384  33.164  1.00  0.00           C  
ATOM   3406  CD  LYS A2012      40.017 -24.786  34.547  1.00  0.00           C  
ATOM   3407  CE  LYS A2012      38.570 -24.375  34.757  1.00  0.00           C  
ATOM   3408  NZ  LYS A2012      37.654 -25.552  34.737  1.00  0.00           N  
ATOM   3409  N   ASP A2013      44.402 -26.073  32.104  1.00  0.00           N  
ATOM   3410  CA  ASP A2013      45.824 -26.396  32.129  1.00  0.00           C  
ATOM   3411  C   ASP A2013      46.362 -26.315  33.553  1.00  0.00           C  
ATOM   3412  O   ASP A2013      45.607 -26.056  34.496  1.00  0.00           O  
ATOM   3413  CB  ASP A2013      46.613 -25.436  31.226  1.00  0.00           C  
ATOM   3414  CG  ASP A2013      46.872 -24.082  31.879  1.00  0.00           C  
ATOM   3415  OD1 ASP A2013      45.907 -23.444  32.330  1.00  0.00           O  
ATOM   3416  OD2 ASP A2013      48.048 -23.661  31.951  1.00  0.00           O  
ATOM   3417  N   ALA A2014      47.684 -26.451  33.677  1.00  0.00           N  
ATOM   3418  CA  ALA A2014      48.391 -26.406  34.962  1.00  0.00           C  
ATOM   3419  C   ALA A2014      48.018 -25.208  35.830  1.00  0.00           C  
ATOM   3420  O   ALA A2014      48.117 -25.273  37.053  1.00  0.00           O  
ATOM   3421  CB  ALA A2014      49.906 -26.438  34.736  1.00  0.00           C  
ATOM   3422  N   GLU A2015      47.633 -24.105  35.198  1.00  0.00           N  
ATOM   3423  CA  GLU A2015      47.240 -22.921  35.945  1.00  0.00           C  
ATOM   3424  C   GLU A2015      45.725 -22.723  35.954  1.00  0.00           C  
ATOM   3425  O   GLU A2015      45.229 -21.596  36.055  1.00  0.00           O  
ATOM   3426  CB  GLU A2015      47.956 -21.677  35.416  1.00  0.00           C  
ATOM   3427  CG  GLU A2015      49.397 -21.561  35.889  1.00  0.00           C  
ATOM   3428  CD  GLU A2015      49.917 -20.133  35.844  1.00  0.00           C  
ATOM   3429  OE1 GLU A2015      50.951 -19.897  35.182  1.00  0.00           O  
ATOM   3430  OE2 GLU A2015      49.296 -19.248  36.478  1.00  0.00           O  
ATOM   3431  N   GLY A2016      44.998 -23.833  35.854  1.00  0.00           N  
ATOM   3432  CA  GLY A2016      43.545 -23.787  35.865  1.00  0.00           C  
ATOM   3433  C   GLY A2016      42.900 -22.945  34.776  1.00  0.00           C  
ATOM   3434  O   GLY A2016      41.755 -22.511  34.929  1.00  0.00           O  
ATOM   3435  N   ASN A2017      43.636 -22.695  33.692  1.00  0.00           N  
ATOM   3436  CA  ASN A2017      43.127 -21.912  32.559  1.00  0.00           C  
ATOM   3437  C   ASN A2017      42.592 -22.867  31.515  1.00  0.00           C  
ATOM   3438  O   ASN A2017      43.291 -23.793  31.101  1.00  0.00           O  
ATOM   3439  CB  ASN A2017      44.229 -21.056  31.916  1.00  0.00           C  
ATOM   3440  CG  ASN A2017      44.559 -19.820  32.720  1.00  0.00           C  
ATOM   3441  OD1 ASN A2017      45.729 -19.482  32.903  1.00  0.00           O  
ATOM   3442  ND2 ASN A2017      43.527 -19.119  33.184  1.00  0.00           N  
ATOM   3443  N   ILE A2018      41.345 -22.656  31.112  1.00  0.00           N  
ATOM   3444  CA  ILE A2018      40.710 -23.495  30.106  1.00  0.00           C  
ATOM   3445  C   ILE A2018      41.492 -23.449  28.789  1.00  0.00           C  
ATOM   3446  O   ILE A2018      42.290 -22.529  28.556  1.00  0.00           O  
ATOM   3447  CB  ILE A2018      39.259 -23.026  29.857  1.00  0.00           C  
ATOM   3448  CG1 ILE A2018      38.447 -23.163  31.138  1.00  0.00           C  
ATOM   3449  CG2 ILE A2018      38.605 -23.813  28.728  1.00  0.00           C  
ATOM   3450  CD1 ILE A2018      36.996 -22.851  30.959  1.00  0.00           C  
ATOM   3451  N   THR A2019      41.317 -24.476  27.964  1.00  0.00           N  
ATOM   3452  CA  THR A2019      41.965 -24.527  26.661  1.00  0.00           C  
ATOM   3453  C   THR A2019      40.919 -24.897  25.600  1.00  0.00           C  
ATOM   3454  O   THR A2019      40.924 -24.350  24.493  1.00  0.00           O  
ATOM   3455  CB  THR A2019      43.186 -25.496  26.652  1.00  0.00           C  
ATOM   3456  OG1 THR A2019      42.859 -26.703  27.349  1.00  0.00           O  
ATOM   3457  CG2 THR A2019      44.396 -24.850  27.320  1.00  0.00           C  
ATOM   3458  N   THR A2020      39.974 -25.754  25.973  1.00  0.00           N  
ATOM   3459  CA  THR A2020      38.925 -26.177  25.056  1.00  0.00           C  
ATOM   3460  C   THR A2020      37.606 -26.440  25.762  1.00  0.00           C  
ATOM   3461  O   THR A2020      37.581 -26.761  26.940  1.00  0.00           O  
ATOM   3462  CB  THR A2020      39.337 -27.425  24.242  1.00  0.00           C  
ATOM   3463  OG1 THR A2020      38.163 -28.115  23.791  1.00  0.00           O  
ATOM   3464  CG2 THR A2020      40.210 -28.362  25.065  1.00  0.00           C  
ATOM   3465  N   ILE A2021      36.509 -26.310  25.031  1.00  0.00           N  
ATOM   3466  CA  ILE A2021      35.184 -26.518  25.593  1.00  0.00           C  
ATOM   3467  C   ILE A2021      34.438 -27.480  24.685  1.00  0.00           C  
ATOM   3468  O   ILE A2021      34.162 -27.171  23.525  1.00  0.00           O  
ATOM   3469  CB  ILE A2021      34.409 -25.186  25.687  1.00  0.00           C  
ATOM   3470  CG1 ILE A2021      35.151 -24.218  26.606  1.00  0.00           C  
ATOM   3471  CG2 ILE A2021      32.987 -25.419  26.183  1.00  0.00           C  
ATOM   3472  CD1 ILE A2021      35.029 -22.773  26.181  1.00  0.00           C  
ATOM   3473  N   PHE A2022      34.127 -28.653  25.219  1.00  0.00           N  
ATOM   3474  CA  PHE A2022      33.430 -29.688  24.474  1.00  0.00           C  
ATOM   3475  C   PHE A2022      31.921 -29.524  24.595  1.00  0.00           C  
ATOM   3476  O   PHE A2022      31.366 -29.497  25.701  1.00  0.00           O  
ATOM   3477  CB  PHE A2022      33.916 -31.045  24.956  1.00  0.00           C  
ATOM   3478  CG  PHE A2022      35.409 -31.149  24.983  1.00  0.00           C  
ATOM   3479  CD1 PHE A2022      36.139 -30.549  25.999  1.00  0.00           C  
ATOM   3480  CD2 PHE A2022      36.093 -31.792  23.964  1.00  0.00           C  
ATOM   3481  CE1 PHE A2022      37.532 -30.587  26.000  1.00  0.00           C  
ATOM   3482  CE2 PHE A2022      37.490 -31.835  23.955  1.00  0.00           C  
ATOM   3483  CZ  PHE A2022      38.209 -31.229  24.977  1.00  0.00           C  
ATOM   3484  N   CYS A2023      31.265 -29.417  23.443  1.00  0.00           N  
ATOM   3485  CA  CYS A2023      29.825 -29.199  23.374  1.00  0.00           C  
ATOM   3486  C   CYS A2023      29.229 -29.953  22.186  1.00  0.00           C  
ATOM   3487  O   CYS A2023      29.966 -30.492  21.358  1.00  0.00           O  
ATOM   3488  CB  CYS A2023      29.585 -27.704  23.196  1.00  0.00           C  
ATOM   3489  SG  CYS A2023      30.839 -26.683  24.022  1.00  0.00           S  
ATOM   3490  N   THR A2024      27.902 -29.977  22.086  1.00  0.00           N  
ATOM   3491  CA  THR A2024      27.237 -30.674  20.984  1.00  0.00           C  
ATOM   3492  C   THR A2024      26.283 -29.793  20.171  1.00  0.00           C  
ATOM   3493  O   THR A2024      25.319 -29.232  20.712  1.00  0.00           O  
ATOM   3494  CB  THR A2024      26.483 -31.925  21.487  1.00  0.00           C  
ATOM   3495  OG1 THR A2024      25.528 -31.551  22.496  1.00  0.00           O  
ATOM   3496  CG2 THR A2024      27.471 -32.939  22.063  1.00  0.00           C  
ATOM   3497  N   TYR A2025      26.562 -29.679  18.870  1.00  0.00           N  
ATOM   3498  CA  TYR A2025      25.742 -28.865  17.973  1.00  0.00           C  
ATOM   3499  C   TYR A2025      24.435 -29.556  17.629  1.00  0.00           C  
ATOM   3500  O   TYR A2025      24.404 -30.759  17.366  1.00  0.00           O  
ATOM   3501  CB  TYR A2025      26.500 -28.497  16.676  1.00  0.00           C  
ATOM   3502  CG  TYR A2025      26.569 -29.571  15.590  1.00  0.00           C  
ATOM   3503  CD1 TYR A2025      27.183 -30.798  15.826  1.00  0.00           C  
ATOM   3504  CD2 TYR A2025      26.033 -29.346  14.319  1.00  0.00           C  
ATOM   3505  CE1 TYR A2025      27.264 -31.777  14.832  1.00  0.00           C  
ATOM   3506  CE2 TYR A2025      26.113 -30.319  13.313  1.00  0.00           C  
ATOM   3507  CZ  TYR A2025      26.733 -31.537  13.581  1.00  0.00           C  
ATOM   3508  OH  TYR A2025      26.847 -32.511  12.606  1.00  0.00           O  
ATOM   3509  N   ASP A2026      23.346 -28.808  17.692  1.00  0.00           N  
ATOM   3510  CA  ASP A2026      22.061 -29.365  17.344  1.00  0.00           C  
ATOM   3511  C   ASP A2026      22.143 -29.595  15.846  1.00  0.00           C  
ATOM   3512  O   ASP A2026      22.444 -28.679  15.092  1.00  0.00           O  
ATOM   3513  CB  ASP A2026      20.947 -28.375  17.669  1.00  0.00           C  
ATOM   3514  CG  ASP A2026      19.571 -28.910  17.329  1.00  0.00           C  
ATOM   3515  OD1 ASP A2026      19.319 -29.200  16.137  1.00  0.00           O  
ATOM   3516  OD2 ASP A2026      18.735 -29.031  18.254  1.00  0.00           O  
ATOM   3517  N   ALA A2027      21.908 -30.834  15.435  1.00  0.00           N  
ATOM   3518  CA  ALA A2027      21.947 -31.219  14.031  1.00  0.00           C  
ATOM   3519  C   ALA A2027      21.332 -30.126  13.177  1.00  0.00           C  
ATOM   3520  O   ALA A2027      21.936 -29.689  12.200  1.00  0.00           O  
ATOM   3521  CB  ALA A2027      21.203 -32.542  13.824  1.00  0.00           C  
ATOM   3522  N   ASP A2039      20.126 -29.695  13.539  1.00  0.00           N  
ATOM   3523  CA  ASP A2039      19.488 -28.623  12.797  1.00  0.00           C  
ATOM   3524  C   ASP A2039      18.980 -27.484  13.647  1.00  0.00           C  
ATOM   3525  O   ASP A2039      18.008 -27.620  14.387  1.00  0.00           O  
ATOM   3526  CB  ASP A2039      18.357 -29.110  11.896  1.00  0.00           C  
ATOM   3527  CG  ASP A2039      17.838 -28.002  10.983  1.00  0.00           C  
ATOM   3528  OD1 ASP A2039      18.365 -27.864   9.852  1.00  0.00           O  
ATOM   3529  OD2 ASP A2039      16.936 -27.243  11.413  1.00  0.00           O  
ATOM   3530  N   THR A2040      19.652 -26.353  13.491  1.00  0.00           N  
ATOM   3531  CA  THR A2040      19.338 -25.109  14.162  1.00  0.00           C  
ATOM   3532  C   THR A2040      20.044 -24.073  13.313  1.00  0.00           C  
ATOM   3533  O   THR A2040      21.245 -23.863  13.461  1.00  0.00           O  
ATOM   3534  CB  THR A2040      19.903 -25.067  15.585  1.00  0.00           C  
ATOM   3535  OG1 THR A2040      21.123 -25.818  15.643  1.00  0.00           O  
ATOM   3536  CG2 THR A2040      18.896 -25.623  16.577  1.00  0.00           C  
ATOM   3537  N   LEU A2041      19.319 -23.548  12.327  1.00  0.00           N  
ATOM   3538  CA  LEU A2041      19.838 -22.539  11.401  1.00  0.00           C  
ATOM   3539  C   LEU A2041      18.778 -22.146  10.376  1.00  0.00           C  
ATOM   3540  O   LEU A2041      17.612 -21.947  10.721  1.00  0.00           O  
ATOM   3541  CB  LEU A2041      21.099 -23.032  10.675  1.00  0.00           C  
ATOM   3542  CG  LEU A2041      21.007 -24.241   9.744  1.00  0.00           C  
ATOM   3543  CD1 LEU A2041      22.269 -24.331   8.902  1.00  0.00           C  
ATOM   3544  CD2 LEU A2041      20.803 -25.513  10.535  1.00  0.00           C  
ATOM   3545  N   GLY A2086      21.084 -17.795  24.983  1.00  0.00           N  
ATOM   3546  CA  GLY A2086      21.528 -16.576  24.325  1.00  0.00           C  
ATOM   3547  C   GLY A2086      22.243 -16.806  23.001  1.00  0.00           C  
ATOM   3548  O   GLY A2086      22.315 -17.938  22.509  1.00  0.00           O  
ATOM   3549  N   VAL A2087      22.784 -15.731  22.429  1.00  0.00           N  
ATOM   3550  CA  VAL A2087      23.487 -15.789  21.146  1.00  0.00           C  
ATOM   3551  C   VAL A2087      24.941 -15.413  21.373  1.00  0.00           C  
ATOM   3552  O   VAL A2087      25.267 -14.772  22.367  1.00  0.00           O  
ATOM   3553  CB  VAL A2087      22.900 -14.756  20.121  1.00  0.00           C  
ATOM   3554  CG1 VAL A2087      23.413 -15.053  18.725  1.00  0.00           C  
ATOM   3555  CG2 VAL A2087      21.360 -14.734  20.142  1.00  0.00           C  
ATOM   3556  N   ILE A2088      25.823 -15.889  20.504  1.00  0.00           N  
ATOM   3557  CA  ILE A2088      27.243 -15.539  20.576  1.00  0.00           C  
ATOM   3558  C   ILE A2088      27.825 -15.452  19.140  1.00  0.00           C  
ATOM   3559  O   ILE A2088      27.114 -15.672  18.165  1.00  0.00           O  
ATOM   3560  CB  ILE A2088      28.093 -16.469  21.546  1.00  0.00           C  
ATOM   3561  CG1 ILE A2088      28.569 -17.758  20.864  1.00  0.00           C  
ATOM   3562  CG2 ILE A2088      27.289 -16.822  22.795  1.00  0.00           C  
ATOM   3563  CD1 ILE A2088      29.612 -18.533  21.686  1.00  0.00           C  
ATOM   3564  N   HIS A2089      29.094 -15.100  19.002  1.00  0.00           N  
ATOM   3565  CA  HIS A2089      29.699 -14.963  17.682  1.00  0.00           C  
ATOM   3566  C   HIS A2089      30.965 -15.820  17.597  1.00  0.00           C  
ATOM   3567  O   HIS A2089      31.703 -15.934  18.581  1.00  0.00           O  
ATOM   3568  CB  HIS A2089      30.003 -13.481  17.415  1.00  0.00           C  
ATOM   3569  CG  HIS A2089      30.895 -12.852  18.439  1.00  0.00           C  
ATOM   3570  ND1 HIS A2089      32.259 -12.730  18.266  1.00  0.00           N  
ATOM   3571  CD2 HIS A2089      30.623 -12.335  19.658  1.00  0.00           C  
ATOM   3572  CE1 HIS A2089      32.788 -12.166  19.336  1.00  0.00           C  
ATOM   3573  NE2 HIS A2089      31.817 -11.916  20.196  1.00  0.00           N  
ATOM   3574  N   TRP A2090      31.262 -16.358  16.417  1.00  0.00           N  
ATOM   3575  CA  TRP A2090      32.416 -17.247  16.271  1.00  0.00           C  
ATOM   3576  C   TRP A2090      33.252 -17.112  14.989  1.00  0.00           C  
ATOM   3577  O   TRP A2090      32.988 -16.257  14.139  1.00  0.00           O  
ATOM   3578  CB  TRP A2090      31.903 -18.683  16.361  1.00  0.00           C  
ATOM   3579  CG  TRP A2090      30.845 -18.938  15.326  1.00  0.00           C  
ATOM   3580  CD1 TRP A2090      29.521 -18.583  15.392  1.00  0.00           C  
ATOM   3581  CD2 TRP A2090      31.040 -19.532  14.036  1.00  0.00           C  
ATOM   3582  NE1 TRP A2090      28.883 -18.916  14.222  1.00  0.00           N  
ATOM   3583  CE2 TRP A2090      29.788 -19.497  13.368  1.00  0.00           C  
ATOM   3584  CE3 TRP A2090      32.153 -20.090  13.375  1.00  0.00           C  
ATOM   3585  CZ2 TRP A2090      29.617 -19.994  12.068  1.00  0.00           C  
ATOM   3586  CZ3 TRP A2090      31.988 -20.584  12.088  1.00  0.00           C  
ATOM   3587  CH2 TRP A2090      30.725 -20.533  11.446  1.00  0.00           C  
ATOM   3588  N   VAL A2091      34.233 -18.014  14.871  1.00  0.00           N  
ATOM   3589  CA  VAL A2091      35.161 -18.126  13.738  1.00  0.00           C  
ATOM   3590  C   VAL A2091      35.744 -19.554  13.735  1.00  0.00           C  
ATOM   3591  O   VAL A2091      36.359 -19.970  14.722  1.00  0.00           O  
ATOM   3592  CB  VAL A2091      36.364 -17.131  13.849  1.00  0.00           C  
ATOM   3593  CG1 VAL A2091      37.447 -17.493  12.840  1.00  0.00           C  
ATOM   3594  CG2 VAL A2091      35.908 -15.704  13.609  1.00  0.00           C  
ATOM   3595  N   SER A2092      35.519 -20.311  12.659  1.00  0.00           N  
ATOM   3596  CA  SER A2092      36.058 -21.672  12.541  1.00  0.00           C  
ATOM   3597  C   SER A2092      37.584 -21.617  12.478  1.00  0.00           C  
ATOM   3598  O   SER A2092      38.149 -20.841  11.708  1.00  0.00           O  
ATOM   3599  CB  SER A2092      35.520 -22.354  11.281  1.00  0.00           C  
ATOM   3600  OG  SER A2092      36.384 -23.399  10.835  1.00  0.00           O  
ATOM   3601  N   ALA A2093      38.240 -22.483  13.241  1.00  0.00           N  
ATOM   3602  CA  ALA A2093      39.699 -22.520  13.299  1.00  0.00           C  
ATOM   3603  C   ALA A2093      40.377 -22.853  11.979  1.00  0.00           C  
ATOM   3604  O   ALA A2093      41.482 -22.378  11.702  1.00  0.00           O  
ATOM   3605  CB  ALA A2093      40.153 -23.499  14.377  1.00  0.00           C  
ATOM   3606  N   ALA A2094      39.726 -23.700  11.189  1.00  0.00           N  
ATOM   3607  CA  ALA A2094      40.251 -24.120   9.898  1.00  0.00           C  
ATOM   3608  C   ALA A2094      40.472 -22.926   8.976  1.00  0.00           C  
ATOM   3609  O   ALA A2094      41.555 -22.743   8.413  1.00  0.00           O  
ATOM   3610  CB  ALA A2094      39.291 -25.095   9.257  1.00  0.00           C  
ATOM   3611  N   HIS A2095      39.426 -22.121   8.832  1.00  0.00           N  
ATOM   3612  CA  HIS A2095      39.457 -20.935   7.985  1.00  0.00           C  
ATOM   3613  C   HIS A2095      39.365 -19.692   8.872  1.00  0.00           C  
ATOM   3614  O   HIS A2095      38.425 -18.899   8.758  1.00  0.00           O  
ATOM   3615  CB  HIS A2095      38.271 -20.943   7.016  1.00  0.00           C  
ATOM   3616  CG  HIS A2095      37.620 -22.282   6.847  1.00  0.00           C  
ATOM   3617  ND1 HIS A2095      36.933 -22.911   7.863  1.00  0.00           N  
ATOM   3618  CD2 HIS A2095      37.501 -23.082   5.762  1.00  0.00           C  
ATOM   3619  CE1 HIS A2095      36.415 -24.039   7.411  1.00  0.00           C  
ATOM   3620  NE2 HIS A2095      36.744 -24.164   6.138  1.00  0.00           N  
ATOM   3621  N   ALA A2096      40.310 -19.565   9.797  1.00  0.00           N  
ATOM   3622  CA  ALA A2096      40.348 -18.432  10.714  1.00  0.00           C  
ATOM   3623  C   ALA A2096      41.570 -17.587  10.393  1.00  0.00           C  
ATOM   3624  O   ALA A2096      42.708 -17.975  10.657  1.00  0.00           O  
ATOM   3625  CB  ALA A2096      40.405 -18.918  12.158  1.00  0.00           C  
ATOM   3626  N   LEU A2097      41.341 -16.428   9.808  1.00  0.00           N  
ATOM   3627  CA  LEU A2097      42.451 -15.574   9.465  1.00  0.00           C  
ATOM   3628  C   LEU A2097      43.080 -15.028  10.738  1.00  0.00           C  
ATOM   3629  O   LEU A2097      42.376 -14.652  11.677  1.00  0.00           O  
ATOM   3630  CB  LEU A2097      41.971 -14.426   8.558  1.00  0.00           C  
ATOM   3631  CG  LEU A2097      42.928 -13.293   8.149  1.00  0.00           C  
ATOM   3632  CD1 LEU A2097      44.031 -13.782   7.210  1.00  0.00           C  
ATOM   3633  CD2 LEU A2097      42.105 -12.199   7.487  1.00  0.00           C  
ATOM   3634  N   PRO A2098      44.414 -15.095  10.830  1.00  0.00           N  
ATOM   3635  CA  PRO A2098      45.124 -14.580  12.003  1.00  0.00           C  
ATOM   3636  C   PRO A2098      45.124 -13.043  11.874  1.00  0.00           C  
ATOM   3637  O   PRO A2098      45.939 -12.445  11.146  1.00  0.00           O  
ATOM   3638  CB  PRO A2098      46.513 -15.188  11.839  1.00  0.00           C  
ATOM   3639  CG  PRO A2098      46.194 -16.545  11.308  1.00  0.00           C  
ATOM   3640  CD  PRO A2098      45.136 -16.246  10.252  1.00  0.00           C  
ATOM   3641  N   VAL A2099      44.127 -12.445  12.522  1.00  0.00           N  
ATOM   3642  CA  VAL A2099      43.881 -11.005  12.527  1.00  0.00           C  
ATOM   3643  C   VAL A2099      44.352 -10.314  13.802  1.00  0.00           C  
ATOM   3644  O   VAL A2099      43.845 -10.616  14.877  1.00  0.00           O  
ATOM   3645  CB  VAL A2099      42.353 -10.735  12.451  1.00  0.00           C  
ATOM   3646  CG1 VAL A2099      42.065  -9.264  12.668  1.00  0.00           C  
ATOM   3647  CG2 VAL A2099      41.778 -11.209  11.130  1.00  0.00           C  
ATOM   3648  N   GLU A2100      45.286  -9.376  13.702  1.00  0.00           N  
ATOM   3649  CA  GLU A2100      45.701  -8.655  14.900  1.00  0.00           C  
ATOM   3650  C   GLU A2100      44.629  -7.615  15.117  1.00  0.00           C  
ATOM   3651  O   GLU A2100      44.282  -6.893  14.193  1.00  0.00           O  
ATOM   3652  CB  GLU A2100      47.025  -7.929  14.713  1.00  0.00           C  
ATOM   3653  CG  GLU A2100      47.335  -7.004  15.870  1.00  0.00           C  
ATOM   3654  CD  GLU A2100      48.724  -6.395  15.799  1.00  0.00           C  
ATOM   3655  OE1 GLU A2100      49.682  -7.015  16.313  1.00  0.00           O  
ATOM   3656  OE2 GLU A2100      48.867  -5.280  15.253  1.00  0.00           O  
ATOM   3657  N   ILE A2101      44.060  -7.567  16.309  1.00  0.00           N  
ATOM   3658  CA  ILE A2101      43.030  -6.577  16.591  1.00  0.00           C  
ATOM   3659  C   ILE A2101      43.575  -5.559  17.580  1.00  0.00           C  
ATOM   3660  O   ILE A2101      44.253  -5.913  18.549  1.00  0.00           O  
ATOM   3661  CB  ILE A2101      41.723  -7.222  17.100  1.00  0.00           C  
ATOM   3662  CG1 ILE A2101      41.164  -8.142  16.013  1.00  0.00           C  
ATOM   3663  CG2 ILE A2101      40.690  -6.147  17.429  1.00  0.00           C  
ATOM   3664  CD1 ILE A2101      39.904  -8.856  16.396  1.00  0.00           C  
ATOM   3665  N   ARG A2102      43.333  -4.287  17.294  1.00  0.00           N  
ATOM   3666  CA  ARG A2102      43.820  -3.219  18.145  1.00  0.00           C  
ATOM   3667  C   ARG A2102      42.683  -2.499  18.841  1.00  0.00           C  
ATOM   3668  O   ARG A2102      41.851  -1.833  18.209  1.00  0.00           O  
ATOM   3669  CB  ARG A2102      44.666  -2.258  17.329  1.00  0.00           C  
ATOM   3670  CG  ARG A2102      45.856  -2.932  16.719  1.00  0.00           C  
ATOM   3671  CD  ARG A2102      46.731  -1.960  15.998  1.00  0.00           C  
ATOM   3672  NE  ARG A2102      48.094  -2.458  15.964  1.00  0.00           N  
ATOM   3673  CZ  ARG A2102      49.161  -1.711  16.222  1.00  0.00           C  
ATOM   3674  NH1 ARG A2102      49.012  -0.424  16.516  1.00  0.00           N  
ATOM   3675  NH2 ARG A2102      50.371  -2.259  16.236  1.00  0.00           N  
ATOM   3676  N   LEU A2103      42.629  -2.685  20.151  1.00  0.00           N  
ATOM   3677  CA  LEU A2103      41.600  -2.076  20.972  1.00  0.00           C  
ATOM   3678  C   LEU A2103      42.121  -0.735  21.484  1.00  0.00           C  
ATOM   3679  O   LEU A2103      43.226  -0.656  22.016  1.00  0.00           O  
ATOM   3680  CB  LEU A2103      41.272  -3.006  22.137  1.00  0.00           C  
ATOM   3681  CG  LEU A2103      41.022  -4.464  21.752  1.00  0.00           C  
ATOM   3682  CD1 LEU A2103      40.907  -5.303  22.997  1.00  0.00           C  
ATOM   3683  CD2 LEU A2103      39.766  -4.573  20.906  1.00  0.00           C  
ATOM   3684  N   TYR A2104      41.350   0.326  21.280  1.00  0.00           N  
ATOM   3685  CA  TYR A2104      41.755   1.650  21.724  1.00  0.00           C  
ATOM   3686  C   TYR A2104      40.840   2.125  22.823  1.00  0.00           C  
ATOM   3687  O   TYR A2104      39.639   1.844  22.808  1.00  0.00           O  
ATOM   3688  CB  TYR A2104      41.716   2.640  20.559  1.00  0.00           C  
ATOM   3689  CG  TYR A2104      42.762   2.364  19.512  1.00  0.00           C  
ATOM   3690  CD1 TYR A2104      44.099   2.653  19.758  1.00  0.00           C  
ATOM   3691  CD2 TYR A2104      42.429   1.734  18.319  1.00  0.00           C  
ATOM   3692  CE1 TYR A2104      45.082   2.317  18.857  1.00  0.00           C  
ATOM   3693  CE2 TYR A2104      43.408   1.386  17.406  1.00  0.00           C  
ATOM   3694  CZ  TYR A2104      44.738   1.679  17.684  1.00  0.00           C  
ATOM   3695  OH  TYR A2104      45.746   1.317  16.809  1.00  0.00           O  
ATOM   3696  N   ASP A2105      41.402   2.911  23.730  1.00  0.00           N  
ATOM   3697  CA  ASP A2105      40.682   3.463  24.872  1.00  0.00           C  
ATOM   3698  C   ASP A2105      41.114   4.918  25.064  1.00  0.00           C  
ATOM   3699  O   ASP A2105      41.976   5.415  24.329  1.00  0.00           O  
ATOM   3700  CB  ASP A2105      41.013   2.663  26.126  1.00  0.00           C  
ATOM   3701  CG  ASP A2105      40.125   3.018  27.288  1.00  0.00           C  
ATOM   3702  OD1 ASP A2105      38.977   3.452  27.049  1.00  0.00           O  
ATOM   3703  OD2 ASP A2105      40.576   2.855  28.441  1.00  0.00           O  
ATOM   3704  N   ARG A2107      40.515   5.610  26.030  1.00  0.00           N  
ATOM   3705  CA  ARG A2107      40.871   7.001  26.256  1.00  0.00           C  
ATOM   3706  C   ARG A2107      42.351   7.128  26.576  1.00  0.00           C  
ATOM   3707  O   ARG A2107      42.901   6.357  27.368  1.00  0.00           O  
ATOM   3708  CB  ARG A2107      39.982   7.648  27.312  1.00  0.00           C  
ATOM   3709  CG  ARG A2107      39.851   6.887  28.612  1.00  0.00           C  
ATOM   3710  CD  ARG A2107      38.720   7.476  29.442  1.00  0.00           C  
ATOM   3711  NE  ARG A2107      37.517   7.664  28.629  1.00  0.00           N  
ATOM   3712  CZ  ARG A2107      36.275   7.515  29.078  1.00  0.00           C  
ATOM   3713  NH1 ARG A2107      36.064   7.179  30.348  1.00  0.00           N  
ATOM   3714  NH2 ARG A2107      35.249   7.674  28.248  1.00  0.00           N  
ATOM   3715  N   LEU A2108      42.994   8.081  25.914  1.00  0.00           N  
ATOM   3716  CA  LEU A2108      44.417   8.277  26.065  1.00  0.00           C  
ATOM   3717  C   LEU A2108      44.760   8.595  27.484  1.00  0.00           C  
ATOM   3718  O   LEU A2108      45.759   8.119  27.990  1.00  0.00           O  
ATOM   3719  CB  LEU A2108      44.924   9.394  25.146  1.00  0.00           C  
ATOM   3720  CG  LEU A2108      46.216   9.160  24.341  1.00  0.00           C  
ATOM   3721  CD1 LEU A2108      46.648  10.473  23.729  1.00  0.00           C  
ATOM   3722  CD2 LEU A2108      47.354   8.593  25.191  1.00  0.00           C  
ATOM   3723  N   PHE A2109      43.913   9.369  28.142  1.00  0.00           N  
ATOM   3724  CA  PHE A2109      44.194   9.769  29.511  1.00  0.00           C  
ATOM   3725  C   PHE A2109      43.247   9.211  30.563  1.00  0.00           C  
ATOM   3726  O   PHE A2109      42.060   9.014  30.324  1.00  0.00           O  
ATOM   3727  CB  PHE A2109      44.285  11.299  29.617  1.00  0.00           C  
ATOM   3728  CG  PHE A2109      45.392  11.899  28.798  1.00  0.00           C  
ATOM   3729  CD1 PHE A2109      46.649  12.091  29.345  1.00  0.00           C  
ATOM   3730  CD2 PHE A2109      45.177  12.260  27.478  1.00  0.00           C  
ATOM   3731  CE1 PHE A2109      47.684  12.635  28.585  1.00  0.00           C  
ATOM   3732  CE2 PHE A2109      46.198  12.804  26.713  1.00  0.00           C  
ATOM   3733  CZ  PHE A2109      47.455  12.991  27.265  1.00  0.00           C  
ATOM   3734  N   SER A2110      43.800   9.021  31.751  1.00  0.00           N  
ATOM   3735  CA  SER A2110      43.099   8.466  32.881  1.00  0.00           C  
ATOM   3736  C   SER A2110      42.242   9.468  33.643  1.00  0.00           C  
ATOM   3737  O   SER A2110      41.487   9.098  34.540  1.00  0.00           O  
ATOM   3738  CB  SER A2110      44.135   7.877  33.817  1.00  0.00           C  
ATOM   3739  OG  SER A2110      43.589   6.788  34.523  1.00  0.00           O  
ATOM   3740  N   VAL A2111      42.386  10.746  33.326  1.00  0.00           N  
ATOM   3741  CA  VAL A2111      41.626  11.782  34.005  1.00  0.00           C  
ATOM   3742  C   VAL A2111      40.930  12.652  32.957  1.00  0.00           C  
ATOM   3743  O   VAL A2111      41.545  13.045  31.967  1.00  0.00           O  
ATOM   3744  CB  VAL A2111      42.552  12.625  34.882  1.00  0.00           C  
ATOM   3745  CG1 VAL A2111      43.102  11.781  36.000  1.00  0.00           C  
ATOM   3746  CG2 VAL A2111      43.689  13.187  34.059  1.00  0.00           C  
ATOM   3747  N   PRO A2112      39.640  12.965  33.161  1.00  0.00           N  
ATOM   3748  CA  PRO A2112      38.787  13.773  32.285  1.00  0.00           C  
ATOM   3749  C   PRO A2112      39.386  15.086  31.812  1.00  0.00           C  
ATOM   3750  O   PRO A2112      39.110  15.536  30.698  1.00  0.00           O  
ATOM   3751  CB  PRO A2112      37.556  14.026  33.151  1.00  0.00           C  
ATOM   3752  CG  PRO A2112      37.505  12.845  34.029  1.00  0.00           C  
ATOM   3753  CD  PRO A2112      38.949  12.690  34.427  1.00  0.00           C  
ATOM   3754  N   ASN A2113      40.193  15.706  32.662  1.00  0.00           N  
ATOM   3755  CA  ASN A2113      40.817  16.984  32.332  1.00  0.00           C  
ATOM   3756  C   ASN A2113      42.328  16.868  32.508  1.00  0.00           C  
ATOM   3757  O   ASN A2113      42.930  17.518  33.364  1.00  0.00           O  
ATOM   3758  CB  ASN A2113      40.236  18.073  33.234  1.00  0.00           C  
ATOM   3759  CG  ASN A2113      40.845  19.426  32.985  1.00  0.00           C  
ATOM   3760  OD1 ASN A2113      41.630  19.609  32.053  1.00  0.00           O  
ATOM   3761  ND2 ASN A2113      40.501  20.389  33.830  1.00  0.00           N  
ATOM   3762  N   PRO A2121      42.962  16.027  31.686  1.00  0.00           N  
ATOM   3763  CA  PRO A2121      44.410  15.844  31.786  1.00  0.00           C  
ATOM   3764  C   PRO A2121      45.214  17.143  31.685  1.00  0.00           C  
ATOM   3765  O   PRO A2121      46.223  17.304  32.364  1.00  0.00           O  
ATOM   3766  CB  PRO A2121      44.701  14.879  30.640  1.00  0.00           C  
ATOM   3767  CG  PRO A2121      43.676  15.262  29.613  1.00  0.00           C  
ATOM   3768  CD  PRO A2121      42.436  15.467  30.427  1.00  0.00           C  
ATOM   3769  N   GLY A2122      44.731  18.083  30.875  1.00  0.00           N  
ATOM   3770  CA  GLY A2122      45.413  19.353  30.699  1.00  0.00           C  
ATOM   3771  C   GLY A2122      45.696  20.014  32.028  1.00  0.00           C  
ATOM   3772  O   GLY A2122      46.819  20.428  32.285  1.00  0.00           O  
ATOM   3773  N   ALA A2123      44.690  20.044  32.898  1.00  0.00           N  
ATOM   3774  CA  ALA A2123      44.812  20.658  34.219  1.00  0.00           C  
ATOM   3775  C   ALA A2123      45.769  19.927  35.140  1.00  0.00           C  
ATOM   3776  O   ALA A2123      46.074  20.419  36.227  1.00  0.00           O  
ATOM   3777  CB  ALA A2123      43.451  20.764  34.886  1.00  0.00           C  
ATOM   3778  N   ALA A2124      46.200  18.734  34.742  1.00  0.00           N  
ATOM   3779  CA  ALA A2124      47.124  17.968  35.567  1.00  0.00           C  
ATOM   3780  C   ALA A2124      48.463  18.685  35.626  1.00  0.00           C  
ATOM   3781  O   ALA A2124      48.810  19.448  34.722  1.00  0.00           O  
ATOM   3782  CB  ALA A2124      47.299  16.569  35.016  1.00  0.00           C  
ATOM   3783  N   ASP A2126      49.201  18.465  36.707  1.00  0.00           N  
ATOM   3784  CA  ASP A2126      50.502  19.090  36.855  1.00  0.00           C  
ATOM   3785  C   ASP A2126      51.446  18.619  35.762  1.00  0.00           C  
ATOM   3786  O   ASP A2126      52.225  19.404  35.227  1.00  0.00           O  
ATOM   3787  CB  ASP A2126      51.078  18.786  38.229  1.00  0.00           C  
ATOM   3788  CG  ASP A2126      50.293  19.446  39.336  1.00  0.00           C  
ATOM   3789  OD1 ASP A2126      49.871  20.616  39.152  1.00  0.00           O  
ATOM   3790  OD2 ASP A2126      50.092  18.793  40.381  1.00  0.00           O  
ATOM   3791  N   ASP A2127      51.364  17.330  35.440  1.00  0.00           N  
ATOM   3792  CA  ASP A2127      52.181  16.716  34.396  1.00  0.00           C  
ATOM   3793  C   ASP A2127      51.230  15.835  33.601  1.00  0.00           C  
ATOM   3794  O   ASP A2127      51.133  14.641  33.854  1.00  0.00           O  
ATOM   3795  CB  ASP A2127      53.302  15.876  35.023  1.00  0.00           C  
ATOM   3796  CG  ASP A2127      54.164  15.161  33.988  1.00  0.00           C  
ATOM   3797  OD1 ASP A2127      54.049  15.464  32.772  1.00  0.00           O  
ATOM   3798  OD2 ASP A2127      54.956  14.278  34.402  1.00  0.00           O  
ATOM   3799  N   PHE A2128      50.545  16.421  32.622  1.00  0.00           N  
ATOM   3800  CA  PHE A2128      49.575  15.674  31.831  1.00  0.00           C  
ATOM   3801  C   PHE A2128      50.090  14.340  31.325  1.00  0.00           C  
ATOM   3802  O   PHE A2128      49.321  13.398  31.212  1.00  0.00           O  
ATOM   3803  CB  PHE A2128      48.997  16.527  30.685  1.00  0.00           C  
ATOM   3804  CG  PHE A2128      49.807  16.503  29.409  1.00  0.00           C  
ATOM   3805  CD1 PHE A2128      51.025  17.186  29.318  1.00  0.00           C  
ATOM   3806  CD2 PHE A2128      49.347  15.812  28.292  1.00  0.00           C  
ATOM   3807  CE1 PHE A2128      51.775  17.177  28.130  1.00  0.00           C  
ATOM   3808  CE2 PHE A2128      50.093  15.802  27.101  1.00  0.00           C  
ATOM   3809  CZ  PHE A2128      51.312  16.488  27.026  1.00  0.00           C  
ATOM   3810  N   LEU A2129      51.397  14.248  31.078  1.00  0.00           N  
ATOM   3811  CA  LEU A2129      51.999  13.016  30.575  1.00  0.00           C  
ATOM   3812  C   LEU A2129      51.959  11.888  31.593  1.00  0.00           C  
ATOM   3813  O   LEU A2129      51.668  10.733  31.266  1.00  0.00           O  
ATOM   3814  CB  LEU A2129      53.444  13.253  30.109  1.00  0.00           C  
ATOM   3815  CG  LEU A2129      53.630  13.737  28.664  1.00  0.00           C  
ATOM   3816  CD1 LEU A2129      55.093  13.823  28.330  1.00  0.00           C  
ATOM   3817  CD2 LEU A2129      52.942  12.794  27.689  1.00  0.00           C  
ATOM   3818  N   SER A2130      52.193  12.234  32.847  1.00  0.00           N  
ATOM   3819  CA  SER A2130      52.204  11.230  33.885  1.00  0.00           C  
ATOM   3820  C   SER A2130      50.823  10.681  34.113  1.00  0.00           C  
ATOM   3821  O   SER A2130      50.667   9.741  34.880  1.00  0.00           O  
ATOM   3822  CB  SER A2130      52.750  11.808  35.186  1.00  0.00           C  
ATOM   3823  OG  SER A2130      51.863  12.768  35.726  1.00  0.00           O  
ATOM   3824  N   VAL A2131      49.819  11.259  33.458  1.00  0.00           N  
ATOM   3825  CA  VAL A2131      48.458  10.776  33.648  1.00  0.00           C  
ATOM   3826  C   VAL A2131      47.873  10.017  32.443  1.00  0.00           C  
ATOM   3827  O   VAL A2131      46.657   9.808  32.353  1.00  0.00           O  
ATOM   3828  CB  VAL A2131      47.511  11.899  34.189  1.00  0.00           C  
ATOM   3829  CG1 VAL A2131      47.103  12.863  33.095  1.00  0.00           C  
ATOM   3830  CG2 VAL A2131      46.305  11.286  34.853  1.00  0.00           C  
ATOM   3831  N   ILE A2150      48.747   9.575  31.540  1.00  0.00           N  
ATOM   3832  CA  ILE A2150      48.321   8.800  30.382  1.00  0.00           C  
ATOM   3833  C   ILE A2150      47.719   7.456  30.843  1.00  0.00           C  
ATOM   3834  O   ILE A2150      47.927   7.010  31.968  1.00  0.00           O  
ATOM   3835  CB  ILE A2150      49.499   8.564  29.398  1.00  0.00           C  
ATOM   3836  CG1 ILE A2150      50.007   9.899  28.859  1.00  0.00           C  
ATOM   3837  CG2 ILE A2150      49.057   7.746  28.201  1.00  0.00           C  
ATOM   3838  CD1 ILE A2150      51.056   9.753  27.746  1.00  0.00           C  
ATOM   3839  N   ASN A2151      46.920   6.847  29.983  1.00  0.00           N  
ATOM   3840  CA  ASN A2151      46.261   5.578  30.274  1.00  0.00           C  
ATOM   3841  C   ASN A2151      47.072   4.459  29.631  1.00  0.00           C  
ATOM   3842  O   ASN A2151      47.086   4.312  28.404  1.00  0.00           O  
ATOM   3843  CB  ASN A2151      44.842   5.601  29.694  1.00  0.00           C  
ATOM   3844  CG  ASN A2151      44.120   4.279  29.841  1.00  0.00           C  
ATOM   3845  OD1 ASN A2151      44.641   3.325  30.427  1.00  0.00           O  
ATOM   3846  ND2 ASN A2151      42.913   4.210  29.301  1.00  0.00           N  
ATOM   3847  N   PRO A2152      47.729   3.629  30.454  1.00  0.00           N  
ATOM   3848  CA  PRO A2152      48.551   2.519  29.977  1.00  0.00           C  
ATOM   3849  C   PRO A2152      47.779   1.513  29.168  1.00  0.00           C  
ATOM   3850  O   PRO A2152      48.370   0.677  28.500  1.00  0.00           O  
ATOM   3851  CB  PRO A2152      49.074   1.915  31.261  1.00  0.00           C  
ATOM   3852  CG  PRO A2152      47.961   2.137  32.182  1.00  0.00           C  
ATOM   3853  CD  PRO A2152      47.589   3.560  31.913  1.00  0.00           C  
ATOM   3854  N   GLU A2154      46.457   1.583  29.222  1.00  0.00           N  
ATOM   3855  CA  GLU A2154      45.629   0.665  28.451  1.00  0.00           C  
ATOM   3856  C   GLU A2154      44.873   1.378  27.331  1.00  0.00           C  
ATOM   3857  O   GLU A2154      43.814   0.922  26.902  1.00  0.00           O  
ATOM   3858  CB  GLU A2154      44.667  -0.089  29.374  1.00  0.00           C  
ATOM   3859  CG  GLU A2154      45.368  -1.014  30.379  1.00  0.00           C  
ATOM   3860  CD  GLU A2154      44.404  -1.648  31.372  1.00  0.00           C  
ATOM   3861  OE1 GLU A2154      43.932  -0.927  32.281  1.00  0.00           O  
ATOM   3862  OE2 GLU A2154      44.122  -2.863  31.247  1.00  0.00           O  
ATOM   3863  N   SER A2155      45.418   2.504  26.869  1.00  0.00           N  
ATOM   3864  CA  SER A2155      44.806   3.273  25.791  1.00  0.00           C  
ATOM   3865  C   SER A2155      44.829   2.427  24.517  1.00  0.00           C  
ATOM   3866  O   SER A2155      43.941   2.524  23.677  1.00  0.00           O  
ATOM   3867  CB  SER A2155      45.526   4.610  25.599  1.00  0.00           C  
ATOM   3868  OG  SER A2155      46.886   4.452  25.238  1.00  0.00           O  
ATOM   3869  N   LEU A2156      45.847   1.584  24.385  1.00  0.00           N  
ATOM   3870  CA  LEU A2156      45.961   0.670  23.253  1.00  0.00           C  
ATOM   3871  C   LEU A2156      46.330  -0.704  23.799  1.00  0.00           C  
ATOM   3872  O   LEU A2156      47.390  -0.877  24.392  1.00  0.00           O  
ATOM   3873  CB  LEU A2156      47.023   1.115  22.247  1.00  0.00           C  
ATOM   3874  CG  LEU A2156      47.495  -0.028  21.336  1.00  0.00           C  
ATOM   3875  CD1 LEU A2156      46.377  -0.534  20.436  1.00  0.00           C  
ATOM   3876  CD2 LEU A2156      48.668   0.428  20.513  1.00  0.00           C  
ATOM   3877  N   VAL A2167      45.429  -1.660  23.619  1.00  0.00           N  
ATOM   3878  CA  VAL A2167      45.621  -3.033  24.057  1.00  0.00           C  
ATOM   3879  C   VAL A2167      45.541  -3.872  22.778  1.00  0.00           C  
ATOM   3880  O   VAL A2167      44.496  -3.915  22.118  1.00  0.00           O  
ATOM   3881  CB  VAL A2167      44.553  -3.436  25.134  1.00  0.00           C  
ATOM   3882  CG1 VAL A2167      43.306  -2.579  25.012  1.00  0.00           C  
ATOM   3883  CG2 VAL A2167      44.184  -4.905  25.032  1.00  0.00           C  
ATOM   3884  N   ILE A2168      46.674  -4.456  22.389  1.00  0.00           N  
ATOM   3885  CA  ILE A2168      46.775  -5.257  21.161  1.00  0.00           C  
ATOM   3886  C   ILE A2168      46.375  -6.717  21.351  1.00  0.00           C  
ATOM   3887  O   ILE A2168      47.139  -7.525  21.888  1.00  0.00           O  
ATOM   3888  CB  ILE A2168      48.204  -5.225  20.592  1.00  0.00           C  
ATOM   3889  CG1 ILE A2168      48.698  -3.786  20.470  1.00  0.00           C  
ATOM   3890  CG2 ILE A2168      48.232  -5.882  19.241  1.00  0.00           C  
ATOM   3891  CD1 ILE A2168      50.116  -3.677  19.995  1.00  0.00           C  
ATOM   3892  N   LYS A2169      45.183  -7.059  20.895  1.00  0.00           N  
ATOM   3893  CA  LYS A2169      44.692  -8.416  21.034  1.00  0.00           C  
ATOM   3894  C   LYS A2169      44.807  -9.217  19.742  1.00  0.00           C  
ATOM   3895  O   LYS A2169      44.255  -8.825  18.714  1.00  0.00           O  
ATOM   3896  CB  LYS A2169      43.231  -8.413  21.490  1.00  0.00           C  
ATOM   3897  CG  LYS A2169      43.003  -8.043  22.938  1.00  0.00           C  
ATOM   3898  CD  LYS A2169      43.793  -8.955  23.874  1.00  0.00           C  
ATOM   3899  CE  LYS A2169      43.539  -8.634  25.354  1.00  0.00           C  
ATOM   3900  NZ  LYS A2169      44.597  -9.225  26.243  1.00  0.00           N  
ATOM   3901  N   GLN A2170      45.548 -10.321  19.791  1.00  0.00           N  
ATOM   3902  CA  GLN A2170      45.690 -11.204  18.642  1.00  0.00           C  
ATOM   3903  C   GLN A2170      44.435 -12.051  18.629  1.00  0.00           C  
ATOM   3904  O   GLN A2170      44.045 -12.582  19.664  1.00  0.00           O  
ATOM   3905  CB  GLN A2170      46.904 -12.089  18.818  1.00  0.00           C  
ATOM   3906  CG  GLN A2170      48.179 -11.310  18.812  1.00  0.00           C  
ATOM   3907  CD  GLN A2170      48.413 -10.664  17.478  1.00  0.00           C  
ATOM   3908  OE1 GLN A2170      47.525 -10.647  16.624  1.00  0.00           O  
ATOM   3909  NE2 GLN A2170      49.617 -10.146  17.272  1.00  0.00           N  
ATOM   3910  N   GLY A2171      43.796 -12.170  17.476  1.00  0.00           N  
ATOM   3911  CA  GLY A2171      42.566 -12.929  17.408  1.00  0.00           C  
ATOM   3912  C   GLY A2171      42.349 -13.637  16.091  1.00  0.00           C  
ATOM   3913  O   GLY A2171      43.286 -13.882  15.322  1.00  0.00           O  
ATOM   3914  N   PHE A2173      41.099 -13.987  15.832  1.00  0.00           N  
ATOM   3915  CA  PHE A2173      40.763 -14.697  14.617  1.00  0.00           C  
ATOM   3916  C   PHE A2173      39.472 -14.151  14.063  1.00  0.00           C  
ATOM   3917  O   PHE A2173      38.534 -13.869  14.815  1.00  0.00           O  
ATOM   3918  CB  PHE A2173      40.640 -16.208  14.895  1.00  0.00           C  
ATOM   3919  CG  PHE A2173      41.940 -16.857  15.275  1.00  0.00           C  
ATOM   3920  CD1 PHE A2173      42.877 -17.185  14.294  1.00  0.00           C  
ATOM   3921  CD2 PHE A2173      42.267 -17.062  16.616  1.00  0.00           C  
ATOM   3922  CE1 PHE A2173      44.124 -17.699  14.641  1.00  0.00           C  
ATOM   3923  CE2 PHE A2173      43.513 -17.575  16.979  1.00  0.00           C  
ATOM   3924  CZ  PHE A2173      44.445 -17.893  15.988  1.00  0.00           C  
ATOM   3925  N   ALA A2174      39.440 -13.971  12.748  1.00  0.00           N  
ATOM   3926  CA  ALA A2174      38.258 -13.450  12.074  1.00  0.00           C  
ATOM   3927  C   ALA A2174      38.005 -14.273  10.834  1.00  0.00           C  
ATOM   3928  O   ALA A2174      38.914 -14.948  10.325  1.00  0.00           O  
ATOM   3929  CB  ALA A2174      38.457 -11.979  11.697  1.00  0.00           C  
ATOM   3930  N   GLU A2175      36.774 -14.209  10.343  1.00  0.00           N  
ATOM   3931  CA  GLU A2175      36.400 -14.954   9.151  1.00  0.00           C  
ATOM   3932  C   GLU A2175      37.254 -14.672   7.891  1.00  0.00           C  
ATOM   3933  O   GLU A2175      37.716 -13.546   7.664  1.00  0.00           O  
ATOM   3934  CB  GLU A2175      34.906 -14.792   8.866  1.00  0.00           C  
ATOM   3935  CG  GLU A2175      34.390 -13.384   8.893  1.00  0.00           C  
ATOM   3936  CD  GLU A2175      32.911 -13.324   8.562  1.00  0.00           C  
ATOM   3937  OE1 GLU A2175      32.125 -12.783   9.366  1.00  0.00           O  
ATOM   3938  OE2 GLU A2175      32.529 -13.832   7.489  1.00  0.00           O  
ATOM   3939  N   PRO A2176      37.464 -15.709   7.049  1.00  0.00           N  
ATOM   3940  CA  PRO A2176      38.261 -15.547   5.830  1.00  0.00           C  
ATOM   3941  C   PRO A2176      37.805 -14.400   4.938  1.00  0.00           C  
ATOM   3942  O   PRO A2176      38.524 -14.003   4.029  1.00  0.00           O  
ATOM   3943  CB  PRO A2176      38.119 -16.911   5.143  1.00  0.00           C  
ATOM   3944  CG  PRO A2176      36.805 -17.417   5.638  1.00  0.00           C  
ATOM   3945  CD  PRO A2176      36.849 -17.051   7.085  1.00  0.00           C  
ATOM   3946  N   SER A2177      36.601 -13.890   5.184  1.00  0.00           N  
ATOM   3947  CA  SER A2177      36.057 -12.762   4.423  1.00  0.00           C  
ATOM   3948  C   SER A2177      37.007 -11.559   4.507  1.00  0.00           C  
ATOM   3949  O   SER A2177      37.395 -10.975   3.491  1.00  0.00           O  
ATOM   3950  CB  SER A2177      34.676 -12.387   4.974  1.00  0.00           C  
ATOM   3951  OG  SER A2177      34.342 -11.046   4.674  1.00  0.00           O  
ATOM   3952  N   LEU A2178      37.432 -11.263   5.731  1.00  0.00           N  
ATOM   3953  CA  LEU A2178      38.335 -10.160   6.022  1.00  0.00           C  
ATOM   3954  C   LEU A2178      39.693 -10.302   5.328  1.00  0.00           C  
ATOM   3955  O   LEU A2178      40.579  -9.451   5.469  1.00  0.00           O  
ATOM   3956  CB  LEU A2178      38.492  -9.992   7.541  1.00  0.00           C  
ATOM   3957  CG  LEU A2178      37.364  -9.287   8.323  1.00  0.00           C  
ATOM   3958  CD1 LEU A2178      37.254  -7.858   7.841  1.00  0.00           C  
ATOM   3959  CD2 LEU A2178      36.011  -9.995   8.189  1.00  0.00           C  
ATOM   3960  N   LYS A2179      39.857 -11.389   4.588  1.00  0.00           N  
ATOM   3961  CA  LYS A2179      41.071 -11.610   3.826  1.00  0.00           C  
ATOM   3962  C   LYS A2179      41.020 -10.534   2.740  1.00  0.00           C  
ATOM   3963  O   LYS A2179      42.054 -10.073   2.266  1.00  0.00           O  
ATOM   3964  CB  LYS A2179      41.057 -13.024   3.217  1.00  0.00           C  
ATOM   3965  CG  LYS A2179      42.133 -13.331   2.178  1.00  0.00           C  
ATOM   3966  CD  LYS A2179      43.531 -13.383   2.776  1.00  0.00           C  
ATOM   3967  CE  LYS A2179      43.727 -14.604   3.664  1.00  0.00           C  
ATOM   3968  NZ  LYS A2179      45.125 -14.673   4.204  1.00  0.00           N  
ATOM   3969  N   ASP A2189      39.809 -10.095   2.403  1.00  0.00           N  
ATOM   3970  CA  ASP A2189      39.609  -9.072   1.385  1.00  0.00           C  
ATOM   3971  C   ASP A2189      39.207  -7.700   1.921  1.00  0.00           C  
ATOM   3972  O   ASP A2189      38.335  -7.025   1.370  1.00  0.00           O  
ATOM   3973  CB  ASP A2189      38.591  -9.547   0.356  1.00  0.00           C  
ATOM   3974  CG  ASP A2189      39.186 -10.509  -0.644  1.00  0.00           C  
ATOM   3975  OD1 ASP A2189      40.385 -10.365  -0.976  1.00  0.00           O  
ATOM   3976  OD2 ASP A2189      38.448 -11.404  -1.103  1.00  0.00           O  
ATOM   3977  N   ALA A2228      39.829  -7.286   3.011  1.00  0.00           N  
ATOM   3978  CA  ALA A2228      39.517  -5.988   3.560  1.00  0.00           C  
ATOM   3979  C   ALA A2228      40.385  -4.966   2.824  1.00  0.00           C  
ATOM   3980  O   ALA A2228      41.381  -5.323   2.181  1.00  0.00           O  
ATOM   3981  CB  ALA A2228      39.795  -5.969   5.059  1.00  0.00           C  
ATOM   3982  N   VAL A2229      39.978  -3.701   2.893  1.00  0.00           N  
ATOM   3983  CA  VAL A2229      40.697  -2.594   2.268  1.00  0.00           C  
ATOM   3984  C   VAL A2229      40.638  -1.395   3.214  1.00  0.00           C  
ATOM   3985  O   VAL A2229      39.567  -1.069   3.742  1.00  0.00           O  
ATOM   3986  CB  VAL A2229      40.069  -2.202   0.916  1.00  0.00           C  
ATOM   3987  CG1 VAL A2229      40.335  -3.281  -0.110  1.00  0.00           C  
ATOM   3988  CG2 VAL A2229      38.568  -2.003   1.064  1.00  0.00           C  
ATOM   3989  N   ALA A2230      41.796  -0.792   3.484  1.00  0.00           N  
ATOM   3990  CA  ALA A2230      41.878   0.376   4.367  1.00  0.00           C  
ATOM   3991  C   ALA A2230      40.905   1.391   3.815  1.00  0.00           C  
ATOM   3992  O   ALA A2230      40.976   1.758   2.650  1.00  0.00           O  
ATOM   3993  CB  ALA A2230      43.285   0.948   4.371  1.00  0.00           C  
ATOM   3994  N   GLY A2231      39.959   1.797   4.640  1.00  0.00           N  
ATOM   3995  CA  GLY A2231      38.968   2.739   4.183  1.00  0.00           C  
ATOM   3996  C   GLY A2231      37.639   2.109   4.482  1.00  0.00           C  
ATOM   3997  O   GLY A2231      36.707   2.780   4.906  1.00  0.00           O  
ATOM   3998  N   LYS A2232      37.562   0.801   4.276  1.00  0.00           N  
ATOM   3999  CA  LYS A2232      36.337   0.066   4.540  1.00  0.00           C  
ATOM   4000  C   LYS A2232      36.262  -0.243   6.030  1.00  0.00           C  
ATOM   4001  O   LYS A2232      37.262  -0.640   6.646  1.00  0.00           O  
ATOM   4002  CB  LYS A2232      36.289  -1.229   3.719  1.00  0.00           C  
ATOM   4003  CG  LYS A2232      34.923  -1.910   3.735  1.00  0.00           C  
ATOM   4004  CD  LYS A2232      33.862  -0.947   3.247  1.00  0.00           C  
ATOM   4005  CE  LYS A2232      32.552  -1.118   3.988  1.00  0.00           C  
ATOM   4006  NZ  LYS A2232      31.834   0.194   4.068  1.00  0.00           N  
ATOM   4007  N   ALA A2233      35.084  -0.038   6.607  1.00  0.00           N  
ATOM   4008  CA  ALA A2233      34.882  -0.295   8.018  1.00  0.00           C  
ATOM   4009  C   ALA A2233      33.691  -1.189   8.215  1.00  0.00           C  
ATOM   4010  O   ALA A2233      32.579  -0.842   7.821  1.00  0.00           O  
ATOM   4011  CB  ALA A2233      34.670   0.993   8.765  1.00  0.00           C  
ATOM   4012  N   PHE A2234      33.932  -2.334   8.842  1.00  0.00           N  
ATOM   4013  CA  PHE A2234      32.884  -3.307   9.120  1.00  0.00           C  
ATOM   4014  C   PHE A2234      32.579  -3.280  10.614  1.00  0.00           C  
ATOM   4015  O   PHE A2234      33.363  -2.767  11.418  1.00  0.00           O  
ATOM   4016  CB  PHE A2234      33.336  -4.724   8.751  1.00  0.00           C  
ATOM   4017  CG  PHE A2234      34.385  -4.781   7.680  1.00  0.00           C  
ATOM   4018  CD1 PHE A2234      35.722  -4.532   7.985  1.00  0.00           C  
ATOM   4019  CD2 PHE A2234      34.049  -5.131   6.382  1.00  0.00           C  
ATOM   4020  CE1 PHE A2234      36.718  -4.635   7.003  1.00  0.00           C  
ATOM   4021  CE2 PHE A2234      35.035  -5.237   5.398  1.00  0.00           C  
ATOM   4022  CZ  PHE A2234      36.376  -4.988   5.711  1.00  0.00           C  
ATOM   4023  N   GLN A2235      31.430  -3.832  10.979  1.00  0.00           N  
ATOM   4024  CA  GLN A2235      31.035  -3.911  12.375  1.00  0.00           C  
ATOM   4025  C   GLN A2235      31.190  -5.352  12.838  1.00  0.00           C  
ATOM   4026  O   GLN A2235      30.352  -6.192  12.506  1.00  0.00           O  
ATOM   4027  CB  GLN A2235      29.576  -3.506  12.574  1.00  0.00           C  
ATOM   4028  CG  GLN A2235      29.153  -3.580  14.041  1.00  0.00           C  
ATOM   4029  CD  GLN A2235      27.823  -4.291  14.260  1.00  0.00           C  
ATOM   4030  OE1 GLN A2235      27.791  -5.493  14.515  1.00  0.00           O  
ATOM   4031  NE2 GLN A2235      26.722  -3.546  14.183  1.00  0.00           N  
ATOM   4032  N   PHE A2236      32.291  -5.664  13.517  1.00  0.00           N  
ATOM   4033  CA  PHE A2236      32.468  -7.004  14.036  1.00  0.00           C  
ATOM   4034  C   PHE A2236      31.337  -7.127  15.025  1.00  0.00           C  
ATOM   4035  O   PHE A2236      31.259  -6.366  15.986  1.00  0.00           O  
ATOM   4036  CB  PHE A2236      33.796  -7.147  14.740  1.00  0.00           C  
ATOM   4037  CG  PHE A2236      34.951  -7.061  13.824  1.00  0.00           C  
ATOM   4038  CD1 PHE A2236      34.758  -6.750  12.485  1.00  0.00           C  
ATOM   4039  CD2 PHE A2236      36.241  -7.278  14.292  1.00  0.00           C  
ATOM   4040  CE1 PHE A2236      35.838  -6.652  11.619  1.00  0.00           C  
ATOM   4041  CE2 PHE A2236      37.339  -7.182  13.439  1.00  0.00           C  
ATOM   4042  CZ  PHE A2236      37.136  -6.868  12.096  1.00  0.00           C  
ATOM   4043  N   GLU A2237      30.428  -8.048  14.726  1.00  0.00           N  
ATOM   4044  CA  GLU A2237      29.238  -8.296  15.522  1.00  0.00           C  
ATOM   4045  C   GLU A2237      29.515  -8.451  17.014  1.00  0.00           C  
ATOM   4046  O   GLU A2237      30.498  -9.090  17.422  1.00  0.00           O  
ATOM   4047  CB  GLU A2237      28.520  -9.530  14.972  1.00  0.00           C  
ATOM   4048  CG  GLU A2237      27.043  -9.588  15.290  1.00  0.00           C  
ATOM   4049  CD  GLU A2237      26.185  -9.753  14.049  1.00  0.00           C  
ATOM   4050  OE1 GLU A2237      26.738 -10.042  12.964  1.00  0.00           O  
ATOM   4051  OE2 GLU A2237      24.948  -9.602  14.161  1.00  0.00           O  
ATOM   4052  N   ARG A2238      28.671  -7.810  17.816  1.00  0.00           N  
ATOM   4053  CA  ARG A2238      28.761  -7.860  19.267  1.00  0.00           C  
ATOM   4054  C   ARG A2238      29.957  -7.162  19.901  1.00  0.00           C  
ATOM   4055  O   ARG A2238      29.906  -6.818  21.079  1.00  0.00           O  
ATOM   4056  CB  ARG A2238      28.700  -9.303  19.761  1.00  0.00           C  
ATOM   4057  CG  ARG A2238      27.612 -10.142  19.115  1.00  0.00           C  
ATOM   4058  CD  ARG A2238      26.907 -10.998  20.132  1.00  0.00           C  
ATOM   4059  NE  ARG A2238      27.861 -11.654  21.011  1.00  0.00           N  
ATOM   4060  CZ  ARG A2238      27.704 -11.755  22.324  1.00  0.00           C  
ATOM   4061  NH1 ARG A2238      26.622 -11.241  22.917  1.00  0.00           N  
ATOM   4062  NH2 ARG A2238      28.638 -12.365  23.039  1.00  0.00           N  
ATOM   4063  N   GLU A2239      31.047  -6.999  19.160  1.00  0.00           N  
ATOM   4064  CA  GLU A2239      32.224  -6.318  19.694  1.00  0.00           C  
ATOM   4065  C   GLU A2239      32.103  -4.802  19.479  1.00  0.00           C  
ATOM   4066  O   GLU A2239      31.527  -4.089  20.314  1.00  0.00           O  
ATOM   4067  CB  GLU A2239      33.493  -6.847  19.035  1.00  0.00           C  
ATOM   4068  CG  GLU A2239      33.756  -8.297  19.320  1.00  0.00           C  
ATOM   4069  CD  GLU A2239      34.069  -8.536  20.770  1.00  0.00           C  
ATOM   4070  OE1 GLU A2239      35.121  -8.063  21.235  1.00  0.00           O  
ATOM   4071  OE2 GLU A2239      33.262  -9.191  21.456  1.00  0.00           O  
ATOM   4072  N   GLY A2240      32.593  -4.321  18.337  1.00  0.00           N  
ATOM   4073  CA  GLY A2240      32.521  -2.902  18.045  1.00  0.00           C  
ATOM   4074  C   GLY A2240      32.386  -2.630  16.564  1.00  0.00           C  
ATOM   4075  O   GLY A2240      31.580  -3.265  15.887  1.00  0.00           O  
ATOM   4076  N   TYR A2241      33.119  -1.624  16.095  1.00  0.00           N  
ATOM   4077  CA  TYR A2241      33.158  -1.223  14.689  1.00  0.00           C  
ATOM   4078  C   TYR A2241      34.627  -1.206  14.422  1.00  0.00           C  
ATOM   4079  O   TYR A2241      35.377  -0.550  15.146  1.00  0.00           O  
ATOM   4080  CB  TYR A2241      32.608   0.180  14.498  1.00  0.00           C  
ATOM   4081  CG  TYR A2241      31.122   0.271  14.674  1.00  0.00           C  
ATOM   4082  CD1 TYR A2241      30.254  -0.198  13.683  1.00  0.00           C  
ATOM   4083  CD2 TYR A2241      30.582   0.813  15.825  1.00  0.00           C  
ATOM   4084  CE1 TYR A2241      28.878  -0.128  13.840  1.00  0.00           C  
ATOM   4085  CE2 TYR A2241      29.219   0.887  15.994  1.00  0.00           C  
ATOM   4086  CZ  TYR A2241      28.373   0.415  14.996  1.00  0.00           C  
ATOM   4087  OH  TYR A2241      27.023   0.492  15.169  1.00  0.00           O  
ATOM   4088  N   PHE A2242      35.064  -1.977  13.440  1.00  0.00           N  
ATOM   4089  CA  PHE A2242      36.488  -2.053  13.169  1.00  0.00           C  
ATOM   4090  C   PHE A2242      36.822  -1.635  11.756  1.00  0.00           C  
ATOM   4091  O   PHE A2242      35.941  -1.520  10.908  1.00  0.00           O  
ATOM   4092  CB  PHE A2242      37.011  -3.453  13.508  1.00  0.00           C  
ATOM   4093  CG  PHE A2242      36.794  -3.847  14.957  1.00  0.00           C  
ATOM   4094  CD1 PHE A2242      35.508  -3.930  15.490  1.00  0.00           C  
ATOM   4095  CD2 PHE A2242      37.876  -4.102  15.794  1.00  0.00           C  
ATOM   4096  CE1 PHE A2242      35.308  -4.253  16.818  1.00  0.00           C  
ATOM   4097  CE2 PHE A2242      37.683  -4.430  17.135  1.00  0.00           C  
ATOM   4098  CZ  PHE A2242      36.400  -4.503  17.645  1.00  0.00           C  
ATOM   4099  N   CYS A2243      38.088  -1.355  11.517  1.00  0.00           N  
ATOM   4100  CA  CYS A2243      38.514  -0.909  10.212  1.00  0.00           C  
ATOM   4101  C   CYS A2243      39.952  -1.360  10.108  1.00  0.00           C  
ATOM   4102  O   CYS A2243      40.612  -1.525  11.124  1.00  0.00           O  
ATOM   4103  CB  CYS A2243      38.432   0.623  10.148  1.00  0.00           C  
ATOM   4104  SG  CYS A2243      39.784   1.506  11.009  1.00  0.00           S  
ATOM   4105  N   LEU A2244      40.439  -1.552   8.888  1.00  0.00           N  
ATOM   4106  CA  LEU A2244      41.809  -2.009   8.644  1.00  0.00           C  
ATOM   4107  C   LEU A2244      42.837  -0.903   8.931  1.00  0.00           C  
ATOM   4108  O   LEU A2244      42.742  -0.218   9.935  1.00  0.00           O  
ATOM   4109  CB  LEU A2244      41.894  -2.494   7.190  1.00  0.00           C  
ATOM   4110  CG  LEU A2244      43.055  -3.390   6.783  1.00  0.00           C  
ATOM   4111  CD1 LEU A2244      43.015  -4.694   7.532  1.00  0.00           C  
ATOM   4112  CD2 LEU A2244      42.982  -3.614   5.298  1.00  0.00           C  
ATOM   4113  N   ASP A2245      43.857  -0.793   8.091  1.00  0.00           N  
ATOM   4114  CA  ASP A2245      44.881   0.244   8.182  1.00  0.00           C  
ATOM   4115  C   ASP A2245      45.835   0.240   9.362  1.00  0.00           C  
ATOM   4116  O   ASP A2245      46.755  -0.572   9.402  1.00  0.00           O  
ATOM   4117  CB  ASP A2245      44.259   1.649   8.016  1.00  0.00           C  
ATOM   4118  CG  ASP A2245      45.252   2.692   7.455  1.00  0.00           C  
ATOM   4119  OD1 ASP A2245      46.444   2.706   7.844  1.00  0.00           O  
ATOM   4120  OD2 ASP A2245      44.822   3.517   6.617  1.00  0.00           O  
ATOM   4121  N   SER A2246      45.671   1.221  10.252  1.00  0.00           N  
ATOM   4122  CA  SER A2246      46.534   1.428  11.413  1.00  0.00           C  
ATOM   4123  C   SER A2246      48.018   1.480  11.044  1.00  0.00           C  
ATOM   4124  O   SER A2246      48.871   1.374  11.924  1.00  0.00           O  
ATOM   4125  CB  SER A2246      46.282   0.384  12.500  1.00  0.00           C  
ATOM   4126  OG  SER A2246      45.841  -0.836  11.944  1.00  0.00           O  
ATOM   4127  N   ARG A2247      48.315   1.629   9.745  1.00  0.00           N  
ATOM   4128  CA  ARG A2247      49.691   1.704   9.223  1.00  0.00           C  
ATOM   4129  C   ARG A2247      50.430   0.355   9.298  1.00  0.00           C  
ATOM   4130  O   ARG A2247      51.597   0.257   8.909  1.00  0.00           O  
ATOM   4131  CB  ARG A2247      50.476   2.767  10.011  1.00  0.00           C  
ATOM   4132  CG  ARG A2247      51.902   3.034   9.559  1.00  0.00           C  
ATOM   4133  CD  ARG A2247      51.950   4.126   8.510  1.00  0.00           C  
ATOM   4134  NE  ARG A2247      51.212   3.745   7.315  1.00  0.00           N  
ATOM   4135  CZ  ARG A2247      50.902   4.577   6.329  1.00  0.00           C  
ATOM   4136  NH1 ARG A2247      51.266   5.849   6.389  1.00  0.00           N  
ATOM   4137  NH2 ARG A2247      50.226   4.131   5.278  1.00  0.00           N  
ATOM   4138  N   HIS A2248      49.729  -0.695   9.727  1.00  0.00           N  
ATOM   4139  CA  HIS A2248      50.355  -2.003   9.908  1.00  0.00           C  
ATOM   4140  C   HIS A2248      49.844  -3.215   9.116  1.00  0.00           C  
ATOM   4141  O   HIS A2248      50.645  -4.059   8.717  1.00  0.00           O  
ATOM   4142  CB  HIS A2248      50.350  -2.361  11.399  1.00  0.00           C  
ATOM   4143  CG  HIS A2248      50.776  -1.239  12.299  1.00  0.00           C  
ATOM   4144  ND1 HIS A2248      52.038  -0.685  12.268  1.00  0.00           N  
ATOM   4145  CD2 HIS A2248      50.111  -0.595  13.288  1.00  0.00           C  
ATOM   4146  CE1 HIS A2248      52.135   0.246  13.201  1.00  0.00           C  
ATOM   4147  NE2 HIS A2248      50.979   0.320  13.834  1.00  0.00           N  
ATOM   4148  N   SER A2249      48.536  -3.309   8.890  1.00  0.00           N  
ATOM   4149  CA  SER A2249      47.954  -4.456   8.192  1.00  0.00           C  
ATOM   4150  C   SER A2249      48.566  -4.900   6.861  1.00  0.00           C  
ATOM   4151  O   SER A2249      48.047  -4.580   5.788  1.00  0.00           O  
ATOM   4152  CB  SER A2249      46.439  -4.290   8.051  1.00  0.00           C  
ATOM   4153  OG  SER A2249      46.099  -2.976   7.665  1.00  0.00           O  
ATOM   4154  N   THR A2250      49.645  -5.677   6.939  1.00  0.00           N  
ATOM   4155  CA  THR A2250      50.315  -6.191   5.749  1.00  0.00           C  
ATOM   4156  C   THR A2250      49.450  -7.279   5.110  1.00  0.00           C  
ATOM   4157  O   THR A2250      48.306  -7.497   5.514  1.00  0.00           O  
ATOM   4158  CB  THR A2250      51.723  -6.785   6.090  1.00  0.00           C  
ATOM   4159  OG1 THR A2250      51.595  -7.988   6.863  1.00  0.00           O  
ATOM   4160  CG2 THR A2250      52.556  -5.776   6.869  1.00  0.00           C  
ATOM   4161  N   ALA A2251      49.997  -7.954   4.104  1.00  0.00           N  
ATOM   4162  CA  ALA A2251      49.284  -9.037   3.432  1.00  0.00           C  
ATOM   4163  C   ALA A2251      49.172 -10.243   4.371  1.00  0.00           C  
ATOM   4164  O   ALA A2251      48.199 -11.000   4.320  1.00  0.00           O  
ATOM   4165  CB  ALA A2251      50.016  -9.433   2.149  1.00  0.00           C  
ATOM   4166  N   GLU A2252      50.175 -10.405   5.230  1.00  0.00           N  
ATOM   4167  CA  GLU A2252      50.206 -11.509   6.178  1.00  0.00           C  
ATOM   4168  C   GLU A2252      49.385 -11.223   7.425  1.00  0.00           C  
ATOM   4169  O   GLU A2252      48.501 -12.002   7.780  1.00  0.00           O  
ATOM   4170  CB  GLU A2252      51.638 -11.830   6.613  1.00  0.00           C  
ATOM   4171  CG  GLU A2252      52.644 -11.963   5.489  1.00  0.00           C  
ATOM   4172  CD  GLU A2252      53.163 -10.620   5.023  1.00  0.00           C  
ATOM   4173  OE1 GLU A2252      53.712  -9.867   5.863  1.00  0.00           O  
ATOM   4174  OE2 GLU A2252      53.012 -10.317   3.819  1.00  0.00           O  
ATOM   4175  N   LYS A2253      49.682 -10.114   8.099  1.00  0.00           N  
ATOM   4176  CA  LYS A2253      48.971  -9.780   9.327  1.00  0.00           C  
ATOM   4177  C   LYS A2253      47.947  -8.662   9.213  1.00  0.00           C  
ATOM   4178  O   LYS A2253      48.259  -7.493   9.431  1.00  0.00           O  
ATOM   4179  CB  LYS A2253      49.967  -9.458  10.450  1.00  0.00           C  
ATOM   4180  CG  LYS A2253      49.383  -9.482  11.873  1.00  0.00           C  
ATOM   4181  CD  LYS A2253      48.921 -10.881  12.264  1.00  0.00           C  
ATOM   4182  CE  LYS A2253      48.767 -11.018  13.767  1.00  0.00           C  
ATOM   4183  NZ  LYS A2253      48.260 -12.367  14.158  1.00  0.00           N  
ATOM   4184  N   PRO A2254      46.699  -9.014   8.894  1.00  0.00           N  
ATOM   4185  CA  PRO A2254      45.653  -8.004   8.776  1.00  0.00           C  
ATOM   4186  C   PRO A2254      45.407  -7.368  10.145  1.00  0.00           C  
ATOM   4187  O   PRO A2254      44.715  -7.951  10.986  1.00  0.00           O  
ATOM   4188  CB  PRO A2254      44.426  -8.825   8.362  1.00  0.00           C  
ATOM   4189  CG  PRO A2254      45.004 -10.004   7.709  1.00  0.00           C  
ATOM   4190  CD  PRO A2254      46.158 -10.344   8.594  1.00  0.00           C  
ATOM   4191  N   VAL A2255      46.047  -6.228  10.398  1.00  0.00           N  
ATOM   4192  CA  VAL A2255      45.873  -5.492  11.651  1.00  0.00           C  
ATOM   4193  C   VAL A2255      44.578  -4.680  11.539  1.00  0.00           C  
ATOM   4194  O   VAL A2255      44.294  -4.110  10.491  1.00  0.00           O  
ATOM   4195  CB  VAL A2255      47.057  -4.533  11.905  1.00  0.00           C  
ATOM   4196  CG1 VAL A2255      46.843  -3.776  13.189  1.00  0.00           C  
ATOM   4197  CG2 VAL A2255      48.382  -5.300  11.943  1.00  0.00           C  
ATOM   4198  N   PHE A2256      43.771  -4.682  12.589  1.00  0.00           N  
ATOM   4199  CA  PHE A2256      42.516  -3.944  12.583  1.00  0.00           C  
ATOM   4200  C   PHE A2256      42.383  -2.992  13.772  1.00  0.00           C  
ATOM   4201  O   PHE A2256      42.806  -3.307  14.888  1.00  0.00           O  
ATOM   4202  CB  PHE A2256      41.324  -4.896  12.620  1.00  0.00           C  
ATOM   4203  CG  PHE A2256      41.031  -5.579  11.321  1.00  0.00           C  
ATOM   4204  CD1 PHE A2256      42.012  -6.296  10.649  1.00  0.00           C  
ATOM   4205  CD2 PHE A2256      39.738  -5.567  10.804  1.00  0.00           C  
ATOM   4206  CE1 PHE A2256      41.706  -6.999   9.483  1.00  0.00           C  
ATOM   4207  CE2 PHE A2256      39.420  -6.263   9.642  1.00  0.00           C  
ATOM   4208  CZ  PHE A2256      40.403  -6.981   8.980  1.00  0.00           C  
ATOM   4209  N   ASN A2257      41.748  -1.851  13.518  1.00  0.00           N  
ATOM   4210  CA  ASN A2257      41.491  -0.816  14.504  1.00  0.00           C  
ATOM   4211  C   ASN A2257      40.047  -0.878  14.978  1.00  0.00           C  
ATOM   4212  O   ASN A2257      39.134  -1.023  14.159  1.00  0.00           O  
ATOM   4213  CB  ASN A2257      41.712   0.542  13.869  1.00  0.00           C  
ATOM   4214  CG  ASN A2257      43.152   0.910  13.794  1.00  0.00           C  
ATOM   4215  OD1 ASN A2257      43.973   0.395  14.545  1.00  0.00           O  
ATOM   4216  ND2 ASN A2257      43.477   1.840  12.912  1.00  0.00           N  
ATOM   4217  N   ARG A2258      39.838  -0.814  16.291  1.00  0.00           N  
ATOM   4218  CA  ARG A2258      38.481  -0.804  16.833  1.00  0.00           C  
ATOM   4219  C   ARG A2258      38.093   0.662  16.908  1.00  0.00           C  
ATOM   4220  O   ARG A2258      38.557   1.387  17.794  1.00  0.00           O  
ATOM   4221  CB  ARG A2258      38.413  -1.397  18.244  1.00  0.00           C  
ATOM   4222  CG  ARG A2258      36.996  -1.349  18.833  1.00  0.00           C  
ATOM   4223  CD  ARG A2258      36.916  -1.960  20.219  1.00  0.00           C  
ATOM   4224  NE  ARG A2258      37.333  -1.039  21.273  1.00  0.00           N  
ATOM   4225  CZ  ARG A2258      37.537  -1.388  22.544  1.00  0.00           C  
ATOM   4226  NH1 ARG A2258      37.376  -2.647  22.935  1.00  0.00           N  
ATOM   4227  NH2 ARG A2258      37.860  -0.467  23.445  1.00  0.00           N  
ATOM   4228  N   THR A2259      37.302   1.116  15.947  1.00  0.00           N  
ATOM   4229  CA  THR A2259      36.876   2.505  15.923  1.00  0.00           C  
ATOM   4230  C   THR A2259      36.167   2.858  17.226  1.00  0.00           C  
ATOM   4231  O   THR A2259      36.653   3.680  18.006  1.00  0.00           O  
ATOM   4232  CB  THR A2259      35.949   2.761  14.736  1.00  0.00           C  
ATOM   4233  OG1 THR A2259      36.696   2.647  13.517  1.00  0.00           O  
ATOM   4234  CG2 THR A2259      35.334   4.120  14.832  1.00  0.00           C  
ATOM   4235  N   VAL A2260      35.049   2.191  17.479  1.00  0.00           N  
ATOM   4236  CA  VAL A2260      34.262   2.432  18.671  1.00  0.00           C  
ATOM   4237  C   VAL A2260      33.474   1.165  19.032  1.00  0.00           C  
ATOM   4238  O   VAL A2260      33.056   0.410  18.151  1.00  0.00           O  
ATOM   4239  CB  VAL A2260      33.278   3.613  18.439  1.00  0.00           C  
ATOM   4240  CG1 VAL A2260      32.243   3.254  17.376  1.00  0.00           C  
ATOM   4241  CG2 VAL A2260      32.592   4.004  19.727  1.00  0.00           C  
ATOM   4242  N   GLY A2261      33.341   0.904  20.327  1.00  0.00           N  
ATOM   4243  CA  GLY A2261      32.578  -0.242  20.777  1.00  0.00           C  
ATOM   4244  C   GLY A2261      31.101   0.116  20.786  1.00  0.00           C  
ATOM   4245  O   GLY A2261      30.743   1.286  20.640  1.00  0.00           O  
ATOM   4246  N   LEU A2262      30.238  -0.878  20.950  1.00  0.00           N  
ATOM   4247  CA  LEU A2262      28.802  -0.626  20.969  1.00  0.00           C  
ATOM   4248  C   LEU A2262      28.334  -0.218  22.361  1.00  0.00           C  
ATOM   4249  O   LEU A2262      29.102  -0.277  23.319  1.00  0.00           O  
ATOM   4250  CB  LEU A2262      28.032  -1.879  20.528  1.00  0.00           C  
ATOM   4251  CG  LEU A2262      27.955  -2.353  19.069  1.00  0.00           C  
ATOM   4252  CD1 LEU A2262      29.282  -2.937  18.556  1.00  0.00           C  
ATOM   4253  CD2 LEU A2262      26.845  -3.391  18.997  1.00  0.00           C  
ATOM   4254  N   ARG A2263      27.085   0.222  22.469  1.00  0.00           N  
ATOM   4255  CA  ARG A2263      26.535   0.584  23.765  1.00  0.00           C  
ATOM   4256  C   ARG A2263      26.433  -0.748  24.505  1.00  0.00           C  
ATOM   4257  O   ARG A2263      25.800  -1.678  24.034  1.00  0.00           O  
ATOM   4258  CB  ARG A2263      25.154   1.238  23.609  1.00  0.00           C  
ATOM   4259  CG  ARG A2263      24.568   1.740  24.930  1.00  0.00           C  
ATOM   4260  CD  ARG A2263      23.380   2.670  24.734  1.00  0.00           C  
ATOM   4261  NE  ARG A2263      22.738   3.021  26.004  1.00  0.00           N  
ATOM   4262  CZ  ARG A2263      21.630   2.446  26.481  1.00  0.00           C  
ATOM   4263  NH1 ARG A2263      21.015   1.478  25.802  1.00  0.00           N  
ATOM   4264  NH2 ARG A2263      21.133   2.833  27.652  1.00  0.00           N  
ATOM   4265  N   ASP A2264      27.090  -0.858  25.642  1.00  0.00           N  
ATOM   4266  CA  ASP A2264      27.083  -2.108  26.374  1.00  0.00           C  
ATOM   4267  C   ASP A2264      26.704  -1.845  27.815  1.00  0.00           C  
ATOM   4268  O   ASP A2264      27.574  -1.586  28.643  1.00  0.00           O  
ATOM   4269  CB  ASP A2264      28.489  -2.714  26.287  1.00  0.00           C  
ATOM   4270  CG  ASP A2264      28.606  -4.078  26.953  1.00  0.00           C  
ATOM   4271  OD1 ASP A2264      27.568  -4.721  27.243  1.00  0.00           O  
ATOM   4272  OD2 ASP A2264      29.762  -4.514  27.172  1.00  0.00           O  
ATOM   4273  N   THR A2265      25.412  -1.875  28.123  1.00  0.00           N  
ATOM   4274  CA  THR A2265      24.984  -1.630  29.501  1.00  0.00           C  
ATOM   4275  C   THR A2265      24.899  -2.903  30.353  1.00  0.00           C  
ATOM   4276  O   THR A2265      24.342  -3.924  29.933  1.00  0.00           O  
ATOM   4277  CB  THR A2265      23.642  -0.843  29.568  1.00  0.00           C  
ATOM   4278  OG1 THR A2265      22.665  -1.464  28.720  1.00  0.00           O  
ATOM   4279  CG2 THR A2265      23.851   0.617  29.148  1.00  0.00           C  
HETATM 4280  P     A A 998      46.086  27.622  14.846  1.00  0.00           P  
HETATM 4281  OP1   A A 998      46.638  26.503  14.044  1.00  0.00           O  
HETATM 4282  OP2   A A 998      46.512  27.790  16.257  1.00  0.00           O  
HETATM 4283  O5'   A A 998      44.493  27.511  14.795  1.00  0.00           O  
HETATM 4284  C5'   A A 998      43.747  28.034  13.671  1.00  0.00           C  
HETATM 4285  C4'   A A 998      42.312  28.304  14.062  1.00  0.00           C  
HETATM 4286  O4'   A A 998      41.696  27.057  14.469  1.00  0.00           O  
HETATM 4287  C3'   A A 998      42.078  29.217  15.261  1.00  0.00           C  
HETATM 4288  O3'   A A 998      42.143  30.600  14.913  1.00  0.00           O  
HETATM 4289  C2'   A A 998      40.665  28.826  15.697  1.00  0.00           C  
HETATM 4290  O2'   A A 998      39.633  29.428  14.931  1.00  0.00           O  
HETATM 4291  C1'   A A 998      40.673  27.321  15.425  1.00  0.00           C  
HETATM 4292  N9    A A 998      40.919  26.519  16.622  1.00  0.00           N  
HETATM 4293  C8    A A 998      42.115  26.087  17.125  1.00  0.00           C  
HETATM 4294  N7    A A 998      42.003  25.367  18.211  1.00  0.00           N  
HETATM 4295  C5    A A 998      40.639  25.329  18.443  1.00  0.00           C  
HETATM 4296  C6    A A 998      39.870  24.717  19.443  1.00  0.00           C  
HETATM 4297  N6    A A 998      40.395  23.998  20.449  1.00  0.00           N  
HETATM 4298  N1    A A 998      38.527  24.871  19.381  1.00  0.00           N  
HETATM 4299  C2    A A 998      38.011  25.592  18.381  1.00  0.00           C  
HETATM 4300  N3    A A 998      38.632  26.211  17.387  1.00  0.00           N  
HETATM 4301  C4    A A 998      39.960  26.038  17.475  1.00  0.00           C  
TER
END
