# Supplementary material for: Backbone Brackets and Arginine Tweezers delineate Class I and Class II aminoacyl tRNA synthetases
Source: PLoS Comput Biol. 2018 Apr 16;14(4):e1006101. doi: 10.1371/journal.pcbi.1006101 (PMC5919687; doi:10.1371/journal.pcbi.1006101)
Supplement: S11 File — All structures of Class I aaRS with residues renumbered according to the MSA. (GZ) [file pcbi.1006101.s023.tar.gz › 1f4l_A_renum.pdb]

ATOM      1  N   ALA A 244     -13.886  -3.992  32.878  1.00  0.00           N  
ATOM      2  CA  ALA A 244     -14.759  -3.395  31.845  1.00  0.00           C  
ATOM      3  C   ALA A 244     -14.121  -3.120  30.500  1.00  0.00           C  
ATOM      4  O   ALA A 244     -14.620  -3.654  29.486  1.00  0.00           O  
ATOM      5  CB  ALA A 244     -15.519  -2.194  32.387  1.00  0.00           C  
ATOM      6  N   LYS A 245     -13.088  -2.304  30.344  1.00  0.00           N  
ATOM      7  CA  LYS A 245     -12.579  -1.969  29.021  1.00  0.00           C  
ATOM      8  C   LYS A 245     -11.662  -3.000  28.384  1.00  0.00           C  
ATOM      9  O   LYS A 245     -11.239  -3.937  29.043  1.00  0.00           O  
ATOM     10  CB  LYS A 245     -11.723  -0.699  29.183  1.00  0.00           C  
ATOM     11  CG  LYS A 245     -12.427   0.381  29.976  1.00  0.00           C  
ATOM     12  CD  LYS A 245     -11.472   1.570  30.103  1.00  0.00           C  
ATOM     13  CE  LYS A 245     -10.896   1.553  31.511  1.00  0.00           C  
ATOM     14  NZ  LYS A 245     -11.632   2.534  32.364  1.00  0.00           N  
ATOM     15  N   LYS A 265     -11.339  -2.767  27.119  1.00  0.00           N  
ATOM     16  CA  LYS A 265     -10.327  -3.552  26.398  1.00  0.00           C  
ATOM     17  C   LYS A 265      -9.117  -2.624  26.211  1.00  0.00           C  
ATOM     18  O   LYS A 265      -9.294  -1.494  25.704  1.00  0.00           O  
ATOM     19  CB  LYS A 265     -10.832  -3.912  25.002  1.00  0.00           C  
ATOM     20  CG  LYS A 265     -11.867  -5.037  25.069  1.00  0.00           C  
ATOM     21  CD  LYS A 265     -12.226  -5.362  23.618  1.00  0.00           C  
ATOM     22  CE  LYS A 265     -12.895  -6.721  23.544  1.00  0.00           C  
ATOM     23  NZ  LYS A 265     -13.355  -6.996  22.146  1.00  0.00           N  
ATOM     24  N   ILE A 266      -7.957  -3.038  26.708  1.00  0.00           N  
ATOM     25  CA  ILE A 266      -6.824  -2.080  26.654  1.00  0.00           C  
ATOM     26  C   ILE A 266      -5.601  -2.783  26.072  1.00  0.00           C  
ATOM     27  O   ILE A 266      -5.341  -3.906  26.497  1.00  0.00           O  
ATOM     28  CB  ILE A 266      -6.516  -1.649  28.096  1.00  0.00           C  
ATOM     29  CG1 ILE A 266      -7.686  -0.846  28.686  1.00  0.00           C  
ATOM     30  CG2 ILE A 266      -5.222  -0.867  28.210  1.00  0.00           C  
ATOM     31  CD1 ILE A 266      -7.615  -0.754  30.208  1.00  0.00           C  
ATOM     32  N   LEU A 267      -4.895  -2.155  25.152  1.00  0.00           N  
ATOM     33  CA  LEU A 267      -3.671  -2.749  24.601  1.00  0.00           C  
ATOM     34  C   LEU A 267      -2.532  -1.798  25.006  1.00  0.00           C  
ATOM     35  O   LEU A 267      -2.606  -0.588  24.799  1.00  0.00           O  
ATOM     36  CB  LEU A 267      -3.700  -2.900  23.074  1.00  0.00           C  
ATOM     37  CG  LEU A 267      -2.586  -3.743  22.428  1.00  0.00           C  
ATOM     38  CD1 LEU A 267      -2.594  -5.158  22.947  1.00  0.00           C  
ATOM     39  CD2 LEU A 267      -2.684  -3.739  20.907  1.00  0.00           C  
ATOM     40  N   VAL A 268      -1.556  -2.327  25.730  1.00  0.00           N  
ATOM     41  CA  VAL A 268      -0.459  -1.559  26.257  1.00  0.00           C  
ATOM     42  C   VAL A 268       0.879  -2.057  25.687  1.00  0.00           C  
ATOM     43  O   VAL A 268       1.068  -3.258  25.708  1.00  0.00           O  
ATOM     44  CB  VAL A 268      -0.365  -1.723  27.789  1.00  0.00           C  
ATOM     45  CG1 VAL A 268       0.849  -1.003  28.371  1.00  0.00           C  
ATOM     46  CG2 VAL A 268      -1.625  -1.236  28.503  1.00  0.00           C  
ATOM     47  N   THR A 269       1.777  -1.146  25.334  1.00  0.00           N  
ATOM     48  CA  THR A 269       3.105  -1.604  24.883  1.00  0.00           C  
ATOM     49  C   THR A 269       4.202  -0.861  25.646  1.00  0.00           C  
ATOM     50  O   THR A 269       3.966   0.240  26.165  1.00  0.00           O  
ATOM     51  CB  THR A 269       3.329  -1.236  23.388  1.00  0.00           C  
ATOM     52  OG1 THR A 269       3.276   0.192  23.283  1.00  0.00           O  
ATOM     53  CG2 THR A 269       2.213  -1.825  22.534  1.00  0.00           C  
ATOM     54  N   CYS A 270       5.402  -1.432  25.637  1.00  0.00           N  
ATOM     55  CA  CYS A 270       6.610  -0.688  25.967  1.00  0.00           C  
ATOM     56  C   CYS A 270       7.432  -0.588  24.661  1.00  0.00           C  
ATOM     57  O   CYS A 270       7.155  -1.367  23.732  1.00  0.00           O  
ATOM     58  CB  CYS A 270       7.476  -1.410  26.992  1.00  0.00           C  
ATOM     59  SG  CYS A 270       6.705  -1.490  28.636  1.00  0.00           S  
ATOM     60  N   ALA A 271       8.358   0.337  24.578  1.00  0.00           N  
ATOM     61  CA  ALA A 271       9.246   0.420  23.406  1.00  0.00           C  
ATOM     62  C   ALA A 271       9.966  -0.902  23.154  1.00  0.00           C  
ATOM     63  O   ALA A 271      10.303  -1.629  24.093  1.00  0.00           O  
ATOM     64  CB  ALA A 271      10.287   1.513  23.582  1.00  0.00           C  
ATOM     65  N   LEU A 272      10.241  -1.166  21.870  1.00  0.00           N  
ATOM     66  CA  LEU A 272      10.875  -2.444  21.492  1.00  0.00           C  
ATOM     67  C   LEU A 272      12.383  -2.330  21.605  1.00  0.00           C  
ATOM     68  O   LEU A 272      13.024  -1.532  20.923  1.00  0.00           O  
ATOM     69  CB  LEU A 272      10.410  -2.716  20.041  1.00  0.00           C  
ATOM     70  CG  LEU A 272       8.911  -2.743  19.753  1.00  0.00           C  
ATOM     71  CD1 LEU A 272       8.653  -3.291  18.339  1.00  0.00           C  
ATOM     72  CD2 LEU A 272       8.139  -3.596  20.769  1.00  0.00           C  
ATOM     73  N   PRO A 273      13.013  -3.073  22.496  1.00  0.00           N  
ATOM     74  CA  PRO A 273      14.446  -2.902  22.720  1.00  0.00           C  
ATOM     75  C   PRO A 273      15.276  -3.387  21.534  1.00  0.00           C  
ATOM     76  O   PRO A 273      14.971  -4.400  20.923  1.00  0.00           O  
ATOM     77  CB  PRO A 273      14.736  -3.700  23.964  1.00  0.00           C  
ATOM     78  CG  PRO A 273      13.461  -4.291  24.448  1.00  0.00           C  
ATOM     79  CD  PRO A 273      12.391  -4.025  23.437  1.00  0.00           C  
ATOM     80  N   TYR A 274      16.322  -2.629  21.210  1.00  0.00           N  
ATOM     81  CA  TYR A 274      17.221  -3.042  20.127  1.00  0.00           C  
ATOM     82  C   TYR A 274      17.860  -4.392  20.424  1.00  0.00           C  
ATOM     83  O   TYR A 274      18.342  -4.604  21.541  1.00  0.00           O  
ATOM     84  CB  TYR A 274      18.291  -1.975  19.895  1.00  0.00           C  
ATOM     85  CG  TYR A 274      17.783  -0.899  18.945  1.00  0.00           C  
ATOM     86  CD1 TYR A 274      17.888   0.452  19.236  1.00  0.00           C  
ATOM     87  CD2 TYR A 274      17.190  -1.263  17.751  1.00  0.00           C  
ATOM     88  CE1 TYR A 274      17.419   1.406  18.345  1.00  0.00           C  
ATOM     89  CE2 TYR A 274      16.714  -0.331  16.851  1.00  0.00           C  
ATOM     90  CZ  TYR A 274      16.836   1.002  17.168  1.00  0.00           C  
ATOM     91  OH  TYR A 274      16.359   1.928  16.257  1.00  0.00           O  
ATOM     92  N   ALA A 275      17.990  -5.220  19.398  1.00  0.00           N  
ATOM     93  CA  ALA A 275      18.562  -6.553  19.548  1.00  0.00           C  
ATOM     94  C   ALA A 275      20.093  -6.535  19.621  1.00  0.00           C  
ATOM     95  O   ALA A 275      20.689  -7.610  19.773  1.00  0.00           O  
ATOM     96  CB  ALA A 275      18.141  -7.443  18.383  1.00  0.00           C  
ATOM     97  N   ASN A 276      20.729  -5.377  19.541  1.00  0.00           N  
ATOM     98  CA  ASN A 276      22.202  -5.363  19.563  1.00  0.00           C  
ATOM     99  C   ASN A 276      22.792  -4.941  20.902  1.00  0.00           C  
ATOM    100  O   ASN A 276      24.016  -4.759  20.971  1.00  0.00           O  
ATOM    101  CB  ASN A 276      22.780  -4.511  18.443  1.00  0.00           C  
ATOM    102  CG  ASN A 276      22.367  -3.075  18.364  1.00  0.00           C  
ATOM    103  OD1 ASN A 276      21.418  -2.631  19.007  1.00  0.00           O  
ATOM    104  ND2 ASN A 276      23.090  -2.307  17.550  1.00  0.00           N  
ATOM    105  N   GLY A 277      22.018  -4.875  21.964  1.00  0.00           N  
ATOM    106  CA  GLY A 277      22.521  -4.501  23.290  1.00  0.00           C  
ATOM    107  C   GLY A 277      21.695  -5.157  24.403  1.00  0.00           C  
ATOM    108  O   GLY A 277      20.516  -5.453  24.168  1.00  0.00           O  
ATOM    109  N   SER A 279      22.299  -5.425  25.563  1.00  0.00           N  
ATOM    110  CA  SER A 279      21.584  -6.033  26.679  1.00  0.00           C  
ATOM    111  C   SER A 279      20.677  -5.032  27.418  1.00  0.00           C  
ATOM    112  O   SER A 279      20.887  -3.822  27.394  1.00  0.00           O  
ATOM    113  CB  SER A 279      22.569  -6.617  27.697  1.00  0.00           C  
ATOM    114  OG  SER A 279      23.544  -7.432  27.103  1.00  0.00           O  
ATOM    115  N   ILE A 280      19.660  -5.573  28.099  1.00  0.00           N  
ATOM    116  CA  ILE A 280      18.746  -4.722  28.872  1.00  0.00           C  
ATOM    117  C   ILE A 280      19.478  -4.045  30.018  1.00  0.00           C  
ATOM    118  O   ILE A 280      20.139  -4.756  30.791  1.00  0.00           O  
ATOM    119  CB  ILE A 280      17.605  -5.610  29.431  1.00  0.00           C  
ATOM    120  CG1 ILE A 280      16.881  -6.317  28.279  1.00  0.00           C  
ATOM    121  CG2 ILE A 280      16.642  -4.793  30.296  1.00  0.00           C  
ATOM    122  CD1 ILE A 280      16.378  -5.396  27.184  1.00  0.00           C  
ATOM    123  N   HIS A 281      19.233  -2.747  30.241  1.00  0.00           N  
ATOM    124  CA  HIS A 281      19.876  -2.076  31.387  1.00  0.00           C  
ATOM    125  C   HIS A 281      18.811  -1.367  32.237  1.00  0.00           C  
ATOM    126  O   HIS A 281      17.610  -1.513  31.941  1.00  0.00           O  
ATOM    127  CB  HIS A 281      20.968  -1.118  30.933  1.00  0.00           C  
ATOM    128  CG  HIS A 281      20.529  -0.162  29.860  1.00  0.00           C  
ATOM    129  ND1 HIS A 281      19.625   0.840  30.111  1.00  0.00           N  
ATOM    130  CD2 HIS A 281      20.891  -0.058  28.548  1.00  0.00           C  
ATOM    131  CE1 HIS A 281      19.430   1.534  28.977  1.00  0.00           C  
ATOM    132  NE2 HIS A 281      20.192   1.002  28.025  1.00  0.00           N  
ATOM    133  N   LEU A 282      19.217  -0.705  33.327  1.00  0.00           N  
ATOM    134  CA  LEU A 282      18.197  -0.073  34.181  1.00  0.00           C  
ATOM    135  C   LEU A 282      17.340   0.941  33.462  1.00  0.00           C  
ATOM    136  O   LEU A 282      16.248   1.237  33.960  1.00  0.00           O  
ATOM    137  CB  LEU A 282      18.789   0.656  35.381  1.00  0.00           C  
ATOM    138  CG  LEU A 282      19.612  -0.167  36.362  1.00  0.00           C  
ATOM    139  CD1 LEU A 282      20.204   0.761  37.422  1.00  0.00           C  
ATOM    140  CD2 LEU A 282      18.777  -1.275  36.983  1.00  0.00           C  
ATOM    141  N   GLY A 283      17.825   1.569  32.400  1.00  0.00           N  
ATOM    142  CA  GLY A 283      17.018   2.543  31.654  1.00  0.00           C  
ATOM    143  C   GLY A 283      15.784   1.851  31.090  1.00  0.00           C  
ATOM    144  O   GLY A 283      14.638   2.328  31.227  1.00  0.00           O  
ATOM    145  N   HIS A 284      16.034   0.713  30.428  1.00  0.00           N  
ATOM    146  CA  HIS A 284      14.915  -0.083  29.936  1.00  0.00           C  
ATOM    147  C   HIS A 284      14.009  -0.425  31.135  1.00  0.00           C  
ATOM    148  O   HIS A 284      12.776  -0.397  31.003  1.00  0.00           O  
ATOM    149  CB  HIS A 284      15.301  -1.420  29.309  1.00  0.00           C  
ATOM    150  CG  HIS A 284      16.172  -1.324  28.080  1.00  0.00           C  
ATOM    151  ND1 HIS A 284      17.533  -1.526  28.115  1.00  0.00           N  
ATOM    152  CD2 HIS A 284      15.864  -1.068  26.786  1.00  0.00           C  
ATOM    153  CE1 HIS A 284      18.039  -1.402  26.894  1.00  0.00           C  
ATOM    154  NE2 HIS A 284      17.044  -1.116  26.068  1.00  0.00           N  
ATOM    155  N   MET A 285      14.648  -0.812  32.245  1.00  0.00           N  
ATOM    156  CA  MET A 285      13.852  -1.351  33.349  1.00  0.00           C  
ATOM    157  C   MET A 285      12.898  -0.327  33.927  1.00  0.00           C  
ATOM    158  O   MET A 285      11.805  -0.724  34.340  1.00  0.00           O  
ATOM    159  CB  MET A 285      14.675  -2.068  34.413  1.00  0.00           C  
ATOM    160  CG  MET A 285      15.391  -3.291  33.849  1.00  0.00           C  
ATOM    161  SD  MET A 285      14.216  -4.417  32.965  1.00  0.00           S  
ATOM    162  CE  MET A 285      12.792  -4.687  34.049  1.00  0.00           C  
ATOM    163  N   LEU A 286      13.273   0.938  33.944  1.00  0.00           N  
ATOM    164  CA  LEU A 286      12.346   1.963  34.416  1.00  0.00           C  
ATOM    165  C   LEU A 286      11.034   1.921  33.627  1.00  0.00           C  
ATOM    166  O   LEU A 286       9.933   2.008  34.182  1.00  0.00           O  
ATOM    167  CB  LEU A 286      12.963   3.352  34.252  1.00  0.00           C  
ATOM    168  CG  LEU A 286      12.114   4.530  34.740  1.00  0.00           C  
ATOM    169  CD1 LEU A 286      12.005   4.502  36.261  1.00  0.00           C  
ATOM    170  CD2 LEU A 286      12.746   5.840  34.287  1.00  0.00           C  
ATOM    171  N   GLU A 288      11.200   1.850  32.309  1.00  0.00           N  
ATOM    172  CA  GLU A 288      10.006   1.844  31.445  1.00  0.00           C  
ATOM    173  C   GLU A 288       9.150   0.613  31.610  1.00  0.00           C  
ATOM    174  O   GLU A 288       7.909   0.714  31.686  1.00  0.00           O  
ATOM    175  CB  GLU A 288      10.448   1.987  29.988  1.00  0.00           C  
ATOM    176  CG  GLU A 288       9.264   1.954  29.001  1.00  0.00           C  
ATOM    177  CD  GLU A 288       9.863   2.223  27.616  1.00  0.00           C  
ATOM    178  OE1 GLU A 288       9.887   1.305  26.772  1.00  0.00           O  
ATOM    179  OE2 GLU A 288      10.307   3.378  27.420  1.00  0.00           O  
ATOM    180  N   HIS A 289       9.740  -0.584  31.590  1.00  0.00           N  
ATOM    181  CA  HIS A 289       8.946  -1.820  31.661  1.00  0.00           C  
ATOM    182  C   HIS A 289       8.279  -2.020  33.017  1.00  0.00           C  
ATOM    183  O   HIS A 289       7.174  -2.576  33.103  1.00  0.00           O  
ATOM    184  CB  HIS A 289       9.813  -3.045  31.278  1.00  0.00           C  
ATOM    185  CG  HIS A 289      10.181  -3.034  29.822  1.00  0.00           C  
ATOM    186  ND1 HIS A 289       9.670  -3.947  28.901  1.00  0.00           N  
ATOM    187  CD2 HIS A 289      11.013  -2.213  29.123  1.00  0.00           C  
ATOM    188  CE1 HIS A 289      10.155  -3.684  27.723  1.00  0.00           C  
ATOM    189  NE2 HIS A 289      10.988  -2.640  27.803  1.00  0.00           N  
ATOM    190  N   ILE A 290       8.938  -1.554  34.070  1.00  0.00           N  
ATOM    191  CA  ILE A 290       8.334  -1.580  35.412  1.00  0.00           C  
ATOM    192  C   ILE A 290       7.168  -0.596  35.485  1.00  0.00           C  
ATOM    193  O   ILE A 290       6.105  -0.920  36.065  1.00  0.00           O  
ATOM    194  CB  ILE A 290       9.416  -1.255  36.458  1.00  0.00           C  
ATOM    195  CG1 ILE A 290      10.355  -2.480  36.541  1.00  0.00           C  
ATOM    196  CG2 ILE A 290       8.845  -0.935  37.837  1.00  0.00           C  
ATOM    197  CD1 ILE A 290      11.637  -2.241  37.331  1.00  0.00           C  
ATOM    198  N   GLN A 291       7.363   0.603  34.917  1.00  0.00           N  
ATOM    199  CA  GLN A 291       6.276   1.601  34.994  1.00  0.00           C  
ATOM    200  C   GLN A 291       5.010   0.993  34.381  1.00  0.00           C  
ATOM    201  O   GLN A 291       3.880   1.072  34.900  1.00  0.00           O  
ATOM    202  CB  GLN A 291       6.595   2.875  34.226  1.00  0.00           C  
ATOM    203  CG  GLN A 291       5.537   3.979  34.386  1.00  0.00           C  
ATOM    204  CD  GLN A 291       5.934   5.228  33.633  1.00  0.00           C  
ATOM    205  OE1 GLN A 291       6.625   5.134  32.609  1.00  0.00           O  
ATOM    206  NE2 GLN A 291       5.522   6.394  34.115  1.00  0.00           N  
ATOM    207  N   ALA A 292       5.242   0.465  33.177  1.00  0.00           N  
ATOM    208  CA  ALA A 292       4.130  -0.089  32.401  1.00  0.00           C  
ATOM    209  C   ALA A 292       3.523  -1.258  33.154  1.00  0.00           C  
ATOM    210  O   ALA A 292       2.300  -1.460  33.150  1.00  0.00           O  
ATOM    211  CB  ALA A 292       4.613  -0.461  30.993  1.00  0.00           C  
ATOM    212  N   ASP A 293       4.366  -2.128  33.724  1.00  0.00           N  
ATOM    213  CA  ASP A 293       3.830  -3.340  34.345  1.00  0.00           C  
ATOM    214  C   ASP A 293       2.969  -3.019  35.572  1.00  0.00           C  
ATOM    215  O   ASP A 293       2.014  -3.750  35.843  1.00  0.00           O  
ATOM    216  CB  ASP A 293       4.974  -4.258  34.768  1.00  0.00           C  
ATOM    217  CG  ASP A 293       4.505  -5.616  35.236  1.00  0.00           C  
ATOM    218  OD1 ASP A 293       4.038  -6.428  34.415  1.00  0.00           O  
ATOM    219  OD2 ASP A 293       4.626  -5.860  36.458  1.00  0.00           O  
ATOM    220  N   VAL A 294       3.389  -2.042  36.362  1.00  0.00           N  
ATOM    221  CA  VAL A 294       2.605  -1.661  37.525  1.00  0.00           C  
ATOM    222  C   VAL A 294       1.214  -1.225  37.033  1.00  0.00           C  
ATOM    223  O   VAL A 294       0.210  -1.593  37.618  1.00  0.00           O  
ATOM    224  CB  VAL A 294       3.272  -0.509  38.286  1.00  0.00           C  
ATOM    225  CG1 VAL A 294       2.344   0.080  39.358  1.00  0.00           C  
ATOM    226  CG2 VAL A 294       4.564  -1.018  38.936  1.00  0.00           C  
ATOM    227  N   TRP A 295       1.210  -0.418  35.960  1.00  0.00           N  
ATOM    228  CA  TRP A 295      -0.070   0.099  35.459  1.00  0.00           C  
ATOM    229  C   TRP A 295      -0.913  -1.048  34.939  1.00  0.00           C  
ATOM    230  O   TRP A 295      -2.136  -1.116  35.214  1.00  0.00           O  
ATOM    231  CB  TRP A 295       0.183   1.164  34.382  1.00  0.00           C  
ATOM    232  CG  TRP A 295      -1.009   2.008  34.063  1.00  0.00           C  
ATOM    233  CD1 TRP A 295      -1.479   3.024  34.846  1.00  0.00           C  
ATOM    234  CD2 TRP A 295      -1.845   1.963  32.907  1.00  0.00           C  
ATOM    235  NE1 TRP A 295      -2.598   3.602  34.251  1.00  0.00           N  
ATOM    236  CE2 TRP A 295      -2.819   2.974  33.056  1.00  0.00           C  
ATOM    237  CE3 TRP A 295      -1.870   1.151  31.758  1.00  0.00           C  
ATOM    238  CZ2 TRP A 295      -3.825   3.202  32.109  1.00  0.00           C  
ATOM    239  CZ3 TRP A 295      -2.870   1.388  30.816  1.00  0.00           C  
ATOM    240  CH2 TRP A 295      -3.821   2.397  31.003  1.00  0.00           C  
ATOM    241  N   VAL A 296      -0.311  -1.919  34.133  1.00  0.00           N  
ATOM    242  CA  VAL A 296      -1.019  -3.081  33.588  1.00  0.00           C  
ATOM    243  C   VAL A 296      -1.587  -3.956  34.707  1.00  0.00           C  
ATOM    244  O   VAL A 296      -2.712  -4.465  34.611  1.00  0.00           O  
ATOM    245  CB  VAL A 296      -0.054  -3.875  32.675  1.00  0.00           C  
ATOM    246  CG1 VAL A 296      -0.534  -5.288  32.403  1.00  0.00           C  
ATOM    247  CG2 VAL A 296       0.179  -3.144  31.351  1.00  0.00           C  
ATOM    248  N   ARG A 297      -0.772  -4.297  35.713  1.00  0.00           N  
ATOM    249  CA  ARG A 297      -1.240  -5.150  36.811  1.00  0.00           C  
ATOM    250  C   ARG A 297      -2.414  -4.481  37.532  1.00  0.00           C  
ATOM    251  O   ARG A 297      -3.370  -5.201  37.879  1.00  0.00           O  
ATOM    252  CB  ARG A 297      -0.106  -5.468  37.798  1.00  0.00           C  
ATOM    253  CG  ARG A 297       0.859  -6.517  37.243  1.00  0.00           C  
ATOM    254  CD  ARG A 297       1.977  -6.820  38.228  1.00  0.00           C  
ATOM    255  NE  ARG A 297       2.938  -7.788  37.699  1.00  0.00           N  
ATOM    256  CZ  ARG A 297       2.894  -9.104  37.793  1.00  0.00           C  
ATOM    257  NH1 ARG A 297       3.862  -9.869  37.279  1.00  0.00           N  
ATOM    258  NH2 ARG A 297       1.905  -9.733  38.407  1.00  0.00           N  
ATOM    259  N   TYR A 298      -2.387  -3.165  37.703  1.00  0.00           N  
ATOM    260  CA  TYR A 298      -3.505  -2.494  38.361  1.00  0.00           C  
ATOM    261  C   TYR A 298      -4.775  -2.581  37.517  1.00  0.00           C  
ATOM    262  O   TYR A 298      -5.853  -2.949  38.031  1.00  0.00           O  
ATOM    263  CB  TYR A 298      -3.208  -1.031  38.715  1.00  0.00           C  
ATOM    264  CG  TYR A 298      -4.462  -0.309  39.172  1.00  0.00           C  
ATOM    265  CD1 TYR A 298      -5.106   0.575  38.310  1.00  0.00           C  
ATOM    266  CD2 TYR A 298      -4.980  -0.538  40.433  1.00  0.00           C  
ATOM    267  CE1 TYR A 298      -6.254   1.242  38.726  1.00  0.00           C  
ATOM    268  CE2 TYR A 298      -6.138   0.124  40.855  1.00  0.00           C  
ATOM    269  CZ  TYR A 298      -6.757   1.006  39.998  1.00  0.00           C  
ATOM    270  OH  TYR A 298      -7.905   1.673  40.392  1.00  0.00           O  
ATOM    271  N   GLN A 299      -4.628  -2.371  36.211  1.00  0.00           N  
ATOM    272  CA  GLN A 299      -5.778  -2.516  35.324  1.00  0.00           C  
ATOM    273  C   GLN A 299      -6.366  -3.929  35.342  1.00  0.00           C  
ATOM    274  O   GLN A 299      -7.606  -4.035  35.325  1.00  0.00           O  
ATOM    275  CB  GLN A 299      -5.409  -2.161  33.866  1.00  0.00           C  
ATOM    276  CG  GLN A 299      -4.975  -0.709  33.737  1.00  0.00           C  
ATOM    277  CD  GLN A 299      -6.046   0.306  34.063  1.00  0.00           C  
ATOM    278  OE1 GLN A 299      -7.243   0.050  34.043  1.00  0.00           O  
ATOM    279  NE2 GLN A 299      -5.604   1.522  34.385  1.00  0.00           N  
ATOM    280  N   ARG A 300      -5.567  -4.976  35.417  1.00  0.00           N  
ATOM    281  CA  ARG A 300      -6.088  -6.345  35.524  1.00  0.00           C  
ATOM    282  C   ARG A 300      -6.840  -6.508  36.857  1.00  0.00           C  
ATOM    283  O   ARG A 300      -7.924  -7.116  36.881  1.00  0.00           O  
ATOM    284  CB  ARG A 300      -4.999  -7.416  35.429  1.00  0.00           C  
ATOM    285  CG  ARG A 300      -4.301  -7.501  34.064  1.00  0.00           C  
ATOM    286  CD  ARG A 300      -3.551  -8.805  33.873  1.00  0.00           C  
ATOM    287  NE  ARG A 300      -2.675  -8.803  32.692  1.00  0.00           N  
ATOM    288  CZ  ARG A 300      -1.353  -8.715  32.685  1.00  0.00           C  
ATOM    289  NH1 ARG A 300      -0.677  -8.606  33.824  1.00  0.00           N  
ATOM    290  NH2 ARG A 300      -0.692  -8.732  31.520  1.00  0.00           N  
ATOM    291  N   MET A 301      -6.328  -5.907  37.932  1.00  0.00           N  
ATOM    292  CA  MET A 301      -7.009  -5.967  39.235  1.00  0.00           C  
ATOM    293  C   MET A 301      -8.407  -5.348  39.205  1.00  0.00           C  
ATOM    294  O   MET A 301      -9.252  -5.744  40.032  1.00  0.00           O  
ATOM    295  CB  MET A 301      -6.203  -5.297  40.358  1.00  0.00           C  
ATOM    296  CG  MET A 301      -4.947  -6.105  40.748  1.00  0.00           C  
ATOM    297  SD  MET A 301      -4.134  -5.450  42.226  1.00  0.00           S  
ATOM    298  CE  MET A 301      -5.291  -6.024  43.497  1.00  0.00           C  
ATOM    299  N   ARG A 302      -8.626  -4.363  38.350  1.00  0.00           N  
ATOM    300  CA  ARG A 302      -9.928  -3.725  38.242  1.00  0.00           C  
ATOM    301  C   ARG A 302     -10.830  -4.397  37.217  1.00  0.00           C  
ATOM    302  O   ARG A 302     -11.910  -3.834  36.954  1.00  0.00           O  
ATOM    303  CB  ARG A 302      -9.842  -2.225  37.952  1.00  0.00           C  
ATOM    304  CG  ARG A 302      -9.031  -1.406  38.921  1.00  0.00           C  
ATOM    305  CD  ARG A 302      -9.313  -1.714  40.386  1.00  0.00           C  
ATOM    306  NE  ARG A 302     -10.705  -1.478  40.756  1.00  0.00           N  
ATOM    307  CZ  ARG A 302     -11.216  -0.326  41.188  1.00  0.00           C  
ATOM    308  NH1 ARG A 302     -12.532  -0.332  41.474  1.00  0.00           N  
ATOM    309  NH2 ARG A 302     -10.549   0.795  41.365  1.00  0.00           N  
ATOM    310  N   GLY A 303     -10.494  -5.581  36.741  1.00  0.00           N  
ATOM    311  CA  GLY A 303     -11.422  -6.341  35.905  1.00  0.00           C  
ATOM    312  C   GLY A 303     -11.362  -6.050  34.410  1.00  0.00           C  
ATOM    313  O   GLY A 303     -12.115  -6.657  33.640  1.00  0.00           O  
ATOM    314  N   HIS A 304     -10.469  -5.198  33.930  1.00  0.00           N  
ATOM    315  CA  HIS A 304     -10.345  -4.955  32.492  1.00  0.00           C  
ATOM    316  C   HIS A 304      -9.643  -6.052  31.713  1.00  0.00           C  
ATOM    317  O   HIS A 304      -8.979  -6.933  32.259  1.00  0.00           O  
ATOM    318  CB  HIS A 304      -9.625  -3.597  32.324  1.00  0.00           C  
ATOM    319  CG  HIS A 304     -10.337  -2.538  33.112  1.00  0.00           C  
ATOM    320  ND1 HIS A 304      -9.767  -1.729  34.067  1.00  0.00           N  
ATOM    321  CD2 HIS A 304     -11.653  -2.195  33.056  1.00  0.00           C  
ATOM    322  CE1 HIS A 304     -10.710  -0.924  34.562  1.00  0.00           C  
ATOM    323  NE2 HIS A 304     -11.853  -1.182  33.968  1.00  0.00           N  
ATOM    324  N   GLU A 305      -9.955  -6.137  30.405  1.00  0.00           N  
ATOM    325  CA  GLU A 305      -9.293  -7.077  29.492  1.00  0.00           C  
ATOM    326  C   GLU A 305      -8.020  -6.343  29.033  1.00  0.00           C  
ATOM    327  O   GLU A 305      -8.145  -5.273  28.431  1.00  0.00           O  
ATOM    328  CB  GLU A 305     -10.120  -7.422  28.252  1.00  0.00           C  
ATOM    329  CG  GLU A 305      -9.368  -8.140  27.133  1.00  0.00           C  
ATOM    330  CD  GLU A 305     -10.217  -8.450  25.916  1.00  0.00           C  
ATOM    331  OE1 GLU A 305     -11.350  -8.937  26.092  1.00  0.00           O  
ATOM    332  OE2 GLU A 305      -9.817  -8.228  24.752  1.00  0.00           O  
ATOM    333  N   VAL A 306      -6.865  -6.870  29.415  1.00  0.00           N  
ATOM    334  CA  VAL A 306      -5.617  -6.160  29.156  1.00  0.00           C  
ATOM    335  C   VAL A 306      -4.674  -7.024  28.310  1.00  0.00           C  
ATOM    336  O   VAL A 306      -4.552  -8.226  28.565  1.00  0.00           O  
ATOM    337  CB  VAL A 306      -4.900  -5.811  30.476  1.00  0.00           C  
ATOM    338  CG1 VAL A 306      -3.665  -4.960  30.142  1.00  0.00           C  
ATOM    339  CG2 VAL A 306      -5.800  -4.983  31.409  1.00  0.00           C  
ATOM    340  N   ASN A 307      -4.047  -6.414  27.322  1.00  0.00           N  
ATOM    341  CA  ASN A 307      -3.078  -7.124  26.476  1.00  0.00           C  
ATOM    342  C   ASN A 307      -1.765  -6.344  26.525  1.00  0.00           C  
ATOM    343  O   ASN A 307      -1.744  -5.208  26.053  1.00  0.00           O  
ATOM    344  CB  ASN A 307      -3.621  -7.267  25.057  1.00  0.00           C  
ATOM    345  CG  ASN A 307      -4.689  -8.348  24.988  1.00  0.00           C  
ATOM    346  OD1 ASN A 307      -5.863  -8.042  24.785  1.00  0.00           O  
ATOM    347  ND2 ASN A 307      -4.285  -9.588  25.186  1.00  0.00           N  
ATOM    348  N   PHE A 308      -0.759  -6.895  27.182  1.00  0.00           N  
ATOM    349  CA  PHE A 308       0.541  -6.194  27.359  1.00  0.00           C  
ATOM    350  C   PHE A 308       1.532  -6.785  26.354  1.00  0.00           C  
ATOM    351  O   PHE A 308       1.800  -7.975  26.415  1.00  0.00           O  
ATOM    352  CB  PHE A 308       0.996  -6.356  28.805  1.00  0.00           C  
ATOM    353  CG  PHE A 308       2.224  -5.625  29.285  1.00  0.00           C  
ATOM    354  CD1 PHE A 308       2.777  -4.560  28.599  1.00  0.00           C  
ATOM    355  CD2 PHE A 308       2.803  -6.012  30.489  1.00  0.00           C  
ATOM    356  CE1 PHE A 308       3.879  -3.895  29.097  1.00  0.00           C  
ATOM    357  CE2 PHE A 308       3.918  -5.359  30.988  1.00  0.00           C  
ATOM    358  CZ  PHE A 308       4.469  -4.295  30.289  1.00  0.00           C  
ATOM    359  N   ILE A 309       1.994  -5.977  25.397  1.00  0.00           N  
ATOM    360  CA  ILE A 309       2.682  -6.457  24.209  1.00  0.00           C  
ATOM    361  C   ILE A 309       4.073  -5.843  24.046  1.00  0.00           C  
ATOM    362  O   ILE A 309       4.221  -4.652  24.295  1.00  0.00           O  
ATOM    363  CB  ILE A 309       1.809  -5.937  23.014  1.00  0.00           C  
ATOM    364  CG1 ILE A 309       0.387  -6.529  23.103  1.00  0.00           C  
ATOM    365  CG2 ILE A 309       2.378  -6.224  21.641  1.00  0.00           C  
ATOM    366  CD1 ILE A 309       0.420  -8.049  23.212  1.00  0.00           C  
ATOM    367  N   CYS A 310       5.074  -6.618  23.662  1.00  0.00           N  
ATOM    368  CA  CYS A 310       6.405  -6.046  23.419  1.00  0.00           C  
ATOM    369  C   CYS A 310       7.082  -7.014  22.430  1.00  0.00           C  
ATOM    370  O   CYS A 310       6.414  -7.899  21.871  1.00  0.00           O  
ATOM    371  CB  CYS A 310       7.255  -5.839  24.660  1.00  0.00           C  
ATOM    372  SG  CYS A 310       8.641  -4.660  24.518  1.00  0.00           S  
ATOM    373  N   ALA A 311       8.334  -6.723  22.093  1.00  0.00           N  
ATOM    374  CA  ALA A 311       9.080  -7.491  21.114  1.00  0.00           C  
ATOM    375  C   ALA A 311      10.476  -6.867  20.995  1.00  0.00           C  
ATOM    376  O   ALA A 311      10.641  -5.769  21.512  1.00  0.00           O  
ATOM    377  CB  ALA A 311       8.430  -7.418  19.718  1.00  0.00           C  
ATOM    378  N   ASP A 312      11.435  -7.584  20.409  1.00  0.00           N  
ATOM    379  CA  ASP A 312      12.744  -6.986  20.167  1.00  0.00           C  
ATOM    380  C   ASP A 312      12.743  -6.223  18.830  1.00  0.00           C  
ATOM    381  O   ASP A 312      12.049  -6.714  17.942  1.00  0.00           O  
ATOM    382  CB  ASP A 312      13.849  -8.028  20.062  1.00  0.00           C  
ATOM    383  CG  ASP A 312      14.591  -8.289  21.357  1.00  0.00           C  
ATOM    384  OD1 ASP A 312      14.217  -7.735  22.414  1.00  0.00           O  
ATOM    385  OD2 ASP A 312      15.558  -9.069  21.251  1.00  0.00           O  
ATOM    386  N   ASP A 313      13.458  -5.130  18.738  1.00  0.00           N  
ATOM    387  CA  ASP A 313      13.598  -4.370  17.480  1.00  0.00           C  
ATOM    388  C   ASP A 313      14.868  -4.940  16.817  1.00  0.00           C  
ATOM    389  O   ASP A 313      15.962  -4.675  17.324  1.00  0.00           O  
ATOM    390  CB  ASP A 313      13.703  -2.908  17.862  1.00  0.00           C  
ATOM    391  CG  ASP A 313      13.651  -1.920  16.715  1.00  0.00           C  
ATOM    392  OD1 ASP A 313      13.597  -0.692  16.930  1.00  0.00           O  
ATOM    393  OD2 ASP A 313      13.664  -2.376  15.556  1.00  0.00           O  
ATOM    394  N   ALA A 314      14.709  -5.752  15.767  1.00  0.00           N  
ATOM    395  CA  ALA A 314      15.822  -6.598  15.314  1.00  0.00           C  
ATOM    396  C   ALA A 314      16.456  -6.263  13.982  1.00  0.00           C  
ATOM    397  O   ALA A 314      17.338  -7.025  13.530  1.00  0.00           O  
ATOM    398  CB  ALA A 314      15.261  -8.022  15.185  1.00  0.00           C  
ATOM    399  N   HIS A 315      16.072  -5.166  13.358  1.00  0.00           N  
ATOM    400  CA  HIS A 315      16.635  -4.810  12.063  1.00  0.00           C  
ATOM    401  C   HIS A 315      17.627  -3.666  12.044  1.00  0.00           C  
ATOM    402  O   HIS A 315      17.765  -2.889  12.981  1.00  0.00           O  
ATOM    403  CB  HIS A 315      15.480  -4.364  11.126  1.00  0.00           C  
ATOM    404  CG  HIS A 315      14.623  -5.538  10.743  1.00  0.00           C  
ATOM    405  ND1 HIS A 315      13.364  -5.336  10.237  1.00  0.00           N  
ATOM    406  CD2 HIS A 315      14.850  -6.880  10.752  1.00  0.00           C  
ATOM    407  CE1 HIS A 315      12.818  -6.522   9.973  1.00  0.00           C  
ATOM    408  NE2 HIS A 315      13.698  -7.468  10.264  1.00  0.00           N  
ATOM    409  N   GLY A 316      18.318  -3.504  10.894  1.00  0.00           N  
ATOM    410  CA  GLY A 316      19.200  -2.375  10.713  1.00  0.00           C  
ATOM    411  C   GLY A 316      20.674  -2.669  10.465  1.00  0.00           C  
ATOM    412  O   GLY A 316      21.169  -3.763  10.729  1.00  0.00           O  
ATOM    413  N   THR A 317      21.380  -1.634  10.010  1.00  0.00           N  
ATOM    414  CA  THR A 317      22.805  -1.752   9.646  1.00  0.00           C  
ATOM    415  C   THR A 317      23.678  -2.156  10.811  1.00  0.00           C  
ATOM    416  O   THR A 317      24.500  -3.065  10.678  1.00  0.00           O  
ATOM    417  CB  THR A 317      23.315  -0.457   8.991  1.00  0.00           C  
ATOM    418  OG1 THR A 317      22.532  -0.227   7.799  1.00  0.00           O  
ATOM    419  CG2 THR A 317      24.787  -0.520   8.567  1.00  0.00           C  
ATOM    420  N   PRO A 318      23.509  -1.537  11.970  1.00  0.00           N  
ATOM    421  CA  PRO A 318      24.315  -1.897  13.136  1.00  0.00           C  
ATOM    422  C   PRO A 318      24.236  -3.383  13.407  1.00  0.00           C  
ATOM    423  O   PRO A 318      25.253  -4.040  13.645  1.00  0.00           O  
ATOM    424  CB  PRO A 318      23.743  -1.043  14.251  1.00  0.00           C  
ATOM    425  CG  PRO A 318      23.216   0.162  13.532  1.00  0.00           C  
ATOM    426  CD  PRO A 318      22.666  -0.360  12.223  1.00  0.00           C  
ATOM    427  N   ILE A 334      23.014  -3.925  13.342  1.00  0.00           N  
ATOM    428  CA  ILE A 334      22.825  -5.356  13.612  1.00  0.00           C  
ATOM    429  C   ILE A 334      23.500  -6.195  12.547  1.00  0.00           C  
ATOM    430  O   ILE A 334      24.115  -7.226  12.837  1.00  0.00           O  
ATOM    431  CB  ILE A 334      21.302  -5.645  13.754  1.00  0.00           C  
ATOM    432  CG1 ILE A 334      20.896  -5.193  15.149  1.00  0.00           C  
ATOM    433  CG2 ILE A 334      21.009  -7.117  13.520  1.00  0.00           C  
ATOM    434  CD1 ILE A 334      19.421  -5.234  15.483  1.00  0.00           C  
ATOM    435  N   MET A 336      23.322  -5.797  11.283  1.00  0.00           N  
ATOM    436  CA  MET A 336      23.910  -6.569  10.179  1.00  0.00           C  
ATOM    437  C   MET A 336      25.438  -6.655  10.385  1.00  0.00           C  
ATOM    438  O   MET A 336      26.005  -7.741  10.369  1.00  0.00           O  
ATOM    439  CB  MET A 336      23.609  -5.895   8.842  1.00  0.00           C  
ATOM    440  CG  MET A 336      24.057  -6.680   7.611  1.00  0.00           C  
ATOM    441  SD  MET A 336      23.937  -5.694   6.109  1.00  0.00           S  
ATOM    442  CE  MET A 336      25.350  -4.598   6.221  1.00  0.00           C  
ATOM    443  N   LEU A 340      26.045  -5.516  10.617  1.00  0.00           N  
ATOM    444  CA  LEU A 340      27.504  -5.453  10.800  1.00  0.00           C  
ATOM    445  C   LEU A 340      27.963  -6.208  12.028  1.00  0.00           C  
ATOM    446  O   LEU A 340      28.998  -6.888  11.962  1.00  0.00           O  
ATOM    447  CB  LEU A 340      27.972  -4.002  10.821  1.00  0.00           C  
ATOM    448  CG  LEU A 340      27.821  -3.287   9.462  1.00  0.00           C  
ATOM    449  CD1 LEU A 340      28.171  -1.814   9.576  1.00  0.00           C  
ATOM    450  CD2 LEU A 340      28.631  -3.961   8.366  1.00  0.00           C  
ATOM    451  N   LYS A 341      27.173  -6.149  13.110  1.00  0.00           N  
ATOM    452  CA  LYS A 341      27.572  -6.890  14.312  1.00  0.00           C  
ATOM    453  C   LYS A 341      27.626  -8.379  14.019  1.00  0.00           C  
ATOM    454  O   LYS A 341      28.566  -9.086  14.387  1.00  0.00           O  
ATOM    455  CB  LYS A 341      26.598  -6.627  15.463  1.00  0.00           C  
ATOM    456  CG  LYS A 341      27.069  -7.193  16.791  1.00  0.00           C  
ATOM    457  CD  LYS A 341      26.160  -6.796  17.947  1.00  0.00           C  
ATOM    458  CE  LYS A 341      26.111  -5.301  18.183  1.00  0.00           C  
ATOM    459  NZ  LYS A 341      26.205  -4.931  19.621  1.00  0.00           N  
ATOM    460  N   ALA A 342      26.546  -8.884  13.391  1.00  0.00           N  
ATOM    461  CA  ALA A 342      26.525 -10.310  13.058  1.00  0.00           C  
ATOM    462  C   ALA A 342      27.754 -10.651  12.213  1.00  0.00           C  
ATOM    463  O   ALA A 342      28.418 -11.656  12.479  1.00  0.00           O  
ATOM    464  CB  ALA A 342      25.269 -10.718  12.309  1.00  0.00           C  
ATOM    465  N   GLN A 343      28.024  -9.850  11.175  1.00  0.00           N  
ATOM    466  CA  GLN A 343      29.174 -10.171  10.321  1.00  0.00           C  
ATOM    467  C   GLN A 343      30.472 -10.271  11.122  1.00  0.00           C  
ATOM    468  O   GLN A 343      31.287 -11.166  10.877  1.00  0.00           O  
ATOM    469  CB  GLN A 343      29.332  -9.186   9.161  1.00  0.00           C  
ATOM    470  CG  GLN A 343      28.167  -9.314   8.177  1.00  0.00           C  
ATOM    471  CD  GLN A 343      28.281  -8.431   6.953  1.00  0.00           C  
ATOM    472  OE1 GLN A 343      27.381  -8.415   6.105  1.00  0.00           O  
ATOM    473  NE2 GLN A 343      29.378  -7.684   6.851  1.00  0.00           N  
ATOM    474  N   GLN A 344      30.704  -9.305  11.999  1.00  0.00           N  
ATOM    475  CA  GLN A 344      31.915  -9.329  12.822  1.00  0.00           C  
ATOM    476  C   GLN A 344      31.985 -10.623  13.623  1.00  0.00           C  
ATOM    477  O   GLN A 344      33.070 -11.176  13.802  1.00  0.00           O  
ATOM    478  CB  GLN A 344      31.941  -8.147  13.791  1.00  0.00           C  
ATOM    479  CG  GLN A 344      31.805  -6.796  13.120  1.00  0.00           C  
ATOM    480  CD  GLN A 344      31.819  -5.630  14.083  1.00  0.00           C  
ATOM    481  OE1 GLN A 344      31.751  -5.788  15.304  1.00  0.00           O  
ATOM    482  NE2 GLN A 344      31.912  -4.426  13.521  1.00  0.00           N  
ATOM    483  N   LEU A 406      30.836 -11.097  14.103  1.00  0.00           N  
ATOM    484  CA  LEU A 406      30.790 -12.269  14.960  1.00  0.00           C  
ATOM    485  C   LEU A 406      30.894 -13.568  14.174  1.00  0.00           C  
ATOM    486  O   LEU A 406      31.062 -14.630  14.782  1.00  0.00           O  
ATOM    487  CB  LEU A 406      29.522 -12.325  15.810  1.00  0.00           C  
ATOM    488  CG  LEU A 406      29.377 -11.693  17.177  1.00  0.00           C  
ATOM    489  CD1 LEU A 406      30.597 -11.873  18.076  1.00  0.00           C  
ATOM    490  CD2 LEU A 406      29.027 -10.214  17.094  1.00  0.00           C  
ATOM    491  N   GLY A 407      30.647 -13.524  12.871  1.00  0.00           N  
ATOM    492  CA  GLY A 407      30.727 -14.692  12.022  1.00  0.00           C  
ATOM    493  C   GLY A 407      29.502 -15.593  12.100  1.00  0.00           C  
ATOM    494  O   GLY A 407      29.606 -16.811  11.926  1.00  0.00           O  
ATOM    495  N   ILE A 408      28.355 -14.986  12.440  1.00  0.00           N  
ATOM    496  CA  ILE A 408      27.123 -15.749  12.541  1.00  0.00           C  
ATOM    497  C   ILE A 408      26.016 -15.023  11.777  1.00  0.00           C  
ATOM    498  O   ILE A 408      26.224 -13.876  11.406  1.00  0.00           O  
ATOM    499  CB  ILE A 408      26.737 -16.000  14.004  1.00  0.00           C  
ATOM    500  CG1 ILE A 408      26.466 -14.699  14.766  1.00  0.00           C  
ATOM    501  CG2 ILE A 408      27.855 -16.781  14.698  1.00  0.00           C  
ATOM    502  CD1 ILE A 408      25.648 -14.896  16.028  1.00  0.00           C  
ATOM    503  N   THR A 418      24.934 -15.724  11.456  1.00  0.00           N  
ATOM    504  CA  THR A 418      23.844 -15.049  10.737  1.00  0.00           C  
ATOM    505  C   THR A 418      23.199 -14.021  11.662  1.00  0.00           C  
ATOM    506  O   THR A 418      23.319 -14.111  12.888  1.00  0.00           O  
ATOM    507  CB  THR A 418      22.770 -16.063  10.303  1.00  0.00           C  
ATOM    508  OG1 THR A 418      22.300 -16.670  11.509  1.00  0.00           O  
ATOM    509  CG2 THR A 418      23.363 -17.134   9.389  1.00  0.00           C  
ATOM    510  N   PRO A 419      22.648 -12.979  11.086  1.00  0.00           N  
ATOM    511  CA  PRO A 419      21.956 -11.953  11.883  1.00  0.00           C  
ATOM    512  C   PRO A 419      20.784 -12.614  12.590  1.00  0.00           C  
ATOM    513  O   PRO A 419      20.466 -12.272  13.742  1.00  0.00           O  
ATOM    514  CB  PRO A 419      21.597 -10.876  10.888  1.00  0.00           C  
ATOM    515  CG  PRO A 419      22.261 -11.256   9.611  1.00  0.00           C  
ATOM    516  CD  PRO A 419      22.461 -12.760   9.632  1.00  0.00           C  
ATOM    517  N   GLU A 420      20.226 -13.652  11.959  1.00  0.00           N  
ATOM    518  CA  GLU A 420      19.131 -14.409  12.550  1.00  0.00           C  
ATOM    519  C   GLU A 420      19.566 -15.138  13.820  1.00  0.00           C  
ATOM    520  O   GLU A 420      18.814 -15.269  14.801  1.00  0.00           O  
ATOM    521  CB  GLU A 420      18.551 -15.448  11.579  1.00  0.00           C  
ATOM    522  CG  GLU A 420      17.792 -14.848  10.411  1.00  0.00           C  
ATOM    523  CD  GLU A 420      18.691 -14.510   9.235  1.00  0.00           C  
ATOM    524  OE1 GLU A 420      18.133 -14.164   8.175  1.00  0.00           O  
ATOM    525  OE2 GLU A 420      19.932 -14.570   9.351  1.00  0.00           O  
ATOM    526  N   GLN A 421      20.776 -15.685  13.791  1.00  0.00           N  
ATOM    527  CA  GLN A 421      21.277 -16.382  14.980  1.00  0.00           C  
ATOM    528  C   GLN A 421      21.514 -15.389  16.115  1.00  0.00           C  
ATOM    529  O   GLN A 421      21.193 -15.647  17.288  1.00  0.00           O  
ATOM    530  CB  GLN A 421      22.545 -17.174  14.654  1.00  0.00           C  
ATOM    531  CG  GLN A 421      23.250 -17.816  15.826  1.00  0.00           C  
ATOM    532  CD  GLN A 421      24.145 -18.740  15.918  1.00  0.00           C  
ATOM    533  OE1 GLN A 421      25.242 -18.855  15.380  1.00  0.00           O  
ATOM    534  NE2 GLN A 421      23.576 -19.761  16.555  1.00  0.00           N  
ATOM    535  N   MET A 422      22.174 -14.280  15.815  1.00  0.00           N  
ATOM    536  CA  MET A 422      22.456 -13.263  16.812  1.00  0.00           C  
ATOM    537  C   MET A 422      21.191 -12.690  17.461  1.00  0.00           C  
ATOM    538  O   MET A 422      21.147 -12.521  18.682  1.00  0.00           O  
ATOM    539  CB  MET A 422      23.214 -12.092  16.179  1.00  0.00           C  
ATOM    540  CG  MET A 422      23.806 -11.113  17.173  1.00  0.00           C  
ATOM    541  SD  MET A 422      24.692  -9.755  16.387  1.00  0.00           S  
ATOM    542  CE  MET A 422      23.386  -8.613  15.972  1.00  0.00           C  
ATOM    543  N   ILE A 423      20.206 -12.325  16.638  1.00  0.00           N  
ATOM    544  CA  ILE A 423      18.980 -11.740  17.213  1.00  0.00           C  
ATOM    545  C   ILE A 423      18.219 -12.781  18.023  1.00  0.00           C  
ATOM    546  O   ILE A 423      17.532 -12.469  19.003  1.00  0.00           O  
ATOM    547  CB  ILE A 423      18.102 -11.083  16.144  1.00  0.00           C  
ATOM    548  CG1 ILE A 423      17.428 -12.084  15.192  1.00  0.00           C  
ATOM    549  CG2 ILE A 423      18.893 -10.053  15.343  1.00  0.00           C  
ATOM    550  CD1 ILE A 423      16.314 -11.465  14.362  1.00  0.00           C  
ATOM    551  N   GLY A 424      18.311 -14.047  17.635  1.00  0.00           N  
ATOM    552  CA  GLY A 424      17.641 -15.131  18.358  1.00  0.00           C  
ATOM    553  C   GLY A 424      18.237 -15.251  19.760  1.00  0.00           C  
ATOM    554  O   GLY A 424      17.587 -15.387  20.805  1.00  0.00           O  
ATOM    555  N   GLU A 425      19.569 -15.138  19.828  1.00  0.00           N  
ATOM    556  CA  GLU A 425      20.251 -15.158  21.121  1.00  0.00           C  
ATOM    557  C   GLU A 425      19.918 -13.930  21.963  1.00  0.00           C  
ATOM    558  O   GLU A 425      19.706 -14.063  23.172  1.00  0.00           O  
ATOM    559  CB  GLU A 425      21.782 -15.241  20.970  1.00  0.00           C  
ATOM    560  CG  GLU A 425      22.150 -16.517  20.217  1.00  0.00           C  
ATOM    561  CD  GLU A 425      23.632 -16.653  19.928  1.00  0.00           C  
ATOM    562  OE1 GLU A 425      24.439 -15.870  20.474  1.00  0.00           O  
ATOM    563  OE2 GLU A 425      23.949 -17.475  19.036  1.00  0.00           O  
ATOM    564  N   MET A 426      19.887 -12.742  21.366  1.00  0.00           N  
ATOM    565  CA  MET A 426      19.597 -11.570  22.202  1.00  0.00           C  
ATOM    566  C   MET A 426      18.137 -11.592  22.649  1.00  0.00           C  
ATOM    567  O   MET A 426      17.817 -11.102  23.741  1.00  0.00           O  
ATOM    568  CB  MET A 426      19.938 -10.259  21.509  1.00  0.00           C  
ATOM    569  CG  MET A 426      19.737  -9.074  22.478  1.00  0.00           C  
ATOM    570  SD  MET A 426      20.740  -9.162  23.980  1.00  0.00           S  
ATOM    571  CE  MET A 426      22.326  -8.677  23.269  1.00  0.00           C  
ATOM    572  N   SER A 427      17.252 -12.079  21.778  1.00  0.00           N  
ATOM    573  CA  SER A 427      15.837 -12.165  22.211  1.00  0.00           C  
ATOM    574  C   SER A 427      15.676 -13.004  23.465  1.00  0.00           C  
ATOM    575  O   SER A 427      14.923 -12.660  24.413  1.00  0.00           O  
ATOM    576  CB  SER A 427      15.007 -12.744  21.061  1.00  0.00           C  
ATOM    577  OG  SER A 427      13.651 -12.919  21.509  1.00  0.00           O  
ATOM    578  N   GLN A 429      16.341 -14.162  23.519  1.00  0.00           N  
ATOM    579  CA  GLN A 429      16.206 -15.005  24.711  1.00  0.00           C  
ATOM    580  C   GLN A 429      16.841 -14.281  25.909  1.00  0.00           C  
ATOM    581  O   GLN A 429      16.291 -14.409  27.001  1.00  0.00           O  
ATOM    582  CB  GLN A 429      16.851 -16.391  24.602  1.00  0.00           C  
ATOM    583  CG  GLN A 429      16.134 -17.468  25.382  1.00  0.00           C  
ATOM    584  CD  GLN A 429      15.744 -17.267  26.817  1.00  0.00           C  
ATOM    585  OE1 GLN A 429      14.670 -16.759  27.187  1.00  0.00           O  
ATOM    586  NE2 GLN A 429      16.638 -17.686  27.715  1.00  0.00           N  
ATOM    587  N   GLU A 431      17.979 -13.626  25.704  1.00  0.00           N  
ATOM    588  CA  GLU A 431      18.620 -12.949  26.844  1.00  0.00           C  
ATOM    589  C   GLU A 431      17.654 -11.902  27.400  1.00  0.00           C  
ATOM    590  O   GLU A 431      17.407 -11.802  28.599  1.00  0.00           O  
ATOM    591  CB  GLU A 431      19.953 -12.344  26.419  1.00  0.00           C  
ATOM    592  CG  GLU A 431      20.705 -11.663  27.562  1.00  0.00           C  
ATOM    593  CD  GLU A 431      21.899 -10.892  27.026  1.00  0.00           C  
ATOM    594  OE1 GLU A 431      21.999  -9.688  27.283  1.00  0.00           O  
ATOM    595  OE2 GLU A 431      22.731 -11.518  26.331  1.00  0.00           O  
ATOM    596  N   HIS A 432      17.083 -11.084  26.527  1.00  0.00           N  
ATOM    597  CA  HIS A 432      16.142 -10.053  26.899  1.00  0.00           C  
ATOM    598  C   HIS A 432      14.940 -10.629  27.658  1.00  0.00           C  
ATOM    599  O   HIS A 432      14.509 -10.086  28.686  1.00  0.00           O  
ATOM    600  CB  HIS A 432      15.619  -9.334  25.632  1.00  0.00           C  
ATOM    601  CG  HIS A 432      16.596  -8.362  25.021  1.00  0.00           C  
ATOM    602  ND1 HIS A 432      16.275  -7.574  23.932  1.00  0.00           N  
ATOM    603  CD2 HIS A 432      17.875  -8.073  25.323  1.00  0.00           C  
ATOM    604  CE1 HIS A 432      17.315  -6.835  23.611  1.00  0.00           C  
ATOM    605  NE2 HIS A 432      18.304  -7.121  24.441  1.00  0.00           N  
ATOM    606  N   GLN A 433      14.350 -11.689  27.138  1.00  0.00           N  
ATOM    607  CA  GLN A 433      13.139 -12.230  27.795  1.00  0.00           C  
ATOM    608  C   GLN A 433      13.458 -12.854  29.139  1.00  0.00           C  
ATOM    609  O   GLN A 433      12.642 -12.809  30.066  1.00  0.00           O  
ATOM    610  CB  GLN A 433      12.404 -13.183  26.863  1.00  0.00           C  
ATOM    611  CG  GLN A 433      11.928 -12.415  25.623  1.00  0.00           C  
ATOM    612  CD  GLN A 433      11.256 -13.352  24.638  1.00  0.00           C  
ATOM    613  OE1 GLN A 433      11.694 -13.573  23.499  1.00  0.00           O  
ATOM    614  NE2 GLN A 433      10.145 -13.921  25.106  1.00  0.00           N  
ATOM    615  N   THR A 434      14.652 -13.459  29.228  1.00  0.00           N  
ATOM    616  CA  THR A 434      15.074 -13.962  30.537  1.00  0.00           C  
ATOM    617  C   THR A 434      15.165 -12.817  31.543  1.00  0.00           C  
ATOM    618  O   THR A 434      14.633 -12.929  32.665  1.00  0.00           O  
ATOM    619  CB  THR A 434      16.416 -14.708  30.423  1.00  0.00           C  
ATOM    620  OG1 THR A 434      16.248 -15.862  29.601  1.00  0.00           O  
ATOM    621  CG2 THR A 434      16.923 -15.141  31.799  1.00  0.00           C  
ATOM    622  N   ASP A 435      15.768 -11.687  31.194  1.00  0.00           N  
ATOM    623  CA  ASP A 435      15.870 -10.571  32.156  1.00  0.00           C  
ATOM    624  C   ASP A 435      14.497 -10.010  32.523  1.00  0.00           C  
ATOM    625  O   ASP A 435      14.219  -9.695  33.692  1.00  0.00           O  
ATOM    626  CB  ASP A 435      16.776  -9.487  31.580  1.00  0.00           C  
ATOM    627  CG  ASP A 435      18.207  -9.949  31.363  1.00  0.00           C  
ATOM    628  OD1 ASP A 435      18.621 -11.019  31.860  1.00  0.00           O  
ATOM    629  OD2 ASP A 435      18.922  -9.213  30.666  1.00  0.00           O  
ATOM    630  N   PHE A 436      13.667  -9.746  31.513  1.00  0.00           N  
ATOM    631  CA  PHE A 436      12.340  -9.202  31.824  1.00  0.00           C  
ATOM    632  C   PHE A 436      11.554 -10.192  32.678  1.00  0.00           C  
ATOM    633  O   PHE A 436      10.878  -9.736  33.608  1.00  0.00           O  
ATOM    634  CB  PHE A 436      11.610  -8.851  30.539  1.00  0.00           C  
ATOM    635  CG  PHE A 436      12.174  -7.671  29.786  1.00  0.00           C  
ATOM    636  CD1 PHE A 436      12.351  -7.774  28.418  1.00  0.00           C  
ATOM    637  CD2 PHE A 436      12.482  -6.478  30.418  1.00  0.00           C  
ATOM    638  CE1 PHE A 436      12.824  -6.681  27.715  1.00  0.00           C  
ATOM    639  CE2 PHE A 436      12.959  -5.386  29.734  1.00  0.00           C  
ATOM    640  CZ  PHE A 436      13.120  -5.492  28.352  1.00  0.00           C  
ATOM    641  N   ALA A 437      11.653 -11.484  32.419  1.00  0.00           N  
ATOM    642  CA  ALA A 437      10.934 -12.451  33.274  1.00  0.00           C  
ATOM    643  C   ALA A 437      11.447 -12.404  34.715  1.00  0.00           C  
ATOM    644  O   ALA A 437      10.705 -12.571  35.703  1.00  0.00           O  
ATOM    645  CB  ALA A 437      11.040 -13.848  32.694  1.00  0.00           C  
ATOM    646  N   GLY A 438      12.746 -12.141  34.875  1.00  0.00           N  
ATOM    647  CA  GLY A 438      13.339 -12.070  36.225  1.00  0.00           C  
ATOM    648  C   GLY A 438      12.778 -10.834  36.965  1.00  0.00           C  
ATOM    649  O   GLY A 438      12.847 -10.793  38.197  1.00  0.00           O  
ATOM    650  N   PHE A 439      12.288  -9.833  36.245  1.00  0.00           N  
ATOM    651  CA  PHE A 439      11.642  -8.697  36.877  1.00  0.00           C  
ATOM    652  C   PHE A 439      10.102  -8.799  36.888  1.00  0.00           C  
ATOM    653  O   PHE A 439       9.450  -7.822  37.242  1.00  0.00           O  
ATOM    654  CB  PHE A 439      12.037  -7.355  36.255  1.00  0.00           C  
ATOM    655  CG  PHE A 439      13.383  -6.855  36.696  1.00  0.00           C  
ATOM    656  CD1 PHE A 439      14.539  -7.194  36.002  1.00  0.00           C  
ATOM    657  CD2 PHE A 439      13.473  -6.041  37.817  1.00  0.00           C  
ATOM    658  CE1 PHE A 439      15.764  -6.698  36.438  1.00  0.00           C  
ATOM    659  CE2 PHE A 439      14.696  -5.556  38.260  1.00  0.00           C  
ATOM    660  CZ  PHE A 439      15.852  -5.899  37.556  1.00  0.00           C  
ATOM    661  N   ASN A 444       9.590  -9.977  36.575  1.00  0.00           N  
ATOM    662  CA  ASN A 444       8.159 -10.229  36.589  1.00  0.00           C  
ATOM    663  C   ASN A 444       7.393  -9.204  35.755  1.00  0.00           C  
ATOM    664  O   ASN A 444       6.323  -8.744  36.134  1.00  0.00           O  
ATOM    665  CB  ASN A 444       7.660 -10.317  38.051  1.00  0.00           C  
ATOM    666  CG  ASN A 444       8.456 -11.400  38.763  1.00  0.00           C  
ATOM    667  OD1 ASN A 444       9.143 -11.154  39.758  1.00  0.00           O  
ATOM    668  ND2 ASN A 444       8.417 -12.623  38.247  1.00  0.00           N  
ATOM    669  N   ILE A 445       7.903  -8.914  34.567  1.00  0.00           N  
ATOM    670  CA  ILE A 445       7.186  -8.039  33.610  1.00  0.00           C  
ATOM    671  C   ILE A 445       6.174  -8.929  32.889  1.00  0.00           C  
ATOM    672  O   ILE A 445       6.567  -9.864  32.205  1.00  0.00           O  
ATOM    673  CB  ILE A 445       8.138  -7.313  32.654  1.00  0.00           C  
ATOM    674  CG1 ILE A 445       9.289  -6.594  33.361  1.00  0.00           C  
ATOM    675  CG2 ILE A 445       7.326  -6.313  31.814  1.00  0.00           C  
ATOM    676  CD1 ILE A 445       8.895  -5.543  34.386  1.00  0.00           C  
ATOM    677  N   SER A 460       4.881  -8.734  33.148  1.00  0.00           N  
ATOM    678  CA  SER A 460       3.808  -9.640  32.793  1.00  0.00           C  
ATOM    679  C   SER A 460       3.301  -9.571  31.374  1.00  0.00           C  
ATOM    680  O   SER A 460       2.077  -9.460  31.154  1.00  0.00           O  
ATOM    681  CB  SER A 460       2.649  -9.431  33.822  1.00  0.00           C  
ATOM    682  OG  SER A 460       2.132  -8.109  33.685  1.00  0.00           O  
ATOM    683  N   TYR A 461       4.212  -9.584  30.377  1.00  0.00           N  
ATOM    684  CA  TYR A 461       3.716  -9.494  28.998  1.00  0.00           C  
ATOM    685  C   TYR A 461       2.719 -10.624  28.713  1.00  0.00           C  
ATOM    686  O   TYR A 461       2.954 -11.766  29.105  1.00  0.00           O  
ATOM    687  CB  TYR A 461       4.807  -9.695  27.937  1.00  0.00           C  
ATOM    688  CG  TYR A 461       5.985  -8.792  28.229  1.00  0.00           C  
ATOM    689  CD1 TYR A 461       7.146  -9.436  28.662  1.00  0.00           C  
ATOM    690  CD2 TYR A 461       5.960  -7.420  28.103  1.00  0.00           C  
ATOM    691  CE1 TYR A 461       8.271  -8.702  28.950  1.00  0.00           C  
ATOM    692  CE2 TYR A 461       7.109  -6.675  28.381  1.00  0.00           C  
ATOM    693  CZ  TYR A 461       8.245  -7.332  28.794  1.00  0.00           C  
ATOM    694  OH  TYR A 461       9.411  -6.656  29.137  1.00  0.00           O  
ATOM    695  N   ASP A 463       1.735 -10.288  27.888  1.00  0.00           N  
ATOM    696  CA  ASP A 463       0.925 -11.333  27.254  1.00  0.00           C  
ATOM    697  C   ASP A 463       1.615 -11.873  26.007  1.00  0.00           C  
ATOM    698  O   ASP A 463       1.358 -13.024  25.607  1.00  0.00           O  
ATOM    699  CB  ASP A 463      -0.473 -10.794  26.950  1.00  0.00           C  
ATOM    700  CG  ASP A 463      -1.156 -10.385  28.249  1.00  0.00           C  
ATOM    701  OD1 ASP A 463      -1.618 -11.313  28.979  1.00  0.00           O  
ATOM    702  OD2 ASP A 463      -1.220  -9.172  28.517  1.00  0.00           O  
ATOM    703  N   ASN A 473       2.473 -11.088  25.363  1.00  0.00           N  
ATOM    704  CA  ASN A 473       3.213 -11.579  24.209  1.00  0.00           C  
ATOM    705  C   ASN A 473       4.495 -10.757  24.005  1.00  0.00           C  
ATOM    706  O   ASN A 473       4.470  -9.543  24.176  1.00  0.00           O  
ATOM    707  CB  ASN A 473       2.428 -11.565  22.886  1.00  0.00           C  
ATOM    708  CG  ASN A 473       2.956 -12.560  21.874  1.00  0.00           C  
ATOM    709  OD1 ASN A 473       3.257 -13.692  22.234  1.00  0.00           O  
ATOM    710  ND2 ASN A 473       3.025 -12.198  20.592  1.00  0.00           N  
ATOM    711  N   TYR A 474       5.587 -11.438  23.726  1.00  0.00           N  
ATOM    712  CA  TYR A 474       6.895 -10.836  23.437  1.00  0.00           C  
ATOM    713  C   TYR A 474       7.409 -11.418  22.114  1.00  0.00           C  
ATOM    714  O   TYR A 474       7.686 -12.622  22.061  1.00  0.00           O  
ATOM    715  CB  TYR A 474       7.906 -11.119  24.555  1.00  0.00           C  
ATOM    716  CG  TYR A 474       9.076 -10.160  24.482  1.00  0.00           C  
ATOM    717  CD1 TYR A 474       9.177  -9.059  25.312  1.00  0.00           C  
ATOM    718  CD2 TYR A 474      10.092 -10.370  23.545  1.00  0.00           C  
ATOM    719  CE1 TYR A 474      10.237  -8.187  25.235  1.00  0.00           C  
ATOM    720  CE2 TYR A 474      11.163  -9.501  23.473  1.00  0.00           C  
ATOM    721  CZ  TYR A 474      11.240  -8.416  24.305  1.00  0.00           C  
ATOM    722  OH  TYR A 474      12.317  -7.551  24.210  1.00  0.00           O  
ATOM    723  N   HIS A 475       7.378 -10.609  21.069  1.00  0.00           N  
ATOM    724  CA  HIS A 475       7.593 -11.171  19.721  1.00  0.00           C  
ATOM    725  C   HIS A 475       8.846 -10.587  19.087  1.00  0.00           C  
ATOM    726  O   HIS A 475       9.803 -10.405  19.840  1.00  0.00           O  
ATOM    727  CB  HIS A 475       6.353 -10.924  18.868  1.00  0.00           C  
ATOM    728  CG  HIS A 475       6.297 -11.770  17.626  1.00  0.00           C  
ATOM    729  ND1 HIS A 475       6.732 -13.087  17.544  1.00  0.00           N  
ATOM    730  CD2 HIS A 475       5.813 -11.439  16.408  1.00  0.00           C  
ATOM    731  CE1 HIS A 475       6.481 -13.516  16.315  1.00  0.00           C  
ATOM    732  NE2 HIS A 475       5.940 -12.558  15.601  1.00  0.00           N  
ATOM    733  N   SER A 476       8.851 -10.349  17.784  1.00  0.00           N  
ATOM    734  CA  SER A 476      10.025  -9.751  17.152  1.00  0.00           C  
ATOM    735  C   SER A 476       9.612  -8.906  15.956  1.00  0.00           C  
ATOM    736  O   SER A 476       8.623  -9.265  15.264  1.00  0.00           O  
ATOM    737  CB  SER A 476      10.951 -10.870  16.604  1.00  0.00           C  
ATOM    738  OG  SER A 476      12.109 -10.186  16.063  1.00  0.00           O  
ATOM    739  N   THR A 477      10.324  -7.826  15.700  1.00  0.00           N  
ATOM    740  CA  THR A 477      10.088  -7.065  14.472  1.00  0.00           C  
ATOM    741  C   THR A 477      10.527  -7.899  13.261  1.00  0.00           C  
ATOM    742  O   THR A 477      10.116  -7.553  12.150  1.00  0.00           O  
ATOM    743  CB  THR A 477      10.805  -5.711  14.396  1.00  0.00           C  
ATOM    744  OG1 THR A 477      12.229  -5.949  14.482  1.00  0.00           O  
ATOM    745  CG2 THR A 477      10.384  -4.747  15.508  1.00  0.00           C  
ATOM    746  N   HIS A 478      11.396  -8.884  13.474  1.00  0.00           N  
ATOM    747  CA  HIS A 478      11.829  -9.757  12.375  1.00  0.00           C  
ATOM    748  C   HIS A 478      10.943 -11.006  12.396  1.00  0.00           C  
ATOM    749  O   HIS A 478      11.190 -12.039  13.020  1.00  0.00           O  
ATOM    750  CB  HIS A 478      13.321 -10.152  12.502  1.00  0.00           C  
ATOM    751  CG  HIS A 478      13.813 -10.853  11.260  1.00  0.00           C  
ATOM    752  ND1 HIS A 478      13.808 -10.235  10.027  1.00  0.00           N  
ATOM    753  CD2 HIS A 478      14.327 -12.082  11.067  1.00  0.00           C  
ATOM    754  CE1 HIS A 478      14.311 -11.068   9.114  1.00  0.00           C  
ATOM    755  NE2 HIS A 478      14.623 -12.202   9.717  1.00  0.00           N  
ATOM    756  N   SER A 479       9.745 -10.846  11.815  1.00  0.00           N  
ATOM    757  CA  SER A 479       8.719 -11.882  11.880  1.00  0.00           C  
ATOM    758  C   SER A 479       7.818 -11.763  10.658  1.00  0.00           C  
ATOM    759  O   SER A 479       7.799 -10.710  10.031  1.00  0.00           O  
ATOM    760  CB  SER A 479       7.897 -11.711  13.160  1.00  0.00           C  
ATOM    761  OG  SER A 479       7.128 -10.498  13.151  1.00  0.00           O  
ATOM    762  N   GLU A 482       7.126 -12.852  10.307  1.00  0.00           N  
ATOM    763  CA  GLU A 482       6.236 -12.784   9.153  1.00  0.00           C  
ATOM    764  C   GLU A 482       5.072 -11.846   9.441  1.00  0.00           C  
ATOM    765  O   GLU A 482       4.609 -11.189   8.497  1.00  0.00           O  
ATOM    766  CB  GLU A 482       5.668 -14.160   8.790  1.00  0.00           C  
ATOM    767  CG  GLU A 482       6.374 -14.937   7.705  1.00  0.00           C  
ATOM    768  CD  GLU A 482       6.683 -14.134   6.452  1.00  0.00           C  
ATOM    769  OE1 GLU A 482       7.885 -13.832   6.274  1.00  0.00           O  
ATOM    770  OE2 GLU A 482       5.751 -13.817   5.686  1.00  0.00           O  
ATOM    771  N   GLU A 485       4.579 -11.808  10.683  1.00  0.00           N  
ATOM    772  CA  GLU A 485       3.444 -10.888  10.949  1.00  0.00           C  
ATOM    773  C   GLU A 485       3.889  -9.453  10.678  1.00  0.00           C  
ATOM    774  O   GLU A 485       3.155  -8.659  10.104  1.00  0.00           O  
ATOM    775  CB  GLU A 485       2.966 -10.986  12.395  1.00  0.00           C  
ATOM    776  CG  GLU A 485       2.375 -12.348  12.772  1.00  0.00           C  
ATOM    777  CD  GLU A 485       3.352 -13.379  13.268  1.00  0.00           C  
ATOM    778  OE1 GLU A 485       2.913 -14.441  13.770  1.00  0.00           O  
ATOM    779  OE2 GLU A 485       4.590 -13.212  13.190  1.00  0.00           O  
ATOM    780  N   ASN A 486       5.097  -9.111  11.163  1.00  0.00           N  
ATOM    781  CA  ASN A 486       5.550  -7.731  10.941  1.00  0.00           C  
ATOM    782  C   ASN A 486       5.842  -7.492   9.457  1.00  0.00           C  
ATOM    783  O   ASN A 486       5.676  -6.388   8.936  1.00  0.00           O  
ATOM    784  CB  ASN A 486       6.783  -7.376  11.789  1.00  0.00           C  
ATOM    785  CG  ASN A 486       6.881  -5.863  11.975  1.00  0.00           C  
ATOM    786  OD1 ASN A 486       5.844  -5.181  11.994  1.00  0.00           O  
ATOM    787  ND2 ASN A 486       8.054  -5.268  12.121  1.00  0.00           N  
ATOM    788  N   ARG A 489       6.377  -8.505   8.771  1.00  0.00           N  
ATOM    789  CA  ARG A 489       6.650  -8.322   7.341  1.00  0.00           C  
ATOM    790  C   ARG A 489       5.363  -8.011   6.595  1.00  0.00           C  
ATOM    791  O   ARG A 489       5.254  -7.063   5.810  1.00  0.00           O  
ATOM    792  CB  ARG A 489       7.337  -9.572   6.722  1.00  0.00           C  
ATOM    793  CG  ARG A 489       7.671  -9.281   5.251  1.00  0.00           C  
ATOM    794  CD  ARG A 489       8.156 -10.532   4.527  1.00  0.00           C  
ATOM    795  NE  ARG A 489       9.520 -10.852   4.894  1.00  0.00           N  
ATOM    796  CZ  ARG A 489      10.735 -10.477   4.543  1.00  0.00           C  
ATOM    797  NH1 ARG A 489      11.747 -11.078   5.193  1.00  0.00           N  
ATOM    798  NH2 ARG A 489      11.069  -9.586   3.611  1.00  0.00           N  
ATOM    799  N   GLN A 490       4.348  -8.840   6.823  1.00  0.00           N  
ATOM    800  CA  GLN A 490       3.088  -8.649   6.072  1.00  0.00           C  
ATOM    801  C   GLN A 490       2.446  -7.335   6.432  1.00  0.00           C  
ATOM    802  O   GLN A 490       1.987  -6.585   5.548  1.00  0.00           O  
ATOM    803  CB  GLN A 490       2.173  -9.865   6.278  1.00  0.00           C  
ATOM    804  CG  GLN A 490       2.599 -11.012   5.358  1.00  0.00           C  
ATOM    805  CD  GLN A 490       2.276 -12.411   5.796  1.00  0.00           C  
ATOM    806  OE1 GLN A 490       2.518 -13.400   5.638  1.00  0.00           O  
ATOM    807  NE2 GLN A 490       0.656 -12.258   6.111  1.00  0.00           N  
ATOM    808  N   LEU A 494       2.527  -6.956   7.718  1.00  0.00           N  
ATOM    809  CA  LEU A 494       1.924  -5.654   8.059  1.00  0.00           C  
ATOM    810  C   LEU A 494       2.708  -4.471   7.518  1.00  0.00           C  
ATOM    811  O   LEU A 494       2.159  -3.386   7.249  1.00  0.00           O  
ATOM    812  CB  LEU A 494       1.730  -5.587   9.590  1.00  0.00           C  
ATOM    813  CG  LEU A 494       0.580  -6.501  10.059  1.00  0.00           C  
ATOM    814  CD1 LEU A 494       0.658  -6.788  11.540  1.00  0.00           C  
ATOM    815  CD2 LEU A 494      -0.775  -5.877   9.760  1.00  0.00           C  
ATOM    816  N   SER A 495       4.044  -4.579   7.518  1.00  0.00           N  
ATOM    817  CA  SER A 495       4.850  -3.471   6.998  1.00  0.00           C  
ATOM    818  C   SER A 495       4.550  -3.289   5.505  1.00  0.00           C  
ATOM    819  O   SER A 495       4.458  -2.152   5.039  1.00  0.00           O  
ATOM    820  CB  SER A 495       6.347  -3.712   7.242  1.00  0.00           C  
ATOM    821  OG  SER A 495       6.596  -3.618   8.653  1.00  0.00           O  
ATOM    822  N   GLU A 496       4.445  -4.405   4.809  1.00  0.00           N  
ATOM    823  CA  GLU A 496       4.196  -4.346   3.358  1.00  0.00           C  
ATOM    824  C   GLU A 496       2.821  -3.730   3.090  1.00  0.00           C  
ATOM    825  O   GLU A 496       2.614  -2.915   2.195  1.00  0.00           O  
ATOM    826  CB  GLU A 496       4.302  -5.756   2.753  1.00  0.00           C  
ATOM    827  CG  GLU A 496       5.750  -6.185   2.524  1.00  0.00           C  
ATOM    828  CD  GLU A 496       5.906  -7.529   1.847  1.00  0.00           C  
ATOM    829  OE1 GLU A 496       6.982  -8.161   1.975  1.00  0.00           O  
ATOM    830  OE2 GLU A 496       4.962  -7.986   1.162  1.00  0.00           O  
ATOM    831  N   LEU A 498       1.859  -4.079   3.933  1.00  0.00           N  
ATOM    832  CA  LEU A 498       0.477  -3.611   3.848  1.00  0.00           C  
ATOM    833  C   LEU A 498       0.440  -2.101   4.052  1.00  0.00           C  
ATOM    834  O   LEU A 498      -0.169  -1.396   3.248  1.00  0.00           O  
ATOM    835  CB  LEU A 498      -0.379  -4.335   4.879  1.00  0.00           C  
ATOM    836  CG  LEU A 498      -1.853  -4.028   5.079  1.00  0.00           C  
ATOM    837  CD1 LEU A 498      -2.325  -2.806   5.415  1.00  0.00           C  
ATOM    838  CD2 LEU A 498      -2.117  -2.649   5.655  1.00  0.00           C  
ATOM    839  N   ILE A 499       0.956  -1.637   5.191  1.00  0.00           N  
ATOM    840  CA  ILE A 499       0.932  -0.209   5.502  1.00  0.00           C  
ATOM    841  C   ILE A 499       1.664   0.549   4.407  1.00  0.00           C  
ATOM    842  O   ILE A 499       1.144   1.556   3.944  1.00  0.00           O  
ATOM    843  CB  ILE A 499       1.453   0.050   6.931  1.00  0.00           C  
ATOM    844  CG1 ILE A 499       0.362  -0.442   7.910  1.00  0.00           C  
ATOM    845  CG2 ILE A 499       1.798   1.517   7.165  1.00  0.00           C  
ATOM    846  CD1 ILE A 499       0.803  -0.570   9.361  1.00  0.00           C  
ATOM    847  N   TYR A 500       2.846   0.082   3.963  1.00  0.00           N  
ATOM    848  CA  TYR A 500       3.531   0.818   2.895  1.00  0.00           C  
ATOM    849  C   TYR A 500       2.667   0.872   1.639  1.00  0.00           C  
ATOM    850  O   TYR A 500       2.559   1.926   1.020  1.00  0.00           O  
ATOM    851  CB  TYR A 500       4.884   0.180   2.569  1.00  0.00           C  
ATOM    852  CG  TYR A 500       5.572   0.765   1.351  1.00  0.00           C  
ATOM    853  CD1 TYR A 500       6.217   1.998   1.382  1.00  0.00           C  
ATOM    854  CD2 TYR A 500       5.569   0.035   0.162  1.00  0.00           C  
ATOM    855  CE1 TYR A 500       6.833   2.508   0.243  1.00  0.00           C  
ATOM    856  CE2 TYR A 500       6.191   0.544  -0.971  1.00  0.00           C  
ATOM    857  CZ  TYR A 500       6.814   1.766  -0.918  1.00  0.00           C  
ATOM    858  OH  TYR A 500       7.433   2.241  -2.068  1.00  0.00           O  
ATOM    859  N   SER A 501       2.113  -0.241   1.180  1.00  0.00           N  
ATOM    860  CA  SER A 501       1.284  -0.197  -0.027  1.00  0.00           C  
ATOM    861  C   SER A 501       0.103   0.760   0.148  1.00  0.00           C  
ATOM    862  O   SER A 501      -0.250   1.437  -0.819  1.00  0.00           O  
ATOM    863  CB  SER A 501       0.754  -1.585  -0.379  1.00  0.00           C  
ATOM    864  OG  SER A 501       1.817  -2.488  -0.637  1.00  0.00           O  
ATOM    865  N   ARG A 502      -0.548   0.721   1.312  1.00  0.00           N  
ATOM    866  CA  ARG A 502      -1.678   1.626   1.538  1.00  0.00           C  
ATOM    867  C   ARG A 502      -1.181   3.060   1.514  1.00  0.00           C  
ATOM    868  O   ARG A 502      -1.789   3.931   0.904  1.00  0.00           O  
ATOM    869  CB  ARG A 502      -2.457   1.296   2.827  1.00  0.00           C  
ATOM    870  CG  ARG A 502      -3.168  -0.072   2.754  1.00  0.00           C  
ATOM    871  CD  ARG A 502      -4.014  -0.268   4.002  1.00  0.00           C  
ATOM    872  NE  ARG A 502      -4.842  -1.468   4.019  1.00  0.00           N  
ATOM    873  CZ  ARG A 502      -5.562  -1.886   5.054  1.00  0.00           C  
ATOM    874  NH1 ARG A 502      -5.569  -1.207   6.190  1.00  0.00           N  
ATOM    875  NH2 ARG A 502      -6.282  -3.006   4.957  1.00  0.00           N  
ATOM    876  N   LEU A 503      -0.031   3.362   2.151  1.00  0.00           N  
ATOM    877  CA  LEU A 503       0.476   4.727   2.108  1.00  0.00           C  
ATOM    878  C   LEU A 503       0.779   5.174   0.675  1.00  0.00           C  
ATOM    879  O   LEU A 503       0.588   6.310   0.271  1.00  0.00           O  
ATOM    880  CB  LEU A 503       1.749   4.803   2.964  1.00  0.00           C  
ATOM    881  CG  LEU A 503       1.471   4.642   4.477  1.00  0.00           C  
ATOM    882  CD1 LEU A 503       2.777   4.783   5.250  1.00  0.00           C  
ATOM    883  CD2 LEU A 503       0.489   5.703   4.927  1.00  0.00           C  
ATOM    884  N   LYS A 504       1.346   4.244  -0.082  1.00  0.00           N  
ATOM    885  CA  LYS A 504       1.733   4.560  -1.458  1.00  0.00           C  
ATOM    886  C   LYS A 504       0.476   4.738  -2.327  1.00  0.00           C  
ATOM    887  O   LYS A 504       0.451   5.699  -3.089  1.00  0.00           O  
ATOM    888  CB  LYS A 504       2.642   3.471  -2.017  1.00  0.00           C  
ATOM    889  CG  LYS A 504       3.056   3.795  -3.467  1.00  0.00           C  
ATOM    890  CD  LYS A 504       3.909   2.664  -4.019  1.00  0.00           C  
ATOM    891  CE  LYS A 504       4.613   3.104  -5.303  1.00  0.00           C  
ATOM    892  NZ  LYS A 504       5.561   2.057  -5.771  1.00  0.00           N  
ATOM    893  N   GLU A 505      -0.465   3.795  -2.267  1.00  0.00           N  
ATOM    894  CA  GLU A 505      -1.704   3.987  -3.049  1.00  0.00           C  
ATOM    895  C   GLU A 505      -2.419   5.272  -2.664  1.00  0.00           C  
ATOM    896  O   GLU A 505      -3.103   5.889  -3.499  1.00  0.00           O  
ATOM    897  CB  GLU A 505      -2.602   2.771  -2.874  1.00  0.00           C  
ATOM    898  CG  GLU A 505      -3.515   2.426  -4.034  1.00  0.00           C  
ATOM    899  CD  GLU A 505      -4.860   3.122  -3.962  1.00  0.00           C  
ATOM    900  OE1 GLU A 505      -5.205   3.618  -2.867  1.00  0.00           O  
ATOM    901  OE2 GLU A 505      -5.571   3.181  -4.989  1.00  0.00           O  
ATOM    902  N   ASN A 506      -2.248   5.751  -1.431  1.00  0.00           N  
ATOM    903  CA  ASN A 506      -2.923   6.961  -0.969  1.00  0.00           C  
ATOM    904  C   ASN A 506      -2.171   8.236  -1.269  1.00  0.00           C  
ATOM    905  O   ASN A 506      -2.614   9.326  -0.870  1.00  0.00           O  
ATOM    906  CB  ASN A 506      -3.243   6.857   0.535  1.00  0.00           C  
ATOM    907  CG  ASN A 506      -4.467   6.006   0.783  1.00  0.00           C  
ATOM    908  OD1 ASN A 506      -5.221   5.749  -0.162  1.00  0.00           O  
ATOM    909  ND2 ASN A 506      -4.702   5.553   2.020  1.00  0.00           N  
ATOM    910  N   GLY A 507      -1.017   8.129  -1.947  1.00  0.00           N  
ATOM    911  CA  GLY A 507      -0.279   9.319  -2.345  1.00  0.00           C  
ATOM    912  C   GLY A 507       0.763   9.797  -1.359  1.00  0.00           C  
ATOM    913  O   GLY A 507       1.293  10.906  -1.520  1.00  0.00           O  
ATOM    914  N   PHE A 508       1.037   9.006  -0.308  1.00  0.00           N  
ATOM    915  CA  PHE A 508       1.937   9.557   0.710  1.00  0.00           C  
ATOM    916  C   PHE A 508       3.390   9.130   0.506  1.00  0.00           C  
ATOM    917  O   PHE A 508       4.159   9.320   1.452  1.00  0.00           O  
ATOM    918  CB  PHE A 508       1.411   9.179   2.104  1.00  0.00           C  
ATOM    919  CG  PHE A 508       0.001   9.708   2.337  1.00  0.00           C  
ATOM    920  CD1 PHE A 508      -1.031   8.844   2.615  1.00  0.00           C  
ATOM    921  CD2 PHE A 508      -0.246  11.068   2.263  1.00  0.00           C  
ATOM    922  CE1 PHE A 508      -2.320   9.326   2.821  1.00  0.00           C  
ATOM    923  CE2 PHE A 508      -1.519  11.573   2.474  1.00  0.00           C  
ATOM    924  CZ  PHE A 508      -2.539  10.683   2.750  1.00  0.00           C  
ATOM    925  N   ILE A 509       3.707   8.404  -0.565  1.00  0.00           N  
ATOM    926  CA  ILE A 509       5.095   7.960  -0.757  1.00  0.00           C  
ATOM    927  C   ILE A 509       5.739   8.688  -1.936  1.00  0.00           C  
ATOM    928  O   ILE A 509       5.171   8.693  -3.024  1.00  0.00           O  
ATOM    929  CB  ILE A 509       5.222   6.441  -0.927  1.00  0.00           C  
ATOM    930  CG1 ILE A 509       4.776   5.677   0.317  1.00  0.00           C  
ATOM    931  CG2 ILE A 509       6.684   6.083  -1.275  1.00  0.00           C  
ATOM    932  CD1 ILE A 509       5.553   5.978   1.590  1.00  0.00           C  
ATOM    933  N   LYS A 510       6.878   9.343  -1.713  1.00  0.00           N  
ATOM    934  CA  LYS A 510       7.564  10.075  -2.773  1.00  0.00           C  
ATOM    935  C   LYS A 510       8.954   9.476  -3.047  1.00  0.00           C  
ATOM    936  O   LYS A 510       9.534   8.892  -2.141  1.00  0.00           O  
ATOM    937  CB  LYS A 510       7.808  11.541  -2.441  1.00  0.00           C  
ATOM    938  CG  LYS A 510       6.855  12.219  -1.498  1.00  0.00           C  
ATOM    939  CD  LYS A 510       5.700  12.903  -2.200  1.00  0.00           C  
ATOM    940  CE  LYS A 510       4.532  11.948  -2.388  1.00  0.00           C  
ATOM    941  NZ  LYS A 510       3.324  12.662  -2.876  1.00  0.00           N  
ATOM    942  N   ASN A 511       9.459   9.619  -4.275  1.00  0.00           N  
ATOM    943  CA  ASN A 511      10.792   9.115  -4.605  1.00  0.00           C  
ATOM    944  C   ASN A 511      11.735  10.288  -4.889  1.00  0.00           C  
ATOM    945  O   ASN A 511      11.378  11.167  -5.673  1.00  0.00           O  
ATOM    946  CB  ASN A 511      10.802   8.267  -5.876  1.00  0.00           C  
ATOM    947  CG  ASN A 511       9.594   7.403  -6.103  1.00  0.00           C  
ATOM    948  OD1 ASN A 511       8.952   7.473  -7.160  1.00  0.00           O  
ATOM    949  ND2 ASN A 511       9.268   6.592  -5.108  1.00  0.00           N  
ATOM    950  N   ARG A 512      12.950  10.237  -4.364  1.00  0.00           N  
ATOM    951  CA  ARG A 512      13.887  11.328  -4.637  1.00  0.00           C  
ATOM    952  C   ARG A 512      15.299  10.763  -4.560  1.00  0.00           C  
ATOM    953  O   ARG A 512      15.579   9.923  -3.703  1.00  0.00           O  
ATOM    954  CB  ARG A 512      13.679  12.481  -3.653  1.00  0.00           C  
ATOM    955  CG  ARG A 512      14.653  13.642  -3.788  1.00  0.00           C  
ATOM    956  CD  ARG A 512      14.291  14.806  -2.894  1.00  0.00           C  
ATOM    957  NE  ARG A 512      14.422  14.586  -1.465  1.00  0.00           N  
ATOM    958  CZ  ARG A 512      15.486  14.818  -0.709  1.00  0.00           C  
ATOM    959  NH1 ARG A 512      16.598  15.309  -1.247  1.00  0.00           N  
ATOM    960  NH2 ARG A 512      15.459  14.573   0.599  1.00  0.00           N  
ATOM    961  N   THR A 513      16.167  11.278  -5.414  1.00  0.00           N  
ATOM    962  CA  THR A 513      17.561  10.799  -5.372  1.00  0.00           C  
ATOM    963  C   THR A 513      18.338  11.622  -4.349  1.00  0.00           C  
ATOM    964  O   THR A 513      18.200  12.847  -4.311  1.00  0.00           O  
ATOM    965  CB  THR A 513      18.206  10.925  -6.758  1.00  0.00           C  
ATOM    966  OG1 THR A 513      17.516  10.006  -7.624  1.00  0.00           O  
ATOM    967  CG2 THR A 513      19.691  10.593  -6.755  1.00  0.00           C  
ATOM    968  N   ILE A 514      19.178  10.939  -3.565  1.00  0.00           N  
ATOM    969  CA  ILE A 514      20.046  11.725  -2.677  1.00  0.00           C  
ATOM    970  C   ILE A 514      21.482  11.244  -2.902  1.00  0.00           C  
ATOM    971  O   ILE A 514      21.654  10.181  -3.509  1.00  0.00           O  
ATOM    972  CB  ILE A 514      19.650  11.517  -1.211  1.00  0.00           C  
ATOM    973  CG1 ILE A 514      19.715  10.033  -0.867  1.00  0.00           C  
ATOM    974  CG2 ILE A 514      18.231  12.060  -0.985  1.00  0.00           C  
ATOM    975  CD1 ILE A 514      19.554   9.737   0.614  1.00  0.00           C  
ATOM    976  N   SER A 515      22.408  11.987  -2.317  1.00  0.00           N  
ATOM    977  CA  SER A 515      23.809  11.589  -2.397  1.00  0.00           C  
ATOM    978  C   SER A 515      24.333  11.346  -0.981  1.00  0.00           C  
ATOM    979  O   SER A 515      23.978  12.047  -0.032  1.00  0.00           O  
ATOM    980  CB  SER A 515      24.617  12.661  -3.124  1.00  0.00           C  
ATOM    981  OG  SER A 515      25.321  13.494  -2.234  1.00  0.00           O  
ATOM    982  N   GLN A 516      25.025  10.231  -0.810  1.00  0.00           N  
ATOM    983  CA  GLN A 516      25.498   9.820   0.507  1.00  0.00           C  
ATOM    984  C   GLN A 516      26.886   9.206   0.377  1.00  0.00           C  
ATOM    985  O   GLN A 516      27.180   8.646  -0.685  1.00  0.00           O  
ATOM    986  CB  GLN A 516      24.539   8.756   1.048  1.00  0.00           C  
ATOM    987  CG  GLN A 516      24.926   8.145   2.382  1.00  0.00           C  
ATOM    988  CD  GLN A 516      23.842   7.201   2.895  1.00  0.00           C  
ATOM    989  OE1 GLN A 516      22.787   7.033   2.271  1.00  0.00           O  
ATOM    990  NE2 GLN A 516      24.156   6.589   4.020  1.00  0.00           N  
ATOM    991  N   LEU A 517      27.661   9.263   1.454  1.00  0.00           N  
ATOM    992  CA  LEU A 517      28.972   8.603   1.427  1.00  0.00           C  
ATOM    993  C   LEU A 517      28.810   7.102   1.271  1.00  0.00           C  
ATOM    994  O   LEU A 517      27.964   6.455   1.888  1.00  0.00           O  
ATOM    995  CB  LEU A 517      29.729   8.941   2.716  1.00  0.00           C  
ATOM    996  CG  LEU A 517      30.343  10.345   2.806  1.00  0.00           C  
ATOM    997  CD1 LEU A 517      30.675  10.677   4.255  1.00  0.00           C  
ATOM    998  CD2 LEU A 517      31.592  10.419   1.946  1.00  0.00           C  
ATOM    999  N   TYR A 518      29.632   6.493   0.421  1.00  0.00           N  
ATOM   1000  CA  TYR A 518      29.601   5.096   0.055  1.00  0.00           C  
ATOM   1001  C   TYR A 518      30.967   4.425   0.158  1.00  0.00           C  
ATOM   1002  O   TYR A 518      31.965   5.065  -0.244  1.00  0.00           O  
ATOM   1003  CB  TYR A 518      29.131   5.072  -1.414  1.00  0.00           C  
ATOM   1004  CG  TYR A 518      29.014   3.718  -2.077  1.00  0.00           C  
ATOM   1005  CD1 TYR A 518      27.913   2.892  -1.896  1.00  0.00           C  
ATOM   1006  CD2 TYR A 518      30.034   3.259  -2.907  1.00  0.00           C  
ATOM   1007  CE1 TYR A 518      27.828   1.659  -2.517  1.00  0.00           C  
ATOM   1008  CE2 TYR A 518      29.972   2.034  -3.530  1.00  0.00           C  
ATOM   1009  CZ  TYR A 518      28.853   1.239  -3.338  1.00  0.00           C  
ATOM   1010  OH  TYR A 518      28.779   0.014  -3.952  1.00  0.00           O  
ATOM   1011  N   ASP A 519      31.015   3.200   0.626  1.00  0.00           N  
ATOM   1012  CA  ASP A 519      32.268   2.431   0.705  1.00  0.00           C  
ATOM   1013  C   ASP A 519      32.367   1.514  -0.512  1.00  0.00           C  
ATOM   1014  O   ASP A 519      31.611   0.560  -0.630  1.00  0.00           O  
ATOM   1015  CB  ASP A 519      32.298   1.632   2.001  1.00  0.00           C  
ATOM   1016  CG  ASP A 519      33.536   0.794   2.222  1.00  0.00           C  
ATOM   1017  OD1 ASP A 519      33.793   0.411   3.390  1.00  0.00           O  
ATOM   1018  OD2 ASP A 519      34.291   0.488   1.272  1.00  0.00           O  
ATOM   1019  N   PRO A 520      33.261   1.825  -1.441  1.00  0.00           N  
ATOM   1020  CA  PRO A 520      33.393   1.112  -2.705  1.00  0.00           C  
ATOM   1021  C   PRO A 520      34.004  -0.271  -2.592  1.00  0.00           C  
ATOM   1022  O   PRO A 520      33.829  -1.129  -3.475  1.00  0.00           O  
ATOM   1023  CB  PRO A 520      34.332   1.996  -3.532  1.00  0.00           C  
ATOM   1024  CG  PRO A 520      35.155   2.688  -2.500  1.00  0.00           C  
ATOM   1025  CD  PRO A 520      34.218   2.962  -1.344  1.00  0.00           C  
ATOM   1026  N   GLU A 521      34.737  -0.450  -1.493  1.00  0.00           N  
ATOM   1027  CA  GLU A 521      35.409  -1.721  -1.244  1.00  0.00           C  
ATOM   1028  C   GLU A 521      34.431  -2.712  -0.629  1.00  0.00           C  
ATOM   1029  O   GLU A 521      34.301  -3.843  -1.100  1.00  0.00           O  
ATOM   1030  CB  GLU A 521      36.645  -1.491  -0.356  1.00  0.00           C  
ATOM   1031  CG  GLU A 521      37.431  -2.750  -0.061  1.00  0.00           C  
ATOM   1032  CD  GLU A 521      38.706  -2.556   0.740  1.00  0.00           C  
ATOM   1033  OE1 GLU A 521      39.014  -3.455   1.550  1.00  0.00           O  
ATOM   1034  OE2 GLU A 521      39.413  -1.541   0.594  1.00  0.00           O  
ATOM   1035  N   LYS A 522      33.794  -2.311   0.474  1.00  0.00           N  
ATOM   1036  CA  LYS A 522      32.797  -3.190   1.112  1.00  0.00           C  
ATOM   1037  C   LYS A 522      31.568  -3.260   0.193  1.00  0.00           C  
ATOM   1038  O   LYS A 522      30.857  -4.257   0.080  1.00  0.00           O  
ATOM   1039  CB  LYS A 522      32.396  -2.620   2.474  1.00  0.00           C  
ATOM   1040  CG  LYS A 522      31.213  -3.323   3.137  1.00  0.00           C  
ATOM   1041  CD  LYS A 522      31.640  -4.696   3.636  1.00  0.00           C  
ATOM   1042  CE  LYS A 522      30.440  -5.493   4.162  1.00  0.00           C  
ATOM   1043  NZ  LYS A 522      30.934  -6.783   4.722  1.00  0.00           N  
ATOM   1044  N   GLY A 523      31.272  -2.136  -0.441  1.00  0.00           N  
ATOM   1045  CA  GLY A 523      30.145  -2.037  -1.379  1.00  0.00           C  
ATOM   1046  C   GLY A 523      28.869  -1.709  -0.584  1.00  0.00           C  
ATOM   1047  O   GLY A 523      27.884  -2.445  -0.672  1.00  0.00           O  
ATOM   1048  N   MET A 524      28.918  -0.616   0.183  1.00  0.00           N  
ATOM   1049  CA  MET A 524      27.762  -0.230   0.983  1.00  0.00           C  
ATOM   1050  C   MET A 524      27.730   1.251   1.314  1.00  0.00           C  
ATOM   1051  O   MET A 524      28.764   1.883   1.551  1.00  0.00           O  
ATOM   1052  CB  MET A 524      27.688  -1.023   2.297  1.00  0.00           C  
ATOM   1053  CG  MET A 524      28.710  -0.728   3.382  1.00  0.00           C  
ATOM   1054  SD  MET A 524      28.562  -1.787   4.844  1.00  0.00           S  
ATOM   1055  CE  MET A 524      27.126  -1.072   5.664  1.00  0.00           C  
ATOM   1056  N   PHE A 525      26.527   1.818   1.399  1.00  0.00           N  
ATOM   1057  CA  PHE A 525      26.366   3.198   1.832  1.00  0.00           C  
ATOM   1058  C   PHE A 525      26.704   3.243   3.329  1.00  0.00           C  
ATOM   1059  O   PHE A 525      26.488   2.237   4.007  1.00  0.00           O  
ATOM   1060  CB  PHE A 525      24.967   3.785   1.580  1.00  0.00           C  
ATOM   1061  CG  PHE A 525      24.832   4.240   0.137  1.00  0.00           C  
ATOM   1062  CD1 PHE A 525      25.363   5.446  -0.255  1.00  0.00           C  
ATOM   1063  CD2 PHE A 525      24.170   3.471  -0.802  1.00  0.00           C  
ATOM   1064  CE1 PHE A 525      25.265   5.916  -1.548  1.00  0.00           C  
ATOM   1065  CE2 PHE A 525      24.079   3.935  -2.107  1.00  0.00           C  
ATOM   1066  CZ  PHE A 525      24.618   5.137  -2.498  1.00  0.00           C  
ATOM   1067  N   LEU A 526      27.267   4.360   3.788  1.00  0.00           N  
ATOM   1068  CA  LEU A 526      27.622   4.419   5.205  1.00  0.00           C  
ATOM   1069  C   LEU A 526      26.756   5.400   5.985  1.00  0.00           C  
ATOM   1070  O   LEU A 526      26.734   6.594   5.725  1.00  0.00           O  
ATOM   1071  CB  LEU A 526      29.095   4.875   5.365  1.00  0.00           C  
ATOM   1072  CG  LEU A 526      30.185   3.966   4.799  1.00  0.00           C  
ATOM   1073  CD1 LEU A 526      31.542   4.686   4.787  1.00  0.00           C  
ATOM   1074  CD2 LEU A 526      30.291   2.673   5.583  1.00  0.00           C  
ATOM   1075  N   PRO A 527      26.103   4.929   7.043  1.00  0.00           N  
ATOM   1076  CA  PRO A 527      25.409   5.828   7.969  1.00  0.00           C  
ATOM   1077  C   PRO A 527      26.518   6.691   8.586  1.00  0.00           C  
ATOM   1078  O   PRO A 527      27.696   6.265   8.553  1.00  0.00           O  
ATOM   1079  CB  PRO A 527      24.779   4.903   8.989  1.00  0.00           C  
ATOM   1080  CG  PRO A 527      24.785   3.557   8.325  1.00  0.00           C  
ATOM   1081  CD  PRO A 527      26.038   3.525   7.472  1.00  0.00           C  
ATOM   1082  N   ASP A 528      26.209   7.871   9.076  1.00  0.00           N  
ATOM   1083  CA  ASP A 528      27.217   8.763   9.629  1.00  0.00           C  
ATOM   1084  C   ASP A 528      28.164   8.118  10.635  1.00  0.00           C  
ATOM   1085  O   ASP A 528      29.370   8.423  10.571  1.00  0.00           O  
ATOM   1086  CB  ASP A 528      26.544   9.943  10.334  1.00  0.00           C  
ATOM   1087  CG  ASP A 528      25.819  10.874   9.401  1.00  0.00           C  
ATOM   1088  OD1 ASP A 528      25.991  10.763   8.168  1.00  0.00           O  
ATOM   1089  OD2 ASP A 528      25.048  11.715   9.915  1.00  0.00           O  
ATOM   1090  N   ARG A 529      27.682   7.260  11.513  1.00  0.00           N  
ATOM   1091  CA  ARG A 529      28.511   6.712  12.591  1.00  0.00           C  
ATOM   1092  C   ARG A 529      29.578   5.740  12.108  1.00  0.00           C  
ATOM   1093  O   ARG A 529      30.524   5.343  12.807  1.00  0.00           O  
ATOM   1094  CB  ARG A 529      27.610   6.149  13.683  1.00  0.00           C  
ATOM   1095  CG  ARG A 529      27.015   4.771  13.579  1.00  0.00           C  
ATOM   1096  CD  ARG A 529      26.282   4.330  14.851  1.00  0.00           C  
ATOM   1097  NE  ARG A 529      26.551   2.936  15.154  1.00  0.00           N  
ATOM   1098  CZ  ARG A 529      25.912   2.000  15.817  1.00  0.00           C  
ATOM   1099  NH1 ARG A 529      24.739   2.219  16.398  1.00  0.00           N  
ATOM   1100  NH2 ARG A 529      26.439   0.778  15.922  1.00  0.00           N  
ATOM   1101  N   PHE A 530      29.463   5.352  10.837  1.00  0.00           N  
ATOM   1102  CA  PHE A 530      30.394   4.404  10.224  1.00  0.00           C  
ATOM   1103  C   PHE A 530      31.405   5.096   9.309  1.00  0.00           C  
ATOM   1104  O   PHE A 530      32.139   4.449   8.565  1.00  0.00           O  
ATOM   1105  CB  PHE A 530      29.599   3.310   9.505  1.00  0.00           C  
ATOM   1106  CG  PHE A 530      28.880   2.418  10.492  1.00  0.00           C  
ATOM   1107  CD1 PHE A 530      29.585   1.483  11.223  1.00  0.00           C  
ATOM   1108  CD2 PHE A 530      27.513   2.525  10.679  1.00  0.00           C  
ATOM   1109  CE1 PHE A 530      28.945   0.665  12.132  1.00  0.00           C  
ATOM   1110  CE2 PHE A 530      26.866   1.705  11.587  1.00  0.00           C  
ATOM   1111  CZ  PHE A 530      27.583   0.774  12.318  1.00  0.00           C  
ATOM   1112  N   VAL A 531      31.467   6.416   9.411  1.00  0.00           N  
ATOM   1113  CA  VAL A 531      32.469   7.230   8.745  1.00  0.00           C  
ATOM   1114  C   VAL A 531      33.364   7.860   9.833  1.00  0.00           C  
ATOM   1115  O   VAL A 531      32.879   8.385  10.836  1.00  0.00           O  
ATOM   1116  CB  VAL A 531      31.952   8.385   7.886  1.00  0.00           C  
ATOM   1117  CG1 VAL A 531      33.089   9.014   7.082  1.00  0.00           C  
ATOM   1118  CG2 VAL A 531      30.837   7.907   6.971  1.00  0.00           C  
ATOM   1119  N   LYS A 532      34.659   7.786   9.591  1.00  0.00           N  
ATOM   1120  CA  LYS A 532      35.640   8.392  10.500  1.00  0.00           C  
ATOM   1121  C   LYS A 532      36.694   9.160   9.701  1.00  0.00           C  
ATOM   1122  O   LYS A 532      36.974   8.860   8.536  1.00  0.00           O  
ATOM   1123  CB  LYS A 532      36.247   7.254  11.312  1.00  0.00           C  
ATOM   1124  CG  LYS A 532      37.746   7.216  11.464  1.00  0.00           C  
ATOM   1125  CD  LYS A 532      38.256   6.013  12.238  1.00  0.00           C  
ATOM   1126  CE  LYS A 532      38.382   4.762  11.391  1.00  0.00           C  
ATOM   1127  NZ  LYS A 532      39.209   3.715  12.061  1.00  0.00           N  
ATOM   1128  N   GLY A 737      37.346  10.120  10.352  1.00  0.00           N  
ATOM   1129  CA  GLY A 737      38.364  10.916   9.698  1.00  0.00           C  
ATOM   1130  C   GLY A 737      38.839  12.038  10.615  1.00  0.00           C  
ATOM   1131  O   GLY A 737      38.705  11.907  11.844  1.00  0.00           O  
ATOM   1132  N   THR A 738      39.399  13.077   9.994  1.00  0.00           N  
ATOM   1133  CA  THR A 738      39.963  14.101  10.881  1.00  0.00           C  
ATOM   1134  C   THR A 738      39.132  15.368  10.788  1.00  0.00           C  
ATOM   1135  O   THR A 738      38.554  15.744   9.774  1.00  0.00           O  
ATOM   1136  CB  THR A 738      41.459  14.382  10.850  1.00  0.00           C  
ATOM   1137  OG1 THR A 738      41.828  15.662  10.324  1.00  0.00           O  
ATOM   1138  CG2 THR A 738      42.235  13.272  10.184  1.00  0.00           C  
ATOM   1139  N   CYS A 739      38.920  15.889  11.999  1.00  0.00           N  
ATOM   1140  CA  CYS A 739      38.014  17.029  12.145  1.00  0.00           C  
ATOM   1141  C   CYS A 739      38.510  18.235  11.376  1.00  0.00           C  
ATOM   1142  O   CYS A 739      39.684  18.603  11.450  1.00  0.00           O  
ATOM   1143  CB  CYS A 739      37.853  17.333  13.634  1.00  0.00           C  
ATOM   1144  SG  CYS A 739      37.119  18.959  13.836  1.00  0.00           S  
ATOM   1145  N   PRO A 740      37.631  18.806  10.556  1.00  0.00           N  
ATOM   1146  CA  PRO A 740      38.009  19.890   9.653  1.00  0.00           C  
ATOM   1147  C   PRO A 740      38.399  21.161  10.387  1.00  0.00           C  
ATOM   1148  O   PRO A 740      39.102  22.041   9.880  1.00  0.00           O  
ATOM   1149  CB  PRO A 740      36.748  20.103   8.819  1.00  0.00           C  
ATOM   1150  CG  PRO A 740      35.625  19.572   9.647  1.00  0.00           C  
ATOM   1151  CD  PRO A 740      36.209  18.427  10.444  1.00  0.00           C  
ATOM   1152  N   LYS A 741      37.941  21.279  11.637  1.00  0.00           N  
ATOM   1153  CA  LYS A 741      38.213  22.486  12.398  1.00  0.00           C  
ATOM   1154  C   LYS A 741      39.536  22.384  13.158  1.00  0.00           C  
ATOM   1155  O   LYS A 741      40.330  23.318  13.027  1.00  0.00           O  
ATOM   1156  CB  LYS A 741      37.130  22.825  13.426  1.00  0.00           C  
ATOM   1157  CG  LYS A 741      35.730  22.724  12.875  1.00  0.00           C  
ATOM   1158  CD  LYS A 741      35.391  23.778  11.836  1.00  0.00           C  
ATOM   1159  CE  LYS A 741      34.098  23.382  11.124  1.00  0.00           C  
ATOM   1160  NZ  LYS A 741      33.062  22.913  12.099  1.00  0.00           N  
ATOM   1161  N   CYS A 742      39.676  21.368  13.996  1.00  0.00           N  
ATOM   1162  CA  CYS A 742      40.849  21.324  14.878  1.00  0.00           C  
ATOM   1163  C   CYS A 742      41.916  20.341  14.403  1.00  0.00           C  
ATOM   1164  O   CYS A 742      43.022  20.297  14.952  1.00  0.00           O  
ATOM   1165  CB  CYS A 742      40.438  20.972  16.311  1.00  0.00           C  
ATOM   1166  SG  CYS A 742      40.180  19.212  16.603  1.00  0.00           S  
ATOM   1167  N   LYS A 743      41.612  19.613  13.349  1.00  0.00           N  
ATOM   1168  CA  LYS A 743      42.497  18.648  12.719  1.00  0.00           C  
ATOM   1169  C   LYS A 743      42.816  17.455  13.601  1.00  0.00           C  
ATOM   1170  O   LYS A 743      43.808  16.759  13.352  1.00  0.00           O  
ATOM   1171  CB  LYS A 743      43.779  19.340  12.221  1.00  0.00           C  
ATOM   1172  CG  LYS A 743      43.507  20.611  11.408  1.00  0.00           C  
ATOM   1173  CD  LYS A 743      42.719  20.290  10.143  1.00  0.00           C  
ATOM   1174  CE  LYS A 743      42.592  21.475   9.195  1.00  0.00           C  
ATOM   1175  NZ  LYS A 743      42.050  22.701   9.838  1.00  0.00           N  
ATOM   1176  N   SER A 744      41.956  17.138  14.579  1.00  0.00           N  
ATOM   1177  CA  SER A 744      42.206  15.970  15.429  1.00  0.00           C  
ATOM   1178  C   SER A 744      41.798  14.726  14.651  1.00  0.00           C  
ATOM   1179  O   SER A 744      40.683  14.722  14.135  1.00  0.00           O  
ATOM   1180  CB  SER A 744      41.389  16.057  16.715  1.00  0.00           C  
ATOM   1181  OG  SER A 744      41.958  16.965  17.655  1.00  0.00           O  
ATOM   1182  N   PRO A 745      42.629  13.698  14.593  1.00  0.00           N  
ATOM   1183  CA  PRO A 745      42.339  12.505  13.830  1.00  0.00           C  
ATOM   1184  C   PRO A 745      41.431  11.530  14.551  1.00  0.00           C  
ATOM   1185  O   PRO A 745      41.132  11.708  15.733  1.00  0.00           O  
ATOM   1186  CB  PRO A 745      43.704  11.867  13.596  1.00  0.00           C  
ATOM   1187  CG  PRO A 745      44.545  12.347  14.736  1.00  0.00           C  
ATOM   1188  CD  PRO A 745      43.959  13.635  15.238  1.00  0.00           C  
ATOM   1189  N   ASP A 746      40.949  10.530  13.819  1.00  0.00           N  
ATOM   1190  CA  ASP A 746      40.106   9.486  14.357  1.00  0.00           C  
ATOM   1191  C   ASP A 746      38.776   9.930  14.973  1.00  0.00           C  
ATOM   1192  O   ASP A 746      38.320   9.362  15.977  1.00  0.00           O  
ATOM   1193  CB  ASP A 746      40.888   8.664  15.407  1.00  0.00           C  
ATOM   1194  CG  ASP A 746      40.303   7.252  15.391  1.00  0.00           C  
ATOM   1195  OD1 ASP A 746      39.677   6.877  16.404  1.00  0.00           O  
ATOM   1196  OD2 ASP A 746      40.455   6.548  14.371  1.00  0.00           O  
ATOM   1197  N   GLN A 747      38.082  10.859  14.347  1.00  0.00           N  
ATOM   1198  CA  GLN A 747      36.779  11.330  14.809  1.00  0.00           C  
ATOM   1199  C   GLN A 747      35.664  10.609  14.049  1.00  0.00           C  
ATOM   1200  O   GLN A 747      35.876  10.222  12.890  1.00  0.00           O  
ATOM   1201  CB  GLN A 747      36.689  12.851  14.669  1.00  0.00           C  
ATOM   1202  CG  GLN A 747      37.593  13.611  15.643  1.00  0.00           C  
ATOM   1203  CD  GLN A 747      37.459  13.105  17.062  1.00  0.00           C  
ATOM   1204  OE1 GLN A 747      36.354  13.160  17.616  1.00  0.00           O  
ATOM   1205  NE2 GLN A 747      38.553  12.629  17.630  1.00  0.00           N  
ATOM   1206  N   TYR A 750      34.534  10.348  14.706  1.00  0.00           N  
ATOM   1207  CA  TYR A 750      33.461   9.576  14.094  1.00  0.00           C  
ATOM   1208  C   TYR A 750      32.196  10.387  13.852  1.00  0.00           C  
ATOM   1209  O   TYR A 750      31.721  11.113  14.714  1.00  0.00           O  
ATOM   1210  CB  TYR A 750      33.081   8.384  14.969  1.00  0.00           C  
ATOM   1211  CG  TYR A 750      34.103   7.283  15.084  1.00  0.00           C  
ATOM   1212  CD1 TYR A 750      35.266   7.471  15.827  1.00  0.00           C  
ATOM   1213  CD2 TYR A 750      33.902   6.061  14.457  1.00  0.00           C  
ATOM   1214  CE1 TYR A 750      36.211   6.460  15.925  1.00  0.00           C  
ATOM   1215  CE2 TYR A 750      34.839   5.044  14.579  1.00  0.00           C  
ATOM   1216  CZ  TYR A 750      35.983   5.251  15.303  1.00  0.00           C  
ATOM   1217  OH  TYR A 750      36.916   4.236  15.395  1.00  0.00           O  
ATOM   1218  N   GLY A 751      31.589  10.216  12.679  1.00  0.00           N  
ATOM   1219  CA  GLY A 751      30.298  10.817  12.399  1.00  0.00           C  
ATOM   1220  C   GLY A 751      30.316  12.321  12.210  1.00  0.00           C  
ATOM   1221  O   GLY A 751      31.223  12.899  11.639  1.00  0.00           O  
ATOM   1222  N   ASP A 752      29.260  12.958  12.716  1.00  0.00           N  
ATOM   1223  CA  ASP A 752      29.044  14.380  12.522  1.00  0.00           C  
ATOM   1224  C   ASP A 752      29.576  15.255  13.633  1.00  0.00           C  
ATOM   1225  O   ASP A 752      29.290  16.457  13.643  1.00  0.00           O  
ATOM   1226  CB  ASP A 752      27.532  14.588  12.280  1.00  0.00           C  
ATOM   1227  CG  ASP A 752      26.629  14.450  13.479  1.00  0.00           C  
ATOM   1228  OD1 ASP A 752      27.070  14.294  14.640  1.00  0.00           O  
ATOM   1229  OD2 ASP A 752      25.386  14.493  13.296  1.00  0.00           O  
ATOM   1230  N   ASN A 753      30.443  14.706  14.498  1.00  0.00           N  
ATOM   1231  CA  ASN A 753      30.948  15.606  15.542  1.00  0.00           C  
ATOM   1232  C   ASN A 753      32.329  15.182  16.008  1.00  0.00           C  
ATOM   1233  O   ASN A 753      32.670  14.006  15.995  1.00  0.00           O  
ATOM   1234  CB  ASN A 753      29.976  15.674  16.731  1.00  0.00           C  
ATOM   1235  CG  ASN A 753      29.898  14.305  17.386  1.00  0.00           C  
ATOM   1236  OD1 ASN A 753      30.580  14.075  18.375  1.00  0.00           O  
ATOM   1237  ND2 ASN A 753      29.112  13.412  16.804  1.00  0.00           N  
ATOM   1238  N   CYS A 754      33.027  16.167  16.573  1.00  0.00           N  
ATOM   1239  CA  CYS A 754      34.346  15.943  17.097  1.00  0.00           C  
ATOM   1240  C   CYS A 754      34.364  15.911  18.630  1.00  0.00           C  
ATOM   1241  O   CYS A 754      33.902  16.866  19.256  1.00  0.00           O  
ATOM   1242  CB  CYS A 754      35.275  17.085  16.689  1.00  0.00           C  
ATOM   1243  SG  CYS A 754      36.954  16.773  17.301  1.00  0.00           S  
ATOM   1244  N   GLU A 755      34.885  14.825  19.147  1.00  0.00           N  
ATOM   1245  CA  GLU A 755      34.996  14.681  20.590  1.00  0.00           C  
ATOM   1246  C   GLU A 755      36.218  15.367  21.171  1.00  0.00           C  
ATOM   1247  O   GLU A 755      36.391  15.200  22.382  1.00  0.00           O  
ATOM   1248  CB  GLU A 755      34.904  13.187  20.947  1.00  0.00           C  
ATOM   1249  CG  GLU A 755      33.416  12.802  20.784  1.00  0.00           C  
ATOM   1250  CD  GLU A 755      33.224  11.305  20.805  1.00  0.00           C  
ATOM   1251  OE1 GLU A 755      32.229  10.818  20.228  1.00  0.00           O  
ATOM   1252  OE2 GLU A 755      34.092  10.632  21.402  1.00  0.00           O  
ATOM   1253  N   VAL A 756      36.993  16.132  20.377  1.00  0.00           N  
ATOM   1254  CA  VAL A 756      38.044  16.884  21.072  1.00  0.00           C  
ATOM   1255  C   VAL A 756      37.712  18.367  21.035  1.00  0.00           C  
ATOM   1256  O   VAL A 756      37.633  18.864  22.171  1.00  0.00           O  
ATOM   1257  CB  VAL A 756      39.501  16.526  20.817  1.00  0.00           C  
ATOM   1258  CG1 VAL A 756      39.656  15.253  19.996  1.00  0.00           C  
ATOM   1259  CG2 VAL A 756      40.382  17.646  20.331  1.00  0.00           C  
ATOM   1260  N   CYS A 757      37.288  18.997  19.941  1.00  0.00           N  
ATOM   1261  CA  CYS A 757      36.923  20.412  20.026  1.00  0.00           C  
ATOM   1262  C   CYS A 757      35.416  20.648  20.088  1.00  0.00           C  
ATOM   1263  O   CYS A 757      34.995  21.799  20.289  1.00  0.00           O  
ATOM   1264  CB  CYS A 757      37.490  21.258  18.884  1.00  0.00           C  
ATOM   1265  SG  CYS A 757      36.522  21.074  17.347  1.00  0.00           S  
ATOM   1266  N   GLY A 758      34.580  19.649  19.922  1.00  0.00           N  
ATOM   1267  CA  GLY A 758      33.141  19.825  20.090  1.00  0.00           C  
ATOM   1268  C   GLY A 758      32.453  20.307  18.817  1.00  0.00           C  
ATOM   1269  O   GLY A 758      31.221  20.405  18.801  1.00  0.00           O  
ATOM   1270  N   ALA A 759      33.222  20.550  17.758  1.00  0.00           N  
ATOM   1271  CA  ALA A 759      32.599  21.014  16.511  1.00  0.00           C  
ATOM   1272  C   ALA A 759      31.593  19.972  16.020  1.00  0.00           C  
ATOM   1273  O   ALA A 759      31.762  18.781  16.304  1.00  0.00           O  
ATOM   1274  CB  ALA A 759      33.633  21.204  15.417  1.00  0.00           C  
ATOM   1275  N   THR A 760      30.644  20.434  15.217  1.00  0.00           N  
ATOM   1276  CA  THR A 760      29.674  19.562  14.564  1.00  0.00           C  
ATOM   1277  C   THR A 760      29.702  19.887  13.069  1.00  0.00           C  
ATOM   1278  O   THR A 760      29.906  21.055  12.747  1.00  0.00           O  
ATOM   1279  CB  THR A 760      28.240  19.708  15.101  1.00  0.00           C  
ATOM   1280  OG1 THR A 760      27.843  21.085  15.045  1.00  0.00           O  
ATOM   1281  CG2 THR A 760      28.156  19.196  16.534  1.00  0.00           C  
ATOM   1282  N   TYR A 761      29.522  18.890  12.209  1.00  0.00           N  
ATOM   1283  CA  TYR A 761      29.644  19.100  10.769  1.00  0.00           C  
ATOM   1284  C   TYR A 761      29.068  17.880  10.064  1.00  0.00           C  
ATOM   1285  O   TYR A 761      28.988  16.831  10.692  1.00  0.00           O  
ATOM   1286  CB  TYR A 761      31.127  19.214  10.345  1.00  0.00           C  
ATOM   1287  CG  TYR A 761      32.015  18.295  11.160  1.00  0.00           C  
ATOM   1288  CD1 TYR A 761      32.157  16.957  10.832  1.00  0.00           C  
ATOM   1289  CD2 TYR A 761      32.694  18.795  12.271  1.00  0.00           C  
ATOM   1290  CE1 TYR A 761      32.938  16.102  11.591  1.00  0.00           C  
ATOM   1291  CE2 TYR A 761      33.481  17.948  13.038  1.00  0.00           C  
ATOM   1292  CZ  TYR A 761      33.598  16.619  12.695  1.00  0.00           C  
ATOM   1293  OH  TYR A 761      34.383  15.793  13.460  1.00  0.00           O  
ATOM   1294  N   SER A 762      28.768  17.973   8.783  1.00  0.00           N  
ATOM   1295  CA  SER A 762      28.418  16.759   8.040  1.00  0.00           C  
ATOM   1296  C   SER A 762      29.685  15.929   7.898  1.00  0.00           C  
ATOM   1297  O   SER A 762      30.746  16.511   7.625  1.00  0.00           O  
ATOM   1298  CB  SER A 762      27.964  17.174   6.619  1.00  0.00           C  
ATOM   1299  OG  SER A 762      27.922  15.964   5.854  1.00  0.00           O  
ATOM   1300  N   PRO A 763      29.612  14.622   7.973  1.00  0.00           N  
ATOM   1301  CA  PRO A 763      30.767  13.760   7.768  1.00  0.00           C  
ATOM   1302  C   PRO A 763      31.432  13.994   6.410  1.00  0.00           C  
ATOM   1303  O   PRO A 763      32.584  13.598   6.201  1.00  0.00           O  
ATOM   1304  CB  PRO A 763      30.214  12.350   7.902  1.00  0.00           C  
ATOM   1305  CG  PRO A 763      28.968  12.526   8.723  1.00  0.00           C  
ATOM   1306  CD  PRO A 763      28.387  13.837   8.286  1.00  0.00           C  
ATOM   1307  N   THR A 764      30.752  14.701   5.490  1.00  0.00           N  
ATOM   1308  CA  THR A 764      31.395  14.980   4.205  1.00  0.00           C  
ATOM   1309  C   THR A 764      32.492  16.024   4.369  1.00  0.00           C  
ATOM   1310  O   THR A 764      33.267  16.264   3.442  1.00  0.00           O  
ATOM   1311  CB  THR A 764      30.421  15.485   3.120  1.00  0.00           C  
ATOM   1312  OG1 THR A 764      29.917  16.767   3.510  1.00  0.00           O  
ATOM   1313  CG2 THR A 764      29.284  14.484   2.971  1.00  0.00           C  
ATOM   1314  N   GLU A 765      32.558  16.651   5.550  1.00  0.00           N  
ATOM   1315  CA  GLU A 765      33.554  17.694   5.783  1.00  0.00           C  
ATOM   1316  C   GLU A 765      34.833  17.120   6.380  1.00  0.00           C  
ATOM   1317  O   GLU A 765      35.828  17.819   6.563  1.00  0.00           O  
ATOM   1318  CB  GLU A 765      32.975  18.770   6.712  1.00  0.00           C  
ATOM   1319  CG  GLU A 765      31.717  19.443   6.166  1.00  0.00           C  
ATOM   1320  CD  GLU A 765      31.135  20.485   7.096  1.00  0.00           C  
ATOM   1321  OE1 GLU A 765      31.743  20.783   8.150  1.00  0.00           O  
ATOM   1322  OE2 GLU A 765      30.059  21.047   6.810  1.00  0.00           O  
ATOM   1323  N   LEU A 766      34.765  15.885   6.851  1.00  0.00           N  
ATOM   1324  CA  LEU A 766      35.922  15.208   7.427  1.00  0.00           C  
ATOM   1325  C   LEU A 766      37.120  15.215   6.479  1.00  0.00           C  
ATOM   1326  O   LEU A 766      36.921  14.924   5.289  1.00  0.00           O  
ATOM   1327  CB  LEU A 766      35.549  13.730   7.655  1.00  0.00           C  
ATOM   1328  CG  LEU A 766      34.467  13.493   8.705  1.00  0.00           C  
ATOM   1329  CD1 LEU A 766      34.085  12.036   8.870  1.00  0.00           C  
ATOM   1330  CD2 LEU A 766      35.025  13.937  10.049  1.00  0.00           C  
ATOM   1331  N   ILE A 767      38.316  15.402   7.015  1.00  0.00           N  
ATOM   1332  CA  ILE A 767      39.538  15.348   6.198  1.00  0.00           C  
ATOM   1333  C   ILE A 767      39.986  13.902   6.078  1.00  0.00           C  
ATOM   1334  O   ILE A 767      39.948  13.205   7.088  1.00  0.00           O  
ATOM   1335  CB  ILE A 767      40.629  16.218   6.850  1.00  0.00           C  
ATOM   1336  CG1 ILE A 767      40.183  17.678   6.720  1.00  0.00           C  
ATOM   1337  CG2 ILE A 767      42.013  16.005   6.256  1.00  0.00           C  
ATOM   1338  CD1 ILE A 767      40.894  18.710   7.539  1.00  0.00           C  
ATOM   1339  N   GLU A 768      40.451  13.453   4.910  1.00  0.00           N  
ATOM   1340  CA  GLU A 768      40.887  12.072   4.767  1.00  0.00           C  
ATOM   1341  C   GLU A 768      39.945  11.060   5.406  1.00  0.00           C  
ATOM   1342  O   GLU A 768      40.345  10.236   6.247  1.00  0.00           O  
ATOM   1343  CB  GLU A 768      42.301  11.905   5.353  1.00  0.00           C  
ATOM   1344  CG  GLU A 768      43.406  12.597   4.554  1.00  0.00           C  
ATOM   1345  CD  GLU A 768      43.419  12.141   3.103  1.00  0.00           C  
ATOM   1346  OE1 GLU A 768      43.877  11.024   2.827  1.00  0.00           O  
ATOM   1347  OE2 GLU A 768      42.957  12.881   2.219  1.00  0.00           O  
ATOM   1348  N   PRO A 769      38.698  11.016   4.959  1.00  0.00           N  
ATOM   1349  CA  PRO A 769      37.678  10.150   5.502  1.00  0.00           C  
ATOM   1350  C   PRO A 769      37.966   8.686   5.282  1.00  0.00           C  
ATOM   1351  O   PRO A 769      38.600   8.331   4.292  1.00  0.00           O  
ATOM   1352  CB  PRO A 769      36.395  10.539   4.744  1.00  0.00           C  
ATOM   1353  CG  PRO A 769      36.932  11.146   3.479  1.00  0.00           C  
ATOM   1354  CD  PRO A 769      38.132  11.942   3.930  1.00  0.00           C  
ATOM   1355  N   LYS A 770      37.506   7.840   6.206  1.00  0.00           N  
ATOM   1356  CA  LYS A 770      37.715   6.415   6.087  1.00  0.00           C  
ATOM   1357  C   LYS A 770      36.430   5.683   6.510  1.00  0.00           C  
ATOM   1358  O   LYS A 770      35.736   6.073   7.449  1.00  0.00           O  
ATOM   1359  CB  LYS A 770      38.829   5.856   6.978  1.00  0.00           C  
ATOM   1360  CG  LYS A 770      40.143   6.634   6.925  1.00  0.00           C  
ATOM   1361  CD  LYS A 770      40.933   6.373   5.656  1.00  0.00           C  
ATOM   1362  CE  LYS A 770      42.299   7.063   5.703  1.00  0.00           C  
ATOM   1363  NZ  LYS A 770      42.859   7.206   4.321  1.00  0.00           N  
ATOM   1364  N   SER A 771      36.211   4.561   5.837  1.00  0.00           N  
ATOM   1365  CA  SER A 771      35.122   3.685   6.234  1.00  0.00           C  
ATOM   1366  C   SER A 771      35.466   2.962   7.531  1.00  0.00           C  
ATOM   1367  O   SER A 771      36.511   2.332   7.627  1.00  0.00           O  
ATOM   1368  CB  SER A 771      34.891   2.672   5.128  1.00  0.00           C  
ATOM   1369  OG  SER A 771      33.949   1.711   5.514  1.00  0.00           O  
ATOM   1370  N   VAL A 772      34.617   3.035   8.544  1.00  0.00           N  
ATOM   1371  CA  VAL A 772      34.801   2.291   9.790  1.00  0.00           C  
ATOM   1372  C   VAL A 772      34.749   0.794   9.514  1.00  0.00           C  
ATOM   1373  O   VAL A 772      35.316  -0.021  10.240  1.00  0.00           O  
ATOM   1374  CB  VAL A 772      33.683   2.684  10.784  1.00  0.00           C  
ATOM   1375  CG1 VAL A 772      33.553   1.740  11.975  1.00  0.00           C  
ATOM   1376  CG2 VAL A 772      33.881   4.120  11.258  1.00  0.00           C  
ATOM   1377  N   VAL A 773      34.022   0.397   8.464  1.00  0.00           N  
ATOM   1378  CA  VAL A 773      33.917  -1.020   8.123  1.00  0.00           C  
ATOM   1379  C   VAL A 773      35.161  -1.652   7.503  1.00  0.00           C  
ATOM   1380  O   VAL A 773      35.632  -2.727   7.926  1.00  0.00           O  
ATOM   1381  CB  VAL A 773      32.713  -1.243   7.175  1.00  0.00           C  
ATOM   1382  CG1 VAL A 773      32.570  -2.712   6.830  1.00  0.00           C  
ATOM   1383  CG2 VAL A 773      31.443  -0.736   7.881  1.00  0.00           C  
ATOM   1384  N   SER A 791      35.703  -1.003   6.473  1.00  0.00           N  
ATOM   1385  CA  SER A 791      36.820  -1.561   5.734  1.00  0.00           C  
ATOM   1386  C   SER A 791      38.095  -0.729   5.765  1.00  0.00           C  
ATOM   1387  O   SER A 791      39.102  -1.251   5.292  1.00  0.00           O  
ATOM   1388  CB  SER A 791      36.394  -1.660   4.253  1.00  0.00           C  
ATOM   1389  OG  SER A 791      36.401  -0.323   3.740  1.00  0.00           O  
ATOM   1390  N   GLY A 792      38.014   0.539   6.126  1.00  0.00           N  
ATOM   1391  CA  GLY A 792      39.171   1.435   6.034  1.00  0.00           C  
ATOM   1392  C   GLY A 792      39.330   2.013   4.634  1.00  0.00           C  
ATOM   1393  O   GLY A 792      40.246   2.826   4.419  1.00  0.00           O  
ATOM   1394  N   ALA A 794      38.494   1.618   3.653  1.00  0.00           N  
ATOM   1395  CA  ALA A 794      38.619   2.273   2.347  1.00  0.00           C  
ATOM   1396  C   ALA A 794      38.170   3.734   2.468  1.00  0.00           C  
ATOM   1397  O   ALA A 794      37.483   4.075   3.426  1.00  0.00           O  
ATOM   1398  CB  ALA A 794      37.786   1.573   1.279  1.00  0.00           C  
ATOM   1399  N   THR A 795      38.571   4.591   1.562  1.00  0.00           N  
ATOM   1400  CA  THR A 795      38.154   5.979   1.471  1.00  0.00           C  
ATOM   1401  C   THR A 795      36.771   6.009   0.811  1.00  0.00           C  
ATOM   1402  O   THR A 795      36.631   5.596  -0.347  1.00  0.00           O  
ATOM   1403  CB  THR A 795      39.090   6.787   0.552  1.00  0.00           C  
ATOM   1404  OG1 THR A 795      40.436   6.807   1.086  1.00  0.00           O  
ATOM   1405  CG2 THR A 795      38.600   8.215   0.365  1.00  0.00           C  
ATOM   1406  N   PRO A 826      35.771   6.523   1.507  1.00  0.00           N  
ATOM   1407  CA  PRO A 826      34.423   6.627   0.970  1.00  0.00           C  
ATOM   1408  C   PRO A 826      34.294   7.753  -0.037  1.00  0.00           C  
ATOM   1409  O   PRO A 826      34.992   8.774   0.083  1.00  0.00           O  
ATOM   1410  CB  PRO A 826      33.565   6.943   2.192  1.00  0.00           C  
ATOM   1411  CG  PRO A 826      34.508   7.682   3.089  1.00  0.00           C  
ATOM   1412  CD  PRO A 826      35.865   7.062   2.884  1.00  0.00           C  
ATOM   1413  N   VAL A 827      33.387   7.556  -0.986  1.00  0.00           N  
ATOM   1414  CA  VAL A 827      33.099   8.601  -1.978  1.00  0.00           C  
ATOM   1415  C   VAL A 827      31.604   8.877  -2.016  1.00  0.00           C  
ATOM   1416  O   VAL A 827      30.831   8.053  -1.513  1.00  0.00           O  
ATOM   1417  CB  VAL A 827      33.610   8.148  -3.360  1.00  0.00           C  
ATOM   1418  CG1 VAL A 827      35.124   7.981  -3.291  1.00  0.00           C  
ATOM   1419  CG2 VAL A 827      32.961   6.838  -3.783  1.00  0.00           C  
ATOM   1420  N   MET A 829      31.172  10.012  -2.537  1.00  0.00           N  
ATOM   1421  CA  MET A 829      29.741  10.314  -2.611  1.00  0.00           C  
ATOM   1422  C   MET A 829      29.128   9.563  -3.781  1.00  0.00           C  
ATOM   1423  O   MET A 829      29.710   9.619  -4.861  1.00  0.00           O  
ATOM   1424  CB  MET A 829      29.523  11.810  -2.780  1.00  0.00           C  
ATOM   1425  CG  MET A 829      30.136  12.644  -1.670  1.00  0.00           C  
ATOM   1426  SD  MET A 829      29.403  12.279  -0.061  1.00  0.00           S  
ATOM   1427  CE  MET A 829      27.726  12.811  -0.321  1.00  0.00           C  
ATOM   1428  N   ARG A 830      27.988   8.934  -3.592  1.00  0.00           N  
ATOM   1429  CA  ARG A 830      27.301   8.172  -4.636  1.00  0.00           C  
ATOM   1430  C   ARG A 830      25.792   8.470  -4.572  1.00  0.00           C  
ATOM   1431  O   ARG A 830      25.302   8.749  -3.474  1.00  0.00           O  
ATOM   1432  CB  ARG A 830      27.524   6.694  -4.411  1.00  0.00           C  
ATOM   1433  CG  ARG A 830      27.043   5.748  -5.506  1.00  0.00           C  
ATOM   1434  CD  ARG A 830      27.136   4.317  -4.989  1.00  0.00           C  
ATOM   1435  NE  ARG A 830      26.539   3.383  -5.935  1.00  0.00           N  
ATOM   1436  CZ  ARG A 830      27.108   2.993  -7.066  1.00  0.00           C  
ATOM   1437  NH1 ARG A 830      28.307   3.434  -7.441  1.00  0.00           N  
ATOM   1438  NH2 ARG A 830      26.474   2.139  -7.843  1.00  0.00           N  
ATOM   1439  N   ASP A 831      25.121   8.515  -5.710  1.00  0.00           N  
ATOM   1440  CA  ASP A 831      23.682   8.779  -5.738  1.00  0.00           C  
ATOM   1441  C   ASP A 831      22.878   7.503  -5.476  1.00  0.00           C  
ATOM   1442  O   ASP A 831      23.299   6.390  -5.782  1.00  0.00           O  
ATOM   1443  CB  ASP A 831      23.234   9.283  -7.111  1.00  0.00           C  
ATOM   1444  CG  ASP A 831      23.605  10.699  -7.456  1.00  0.00           C  
ATOM   1445  OD1 ASP A 831      23.345  11.083  -8.622  1.00  0.00           O  
ATOM   1446  OD2 ASP A 831      24.125  11.453  -6.607  1.00  0.00           O  
ATOM   1447  N   SER A 832      21.653   7.693  -4.945  1.00  0.00           N  
ATOM   1448  CA  SER A 832      20.780   6.547  -4.740  1.00  0.00           C  
ATOM   1449  C   SER A 832      19.329   7.009  -4.639  1.00  0.00           C  
ATOM   1450  O   SER A 832      19.073   7.997  -3.963  1.00  0.00           O  
ATOM   1451  CB  SER A 832      21.131   5.786  -3.458  1.00  0.00           C  
ATOM   1452  OG  SER A 832      20.157   4.770  -3.290  1.00  0.00           O  
ATOM   1453  N   GLU A 833      18.410   6.263  -5.232  1.00  0.00           N  
ATOM   1454  CA  GLU A 833      17.002   6.638  -5.170  1.00  0.00           C  
ATOM   1455  C   GLU A 833      16.453   6.247  -3.793  1.00  0.00           C  
ATOM   1456  O   GLU A 833      16.670   5.100  -3.406  1.00  0.00           O  
ATOM   1457  CB  GLU A 833      16.260   5.868  -6.276  1.00  0.00           C  
ATOM   1458  CG  GLU A 833      14.754   6.039  -6.214  1.00  0.00           C  
ATOM   1459  CD  GLU A 833      14.022   5.251  -7.290  1.00  0.00           C  
ATOM   1460  OE1 GLU A 833      13.666   4.080  -7.040  1.00  0.00           O  
ATOM   1461  OE2 GLU A 833      13.833   5.832  -8.375  1.00  0.00           O  
ATOM   1462  N   HIS A 834      15.709   7.122  -3.125  1.00  0.00           N  
ATOM   1463  CA  HIS A 834      15.144   6.764  -1.823  1.00  0.00           C  
ATOM   1464  C   HIS A 834      13.631   7.016  -1.795  1.00  0.00           C  
ATOM   1465  O   HIS A 834      13.164   7.878  -2.542  1.00  0.00           O  
ATOM   1466  CB  HIS A 834      15.811   7.613  -0.738  1.00  0.00           C  
ATOM   1467  CG  HIS A 834      17.095   7.034  -0.242  1.00  0.00           C  
ATOM   1468  ND1 HIS A 834      17.214   6.581   1.049  1.00  0.00           N  
ATOM   1469  CD2 HIS A 834      18.299   6.837  -0.835  1.00  0.00           C  
ATOM   1470  CE1 HIS A 834      18.440   6.093   1.243  1.00  0.00           C  
ATOM   1471  NE2 HIS A 834      19.116   6.252   0.114  1.00  0.00           N  
ATOM   1472  N   PHE A 835      12.918   6.328  -0.920  1.00  0.00           N  
ATOM   1473  CA  PHE A 835      11.470   6.511  -0.762  1.00  0.00           C  
ATOM   1474  C   PHE A 835      11.171   7.319   0.498  1.00  0.00           C  
ATOM   1475  O   PHE A 835      11.762   7.004   1.549  1.00  0.00           O  
ATOM   1476  CB  PHE A 835      10.789   5.139  -0.668  1.00  0.00           C  
ATOM   1477  CG  PHE A 835      10.916   4.344  -1.940  1.00  0.00           C  
ATOM   1478  CD1 PHE A 835      11.964   3.469  -2.143  1.00  0.00           C  
ATOM   1479  CD2 PHE A 835       9.964   4.461  -2.935  1.00  0.00           C  
ATOM   1480  CE1 PHE A 835      12.085   2.750  -3.327  1.00  0.00           C  
ATOM   1481  CE2 PHE A 835      10.058   3.739  -4.110  1.00  0.00           C  
ATOM   1482  CZ  PHE A 835      11.131   2.883  -4.309  1.00  0.00           C  
ATOM   1483  N   PHE A 836      10.275   8.297   0.405  1.00  0.00           N  
ATOM   1484  CA  PHE A 836      10.049   9.242   1.493  1.00  0.00           C  
ATOM   1485  C   PHE A 836       8.556   9.240   1.895  1.00  0.00           C  
ATOM   1486  O   PHE A 836       7.707   9.181   1.007  1.00  0.00           O  
ATOM   1487  CB  PHE A 836      10.421  10.688   1.114  1.00  0.00           C  
ATOM   1488  CG  PHE A 836      11.910  10.934   0.987  1.00  0.00           C  
ATOM   1489  CD1 PHE A 836      12.590  10.441  -0.115  1.00  0.00           C  
ATOM   1490  CD2 PHE A 836      12.604  11.624   1.955  1.00  0.00           C  
ATOM   1491  CE1 PHE A 836      13.962  10.643  -0.242  1.00  0.00           C  
ATOM   1492  CE2 PHE A 836      13.975  11.835   1.840  1.00  0.00           C  
ATOM   1493  CZ  PHE A 836      14.648  11.337   0.737  1.00  0.00           C  
ATOM   1494  N   PHE A 837       8.315   9.214   3.199  1.00  0.00           N  
ATOM   1495  CA  PHE A 837       6.921   9.261   3.692  1.00  0.00           C  
ATOM   1496  C   PHE A 837       6.527  10.721   3.851  1.00  0.00           C  
ATOM   1497  O   PHE A 837       7.296  11.515   4.411  1.00  0.00           O  
ATOM   1498  CB  PHE A 837       6.769   8.526   5.027  1.00  0.00           C  
ATOM   1499  CG  PHE A 837       5.435   8.763   5.717  1.00  0.00           C  
ATOM   1500  CD1 PHE A 837       4.250   8.447   5.079  1.00  0.00           C  
ATOM   1501  CD2 PHE A 837       5.401   9.307   6.987  1.00  0.00           C  
ATOM   1502  CE1 PHE A 837       3.042   8.673   5.736  1.00  0.00           C  
ATOM   1503  CE2 PHE A 837       4.200   9.533   7.642  1.00  0.00           C  
ATOM   1504  CZ  PHE A 837       3.007   9.214   7.009  1.00  0.00           C  
ATOM   1505  N   ASP A 838       5.398  11.135   3.284  1.00  0.00           N  
ATOM   1506  CA  ASP A 838       5.028  12.549   3.324  1.00  0.00           C  
ATOM   1507  C   ASP A 838       4.377  12.976   4.627  1.00  0.00           C  
ATOM   1508  O   ASP A 838       3.196  13.317   4.665  1.00  0.00           O  
ATOM   1509  CB  ASP A 838       4.047  12.783   2.143  1.00  0.00           C  
ATOM   1510  CG  ASP A 838       3.811  14.255   1.887  1.00  0.00           C  
ATOM   1511  OD1 ASP A 838       2.840  14.507   1.140  1.00  0.00           O  
ATOM   1512  OD2 ASP A 838       4.562  15.121   2.395  1.00  0.00           O  
ATOM   1513  N   LEU A 839       5.138  13.019   5.712  1.00  0.00           N  
ATOM   1514  CA  LEU A 839       4.691  13.478   7.014  1.00  0.00           C  
ATOM   1515  C   LEU A 839       3.957  14.810   6.949  1.00  0.00           C  
ATOM   1516  O   LEU A 839       2.959  15.014   7.644  1.00  0.00           O  
ATOM   1517  CB  LEU A 839       5.927  13.646   7.941  1.00  0.00           C  
ATOM   1518  CG  LEU A 839       5.867  13.468   9.440  1.00  0.00           C  
ATOM   1519  CD1 LEU A 839       6.878  14.330  10.226  1.00  0.00           C  
ATOM   1520  CD2 LEU A 839       4.478  13.612  10.023  1.00  0.00           C  
ATOM   1521  N   PRO A 840       4.468  15.769   6.188  1.00  0.00           N  
ATOM   1522  CA  PRO A 840       3.899  17.106   6.156  1.00  0.00           C  
ATOM   1523  C   PRO A 840       2.440  17.155   5.767  1.00  0.00           C  
ATOM   1524  O   PRO A 840       1.744  18.074   6.208  1.00  0.00           O  
ATOM   1525  CB  PRO A 840       4.815  17.904   5.230  1.00  0.00           C  
ATOM   1526  CG  PRO A 840       6.110  17.153   5.309  1.00  0.00           C  
ATOM   1527  CD  PRO A 840       5.696  15.702   5.364  1.00  0.00           C  
ATOM   1528  N   SER A 841       1.946  16.128   5.104  1.00  0.00           N  
ATOM   1529  CA  SER A 841       0.552  16.090   4.681  1.00  0.00           C  
ATOM   1530  C   SER A 841      -0.391  15.858   5.849  1.00  0.00           C  
ATOM   1531  O   SER A 841      -1.586  16.181   5.809  1.00  0.00           O  
ATOM   1532  CB  SER A 841       0.453  15.049   3.556  1.00  0.00           C  
ATOM   1533  OG  SER A 841      -0.873  14.616   3.367  1.00  0.00           O  
ATOM   1534  N   PHE A 844       0.147  15.364   6.976  1.00  0.00           N  
ATOM   1535  CA  PHE A 844      -0.647  15.131   8.168  1.00  0.00           C  
ATOM   1536  C   PHE A 844      -0.531  16.234   9.215  1.00  0.00           C  
ATOM   1537  O   PHE A 844      -0.978  16.030  10.352  1.00  0.00           O  
ATOM   1538  CB  PHE A 844      -0.191  13.788   8.788  1.00  0.00           C  
ATOM   1539  CG  PHE A 844      -0.396  12.650   7.818  1.00  0.00           C  
ATOM   1540  CD1 PHE A 844       0.558  12.288   6.879  1.00  0.00           C  
ATOM   1541  CD2 PHE A 844      -1.592  11.954   7.865  1.00  0.00           C  
ATOM   1542  CE1 PHE A 844       0.295  11.229   6.011  1.00  0.00           C  
ATOM   1543  CE2 PHE A 844      -1.848  10.900   7.014  1.00  0.00           C  
ATOM   1544  CZ  PHE A 844      -0.890  10.541   6.077  1.00  0.00           C  
ATOM   1545  N   SER A 845       0.137  17.345   8.901  1.00  0.00           N  
ATOM   1546  CA  SER A 845       0.367  18.380   9.897  1.00  0.00           C  
ATOM   1547  C   SER A 845      -0.902  18.832  10.604  1.00  0.00           C  
ATOM   1548  O   SER A 845      -0.852  19.079  11.826  1.00  0.00           O  
ATOM   1549  CB  SER A 845       1.097  19.601   9.331  1.00  0.00           C  
ATOM   1550  OG  SER A 845       0.407  20.194   8.256  1.00  0.00           O  
ATOM   1551  N   GLU A 846      -1.960  19.150   9.857  1.00  0.00           N  
ATOM   1552  CA  GLU A 846      -3.153  19.641  10.576  1.00  0.00           C  
ATOM   1553  C   GLU A 846      -3.740  18.617  11.532  1.00  0.00           C  
ATOM   1554  O   GLU A 846      -4.098  18.983  12.648  1.00  0.00           O  
ATOM   1555  CB  GLU A 846      -4.163  20.218   9.579  1.00  0.00           C  
ATOM   1556  CG  GLU A 846      -3.510  21.504   9.045  1.00  0.00           C  
ATOM   1557  CD  GLU A 846      -3.670  22.672   9.991  1.00  0.00           C  
ATOM   1558  OE1 GLU A 846      -3.596  23.835   9.527  1.00  0.00           O  
ATOM   1559  OE2 GLU A 846      -3.877  22.475  11.206  1.00  0.00           O  
ATOM   1560  N   MET A 847      -3.794  17.365  11.112  1.00  0.00           N  
ATOM   1561  CA  MET A 847      -4.297  16.276  11.944  1.00  0.00           C  
ATOM   1562  C   MET A 847      -3.472  16.189  13.221  1.00  0.00           C  
ATOM   1563  O   MET A 847      -3.983  15.941  14.297  1.00  0.00           O  
ATOM   1564  CB  MET A 847      -4.215  14.953  11.149  1.00  0.00           C  
ATOM   1565  CG  MET A 847      -4.872  13.846  11.970  1.00  0.00           C  
ATOM   1566  SD  MET A 847      -3.592  12.936  12.966  1.00  0.00           S  
ATOM   1567  CE  MET A 847      -2.585  11.945  11.864  1.00  0.00           C  
ATOM   1568  N   LEU A 848      -2.143  16.288  13.037  1.00  0.00           N  
ATOM   1569  CA  LEU A 848      -1.264  16.136  14.209  1.00  0.00           C  
ATOM   1570  C   LEU A 848      -1.367  17.318  15.160  1.00  0.00           C  
ATOM   1571  O   LEU A 848      -1.346  17.144  16.390  1.00  0.00           O  
ATOM   1572  CB  LEU A 848       0.150  15.897  13.730  1.00  0.00           C  
ATOM   1573  CG  LEU A 848       0.763  14.560  13.370  1.00  0.00           C  
ATOM   1574  CD1 LEU A 848      -0.298  13.596  12.858  1.00  0.00           C  
ATOM   1575  CD2 LEU A 848       1.854  14.676  12.304  1.00  0.00           C  
ATOM   1576  N   GLN A 849      -1.557  18.510  14.597  1.00  0.00           N  
ATOM   1577  CA  GLN A 849      -1.702  19.687  15.474  1.00  0.00           C  
ATOM   1578  C   GLN A 849      -2.987  19.571  16.288  1.00  0.00           C  
ATOM   1579  O   GLN A 849      -2.994  19.963  17.465  1.00  0.00           O  
ATOM   1580  CB  GLN A 849      -1.642  20.954  14.639  1.00  0.00           C  
ATOM   1581  CG  GLN A 849      -0.213  21.215  14.102  1.00  0.00           C  
ATOM   1582  CD  GLN A 849      -0.230  22.427  13.197  1.00  0.00           C  
ATOM   1583  OE1 GLN A 849      -0.551  22.338  12.014  1.00  0.00           O  
ATOM   1584  NE2 GLN A 849       0.104  23.588  13.742  1.00  0.00           N  
ATOM   1585  N   ALA A 850      -4.041  19.050  15.665  1.00  0.00           N  
ATOM   1586  CA  ALA A 850      -5.314  18.915  16.418  1.00  0.00           C  
ATOM   1587  C   ALA A 850      -5.147  17.910  17.550  1.00  0.00           C  
ATOM   1588  O   ALA A 850      -5.594  18.068  18.681  1.00  0.00           O  
ATOM   1589  CB  ALA A 850      -6.452  18.494  15.492  1.00  0.00           C  
ATOM   1590  N   TRP A 851      -4.434  16.825  17.237  1.00  0.00           N  
ATOM   1591  CA  TRP A 851      -4.216  15.747  18.201  1.00  0.00           C  
ATOM   1592  C   TRP A 851      -3.409  16.246  19.381  1.00  0.00           C  
ATOM   1593  O   TRP A 851      -3.595  15.803  20.514  1.00  0.00           O  
ATOM   1594  CB  TRP A 851      -3.532  14.568  17.511  1.00  0.00           C  
ATOM   1595  CG  TRP A 851      -3.468  13.311  18.322  1.00  0.00           C  
ATOM   1596  CD1 TRP A 851      -4.512  12.654  18.909  1.00  0.00           C  
ATOM   1597  CD2 TRP A 851      -2.294  12.548  18.630  1.00  0.00           C  
ATOM   1598  NE1 TRP A 851      -4.063  11.529  19.569  1.00  0.00           N  
ATOM   1599  CE2 TRP A 851      -2.701  11.442  19.404  1.00  0.00           C  
ATOM   1600  CE3 TRP A 851      -0.940  12.700  18.318  1.00  0.00           C  
ATOM   1601  CZ2 TRP A 851      -1.801  10.488  19.879  1.00  0.00           C  
ATOM   1602  CZ3 TRP A 851      -0.053  11.751  18.791  1.00  0.00           C  
ATOM   1603  CH2 TRP A 851      -0.486  10.668  19.551  1.00  0.00           C  
ATOM   1604  N   THR A 852      -2.437  17.102  19.067  1.00  0.00           N  
ATOM   1605  CA  THR A 852      -1.557  17.708  20.046  1.00  0.00           C  
ATOM   1606  C   THR A 852      -2.329  18.574  21.039  1.00  0.00           C  
ATOM   1607  O   THR A 852      -2.054  18.553  22.238  1.00  0.00           O  
ATOM   1608  CB  THR A 852      -0.509  18.600  19.320  1.00  0.00           C  
ATOM   1609  OG1 THR A 852       0.373  17.771  18.551  1.00  0.00           O  
ATOM   1610  CG2 THR A 852       0.348  19.384  20.306  1.00  0.00           C  
ATOM   1611  N   ARG A 853      -3.343  19.290  20.545  1.00  0.00           N  
ATOM   1612  CA  ARG A 853      -4.058  20.246  21.399  1.00  0.00           C  
ATOM   1613  C   ARG A 853      -5.296  19.656  22.057  1.00  0.00           C  
ATOM   1614  O   ARG A 853      -6.032  20.339  22.798  1.00  0.00           O  
ATOM   1615  CB  ARG A 853      -4.332  21.512  20.598  1.00  0.00           C  
ATOM   1616  CG  ARG A 853      -5.449  21.480  19.584  1.00  0.00           C  
ATOM   1617  CD  ARG A 853      -5.727  22.882  19.027  1.00  0.00           C  
ATOM   1618  NE  ARG A 853      -4.743  23.288  18.046  1.00  0.00           N  
ATOM   1619  CZ  ARG A 853      -4.733  23.083  16.743  1.00  0.00           C  
ATOM   1620  NH1 ARG A 853      -3.693  23.557  16.077  1.00  0.00           N  
ATOM   1621  NH2 ARG A 853      -5.709  22.451  16.112  1.00  0.00           N  
ATOM   1622  N   SER A 854      -5.518  18.371  21.858  1.00  0.00           N  
ATOM   1623  CA  SER A 854      -6.632  17.634  22.409  1.00  0.00           C  
ATOM   1624  C   SER A 854      -6.682  17.736  23.944  1.00  0.00           C  
ATOM   1625  O   SER A 854      -7.732  17.574  24.571  1.00  0.00           O  
ATOM   1626  CB  SER A 854      -6.411  16.128  22.170  1.00  0.00           C  
ATOM   1627  OG  SER A 854      -6.848  15.669  20.927  1.00  0.00           O  
ATOM   1628  N   GLY A 855      -5.485  17.781  24.529  1.00  0.00           N  
ATOM   1629  CA  GLY A 855      -5.363  17.720  25.990  1.00  0.00           C  
ATOM   1630  C   GLY A 855      -5.104  16.287  26.452  1.00  0.00           C  
ATOM   1631  O   GLY A 855      -5.051  16.052  27.671  1.00  0.00           O  
ATOM   1632  N   ALA A 858      -5.058  15.321  25.527  1.00  0.00           N  
ATOM   1633  CA  ALA A 858      -4.778  13.945  25.963  1.00  0.00           C  
ATOM   1634  C   ALA A 858      -3.313  13.824  26.394  1.00  0.00           C  
ATOM   1635  O   ALA A 858      -2.997  13.303  27.466  1.00  0.00           O  
ATOM   1636  CB  ALA A 858      -5.048  12.944  24.859  1.00  0.00           C  
ATOM   1637  N   LEU A 860      -2.421  14.224  25.489  1.00  0.00           N  
ATOM   1638  CA  LEU A 860      -0.994  14.026  25.697  1.00  0.00           C  
ATOM   1639  C   LEU A 860      -0.498  14.811  26.894  1.00  0.00           C  
ATOM   1640  O   LEU A 860      -1.182  15.728  27.314  1.00  0.00           O  
ATOM   1641  CB  LEU A 860      -0.147  14.421  24.486  1.00  0.00           C  
ATOM   1642  CG  LEU A 860      -0.301  13.613  23.209  1.00  0.00           C  
ATOM   1643  CD1 LEU A 860       0.458  14.300  22.088  1.00  0.00           C  
ATOM   1644  CD2 LEU A 860       0.228  12.194  23.357  1.00  0.00           C  
ATOM   1645  N   GLN A 861       0.604  14.324  27.488  1.00  0.00           N  
ATOM   1646  CA  GLN A 861       1.177  15.104  28.589  1.00  0.00           C  
ATOM   1647  C   GLN A 861       1.451  16.513  28.096  1.00  0.00           C  
ATOM   1648  O   GLN A 861       1.876  16.747  26.966  1.00  0.00           O  
ATOM   1649  CB  GLN A 861       2.455  14.404  29.095  1.00  0.00           C  
ATOM   1650  CG  GLN A 861       2.123  13.041  29.736  1.00  0.00           C  
ATOM   1651  CD  GLN A 861       3.332  12.109  29.659  1.00  0.00           C  
ATOM   1652  OE1 GLN A 861       3.655  11.644  28.567  1.00  0.00           O  
ATOM   1653  NE2 GLN A 861       3.992  11.845  30.791  1.00  0.00           N  
ATOM   1654  N   GLU A 862       1.285  17.484  28.994  1.00  0.00           N  
ATOM   1655  CA  GLU A 862       1.567  18.885  28.662  1.00  0.00           C  
ATOM   1656  C   GLU A 862       2.992  19.081  28.157  1.00  0.00           C  
ATOM   1657  O   GLU A 862       3.216  19.846  27.222  1.00  0.00           O  
ATOM   1658  CB  GLU A 862       1.327  19.660  29.971  1.00  0.00           C  
ATOM   1659  CG  GLU A 862       1.410  21.172  29.811  1.00  0.00           C  
ATOM   1660  CD  GLU A 862       1.729  21.805  31.159  1.00  0.00           C  
ATOM   1661  OE1 GLU A 862       0.844  21.754  32.038  1.00  0.00           O  
ATOM   1662  OE2 GLU A 862       2.841  22.335  31.348  1.00  0.00           O  
ATOM   1663  N   GLN A 863       3.992  18.449  28.762  1.00  0.00           N  
ATOM   1664  CA  GLN A 863       5.381  18.603  28.320  1.00  0.00           C  
ATOM   1665  C   GLN A 863       5.599  18.077  26.908  1.00  0.00           C  
ATOM   1666  O   GLN A 863       6.398  18.675  26.170  1.00  0.00           O  
ATOM   1667  CB  GLN A 863       6.341  17.875  29.264  1.00  0.00           C  
ATOM   1668  CG  GLN A 863       6.460  18.564  30.626  1.00  0.00           C  
ATOM   1669  CD  GLN A 863       7.014  17.570  31.645  1.00  0.00           C  
ATOM   1670  OE1 GLN A 863       6.338  16.617  32.044  1.00  0.00           O  
ATOM   1671  NE2 GLN A 863       8.259  17.801  32.043  1.00  0.00           N  
ATOM   1672  N   VAL A 864       4.883  17.020  26.553  1.00  0.00           N  
ATOM   1673  CA  VAL A 864       5.012  16.446  25.216  1.00  0.00           C  
ATOM   1674  C   VAL A 864       4.379  17.387  24.205  1.00  0.00           C  
ATOM   1675  O   VAL A 864       4.910  17.693  23.140  1.00  0.00           O  
ATOM   1676  CB  VAL A 864       4.372  15.054  25.156  1.00  0.00           C  
ATOM   1677  CG1 VAL A 864       4.415  14.499  23.743  1.00  0.00           C  
ATOM   1678  CG2 VAL A 864       5.151  14.126  26.084  1.00  0.00           C  
ATOM   1679  N   ALA A 865       3.164  17.848  24.542  1.00  0.00           N  
ATOM   1680  CA  ALA A 865       2.496  18.841  23.705  1.00  0.00           C  
ATOM   1681  C   ALA A 865       3.404  20.033  23.421  1.00  0.00           C  
ATOM   1682  O   ALA A 865       3.464  20.531  22.292  1.00  0.00           O  
ATOM   1683  CB  ALA A 865       1.202  19.284  24.385  1.00  0.00           C  
ATOM   1684  N   ASN A 866       4.022  20.573  24.462  1.00  0.00           N  
ATOM   1685  CA  ASN A 866       4.923  21.709  24.290  1.00  0.00           C  
ATOM   1686  C   ASN A 866       6.060  21.367  23.330  1.00  0.00           C  
ATOM   1687  O   ASN A 866       6.409  22.172  22.459  1.00  0.00           O  
ATOM   1688  CB  ASN A 866       5.469  22.195  25.642  1.00  0.00           C  
ATOM   1689  CG  ASN A 866       4.411  22.820  26.521  1.00  0.00           C  
ATOM   1690  OD1 ASN A 866       3.336  23.233  26.070  1.00  0.00           O  
ATOM   1691  ND2 ASN A 866       4.671  22.916  27.825  1.00  0.00           N  
ATOM   1692  N   LYS A 867       6.661  20.194  23.456  1.00  0.00           N  
ATOM   1693  CA  LYS A 867       7.732  19.760  22.572  1.00  0.00           C  
ATOM   1694  C   LYS A 867       7.210  19.676  21.131  1.00  0.00           C  
ATOM   1695  O   LYS A 867       7.913  20.043  20.191  1.00  0.00           O  
ATOM   1696  CB  LYS A 867       8.270  18.381  22.917  1.00  0.00           C  
ATOM   1697  CG  LYS A 867       9.553  18.057  22.158  1.00  0.00           C  
ATOM   1698  CD  LYS A 867      10.672  19.014  22.528  1.00  0.00           C  
ATOM   1699  CE  LYS A 867      11.934  18.801  21.717  1.00  0.00           C  
ATOM   1700  NZ  LYS A 867       8.731  20.094  26.860  1.00  0.00           N  
ATOM   1701  N   MET A 868       5.999  19.132  20.989  1.00  0.00           N  
ATOM   1702  CA  MET A 868       5.469  19.034  19.618  1.00  0.00           C  
ATOM   1703  C   MET A 868       5.323  20.416  18.999  1.00  0.00           C  
ATOM   1704  O   MET A 868       5.466  20.531  17.773  1.00  0.00           O  
ATOM   1705  CB  MET A 868       4.152  18.268  19.627  1.00  0.00           C  
ATOM   1706  CG  MET A 868       4.451  16.780  19.860  1.00  0.00           C  
ATOM   1707  SD  MET A 868       2.972  15.814  20.166  1.00  0.00           S  
ATOM   1708  CE  MET A 868       2.131  16.851  21.343  1.00  0.00           C  
ATOM   1709  N   GLN A 869       4.951  21.430  19.793  1.00  0.00           N  
ATOM   1710  CA  GLN A 869       4.823  22.756  19.146  1.00  0.00           C  
ATOM   1711  C   GLN A 869       6.178  23.229  18.609  1.00  0.00           C  
ATOM   1712  O   GLN A 869       6.282  23.886  17.563  1.00  0.00           O  
ATOM   1713  CB  GLN A 869       4.228  23.780  20.105  1.00  0.00           C  
ATOM   1714  CG  GLN A 869       2.821  23.462  20.571  1.00  0.00           C  
ATOM   1715  CD  GLN A 869       1.787  23.472  19.474  1.00  0.00           C  
ATOM   1716  OE1 GLN A 869       2.035  24.069  18.416  1.00  0.00           O  
ATOM   1717  NE2 GLN A 869       0.644  22.820  19.739  1.00  0.00           N  
ATOM   1718  N   GLU A 870       7.263  22.929  19.292  1.00  0.00           N  
ATOM   1719  CA  GLU A 870       8.603  23.271  18.803  1.00  0.00           C  
ATOM   1720  C   GLU A 870       8.861  22.598  17.450  1.00  0.00           C  
ATOM   1721  O   GLU A 870       9.522  23.127  16.550  1.00  0.00           O  
ATOM   1722  CB  GLU A 870       9.706  22.773  19.742  1.00  0.00           C  
ATOM   1723  CG  GLU A 870       9.766  23.506  21.074  1.00  0.00           C  
ATOM   1724  CD  GLU A 870      10.833  22.917  21.983  1.00  0.00           C  
ATOM   1725  OE1 GLU A 870      11.790  22.251  21.525  1.00  0.00           O  
ATOM   1726  OE2 GLU A 870      10.729  23.115  23.205  1.00  0.00           O  
ATOM   1727  N   TRP A 872       8.439  21.344  17.337  1.00  0.00           N  
ATOM   1728  CA  TRP A 872       8.648  20.584  16.101  1.00  0.00           C  
ATOM   1729  C   TRP A 872       7.809  21.118  14.952  1.00  0.00           C  
ATOM   1730  O   TRP A 872       8.276  21.137  13.799  1.00  0.00           O  
ATOM   1731  CB  TRP A 872       8.360  19.116  16.397  1.00  0.00           C  
ATOM   1732  CG  TRP A 872       9.376  18.479  17.297  1.00  0.00           C  
ATOM   1733  CD1 TRP A 872      10.684  18.850  17.460  1.00  0.00           C  
ATOM   1734  CD2 TRP A 872       9.173  17.320  18.118  1.00  0.00           C  
ATOM   1735  NE1 TRP A 872      11.306  18.011  18.339  1.00  0.00           N  
ATOM   1736  CE2 TRP A 872      10.404  17.064  18.762  1.00  0.00           C  
ATOM   1737  CE3 TRP A 872       8.092  16.480  18.365  1.00  0.00           C  
ATOM   1738  CZ2 TRP A 872      10.576  15.990  19.638  1.00  0.00           C  
ATOM   1739  CZ3 TRP A 872       8.258  15.412  19.251  1.00  0.00           C  
ATOM   1740  CH2 TRP A 872       9.493  15.187  19.874  1.00  0.00           C  
ATOM   1741  N   PHE A 873       6.552  21.487  15.211  1.00  0.00           N  
ATOM   1742  CA  PHE A 873       5.757  22.100  14.131  1.00  0.00           C  
ATOM   1743  C   PHE A 873       6.395  23.432  13.737  1.00  0.00           C  
ATOM   1744  O   PHE A 873       6.465  23.754  12.561  1.00  0.00           O  
ATOM   1745  CB  PHE A 873       4.289  22.350  14.542  1.00  0.00           C  
ATOM   1746  CG  PHE A 873       3.551  21.082  14.927  1.00  0.00           C  
ATOM   1747  CD1 PHE A 873       2.907  20.992  16.138  1.00  0.00           C  
ATOM   1748  CD2 PHE A 873       3.489  19.999  14.063  1.00  0.00           C  
ATOM   1749  CE1 PHE A 873       2.226  19.836  16.495  1.00  0.00           C  
ATOM   1750  CE2 PHE A 873       2.810  18.848  14.401  1.00  0.00           C  
ATOM   1751  CZ  PHE A 873       2.177  18.766  15.633  1.00  0.00           C  
ATOM   1752  N   GLU A 874       6.877  24.204  14.711  1.00  0.00           N  
ATOM   1753  CA  GLU A 874       7.507  25.493  14.432  1.00  0.00           C  
ATOM   1754  C   GLU A 874       8.734  25.288  13.526  1.00  0.00           C  
ATOM   1755  O   GLU A 874       8.905  26.057  12.581  1.00  0.00           O  
ATOM   1756  CB  GLU A 874       8.005  26.185  15.702  1.00  0.00           C  
ATOM   1757  CG  GLU A 874       8.708  27.512  15.526  1.00  0.00           C  
ATOM   1758  CD  GLU A 874       7.879  28.576  14.830  1.00  0.00           C  
ATOM   1759  OE1 GLU A 874       6.636  28.604  14.959  1.00  0.00           O  
ATOM   1760  OE2 GLU A 874       8.479  29.418  14.118  1.00  0.00           O  
ATOM   1761  N   SER A1082       9.539  24.278  13.832  1.00  0.00           N  
ATOM   1762  CA  SER A1082      10.738  24.071  13.004  1.00  0.00           C  
ATOM   1763  C   SER A1082      10.329  23.627  11.603  1.00  0.00           C  
ATOM   1764  O   SER A1082      11.073  23.901  10.649  1.00  0.00           O  
ATOM   1765  CB  SER A1082      11.721  23.093  13.612  1.00  0.00           C  
ATOM   1766  OG  SER A1082      12.320  23.528  14.812  1.00  0.00           O  
ATOM   1767  N   GLY A1083       9.177  22.971  11.477  1.00  0.00           N  
ATOM   1768  CA  GLY A1083       8.657  22.579  10.167  1.00  0.00           C  
ATOM   1769  C   GLY A1083       8.778  21.084   9.906  1.00  0.00           C  
ATOM   1770  O   GLY A1083       9.841  20.509  10.163  1.00  0.00           O  
ATOM   1771  N   LEU A1084       7.685  20.384   9.662  1.00  0.00           N  
ATOM   1772  CA  LEU A1084       7.750  18.949   9.404  1.00  0.00           C  
ATOM   1773  C   LEU A1084       8.372  18.716   8.024  1.00  0.00           C  
ATOM   1774  O   LEU A1084       8.182  19.529   7.123  1.00  0.00           O  
ATOM   1775  CB  LEU A1084       6.350  18.331   9.479  1.00  0.00           C  
ATOM   1776  CG  LEU A1084       5.609  18.570  10.808  1.00  0.00           C  
ATOM   1777  CD1 LEU A1084       4.336  17.703  10.840  1.00  0.00           C  
ATOM   1778  CD2 LEU A1084       6.495  18.214  11.997  1.00  0.00           C  
ATOM   1779  N   GLN A1085       9.103  17.635   7.874  1.00  0.00           N  
ATOM   1780  CA  GLN A1085       9.787  17.318   6.624  1.00  0.00           C  
ATOM   1781  C   GLN A1085       9.371  15.935   6.130  1.00  0.00           C  
ATOM   1782  O   GLN A1085       8.978  15.093   6.957  1.00  0.00           O  
ATOM   1783  CB  GLN A1085      11.300  17.324   6.911  1.00  0.00           C  
ATOM   1784  CG  GLN A1085      11.725  16.380   8.015  1.00  0.00           C  
ATOM   1785  CD  GLN A1085      11.441  16.629   9.474  1.00  0.00           C  
ATOM   1786  OE1 GLN A1085      10.353  16.342  10.033  1.00  0.00           O  
ATOM   1787  NE2 GLN A1085      12.455  17.173  10.176  1.00  0.00           N  
ATOM   1788  N   GLN A1087       9.624  15.669   4.845  1.00  0.00           N  
ATOM   1789  CA  GLN A1087       9.416  14.302   4.340  1.00  0.00           C  
ATOM   1790  C   GLN A1087      10.447  13.369   4.960  1.00  0.00           C  
ATOM   1791  O   GLN A1087      11.538  13.820   5.321  1.00  0.00           O  
ATOM   1792  CB  GLN A1087       9.444  14.278   2.812  1.00  0.00           C  
ATOM   1793  CG  GLN A1087       8.258  15.078   2.271  1.00  0.00           C  
ATOM   1794  CD  GLN A1087       7.628  14.549   1.017  1.00  0.00           C  
ATOM   1795  OE1 GLN A1087       6.709  13.733   1.092  1.00  0.00           O  
ATOM   1796  NE2 GLN A1087       8.069  14.986  -0.156  1.00  0.00           N  
ATOM   1797  N   TRP A1088      10.082  12.124   5.230  1.00  0.00           N  
ATOM   1798  CA  TRP A1088      10.894  11.189   5.987  1.00  0.00           C  
ATOM   1799  C   TRP A1088      11.439  10.062   5.123  1.00  0.00           C  
ATOM   1800  O   TRP A1088      10.655   9.328   4.528  1.00  0.00           O  
ATOM   1801  CB  TRP A1088      10.033  10.608   7.133  1.00  0.00           C  
ATOM   1802  CG  TRP A1088      10.709   9.652   8.060  1.00  0.00           C  
ATOM   1803  CD1 TRP A1088      12.005   9.700   8.486  1.00  0.00           C  
ATOM   1804  CD2 TRP A1088      10.115   8.498   8.708  1.00  0.00           C  
ATOM   1805  NE1 TRP A1088      12.257   8.653   9.353  1.00  0.00           N  
ATOM   1806  CE2 TRP A1088      11.120   7.899   9.493  1.00  0.00           C  
ATOM   1807  CE3 TRP A1088       8.843   7.933   8.706  1.00  0.00           C  
ATOM   1808  CZ2 TRP A1088      10.897   6.759  10.258  1.00  0.00           C  
ATOM   1809  CZ3 TRP A1088       8.616   6.797   9.467  1.00  0.00           C  
ATOM   1810  CH2 TRP A1088       9.639   6.208  10.233  1.00  0.00           C  
ATOM   1811  N   ASP A1089      12.764   9.984   5.042  1.00  0.00           N  
ATOM   1812  CA  ASP A1089      13.437   8.955   4.249  1.00  0.00           C  
ATOM   1813  C   ASP A1089      13.230   7.600   4.896  1.00  0.00           C  
ATOM   1814  O   ASP A1089      13.783   7.335   5.982  1.00  0.00           O  
ATOM   1815  CB  ASP A1089      14.931   9.320   4.187  1.00  0.00           C  
ATOM   1816  CG  ASP A1089      15.771   8.401   3.326  1.00  0.00           C  
ATOM   1817  OD1 ASP A1089      15.263   7.397   2.803  1.00  0.00           O  
ATOM   1818  OD2 ASP A1089      16.980   8.685   3.144  1.00  0.00           O  
ATOM   1819  N   ILE A1090      12.444   6.732   4.265  1.00  0.00           N  
ATOM   1820  CA  ILE A1090      12.123   5.443   4.874  1.00  0.00           C  
ATOM   1821  C   ILE A1090      12.698   4.251   4.118  1.00  0.00           C  
ATOM   1822  O   ILE A1090      12.262   3.123   4.388  1.00  0.00           O  
ATOM   1823  CB  ILE A1090      10.600   5.244   5.049  1.00  0.00           C  
ATOM   1824  CG1 ILE A1090       9.937   5.456   3.672  1.00  0.00           C  
ATOM   1825  CG2 ILE A1090      10.042   6.206   6.083  1.00  0.00           C  
ATOM   1826  CD1 ILE A1090       8.670   4.632   3.542  1.00  0.00           C  
ATOM   1827  N   SER A1091      13.736   4.458   3.303  1.00  0.00           N  
ATOM   1828  CA  SER A1091      14.372   3.354   2.595  1.00  0.00           C  
ATOM   1829  C   SER A1091      15.886   3.305   2.838  1.00  0.00           C  
ATOM   1830  O   SER A1091      16.505   4.351   3.054  1.00  0.00           O  
ATOM   1831  CB  SER A1091      14.097   3.445   1.077  1.00  0.00           C  
ATOM   1832  OG  SER A1091      14.804   4.518   0.482  1.00  0.00           O  
ATOM   1833  N   ARG A1093      16.456   2.127   2.744  1.00  0.00           N  
ATOM   1834  CA  ARG A1093      17.893   1.895   2.894  1.00  0.00           C  
ATOM   1835  C   ARG A1093      18.350   0.916   1.810  1.00  0.00           C  
ATOM   1836  O   ARG A1093      17.654  -0.048   1.482  1.00  0.00           O  
ATOM   1837  CB  ARG A1093      18.194   1.377   4.300  1.00  0.00           C  
ATOM   1838  CG  ARG A1093      17.976   2.411   5.413  1.00  0.00           C  
ATOM   1839  CD  ARG A1093      18.798   3.671   5.232  1.00  0.00           C  
ATOM   1840  NE  ARG A1093      18.577   4.638   6.317  1.00  0.00           N  
ATOM   1841  CZ  ARG A1093      17.638   5.551   6.439  1.00  0.00           C  
ATOM   1842  NH1 ARG A1093      17.651   6.315   7.537  1.00  0.00           N  
ATOM   1843  NH2 ARG A1093      16.672   5.791   5.547  1.00  0.00           N  
ATOM   1844  N   ASP A1094      19.502   1.157   1.175  1.00  0.00           N  
ATOM   1845  CA  ASP A1094      19.953   0.257   0.119  1.00  0.00           C  
ATOM   1846  C   ASP A1094      20.555  -1.039   0.641  1.00  0.00           C  
ATOM   1847  O   ASP A1094      21.124  -1.081   1.741  1.00  0.00           O  
ATOM   1848  CB  ASP A1094      21.043   0.943  -0.733  1.00  0.00           C  
ATOM   1849  CG  ASP A1094      20.384   2.000  -1.599  1.00  0.00           C  
ATOM   1850  OD1 ASP A1094      19.855   1.645  -2.671  1.00  0.00           O  
ATOM   1851  OD2 ASP A1094      20.420   3.160  -1.180  1.00  0.00           O  
ATOM   1852  N   ALA A1164      20.640  -2.032  -0.240  1.00  0.00           N  
ATOM   1853  CA  ALA A1164      21.372  -3.235   0.095  1.00  0.00           C  
ATOM   1854  C   ALA A1164      22.905  -3.157   0.065  1.00  0.00           C  
ATOM   1855  O   ALA A1164      23.035  -2.033  -0.445  1.00  0.00           O  
ATOM   1856  CB  ALA A1164      21.056  -4.352  -0.904  1.00  0.00           C  
ATOM   1857  N   PRO A1165      23.504  -3.469   1.193  1.00  0.00           N  
ATOM   1858  CA  PRO A1165      23.322  -4.727   1.898  1.00  0.00           C  
ATOM   1859  C   PRO A1165      22.552  -4.286   3.166  1.00  0.00           C  
ATOM   1860  O   PRO A1165      22.958  -3.239   3.654  1.00  0.00           O  
ATOM   1861  CB  PRO A1165      24.616  -5.375   2.305  1.00  0.00           C  
ATOM   1862  CG  PRO A1165      25.530  -4.188   2.328  1.00  0.00           C  
ATOM   1863  CD  PRO A1165      24.993  -3.395   1.191  1.00  0.00           C  
ATOM   1864  N   TYR A1166      21.488  -4.931   3.601  1.00  0.00           N  
ATOM   1865  CA  TYR A1166      20.802  -4.492   4.819  1.00  0.00           C  
ATOM   1866  C   TYR A1166      20.173  -5.711   5.503  1.00  0.00           C  
ATOM   1867  O   TYR A1166      19.814  -6.656   4.792  1.00  0.00           O  
ATOM   1868  CB  TYR A1166      19.679  -3.518   4.497  1.00  0.00           C  
ATOM   1869  CG  TYR A1166      19.058  -2.647   5.557  1.00  0.00           C  
ATOM   1870  CD1 TYR A1166      19.779  -1.570   6.079  1.00  0.00           C  
ATOM   1871  CD2 TYR A1166      17.765  -2.840   6.031  1.00  0.00           C  
ATOM   1872  CE1 TYR A1166      19.252  -0.741   7.039  1.00  0.00           C  
ATOM   1873  CE2 TYR A1166      17.225  -1.998   6.998  1.00  0.00           C  
ATOM   1874  CZ  TYR A1166      17.953  -0.959   7.499  1.00  0.00           C  
ATOM   1875  OH  TYR A1166      17.465  -0.086   8.454  1.00  0.00           O  
ATOM   1876  N   PHE A1168      19.926  -5.629   6.797  1.00  0.00           N  
ATOM   1877  CA  PHE A1168      19.201  -6.699   7.488  1.00  0.00           C  
ATOM   1878  C   PHE A1168      17.800  -6.142   7.798  1.00  0.00           C  
ATOM   1879  O   PHE A1168      17.640  -5.321   8.683  1.00  0.00           O  
ATOM   1880  CB  PHE A1168      19.852  -7.175   8.779  1.00  0.00           C  
ATOM   1881  CG  PHE A1168      19.096  -8.319   9.419  1.00  0.00           C  
ATOM   1882  CD1 PHE A1168      18.916  -9.518   8.763  1.00  0.00           C  
ATOM   1883  CD2 PHE A1168      18.544  -8.155  10.691  1.00  0.00           C  
ATOM   1884  CE1 PHE A1168      18.213 -10.559   9.348  1.00  0.00           C  
ATOM   1885  CE2 PHE A1168      17.843  -9.183  11.279  1.00  0.00           C  
ATOM   1886  CZ  PHE A1168      17.674 -10.383  10.617  1.00  0.00           C  
ATOM   1887  N   GLY A1169      16.846  -6.466   6.930  1.00  0.00           N  
ATOM   1888  CA  GLY A1169      15.506  -5.878   7.169  1.00  0.00           C  
ATOM   1889  C   GLY A1169      14.544  -6.486   6.150  1.00  0.00           C  
ATOM   1890  O   GLY A1169      14.824  -7.536   5.590  1.00  0.00           O  
ATOM   1891  N   PHE A1170      13.450  -5.769   5.945  1.00  0.00           N  
ATOM   1892  CA  PHE A1170      12.448  -6.218   4.971  1.00  0.00           C  
ATOM   1893  C   PHE A1170      12.630  -5.557   3.611  1.00  0.00           C  
ATOM   1894  O   PHE A1170      12.682  -4.330   3.529  1.00  0.00           O  
ATOM   1895  CB  PHE A1170      11.091  -5.827   5.567  1.00  0.00           C  
ATOM   1896  CG  PHE A1170      10.592  -6.571   6.766  1.00  0.00           C  
ATOM   1897  CD1 PHE A1170       9.740  -5.917   7.660  1.00  0.00           C  
ATOM   1898  CD2 PHE A1170      10.916  -7.895   7.019  1.00  0.00           C  
ATOM   1899  CE1 PHE A1170       9.253  -6.586   8.781  1.00  0.00           C  
ATOM   1900  CE2 PHE A1170      10.425  -8.554   8.132  1.00  0.00           C  
ATOM   1901  CZ  PHE A1170       9.594  -7.895   9.024  1.00  0.00           C  
ATOM   1902  N   GLU A1171      12.701  -6.327   2.522  1.00  0.00           N  
ATOM   1903  CA  GLU A1171      12.848  -5.747   1.183  1.00  0.00           C  
ATOM   1904  C   GLU A1171      11.585  -5.067   0.700  1.00  0.00           C  
ATOM   1905  O   GLU A1171      10.463  -5.458   1.060  1.00  0.00           O  
ATOM   1906  CB  GLU A1171      13.266  -6.876   0.216  1.00  0.00           C  
ATOM   1907  CG  GLU A1171      13.486  -6.437  -1.210  1.00  0.00           C  
ATOM   1908  CD  GLU A1171      14.899  -6.330  -1.721  1.00  0.00           C  
ATOM   1909  OE1 GLU A1171      15.440  -5.206  -1.746  1.00  0.00           O  
ATOM   1910  OE2 GLU A1171      15.480  -7.370  -2.116  1.00  0.00           O  
ATOM   1911  N   ILE A1177      11.678  -3.935   0.025  1.00  0.00           N  
ATOM   1912  CA  ILE A1177      10.491  -3.164  -0.363  1.00  0.00           C  
ATOM   1913  C   ILE A1177       9.854  -3.809  -1.582  1.00  0.00           C  
ATOM   1914  O   ILE A1177      10.575  -4.038  -2.553  1.00  0.00           O  
ATOM   1915  CB  ILE A1177      10.927  -1.732  -0.684  1.00  0.00           C  
ATOM   1916  CG1 ILE A1177      11.415  -1.077   0.629  1.00  0.00           C  
ATOM   1917  CG2 ILE A1177       9.815  -0.941  -1.364  1.00  0.00           C  
ATOM   1918  CD1 ILE A1177      11.703   0.401   0.489  1.00  0.00           C  
ATOM   1919  N   PRO A1178       8.556  -4.079  -1.544  1.00  0.00           N  
ATOM   1920  CA  PRO A1178       7.874  -4.635  -2.703  1.00  0.00           C  
ATOM   1921  C   PRO A1178       8.174  -3.848  -3.964  1.00  0.00           C  
ATOM   1922  O   PRO A1178       8.066  -2.617  -4.001  1.00  0.00           O  
ATOM   1923  CB  PRO A1178       6.379  -4.479  -2.355  1.00  0.00           C  
ATOM   1924  CG  PRO A1178       6.364  -4.472  -0.857  1.00  0.00           C  
ATOM   1925  CD  PRO A1178       7.635  -3.767  -0.429  1.00  0.00           C  
ATOM   1926  N   ASN A1179       8.481  -4.565  -5.047  1.00  0.00           N  
ATOM   1927  CA  ASN A1179       8.702  -3.937  -6.348  1.00  0.00           C  
ATOM   1928  C   ASN A1179       9.953  -3.070  -6.428  1.00  0.00           C  
ATOM   1929  O   ASN A1179      10.053  -2.232  -7.341  1.00  0.00           O  
ATOM   1930  CB  ASN A1179       7.527  -3.015  -6.706  1.00  0.00           C  
ATOM   1931  CG  ASN A1179       6.214  -3.778  -6.692  1.00  0.00           C  
ATOM   1932  OD1 ASN A1179       6.105  -4.759  -7.415  1.00  0.00           O  
ATOM   1933  ND2 ASN A1179       5.272  -3.319  -5.874  1.00  0.00           N  
ATOM   1934  N   ALA A1192      10.827  -3.153  -5.421  1.00  0.00           N  
ATOM   1935  CA  ALA A1192      11.987  -2.260  -5.430  1.00  0.00           C  
ATOM   1936  C   ALA A1192      13.263  -3.014  -5.069  1.00  0.00           C  
ATOM   1937  O   ALA A1192      13.773  -2.865  -3.966  1.00  0.00           O  
ATOM   1938  CB  ALA A1192      11.750  -1.095  -4.472  1.00  0.00           C  
ATOM   1939  N   PRO A1193      13.674  -3.921  -5.948  1.00  0.00           N  
ATOM   1940  CA  PRO A1193      14.888  -4.692  -5.786  1.00  0.00           C  
ATOM   1941  C   PRO A1193      16.065  -3.900  -5.233  1.00  0.00           C  
ATOM   1942  O   PRO A1193      16.366  -2.785  -5.660  1.00  0.00           O  
ATOM   1943  CB  PRO A1193      15.218  -5.157  -7.214  1.00  0.00           C  
ATOM   1944  CG  PRO A1193      13.933  -5.122  -7.962  1.00  0.00           C  
ATOM   1945  CD  PRO A1193      13.038  -4.143  -7.274  1.00  0.00           C  
ATOM   1946  N   GLY A1194      16.705  -4.457  -4.209  1.00  0.00           N  
ATOM   1947  CA  GLY A1194      17.890  -3.828  -3.614  1.00  0.00           C  
ATOM   1948  C   GLY A1194      17.506  -2.718  -2.640  1.00  0.00           C  
ATOM   1949  O   GLY A1194      18.410  -2.007  -2.157  1.00  0.00           O  
ATOM   1950  N   LYS A1195      16.194  -2.515  -2.443  1.00  0.00           N  
ATOM   1951  CA  LYS A1195      15.809  -1.468  -1.462  1.00  0.00           C  
ATOM   1952  C   LYS A1195      15.064  -2.093  -0.279  1.00  0.00           C  
ATOM   1953  O   LYS A1195      14.339  -3.080  -0.452  1.00  0.00           O  
ATOM   1954  CB  LYS A1195      14.931  -0.407  -2.118  1.00  0.00           C  
ATOM   1955  CG  LYS A1195      15.446   0.211  -3.407  1.00  0.00           C  
ATOM   1956  CD  LYS A1195      16.655   1.120  -3.152  1.00  0.00           C  
ATOM   1957  CE  LYS A1195      17.014   1.862  -4.449  1.00  0.00           C  
ATOM   1958  NZ  LYS A1195      18.062   2.899  -4.212  1.00  0.00           N  
ATOM   1959  N   TYR A1196      15.263  -1.562   0.928  1.00  0.00           N  
ATOM   1960  CA  TYR A1196      14.717  -2.111   2.155  1.00  0.00           C  
ATOM   1961  C   TYR A1196      13.977  -1.041   2.946  1.00  0.00           C  
ATOM   1962  O   TYR A1196      14.397   0.118   2.857  1.00  0.00           O  
ATOM   1963  CB  TYR A1196      15.870  -2.571   3.120  1.00  0.00           C  
ATOM   1964  CG  TYR A1196      16.453  -3.873   2.594  1.00  0.00           C  
ATOM   1965  CD1 TYR A1196      16.052  -5.071   3.158  1.00  0.00           C  
ATOM   1966  CD2 TYR A1196      17.367  -3.912   1.548  1.00  0.00           C  
ATOM   1967  CE1 TYR A1196      16.531  -6.287   2.720  1.00  0.00           C  
ATOM   1968  CE2 TYR A1196      17.869  -5.130   1.088  1.00  0.00           C  
ATOM   1969  CZ  TYR A1196      17.445  -6.297   1.673  1.00  0.00           C  
ATOM   1970  OH  TYR A1196      17.888  -7.547   1.280  1.00  0.00           O  
ATOM   1971  N   PHE A1198      13.017  -1.452   3.785  1.00  0.00           N  
ATOM   1972  CA  PHE A1198      12.448  -0.457   4.692  1.00  0.00           C  
ATOM   1973  C   PHE A1198      13.499  -0.120   5.763  1.00  0.00           C  
ATOM   1974  O   PHE A1198      14.028  -1.033   6.388  1.00  0.00           O  
ATOM   1975  CB  PHE A1198      11.197  -0.968   5.431  1.00  0.00           C  
ATOM   1976  CG  PHE A1198      10.058  -1.211   4.469  1.00  0.00           C  
ATOM   1977  CD1 PHE A1198       9.485  -2.465   4.369  1.00  0.00           C  
ATOM   1978  CD2 PHE A1198       9.600  -0.170   3.673  1.00  0.00           C  
ATOM   1979  CE1 PHE A1198       8.448  -2.684   3.467  1.00  0.00           C  
ATOM   1980  CE2 PHE A1198       8.569  -0.388   2.771  1.00  0.00           C  
ATOM   1981  CZ  PHE A1198       7.998  -1.642   2.678  1.00  0.00           C  
ATOM   1982  N   TYR A1199      13.656   1.168   6.024  1.00  0.00           N  
ATOM   1983  CA  TYR A1199      14.426   1.638   7.171  1.00  0.00           C  
ATOM   1984  C   TYR A1199      13.836   1.041   8.446  1.00  0.00           C  
ATOM   1985  O   TYR A1199      12.611   0.957   8.577  1.00  0.00           O  
ATOM   1986  CB  TYR A1199      14.394   3.167   7.180  1.00  0.00           C  
ATOM   1987  CG  TYR A1199      15.091   3.809   8.359  1.00  0.00           C  
ATOM   1988  CD1 TYR A1199      16.318   3.313   8.810  1.00  0.00           C  
ATOM   1989  CD2 TYR A1199      14.530   4.915   8.989  1.00  0.00           C  
ATOM   1990  CE1 TYR A1199      16.937   3.914   9.895  1.00  0.00           C  
ATOM   1991  CE2 TYR A1199      15.172   5.526  10.059  1.00  0.00           C  
ATOM   1992  CZ  TYR A1199      16.361   5.007  10.502  1.00  0.00           C  
ATOM   1993  OH  TYR A1199      17.002   5.588  11.577  1.00  0.00           O  
ATOM   1994  N   VAL A1200      14.695   0.611   9.379  1.00  0.00           N  
ATOM   1995  CA  VAL A1200      14.273   0.041  10.626  1.00  0.00           C  
ATOM   1996  C   VAL A1200      13.093   0.793  11.271  1.00  0.00           C  
ATOM   1997  O   VAL A1200      12.197   0.140  11.809  1.00  0.00           O  
ATOM   1998  CB  VAL A1200      15.235   0.194  11.847  1.00  0.00           C  
ATOM   1999  CG1 VAL A1200      15.194  -1.027  12.755  1.00  0.00           C  
ATOM   2000  CG2 VAL A1200      16.593   0.747  11.563  1.00  0.00           C  
ATOM   2001  N   TRP A1201      13.237   2.106  11.403  1.00  0.00           N  
ATOM   2002  CA  TRP A1201      12.222   2.865  12.152  1.00  0.00           C  
ATOM   2003  C   TRP A1201      10.844   2.846  11.496  1.00  0.00           C  
ATOM   2004  O   TRP A1201       9.836   3.156  12.146  1.00  0.00           O  
ATOM   2005  CB  TRP A1201      12.675   4.300  12.421  1.00  0.00           C  
ATOM   2006  CG  TRP A1201      13.289   4.480  13.780  1.00  0.00           C  
ATOM   2007  CD1 TRP A1201      14.585   4.783  14.073  1.00  0.00           C  
ATOM   2008  CD2 TRP A1201      12.607   4.367  15.041  1.00  0.00           C  
ATOM   2009  NE1 TRP A1201      14.750   4.875  15.441  1.00  0.00           N  
ATOM   2010  CE2 TRP A1201      13.545   4.627  16.050  1.00  0.00           C  
ATOM   2011  CE3 TRP A1201      11.283   4.090  15.412  1.00  0.00           C  
ATOM   2012  CZ2 TRP A1201      13.216   4.589  17.412  1.00  0.00           C  
ATOM   2013  CZ3 TRP A1201      10.961   4.051  16.758  1.00  0.00           C  
ATOM   2014  CH2 TRP A1201      11.913   4.307  17.756  1.00  0.00           C  
ATOM   2015  N   LEU A1202      10.792   2.561  10.194  1.00  0.00           N  
ATOM   2016  CA  LEU A1202       9.460   2.411   9.580  1.00  0.00           C  
ATOM   2017  C   LEU A1202       8.809   1.129  10.094  1.00  0.00           C  
ATOM   2018  O   LEU A1202       7.660   1.155  10.533  1.00  0.00           O  
ATOM   2019  CB  LEU A1202       9.593   2.406   8.063  1.00  0.00           C  
ATOM   2020  CG  LEU A1202       8.226   2.383   7.347  1.00  0.00           C  
ATOM   2021  CD1 LEU A1202       7.795   1.044   7.050  1.00  0.00           C  
ATOM   2022  CD2 LEU A1202       7.366   3.487   7.492  1.00  0.00           C  
ATOM   2023  N   ASP A1203       9.543   0.016  10.143  1.00  0.00           N  
ATOM   2024  CA  ASP A1203       8.950  -1.245  10.557  1.00  0.00           C  
ATOM   2025  C   ASP A1203       8.861  -1.435  12.060  1.00  0.00           C  
ATOM   2026  O   ASP A1203       8.125  -2.318  12.521  1.00  0.00           O  
ATOM   2027  CB  ASP A1203       9.650  -2.429   9.872  1.00  0.00           C  
ATOM   2028  CG  ASP A1203      10.892  -2.974  10.557  1.00  0.00           C  
ATOM   2029  OD1 ASP A1203      11.941  -3.113   9.866  1.00  0.00           O  
ATOM   2030  OD2 ASP A1203      10.851  -3.303  11.760  1.00  0.00           O  
ATOM   2031  N   ALA A1204       9.555  -0.607  12.846  1.00  0.00           N  
ATOM   2032  CA  ALA A1204       9.631  -0.892  14.276  1.00  0.00           C  
ATOM   2033  C   ALA A1204       8.288  -0.774  15.003  1.00  0.00           C  
ATOM   2034  O   ALA A1204       7.914  -1.698  15.727  1.00  0.00           O  
ATOM   2035  CB  ALA A1204      10.683  -0.017  14.934  1.00  0.00           C  
ATOM   2036  N   PRO A1205       7.625   0.366  14.869  1.00  0.00           N  
ATOM   2037  CA  PRO A1205       6.338   0.542  15.549  1.00  0.00           C  
ATOM   2038  C   PRO A1205       5.326  -0.382  14.902  1.00  0.00           C  
ATOM   2039  O   PRO A1205       4.389  -0.815  15.601  1.00  0.00           O  
ATOM   2040  CB  PRO A1205       6.037   2.016  15.442  1.00  0.00           C  
ATOM   2041  CG  PRO A1205       6.717   2.420  14.158  1.00  0.00           C  
ATOM   2042  CD  PRO A1205       7.976   1.552  14.073  1.00  0.00           C  
ATOM   2043  N   ILE A1206       5.466  -0.714  13.606  1.00  0.00           N  
ATOM   2044  CA  ILE A1206       4.512  -1.718  13.060  1.00  0.00           C  
ATOM   2045  C   ILE A1206       4.671  -3.023  13.822  1.00  0.00           C  
ATOM   2046  O   ILE A1206       3.779  -3.870  14.035  1.00  0.00           O  
ATOM   2047  CB  ILE A1206       4.714  -1.889  11.528  1.00  0.00           C  
ATOM   2048  CG1 ILE A1206       4.584  -0.500  10.886  1.00  0.00           C  
ATOM   2049  CG2 ILE A1206       3.728  -2.909  10.957  1.00  0.00           C  
ATOM   2050  CD1 ILE A1206       4.858  -0.466   9.383  1.00  0.00           C  
ATOM   2051  N   GLY A1207       5.863  -3.216  14.420  1.00  0.00           N  
ATOM   2052  CA  GLY A1207       6.122  -4.379  15.252  1.00  0.00           C  
ATOM   2053  C   GLY A1207       5.133  -4.506  16.411  1.00  0.00           C  
ATOM   2054  O   GLY A1207       4.986  -5.608  16.953  1.00  0.00           O  
ATOM   2055  N   TYR A1208       4.565  -3.406  16.888  1.00  0.00           N  
ATOM   2056  CA  TYR A1208       3.552  -3.458  17.953  1.00  0.00           C  
ATOM   2057  C   TYR A1208       2.330  -4.237  17.441  1.00  0.00           C  
ATOM   2058  O   TYR A1208       1.742  -5.088  18.139  1.00  0.00           O  
ATOM   2059  CB  TYR A1208       3.117  -2.069  18.390  1.00  0.00           C  
ATOM   2060  CG  TYR A1208       4.101  -1.126  19.046  1.00  0.00           C  
ATOM   2061  CD1 TYR A1208       4.234   0.189  18.638  1.00  0.00           C  
ATOM   2062  CD2 TYR A1208       4.903  -1.553  20.100  1.00  0.00           C  
ATOM   2063  CE1 TYR A1208       5.119   1.056  19.267  1.00  0.00           C  
ATOM   2064  CE2 TYR A1208       5.769  -0.702  20.768  1.00  0.00           C  
ATOM   2065  CZ  TYR A1208       5.876   0.604  20.330  1.00  0.00           C  
ATOM   2066  OH  TYR A1208       6.744   1.496  20.928  1.00  0.00           O  
ATOM   2067  N   MET A1209       1.908  -3.888  16.236  1.00  0.00           N  
ATOM   2068  CA  MET A1209       0.832  -4.601  15.566  1.00  0.00           C  
ATOM   2069  C   MET A1209       1.182  -6.062  15.297  1.00  0.00           C  
ATOM   2070  O   MET A1209       0.383  -6.986  15.477  1.00  0.00           O  
ATOM   2071  CB  MET A1209       0.478  -3.928  14.233  1.00  0.00           C  
ATOM   2072  CG  MET A1209       0.144  -2.437  14.441  1.00  0.00           C  
ATOM   2073  SD  MET A1209      -0.147  -1.564  12.916  1.00  0.00           S  
ATOM   2074  CE  MET A1209      -1.720  -2.216  12.372  1.00  0.00           C  
ATOM   2075  N   GLY A1210       2.413  -6.291  14.833  1.00  0.00           N  
ATOM   2076  CA  GLY A1210       2.868  -7.640  14.531  1.00  0.00           C  
ATOM   2077  C   GLY A1210       2.872  -8.550  15.747  1.00  0.00           C  
ATOM   2078  O   GLY A1210       2.522  -9.726  15.685  1.00  0.00           O  
ATOM   2079  N   SER A1211       3.240  -7.983  16.901  1.00  0.00           N  
ATOM   2080  CA  SER A1211       3.286  -8.780  18.125  1.00  0.00           C  
ATOM   2081  C   SER A1211       1.839  -9.107  18.544  1.00  0.00           C  
ATOM   2082  O   SER A1211       1.573 -10.220  19.008  1.00  0.00           O  
ATOM   2083  CB  SER A1211       4.039  -8.027  19.229  1.00  0.00           C  
ATOM   2084  OG  SER A1211       4.072  -8.821  20.415  1.00  0.00           O  
ATOM   2085  N   PHE A1212       0.944  -8.126  18.372  1.00  0.00           N  
ATOM   2086  CA  PHE A1212      -0.448  -8.411  18.768  1.00  0.00           C  
ATOM   2087  C   PHE A1212      -1.048  -9.432  17.794  1.00  0.00           C  
ATOM   2088  O   PHE A1212      -1.720 -10.356  18.241  1.00  0.00           O  
ATOM   2089  CB  PHE A1212      -1.301  -7.146  18.814  1.00  0.00           C  
ATOM   2090  CG  PHE A1212      -2.655  -7.345  19.467  1.00  0.00           C  
ATOM   2091  CD1 PHE A1212      -2.729  -7.729  20.801  1.00  0.00           C  
ATOM   2092  CD2 PHE A1212      -3.811  -7.155  18.738  1.00  0.00           C  
ATOM   2093  CE1 PHE A1212      -3.965  -7.915  21.420  1.00  0.00           C  
ATOM   2094  CE2 PHE A1212      -5.053  -7.332  19.344  1.00  0.00           C  
ATOM   2095  CZ  PHE A1212      -5.110  -7.692  20.672  1.00  0.00           C  
ATOM   2096  N   LYS A1213      -0.797  -9.289  16.501  1.00  0.00           N  
ATOM   2097  CA  LYS A1213      -1.321 -10.233  15.511  1.00  0.00           C  
ATOM   2098  C   LYS A1213      -0.801 -11.621  15.872  1.00  0.00           C  
ATOM   2099  O   LYS A1213      -1.559 -12.585  15.816  1.00  0.00           O  
ATOM   2100  CB  LYS A1213      -0.975  -9.863  14.072  1.00  0.00           C  
ATOM   2101  CG  LYS A1213      -1.547 -10.817  13.028  1.00  0.00           C  
ATOM   2102  CD  LYS A1213      -1.327 -10.350  11.607  1.00  0.00           C  
ATOM   2103  CE  LYS A1213      -1.920 -11.317  10.586  1.00  0.00           C  
ATOM   2104  NZ  LYS A1213      -1.687 -12.739  10.913  1.00  0.00           N  
ATOM   2105  N   ASN A1227       0.493 -11.725  16.190  1.00  0.00           N  
ATOM   2106  CA  ASN A1227       1.045 -13.030  16.563  1.00  0.00           C  
ATOM   2107  C   ASN A1227       0.299 -13.650  17.736  1.00  0.00           C  
ATOM   2108  O   ASN A1227       0.085 -14.856  17.760  1.00  0.00           O  
ATOM   2109  CB  ASN A1227       2.523 -12.876  16.919  1.00  0.00           C  
ATOM   2110  CG  ASN A1227       3.220 -14.117  17.415  1.00  0.00           C  
ATOM   2111  OD1 ASN A1227       3.542 -14.202  18.610  1.00  0.00           O  
ATOM   2112  ND2 ASN A1227       3.501 -15.104  16.559  1.00  0.00           N  
ATOM   2113  N   LEU A1228       0.046 -12.884  18.794  1.00  0.00           N  
ATOM   2114  CA  LEU A1228      -0.664 -13.392  19.972  1.00  0.00           C  
ATOM   2115  C   LEU A1228      -2.083 -13.856  19.569  1.00  0.00           C  
ATOM   2116  O   LEU A1228      -2.422 -14.993  19.908  1.00  0.00           O  
ATOM   2117  CB  LEU A1228      -0.854 -12.313  21.016  1.00  0.00           C  
ATOM   2118  CG  LEU A1228      -0.945 -12.561  22.513  1.00  0.00           C  
ATOM   2119  CD1 LEU A1228      -1.912 -11.570  23.167  1.00  0.00           C  
ATOM   2120  CD2 LEU A1228      -1.171 -13.969  23.002  1.00  0.00           C  
ATOM   2121  N   CYS A1269      -2.835 -13.015  18.855  1.00  0.00           N  
ATOM   2122  CA  CYS A1269      -4.158 -13.497  18.392  1.00  0.00           C  
ATOM   2123  C   CYS A1269      -4.060 -14.803  17.617  1.00  0.00           C  
ATOM   2124  O   CYS A1269      -4.854 -15.734  17.821  1.00  0.00           O  
ATOM   2125  CB  CYS A1269      -4.843 -12.428  17.519  1.00  0.00           C  
ATOM   2126  SG  CYS A1269      -5.156 -10.883  18.414  1.00  0.00           S  
ATOM   2127  N   ASP A1270      -3.126 -14.856  16.654  1.00  0.00           N  
ATOM   2128  CA  ASP A1270      -2.977 -16.062  15.825  1.00  0.00           C  
ATOM   2129  C   ASP A1270      -2.592 -17.278  16.639  1.00  0.00           C  
ATOM   2130  O   ASP A1270      -3.136 -18.375  16.453  1.00  0.00           O  
ATOM   2131  CB  ASP A1270      -1.932 -15.812  14.723  1.00  0.00           C  
ATOM   2132  CG  ASP A1270      -2.389 -14.792  13.702  1.00  0.00           C  
ATOM   2133  OD1 ASP A1270      -3.558 -14.329  13.704  1.00  0.00           O  
ATOM   2134  OD2 ASP A1270      -1.578 -14.410  12.838  1.00  0.00           O  
ATOM   2135  N   LYS A1271      -1.733 -17.116  17.661  1.00  0.00           N  
ATOM   2136  CA  LYS A1271      -1.386 -18.312  18.442  1.00  0.00           C  
ATOM   2137  C   LYS A1271      -2.577 -18.770  19.277  1.00  0.00           C  
ATOM   2138  O   LYS A1271      -2.689 -19.974  19.555  1.00  0.00           O  
ATOM   2139  CB  LYS A1271      -0.143 -18.138  19.291  1.00  0.00           C  
ATOM   2140  CG  LYS A1271      -0.156 -17.020  20.304  1.00  0.00           C  
ATOM   2141  CD  LYS A1271       1.139 -16.918  21.107  1.00  0.00           C  
ATOM   2142  CE  LYS A1271       2.380 -16.745  20.266  1.00  0.00           C  
ATOM   2143  NZ  LYS A1271       3.553 -16.228  21.049  1.00  0.00           N  
ATOM   2144  N   ARG A1272      -3.457 -17.841  19.638  1.00  0.00           N  
ATOM   2145  CA  ARG A1272      -4.623 -18.166  20.432  1.00  0.00           C  
ATOM   2146  C   ARG A1272      -5.797 -18.652  19.567  1.00  0.00           C  
ATOM   2147  O   ARG A1272      -6.772 -19.145  20.142  1.00  0.00           O  
ATOM   2148  CB  ARG A1272      -5.139 -16.998  21.254  1.00  0.00           C  
ATOM   2149  CG  ARG A1272      -4.146 -16.162  22.011  1.00  0.00           C  
ATOM   2150  CD  ARG A1272      -3.975 -16.448  23.467  1.00  0.00           C  
ATOM   2151  NE  ARG A1272      -3.666 -15.264  24.268  1.00  0.00           N  
ATOM   2152  CZ  ARG A1272      -4.501 -14.240  24.438  1.00  0.00           C  
ATOM   2153  NH1 ARG A1272      -5.693 -14.268  23.849  1.00  0.00           N  
ATOM   2154  NH2 ARG A1272      -4.161 -13.198  25.178  1.00  0.00           N  
ATOM   2155  N   GLY A1275      -5.686 -18.534  18.257  1.00  0.00           N  
ATOM   2156  CA  GLY A1275      -6.740 -18.984  17.353  1.00  0.00           C  
ATOM   2157  C   GLY A1275      -7.896 -17.988  17.359  1.00  0.00           C  
ATOM   2158  O   GLY A1275      -9.041 -18.316  17.057  1.00  0.00           O  
ATOM   2159  N   ASP A1276      -7.565 -16.761  17.741  1.00  0.00           N  
ATOM   2160  CA  ASP A1276      -8.530 -15.674  17.872  1.00  0.00           C  
ATOM   2161  C   ASP A1276      -8.548 -14.901  16.557  1.00  0.00           C  
ATOM   2162  O   ASP A1276      -7.628 -14.158  16.220  1.00  0.00           O  
ATOM   2163  CB  ASP A1276      -8.191 -14.816  19.078  1.00  0.00           C  
ATOM   2164  CG  ASP A1276      -9.065 -13.594  19.317  1.00  0.00           C  
ATOM   2165  OD1 ASP A1276      -9.089 -12.963  20.393  1.00  0.00           O  
ATOM   2166  OD2 ASP A1276      -9.778 -13.182  18.393  1.00  0.00           O  
ATOM   2167  N   SER A1278      -9.667 -15.045  15.836  1.00  0.00           N  
ATOM   2168  CA  SER A1278      -9.779 -14.418  14.521  1.00  0.00           C  
ATOM   2169  C   SER A1278     -10.482 -13.073  14.540  1.00  0.00           C  
ATOM   2170  O   SER A1278     -10.661 -12.461  13.475  1.00  0.00           O  
ATOM   2171  CB  SER A1278     -10.551 -15.403  13.617  1.00  0.00           C  
ATOM   2172  OG  SER A1278     -11.864 -15.519  14.163  1.00  0.00           O  
ATOM   2173  N   VAL A1279     -10.859 -12.556  15.704  1.00  0.00           N  
ATOM   2174  CA  VAL A1279     -11.643 -11.326  15.717  1.00  0.00           C  
ATOM   2175  C   VAL A1279     -10.938 -10.182  16.428  1.00  0.00           C  
ATOM   2176  O   VAL A1279     -11.142  -9.042  16.001  1.00  0.00           O  
ATOM   2177  CB  VAL A1279     -13.058 -11.512  16.306  1.00  0.00           C  
ATOM   2178  CG1 VAL A1279     -13.913 -12.427  15.429  1.00  0.00           C  
ATOM   2179  CG2 VAL A1279     -13.016 -12.049  17.727  1.00  0.00           C  
ATOM   2180  N   SER A1280     -10.114 -10.459  17.427  1.00  0.00           N  
ATOM   2181  CA  SER A1280      -9.605  -9.366  18.264  1.00  0.00           C  
ATOM   2182  C   SER A1280      -8.593  -8.487  17.525  1.00  0.00           C  
ATOM   2183  O   SER A1280      -8.535  -7.298  17.886  1.00  0.00           O  
ATOM   2184  CB  SER A1280      -9.059  -9.870  19.593  1.00  0.00           C  
ATOM   2185  OG  SER A1280      -9.975 -10.558  20.442  1.00  0.00           O  
ATOM   2186  N   PHE A1281      -7.862  -8.949  16.523  1.00  0.00           N  
ATOM   2187  CA  PHE A1281      -6.919  -8.019  15.860  1.00  0.00           C  
ATOM   2188  C   PHE A1281      -7.666  -6.803  15.313  1.00  0.00           C  
ATOM   2189  O   PHE A1281      -7.354  -5.673  15.678  1.00  0.00           O  
ATOM   2190  CB  PHE A1281      -6.087  -8.601  14.708  1.00  0.00           C  
ATOM   2191  CG  PHE A1281      -5.068  -7.606  14.176  1.00  0.00           C  
ATOM   2192  CD1 PHE A1281      -3.834  -7.480  14.795  1.00  0.00           C  
ATOM   2193  CD2 PHE A1281      -5.323  -6.824  13.071  1.00  0.00           C  
ATOM   2194  CE1 PHE A1281      -2.880  -6.584  14.337  1.00  0.00           C  
ATOM   2195  CE2 PHE A1281      -4.386  -5.920  12.582  1.00  0.00           C  
ATOM   2196  CZ  PHE A1281      -3.162  -5.797  13.230  1.00  0.00           C  
ATOM   2197  N   ASP A1282      -8.680  -7.045  14.496  1.00  0.00           N  
ATOM   2198  CA  ASP A1282      -9.463  -5.914  13.960  1.00  0.00           C  
ATOM   2199  C   ASP A1282     -10.194  -5.146  15.045  1.00  0.00           C  
ATOM   2200  O   ASP A1282     -10.243  -3.905  14.981  1.00  0.00           O  
ATOM   2201  CB  ASP A1282     -10.428  -6.470  12.918  1.00  0.00           C  
ATOM   2202  CG  ASP A1282      -9.742  -6.940  11.643  1.00  0.00           C  
ATOM   2203  OD1 ASP A1282      -8.559  -6.627  11.392  1.00  0.00           O  
ATOM   2204  OD2 ASP A1282     -10.407  -7.647  10.858  1.00  0.00           O  
ATOM   2205  N   GLU A1283     -10.665  -5.801  16.103  1.00  0.00           N  
ATOM   2206  CA  GLU A1283     -11.369  -5.115  17.179  1.00  0.00           C  
ATOM   2207  C   GLU A1283     -10.480  -4.075  17.859  1.00  0.00           C  
ATOM   2208  O   GLU A1283     -10.994  -3.075  18.383  1.00  0.00           O  
ATOM   2209  CB  GLU A1283     -11.904  -6.073  18.261  1.00  0.00           C  
ATOM   2210  CG  GLU A1283     -13.046  -6.926  17.721  1.00  0.00           C  
ATOM   2211  CD  GLU A1283     -13.647  -7.909  18.699  1.00  0.00           C  
ATOM   2212  OE1 GLU A1283     -13.028  -8.254  19.721  1.00  0.00           O  
ATOM   2213  OE2 GLU A1283     -14.784  -8.362  18.407  1.00  0.00           O  
ATOM   2214  N   TYR A1284      -9.173  -4.311  17.887  1.00  0.00           N  
ATOM   2215  CA  TYR A1284      -8.256  -3.347  18.514  1.00  0.00           C  
ATOM   2216  C   TYR A1284      -7.625  -2.345  17.563  1.00  0.00           C  
ATOM   2217  O   TYR A1284      -7.293  -1.220  17.952  1.00  0.00           O  
ATOM   2218  CB  TYR A1284      -7.130  -4.151  19.207  1.00  0.00           C  
ATOM   2219  CG  TYR A1284      -7.439  -4.724  20.569  1.00  0.00           C  
ATOM   2220  CD1 TYR A1284      -8.234  -5.849  20.740  1.00  0.00           C  
ATOM   2221  CD2 TYR A1284      -6.925  -4.092  21.713  1.00  0.00           C  
ATOM   2222  CE1 TYR A1284      -8.504  -6.365  22.004  1.00  0.00           C  
ATOM   2223  CE2 TYR A1284      -7.210  -4.601  22.968  1.00  0.00           C  
ATOM   2224  CZ  TYR A1284      -7.979  -5.731  23.114  1.00  0.00           C  
ATOM   2225  OH  TYR A1284      -8.214  -6.218  24.392  1.00  0.00           O  
ATOM   2226  N   TRP A1285      -7.428  -2.678  16.291  1.00  0.00           N  
ATOM   2227  CA  TRP A1285      -6.697  -1.841  15.346  1.00  0.00           C  
ATOM   2228  C   TRP A1285      -7.554  -1.189  14.270  1.00  0.00           C  
ATOM   2229  O   TRP A1285      -7.056  -0.246  13.639  1.00  0.00           O  
ATOM   2230  CB  TRP A1285      -5.569  -2.680  14.634  1.00  0.00           C  
ATOM   2231  CG  TRP A1285      -4.522  -2.995  15.685  1.00  0.00           C  
ATOM   2232  CD1 TRP A1285      -4.423  -4.140  16.423  1.00  0.00           C  
ATOM   2233  CD2 TRP A1285      -3.473  -2.144  16.126  1.00  0.00           C  
ATOM   2234  NE1 TRP A1285      -3.367  -4.039  17.318  1.00  0.00           N  
ATOM   2235  CE2 TRP A1285      -2.767  -2.822  17.137  1.00  0.00           C  
ATOM   2236  CE3 TRP A1285      -3.067  -0.847  15.764  1.00  0.00           C  
ATOM   2237  CZ2 TRP A1285      -1.679  -2.262  17.804  1.00  0.00           C  
ATOM   2238  CZ3 TRP A1285      -1.982  -0.295  16.417  1.00  0.00           C  
ATOM   2239  CH2 TRP A1285      -1.295  -0.999  17.409  1.00  0.00           C  
ATOM   2240  N   LYS A1286      -8.795  -1.621  14.054  1.00  0.00           N  
ATOM   2241  CA  LYS A1286      -9.599  -0.921  13.024  1.00  0.00           C  
ATOM   2242  C   LYS A1286      -9.976   0.486  13.466  1.00  0.00           C  
ATOM   2243  O   LYS A1286     -10.000   0.795  14.653  1.00  0.00           O  
ATOM   2244  CB  LYS A1286     -10.784  -1.702  12.509  1.00  0.00           C  
ATOM   2245  CG  LYS A1286     -10.391  -2.950  11.734  1.00  0.00           C  
ATOM   2246  CD  LYS A1286     -12.353  -1.628  14.568  1.00  0.00           C  
ATOM   2247  CE  LYS A1286     -13.420  -2.465  15.258  1.00  0.00           C  
ATOM   2248  NZ  LYS A1286     -14.570  -2.833  14.385  1.00  0.00           N  
ATOM   2249  N   LYS A1287     -10.326   1.359  12.506  1.00  0.00           N  
ATOM   2250  CA  LYS A1287     -10.529   2.766  12.827  1.00  0.00           C  
ATOM   2251  C   LYS A1287     -11.654   2.957  13.844  1.00  0.00           C  
ATOM   2252  O   LYS A1287     -11.613   3.923  14.610  1.00  0.00           O  
ATOM   2253  CB  LYS A1287     -10.822   3.626  11.621  1.00  0.00           C  
ATOM   2254  CG  LYS A1287      -9.753   4.325  10.815  1.00  0.00           C  
ATOM   2255  CD  LYS A1287     -10.415   5.463  10.026  1.00  0.00           C  
ATOM   2256  CE  LYS A1287      -9.453   6.264   9.184  1.00  0.00           C  
ATOM   2257  NZ  LYS A1287     -10.129   7.081   8.136  1.00  0.00           N  
ATOM   2258  N   ASP A1288     -12.633   2.072  13.845  1.00  0.00           N  
ATOM   2259  CA  ASP A1288     -13.790   2.207  14.724  1.00  0.00           C  
ATOM   2260  C   ASP A1288     -13.661   1.463  16.040  1.00  0.00           C  
ATOM   2261  O   ASP A1288     -14.665   1.210  16.700  1.00  0.00           O  
ATOM   2262  CB  ASP A1288     -15.051   1.702  14.002  1.00  0.00           C  
ATOM   2263  CG  ASP A1288     -14.903   0.429  13.218  1.00  0.00           C  
ATOM   2264  OD1 ASP A1288     -13.832   0.169  12.625  1.00  0.00           O  
ATOM   2265  OD2 ASP A1288     -15.828  -0.412  13.115  1.00  0.00           O  
ATOM   2266  N   SER A1289     -12.435   1.129  16.444  1.00  0.00           N  
ATOM   2267  CA  SER A1289     -12.236   0.383  17.679  1.00  0.00           C  
ATOM   2268  C   SER A1289     -12.780   1.124  18.897  1.00  0.00           C  
ATOM   2269  O   SER A1289     -12.623   2.329  19.012  1.00  0.00           O  
ATOM   2270  CB  SER A1289     -10.726   0.148  17.885  1.00  0.00           C  
ATOM   2271  OG  SER A1289     -10.536  -0.560  19.097  1.00  0.00           O  
ATOM   2272  N   THR A1290     -13.266   0.353  19.872  1.00  0.00           N  
ATOM   2273  CA  THR A1290     -13.660   0.909  21.156  1.00  0.00           C  
ATOM   2274  C   THR A1290     -12.626   0.490  22.198  1.00  0.00           C  
ATOM   2275  O   THR A1290     -12.796   0.712  23.396  1.00  0.00           O  
ATOM   2276  CB  THR A1290     -15.069   0.514  21.613  1.00  0.00           C  
ATOM   2277  OG1 THR A1290     -15.186  -0.901  21.593  1.00  0.00           O  
ATOM   2278  CG2 THR A1290     -16.088   1.098  20.644  1.00  0.00           C  
ATOM   2279  N   ALA A1291     -11.586  -0.184  21.729  1.00  0.00           N  
ATOM   2280  CA  ALA A1291     -10.500  -0.568  22.653  1.00  0.00           C  
ATOM   2281  C   ALA A1291      -9.554   0.612  22.792  1.00  0.00           C  
ATOM   2282  O   ALA A1291      -9.561   1.509  21.949  1.00  0.00           O  
ATOM   2283  CB  ALA A1291      -9.797  -1.786  22.071  1.00  0.00           C  
ATOM   2284  N   GLU A1292      -8.783   0.627  23.887  1.00  0.00           N  
ATOM   2285  CA  GLU A1292      -7.805   1.671  24.105  1.00  0.00           C  
ATOM   2286  C   GLU A1292      -6.391   1.162  23.767  1.00  0.00           C  
ATOM   2287  O   GLU A1292      -6.104   0.013  24.071  1.00  0.00           O  
ATOM   2288  CB  GLU A1292      -7.690   2.148  25.556  1.00  0.00           C  
ATOM   2289  CG  GLU A1292      -8.617   3.318  25.851  1.00  0.00           C  
ATOM   2290  CD  GLU A1292     -10.064   2.875  25.843  1.00  0.00           C  
ATOM   2291  OE1 GLU A1292     -10.386   2.011  26.686  1.00  0.00           O  
ATOM   2292  OE2 GLU A1292     -10.850   3.376  25.020  1.00  0.00           O  
ATOM   2293  N   LEU A1293      -5.585   2.102  23.312  1.00  0.00           N  
ATOM   2294  CA  LEU A1293      -4.213   1.740  22.900  1.00  0.00           C  
ATOM   2295  C   LEU A1293      -3.228   2.704  23.544  1.00  0.00           C  
ATOM   2296  O   LEU A1293      -3.334   3.919  23.310  1.00  0.00           O  
ATOM   2297  CB  LEU A1293      -4.151   1.896  21.383  1.00  0.00           C  
ATOM   2298  CG  LEU A1293      -3.171   1.143  20.500  1.00  0.00           C  
ATOM   2299  CD1 LEU A1293      -2.698   2.004  19.343  1.00  0.00           C  
ATOM   2300  CD2 LEU A1293      -2.086   0.403  21.255  1.00  0.00           C  
ATOM   2301  N   TYR A1294      -2.265   2.198  24.312  1.00  0.00           N  
ATOM   2302  CA  TYR A1294      -1.348   3.079  25.029  1.00  0.00           C  
ATOM   2303  C   TYR A1294       0.100   2.656  24.735  1.00  0.00           C  
ATOM   2304  O   TYR A1294       0.384   1.477  24.825  1.00  0.00           O  
ATOM   2305  CB  TYR A1294      -1.574   2.995  26.561  1.00  0.00           C  
ATOM   2306  CG  TYR A1294      -3.001   3.387  26.943  1.00  0.00           C  
ATOM   2307  CD1 TYR A1294      -3.915   2.480  27.407  1.00  0.00           C  
ATOM   2308  CD2 TYR A1294      -3.378   4.721  26.803  1.00  0.00           C  
ATOM   2309  CE1 TYR A1294      -5.216   2.895  27.727  1.00  0.00           C  
ATOM   2310  CE2 TYR A1294      -4.662   5.139  27.131  1.00  0.00           C  
ATOM   2311  CZ  TYR A1294      -5.566   4.216  27.591  1.00  0.00           C  
ATOM   2312  OH  TYR A1294      -6.850   4.632  27.900  1.00  0.00           O  
ATOM   2313  N   HIS A1295       0.988   3.616  24.517  1.00  0.00           N  
ATOM   2314  CA  HIS A1295       2.405   3.268  24.327  1.00  0.00           C  
ATOM   2315  C   HIS A1295       3.224   3.936  25.432  1.00  0.00           C  
ATOM   2316  O   HIS A1295       3.162   5.150  25.593  1.00  0.00           O  
ATOM   2317  CB  HIS A1295       2.910   3.822  22.990  1.00  0.00           C  
ATOM   2318  CG  HIS A1295       2.199   3.261  21.801  1.00  0.00           C  
ATOM   2319  ND1 HIS A1295       2.095   1.927  21.551  1.00  0.00           N  
ATOM   2320  CD2 HIS A1295       1.631   3.907  20.742  1.00  0.00           C  
ATOM   2321  CE1 HIS A1295       1.463   1.752  20.386  1.00  0.00           C  
ATOM   2322  NE2 HIS A1295       1.166   2.934  19.896  1.00  0.00           N  
ATOM   2323  N   PHE A1296       3.906   3.135  26.221  1.00  0.00           N  
ATOM   2324  CA  PHE A1296       4.858   3.693  27.198  1.00  0.00           C  
ATOM   2325  C   PHE A1296       6.202   3.843  26.457  1.00  0.00           C  
ATOM   2326  O   PHE A1296       6.672   2.843  25.918  1.00  0.00           O  
ATOM   2327  CB  PHE A1296       4.999   2.726  28.385  1.00  0.00           C  
ATOM   2328  CG  PHE A1296       3.882   2.764  29.391  1.00  0.00           C  
ATOM   2329  CD1 PHE A1296       2.750   1.983  29.252  1.00  0.00           C  
ATOM   2330  CD2 PHE A1296       3.986   3.601  30.495  1.00  0.00           C  
ATOM   2331  CE1 PHE A1296       1.721   2.034  30.193  1.00  0.00           C  
ATOM   2332  CE2 PHE A1296       2.960   3.662  31.430  1.00  0.00           C  
ATOM   2333  CZ  PHE A1296       1.830   2.875  31.302  1.00  0.00           C  
ATOM   2334  N   ILE A1297       6.790   5.033  26.459  1.00  0.00           N  
ATOM   2335  CA  ILE A1297       8.049   5.233  25.742  1.00  0.00           C  
ATOM   2336  C   ILE A1297       8.911   6.242  26.495  1.00  0.00           C  
ATOM   2337  O   ILE A1297       8.457   6.961  27.411  1.00  0.00           O  
ATOM   2338  CB  ILE A1297       7.822   5.833  24.328  1.00  0.00           C  
ATOM   2339  CG1 ILE A1297       7.048   7.136  24.428  1.00  0.00           C  
ATOM   2340  CG2 ILE A1297       7.150   4.796  23.436  1.00  0.00           C  
ATOM   2341  CD1 ILE A1297       6.605   7.762  23.106  1.00  0.00           C  
ATOM   2342  N   GLY A1298      10.152   6.382  26.014  1.00  0.00           N  
ATOM   2343  CA  GLY A1298      11.081   7.331  26.623  1.00  0.00           C  
ATOM   2344  C   GLY A1298      11.113   8.606  25.788  1.00  0.00           C  
ATOM   2345  O   GLY A1298      10.701   8.595  24.625  1.00  0.00           O  
ATOM   2346  N   LYS A1299      11.702   9.672  26.328  1.00  0.00           N  
ATOM   2347  CA  LYS A1299      11.612  10.942  25.598  1.00  0.00           C  
ATOM   2348  C   LYS A1299      12.455  10.977  24.346  1.00  0.00           C  
ATOM   2349  O   LYS A1299      12.096  11.761  23.454  1.00  0.00           O  
ATOM   2350  CB  LYS A1299      11.760  12.125  26.558  1.00  0.00           C  
ATOM   2351  CG  LYS A1299      13.018  12.196  27.375  1.00  0.00           C  
ATOM   2352  CD  LYS A1299      13.079  13.423  28.287  1.00  0.00           C  
ATOM   2353  CE  LYS A1299      13.994  13.162  29.477  1.00  0.00           C  
ATOM   2354  NZ  LYS A1299      14.898  14.330  29.755  1.00  0.00           N  
ATOM   2355  N   ASP A1300      13.476  10.131  24.155  1.00  0.00           N  
ATOM   2356  CA  ASP A1300      14.249  10.170  22.924  1.00  0.00           C  
ATOM   2357  C   ASP A1300      13.512   9.625  21.712  1.00  0.00           C  
ATOM   2358  O   ASP A1300      13.998   9.828  20.604  1.00  0.00           O  
ATOM   2359  CB  ASP A1300      15.582   9.397  22.994  1.00  0.00           C  
ATOM   2360  CG  ASP A1300      16.564  10.148  23.902  1.00  0.00           C  
ATOM   2361  OD1 ASP A1300      17.563   9.530  24.328  1.00  0.00           O  
ATOM   2362  OD2 ASP A1300      16.298  11.326  24.187  1.00  0.00           O  
ATOM   2363  N   ILE A1301      12.370   8.959  21.893  1.00  0.00           N  
ATOM   2364  CA  ILE A1301      11.716   8.396  20.717  1.00  0.00           C  
ATOM   2365  C   ILE A1301      10.317   8.966  20.556  1.00  0.00           C  
ATOM   2366  O   ILE A1301       9.491   8.351  19.890  1.00  0.00           O  
ATOM   2367  CB  ILE A1301      11.725   6.864  20.779  1.00  0.00           C  
ATOM   2368  CG1 ILE A1301      11.004   6.367  22.056  1.00  0.00           C  
ATOM   2369  CG2 ILE A1301      13.130   6.303  20.705  1.00  0.00           C  
ATOM   2370  CD1 ILE A1301      10.891   4.837  22.059  1.00  0.00           C  
ATOM   2371  N   VAL A1302      10.075  10.133  21.162  1.00  0.00           N  
ATOM   2372  CA  VAL A1302       8.736  10.707  21.066  1.00  0.00           C  
ATOM   2373  C   VAL A1302       8.480  11.162  19.638  1.00  0.00           C  
ATOM   2374  O   VAL A1302       7.344  11.082  19.210  1.00  0.00           O  
ATOM   2375  CB  VAL A1302       8.541  11.870  22.044  1.00  0.00           C  
ATOM   2376  CG1 VAL A1302       7.248  12.633  21.782  1.00  0.00           C  
ATOM   2377  CG2 VAL A1302       8.583  11.346  23.476  1.00  0.00           C  
ATOM   2378  N   TYR A1303       9.502  11.652  18.922  1.00  0.00           N  
ATOM   2379  CA  TYR A1303       9.263  12.107  17.542  1.00  0.00           C  
ATOM   2380  C   TYR A1303       8.659  10.997  16.695  1.00  0.00           C  
ATOM   2381  O   TYR A1303       7.593  11.202  16.074  1.00  0.00           O  
ATOM   2382  CB  TYR A1303      10.565  12.654  16.925  1.00  0.00           C  
ATOM   2383  CG  TYR A1303      10.322  13.643  15.799  1.00  0.00           C  
ATOM   2384  CD1 TYR A1303       9.932  13.207  14.540  1.00  0.00           C  
ATOM   2385  CD2 TYR A1303      10.510  15.005  16.003  1.00  0.00           C  
ATOM   2386  CE1 TYR A1303       9.716  14.120  13.515  1.00  0.00           C  
ATOM   2387  CE2 TYR A1303      10.297  15.924  14.980  1.00  0.00           C  
ATOM   2388  CZ  TYR A1303       9.909  15.467  13.742  1.00  0.00           C  
ATOM   2389  OH  TYR A1303       9.668  16.366  12.721  1.00  0.00           O  
ATOM   2390  N   PHE A1304       9.150   9.766  16.801  1.00  0.00           N  
ATOM   2391  CA  PHE A1304       8.638   8.682  15.998  1.00  0.00           C  
ATOM   2392  C   PHE A1304       7.207   8.290  16.411  1.00  0.00           C  
ATOM   2393  O   PHE A1304       6.444   7.935  15.524  1.00  0.00           O  
ATOM   2394  CB  PHE A1304       9.520   7.429  16.115  1.00  0.00           C  
ATOM   2395  CG  PHE A1304      10.975   7.690  15.782  1.00  0.00           C  
ATOM   2396  CD1 PHE A1304      11.863   8.058  16.780  1.00  0.00           C  
ATOM   2397  CD2 PHE A1304      11.426   7.558  14.480  1.00  0.00           C  
ATOM   2398  CE1 PHE A1304      13.199   8.313  16.495  1.00  0.00           C  
ATOM   2399  CE2 PHE A1304      12.766   7.798  14.184  1.00  0.00           C  
ATOM   2400  CZ  PHE A1304      13.641   8.170  15.188  1.00  0.00           C  
ATOM   2401  N   HIS A1306       6.935   8.290  17.715  1.00  0.00           N  
ATOM   2402  CA  HIS A1306       5.621   7.860  18.196  1.00  0.00           C  
ATOM   2403  C   HIS A1306       4.553   8.943  18.146  1.00  0.00           C  
ATOM   2404  O   HIS A1306       3.374   8.576  18.164  1.00  0.00           O  
ATOM   2405  CB  HIS A1306       5.694   7.343  19.658  1.00  0.00           C  
ATOM   2406  CG  HIS A1306       6.396   6.020  19.772  1.00  0.00           C  
ATOM   2407  ND1 HIS A1306       7.761   5.916  19.712  1.00  0.00           N  
ATOM   2408  CD2 HIS A1306       5.920   4.765  19.943  1.00  0.00           C  
ATOM   2409  CE1 HIS A1306       8.123   4.647  19.818  1.00  0.00           C  
ATOM   2410  NE2 HIS A1306       7.028   3.915  19.966  1.00  0.00           N  
ATOM   2411  N   SER A1310       4.878  10.222  18.140  1.00  0.00           N  
ATOM   2412  CA  SER A1310       3.856  11.250  18.180  1.00  0.00           C  
ATOM   2413  C   SER A1310       3.639  11.938  16.831  1.00  0.00           C  
ATOM   2414  O   SER A1310       2.627  12.599  16.676  1.00  0.00           O  
ATOM   2415  CB  SER A1310       4.208  12.312  19.238  1.00  0.00           C  
ATOM   2416  OG  SER A1310       5.301  13.038  18.666  1.00  0.00           O  
ATOM   2417  N   LEU A1312       4.557  11.772  15.883  1.00  0.00           N  
ATOM   2418  CA  LEU A1312       4.416  12.420  14.568  1.00  0.00           C  
ATOM   2419  C   LEU A1312       4.392  11.371  13.480  1.00  0.00           C  
ATOM   2420  O   LEU A1312       3.357  11.149  12.833  1.00  0.00           O  
ATOM   2421  CB  LEU A1312       5.555  13.439  14.364  1.00  0.00           C  
ATOM   2422  CG  LEU A1312       5.534  14.660  15.270  1.00  0.00           C  
ATOM   2423  CD1 LEU A1312       6.802  15.496  15.082  1.00  0.00           C  
ATOM   2424  CD2 LEU A1312       4.312  15.531  15.014  1.00  0.00           C  
ATOM   2425  N   PHE A1313       5.491  10.629  13.266  1.00  0.00           N  
ATOM   2426  CA  PHE A1313       5.451   9.630  12.201  1.00  0.00           C  
ATOM   2427  C   PHE A1313       4.385   8.556  12.408  1.00  0.00           C  
ATOM   2428  O   PHE A1313       3.696   8.236  11.437  1.00  0.00           O  
ATOM   2429  CB  PHE A1313       6.768   8.867  11.998  1.00  0.00           C  
ATOM   2430  CG  PHE A1313       7.980   9.680  11.678  1.00  0.00           C  
ATOM   2431  CD1 PHE A1313       9.206   9.288  12.228  1.00  0.00           C  
ATOM   2432  CD2 PHE A1313       7.950  10.782  10.859  1.00  0.00           C  
ATOM   2433  CE1 PHE A1313      10.360  10.012  11.958  1.00  0.00           C  
ATOM   2434  CE2 PHE A1313       9.110  11.505  10.590  1.00  0.00           C  
ATOM   2435  CZ  PHE A1313      10.324  11.117  11.139  1.00  0.00           C  
ATOM   2436  N   TRP A1314       4.274   7.981  13.603  1.00  0.00           N  
ATOM   2437  CA  TRP A1314       3.404   6.819  13.810  1.00  0.00           C  
ATOM   2438  C   TRP A1314       1.932   7.058  13.587  1.00  0.00           C  
ATOM   2439  O   TRP A1314       1.244   6.271  12.876  1.00  0.00           O  
ATOM   2440  CB  TRP A1314       3.691   6.237  15.196  1.00  0.00           C  
ATOM   2441  CG  TRP A1314       3.005   5.009  15.698  1.00  0.00           C  
ATOM   2442  CD1 TRP A1314       2.447   4.909  16.957  1.00  0.00           C  
ATOM   2443  CD2 TRP A1314       2.779   3.740  15.060  1.00  0.00           C  
ATOM   2444  NE1 TRP A1314       1.911   3.662  17.132  1.00  0.00           N  
ATOM   2445  CE2 TRP A1314       2.099   2.923  15.979  1.00  0.00           C  
ATOM   2446  CE3 TRP A1314       3.079   3.210  13.794  1.00  0.00           C  
ATOM   2447  CZ2 TRP A1314       1.709   1.609  15.698  1.00  0.00           C  
ATOM   2448  CZ3 TRP A1314       2.695   1.906  13.519  1.00  0.00           C  
ATOM   2449  CH2 TRP A1314       2.007   1.121  14.461  1.00  0.00           C  
ATOM   2450  N   PRO A1316       1.372   8.077  14.234  1.00  0.00           N  
ATOM   2451  CA  PRO A1316      -0.063   8.320  14.105  1.00  0.00           C  
ATOM   2452  C   PRO A1316      -0.388   8.674  12.660  1.00  0.00           C  
ATOM   2453  O   PRO A1316      -1.427   8.249  12.151  1.00  0.00           O  
ATOM   2454  CB  PRO A1316      -0.389   9.446  15.062  1.00  0.00           C  
ATOM   2455  CG  PRO A1316       0.823   9.658  15.894  1.00  0.00           C  
ATOM   2456  CD  PRO A1316       1.988   8.994  15.206  1.00  0.00           C  
ATOM   2457  N   ALA A1317       0.537   9.363  11.979  1.00  0.00           N  
ATOM   2458  CA  ALA A1317       0.389   9.692  10.563  1.00  0.00           C  
ATOM   2459  C   ALA A1317       0.384   8.447   9.691  1.00  0.00           C  
ATOM   2460  O   ALA A1317      -0.490   8.270   8.822  1.00  0.00           O  
ATOM   2461  CB  ALA A1317       1.502  10.667  10.127  1.00  0.00           C  
ATOM   2462  N   MET A1318       1.335   7.534   9.889  1.00  0.00           N  
ATOM   2463  CA  MET A1318       1.308   6.223   9.248  1.00  0.00           C  
ATOM   2464  C   MET A1318       0.008   5.464   9.446  1.00  0.00           C  
ATOM   2465  O   MET A1318      -0.541   4.816   8.523  1.00  0.00           O  
ATOM   2466  CB  MET A1318       2.471   5.374   9.807  1.00  0.00           C  
ATOM   2467  CG  MET A1318       3.870   5.882   9.443  1.00  0.00           C  
ATOM   2468  SD  MET A1318       5.139   5.011  10.464  1.00  0.00           S  
ATOM   2469  CE  MET A1318       4.705   3.325  10.076  1.00  0.00           C  
ATOM   2470  N   LEU A1319      -0.523   5.411  10.672  1.00  0.00           N  
ATOM   2471  CA  LEU A1319      -1.758   4.684  10.956  1.00  0.00           C  
ATOM   2472  C   LEU A1319      -2.946   5.358  10.259  1.00  0.00           C  
ATOM   2473  O   LEU A1319      -3.730   4.682   9.601  1.00  0.00           O  
ATOM   2474  CB  LEU A1319      -2.044   4.615  12.471  1.00  0.00           C  
ATOM   2475  CG  LEU A1319      -1.058   3.712  13.242  1.00  0.00           C  
ATOM   2476  CD1 LEU A1319      -1.076   4.078  14.722  1.00  0.00           C  
ATOM   2477  CD2 LEU A1319      -1.454   2.263  13.025  1.00  0.00           C  
ATOM   2478  N   GLU A1321      -3.040   6.674  10.387  1.00  0.00           N  
ATOM   2479  CA  GLU A1321      -4.143   7.395   9.722  1.00  0.00           C  
ATOM   2480  C   GLU A1321      -4.127   7.099   8.227  1.00  0.00           C  
ATOM   2481  O   GLU A1321      -5.126   6.825   7.565  1.00  0.00           O  
ATOM   2482  CB  GLU A1321      -3.962   8.893   9.940  1.00  0.00           C  
ATOM   2483  CG  GLU A1321      -4.976   9.780   9.221  1.00  0.00           C  
ATOM   2484  CD  GLU A1321      -6.219  10.034  10.047  1.00  0.00           C  
ATOM   2485  OE1 GLU A1321      -7.336   9.885   9.500  1.00  0.00           O  
ATOM   2486  OE2 GLU A1321      -6.118  10.386  11.241  1.00  0.00           O  
ATOM   2487  N   GLY A1322      -2.936   7.240   7.635  1.00  0.00           N  
ATOM   2488  CA  GLY A1322      -2.725   7.080   6.204  1.00  0.00           C  
ATOM   2489  C   GLY A1322      -2.934   5.676   5.683  1.00  0.00           C  
ATOM   2490  O   GLY A1322      -3.166   5.497   4.470  1.00  0.00           O  
ATOM   2491  N   SER A1323      -2.965   4.666   6.543  1.00  0.00           N  
ATOM   2492  CA  SER A1323      -3.194   3.295   6.189  1.00  0.00           C  
ATOM   2493  C   SER A1323      -4.490   2.718   6.783  1.00  0.00           C  
ATOM   2494  O   SER A1323      -4.692   1.518   6.835  1.00  0.00           O  
ATOM   2495  CB  SER A1323      -1.985   2.432   6.573  1.00  0.00           C  
ATOM   2496  OG  SER A1323      -1.741   2.464   7.964  1.00  0.00           O  
ATOM   2497  N   ASN A1341      -5.369   3.597   7.232  1.00  0.00           N  
ATOM   2498  CA  ASN A1341      -6.686   3.256   7.737  1.00  0.00           C  
ATOM   2499  C   ASN A1341      -6.710   2.388   8.987  1.00  0.00           C  
ATOM   2500  O   ASN A1341      -7.627   1.592   9.139  1.00  0.00           O  
ATOM   2501  CB  ASN A1341      -7.511   2.542   6.631  1.00  0.00           C  
ATOM   2502  CG  ASN A1341      -8.949   3.052   6.674  1.00  0.00           C  
ATOM   2503  OD1 ASN A1341      -9.212   4.124   6.126  1.00  0.00           O  
ATOM   2504  ND2 ASN A1341      -9.881   2.147   6.407  1.00  0.00           N  
ATOM   2505  N   PHE A1342      -5.840   2.679   9.939  1.00  0.00           N  
ATOM   2506  CA  PHE A1342      -5.893   2.061  11.262  1.00  0.00           C  
ATOM   2507  C   PHE A1342      -6.141   3.132  12.325  1.00  0.00           C  
ATOM   2508  O   PHE A1342      -5.913   4.324  12.086  1.00  0.00           O  
ATOM   2509  CB  PHE A1342      -4.595   1.313  11.535  1.00  0.00           C  
ATOM   2510  CG  PHE A1342      -4.355   0.068  10.736  1.00  0.00           C  
ATOM   2511  CD1 PHE A1342      -3.456   0.085   9.681  1.00  0.00           C  
ATOM   2512  CD2 PHE A1342      -4.998  -1.122  11.032  1.00  0.00           C  
ATOM   2513  CE1 PHE A1342      -3.220  -1.050   8.943  1.00  0.00           C  
ATOM   2514  CE2 PHE A1342      -4.774  -2.272  10.301  1.00  0.00           C  
ATOM   2515  CZ  PHE A1342      -3.873  -2.238   9.239  1.00  0.00           C  
ATOM   2516  N   ARG A1344      -6.572   2.745  13.518  1.00  0.00           N  
ATOM   2517  CA  ARG A1344      -6.812   3.670  14.623  1.00  0.00           C  
ATOM   2518  C   ARG A1344      -5.472   4.176  15.150  1.00  0.00           C  
ATOM   2519  O   ARG A1344      -4.452   3.532  14.860  1.00  0.00           O  
ATOM   2520  CB  ARG A1344      -7.572   2.941  15.746  1.00  0.00           C  
ATOM   2521  CG  ARG A1344      -6.936   1.691  16.335  1.00  0.00           C  
ATOM   2522  CD  ARG A1344      -5.920   1.918  17.452  1.00  0.00           C  
ATOM   2523  NE  ARG A1344      -6.434   2.743  18.544  1.00  0.00           N  
ATOM   2524  CZ  ARG A1344      -7.295   2.401  19.497  1.00  0.00           C  
ATOM   2525  NH1 ARG A1344      -7.816   1.175  19.594  1.00  0.00           N  
ATOM   2526  NH2 ARG A1344      -7.633   3.332  20.392  1.00  0.00           N  
ATOM   2527  N   LYS A1345      -5.447   5.297  15.833  1.00  0.00           N  
ATOM   2528  CA  LYS A1345      -4.178   5.839  16.374  1.00  0.00           C  
ATOM   2529  C   LYS A1345      -4.117   5.616  17.873  1.00  0.00           C  
ATOM   2530  O   LYS A1345      -5.149   5.253  18.469  1.00  0.00           O  
ATOM   2531  CB  LYS A1345      -4.138   7.343  16.073  1.00  0.00           C  
ATOM   2532  CG  LYS A1345      -4.067   7.596  14.573  1.00  0.00           C  
ATOM   2533  CD  LYS A1345      -4.591   8.981  14.209  1.00  0.00           C  
ATOM   2534  CE  LYS A1345      -6.131   8.865  14.189  1.00  0.00           C  
ATOM   2535  NZ  LYS A1345      -6.759  10.107  13.710  1.00  0.00           N  
ATOM   2536  N   PRO A1346      -2.977   5.893  18.511  1.00  0.00           N  
ATOM   2537  CA  PRO A1346      -2.855   5.691  19.945  1.00  0.00           C  
ATOM   2538  C   PRO A1346      -3.907   6.472  20.724  1.00  0.00           C  
ATOM   2539  O   PRO A1346      -4.176   7.628  20.394  1.00  0.00           O  
ATOM   2540  CB  PRO A1346      -1.446   6.222  20.245  1.00  0.00           C  
ATOM   2541  CG  PRO A1346      -0.691   5.930  18.957  1.00  0.00           C  
ATOM   2542  CD  PRO A1346      -1.707   6.285  17.872  1.00  0.00           C  
ATOM   2543  N   SER A1347      -4.480   5.881  21.777  1.00  0.00           N  
ATOM   2544  CA  SER A1347      -5.345   6.631  22.695  1.00  0.00           C  
ATOM   2545  C   SER A1347      -4.538   7.647  23.491  1.00  0.00           C  
ATOM   2546  O   SER A1347      -4.919   8.810  23.701  1.00  0.00           O  
ATOM   2547  CB  SER A1347      -6.067   5.692  23.667  1.00  0.00           C  
ATOM   2548  OG  SER A1347      -6.890   4.771  22.975  1.00  0.00           O  
ATOM   2549  N   ASN A1348      -3.302   7.270  23.863  1.00  0.00           N  
ATOM   2550  CA  ASN A1348      -2.390   8.182  24.538  1.00  0.00           C  
ATOM   2551  C   ASN A1348      -0.948   7.684  24.422  1.00  0.00           C  
ATOM   2552  O   ASN A1348      -0.738   6.503  24.163  1.00  0.00           O  
ATOM   2553  CB  ASN A1348      -2.657   8.287  26.068  1.00  0.00           C  
ATOM   2554  CG  ASN A1348      -2.626   9.769  26.426  1.00  0.00           C  
ATOM   2555  OD1 ASN A1348      -1.679  10.483  26.064  1.00  0.00           O  
ATOM   2556  ND2 ASN A1348      -3.628  10.287  27.112  1.00  0.00           N  
ATOM   2557  N   LEU A1349      -0.016   8.612  24.621  1.00  0.00           N  
ATOM   2558  CA  LEU A1349       1.394   8.217  24.744  1.00  0.00           C  
ATOM   2559  C   LEU A1349       1.735   8.518  26.219  1.00  0.00           C  
ATOM   2560  O   LEU A1349       1.360   9.610  26.672  1.00  0.00           O  
ATOM   2561  CB  LEU A1349       2.359   9.023  23.885  1.00  0.00           C  
ATOM   2562  CG  LEU A1349       2.158   8.920  22.354  1.00  0.00           C  
ATOM   2563  CD1 LEU A1349       0.715   9.124  21.958  1.00  0.00           C  
ATOM   2564  CD2 LEU A1349       3.013   9.981  21.658  1.00  0.00           C  
ATOM   2565  N   PHE A1350       2.396   7.598  26.872  1.00  0.00           N  
ATOM   2566  CA  PHE A1350       2.825   7.834  28.258  1.00  0.00           C  
ATOM   2567  C   PHE A1350       4.360   7.939  28.264  1.00  0.00           C  
ATOM   2568  O   PHE A1350       4.979   6.907  28.121  1.00  0.00           O  
ATOM   2569  CB  PHE A1350       2.345   6.730  29.167  1.00  0.00           C  
ATOM   2570  CG  PHE A1350       0.824   6.606  29.273  1.00  0.00           C  
ATOM   2571  CD1 PHE A1350       0.267   5.350  29.386  1.00  0.00           C  
ATOM   2572  CD2 PHE A1350       0.003   7.717  29.269  1.00  0.00           C  
ATOM   2573  CE1 PHE A1350      -1.120   5.175  29.501  1.00  0.00           C  
ATOM   2574  CE2 PHE A1350      -1.378   7.563  29.381  1.00  0.00           C  
ATOM   2575  CZ  PHE A1350      -1.925   6.308  29.497  1.00  0.00           C  
ATOM   2576  N   VAL A1351       4.895   9.137  28.476  1.00  0.00           N  
ATOM   2577  CA  VAL A1351       6.343   9.317  28.311  1.00  0.00           C  
ATOM   2578  C   VAL A1351       7.022   9.467  29.657  1.00  0.00           C  
ATOM   2579  O   VAL A1351       6.472  10.138  30.519  1.00  0.00           O  
ATOM   2580  CB  VAL A1351       6.616  10.549  27.424  1.00  0.00           C  
ATOM   2581  CG1 VAL A1351       8.095  10.787  27.189  1.00  0.00           C  
ATOM   2582  CG2 VAL A1351       5.937  10.293  26.057  1.00  0.00           C  
ATOM   2583  N   HIS A1352       8.187   8.845  29.806  1.00  0.00           N  
ATOM   2584  CA  HIS A1352       8.961   8.969  31.036  1.00  0.00           C  
ATOM   2585  C   HIS A1352      10.316   9.614  30.742  1.00  0.00           C  
ATOM   2586  O   HIS A1352      10.735   9.598  29.583  1.00  0.00           O  
ATOM   2587  CB  HIS A1352       9.181   7.577  31.662  1.00  0.00           C  
ATOM   2588  CG  HIS A1352       9.947   6.661  30.751  1.00  0.00           C  
ATOM   2589  ND1 HIS A1352      11.305   6.781  30.575  1.00  0.00           N  
ATOM   2590  CD2 HIS A1352       9.546   5.616  29.988  1.00  0.00           C  
ATOM   2591  CE1 HIS A1352      11.725   5.855  29.714  1.00  0.00           C  
ATOM   2592  NE2 HIS A1352      10.673   5.131  29.343  1.00  0.00           N  
ATOM   2593  N   GLY A1356      10.989  10.100  31.791  1.00  0.00           N  
ATOM   2594  CA  GLY A1356      12.302  10.707  31.596  1.00  0.00           C  
ATOM   2595  C   GLY A1356      13.412   9.668  31.577  1.00  0.00           C  
ATOM   2596  O   GLY A1356      13.174   8.478  31.407  1.00  0.00           O  
ATOM   2597  N   TYR A1360      14.660  10.124  31.647  1.00  0.00           N  
ATOM   2598  CA  TYR A1360      15.799   9.199  31.685  1.00  0.00           C  
ATOM   2599  C   TYR A1360      15.992   8.660  33.108  1.00  0.00           C  
ATOM   2600  O   TYR A1360      15.489   9.272  34.063  1.00  0.00           O  
ATOM   2601  CB  TYR A1360      17.089   9.968  31.361  1.00  0.00           C  
ATOM   2602  CG  TYR A1360      17.175  10.633  30.018  1.00  0.00           C  
ATOM   2603  CD1 TYR A1360      17.793  11.872  29.876  1.00  0.00           C  
ATOM   2604  CD2 TYR A1360      16.656  10.021  28.882  1.00  0.00           C  
ATOM   2605  CE1 TYR A1360      17.887  12.486  28.635  1.00  0.00           C  
ATOM   2606  CE2 TYR A1360      16.752  10.631  27.652  1.00  0.00           C  
ATOM   2607  CZ  TYR A1360      17.355  11.858  27.530  1.00  0.00           C  
ATOM   2608  OH  TYR A1360      17.426  12.442  26.284  1.00  0.00           O  
ATOM   2609  N   VAL A1361      16.737   7.570  33.223  1.00  0.00           N  
ATOM   2610  CA  VAL A1361      17.214   7.135  34.527  1.00  0.00           C  
ATOM   2611  C   VAL A1361      18.595   7.740  34.783  1.00  0.00           C  
ATOM   2612  O   VAL A1361      19.388   7.938  33.857  1.00  0.00           O  
ATOM   2613  CB  VAL A1361      17.354   5.597  34.595  1.00  0.00           C  
ATOM   2614  CG1 VAL A1361      17.981   5.136  35.898  1.00  0.00           C  
ATOM   2615  CG2 VAL A1361      15.990   4.962  34.393  1.00  0.00           C  
ATOM   2616  N   THR A1365      18.844   8.096  36.021  1.00  0.00           N  
ATOM   2617  CA  THR A1365      20.160   8.528  36.473  1.00  0.00           C  
ATOM   2618  C   THR A1365      20.512   7.631  37.665  1.00  0.00           C  
ATOM   2619  O   THR A1365      19.604   7.005  38.254  1.00  0.00           O  
ATOM   2620  CB  THR A1365      20.191  10.007  36.860  1.00  0.00           C  
ATOM   2621  OG1 THR A1365      19.215  10.294  37.880  1.00  0.00           O  
ATOM   2622  CG2 THR A1365      19.921  10.915  35.659  1.00  0.00           C  
ATOM   2623  N   VAL A1366      21.804   7.471  37.930  1.00  0.00           N  
ATOM   2624  CA  VAL A1366      22.195   6.696  39.117  1.00  0.00           C  
ATOM   2625  C   VAL A1366      23.061   7.664  39.929  1.00  0.00           C  
ATOM   2626  O   VAL A1366      23.956   8.282  39.327  1.00  0.00           O  
ATOM   2627  CB  VAL A1366      22.932   5.409  38.779  1.00  0.00           C  
ATOM   2628  CG1 VAL A1366      23.428   4.635  40.006  1.00  0.00           C  
ATOM   2629  CG2 VAL A1366      22.008   4.486  37.990  1.00  0.00           C  
ATOM   2630  N   ASN A1368      22.757   7.827  41.200  1.00  0.00           N  
ATOM   2631  CA  ASN A1368      23.503   8.773  42.031  1.00  0.00           C  
ATOM   2632  C   ASN A1368      23.497  10.178  41.454  1.00  0.00           C  
ATOM   2633  O   ASN A1368      24.470  10.930  41.568  1.00  0.00           O  
ATOM   2634  CB  ASN A1368      24.926   8.233  42.217  1.00  0.00           C  
ATOM   2635  CG  ASN A1368      24.916   7.023  43.139  1.00  0.00           C  
ATOM   2636  OD1 ASN A1368      23.955   6.812  43.900  1.00  0.00           O  
ATOM   2637  ND2 ASN A1368      25.993   6.256  43.037  1.00  0.00           N  
ATOM   2638  N   GLY A1369      22.423  10.497  40.726  1.00  0.00           N  
ATOM   2639  CA  GLY A1369      22.179  11.819  40.200  1.00  0.00           C  
ATOM   2640  C   GLY A1369      22.736  12.111  38.819  1.00  0.00           C  
ATOM   2641  O   GLY A1369      22.436  13.158  38.236  1.00  0.00           O  
ATOM   2642  N   ALA A1370      23.537  11.192  38.286  1.00  0.00           N  
ATOM   2643  CA  ALA A1370      24.179  11.448  36.994  1.00  0.00           C  
ATOM   2644  C   ALA A1370      23.794  10.393  35.974  1.00  0.00           C  
ATOM   2645  O   ALA A1370      23.388   9.277  36.320  1.00  0.00           O  
ATOM   2646  CB  ALA A1370      25.684  11.489  37.222  1.00  0.00           C  
ATOM   2647  N   LYS A1373      23.982  10.727  34.687  1.00  0.00           N  
ATOM   2648  CA  LYS A1373      23.794   9.697  33.660  1.00  0.00           C  
ATOM   2649  C   LYS A1373      24.620   8.482  34.068  1.00  0.00           C  
ATOM   2650  O   LYS A1373      25.691   8.646  34.671  1.00  0.00           O  
ATOM   2651  CB  LYS A1373      24.305  10.183  32.299  1.00  0.00           C  
ATOM   2652  CG  LYS A1373      23.399   9.713  31.158  1.00  0.00           C  
ATOM   2653  CD  LYS A1373      22.495  10.882  30.758  1.00  0.00           C  
ATOM   2654  CE  LYS A1373      21.106  10.435  30.361  1.00  0.00           C  
ATOM   2655  NZ  LYS A1373      21.061   9.388  29.315  1.00  0.00           N  
ATOM   2656  N   MET A1412      24.172   7.291  33.694  1.00  0.00           N  
ATOM   2657  CA  MET A1412      24.876   6.076  34.026  1.00  0.00           C  
ATOM   2658  C   MET A1412      26.304   6.134  33.449  1.00  0.00           C  
ATOM   2659  O   MET A1412      26.498   6.611  32.329  1.00  0.00           O  
ATOM   2660  CB  MET A1412      24.187   4.815  33.541  1.00  0.00           C  
ATOM   2661  CG  MET A1412      22.875   4.507  34.234  1.00  0.00           C  
ATOM   2662  SD  MET A1412      22.205   2.896  33.767  1.00  0.00           S  
ATOM   2663  CE  MET A1412      21.428   3.316  32.205  1.00  0.00           C  
ATOM   2664  N   SER A1416      27.236   5.698  34.274  1.00  0.00           N  
ATOM   2665  CA  SER A1416      28.655   5.764  33.891  1.00  0.00           C  
ATOM   2666  C   SER A1416      29.351   4.410  33.998  1.00  0.00           C  
ATOM   2667  O   SER A1416      29.549   3.884  35.085  1.00  0.00           O  
ATOM   2668  CB  SER A1416      29.356   6.780  34.791  1.00  0.00           C  
ATOM   2669  OG  SER A1416      30.770   6.644  34.777  1.00  0.00           O  
ATOM   2670  N   LYS A1440      29.858   3.927  32.879  1.00  0.00           N  
ATOM   2671  CA  LYS A1440      30.573   2.657  32.846  1.00  0.00           C  
ATOM   2672  C   LYS A1440      31.806   2.674  33.739  1.00  0.00           C  
ATOM   2673  O   LYS A1440      32.061   1.703  34.452  1.00  0.00           O  
ATOM   2674  CB  LYS A1440      30.945   2.307  31.407  1.00  0.00           C  
ATOM   2675  CG  LYS A1440      29.753   1.968  30.533  1.00  0.00           C  
ATOM   2676  CD  LYS A1440      30.198   1.580  29.131  1.00  0.00           C  
ATOM   2677  CE  LYS A1440      29.030   1.126  28.271  1.00  0.00           C  
ATOM   2678  NZ  LYS A1440      29.498   0.711  26.913  1.00  0.00           N  
ATOM   2679  N   SER A1441      32.478   3.818  33.811  1.00  0.00           N  
ATOM   2680  CA  SER A1441      33.706   3.950  34.576  1.00  0.00           C  
ATOM   2681  C   SER A1441      33.448   3.996  36.066  1.00  0.00           C  
ATOM   2682  O   SER A1441      34.317   3.574  36.843  1.00  0.00           O  
ATOM   2683  CB  SER A1441      34.498   5.184  34.130  1.00  0.00           C  
ATOM   2684  OG  SER A1441      33.988   6.356  34.751  1.00  0.00           O  
ATOM   2685  N   ARG A1442      32.294   4.518  36.485  1.00  0.00           N  
ATOM   2686  CA  ARG A1442      31.976   4.502  37.911  1.00  0.00           C  
ATOM   2687  C   ARG A1442      31.200   3.241  38.297  1.00  0.00           C  
ATOM   2688  O   ARG A1442      30.851   3.098  39.472  1.00  0.00           O  
ATOM   2689  CB  ARG A1442      31.169   5.732  38.304  1.00  0.00           C  
ATOM   2690  CG  ARG A1442      31.965   7.031  38.091  1.00  0.00           C  
ATOM   2691  CD  ARG A1442      31.076   8.165  38.555  1.00  0.00           C  
ATOM   2692  NE  ARG A1442      31.633   9.492  38.459  1.00  0.00           N  
ATOM   2693  CZ  ARG A1442      31.897  10.148  37.341  1.00  0.00           C  
ATOM   2694  NH1 ARG A1442      31.663   9.590  36.160  1.00  0.00           N  
ATOM   2695  NH2 ARG A1442      32.399  11.379  37.393  1.00  0.00           N  
ATOM   2696  N   GLY A1450      30.908   2.402  37.326  1.00  0.00           N  
ATOM   2697  CA  GLY A1450      30.134   1.184  37.589  1.00  0.00           C  
ATOM   2698  C   GLY A1450      28.662   1.474  37.887  1.00  0.00           C  
ATOM   2699  O   GLY A1450      27.988   0.714  38.607  1.00  0.00           O  
ATOM   2700  N   THR A1452      28.115   2.542  37.290  1.00  0.00           N  
ATOM   2701  CA  THR A1452      26.693   2.839  37.476  1.00  0.00           C  
ATOM   2702  C   THR A1452      25.905   2.538  36.207  1.00  0.00           C  
ATOM   2703  O   THR A1452      24.700   2.792  36.141  1.00  0.00           O  
ATOM   2704  CB  THR A1452      26.437   4.285  37.922  1.00  0.00           C  
ATOM   2705  OG1 THR A1452      26.975   5.183  36.925  1.00  0.00           O  
ATOM   2706  CG2 THR A1452      27.082   4.539  39.275  1.00  0.00           C  
ATOM   2707  N   PHE A1455      26.568   1.982  35.199  1.00  0.00           N  
ATOM   2708  CA  PHE A1455      25.878   1.515  33.998  1.00  0.00           C  
ATOM   2709  C   PHE A1455      25.564   0.056  34.339  1.00  0.00           C  
ATOM   2710  O   PHE A1455      26.428  -0.806  34.194  1.00  0.00           O  
ATOM   2711  CB  PHE A1455      26.742   1.656  32.746  1.00  0.00           C  
ATOM   2712  CG  PHE A1455      26.010   1.052  31.575  1.00  0.00           C  
ATOM   2713  CD1 PHE A1455      24.998   1.752  30.950  1.00  0.00           C  
ATOM   2714  CD2 PHE A1455      26.339  -0.224  31.136  1.00  0.00           C  
ATOM   2715  CE1 PHE A1455      24.313   1.184  29.884  1.00  0.00           C  
ATOM   2716  CE2 PHE A1455      25.648  -0.791  30.082  1.00  0.00           C  
ATOM   2717  CZ  PHE A1455      24.643  -0.084  29.453  1.00  0.00           C  
ATOM   2718  N   ILE A1456      24.329  -0.182  34.796  1.00  0.00           N  
ATOM   2719  CA  ILE A1456      23.994  -1.491  35.341  1.00  0.00           C  
ATOM   2720  C   ILE A1456      23.033  -2.262  34.460  1.00  0.00           C  
ATOM   2721  O   ILE A1456      21.973  -1.729  34.132  1.00  0.00           O  
ATOM   2722  CB  ILE A1456      23.331  -1.228  36.728  1.00  0.00           C  
ATOM   2723  CG1 ILE A1456      24.372  -0.549  37.647  1.00  0.00           C  
ATOM   2724  CG2 ILE A1456      22.810  -2.499  37.378  1.00  0.00           C  
ATOM   2725  CD1 ILE A1456      23.753   0.119  38.874  1.00  0.00           C  
ATOM   2726  N   LYS A1457      23.421  -3.458  34.053  1.00  0.00           N  
ATOM   2727  CA  LYS A1457      22.536  -4.334  33.309  1.00  0.00           C  
ATOM   2728  C   LYS A1457      21.452  -4.877  34.248  1.00  0.00           C  
ATOM   2729  O   LYS A1457      21.674  -5.130  35.441  1.00  0.00           O  
ATOM   2730  CB  LYS A1457      23.315  -5.519  32.720  1.00  0.00           C  
ATOM   2731  CG  LYS A1457      24.292  -5.036  31.641  1.00  0.00           C  
ATOM   2732  CD  LYS A1457      24.932  -6.255  30.967  1.00  0.00           C  
ATOM   2733  CE  LYS A1457      25.939  -5.849  29.898  1.00  0.00           C  
ATOM   2734  NZ  LYS A1457      25.662  -4.530  29.277  1.00  0.00           N  
ATOM   2735  N   ALA A1458      20.337  -5.255  33.633  1.00  0.00           N  
ATOM   2736  CA  ALA A1458      19.249  -5.893  34.362  1.00  0.00           C  
ATOM   2737  C   ALA A1458      19.709  -7.257  34.899  1.00  0.00           C  
ATOM   2738  O   ALA A1458      19.368  -7.593  36.018  1.00  0.00           O  
ATOM   2739  CB  ALA A1458      18.038  -6.153  33.482  1.00  0.00           C  
ATOM   2740  N   SER A1459      20.484  -7.993  34.095  1.00  0.00           N  
ATOM   2741  CA  SER A1459      20.921  -9.301  34.610  1.00  0.00           C  
ATOM   2742  C   SER A1459      21.796  -9.074  35.851  1.00  0.00           C  
ATOM   2743  O   SER A1459      21.783  -9.868  36.804  1.00  0.00           O  
ATOM   2744  CB  SER A1459      21.635 -10.096  33.521  1.00  0.00           C  
ATOM   2745  OG  SER A1459      22.755  -9.391  33.018  1.00  0.00           O  
ATOM   2746  N   THR A1460      22.727  -8.139  35.776  1.00  0.00           N  
ATOM   2747  CA  THR A1460      23.628  -7.885  36.916  1.00  0.00           C  
ATOM   2748  C   THR A1460      22.855  -7.493  38.173  1.00  0.00           C  
ATOM   2749  O   THR A1460      23.062  -8.031  39.272  1.00  0.00           O  
ATOM   2750  CB  THR A1460      24.618  -6.767  36.535  1.00  0.00           C  
ATOM   2751  OG1 THR A1460      25.326  -7.199  35.368  1.00  0.00           O  
ATOM   2752  CG2 THR A1460      25.613  -6.460  37.639  1.00  0.00           C  
ATOM   2753  N   TRP A1461      21.872  -6.618  38.029  1.00  0.00           N  
ATOM   2754  CA  TRP A1461      21.020  -6.225  39.152  1.00  0.00           C  
ATOM   2755  C   TRP A1461      20.506  -7.441  39.913  1.00  0.00           C  
ATOM   2756  O   TRP A1461      20.609  -7.514  41.148  1.00  0.00           O  
ATOM   2757  CB  TRP A1461      19.832  -5.353  38.658  1.00  0.00           C  
ATOM   2758  CG  TRP A1461      18.987  -4.965  39.854  1.00  0.00           C  
ATOM   2759  CD1 TRP A1461      17.937  -5.700  40.365  1.00  0.00           C  
ATOM   2760  CD2 TRP A1461      19.125  -3.822  40.683  1.00  0.00           C  
ATOM   2761  NE1 TRP A1461      17.423  -5.055  41.467  1.00  0.00           N  
ATOM   2762  CE2 TRP A1461      18.127  -3.898  41.677  1.00  0.00           C  
ATOM   2763  CE3 TRP A1461      19.989  -2.721  40.696  1.00  0.00           C  
ATOM   2764  CZ2 TRP A1461      17.978  -2.931  42.669  1.00  0.00           C  
ATOM   2765  CZ3 TRP A1461      19.835  -1.749  41.673  1.00  0.00           C  
ATOM   2766  CH2 TRP A1461      18.828  -1.858  42.656  1.00  0.00           C  
ATOM   2767  N   LEU A1462      19.975  -8.429  39.175  1.00  0.00           N  
ATOM   2768  CA  LEU A1462      19.323  -9.582  39.785  1.00  0.00           C  
ATOM   2769  C   LEU A1462      20.271 -10.518  40.518  1.00  0.00           C  
ATOM   2770  O   LEU A1462      19.852 -11.331  41.337  1.00  0.00           O  
ATOM   2771  CB  LEU A1462      18.495 -10.320  38.722  1.00  0.00           C  
ATOM   2772  CG  LEU A1462      17.271  -9.547  38.187  1.00  0.00           C  
ATOM   2773  CD1 LEU A1462      16.693 -10.334  37.026  1.00  0.00           C  
ATOM   2774  CD2 LEU A1462      16.178  -9.287  39.226  1.00  0.00           C  
ATOM   2775  N   ASN A1463      21.571 -10.419  40.244  1.00  0.00           N  
ATOM   2776  CA  ASN A1463      22.560 -11.157  41.022  1.00  0.00           C  
ATOM   2777  C   ASN A1463      22.684 -10.586  42.429  1.00  0.00           C  
ATOM   2778  O   ASN A1463      23.201 -11.253  43.334  1.00  0.00           O  
ATOM   2779  CB  ASN A1463      23.955 -11.047  40.387  1.00  0.00           C  
ATOM   2780  CG  ASN A1463      24.053 -11.752  39.052  1.00  0.00           C  
ATOM   2781  OD1 ASN A1463      23.359 -12.730  38.811  1.00  0.00           O  
ATOM   2782  ND2 ASN A1463      24.926 -11.256  38.186  1.00  0.00           N  
ATOM   2783  N   HIS A1465      22.381  -9.306  42.606  1.00  0.00           N  
ATOM   2784  CA  HIS A1465      22.606  -8.619  43.872  1.00  0.00           C  
ATOM   2785  C   HIS A1465      21.347  -8.377  44.687  1.00  0.00           C  
ATOM   2786  O   HIS A1465      21.400  -8.385  45.925  1.00  0.00           O  
ATOM   2787  CB  HIS A1465      23.262  -7.252  43.567  1.00  0.00           C  
ATOM   2788  CG  HIS A1465      24.621  -7.519  42.944  1.00  0.00           C  
ATOM   2789  ND1 HIS A1465      25.750  -7.630  43.735  1.00  0.00           N  
ATOM   2790  CD2 HIS A1465      25.012  -7.693  41.670  1.00  0.00           C  
ATOM   2791  CE1 HIS A1465      26.799  -7.882  42.931  1.00  0.00           C  
ATOM   2792  NE2 HIS A1465      26.384  -7.921  41.688  1.00  0.00           N  
ATOM   2793  N   PHE A1467      20.286  -7.972  43.984  1.00  0.00           N  
ATOM   2794  CA  PHE A1467      19.029  -7.597  44.653  1.00  0.00           C  
ATOM   2795  C   PHE A1467      17.838  -8.271  44.026  1.00  0.00           C  
ATOM   2796  O   PHE A1467      17.933  -8.736  42.877  1.00  0.00           O  
ATOM   2797  CB  PHE A1467      18.878  -6.065  44.506  1.00  0.00           C  
ATOM   2798  CG  PHE A1467      19.881  -5.293  45.310  1.00  0.00           C  
ATOM   2799  CD1 PHE A1467      20.838  -4.522  44.682  1.00  0.00           C  
ATOM   2800  CD2 PHE A1467      19.900  -5.373  46.699  1.00  0.00           C  
ATOM   2801  CE1 PHE A1467      21.782  -3.819  45.424  1.00  0.00           C  
ATOM   2802  CE2 PHE A1467      20.840  -4.684  47.435  1.00  0.00           C  
ATOM   2803  CZ  PHE A1467      21.786  -3.889  46.807  1.00  0.00           C  
ATOM   2804  N   ASP A1506      16.659  -8.311  44.691  1.00  0.00           N  
ATOM   2805  CA  ASP A1506      15.508  -8.916  44.030  1.00  0.00           C  
ATOM   2806  C   ASP A1506      14.863  -7.896  43.099  1.00  0.00           C  
ATOM   2807  O   ASP A1506      15.218  -6.728  43.146  1.00  0.00           O  
ATOM   2808  CB  ASP A1506      14.464  -9.492  45.004  1.00  0.00           C  
ATOM   2809  CG  ASP A1506      13.765  -8.465  45.862  1.00  0.00           C  
ATOM   2810  OD1 ASP A1506      14.041  -7.263  45.730  1.00  0.00           O  
ATOM   2811  OD2 ASP A1506      12.904  -8.802  46.711  1.00  0.00           O  
ATOM   2812  N   ALA A1507      13.889  -8.336  42.297  1.00  0.00           N  
ATOM   2813  CA  ALA A1507      13.206  -7.376  41.406  1.00  0.00           C  
ATOM   2814  C   ALA A1507      12.330  -6.401  42.175  1.00  0.00           C  
ATOM   2815  O   ALA A1507      12.253  -5.210  41.858  1.00  0.00           O  
ATOM   2816  CB  ALA A1507      12.352  -8.176  40.427  1.00  0.00           C  
ATOM   2817  N   ASP A1508      11.624  -6.926  43.194  1.00  0.00           N  
ATOM   2818  CA  ASP A1508      10.701  -6.115  43.973  1.00  0.00           C  
ATOM   2819  C   ASP A1508      11.313  -4.824  44.482  1.00  0.00           C  
ATOM   2820  O   ASP A1508      10.644  -3.789  44.512  1.00  0.00           O  
ATOM   2821  CB  ASP A1508      10.133  -6.914  45.155  1.00  0.00           C  
ATOM   2822  CG  ASP A1508       8.872  -7.680  44.807  1.00  0.00           C  
ATOM   2823  OD1 ASP A1508       8.310  -7.473  43.718  1.00  0.00           O  
ATOM   2824  OD2 ASP A1508       8.472  -8.494  45.648  1.00  0.00           O  
ATOM   2825  N   SER A1509      12.563  -4.897  44.952  1.00  0.00           N  
ATOM   2826  CA  SER A1509      13.167  -3.666  45.498  1.00  0.00           C  
ATOM   2827  C   SER A1509      13.243  -2.536  44.486  1.00  0.00           C  
ATOM   2828  O   SER A1509      12.940  -1.395  44.842  1.00  0.00           O  
ATOM   2829  CB  SER A1509      14.552  -3.998  46.053  1.00  0.00           C  
ATOM   2830  OG  SER A1509      15.453  -4.437  45.039  1.00  0.00           O  
ATOM   2831  N   LEU A1510      13.767  -2.820  43.294  1.00  0.00           N  
ATOM   2832  CA  LEU A1510      13.879  -1.787  42.257  1.00  0.00           C  
ATOM   2833  C   LEU A1510      12.476  -1.345  41.815  1.00  0.00           C  
ATOM   2834  O   LEU A1510      12.194  -0.165  41.580  1.00  0.00           O  
ATOM   2835  CB  LEU A1510      14.686  -2.342  41.090  1.00  0.00           C  
ATOM   2836  CG  LEU A1510      14.984  -1.339  39.952  1.00  0.00           C  
ATOM   2837  CD1 LEU A1510      15.772  -0.155  40.485  1.00  0.00           C  
ATOM   2838  CD2 LEU A1510      15.670  -2.041  38.793  1.00  0.00           C  
ATOM   2839  N   ARG A1511      11.583  -2.319  41.684  1.00  0.00           N  
ATOM   2840  CA  ARG A1511      10.185  -1.993  41.316  1.00  0.00           C  
ATOM   2841  C   ARG A1511       9.590  -0.979  42.295  1.00  0.00           C  
ATOM   2842  O   ARG A1511       9.018   0.033  41.893  1.00  0.00           O  
ATOM   2843  CB  ARG A1511       9.299  -3.239  41.274  1.00  0.00           C  
ATOM   2844  CG  ARG A1511       9.573  -4.176  40.110  1.00  0.00           C  
ATOM   2845  CD  ARG A1511       8.757  -5.474  40.259  1.00  0.00           C  
ATOM   2846  NE  ARG A1511       7.364  -5.109  40.012  1.00  0.00           N  
ATOM   2847  CZ  ARG A1511       6.670  -5.355  38.897  1.00  0.00           C  
ATOM   2848  NH1 ARG A1511       7.204  -6.014  37.878  1.00  0.00           N  
ATOM   2849  NH2 ARG A1511       5.397  -4.937  38.799  1.00  0.00           N  
ATOM   2850  N   TYR A1516       9.784  -1.248  43.582  1.00  0.00           N  
ATOM   2851  CA  TYR A1516       9.272  -0.328  44.606  1.00  0.00           C  
ATOM   2852  C   TYR A1516       9.899   1.049  44.485  1.00  0.00           C  
ATOM   2853  O   TYR A1516       9.214   2.061  44.558  1.00  0.00           O  
ATOM   2854  CB  TYR A1516       9.526  -0.864  46.028  1.00  0.00           C  
ATOM   2855  CG  TYR A1516       9.010   0.155  47.036  1.00  0.00           C  
ATOM   2856  CD1 TYR A1516       7.642   0.368  47.171  1.00  0.00           C  
ATOM   2857  CD2 TYR A1516       9.888   0.903  47.805  1.00  0.00           C  
ATOM   2858  CE1 TYR A1516       7.159   1.313  48.074  1.00  0.00           C  
ATOM   2859  CE2 TYR A1516       9.419   1.831  48.712  1.00  0.00           C  
ATOM   2860  CZ  TYR A1516       8.055   2.025  48.841  1.00  0.00           C  
ATOM   2861  OH  TYR A1516       7.598   2.979  49.714  1.00  0.00           O  
ATOM   2862  N   TYR A1517      11.232   1.071  44.429  1.00  0.00           N  
ATOM   2863  CA  TYR A1517      11.961   2.337  44.411  1.00  0.00           C  
ATOM   2864  C   TYR A1517      11.538   3.234  43.260  1.00  0.00           C  
ATOM   2865  O   TYR A1517      11.316   4.438  43.427  1.00  0.00           O  
ATOM   2866  CB  TYR A1517      13.485   2.059  44.374  1.00  0.00           C  
ATOM   2867  CG  TYR A1517      14.224   3.365  44.642  1.00  0.00           C  
ATOM   2868  CD1 TYR A1517      14.581   4.241  43.615  1.00  0.00           C  
ATOM   2869  CD2 TYR A1517      14.564   3.711  45.941  1.00  0.00           C  
ATOM   2870  CE1 TYR A1517      15.232   5.430  43.889  1.00  0.00           C  
ATOM   2871  CE2 TYR A1517      15.191   4.909  46.230  1.00  0.00           C  
ATOM   2872  CZ  TYR A1517      15.555   5.745  45.188  1.00  0.00           C  
ATOM   2873  OH  TYR A1517      16.201   6.928  45.492  1.00  0.00           O  
ATOM   2874  N   TYR A1518      11.544   2.705  42.038  1.00  0.00           N  
ATOM   2875  CA  TYR A1518      11.136   3.456  40.855  1.00  0.00           C  
ATOM   2876  C   TYR A1518       9.668   3.934  41.004  1.00  0.00           C  
ATOM   2877  O   TYR A1518       9.358   5.078  40.713  1.00  0.00           O  
ATOM   2878  CB  TYR A1518      11.185   2.603  39.594  1.00  0.00           C  
ATOM   2879  CG  TYR A1518      12.547   2.445  38.928  1.00  0.00           C  
ATOM   2880  CD1 TYR A1518      12.711   1.428  37.993  1.00  0.00           C  
ATOM   2881  CD2 TYR A1518      13.624   3.273  39.201  1.00  0.00           C  
ATOM   2882  CE1 TYR A1518      13.927   1.232  37.342  1.00  0.00           C  
ATOM   2883  CE2 TYR A1518      14.841   3.087  38.553  1.00  0.00           C  
ATOM   2884  CZ  TYR A1518      14.973   2.074  37.635  1.00  0.00           C  
ATOM   2885  OH  TYR A1518      16.196   1.878  36.981  1.00  0.00           O  
ATOM   2886  N   THR A1527       8.824   3.040  41.485  1.00  0.00           N  
ATOM   2887  CA  THR A1527       7.396   3.366  41.649  1.00  0.00           C  
ATOM   2888  C   THR A1527       7.223   4.492  42.649  1.00  0.00           C  
ATOM   2889  O   THR A1527       6.449   5.426  42.422  1.00  0.00           O  
ATOM   2890  CB  THR A1527       6.581   2.119  42.073  1.00  0.00           C  
ATOM   2891  OG1 THR A1527       6.648   1.103  41.069  1.00  0.00           O  
ATOM   2892  CG2 THR A1527       5.103   2.492  42.268  1.00  0.00           C  
ATOM   2893  N   ALA A1528       8.019   4.528  43.719  1.00  0.00           N  
ATOM   2894  CA  ALA A1528       7.875   5.612  44.694  1.00  0.00           C  
ATOM   2895  C   ALA A1528       8.244   6.960  44.113  1.00  0.00           C  
ATOM   2896  O   ALA A1528       7.914   7.994  44.721  1.00  0.00           O  
ATOM   2897  CB  ALA A1528       8.711   5.281  45.947  1.00  0.00           C  
ATOM   2898  N   LYS A1549       9.076   6.984  43.066  1.00  0.00           N  
ATOM   2899  CA  LYS A1549       9.530   8.216  42.445  1.00  0.00           C  
ATOM   2900  C   LYS A1549       8.746   8.631  41.207  1.00  0.00           C  
ATOM   2901  O   LYS A1549       8.824   9.795  40.798  1.00  0.00           O  
ATOM   2902  CB  LYS A1549      10.999   8.090  42.000  1.00  0.00           C  
ATOM   2903  CG  LYS A1549      12.009   7.875  43.128  1.00  0.00           C  
ATOM   2904  CD  LYS A1549      12.764   9.125  43.481  1.00  0.00           C  
ATOM   2905  CE  LYS A1549      13.891   9.006  44.472  1.00  0.00           C  
ATOM   2906  NZ  LYS A1549      15.264   9.171  43.920  1.00  0.00           N  
ATOM   2907  N   LEU A1563       8.103   7.708  40.520  1.00  0.00           N  
ATOM   2908  CA  LEU A1563       7.433   8.044  39.263  1.00  0.00           C  
ATOM   2909  C   LEU A1563       6.204   8.919  39.440  1.00  0.00           C  
ATOM   2910  O   LEU A1563       5.505   8.872  40.455  1.00  0.00           O  
ATOM   2911  CB  LEU A1563       6.998   6.734  38.565  1.00  0.00           C  
ATOM   2912  CG  LEU A1563       8.182   6.046  37.844  1.00  0.00           C  
ATOM   2913  CD1 LEU A1563       7.956   4.576  37.616  1.00  0.00           C  
ATOM   2914  CD2 LEU A1563       8.379   6.774  36.519  1.00  0.00           C  
ATOM   2915  N   SER A1569       5.907   9.681  38.384  1.00  0.00           N  
ATOM   2916  CA  SER A1569       4.696  10.502  38.409  1.00  0.00           C  
ATOM   2917  C   SER A1569       4.137  10.540  36.989  1.00  0.00           C  
ATOM   2918  O   SER A1569       4.673   9.863  36.104  1.00  0.00           O  
ATOM   2919  CB  SER A1569       5.021  11.909  38.923  1.00  0.00           C  
ATOM   2920  OG  SER A1569       5.745  12.593  37.908  1.00  0.00           O  
ATOM   2921  N   SER A1594       3.141  11.372  36.745  1.00  0.00           N  
ATOM   2922  CA  SER A1594       2.512  11.438  35.425  1.00  0.00           C  
ATOM   2923  C   SER A1594       3.238  12.451  34.539  1.00  0.00           C  
ATOM   2924  O   SER A1594       2.876  12.656  33.377  1.00  0.00           O  
ATOM   2925  CB  SER A1594       1.044  11.890  35.535  1.00  0.00           C  
ATOM   2926  OG  SER A1594       1.142  13.252  36.003  1.00  0.00           O  
ATOM   2927  N   ARG A1595       4.339  12.985  35.066  1.00  0.00           N  
ATOM   2928  CA  ARG A1595       5.097  13.889  34.173  1.00  0.00           C  
ATOM   2929  C   ARG A1595       6.330  13.214  33.626  1.00  0.00           C  
ATOM   2930  O   ARG A1595       6.671  12.087  33.984  1.00  0.00           O  
ATOM   2931  CB  ARG A1595       5.453  15.154  34.945  1.00  0.00           C  
ATOM   2932  CG  ARG A1595       4.160  15.806  35.449  1.00  0.00           C  
ATOM   2933  CD  ARG A1595       4.456  16.935  36.417  1.00  0.00           C  
ATOM   2934  NE  ARG A1595       5.730  16.775  37.101  1.00  0.00           N  
ATOM   2935  CZ  ARG A1595       6.819  17.472  36.782  1.00  0.00           C  
ATOM   2936  NH1 ARG A1595       6.785  18.370  35.804  1.00  0.00           N  
ATOM   2937  NH2 ARG A1595       7.940  17.253  37.458  1.00  0.00           N  
ATOM   2938  N   ILE A1596       7.021  13.970  32.769  1.00  0.00           N  
ATOM   2939  CA  ILE A1596       8.272  13.482  32.212  1.00  0.00           C  
ATOM   2940  C   ILE A1596       9.335  14.040  33.164  1.00  0.00           C  
ATOM   2941  O   ILE A1596       9.339  15.262  33.299  1.00  0.00           O  
ATOM   2942  CB  ILE A1596       8.531  14.007  30.794  1.00  0.00           C  
ATOM   2943  CG1 ILE A1596       7.351  13.585  29.884  1.00  0.00           C  
ATOM   2944  CG2 ILE A1596       9.857  13.454  30.287  1.00  0.00           C  
ATOM   2945  CD1 ILE A1596       7.600  13.979  28.435  1.00  0.00           C  
ATOM   2946  N   ASP A1601       9.978  13.272  34.003  1.00  0.00           N  
ATOM   2947  CA  ASP A1601      11.098  13.890  34.729  1.00  0.00           C  
ATOM   2948  C   ASP A1601      12.091  12.782  34.990  1.00  0.00           C  
ATOM   2949  O   ASP A1601      11.673  11.616  35.036  1.00  0.00           O  
ATOM   2950  CB  ASP A1601      10.659  14.666  35.966  1.00  0.00           C  
ATOM   2951  CG  ASP A1601      10.570  16.162  35.670  1.00  0.00           C  
ATOM   2952  OD1 ASP A1601       9.448  16.651  35.424  1.00  0.00           O  
ATOM   2953  OD2 ASP A1601      11.619  16.840  35.659  1.00  0.00           O  
ATOM   2954  N   ASP A1602      13.375  13.108  34.878  1.00  0.00           N  
ATOM   2955  CA  ASP A1602      14.339  12.030  35.108  1.00  0.00           C  
ATOM   2956  C   ASP A1602      14.145  11.405  36.480  1.00  0.00           C  
ATOM   2957  O   ASP A1602      13.743  12.073  37.447  1.00  0.00           O  
ATOM   2958  CB  ASP A1602      15.764  12.572  34.925  1.00  0.00           C  
ATOM   2959  CG  ASP A1602      16.019  13.040  33.508  1.00  0.00           C  
ATOM   2960  OD1 ASP A1602      15.198  12.806  32.582  1.00  0.00           O  
ATOM   2961  OD2 ASP A1602      17.107  13.642  33.330  1.00  0.00           O  
ATOM   2962  N   ILE A1603      14.374  10.101  36.537  1.00  0.00           N  
ATOM   2963  CA  ILE A1603      14.185   9.328  37.766  1.00  0.00           C  
ATOM   2964  C   ILE A1603      15.558   8.895  38.259  1.00  0.00           C  
ATOM   2965  O   ILE A1603      16.246   8.149  37.564  1.00  0.00           O  
ATOM   2966  CB  ILE A1603      13.324   8.074  37.499  1.00  0.00           C  
ATOM   2967  CG1 ILE A1603      12.010   8.523  36.829  1.00  0.00           C  
ATOM   2968  CG2 ILE A1603      13.105   7.231  38.730  1.00  0.00           C  
ATOM   2969  CD1 ILE A1603      11.090   9.293  37.764  1.00  0.00           C  
ATOM   2970  N   ASP A1604      15.873   9.314  39.494  1.00  0.00           N  
ATOM   2971  CA  ASP A1604      17.199   9.020  40.005  1.00  0.00           C  
ATOM   2972  C   ASP A1604      17.200   7.834  40.962  1.00  0.00           C  
ATOM   2973  O   ASP A1604      16.457   7.789  41.942  1.00  0.00           O  
ATOM   2974  CB  ASP A1604      17.698  10.274  40.747  1.00  0.00           C  
ATOM   2975  CG  ASP A1604      19.148  10.108  41.160  1.00  0.00           C  
ATOM   2976  OD1 ASP A1604      19.462  10.521  42.290  1.00  0.00           O  
ATOM   2977  OD2 ASP A1604      19.924   9.557  40.350  1.00  0.00           O  
ATOM   2978  N   LEU A1613      18.077   6.886  40.678  1.00  0.00           N  
ATOM   2979  CA  LEU A1613      18.322   5.743  41.516  1.00  0.00           C  
ATOM   2980  C   LEU A1613      19.502   6.169  42.408  1.00  0.00           C  
ATOM   2981  O   LEU A1613      20.662   6.107  41.962  1.00  0.00           O  
ATOM   2982  CB  LEU A1613      18.709   4.480  40.748  1.00  0.00           C  
ATOM   2983  CG  LEU A1613      19.129   3.280  41.608  1.00  0.00           C  
ATOM   2984  CD1 LEU A1613      19.162   2.013  40.675  1.00  0.00           C  
ATOM   2985  CD2 LEU A1613      18.168   2.981  42.738  1.00  0.00           C  
ATOM   2986  N   ASN A1614      19.183   6.753  43.549  1.00  0.00           N  
ATOM   2987  CA  ASN A1614      20.240   7.136  44.491  1.00  0.00           C  
ATOM   2988  C   ASN A1614      20.518   5.864  45.289  1.00  0.00           C  
ATOM   2989  O   ASN A1614      19.633   5.402  46.015  1.00  0.00           O  
ATOM   2990  CB  ASN A1614      19.845   8.320  45.362  1.00  0.00           C  
ATOM   2991  CG  ASN A1614      20.970   8.664  46.340  1.00  0.00           C  
ATOM   2992  OD1 ASN A1614      21.158   7.976  47.341  1.00  0.00           O  
ATOM   2993  ND2 ASN A1614      21.726   9.711  46.027  1.00  0.00           N  
ATOM   2994  N   LEU A1615      21.697   5.282  45.173  1.00  0.00           N  
ATOM   2995  CA  LEU A1615      21.930   3.962  45.776  1.00  0.00           C  
ATOM   2996  C   LEU A1615      21.894   3.942  47.290  1.00  0.00           C  
ATOM   2997  O   LEU A1615      21.358   3.005  47.887  1.00  0.00           O  
ATOM   2998  CB  LEU A1615      23.197   3.321  45.212  1.00  0.00           C  
ATOM   2999  CG  LEU A1615      23.141   2.981  43.714  1.00  0.00           C  
ATOM   3000  CD1 LEU A1615      24.520   2.573  43.201  1.00  0.00           C  
ATOM   3001  CD2 LEU A1615      22.101   1.907  43.428  1.00  0.00           C  
ATOM   3002  N   GLU A1616      22.379   4.994  47.919  1.00  0.00           N  
ATOM   3003  CA  GLU A1616      22.298   5.116  49.377  1.00  0.00           C  
ATOM   3004  C   GLU A1616      20.838   5.203  49.801  1.00  0.00           C  
ATOM   3005  O   GLU A1616      20.416   4.546  50.760  1.00  0.00           O  
ATOM   3006  CB  GLU A1616      23.198   6.302  49.732  1.00  0.00           C  
ATOM   3007  CG  GLU A1616      24.605   6.204  49.172  1.00  0.00           C  
ATOM   3008  CD  GLU A1616      24.990   6.363  47.724  1.00  0.00           C  
ATOM   3009  OE1 GLU A1616      26.147   5.963  47.352  1.00  0.00           O  
ATOM   3010  OE2 GLU A1616      24.277   6.869  46.819  1.00  0.00           O  
ATOM   3011  N   ASP A1618      20.036   6.001  49.102  1.00  0.00           N  
ATOM   3012  CA  ASP A1618      18.615   6.189  49.387  1.00  0.00           C  
ATOM   3013  C   ASP A1618      17.821   4.907  49.121  1.00  0.00           C  
ATOM   3014  O   ASP A1618      16.811   4.622  49.788  1.00  0.00           O  
ATOM   3015  CB  ASP A1618      18.033   7.323  48.542  1.00  0.00           C  
ATOM   3016  CG  ASP A1618      16.620   7.721  48.910  1.00  0.00           C  
ATOM   3017  OD1 ASP A1618      15.743   7.634  48.021  1.00  0.00           O  
ATOM   3018  OD2 ASP A1618      16.408   8.084  50.078  1.00  0.00           O  
ATOM   3019  N   PHE A1619      18.273   4.159  48.123  1.00  0.00           N  
ATOM   3020  CA  PHE A1619      17.648   2.885  47.776  1.00  0.00           C  
ATOM   3021  C   PHE A1619      17.661   1.964  49.006  1.00  0.00           C  
ATOM   3022  O   PHE A1619      16.624   1.393  49.356  1.00  0.00           O  
ATOM   3023  CB  PHE A1619      18.360   2.231  46.592  1.00  0.00           C  
ATOM   3024  CG  PHE A1619      18.050   0.775  46.366  1.00  0.00           C  
ATOM   3025  CD1 PHE A1619      16.857   0.389  45.778  1.00  0.00           C  
ATOM   3026  CD2 PHE A1619      18.948  -0.201  46.742  1.00  0.00           C  
ATOM   3027  CE1 PHE A1619      16.585  -0.954  45.587  1.00  0.00           C  
ATOM   3028  CE2 PHE A1619      18.688  -1.539  46.553  1.00  0.00           C  
ATOM   3029  CZ  PHE A1619      17.487  -1.934  45.965  1.00  0.00           C  
ATOM   3030  N   VAL A1620      18.823   1.833  49.649  1.00  0.00           N  
ATOM   3031  CA  VAL A1620      18.889   0.930  50.810  1.00  0.00           C  
ATOM   3032  C   VAL A1620      17.968   1.422  51.913  1.00  0.00           C  
ATOM   3033  O   VAL A1620      17.242   0.660  52.584  1.00  0.00           O  
ATOM   3034  CB  VAL A1620      20.367   0.823  51.264  1.00  0.00           C  
ATOM   3035  CG1 VAL A1620      20.536   0.244  52.662  1.00  0.00           C  
ATOM   3036  CG2 VAL A1620      21.158  -0.015  50.238  1.00  0.00           C  
ATOM   3037  N   GLN A1621      18.085   2.715  52.185  1.00  0.00           N  
ATOM   3038  CA  GLN A1621      17.354   3.346  53.295  1.00  0.00           C  
ATOM   3039  C   GLN A1621      15.850   3.305  53.057  1.00  0.00           C  
ATOM   3040  O   GLN A1621      15.076   2.940  53.959  1.00  0.00           O  
ATOM   3041  CB  GLN A1621      17.896   4.748  53.497  1.00  0.00           C  
ATOM   3042  CG  GLN A1621      19.327   5.002  53.870  1.00  0.00           C  
ATOM   3043  CD  GLN A1621      20.472   4.045  53.911  1.00  0.00           C  
ATOM   3044  OE1 GLN A1621      20.419   3.051  54.667  1.00  0.00           O  
ATOM   3045  NE2 GLN A1621      21.587   4.229  53.172  1.00  0.00           N  
ATOM   3046  N   ARG A1622      15.414   3.484  51.815  1.00  0.00           N  
ATOM   3047  CA  ARG A1622      13.998   3.459  51.504  1.00  0.00           C  
ATOM   3048  C   ARG A1622      13.366   2.071  51.530  1.00  0.00           C  
ATOM   3049  O   ARG A1622      12.244   1.911  52.012  1.00  0.00           O  
ATOM   3050  CB  ARG A1622      13.759   4.025  50.096  1.00  0.00           C  
ATOM   3051  CG  ARG A1622      12.478   4.819  49.920  1.00  0.00           C  
ATOM   3052  CD  ARG A1622      12.716   6.260  50.380  1.00  0.00           C  
ATOM   3053  NE  ARG A1622      12.997   6.281  51.804  1.00  0.00           N  
ATOM   3054  CZ  ARG A1622      13.785   7.072  52.506  1.00  0.00           C  
ATOM   3055  NH1 ARG A1622      14.481   8.045  51.935  1.00  0.00           N  
ATOM   3056  NH2 ARG A1622      13.857   6.856  53.817  1.00  0.00           N  
ATOM   3057  N   VAL A1632      14.035   1.087  50.941  1.00  0.00           N  
ATOM   3058  CA  VAL A1632      13.497  -0.269  50.928  1.00  0.00           C  
ATOM   3059  C   VAL A1632      13.406  -0.797  52.357  1.00  0.00           C  
ATOM   3060  O   VAL A1632      12.416  -1.430  52.758  1.00  0.00           O  
ATOM   3061  CB  VAL A1632      14.349  -1.196  50.045  1.00  0.00           C  
ATOM   3062  CG1 VAL A1632      14.009  -2.659  50.259  1.00  0.00           C  
ATOM   3063  CG2 VAL A1632      14.198  -0.802  48.573  1.00  0.00           C  
ATOM   3064  N   ASN A1635      14.474  -0.553  53.139  1.00  0.00           N  
ATOM   3065  CA  ASN A1635      14.424  -1.042  54.525  1.00  0.00           C  
ATOM   3066  C   ASN A1635      13.333  -0.352  55.341  1.00  0.00           C  
ATOM   3067  O   ASN A1635      12.597  -0.968  56.124  1.00  0.00           O  
ATOM   3068  CB  ASN A1635      15.803  -0.849  55.168  1.00  0.00           C  
ATOM   3069  CG  ASN A1635      16.802  -1.882  54.641  1.00  0.00           C  
ATOM   3070  OD1 ASN A1635      16.472  -2.897  54.032  1.00  0.00           O  
ATOM   3071  ND2 ASN A1635      18.069  -1.619  54.913  1.00  0.00           N  
ATOM   3072  N   ALA A1636      13.204   0.963  55.165  1.00  0.00           N  
ATOM   3073  CA  ALA A1636      12.221   1.733  55.936  1.00  0.00           C  
ATOM   3074  C   ALA A1636      10.782   1.405  55.548  1.00  0.00           C  
ATOM   3075  O   ALA A1636       9.901   1.249  56.403  1.00  0.00           O  
ATOM   3076  CB  ALA A1636      12.441   3.230  55.731  1.00  0.00           C  
ATOM   3077  N   ASP A1637      10.513   1.373  54.258  1.00  0.00           N  
ATOM   3078  CA  ASP A1637       9.155   1.194  53.771  1.00  0.00           C  
ATOM   3079  C   ASP A1637       8.686  -0.239  53.646  1.00  0.00           C  
ATOM   3080  O   ASP A1637       7.581  -0.566  54.089  1.00  0.00           O  
ATOM   3081  CB  ASP A1637       9.061   1.914  52.410  1.00  0.00           C  
ATOM   3082  CG  ASP A1637       9.174   3.411  52.524  1.00  0.00           C  
ATOM   3083  OD1 ASP A1637       9.408   3.938  53.640  1.00  0.00           O  
ATOM   3084  OD2 ASP A1637       9.077   4.103  51.465  1.00  0.00           O  
ATOM   3085  N   ILE A1638       9.469  -1.104  53.010  1.00  0.00           N  
ATOM   3086  CA  ILE A1638       9.056  -2.483  52.814  1.00  0.00           C  
ATOM   3087  C   ILE A1638       9.228  -3.313  54.073  1.00  0.00           C  
ATOM   3088  O   ILE A1638       8.290  -3.940  54.551  1.00  0.00           O  
ATOM   3089  CB  ILE A1638       9.767  -3.117  51.612  1.00  0.00           C  
ATOM   3090  CG1 ILE A1638       9.486  -2.315  50.337  1.00  0.00           C  
ATOM   3091  CG2 ILE A1638       9.404  -4.589  51.465  1.00  0.00           C  
ATOM   3092  CD1 ILE A1638       8.077  -1.838  50.099  1.00  0.00           C  
ATOM   3093  N   VAL A1639      10.459  -3.341  54.570  1.00  0.00           N  
ATOM   3094  CA  VAL A1639      10.716  -4.170  55.747  1.00  0.00           C  
ATOM   3095  C   VAL A1639      10.047  -3.612  56.993  1.00  0.00           C  
ATOM   3096  O   VAL A1639       9.367  -4.335  57.729  1.00  0.00           O  
ATOM   3097  CB  VAL A1639      12.239  -4.308  55.967  1.00  0.00           C  
ATOM   3098  CG1 VAL A1639      12.484  -5.151  57.219  1.00  0.00           C  
ATOM   3099  CG2 VAL A1639      12.868  -4.985  54.754  1.00  0.00           C  
ATOM   3100  N   ASN A1640      10.264  -2.349  57.301  1.00  0.00           N  
ATOM   3101  CA  ASN A1640       9.794  -1.770  58.551  1.00  0.00           C  
ATOM   3102  C   ASN A1640       8.398  -1.180  58.627  1.00  0.00           C  
ATOM   3103  O   ASN A1640       8.054  -0.752  59.757  1.00  0.00           O  
ATOM   3104  CB  ASN A1640      10.712  -0.593  58.941  1.00  0.00           C  
ATOM   3105  CG  ASN A1640      11.814  -1.185  59.807  1.00  0.00           C  
ATOM   3106  OD1 ASN A1640      11.657  -1.128  61.024  1.00  0.00           O  
ATOM   3107  ND2 ASN A1640      12.816  -1.721  59.118  1.00  0.00           N  
ATOM   3108  N   LYS A1641       7.791  -0.838  57.499  1.00  0.00           N  
ATOM   3109  CA  LYS A1641       6.431  -0.275  57.594  1.00  0.00           C  
ATOM   3110  C   LYS A1641       5.408  -1.327  57.165  1.00  0.00           C  
ATOM   3111  O   LYS A1641       4.527  -1.668  57.944  1.00  0.00           O  
ATOM   3112  CB  LYS A1641       6.218   0.968  56.759  1.00  0.00           C  
ATOM   3113  CG  LYS A1641       6.883   2.230  57.318  1.00  0.00           C  
ATOM   3114  CD  LYS A1641       6.382   3.396  56.464  1.00  0.00           C  
ATOM   3115  CE  LYS A1641       7.370   4.549  56.496  1.00  0.00           C  
ATOM   3116  NZ  LYS A1641       7.608   5.003  57.891  1.00  0.00           N  
ATOM   3117  N   VAL A1642       5.568  -1.882  55.968  1.00  0.00           N  
ATOM   3118  CA  VAL A1642       4.580  -2.829  55.458  1.00  0.00           C  
ATOM   3119  C   VAL A1642       4.755  -4.248  55.936  1.00  0.00           C  
ATOM   3120  O   VAL A1642       3.828  -4.800  56.555  1.00  0.00           O  
ATOM   3121  CB  VAL A1642       4.562  -2.759  53.914  1.00  0.00           C  
ATOM   3122  CG1 VAL A1642       3.710  -3.855  53.304  1.00  0.00           C  
ATOM   3123  CG2 VAL A1642       4.072  -1.400  53.441  1.00  0.00           C  
ATOM   3124  N   VAL A1662       5.891  -4.904  55.706  1.00  0.00           N  
ATOM   3125  CA  VAL A1662       6.059  -6.290  56.131  1.00  0.00           C  
ATOM   3126  C   VAL A1662       6.069  -6.457  57.649  1.00  0.00           C  
ATOM   3127  O   VAL A1662       5.631  -7.498  58.176  1.00  0.00           O  
ATOM   3128  CB  VAL A1662       7.303  -6.881  55.457  1.00  0.00           C  
ATOM   3129  CG1 VAL A1662       7.691  -8.244  55.969  1.00  0.00           C  
ATOM   3130  CG2 VAL A1662       7.023  -6.926  53.942  1.00  0.00           C  
ATOM   3131  N   ASN A1663       6.499  -5.426  58.354  1.00  0.00           N  
ATOM   3132  CA  ASN A1663       6.450  -5.393  59.813  1.00  0.00           C  
ATOM   3133  C   ASN A1663       5.061  -5.675  60.376  1.00  0.00           C  
ATOM   3134  O   ASN A1663       4.956  -6.271  61.457  1.00  0.00           O  
ATOM   3135  CB  ASN A1663       6.820  -3.978  60.290  1.00  0.00           C  
ATOM   3136  CG  ASN A1663       7.153  -3.911  61.760  1.00  0.00           C  
ATOM   3137  OD1 ASN A1663       6.648  -3.032  62.469  1.00  0.00           O  
ATOM   3138  ND2 ASN A1663       8.013  -4.807  62.237  1.00  0.00           N  
ATOM   3139  N   LEU A1664       4.005  -5.208  59.711  1.00  0.00           N  
ATOM   3140  CA  LEU A1664       2.659  -5.449  60.216  1.00  0.00           C  
ATOM   3141  C   LEU A1664       2.374  -6.945  60.249  1.00  0.00           C  
ATOM   3142  O   LEU A1664       1.599  -7.401  61.091  1.00  0.00           O  
ATOM   3143  CB  LEU A1664       1.588  -4.729  59.401  1.00  0.00           C  
ATOM   3144  CG  LEU A1664       1.560  -3.203  59.467  1.00  0.00           C  
ATOM   3145  CD1 LEU A1664       0.593  -2.672  58.418  1.00  0.00           C  
ATOM   3146  CD2 LEU A1664       1.138  -2.779  60.875  1.00  0.00           C  
ATOM   3147  N   ALA A1665       2.974  -7.715  59.332  1.00  0.00           N  
ATOM   3148  CA  ALA A1665       2.767  -9.145  59.340  1.00  0.00           C  
ATOM   3149  C   ALA A1665       3.782  -9.813  60.276  1.00  0.00           C  
ATOM   3150  O   ALA A1665       3.404 -10.657  61.078  1.00  0.00           O  
ATOM   3151  CB  ALA A1665       2.884  -9.761  57.945  1.00  0.00           C  
ATOM   3152  N   SER A1666       5.052  -9.429  60.167  1.00  0.00           N  
ATOM   3153  CA  SER A1666       6.094 -10.075  60.955  1.00  0.00           C  
ATOM   3154  C   SER A1666       5.907  -9.840  62.453  1.00  0.00           C  
ATOM   3155  O   SER A1666       6.158 -10.817  63.177  1.00  0.00           O  
ATOM   3156  CB  SER A1666       7.511  -9.698  60.523  1.00  0.00           C  
ATOM   3157  OG  SER A1666       7.720  -8.295  60.651  1.00  0.00           O  
ATOM   3158  N   ARG A1667       5.417  -8.720  62.926  1.00  0.00           N  
ATOM   3159  CA  ARG A1667       5.242  -8.514  64.367  1.00  0.00           C  
ATOM   3160  C   ARG A1667       4.022  -9.207  64.972  1.00  0.00           C  
ATOM   3161  O   ARG A1667       3.984  -9.453  66.194  1.00  0.00           O  
ATOM   3162  CB  ARG A1667       5.214  -7.006  64.661  1.00  0.00           C  
ATOM   3163  CG  ARG A1667       3.932  -6.263  64.386  1.00  0.00           C  
ATOM   3164  CD  ARG A1667       4.072  -4.752  64.333  1.00  0.00           C  
ATOM   3165  NE  ARG A1667       4.454  -4.194  65.627  1.00  0.00           N  
ATOM   3166  CZ  ARG A1667       4.534  -2.901  65.923  1.00  0.00           C  
ATOM   3167  NH1 ARG A1667       4.264  -1.963  65.010  1.00  0.00           N  
ATOM   3168  NH2 ARG A1667       4.876  -2.568  67.163  1.00  0.00           N  
ATOM   3169  N   ASN A1668       3.098  -9.676  64.143  1.00  0.00           N  
ATOM   3170  CA  ASN A1668       1.816 -10.217  64.596  1.00  0.00           C  
ATOM   3171  C   ASN A1668       1.579 -11.686  64.356  1.00  0.00           C  
ATOM   3172  O   ASN A1668       0.908 -12.397  65.136  1.00  0.00           O  
ATOM   3173  CB  ASN A1668       0.742  -9.359  63.855  1.00  0.00           C  
ATOM   3174  CG  ASN A1668       0.678  -7.956  64.415  1.00  0.00           C  
ATOM   3175  OD1 ASN A1668       0.654  -7.777  65.646  1.00  0.00           O  
ATOM   3176  ND2 ASN A1668       0.634  -6.890  63.624  1.00  0.00           N  
ATOM   3177  N   ALA A1669       2.123 -12.233  63.273  1.00  0.00           N  
ATOM   3178  CA  ALA A1669       1.930 -13.622  62.883  1.00  0.00           C  
ATOM   3179  C   ALA A1669       2.414 -14.635  63.920  1.00  0.00           C  
ATOM   3180  O   ALA A1669       1.821 -15.718  64.004  1.00  0.00           O  
ATOM   3181  CB  ALA A1669       2.630 -13.914  61.555  1.00  0.00           C  
ATOM   3182  N   GLY A1670       3.570 -14.355  64.526  1.00  0.00           N  
ATOM   3183  CA  GLY A1670       4.137 -15.302  65.497  1.00  0.00           C  
ATOM   3184  C   GLY A1670       3.128 -15.656  66.591  1.00  0.00           C  
ATOM   3185  O   GLY A1670       2.873 -16.833  66.892  1.00  0.00           O  
ATOM   3186  N   PHE A1671       2.581 -14.618  67.227  1.00  0.00           N  
ATOM   3187  CA  PHE A1671       1.575 -14.874  68.271  1.00  0.00           C  
ATOM   3188  C   PHE A1671       0.387 -15.676  67.772  1.00  0.00           C  
ATOM   3189  O   PHE A1671      -0.047 -16.624  68.433  1.00  0.00           O  
ATOM   3190  CB  PHE A1671       1.064 -13.546  68.812  1.00  0.00           C  
ATOM   3191  CG  PHE A1671       2.104 -12.839  69.646  1.00  0.00           C  
ATOM   3192  CD1 PHE A1671       2.447 -11.524  69.351  1.00  0.00           C  
ATOM   3193  CD2 PHE A1671       2.711 -13.488  70.714  1.00  0.00           C  
ATOM   3194  CE1 PHE A1671       3.378 -10.854  70.126  1.00  0.00           C  
ATOM   3195  CE2 PHE A1671       3.666 -12.817  71.454  1.00  0.00           C  
ATOM   3196  CZ  PHE A1671       3.994 -11.513  71.172  1.00  0.00           C  
ATOM   3197  N   ILE A1672      -0.172 -15.294  66.623  1.00  0.00           N  
ATOM   3198  CA  ILE A1672      -1.341 -16.035  66.115  1.00  0.00           C  
ATOM   3199  C   ILE A1672      -1.004 -17.492  65.905  1.00  0.00           C  
ATOM   3200  O   ILE A1672      -1.767 -18.387  66.263  1.00  0.00           O  
ATOM   3201  CB  ILE A1672      -1.754 -15.369  64.782  1.00  0.00           C  
ATOM   3202  CG1 ILE A1672      -2.238 -13.968  65.152  1.00  0.00           C  
ATOM   3203  CG2 ILE A1672      -2.767 -16.191  63.999  1.00  0.00           C  
ATOM   3204  CD1 ILE A1672      -3.600 -13.916  65.827  1.00  0.00           C  
ATOM   3205  N   ASN A1673       0.137 -17.723  65.247  1.00  0.00           N  
ATOM   3206  CA  ASN A1673       0.535 -19.118  64.995  1.00  0.00           C  
ATOM   3207  C   ASN A1673       0.866 -19.881  66.263  1.00  0.00           C  
ATOM   3208  O   ASN A1673       0.407 -21.029  66.407  1.00  0.00           O  
ATOM   3209  CB  ASN A1673       1.710 -19.158  64.012  1.00  0.00           C  
ATOM   3210  CG  ASN A1673       1.287 -18.738  62.616  1.00  0.00           C  
ATOM   3211  OD1 ASN A1673       0.431 -19.315  61.939  1.00  0.00           O  
ATOM   3212  ND2 ASN A1673       1.906 -17.655  62.145  1.00  0.00           N  
ATOM   3213  N   LYS A1684       1.578 -19.302  67.224  1.00  0.00           N  
ATOM   3214  CA  LYS A1684       1.990 -20.036  68.423  1.00  0.00           C  
ATOM   3215  C   LYS A1684       0.922 -20.191  69.487  1.00  0.00           C  
ATOM   3216  O   LYS A1684       0.759 -21.272  70.075  1.00  0.00           O  
ATOM   3217  CB  LYS A1684       3.218 -19.344  69.046  1.00  0.00           C  
ATOM   3218  CG  LYS A1684       4.403 -19.298  68.091  1.00  0.00           C  
ATOM   3219  CD  LYS A1684       5.615 -18.571  68.612  1.00  0.00           C  
ATOM   3220  CE  LYS A1684       5.554 -17.063  68.570  1.00  0.00           C  
ATOM   3221  NZ  LYS A1684       5.043 -16.453  69.829  1.00  0.00           N  
ATOM   3222  N   ARG A1685       0.172 -19.145  69.789  1.00  0.00           N  
ATOM   3223  CA  ARG A1685      -0.849 -19.175  70.812  1.00  0.00           C  
ATOM   3224  C   ARG A1685      -2.262 -19.425  70.315  1.00  0.00           C  
ATOM   3225  O   ARG A1685      -3.075 -19.735  71.197  1.00  0.00           O  
ATOM   3226  CB  ARG A1685      -0.898 -17.863  71.616  1.00  0.00           C  
ATOM   3227  CG  ARG A1685       0.441 -17.524  72.258  1.00  0.00           C  
ATOM   3228  CD  ARG A1685       0.602 -16.074  72.659  1.00  0.00           C  
ATOM   3229  NE  ARG A1685      -0.203 -15.739  73.812  1.00  0.00           N  
ATOM   3230  CZ  ARG A1685       0.170 -15.137  74.934  1.00  0.00           C  
ATOM   3231  NH1 ARG A1685       1.417 -14.753  75.143  1.00  0.00           N  
ATOM   3232  NH2 ARG A1685      -0.786 -14.944  75.843  1.00  0.00           N  
ATOM   3233  N   PHE A1688      -2.547 -19.159  69.034  1.00  0.00           N  
ATOM   3234  CA  PHE A1688      -3.947 -19.283  68.621  1.00  0.00           C  
ATOM   3235  C   PHE A1688      -4.130 -20.208  67.425  1.00  0.00           C  
ATOM   3236  O   PHE A1688      -5.169 -20.219  66.757  1.00  0.00           O  
ATOM   3237  CB  PHE A1688      -4.585 -17.902  68.406  1.00  0.00           C  
ATOM   3238  CG  PHE A1688      -4.371 -16.973  69.575  1.00  0.00           C  
ATOM   3239  CD1 PHE A1688      -3.374 -16.017  69.531  1.00  0.00           C  
ATOM   3240  CD2 PHE A1688      -5.143 -17.069  70.716  1.00  0.00           C  
ATOM   3241  CE1 PHE A1688      -3.134 -15.161  70.595  1.00  0.00           C  
ATOM   3242  CE2 PHE A1688      -4.924 -16.223  71.789  1.00  0.00           C  
ATOM   3243  CZ  PHE A1688      -3.925 -15.274  71.727  1.00  0.00           C  
ATOM   3244  N   ASP A1689      -3.177 -21.124  67.247  1.00  0.00           N  
ATOM   3245  CA  ASP A1689      -3.275 -22.172  66.236  1.00  0.00           C  
ATOM   3246  C   ASP A1689      -3.448 -21.644  64.822  1.00  0.00           C  
ATOM   3247  O   ASP A1689      -4.067 -22.312  63.983  1.00  0.00           O  
ATOM   3248  CB  ASP A1689      -4.490 -23.050  66.576  1.00  0.00           C  
ATOM   3249  CG  ASP A1689      -4.000 -24.337  67.213  1.00  0.00           C  
ATOM   3250  OD1 ASP A1689      -3.934 -24.390  68.456  1.00  0.00           O  
ATOM   3251  OD2 ASP A1689      -3.692 -25.233  66.393  1.00  0.00           O  
ATOM   3252  N   GLY A1690      -2.873 -20.472  64.557  1.00  0.00           N  
ATOM   3253  CA  GLY A1690      -2.996 -19.824  63.268  1.00  0.00           C  
ATOM   3254  C   GLY A1690      -4.374 -19.226  63.016  1.00  0.00           C  
ATOM   3255  O   GLY A1690      -4.557 -18.708  61.910  1.00  0.00           O  
ATOM   3256  N   VAL A1691      -5.265 -19.165  64.022  1.00  0.00           N  
ATOM   3257  CA  VAL A1691      -6.604 -18.625  63.761  1.00  0.00           C  
ATOM   3258  C   VAL A1691      -6.790 -17.181  64.149  1.00  0.00           C  
ATOM   3259  O   VAL A1691      -6.582 -16.792  65.301  1.00  0.00           O  
ATOM   3260  CB  VAL A1691      -7.678 -19.518  64.435  1.00  0.00           C  
ATOM   3261  CG1 VAL A1691      -9.069 -19.010  64.064  1.00  0.00           C  
ATOM   3262  CG2 VAL A1691      -7.509 -20.965  63.966  1.00  0.00           C  
ATOM   3263  N   LEU A1692      -7.317 -16.347  63.246  1.00  0.00           N  
ATOM   3264  CA  LEU A1692      -7.537 -14.928  63.464  1.00  0.00           C  
ATOM   3265  C   LEU A1692      -8.872 -14.728  64.198  1.00  0.00           C  
ATOM   3266  O   LEU A1692      -9.759 -15.576  64.082  1.00  0.00           O  
ATOM   3267  CB  LEU A1692      -7.596 -14.151  62.122  1.00  0.00           C  
ATOM   3268  CG  LEU A1692      -6.338 -14.226  61.240  1.00  0.00           C  
ATOM   3269  CD1 LEU A1692      -6.609 -13.662  59.851  1.00  0.00           C  
ATOM   3270  CD2 LEU A1692      -5.178 -13.450  61.878  1.00  0.00           C  
ATOM   3271  N   ALA A1695      -8.980 -13.677  64.973  1.00  0.00           N  
ATOM   3272  CA  ALA A1695     -10.180 -13.383  65.755  1.00  0.00           C  
ATOM   3273  C   ALA A1695     -11.467 -13.427  64.936  1.00  0.00           C  
ATOM   3274  O   ALA A1695     -11.465 -13.033  63.770  1.00  0.00           O  
ATOM   3275  CB  ALA A1695     -10.035 -11.961  66.309  1.00  0.00           C  
ATOM   3276  N   SER A1698     -12.600 -13.549  65.626  1.00  0.00           N  
ATOM   3277  CA  SER A1698     -13.914 -13.575  64.984  1.00  0.00           C  
ATOM   3278  C   SER A1698     -14.475 -12.209  64.641  1.00  0.00           C  
ATOM   3279  O   SER A1698     -15.424 -12.138  63.838  1.00  0.00           O  
ATOM   3280  CB  SER A1698     -14.878 -14.310  65.936  1.00  0.00           C  
ATOM   3281  OG  SER A1698     -14.767 -15.691  65.593  1.00  0.00           O  
ATOM   3282  N   GLU A1713     -13.914 -11.152  65.219  1.00  0.00           N  
ATOM   3283  CA  GLU A1713     -14.307  -9.785  64.848  1.00  0.00           C  
ATOM   3284  C   GLU A1713     -13.127  -8.823  64.742  1.00  0.00           C  
ATOM   3285  O   GLU A1713     -12.114  -9.041  65.417  1.00  0.00           O  
ATOM   3286  CB  GLU A1713     -15.261  -9.229  65.924  1.00  0.00           C  
ATOM   3287  CG  GLU A1713     -16.568  -9.989  66.106  1.00  0.00           C  
ATOM   3288  CD  GLU A1713     -16.562 -11.131  67.093  1.00  0.00           C  
ATOM   3289  OE1 GLU A1713     -17.433 -12.032  67.046  1.00  0.00           O  
ATOM   3290  OE2 GLU A1713     -15.678 -11.185  67.980  1.00  0.00           O  
ATOM   3291  N   LEU A1714     -13.254  -7.712  63.997  1.00  0.00           N  
ATOM   3292  CA  LEU A1714     -12.238  -6.667  63.985  1.00  0.00           C  
ATOM   3293  C   LEU A1714     -12.120  -5.975  65.340  1.00  0.00           C  
ATOM   3294  O   LEU A1714     -13.143  -5.469  65.830  1.00  0.00           O  
ATOM   3295  CB  LEU A1714     -12.608  -5.598  62.945  1.00  0.00           C  
ATOM   3296  CG  LEU A1714     -12.561  -5.974  61.472  1.00  0.00           C  
ATOM   3297  CD1 LEU A1714     -13.096  -4.840  60.602  1.00  0.00           C  
ATOM   3298  CD2 LEU A1714     -11.092  -6.172  61.036  1.00  0.00           C  
ATOM   3299  N   ALA A1715     -10.940  -5.789  65.911  1.00  0.00           N  
ATOM   3300  CA  ALA A1715     -10.800  -5.052  67.164  1.00  0.00           C  
ATOM   3301  C   ALA A1715     -11.168  -3.583  67.001  1.00  0.00           C  
ATOM   3302  O   ALA A1715     -11.621  -2.988  67.977  1.00  0.00           O  
ATOM   3303  CB  ALA A1715      -9.369  -5.081  67.713  1.00  0.00           C  
ATOM   3304  N   ASP A1716     -10.858  -2.994  65.844  1.00  0.00           N  
ATOM   3305  CA  ASP A1716     -11.127  -1.578  65.614  1.00  0.00           C  
ATOM   3306  C   ASP A1716     -11.735  -1.367  64.227  1.00  0.00           C  
ATOM   3307  O   ASP A1716     -11.056  -1.042  63.254  1.00  0.00           O  
ATOM   3308  CB  ASP A1716      -9.831  -0.775  65.750  1.00  0.00           C  
ATOM   3309  CG  ASP A1716     -10.041   0.722  65.824  1.00  0.00           C  
ATOM   3310  OD1 ASP A1716      -9.156   1.410  66.375  1.00  0.00           O  
ATOM   3311  OD2 ASP A1716     -11.040   1.248  65.330  1.00  0.00           O  
ATOM   3312  N   PRO A1717     -13.037  -1.606  64.112  1.00  0.00           N  
ATOM   3313  CA  PRO A1717     -13.755  -1.495  62.867  1.00  0.00           C  
ATOM   3314  C   PRO A1717     -13.618  -0.123  62.232  1.00  0.00           C  
ATOM   3315  O   PRO A1717     -13.549  -0.042  60.993  1.00  0.00           O  
ATOM   3316  CB  PRO A1717     -15.221  -1.776  63.228  1.00  0.00           C  
ATOM   3317  CG  PRO A1717     -15.187  -2.428  64.556  1.00  0.00           C  
ATOM   3318  CD  PRO A1717     -13.909  -2.051  65.247  1.00  0.00           C  
ATOM   3319  N   GLN A1718     -13.544   0.933  63.050  1.00  0.00           N  
ATOM   3320  CA  GLN A1718     -13.409   2.278  62.496  1.00  0.00           C  
ATOM   3321  C   GLN A1718     -12.070   2.445  61.774  1.00  0.00           C  
ATOM   3322  O   GLN A1718     -11.985   3.201  60.808  1.00  0.00           O  
ATOM   3323  CB  GLN A1718     -13.407   3.428  63.521  1.00  0.00           C  
ATOM   3324  CG  GLN A1718     -14.757   3.964  63.944  1.00  0.00           C  
ATOM   3325  CD  GLN A1718     -14.597   5.037  65.013  1.00  0.00           C  
ATOM   3326  OE1 GLN A1718     -14.218   4.679  66.137  1.00  0.00           O  
ATOM   3327  NE2 GLN A1718     -14.835   6.302  64.704  1.00  0.00           N  
ATOM   3328  N   LEU A1719     -11.022   1.971  62.449  1.00  0.00           N  
ATOM   3329  CA  LEU A1719      -9.689   2.090  61.855  1.00  0.00           C  
ATOM   3330  C   LEU A1719      -9.681   1.334  60.534  1.00  0.00           C  
ATOM   3331  O   LEU A1719      -9.117   1.832  59.548  1.00  0.00           O  
ATOM   3332  CB  LEU A1719      -8.622   1.515  62.814  1.00  0.00           C  
ATOM   3333  CG  LEU A1719      -7.182   1.585  62.257  1.00  0.00           C  
ATOM   3334  CD1 LEU A1719      -6.803   2.992  61.837  1.00  0.00           C  
ATOM   3335  CD2 LEU A1719      -6.216   1.087  63.328  1.00  0.00           C  
ATOM   3336  N   TYR A1720     -10.287   0.144  60.497  1.00  0.00           N  
ATOM   3337  CA  TYR A1720     -10.334  -0.661  59.271  1.00  0.00           C  
ATOM   3338  C   TYR A1720     -11.032   0.088  58.147  1.00  0.00           C  
ATOM   3339  O   TYR A1720     -10.686   0.029  56.967  1.00  0.00           O  
ATOM   3340  CB  TYR A1720     -11.069  -2.001  59.509  1.00  0.00           C  
ATOM   3341  CG  TYR A1720     -10.838  -2.975  58.371  1.00  0.00           C  
ATOM   3342  CD1 TYR A1720      -9.627  -3.648  58.263  1.00  0.00           C  
ATOM   3343  CD2 TYR A1720     -11.803  -3.205  57.408  1.00  0.00           C  
ATOM   3344  CE1 TYR A1720      -9.383  -4.523  57.214  1.00  0.00           C  
ATOM   3345  CE2 TYR A1720     -11.577  -4.089  56.364  1.00  0.00           C  
ATOM   3346  CZ  TYR A1720     -10.360  -4.723  56.259  1.00  0.00           C  
ATOM   3347  OH  TYR A1720     -10.158  -5.583  55.211  1.00  0.00           O  
ATOM   3348  N   LYS A1721     -12.147   0.752  58.470  1.00  0.00           N  
ATOM   3349  CA  LYS A1721     -12.891   1.537  57.493  1.00  0.00           C  
ATOM   3350  C   LYS A1721     -12.068   2.684  56.925  1.00  0.00           C  
ATOM   3351  O   LYS A1721     -12.128   3.003  55.732  1.00  0.00           O  
ATOM   3352  CB  LYS A1721     -14.186   2.099  58.120  1.00  0.00           C  
ATOM   3353  CG  LYS A1721     -15.089   2.643  57.011  1.00  0.00           C  
ATOM   3354  CD  LYS A1721     -16.436   3.093  57.551  1.00  0.00           C  
ATOM   3355  CE  LYS A1721     -17.200   3.900  56.493  1.00  0.00           C  
ATOM   3356  NZ  LYS A1721     -17.524   3.064  55.306  1.00  0.00           N  
ATOM   3357  N   THR A1722     -11.194   3.267  57.748  1.00  0.00           N  
ATOM   3358  CA  THR A1722     -10.282   4.305  57.279  1.00  0.00           C  
ATOM   3359  C   THR A1722      -9.402   3.737  56.143  1.00  0.00           C  
ATOM   3360  O   THR A1722      -9.146   4.418  55.138  1.00  0.00           O  
ATOM   3361  CB  THR A1722      -9.403   4.902  58.381  1.00  0.00           C  
ATOM   3362  OG1 THR A1722     -10.210   5.574  59.358  1.00  0.00           O  
ATOM   3363  CG2 THR A1722      -8.420   5.938  57.817  1.00  0.00           C  
ATOM   3364  N   PHE A1723      -8.935   2.523  56.322  1.00  0.00           N  
ATOM   3365  CA  PHE A1723      -8.107   1.858  55.314  1.00  0.00           C  
ATOM   3366  C   PHE A1723      -8.873   1.503  54.058  1.00  0.00           C  
ATOM   3367  O   PHE A1723      -8.365   1.727  52.950  1.00  0.00           O  
ATOM   3368  CB  PHE A1723      -7.483   0.600  55.912  1.00  0.00           C  
ATOM   3369  CG  PHE A1723      -6.232   0.880  56.701  1.00  0.00           C  
ATOM   3370  CD1 PHE A1723      -5.035   0.282  56.330  1.00  0.00           C  
ATOM   3371  CD2 PHE A1723      -6.269   1.716  57.803  1.00  0.00           C  
ATOM   3372  CE1 PHE A1723      -3.883   0.523  57.068  1.00  0.00           C  
ATOM   3373  CE2 PHE A1723      -5.120   1.977  58.536  1.00  0.00           C  
ATOM   3374  CZ  PHE A1723      -3.945   1.380  58.148  1.00  0.00           C  
ATOM   3375  N   THR A1724     -10.084   0.950  54.197  1.00  0.00           N  
ATOM   3376  CA  THR A1724     -10.841   0.591  52.984  1.00  0.00           C  
ATOM   3377  C   THR A1724     -11.400   1.834  52.299  1.00  0.00           C  
ATOM   3378  O   THR A1724     -11.482   1.806  51.066  1.00  0.00           O  
ATOM   3379  CB  THR A1724     -11.987  -0.405  53.248  1.00  0.00           C  
ATOM   3380  OG1 THR A1724     -12.855   0.159  54.233  1.00  0.00           O  
ATOM   3381  CG2 THR A1724     -11.452  -1.734  53.740  1.00  0.00           C  
ATOM   3382  N   ASP A1725     -11.612   2.932  53.014  1.00  0.00           N  
ATOM   3383  CA  ASP A1725     -12.077   4.170  52.409  1.00  0.00           C  
ATOM   3384  C   ASP A1725     -11.017   4.811  51.505  1.00  0.00           C  
ATOM   3385  O   ASP A1725     -11.333   5.683  50.681  1.00  0.00           O  
ATOM   3386  CB  ASP A1725     -12.470   5.232  53.452  1.00  0.00           C  
ATOM   3387  CG  ASP A1725     -13.834   4.975  54.084  1.00  0.00           C  
ATOM   3388  OD1 ASP A1725     -14.140   5.614  55.106  1.00  0.00           O  
ATOM   3389  OD2 ASP A1725     -14.604   4.144  53.588  1.00  0.00           O  
ATOM   3390  N   ALA A1726      -9.745   4.493  51.742  1.00  0.00           N  
ATOM   3391  CA  ALA A1726      -8.688   5.095  50.919  1.00  0.00           C  
ATOM   3392  C   ALA A1726      -8.598   4.437  49.547  1.00  0.00           C  
ATOM   3393  O   ALA A1726      -7.813   4.914  48.696  1.00  0.00           O  
ATOM   3394  CB  ALA A1726      -7.332   4.982  51.620  1.00  0.00           C  
ATOM   3395  N   ALA A1727      -9.340   3.344  49.337  1.00  0.00           N  
ATOM   3396  CA  ALA A1727      -9.169   2.625  48.064  1.00  0.00           C  
ATOM   3397  C   ALA A1727      -9.392   3.512  46.840  1.00  0.00           C  
ATOM   3398  O   ALA A1727      -8.616   3.483  45.892  1.00  0.00           O  
ATOM   3399  CB  ALA A1727     -10.007   1.375  47.972  1.00  0.00           C  
ATOM   3400  N   GLU A1728     -10.394   4.372  46.886  1.00  0.00           N  
ATOM   3401  CA  GLU A1728     -10.706   5.223  45.732  1.00  0.00           C  
ATOM   3402  C   GLU A1728      -9.559   6.132  45.339  1.00  0.00           C  
ATOM   3403  O   GLU A1728      -9.191   6.188  44.157  1.00  0.00           O  
ATOM   3404  CB  GLU A1728     -11.949   6.013  46.140  1.00  0.00           C  
ATOM   3405  CG  GLU A1728     -12.239   7.342  45.469  1.00  0.00           C  
ATOM   3406  CD  GLU A1728     -13.456   7.919  46.213  1.00  0.00           C  
ATOM   3407  OE1 GLU A1728     -14.580   7.588  45.786  1.00  0.00           O  
ATOM   3408  OE2 GLU A1728     -13.247   8.649  47.206  1.00  0.00           O  
ATOM   3409  N   VAL A1729      -9.017   6.884  46.289  1.00  0.00           N  
ATOM   3410  CA  VAL A1729      -7.928   7.811  45.975  1.00  0.00           C  
ATOM   3411  C   VAL A1729      -6.668   7.071  45.528  1.00  0.00           C  
ATOM   3412  O   VAL A1729      -5.970   7.531  44.613  1.00  0.00           O  
ATOM   3413  CB  VAL A1729      -7.567   8.749  47.145  1.00  0.00           C  
ATOM   3414  CG1 VAL A1729      -7.212   7.982  48.411  1.00  0.00           C  
ATOM   3415  CG2 VAL A1729      -6.381   9.656  46.793  1.00  0.00           C  
ATOM   3416  N   ILE A1730      -6.388   5.937  46.137  1.00  0.00           N  
ATOM   3417  CA  ILE A1730      -5.194   5.172  45.761  1.00  0.00           C  
ATOM   3418  C   ILE A1730      -5.330   4.606  44.351  1.00  0.00           C  
ATOM   3419  O   ILE A1730      -4.420   4.681  43.513  1.00  0.00           O  
ATOM   3420  CB  ILE A1730      -4.929   4.086  46.831  1.00  0.00           C  
ATOM   3421  CG1 ILE A1730      -4.503   4.771  48.135  1.00  0.00           C  
ATOM   3422  CG2 ILE A1730      -3.879   3.107  46.339  1.00  0.00           C  
ATOM   3423  CD1 ILE A1730      -4.169   3.837  49.295  1.00  0.00           C  
ATOM   3424  N   GLY A1731      -6.484   3.984  44.071  1.00  0.00           N  
ATOM   3425  CA  GLY A1731      -6.699   3.432  42.732  1.00  0.00           C  
ATOM   3426  C   GLY A1731      -6.689   4.560  41.702  1.00  0.00           C  
ATOM   3427  O   GLY A1731      -6.185   4.359  40.589  1.00  0.00           O  
ATOM   3428  N   GLU A1732      -7.221   5.731  42.027  1.00  0.00           N  
ATOM   3429  CA  GLU A1732      -7.171   6.856  41.086  1.00  0.00           C  
ATOM   3430  C   GLU A1732      -5.712   7.261  40.801  1.00  0.00           C  
ATOM   3431  O   GLU A1732      -5.406   7.685  39.675  1.00  0.00           O  
ATOM   3432  CB  GLU A1732      -7.961   8.068  41.567  1.00  0.00           C  
ATOM   3433  CG  GLU A1732      -9.452   7.732  41.619  1.00  0.00           C  
ATOM   3434  CD  GLU A1732     -10.344   8.532  42.533  1.00  0.00           C  
ATOM   3435  OE1 GLU A1732     -11.479   8.857  42.099  1.00  0.00           O  
ATOM   3436  OE2 GLU A1732      -9.990   8.855  43.693  1.00  0.00           O  
ATOM   3437  N   ALA A1733      -4.860   7.133  41.790  1.00  0.00           N  
ATOM   3438  CA  ALA A1733      -3.445   7.499  41.633  1.00  0.00           C  
ATOM   3439  C   ALA A1733      -2.737   6.450  40.774  1.00  0.00           C  
ATOM   3440  O   ALA A1733      -1.973   6.838  39.901  1.00  0.00           O  
ATOM   3441  CB  ALA A1733      -2.786   7.655  42.982  1.00  0.00           C  
ATOM   3442  N   TRP A1734      -3.040   5.161  40.958  1.00  0.00           N  
ATOM   3443  CA  TRP A1734      -2.425   4.159  40.082  1.00  0.00           C  
ATOM   3444  C   TRP A1734      -2.898   4.441  38.646  1.00  0.00           C  
ATOM   3445  O   TRP A1734      -2.133   4.422  37.677  1.00  0.00           O  
ATOM   3446  CB  TRP A1734      -2.809   2.721  40.411  1.00  0.00           C  
ATOM   3447  CG  TRP A1734      -2.230   2.162  41.673  1.00  0.00           C  
ATOM   3448  CD1 TRP A1734      -2.869   1.434  42.649  1.00  0.00           C  
ATOM   3449  CD2 TRP A1734      -0.865   2.288  42.110  1.00  0.00           C  
ATOM   3450  NE1 TRP A1734      -1.983   1.088  43.636  1.00  0.00           N  
ATOM   3451  CE2 TRP A1734      -0.750   1.621  43.337  1.00  0.00           C  
ATOM   3452  CE3 TRP A1734       0.259   2.922  41.562  1.00  0.00           C  
ATOM   3453  CZ2 TRP A1734       0.460   1.555  44.053  1.00  0.00           C  
ATOM   3454  CZ3 TRP A1734       1.460   2.863  42.259  1.00  0.00           C  
ATOM   3455  CH2 TRP A1734       1.529   2.193  43.496  1.00  0.00           C  
ATOM   3456  N   GLU A1735      -4.204   4.705  38.558  1.00  0.00           N  
ATOM   3457  CA  GLU A1735      -4.785   4.870  37.222  1.00  0.00           C  
ATOM   3458  C   GLU A1735      -4.234   6.079  36.488  1.00  0.00           C  
ATOM   3459  O   GLU A1735      -3.977   5.971  35.283  1.00  0.00           O  
ATOM   3460  CB  GLU A1735      -6.310   4.920  37.372  1.00  0.00           C  
ATOM   3461  CG  GLU A1735      -6.925   5.606  36.146  1.00  0.00           C  
ATOM   3462  CD  GLU A1735      -7.948   4.660  35.557  1.00  0.00           C  
ATOM   3463  OE1 GLU A1735      -9.139   4.818  35.901  1.00  0.00           O  
ATOM   3464  OE2 GLU A1735      -7.476   3.809  34.787  1.00  0.00           O  
ATOM   3465  N   SER A1736      -4.018   7.189  37.185  1.00  0.00           N  
ATOM   3466  CA  SER A1736      -3.493   8.402  36.555  1.00  0.00           C  
ATOM   3467  C   SER A1736      -1.963   8.399  36.458  1.00  0.00           C  
ATOM   3468  O   SER A1736      -1.371   9.386  36.023  1.00  0.00           O  
ATOM   3469  CB  SER A1736      -3.986   9.616  37.359  1.00  0.00           C  
ATOM   3470  OG  SER A1736      -3.391   9.638  38.655  1.00  0.00           O  
ATOM   3471  N   ARG A1739      -1.331   7.287  36.812  1.00  0.00           N  
ATOM   3472  CA  ARG A1739       0.117   7.137  36.777  1.00  0.00           C  
ATOM   3473  C   ARG A1739       0.835   8.026  37.779  1.00  0.00           C  
ATOM   3474  O   ARG A1739       2.037   8.282  37.687  1.00  0.00           O  
ATOM   3475  CB  ARG A1739       0.638   7.372  35.334  1.00  0.00           C  
ATOM   3476  CG  ARG A1739       0.026   6.331  34.410  1.00  0.00           C  
ATOM   3477  CD  ARG A1739       0.535   6.448  32.983  1.00  0.00           C  
ATOM   3478  NE  ARG A1739       0.530   7.818  32.609  1.00  0.00           N  
ATOM   3479  CZ  ARG A1739      -0.006   8.952  32.329  1.00  0.00           C  
ATOM   3480  NH1 ARG A1739       0.905   9.906  32.069  1.00  0.00           N  
ATOM   3481  NH2 ARG A1739      -1.293   9.234  32.262  1.00  0.00           N  
ATOM   3482  N   GLU A1740       0.089   8.522  38.784  1.00  0.00           N  
ATOM   3483  CA  GLU A1740       0.725   9.300  39.854  1.00  0.00           C  
ATOM   3484  C   GLU A1740       1.192   8.308  40.934  1.00  0.00           C  
ATOM   3485  O   GLU A1740       0.650   8.231  42.039  1.00  0.00           O  
ATOM   3486  CB  GLU A1740      -0.234  10.314  40.453  1.00  0.00           C  
ATOM   3487  CG  GLU A1740      -0.690  11.409  39.523  1.00  0.00           C  
ATOM   3488  CD  GLU A1740       0.372  12.349  39.019  1.00  0.00           C  
ATOM   3489  OE1 GLU A1740       1.557  12.246  39.401  1.00  0.00           O  
ATOM   3490  OE2 GLU A1740       0.001  13.230  38.199  1.00  0.00           O  
ATOM   3491  N   PHE A1741       2.168   7.489  40.537  1.00  0.00           N  
ATOM   3492  CA  PHE A1741       2.654   6.408  41.382  1.00  0.00           C  
ATOM   3493  C   PHE A1741       3.221   6.914  42.697  1.00  0.00           C  
ATOM   3494  O   PHE A1741       3.042   6.284  43.733  1.00  0.00           O  
ATOM   3495  CB  PHE A1741       3.732   5.624  40.610  1.00  0.00           C  
ATOM   3496  CG  PHE A1741       3.174   4.796  39.481  1.00  0.00           C  
ATOM   3497  CD1 PHE A1741       4.041   3.931  38.809  1.00  0.00           C  
ATOM   3498  CD2 PHE A1741       1.845   4.876  39.067  1.00  0.00           C  
ATOM   3499  CE1 PHE A1741       3.585   3.146  37.775  1.00  0.00           C  
ATOM   3500  CE2 PHE A1741       1.397   4.084  38.021  1.00  0.00           C  
ATOM   3501  CZ  PHE A1741       2.264   3.219  37.379  1.00  0.00           C  
ATOM   3502  N   GLY A1742       3.929   8.026  42.608  1.00  0.00           N  
ATOM   3503  CA  GLY A1742       4.561   8.581  43.813  1.00  0.00           C  
ATOM   3504  C   GLY A1742       3.456   8.915  44.823  1.00  0.00           C  
ATOM   3505  O   GLY A1742       3.618   8.657  46.010  1.00  0.00           O  
ATOM   3506  N   LYS A1743       2.355   9.469  44.332  1.00  0.00           N  
ATOM   3507  CA  LYS A1743       1.244   9.839  45.202  1.00  0.00           C  
ATOM   3508  C   LYS A1743       0.618   8.601  45.841  1.00  0.00           C  
ATOM   3509  O   LYS A1743       0.268   8.634  47.020  1.00  0.00           O  
ATOM   3510  CB  LYS A1743       0.143  10.587  44.447  1.00  0.00           C  
ATOM   3511  CG  LYS A1743      -0.976  11.069  45.381  1.00  0.00           C  
ATOM   3512  CD  LYS A1743      -0.427  12.188  46.266  1.00  0.00           C  
ATOM   3513  CE  LYS A1743      -1.123  12.272  47.614  1.00  0.00           C  
ATOM   3514  NZ  LYS A1743      -0.534  11.292  48.573  1.00  0.00           N  
ATOM   3515  N   ALA A1744       0.465   7.529  45.061  1.00  0.00           N  
ATOM   3516  CA  ALA A1744      -0.138   6.317  45.577  1.00  0.00           C  
ATOM   3517  C   ALA A1744       0.728   5.764  46.710  1.00  0.00           C  
ATOM   3518  O   ALA A1744       0.183   5.362  47.751  1.00  0.00           O  
ATOM   3519  CB  ALA A1744      -0.346   5.258  44.494  1.00  0.00           C  
ATOM   3520  N   VAL A1745       2.027   5.637  46.468  1.00  0.00           N  
ATOM   3521  CA  VAL A1745       2.935   5.115  47.496  1.00  0.00           C  
ATOM   3522  C   VAL A1745       2.886   5.998  48.731  1.00  0.00           C  
ATOM   3523  O   VAL A1745       2.885   5.455  49.865  1.00  0.00           O  
ATOM   3524  CB  VAL A1745       4.383   5.005  46.938  1.00  0.00           C  
ATOM   3525  CG1 VAL A1745       5.405   4.692  48.024  1.00  0.00           C  
ATOM   3526  CG2 VAL A1745       4.473   3.916  45.871  1.00  0.00           C  
ATOM   3527  N   ARG A1746       2.835   7.328  48.588  1.00  0.00           N  
ATOM   3528  CA  ARG A1746       2.748   8.196  49.750  1.00  0.00           C  
ATOM   3529  C   ARG A1746       1.456   7.941  50.555  1.00  0.00           C  
ATOM   3530  O   ARG A1746       1.543   7.813  51.774  1.00  0.00           O  
ATOM   3531  CB  ARG A1746       2.829   9.691  49.390  1.00  0.00           C  
ATOM   3532  CG  ARG A1746       4.250  10.194  49.155  1.00  0.00           C  
ATOM   3533  CD  ARG A1746       4.313  11.711  49.000  1.00  0.00           C  
ATOM   3534  NE  ARG A1746       3.682  12.136  47.743  1.00  0.00           N  
ATOM   3535  CZ  ARG A1746       4.319  12.127  46.572  1.00  0.00           C  
ATOM   3536  NH1 ARG A1746       5.586  11.729  46.460  1.00  0.00           N  
ATOM   3537  NH2 ARG A1746       3.667  12.523  45.493  1.00  0.00           N  
ATOM   3538  N   GLU A1747       0.336   7.726  49.885  1.00  0.00           N  
ATOM   3539  CA  GLU A1747      -0.907   7.404  50.617  1.00  0.00           C  
ATOM   3540  C   GLU A1747      -0.809   6.050  51.323  1.00  0.00           C  
ATOM   3541  O   GLU A1747      -1.358   5.886  52.415  1.00  0.00           O  
ATOM   3542  CB  GLU A1747      -2.094   7.378  49.636  1.00  0.00           C  
ATOM   3543  CG  GLU A1747      -2.254   8.729  48.942  1.00  0.00           C  
ATOM   3544  CD  GLU A1747      -3.382   9.585  49.479  1.00  0.00           C  
ATOM   3545  OE1 GLU A1747      -3.162  10.664  50.057  1.00  0.00           O  
ATOM   3546  OE2 GLU A1747      -4.561   9.200  49.327  1.00  0.00           O  
ATOM   3547  N   ILE A1748      -0.203   5.082  50.647  1.00  0.00           N  
ATOM   3548  CA  ILE A1748      -0.078   3.726  51.179  1.00  0.00           C  
ATOM   3549  C   ILE A1748       0.842   3.725  52.400  1.00  0.00           C  
ATOM   3550  O   ILE A1748       0.481   3.121  53.415  1.00  0.00           O  
ATOM   3551  CB  ILE A1748       0.409   2.708  50.133  1.00  0.00           C  
ATOM   3552  CG1 ILE A1748      -0.664   2.504  49.061  1.00  0.00           C  
ATOM   3553  CG2 ILE A1748       0.810   1.374  50.758  1.00  0.00           C  
ATOM   3554  CD1 ILE A1748      -0.095   1.890  47.768  1.00  0.00           C  
ATOM   3555  N   MET A1749       1.927   4.487  52.331  1.00  0.00           N  
ATOM   3556  CA  MET A1749       2.851   4.537  53.467  1.00  0.00           C  
ATOM   3557  C   MET A1749       2.267   5.367  54.611  1.00  0.00           C  
ATOM   3558  O   MET A1749       2.564   5.079  55.777  1.00  0.00           O  
ATOM   3559  CB  MET A1749       4.216   5.008  52.988  1.00  0.00           C  
ATOM   3560  CG  MET A1749       4.912   3.992  52.058  1.00  0.00           C  
ATOM   3561  SD  MET A1749       5.216   2.411  52.866  1.00  0.00           S  
ATOM   3562  CE  MET A1749       5.215   1.283  51.489  1.00  0.00           C  
ATOM   3563  N   ALA A1750       1.404   6.345  54.333  1.00  0.00           N  
ATOM   3564  CA  ALA A1750       0.764   7.069  55.451  1.00  0.00           C  
ATOM   3565  C   ALA A1750      -0.213   6.121  56.161  1.00  0.00           C  
ATOM   3566  O   ALA A1750      -0.298   6.111  57.397  1.00  0.00           O  
ATOM   3567  CB  ALA A1750       0.132   8.363  54.979  1.00  0.00           C  
ATOM   3568  N   LEU A1751      -0.903   5.259  55.432  1.00  0.00           N  
ATOM   3569  CA  LEU A1751      -1.733   4.241  56.064  1.00  0.00           C  
ATOM   3570  C   LEU A1751      -0.830   3.287  56.862  1.00  0.00           C  
ATOM   3571  O   LEU A1751      -1.207   2.959  57.990  1.00  0.00           O  
ATOM   3572  CB  LEU A1751      -2.607   3.442  55.096  1.00  0.00           C  
ATOM   3573  CG  LEU A1751      -3.689   4.234  54.360  1.00  0.00           C  
ATOM   3574  CD1 LEU A1751      -4.272   3.364  53.258  1.00  0.00           C  
ATOM   3575  CD2 LEU A1751      -4.769   4.691  55.345  1.00  0.00           C  
ATOM   3576  N   ALA A1752       0.299   2.863  56.282  1.00  0.00           N  
ATOM   3577  CA  ALA A1752       1.185   1.959  57.035  1.00  0.00           C  
ATOM   3578  C   ALA A1752       1.648   2.586  58.345  1.00  0.00           C  
ATOM   3579  O   ALA A1752       1.702   1.878  59.360  1.00  0.00           O  
ATOM   3580  CB  ALA A1752       2.359   1.560  56.145  1.00  0.00           C  
ATOM   3581  N   ASP A1753       1.923   3.889  58.350  1.00  0.00           N  
ATOM   3582  CA  ASP A1753       2.285   4.590  59.586  1.00  0.00           C  
ATOM   3583  C   ASP A1753       1.136   4.518  60.596  1.00  0.00           C  
ATOM   3584  O   ASP A1753       1.365   4.289  61.798  1.00  0.00           O  
ATOM   3585  CB  ASP A1753       2.615   6.069  59.337  1.00  0.00           C  
ATOM   3586  CG  ASP A1753       3.921   6.276  58.580  1.00  0.00           C  
ATOM   3587  OD1 ASP A1753       4.040   7.360  57.976  1.00  0.00           O  
ATOM   3588  OD2 ASP A1753       4.794   5.390  58.592  1.00  0.00           O  
ATOM   3589  N   LEU A1754      -0.096   4.767  60.151  1.00  0.00           N  
ATOM   3590  CA  LEU A1754      -1.245   4.634  61.059  1.00  0.00           C  
ATOM   3591  C   LEU A1754      -1.386   3.232  61.633  1.00  0.00           C  
ATOM   3592  O   LEU A1754      -1.779   3.073  62.811  1.00  0.00           O  
ATOM   3593  CB  LEU A1754      -2.542   4.977  60.329  1.00  0.00           C  
ATOM   3594  CG  LEU A1754      -3.747   5.444  61.136  1.00  0.00           C  
ATOM   3595  CD1 LEU A1754      -3.375   6.624  62.029  1.00  0.00           C  
ATOM   3596  CD2 LEU A1754      -4.878   5.823  60.187  1.00  0.00           C  
ATOM   3597  N   ALA A1755      -1.232   2.192  60.815  1.00  0.00           N  
ATOM   3598  CA  ALA A1755      -1.345   0.810  61.278  1.00  0.00           C  
ATOM   3599  C   ALA A1755      -0.251   0.477  62.296  1.00  0.00           C  
ATOM   3600  O   ALA A1755      -0.539  -0.175  63.304  1.00  0.00           O  
ATOM   3601  CB  ALA A1755      -1.186  -0.203  60.145  1.00  0.00           C  
ATOM   3602  N   ASN A1756       0.937   1.022  62.080  1.00  0.00           N  
ATOM   3603  CA  ASN A1756       2.034   0.784  63.031  1.00  0.00           C  
ATOM   3604  C   ASN A1756       1.819   1.566  64.312  1.00  0.00           C  
ATOM   3605  O   ASN A1756       2.106   1.058  65.402  1.00  0.00           O  
ATOM   3606  CB  ASN A1756       3.410   0.955  62.378  1.00  0.00           C  
ATOM   3607  CG  ASN A1756       3.740  -0.279  61.548  1.00  0.00           C  
ATOM   3608  OD1 ASN A1756       3.974  -1.352  62.108  1.00  0.00           O  
ATOM   3609  ND2 ASN A1756       3.756  -0.182  60.218  1.00  0.00           N  
ATOM   3610  N   ARG A1757       1.201   2.729  64.230  1.00  0.00           N  
ATOM   3611  CA  ARG A1757       0.815   3.485  65.424  1.00  0.00           C  
ATOM   3612  C   ARG A1757      -0.230   2.700  66.208  1.00  0.00           C  
ATOM   3613  O   ARG A1757      -0.205   2.621  67.450  1.00  0.00           O  
ATOM   3614  CB  ARG A1757       0.234   4.831  64.983  1.00  0.00           C  
ATOM   3615  CG  ARG A1757      -0.274   5.729  66.108  1.00  0.00           C  
ATOM   3616  CD  ARG A1757      -1.669   6.249  65.704  1.00  0.00           C  
ATOM   3617  NE  ARG A1757      -2.513   5.095  65.399  1.00  0.00           N  
ATOM   3618  CZ  ARG A1757      -3.622   4.974  64.701  1.00  0.00           C  
ATOM   3619  NH1 ARG A1757      -4.206   6.002  64.105  1.00  0.00           N  
ATOM   3620  NH2 ARG A1757      -4.196   3.781  64.580  1.00  0.00           N  
ATOM   3621  N   TYR A1758      -1.225   2.166  65.496  1.00  0.00           N  
ATOM   3622  CA  TYR A1758      -2.238   1.332  66.124  1.00  0.00           C  
ATOM   3623  C   TYR A1758      -1.585   0.232  66.945  1.00  0.00           C  
ATOM   3624  O   TYR A1758      -1.889   0.034  68.132  1.00  0.00           O  
ATOM   3625  CB  TYR A1758      -3.269   0.775  65.108  1.00  0.00           C  
ATOM   3626  CG  TYR A1758      -4.069  -0.319  65.776  1.00  0.00           C  
ATOM   3627  CD1 TYR A1758      -5.186  -0.032  66.574  1.00  0.00           C  
ATOM   3628  CD2 TYR A1758      -3.690  -1.643  65.612  1.00  0.00           C  
ATOM   3629  CE1 TYR A1758      -5.886  -1.057  67.184  1.00  0.00           C  
ATOM   3630  CE2 TYR A1758      -4.388  -2.663  66.228  1.00  0.00           C  
ATOM   3631  CZ  TYR A1758      -5.488  -2.356  67.007  1.00  0.00           C  
ATOM   3632  OH  TYR A1758      -6.145  -3.424  67.588  1.00  0.00           O  
ATOM   3633  N   VAL A1760      -0.711  -0.556  66.303  1.00  0.00           N  
ATOM   3634  CA  VAL A1760      -0.053  -1.647  67.026  1.00  0.00           C  
ATOM   3635  C   VAL A1760       0.716  -1.103  68.214  1.00  0.00           C  
ATOM   3636  O   VAL A1760       0.725  -1.727  69.290  1.00  0.00           O  
ATOM   3637  CB  VAL A1760       0.817  -2.493  66.081  1.00  0.00           C  
ATOM   3638  CG1 VAL A1760       1.495  -3.608  66.878  1.00  0.00           C  
ATOM   3639  CG2 VAL A1760      -0.045  -3.094  64.970  1.00  0.00           C  
ATOM   3640  N   ASP A1761       1.493  -0.045  68.031  1.00  0.00           N  
ATOM   3641  CA  ASP A1761       2.220   0.557  69.149  1.00  0.00           C  
ATOM   3642  C   ASP A1761       1.272   0.973  70.274  1.00  0.00           C  
ATOM   3643  O   ASP A1761       1.606   0.700  71.437  1.00  0.00           O  
ATOM   3644  CB  ASP A1761       3.054   1.762  68.693  1.00  0.00           C  
ATOM   3645  CG  ASP A1761       4.209   1.356  67.799  1.00  0.00           C  
ATOM   3646  OD1 ASP A1761       4.552   0.153  67.675  1.00  0.00           O  
ATOM   3647  OD2 ASP A1761       4.803   2.269  67.184  1.00  0.00           O  
ATOM   3648  N   GLU A1762       0.132   1.585  69.972  1.00  0.00           N  
ATOM   3649  CA  GLU A1762      -0.783   1.993  71.036  1.00  0.00           C  
ATOM   3650  C   GLU A1762      -1.354   0.786  71.762  1.00  0.00           C  
ATOM   3651  O   GLU A1762      -1.657   0.910  72.951  1.00  0.00           O  
ATOM   3652  CB  GLU A1762      -1.862   2.947  70.565  1.00  0.00           C  
ATOM   3653  CG  GLU A1762      -2.758   2.600  69.410  1.00  0.00           C  
ATOM   3654  CD  GLU A1762      -3.447   3.823  68.814  1.00  0.00           C  
ATOM   3655  OE1 GLU A1762      -4.507   3.627  68.187  1.00  0.00           O  
ATOM   3656  OE2 GLU A1762      -2.939   4.957  68.956  1.00  0.00           O  
ATOM   3657  N   GLN A1763      -1.450  -0.384  71.125  1.00  0.00           N  
ATOM   3658  CA  GLN A1763      -1.969  -1.555  71.816  1.00  0.00           C  
ATOM   3659  C   GLN A1763      -0.890  -2.337  72.555  1.00  0.00           C  
ATOM   3660  O   GLN A1763      -1.226  -3.123  73.444  1.00  0.00           O  
ATOM   3661  CB  GLN A1763      -2.722  -2.485  70.869  1.00  0.00           C  
ATOM   3662  CG  GLN A1763      -3.896  -1.870  70.134  1.00  0.00           C  
ATOM   3663  CD  GLN A1763      -4.852  -1.140  71.066  1.00  0.00           C  
ATOM   3664  OE1 GLN A1763      -5.179   0.010  70.809  1.00  0.00           O  
ATOM   3665  NE2 GLN A1763      -5.269  -1.814  72.115  1.00  0.00           N  
ATOM   3666  N   ALA A1799       0.364  -2.166  72.157  1.00  0.00           N  
ATOM   3667  CA  ALA A1799       1.496  -2.783  72.829  1.00  0.00           C  
ATOM   3668  C   ALA A1799       1.323  -4.274  73.070  1.00  0.00           C  
ATOM   3669  O   ALA A1799       1.488  -4.792  74.172  1.00  0.00           O  
ATOM   3670  CB  ALA A1799       1.774  -2.040  74.134  1.00  0.00           C  
ATOM   3671  N   PRO A1800       1.289  -5.043  71.980  1.00  0.00           N  
ATOM   3672  CA  PRO A1800       1.184  -6.487  72.063  1.00  0.00           C  
ATOM   3673  C   PRO A1800       2.327  -7.110  72.834  1.00  0.00           C  
ATOM   3674  O   PRO A1800       2.136  -8.193  73.411  1.00  0.00           O  
ATOM   3675  CB  PRO A1800       1.086  -6.959  70.617  1.00  0.00           C  
ATOM   3676  CG  PRO A1800       1.339  -5.775  69.757  1.00  0.00           C  
ATOM   3677  CD  PRO A1800       1.222  -4.540  70.588  1.00  0.00           C  
ATOM   3678  N   TRP A1801       3.532  -6.539  72.737  1.00  0.00           N  
ATOM   3679  CA  TRP A1801       4.672  -7.086  73.490  1.00  0.00           C  
ATOM   3680  C   TRP A1801       4.425  -6.962  74.994  1.00  0.00           C  
ATOM   3681  O   TRP A1801       5.096  -7.666  75.783  1.00  0.00           O  
ATOM   3682  CB  TRP A1801       5.972  -6.388  73.042  1.00  0.00           C  
ATOM   3683  CG  TRP A1801       6.047  -4.926  73.396  1.00  0.00           C  
ATOM   3684  CD1 TRP A1801       6.548  -4.367  74.540  1.00  0.00           C  
ATOM   3685  CD2 TRP A1801       5.566  -3.835  72.591  1.00  0.00           C  
ATOM   3686  NE1 TRP A1801       6.404  -2.989  74.485  1.00  0.00           N  
ATOM   3687  CE2 TRP A1801       5.791  -2.655  73.300  1.00  0.00           C  
ATOM   3688  CE3 TRP A1801       4.962  -3.772  71.322  1.00  0.00           C  
ATOM   3689  CZ2 TRP A1801       5.458  -1.404  72.786  1.00  0.00           C  
ATOM   3690  CZ3 TRP A1801       4.604  -2.525  70.826  1.00  0.00           C  
ATOM   3691  CH2 TRP A1801       4.855  -1.358  71.554  1.00  0.00           C  
ATOM   3692  N   VAL A1802       3.518  -6.086  75.440  1.00  0.00           N  
ATOM   3693  CA  VAL A1802       3.189  -6.021  76.866  1.00  0.00           C  
ATOM   3694  C   VAL A1802       2.002  -6.925  77.182  1.00  0.00           C  
ATOM   3695  O   VAL A1802       1.940  -7.659  78.178  1.00  0.00           O  
ATOM   3696  CB  VAL A1802       2.815  -4.576  77.239  1.00  0.00           C  
ATOM   3697  CG1 VAL A1802       2.034  -4.424  78.526  1.00  0.00           C  
ATOM   3698  CG2 VAL A1802       1.799  -3.918  76.983  1.00  0.00           C  
ATOM   3699  N   VAL A1803       0.954  -6.864  76.337  1.00  0.00           N  
ATOM   3700  CA  VAL A1803      -0.256  -7.671  76.551  1.00  0.00           C  
ATOM   3701  C   VAL A1803       0.085  -9.158  76.594  1.00  0.00           C  
ATOM   3702  O   VAL A1803      -0.512  -9.976  77.314  1.00  0.00           O  
ATOM   3703  CB  VAL A1803      -1.270  -7.450  75.411  1.00  0.00           C  
ATOM   3704  CG1 VAL A1803      -2.536  -8.258  75.575  1.00  0.00           C  
ATOM   3705  CG2 VAL A1803      -1.600  -5.957  75.276  1.00  0.00           C  
ATOM   3706  N   ALA A1804       1.074  -9.519  75.764  1.00  0.00           N  
ATOM   3707  CA  ALA A1804       1.474 -10.913  75.644  1.00  0.00           C  
ATOM   3708  C   ALA A1804       1.985 -11.510  76.958  1.00  0.00           C  
ATOM   3709  O   ALA A1804       1.867 -12.730  77.115  1.00  0.00           O  
ATOM   3710  CB  ALA A1804       2.512 -11.138  74.549  1.00  0.00           C  
ATOM   3711  N   LYS A1805       2.556 -10.720  77.840  1.00  0.00           N  
ATOM   3712  CA  LYS A1805       3.097 -11.266  79.088  1.00  0.00           C  
ATOM   3713  C   LYS A1805       2.145 -11.141  80.276  1.00  0.00           C  
ATOM   3714  O   LYS A1805       2.522 -11.468  81.414  1.00  0.00           O  
ATOM   3715  CB  LYS A1805       4.406 -10.549  79.440  1.00  0.00           C  
ATOM   3716  CG  LYS A1805       4.229  -9.151  80.005  1.00  0.00           C  
ATOM   3717  CD  LYS A1805       5.564  -8.470  80.262  1.00  0.00           C  
ATOM   3718  CE  LYS A1805       5.339  -7.005  80.644  1.00  0.00           C  
ATOM   3719  NZ  LYS A1805       6.644  -6.330  80.937  1.00  0.00           N  
ATOM   3720  N   GLN A1808       0.938 -10.650  80.063  1.00  0.00           N  
ATOM   3721  CA  GLN A1808       0.020 -10.406  81.169  1.00  0.00           C  
ATOM   3722  C   GLN A1808      -1.166 -11.340  81.274  1.00  0.00           C  
ATOM   3723  O   GLN A1808      -1.755 -11.795  80.310  1.00  0.00           O  
ATOM   3724  CB  GLN A1808      -0.531  -8.971  80.983  1.00  0.00           C  
ATOM   3725  CG  GLN A1808       0.547  -7.912  81.070  1.00  0.00           C  
ATOM   3726  CD  GLN A1808       0.096  -6.485  80.877  1.00  0.00           C  
ATOM   3727  OE1 GLN A1808      -0.897  -6.189  80.231  1.00  0.00           O  
ATOM   3728  NE2 GLN A1808       0.872  -5.552  81.447  1.00  0.00           N  
ATOM   3729  N   GLU A1809      -1.653 -11.585  82.476  1.00  0.00           N  
ATOM   3730  CA  GLU A1809      -2.889 -12.210  82.865  1.00  0.00           C  
ATOM   3731  C   GLU A1809      -4.073 -12.495  81.983  1.00  0.00           C  
ATOM   3732  O   GLU A1809      -4.888 -11.547  81.939  1.00  0.00           O  
ATOM   3733  CB  GLU A1809      -3.486 -11.233  83.940  1.00  0.00           C  
ATOM   3734  CG  GLU A1809      -2.995  -9.841  83.960  1.00  0.00           C  
ATOM   3735  CD  GLU A1809      -3.364  -8.647  83.162  1.00  0.00           C  
ATOM   3736  OE1 GLU A1809      -4.543  -8.609  82.758  1.00  0.00           O  
ATOM   3737  OE2 GLU A1809      -2.523  -7.752  82.938  1.00  0.00           O  
ATOM   3738  N   GLY A1810      -4.437 -13.711  81.595  1.00  0.00           N  
ATOM   3739  CA  GLY A1810      -5.760 -13.861  80.974  1.00  0.00           C  
ATOM   3740  C   GLY A1810      -6.061 -12.810  79.913  1.00  0.00           C  
ATOM   3741  O   GLY A1810      -7.241 -12.536  79.634  1.00  0.00           O  
ATOM   3742  N   ARG A1812      -5.017 -12.224  79.320  1.00  0.00           N  
ATOM   3743  CA  ARG A1812      -5.231 -11.268  78.225  1.00  0.00           C  
ATOM   3744  C   ARG A1812      -5.025 -11.925  76.863  1.00  0.00           C  
ATOM   3745  O   ARG A1812      -4.806 -11.211  75.871  1.00  0.00           O  
ATOM   3746  CB  ARG A1812      -4.338 -10.040  78.321  1.00  0.00           C  
ATOM   3747  CG  ARG A1812      -4.580  -9.219  79.585  1.00  0.00           C  
ATOM   3748  CD  ARG A1812      -3.879  -7.866  79.459  1.00  0.00           C  
ATOM   3749  NE  ARG A1812      -4.579  -7.010  78.518  1.00  0.00           N  
ATOM   3750  CZ  ARG A1812      -4.228  -5.773  78.188  1.00  0.00           C  
ATOM   3751  NH1 ARG A1812      -3.145  -5.202  78.705  1.00  0.00           N  
ATOM   3752  NH2 ARG A1812      -4.976  -5.117  77.307  1.00  0.00           N  
ATOM   3753  N   ASP A1813      -5.217 -13.238  76.792  1.00  0.00           N  
ATOM   3754  CA  ASP A1813      -5.064 -13.971  75.535  1.00  0.00           C  
ATOM   3755  C   ASP A1813      -6.028 -13.433  74.476  1.00  0.00           C  
ATOM   3756  O   ASP A1813      -5.692 -13.291  73.298  1.00  0.00           O  
ATOM   3757  CB  ASP A1813      -5.290 -15.459  75.699  1.00  0.00           C  
ATOM   3758  CG  ASP A1813      -4.109 -16.334  76.041  1.00  0.00           C  
ATOM   3759  OD1 ASP A1813      -4.329 -17.572  76.133  1.00  0.00           O  
ATOM   3760  OD2 ASP A1813      -2.973 -15.863  76.212  1.00  0.00           O  
ATOM   3761  N   ALA A1814      -7.255 -13.128  74.887  1.00  0.00           N  
ATOM   3762  CA  ALA A1814      -8.259 -12.607  73.958  1.00  0.00           C  
ATOM   3763  C   ALA A1814      -7.833 -11.273  73.356  1.00  0.00           C  
ATOM   3764  O   ALA A1814      -8.030 -11.012  72.157  1.00  0.00           O  
ATOM   3765  CB  ALA A1814      -9.580 -12.459  74.699  1.00  0.00           C  
ATOM   3766  N   ASP A1815      -7.365 -10.371  74.203  1.00  0.00           N  
ATOM   3767  CA  ASP A1815      -6.880  -9.068  73.774  1.00  0.00           C  
ATOM   3768  C   ASP A1815      -5.695  -9.312  72.825  1.00  0.00           C  
ATOM   3769  O   ASP A1815      -5.685  -8.692  71.761  1.00  0.00           O  
ATOM   3770  CB  ASP A1815      -6.419  -8.168  74.906  1.00  0.00           C  
ATOM   3771  CG  ASP A1815      -7.474  -7.807  75.938  1.00  0.00           C  
ATOM   3772  OD1 ASP A1815      -7.086  -7.402  77.058  1.00  0.00           O  
ATOM   3773  OD2 ASP A1815      -8.674  -7.928  75.626  1.00  0.00           O  
ATOM   3774  N   LEU A1816      -4.796 -10.242  73.143  1.00  0.00           N  
ATOM   3775  CA  LEU A1816      -3.648 -10.424  72.224  1.00  0.00           C  
ATOM   3776  C   LEU A1816      -4.115 -10.861  70.835  1.00  0.00           C  
ATOM   3777  O   LEU A1816      -3.685 -10.307  69.806  1.00  0.00           O  
ATOM   3778  CB  LEU A1816      -2.674 -11.475  72.741  1.00  0.00           C  
ATOM   3779  CG  LEU A1816      -1.172 -11.311  72.563  1.00  0.00           C  
ATOM   3780  CD1 LEU A1816      -0.485 -12.670  72.435  1.00  0.00           C  
ATOM   3781  CD2 LEU A1816      -0.705 -10.343  71.503  1.00  0.00           C  
ATOM   3782  N   GLN A1817      -4.968 -11.881  70.817  1.00  0.00           N  
ATOM   3783  CA  GLN A1817      -5.464 -12.372  69.516  1.00  0.00           C  
ATOM   3784  C   GLN A1817      -6.130 -11.237  68.767  1.00  0.00           C  
ATOM   3785  O   GLN A1817      -6.001 -11.114  67.544  1.00  0.00           O  
ATOM   3786  CB  GLN A1817      -6.425 -13.556  69.659  1.00  0.00           C  
ATOM   3787  CG  GLN A1817      -6.866 -14.192  68.348  1.00  0.00           C  
ATOM   3788  CD  GLN A1817      -8.026 -15.154  68.463  1.00  0.00           C  
ATOM   3789  OE1 GLN A1817      -8.859 -15.038  69.371  1.00  0.00           O  
ATOM   3790  NE2 GLN A1817      -8.175 -16.146  67.591  1.00  0.00           N  
ATOM   3791  N   ALA A1818      -6.911 -10.406  69.482  1.00  0.00           N  
ATOM   3792  CA  ALA A1818      -7.603  -9.303  68.799  1.00  0.00           C  
ATOM   3793  C   ALA A1818      -6.625  -8.324  68.168  1.00  0.00           C  
ATOM   3794  O   ALA A1818      -6.795  -7.970  66.986  1.00  0.00           O  
ATOM   3795  CB  ALA A1818      -8.542  -8.563  69.764  1.00  0.00           C  
ATOM   3796  N   ILE A1819      -5.642  -7.862  68.934  1.00  0.00           N  
ATOM   3797  CA  ILE A1819      -4.658  -6.903  68.404  1.00  0.00           C  
ATOM   3798  C   ILE A1819      -3.924  -7.452  67.184  1.00  0.00           C  
ATOM   3799  O   ILE A1819      -3.749  -6.742  66.191  1.00  0.00           O  
ATOM   3800  CB  ILE A1819      -3.635  -6.537  69.501  1.00  0.00           C  
ATOM   3801  CG1 ILE A1819      -4.348  -5.745  70.623  1.00  0.00           C  
ATOM   3802  CG2 ILE A1819      -2.439  -5.743  68.994  1.00  0.00           C  
ATOM   3803  CD1 ILE A1819      -3.521  -5.742  71.904  1.00  0.00           C  
ATOM   3804  N   CYS A1820      -3.414  -8.669  67.313  1.00  0.00           N  
ATOM   3805  CA  CYS A1820      -2.603  -9.281  66.259  1.00  0.00           C  
ATOM   3806  C   CYS A1820      -3.425  -9.529  65.008  1.00  0.00           C  
ATOM   3807  O   CYS A1820      -2.942  -9.300  63.869  1.00  0.00           O  
ATOM   3808  CB  CYS A1820      -1.947 -10.567  66.793  1.00  0.00           C  
ATOM   3809  SG  CYS A1820      -0.717 -10.180  68.090  1.00  0.00           S  
ATOM   3810  N   SER A1821      -4.683  -9.957  65.174  1.00  0.00           N  
ATOM   3811  CA  SER A1821      -5.549 -10.157  64.000  1.00  0.00           C  
ATOM   3812  C   SER A1821      -5.791  -8.850  63.291  1.00  0.00           C  
ATOM   3813  O   SER A1821      -5.891  -8.749  62.042  1.00  0.00           O  
ATOM   3814  CB  SER A1821      -6.894 -10.806  64.480  1.00  0.00           C  
ATOM   3815  OG  SER A1821      -6.596 -12.079  65.041  1.00  0.00           O  
ATOM   3816  N   MET A1822      -5.997  -7.801  64.091  1.00  0.00           N  
ATOM   3817  CA  MET A1822      -6.220  -6.457  63.574  1.00  0.00           C  
ATOM   3818  C   MET A1822      -5.029  -5.981  62.748  1.00  0.00           C  
ATOM   3819  O   MET A1822      -5.178  -5.549  61.586  1.00  0.00           O  
ATOM   3820  CB  MET A1822      -6.541  -5.482  64.739  1.00  0.00           C  
ATOM   3821  CG  MET A1822      -7.040  -4.133  64.254  1.00  0.00           C  
ATOM   3822  SD  MET A1822      -8.642  -4.143  63.363  1.00  0.00           S  
ATOM   3823  CE  MET A1822      -8.379  -2.640  62.423  1.00  0.00           C  
ATOM   3824  N   GLY A1823      -3.805  -6.129  63.241  1.00  0.00           N  
ATOM   3825  CA  GLY A1823      -2.628  -5.716  62.431  1.00  0.00           C  
ATOM   3826  C   GLY A1823      -2.505  -6.544  61.156  1.00  0.00           C  
ATOM   3827  O   GLY A1823      -2.178  -6.025  60.080  1.00  0.00           O  
ATOM   3828  N   ILE A1824      -2.847  -7.817  61.187  1.00  0.00           N  
ATOM   3829  CA  ILE A1824      -2.785  -8.699  60.023  1.00  0.00           C  
ATOM   3830  C   ILE A1824      -3.842  -8.327  58.996  1.00  0.00           C  
ATOM   3831  O   ILE A1824      -3.547  -8.364  57.793  1.00  0.00           O  
ATOM   3832  CB  ILE A1824      -2.861 -10.181  60.423  1.00  0.00           C  
ATOM   3833  CG1 ILE A1824      -1.517 -10.605  61.056  1.00  0.00           C  
ATOM   3834  CG2 ILE A1824      -3.170 -11.099  59.242  1.00  0.00           C  
ATOM   3835  CD1 ILE A1824      -1.628 -11.805  61.976  1.00  0.00           C  
ATOM   3836  N   ASN A1825      -4.993  -7.802  59.449  1.00  0.00           N  
ATOM   3837  CA  ASN A1825      -5.990  -7.369  58.449  1.00  0.00           C  
ATOM   3838  C   ASN A1825      -5.544  -6.063  57.808  1.00  0.00           C  
ATOM   3839  O   ASN A1825      -5.825  -5.828  56.626  1.00  0.00           O  
ATOM   3840  CB  ASN A1825      -7.401  -7.209  59.076  1.00  0.00           C  
ATOM   3841  CG  ASN A1825      -8.172  -8.505  58.942  1.00  0.00           C  
ATOM   3842  OD1 ASN A1825      -8.505  -8.950  57.842  1.00  0.00           O  
ATOM   3843  ND2 ASN A1825      -8.509  -9.214  60.025  1.00  0.00           N  
ATOM   3844  N   LEU A1826      -4.918  -5.175  58.573  1.00  0.00           N  
ATOM   3845  CA  LEU A1826      -4.412  -3.921  57.981  1.00  0.00           C  
ATOM   3846  C   LEU A1826      -3.370  -4.283  56.923  1.00  0.00           C  
ATOM   3847  O   LEU A1826      -3.370  -3.708  55.817  1.00  0.00           O  
ATOM   3848  CB  LEU A1826      -3.883  -2.980  59.077  1.00  0.00           C  
ATOM   3849  CG  LEU A1826      -4.966  -2.505  60.071  1.00  0.00           C  
ATOM   3850  CD1 LEU A1826      -4.353  -1.683  61.211  1.00  0.00           C  
ATOM   3851  CD2 LEU A1826      -6.094  -1.704  59.431  1.00  0.00           C  
ATOM   3852  N   PHE A1827      -2.516  -5.265  57.229  1.00  0.00           N  
ATOM   3853  CA  PHE A1827      -1.509  -5.726  56.240  1.00  0.00           C  
ATOM   3854  C   PHE A1827      -2.173  -6.222  54.965  1.00  0.00           C  
ATOM   3855  O   PHE A1827      -1.749  -6.015  53.824  1.00  0.00           O  
ATOM   3856  CB  PHE A1827      -0.737  -6.899  56.856  1.00  0.00           C  
ATOM   3857  CG  PHE A1827       0.218  -7.640  55.942  1.00  0.00           C  
ATOM   3858  CD1 PHE A1827       1.425  -7.048  55.581  1.00  0.00           C  
ATOM   3859  CD2 PHE A1827      -0.081  -8.898  55.466  1.00  0.00           C  
ATOM   3860  CE1 PHE A1827       2.307  -7.730  54.755  1.00  0.00           C  
ATOM   3861  CE2 PHE A1827       0.790  -9.592  54.626  1.00  0.00           C  
ATOM   3862  CZ  PHE A1827       1.988  -8.987  54.283  1.00  0.00           C  
ATOM   3863  N   ARG A1828      -3.218  -7.069  55.161  1.00  0.00           N  
ATOM   3864  CA  ARG A1828      -3.997  -7.560  54.031  1.00  0.00           C  
ATOM   3865  C   ARG A1828      -4.327  -6.391  53.104  1.00  0.00           C  
ATOM   3866  O   ARG A1828      -4.098  -6.481  51.902  1.00  0.00           O  
ATOM   3867  CB  ARG A1828      -5.280  -8.261  54.504  1.00  0.00           C  
ATOM   3868  CG  ARG A1828      -6.103  -9.062  53.488  1.00  0.00           C  
ATOM   3869  CD  ARG A1828      -6.957  -8.160  52.602  1.00  0.00           C  
ATOM   3870  NE  ARG A1828      -7.820  -8.956  51.701  1.00  0.00           N  
ATOM   3871  CZ  ARG A1828      -8.963  -9.535  52.072  1.00  0.00           C  
ATOM   3872  NH1 ARG A1828      -9.409  -9.450  53.336  1.00  0.00           N  
ATOM   3873  NH2 ARG A1828      -9.695 -10.237  51.193  1.00  0.00           N  
ATOM   3874  N   VAL A1829      -4.882  -5.306  53.630  1.00  0.00           N  
ATOM   3875  CA  VAL A1829      -5.326  -4.176  52.825  1.00  0.00           C  
ATOM   3876  C   VAL A1829      -4.134  -3.485  52.131  1.00  0.00           C  
ATOM   3877  O   VAL A1829      -4.167  -3.242  50.923  1.00  0.00           O  
ATOM   3878  CB  VAL A1829      -6.091  -3.164  53.687  1.00  0.00           C  
ATOM   3879  CG1 VAL A1829      -6.540  -1.951  52.872  1.00  0.00           C  
ATOM   3880  CG2 VAL A1829      -7.352  -3.844  54.298  1.00  0.00           C  
ATOM   3881  N   LEU A1830      -3.056  -3.257  52.876  1.00  0.00           N  
ATOM   3882  CA  LEU A1830      -1.889  -2.567  52.291  1.00  0.00           C  
ATOM   3883  C   LEU A1830      -1.257  -3.393  51.179  1.00  0.00           C  
ATOM   3884  O   LEU A1830      -0.846  -2.788  50.203  1.00  0.00           O  
ATOM   3885  CB  LEU A1830      -0.838  -2.305  53.384  1.00  0.00           C  
ATOM   3886  CG  LEU A1830      -1.262  -1.226  54.381  1.00  0.00           C  
ATOM   3887  CD1 LEU A1830      -0.228  -1.069  55.483  1.00  0.00           C  
ATOM   3888  CD2 LEU A1830      -1.501   0.102  53.695  1.00  0.00           C  
ATOM   3889  N   MET A1831      -1.159  -4.703  51.353  1.00  0.00           N  
ATOM   3890  CA  MET A1831      -0.556  -5.554  50.316  1.00  0.00           C  
ATOM   3891  C   MET A1831      -1.452  -5.582  49.087  1.00  0.00           C  
ATOM   3892  O   MET A1831      -0.987  -5.872  47.986  1.00  0.00           O  
ATOM   3893  CB  MET A1831      -0.304  -6.999  50.769  1.00  0.00           C  
ATOM   3894  CG  MET A1831       0.912  -7.124  51.671  1.00  0.00           C  
ATOM   3895  SD  MET A1831       2.399  -6.454  50.888  1.00  0.00           S  
ATOM   3896  CE  MET A1831       2.546  -7.424  49.412  1.00  0.00           C  
ATOM   3897  N   THR A1832      -2.747  -5.324  49.291  1.00  0.00           N  
ATOM   3898  CA  THR A1832      -3.661  -5.284  48.143  1.00  0.00           C  
ATOM   3899  C   THR A1832      -3.331  -4.050  47.305  1.00  0.00           C  
ATOM   3900  O   THR A1832      -3.217  -4.124  46.073  1.00  0.00           O  
ATOM   3901  CB  THR A1832      -5.147  -5.265  48.627  1.00  0.00           C  
ATOM   3902  OG1 THR A1832      -5.427  -6.477  49.396  1.00  0.00           O  
ATOM   3903  CG2 THR A1832      -6.081  -5.240  47.434  1.00  0.00           C  
ATOM   3904  N   TYR A1833      -3.168  -2.905  47.963  1.00  0.00           N  
ATOM   3905  CA  TYR A1833      -2.852  -1.659  47.269  1.00  0.00           C  
ATOM   3906  C   TYR A1833      -1.481  -1.759  46.569  1.00  0.00           C  
ATOM   3907  O   TYR A1833      -1.199  -1.069  45.586  1.00  0.00           O  
ATOM   3908  CB  TYR A1833      -2.863  -0.511  48.275  1.00  0.00           C  
ATOM   3909  CG  TYR A1833      -4.229  -0.196  48.881  1.00  0.00           C  
ATOM   3910  CD1 TYR A1833      -4.306   0.379  50.139  1.00  0.00           C  
ATOM   3911  CD2 TYR A1833      -5.410  -0.497  48.211  1.00  0.00           C  
ATOM   3912  CE1 TYR A1833      -5.537   0.687  50.707  1.00  0.00           C  
ATOM   3913  CE2 TYR A1833      -6.645  -0.212  48.779  1.00  0.00           C  
ATOM   3914  CZ  TYR A1833      -6.692   0.375  50.022  1.00  0.00           C  
ATOM   3915  OH  TYR A1833      -7.921   0.667  50.586  1.00  0.00           O  
ATOM   3916  N   LEU A1834      -0.571  -2.518  47.187  1.00  0.00           N  
ATOM   3917  CA  LEU A1834       0.782  -2.673  46.623  1.00  0.00           C  
ATOM   3918  C   LEU A1834       0.945  -3.830  45.656  1.00  0.00           C  
ATOM   3919  O   LEU A1834       2.059  -4.125  45.167  1.00  0.00           O  
ATOM   3920  CB  LEU A1834       1.753  -2.825  47.817  1.00  0.00           C  
ATOM   3921  CG  LEU A1834       2.040  -1.540  48.613  1.00  0.00           C  
ATOM   3922  CD1 LEU A1834       2.696  -1.881  49.964  1.00  0.00           C  
ATOM   3923  CD2 LEU A1834       2.877  -0.579  47.793  1.00  0.00           C  
ATOM   3924  N   LYS A2014      -0.062  -4.665  45.458  1.00  0.00           N  
ATOM   3925  CA  LYS A2014       0.017  -5.859  44.605  1.00  0.00           C  
ATOM   3926  C   LYS A2014       0.528  -5.572  43.205  1.00  0.00           C  
ATOM   3927  O   LYS A2014       1.332  -6.350  42.665  1.00  0.00           O  
ATOM   3928  CB  LYS A2014      -1.322  -6.614  44.629  1.00  0.00           C  
ATOM   3929  CG  LYS A2014      -1.416  -7.749  43.578  1.00  0.00           C  
ATOM   3930  CD  LYS A2014      -2.582  -8.670  43.945  1.00  0.00           C  
ATOM   3931  CE  LYS A2014      -2.631  -9.840  42.955  1.00  0.00           C  
ATOM   3932  NZ  LYS A2014      -3.493 -10.934  43.510  1.00  0.00           N  
ATOM   3933  N   PRO A2015       0.191  -4.469  42.563  1.00  0.00           N  
ATOM   3934  CA  PRO A2015       0.721  -4.137  41.238  1.00  0.00           C  
ATOM   3935  C   PRO A2015       2.239  -3.878  41.252  1.00  0.00           C  
ATOM   3936  O   PRO A2015       2.889  -3.921  40.196  1.00  0.00           O  
ATOM   3937  CB  PRO A2015       0.070  -2.794  40.907  1.00  0.00           C  
ATOM   3938  CG  PRO A2015      -1.238  -2.869  41.668  1.00  0.00           C  
ATOM   3939  CD  PRO A2015      -0.827  -3.494  43.002  1.00  0.00           C  
ATOM   3940  N   VAL A2016       2.721  -3.412  42.393  1.00  0.00           N  
ATOM   3941  CA  VAL A2016       4.124  -2.998  42.537  1.00  0.00           C  
ATOM   3942  C   VAL A2016       5.051  -4.134  42.924  1.00  0.00           C  
ATOM   3943  O   VAL A2016       6.175  -4.186  42.413  1.00  0.00           O  
ATOM   3944  CB  VAL A2016       4.235  -1.927  43.643  1.00  0.00           C  
ATOM   3945  CG1 VAL A2016       5.637  -1.324  43.779  1.00  0.00           C  
ATOM   3946  CG2 VAL A2016       3.215  -0.797  43.418  1.00  0.00           C  
ATOM   3947  N   LEU A2017       4.615  -5.004  43.851  1.00  0.00           N  
ATOM   3948  CA  LEU A2017       5.444  -6.062  44.393  1.00  0.00           C  
ATOM   3949  C   LEU A2017       4.904  -7.469  44.208  1.00  0.00           C  
ATOM   3950  O   LEU A2017       4.387  -8.120  45.113  1.00  0.00           O  
ATOM   3951  CB  LEU A2017       5.583  -5.752  45.915  1.00  0.00           C  
ATOM   3952  CG  LEU A2017       6.047  -4.351  46.292  1.00  0.00           C  
ATOM   3953  CD1 LEU A2017       5.810  -4.040  47.777  1.00  0.00           C  
ATOM   3954  CD2 LEU A2017       7.544  -4.264  45.994  1.00  0.00           C  
ATOM   3955  N   PRO A2018       4.993  -8.020  42.988  1.00  0.00           N  
ATOM   3956  CA  PRO A2018       4.392  -9.301  42.675  1.00  0.00           C  
ATOM   3957  C   PRO A2018       4.924 -10.472  43.468  1.00  0.00           C  
ATOM   3958  O   PRO A2018       4.131 -11.346  43.835  1.00  0.00           O  
ATOM   3959  CB  PRO A2018       4.598  -9.484  41.169  1.00  0.00           C  
ATOM   3960  CG  PRO A2018       5.314  -8.288  40.678  1.00  0.00           C  
ATOM   3961  CD  PRO A2018       5.603  -7.356  41.820  1.00  0.00           C  
ATOM   3962  N   LYS A2019       6.228 -10.507  43.809  1.00  0.00           N  
ATOM   3963  CA  LYS A2019       6.640 -11.741  44.525  1.00  0.00           C  
ATOM   3964  C   LYS A2019       6.375 -11.618  46.025  1.00  0.00           C  
ATOM   3965  O   LYS A2019       5.941 -12.611  46.608  1.00  0.00           O  
ATOM   3966  CB  LYS A2019       8.069 -12.145  44.220  1.00  0.00           C  
ATOM   3967  CG  LYS A2019       9.027 -11.037  44.481  1.00  0.00           C  
ATOM   3968  CD  LYS A2019      10.232 -11.149  43.557  1.00  0.00           C  
ATOM   3969  CE  LYS A2019      11.110  -9.912  43.747  1.00  0.00           C  
ATOM   3970  NZ  LYS A2019      12.095  -9.949  42.663  1.00  0.00           N  
ATOM   3971  N   LEU A2020       6.601 -10.449  46.594  1.00  0.00           N  
ATOM   3972  CA  LEU A2020       6.168 -10.282  47.994  1.00  0.00           C  
ATOM   3973  C   LEU A2020       4.660 -10.560  48.062  1.00  0.00           C  
ATOM   3974  O   LEU A2020       4.193 -11.173  49.025  1.00  0.00           O  
ATOM   3975  CB  LEU A2020       6.446  -8.870  48.497  1.00  0.00           C  
ATOM   3976  CG  LEU A2020       5.888  -8.561  49.897  1.00  0.00           C  
ATOM   3977  CD1 LEU A2020       6.349  -9.584  50.918  1.00  0.00           C  
ATOM   3978  CD2 LEU A2020       6.314  -7.156  50.328  1.00  0.00           C  
ATOM   3979  N   THR A2021       3.940 -10.098  47.036  1.00  0.00           N  
ATOM   3980  CA  THR A2021       2.475 -10.383  47.046  1.00  0.00           C  
ATOM   3981  C   THR A2021       2.237 -11.883  47.089  1.00  0.00           C  
ATOM   3982  O   THR A2021       1.366 -12.372  47.855  1.00  0.00           O  
ATOM   3983  CB  THR A2021       1.759  -9.694  45.883  1.00  0.00           C  
ATOM   3984  OG1 THR A2021       1.806  -8.263  46.028  1.00  0.00           O  
ATOM   3985  CG2 THR A2021       0.285 -10.092  45.792  1.00  0.00           C  
ATOM   3986  N   GLU A2022       2.910 -12.695  46.265  1.00  0.00           N  
ATOM   3987  CA  GLU A2022       2.709 -14.130  46.291  1.00  0.00           C  
ATOM   3988  C   GLU A2022       2.997 -14.705  47.674  1.00  0.00           C  
ATOM   3989  O   GLU A2022       2.252 -15.593  48.137  1.00  0.00           O  
ATOM   3990  CB  GLU A2022       3.556 -14.892  45.259  1.00  0.00           C  
ATOM   3991  CG  GLU A2022       3.282 -14.499  43.822  1.00  0.00           C  
ATOM   3992  CD  GLU A2022       4.133 -15.275  42.819  1.00  0.00           C  
ATOM   3993  OE1 GLU A2022       5.191 -15.853  43.133  1.00  0.00           O  
ATOM   3994  OE2 GLU A2022       3.726 -15.305  41.645  1.00  0.00           O  
ATOM   3995  N   ARG A2023       4.090 -14.296  48.294  1.00  0.00           N  
ATOM   3996  CA  ARG A2023       4.413 -14.739  49.654  1.00  0.00           C  
ATOM   3997  C   ARG A2023       3.320 -14.337  50.650  1.00  0.00           C  
ATOM   3998  O   ARG A2023       2.939 -15.181  51.473  1.00  0.00           O  
ATOM   3999  CB  ARG A2023       5.786 -14.185  50.063  1.00  0.00           C  
ATOM   4000  CG  ARG A2023       6.916 -14.768  49.213  1.00  0.00           C  
ATOM   4001  CD  ARG A2023       8.278 -14.514  49.817  1.00  0.00           C  
ATOM   4002  NE  ARG A2023       8.774 -13.163  49.847  1.00  0.00           N  
ATOM   4003  CZ  ARG A2023       9.359 -12.446  48.897  1.00  0.00           C  
ATOM   4004  NH1 ARG A2023       9.522 -13.004  47.703  1.00  0.00           N  
ATOM   4005  NH2 ARG A2023       9.778 -11.201  49.095  1.00  0.00           N  
ATOM   4006  N   ALA A2024       2.772 -13.129  50.534  1.00  0.00           N  
ATOM   4007  CA  ALA A2024       1.712 -12.678  51.430  1.00  0.00           C  
ATOM   4008  C   ALA A2024       0.413 -13.456  51.218  1.00  0.00           C  
ATOM   4009  O   ALA A2024      -0.251 -13.819  52.206  1.00  0.00           O  
ATOM   4010  CB  ALA A2024       1.440 -11.176  51.304  1.00  0.00           C  
ATOM   4011  N   GLU A2025       0.059 -13.776  49.994  1.00  0.00           N  
ATOM   4012  CA  GLU A2025      -1.114 -14.608  49.706  1.00  0.00           C  
ATOM   4013  C   GLU A2025      -0.973 -16.014  50.265  1.00  0.00           C  
ATOM   4014  O   GLU A2025      -1.967 -16.586  50.768  1.00  0.00           O  
ATOM   4015  CB  GLU A2025      -1.395 -14.617  48.193  1.00  0.00           C  
ATOM   4016  CG  GLU A2025      -1.829 -13.265  47.668  1.00  0.00           C  
ATOM   4017  CD  GLU A2025      -1.982 -13.147  46.176  1.00  0.00           C  
ATOM   4018  OE1 GLU A2025      -1.230 -13.802  45.403  1.00  0.00           O  
ATOM   4019  OE2 GLU A2025      -2.882 -12.380  45.771  1.00  0.00           O  
ATOM   4020  N   ALA A2026       0.213 -16.611  50.237  1.00  0.00           N  
ATOM   4021  CA  ALA A2026       0.450 -17.946  50.784  1.00  0.00           C  
ATOM   4022  C   ALA A2026       0.308 -17.908  52.313  1.00  0.00           C  
ATOM   4023  O   ALA A2026      -0.398 -18.744  52.881  1.00  0.00           O  
ATOM   4024  CB  ALA A2026       1.808 -18.498  50.366  1.00  0.00           C  
ATOM   4025  N   PHE A2027       0.835 -16.878  52.966  1.00  0.00           N  
ATOM   4026  CA  PHE A2027       0.665 -16.679  54.408  1.00  0.00           C  
ATOM   4027  C   PHE A2027      -0.809 -16.507  54.808  1.00  0.00           C  
ATOM   4028  O   PHE A2027      -1.351 -17.113  55.741  1.00  0.00           O  
ATOM   4029  CB  PHE A2027       1.432 -15.411  54.840  1.00  0.00           C  
ATOM   4030  CG  PHE A2027       1.000 -14.740  56.121  1.00  0.00           C  
ATOM   4031  CD1 PHE A2027       0.904 -15.473  57.294  1.00  0.00           C  
ATOM   4032  CD2 PHE A2027       0.705 -13.383  56.154  1.00  0.00           C  
ATOM   4033  CE1 PHE A2027       0.485 -14.881  58.473  1.00  0.00           C  
ATOM   4034  CE2 PHE A2027       0.301 -12.787  57.338  1.00  0.00           C  
ATOM   4035  CZ  PHE A2027       0.185 -13.529  58.494  1.00  0.00           C  
ATOM   4036  N   LEU A2039      -1.478 -15.614  54.109  1.00  0.00           N  
ATOM   4037  CA  LEU A2039      -2.871 -15.251  54.382  1.00  0.00           C  
ATOM   4038  C   LEU A2039      -3.889 -16.286  53.950  1.00  0.00           C  
ATOM   4039  O   LEU A2039      -5.048 -16.263  54.383  1.00  0.00           O  
ATOM   4040  CB  LEU A2039      -3.144 -13.921  53.666  1.00  0.00           C  
ATOM   4041  CG  LEU A2039      -2.451 -12.728  54.309  1.00  0.00           C  
ATOM   4042  CD1 LEU A2039      -2.788 -11.467  53.510  1.00  0.00           C  
ATOM   4043  CD2 LEU A2039      -2.831 -12.513  55.784  1.00  0.00           C  
ATOM   4044  N   ASN A2040      -3.448 -17.224  53.101  1.00  0.00           N  
ATOM   4045  CA  ASN A2040      -4.320 -18.258  52.583  1.00  0.00           C  
ATOM   4046  C   ASN A2040      -5.474 -17.669  51.772  1.00  0.00           C  
ATOM   4047  O   ASN A2040      -6.601 -18.155  51.805  1.00  0.00           O  
ATOM   4048  CB  ASN A2040      -4.918 -19.150  53.671  1.00  0.00           C  
ATOM   4049  CG  ASN A2040      -3.969 -20.280  54.019  1.00  0.00           C  
ATOM   4050  OD1 ASN A2040      -3.544 -21.023  53.135  1.00  0.00           O  
ATOM   4051  ND2 ASN A2040      -3.633 -20.379  55.301  1.00  0.00           N  
ATOM   4052  N   THR A2041      -5.137 -16.685  50.959  1.00  0.00           N  
ATOM   4053  CA  THR A2041      -6.118 -16.032  50.125  1.00  0.00           C  
ATOM   4054  C   THR A2041      -5.446 -15.216  49.028  1.00  0.00           C  
ATOM   4055  O   THR A2041      -4.393 -14.631  49.222  1.00  0.00           O  
ATOM   4056  CB  THR A2041      -7.030 -15.097  50.954  1.00  0.00           C  
ATOM   4057  OG1 THR A2041      -8.089 -14.691  50.076  1.00  0.00           O  
ATOM   4058  CG2 THR A2041      -6.315 -13.850  51.426  1.00  0.00           C  
ATOM   4059  N   GLU A2042      -6.018 -15.248  47.830  1.00  0.00           N  
ATOM   4060  CA  GLU A2042      -5.628 -14.325  46.775  1.00  0.00           C  
ATOM   4061  C   GLU A2042      -6.078 -12.920  47.184  1.00  0.00           C  
ATOM   4062  O   GLU A2042      -7.174 -12.795  47.744  1.00  0.00           O  
ATOM   4063  CB  GLU A2042      -6.391 -14.685  45.500  1.00  0.00           C  
ATOM   4064  CG  GLU A2042      -6.162 -13.807  44.300  1.00  0.00           C  
ATOM   4065  CD  GLU A2042      -7.047 -14.135  43.112  1.00  0.00           C  
ATOM   4066  OE1 GLU A2042      -6.824 -13.545  42.034  1.00  0.00           O  
ATOM   4067  OE2 GLU A2042      -7.965 -14.964  43.240  1.00  0.00           O  
ATOM   4068  N   LEU A2043      -5.294 -11.886  46.906  1.00  0.00           N  
ATOM   4069  CA  LEU A2043      -5.742 -10.535  47.207  1.00  0.00           C  
ATOM   4070  C   LEU A2043      -6.430  -9.907  46.011  1.00  0.00           C  
ATOM   4071  O   LEU A2043      -5.782  -9.788  44.962  1.00  0.00           O  
ATOM   4072  CB  LEU A2043      -4.540  -9.645  47.615  1.00  0.00           C  
ATOM   4073  CG  LEU A2043      -3.802 -10.257  48.825  1.00  0.00           C  
ATOM   4074  CD1 LEU A2043      -2.489  -9.512  49.084  1.00  0.00           C  
ATOM   4075  CD2 LEU A2043      -4.717 -10.255  50.030  1.00  0.00           C  
ATOM   4076  N   THR A2044      -7.693  -9.531  46.139  1.00  0.00           N  
ATOM   4077  CA  THR A2044      -8.402  -8.826  45.083  1.00  0.00           C  
ATOM   4078  C   THR A2044      -8.765  -7.430  45.576  1.00  0.00           C  
ATOM   4079  O   THR A2044      -8.827  -7.202  46.787  1.00  0.00           O  
ATOM   4080  CB  THR A2044      -9.682  -9.557  44.656  1.00  0.00           C  
ATOM   4081  OG1 THR A2044     -10.581  -9.448  45.765  1.00  0.00           O  
ATOM   4082  CG2 THR A2044      -9.392 -11.021  44.323  1.00  0.00           C  
ATOM   4083  N   TRP A2047      -8.902  -6.475  44.684  1.00  0.00           N  
ATOM   4084  CA  TRP A2047      -9.177  -5.096  45.058  1.00  0.00           C  
ATOM   4085  C   TRP A2047     -10.478  -5.030  45.870  1.00  0.00           C  
ATOM   4086  O   TRP A2047     -10.519  -4.358  46.884  1.00  0.00           O  
ATOM   4087  CB  TRP A2047      -9.332  -4.248  43.785  1.00  0.00           C  
ATOM   4088  CG  TRP A2047      -9.269  -2.768  44.055  1.00  0.00           C  
ATOM   4089  CD1 TRP A2047     -10.320  -1.908  44.178  1.00  0.00           C  
ATOM   4090  CD2 TRP A2047      -8.078  -1.982  44.229  1.00  0.00           C  
ATOM   4091  NE1 TRP A2047      -9.865  -0.634  44.416  1.00  0.00           N  
ATOM   4092  CE2 TRP A2047      -8.489  -0.659  44.452  1.00  0.00           C  
ATOM   4093  CE3 TRP A2047      -6.712  -2.286  44.203  1.00  0.00           C  
ATOM   4094  CZ2 TRP A2047      -7.573   0.369  44.666  1.00  0.00           C  
ATOM   4095  CZ3 TRP A2047      -5.794  -1.253  44.415  1.00  0.00           C  
ATOM   4096  CH2 TRP A2047      -6.242   0.054  44.651  1.00  0.00           C  
ATOM   4097  N   ASP A2048     -11.531  -5.730  45.420  1.00  0.00           N  
ATOM   4098  CA  ASP A2048     -12.780  -5.640  46.201  1.00  0.00           C  
ATOM   4099  C   ASP A2048     -12.769  -6.446  47.500  1.00  0.00           C  
ATOM   4100  O   ASP A2048     -13.536  -6.182  48.440  1.00  0.00           O  
ATOM   4101  CB  ASP A2048     -13.928  -6.160  45.331  1.00  0.00           C  
ATOM   4102  CG  ASP A2048     -14.167  -5.265  44.134  1.00  0.00           C  
ATOM   4103  OD1 ASP A2048     -14.903  -5.753  43.248  1.00  0.00           O  
ATOM   4104  OD2 ASP A2048     -13.647  -4.125  44.065  1.00  0.00           O  
ATOM   4105  N   GLY A2049     -11.925  -7.475  47.520  1.00  0.00           N  
ATOM   4106  CA  GLY A2049     -11.803  -8.362  48.662  1.00  0.00           C  
ATOM   4107  C   GLY A2049     -11.545  -7.642  49.974  1.00  0.00           C  
ATOM   4108  O   GLY A2049     -11.978  -8.169  51.010  1.00  0.00           O  
ATOM   4109  N   ILE A2050     -10.989  -6.437  49.994  1.00  0.00           N  
ATOM   4110  CA  ILE A2050     -10.702  -5.765  51.260  1.00  0.00           C  
ATOM   4111  C   ILE A2050     -11.951  -5.368  52.051  1.00  0.00           C  
ATOM   4112  O   ILE A2050     -11.872  -5.135  53.262  1.00  0.00           O  
ATOM   4113  CB  ILE A2050      -9.851  -4.496  51.042  1.00  0.00           C  
ATOM   4114  CG1 ILE A2050     -10.602  -3.464  50.204  1.00  0.00           C  
ATOM   4115  CG2 ILE A2050      -8.519  -4.925  50.403  1.00  0.00           C  
ATOM   4116  CD1 ILE A2050      -9.854  -2.143  49.992  1.00  0.00           C  
ATOM   4117  N   GLN A2051     -13.098  -5.376  51.398  1.00  0.00           N  
ATOM   4118  CA  GLN A2051     -14.356  -5.035  52.072  1.00  0.00           C  
ATOM   4119  C   GLN A2051     -14.819  -6.134  53.002  1.00  0.00           C  
ATOM   4120  O   GLN A2051     -15.735  -5.890  53.791  1.00  0.00           O  
ATOM   4121  CB  GLN A2051     -15.405  -4.684  51.015  1.00  0.00           C  
ATOM   4122  CG  GLN A2051     -14.968  -3.522  50.131  1.00  0.00           C  
ATOM   4123  CD  GLN A2051     -15.249  -2.161  50.714  1.00  0.00           C  
ATOM   4124  OE1 GLN A2051     -15.843  -2.069  51.797  1.00  0.00           O  
ATOM   4125  NE2 GLN A2051     -14.869  -1.065  50.067  1.00  0.00           N  
ATOM   4126  N   GLN A2085     -14.246  -7.314  52.910  1.00  0.00           N  
ATOM   4127  CA  GLN A2085     -14.525  -8.425  53.810  1.00  0.00           C  
ATOM   4128  C   GLN A2085     -13.216  -8.729  54.548  1.00  0.00           C  
ATOM   4129  O   GLN A2085     -12.435  -9.552  54.024  1.00  0.00           O  
ATOM   4130  CB  GLN A2085     -14.864  -9.727  53.094  1.00  0.00           C  
ATOM   4131  CG  GLN A2085     -16.047  -9.921  52.191  1.00  0.00           C  
ATOM   4132  CD  GLN A2085     -16.064  -9.049  50.957  1.00  0.00           C  
ATOM   4133  OE1 GLN A2085     -16.892  -8.132  50.869  1.00  0.00           O  
ATOM   4134  NE2 GLN A2085     -15.179  -9.314  50.003  1.00  0.00           N  
ATOM   4135  N   PRO A2086     -13.042  -8.271  55.768  1.00  0.00           N  
ATOM   4136  CA  PRO A2086     -11.839  -8.644  56.518  1.00  0.00           C  
ATOM   4137  C   PRO A2086     -11.775 -10.129  56.796  1.00  0.00           C  
ATOM   4138  O   PRO A2086     -12.791 -10.843  56.762  1.00  0.00           O  
ATOM   4139  CB  PRO A2086     -11.951  -7.830  57.798  1.00  0.00           C  
ATOM   4140  CG  PRO A2086     -13.405  -7.465  57.935  1.00  0.00           C  
ATOM   4141  CD  PRO A2086     -13.940  -7.376  56.525  1.00  0.00           C  
ATOM   4142  N   LEU A2087     -10.579 -10.665  57.050  1.00  0.00           N  
ATOM   4143  CA  LEU A2087     -10.405 -12.083  57.350  1.00  0.00           C  
ATOM   4144  C   LEU A2087     -10.828 -12.289  58.804  1.00  0.00           C  
ATOM   4145  O   LEU A2087     -10.178 -11.744  59.701  1.00  0.00           O  
ATOM   4146  CB  LEU A2087      -8.929 -12.490  57.119  1.00  0.00           C  
ATOM   4147  CG  LEU A2087      -8.415 -12.211  55.678  1.00  0.00           C  
ATOM   4148  CD1 LEU A2087      -6.935 -12.580  55.556  1.00  0.00           C  
ATOM   4149  CD2 LEU A2087      -9.197 -13.026  54.653  1.00  0.00           C  
ATOM   4150  N   LEU A2088     -11.885 -13.073  59.048  1.00  0.00           N  
ATOM   4151  CA  LEU A2088     -12.376 -13.304  60.399  1.00  0.00           C  
ATOM   4152  C   LEU A2088     -12.531 -14.791  60.683  1.00  0.00           C  
ATOM   4153  O   LEU A2088     -12.994 -15.526  59.795  1.00  0.00           O  
ATOM   4154  CB  LEU A2088     -13.762 -12.631  60.594  1.00  0.00           C  
ATOM   4155  CG  LEU A2088     -13.838 -11.126  60.302  1.00  0.00           C  
ATOM   4156  CD1 LEU A2088     -15.282 -10.624  60.387  1.00  0.00           C  
ATOM   4157  CD2 LEU A2088     -12.953 -10.326  61.252  1.00  0.00           C  
ATOM   4158  N   GLY A2089     -12.099 -15.269  61.866  1.00  0.00           N  
ATOM   4159  CA  GLY A2089     -12.277 -16.722  62.129  1.00  0.00           C  
ATOM   4160  C   GLY A2089     -11.611 -17.509  60.985  1.00  0.00           C  
ATOM   4161  O   GLY A2089     -12.139 -18.474  60.456  1.00  0.00           O  
ATOM   4162  N   HIS A2090     -10.405 -17.077  60.644  1.00  0.00           N  
ATOM   4163  CA  HIS A2090      -9.666 -17.548  59.478  1.00  0.00           C  
ATOM   4164  C   HIS A2090      -8.263 -18.032  59.789  1.00  0.00           C  
ATOM   4165  O   HIS A2090      -7.507 -17.314  60.432  1.00  0.00           O  
ATOM   4166  CB  HIS A2090      -9.555 -16.318  58.562  1.00  0.00           C  
ATOM   4167  CG  HIS A2090      -8.867 -16.475  57.247  1.00  0.00           C  
ATOM   4168  ND1 HIS A2090      -9.487 -16.949  56.107  1.00  0.00           N  
ATOM   4169  CD2 HIS A2090      -7.582 -16.223  56.901  1.00  0.00           C  
ATOM   4170  CE1 HIS A2090      -8.623 -16.973  55.099  1.00  0.00           C  
ATOM   4171  NE2 HIS A2090      -7.458 -16.534  55.559  1.00  0.00           N  
ATOM   4172  N   LYS A2091      -7.882 -19.162  59.200  1.00  0.00           N  
ATOM   4173  CA  LYS A2091      -6.568 -19.741  59.425  1.00  0.00           C  
ATOM   4174  C   LYS A2091      -5.501 -19.134  58.508  1.00  0.00           C  
ATOM   4175  O   LYS A2091      -5.665 -19.088  57.300  1.00  0.00           O  
ATOM   4176  CB  LYS A2091      -6.644 -21.248  59.132  1.00  0.00           C  
ATOM   4177  CG  LYS A2091      -5.381 -22.040  59.346  1.00  0.00           C  
ATOM   4178  CD  LYS A2091      -4.853 -22.048  60.765  1.00  0.00           C  
ATOM   4179  CE  LYS A2091      -3.701 -23.044  60.917  1.00  0.00           C  
ATOM   4180  NZ  LYS A2091      -2.579 -22.748  59.971  1.00  0.00           N  
ATOM   4181  N   VAL A2092      -4.384 -18.801  59.081  1.00  0.00           N  
ATOM   4182  CA  VAL A2092      -3.231 -18.178  58.371  1.00  0.00           C  
ATOM   4183  C   VAL A2092      -2.108 -19.180  58.439  1.00  0.00           C  
ATOM   4184  O   VAL A2092      -2.208 -20.082  59.305  1.00  0.00           O  
ATOM   4185  CB  VAL A2092      -3.188 -16.872  59.175  1.00  0.00           C  
ATOM   4186  CG1 VAL A2092      -1.987 -16.638  60.027  1.00  0.00           C  
ATOM   4187  CG2 VAL A2092      -3.701 -15.695  58.356  1.00  0.00           C  
ATOM   4188  N   ASN A2093      -1.094 -19.172  57.582  1.00  0.00           N  
ATOM   4189  CA  ASN A2093       0.026 -20.120  57.658  1.00  0.00           C  
ATOM   4190  C   ASN A2093       1.285 -19.488  58.238  1.00  0.00           C  
ATOM   4191  O   ASN A2093       1.494 -18.289  58.064  1.00  0.00           O  
ATOM   4192  CB  ASN A2093       0.392 -20.599  56.230  1.00  0.00           C  
ATOM   4193  CG  ASN A2093      -0.758 -21.374  55.619  1.00  0.00           C  
ATOM   4194  OD1 ASN A2093      -1.371 -22.215  56.296  1.00  0.00           O  
ATOM   4195  ND2 ASN A2093      -1.083 -21.077  54.364  1.00  0.00           N  
ATOM   4196  N   PRO A2094       2.233 -20.273  58.742  1.00  0.00           N  
ATOM   4197  CA  PRO A2094       3.513 -19.772  59.209  1.00  0.00           C  
ATOM   4198  C   PRO A2094       4.394 -19.356  58.035  1.00  0.00           C  
ATOM   4199  O   PRO A2094       4.097 -19.786  56.927  1.00  0.00           O  
ATOM   4200  CB  PRO A2094       4.149 -20.961  59.916  1.00  0.00           C  
ATOM   4201  CG  PRO A2094       3.061 -21.963  60.077  1.00  0.00           C  
ATOM   4202  CD  PRO A2094       2.107 -21.735  58.934  1.00  0.00           C  
ATOM   4203  N   PHE A2095       5.425 -18.546  58.246  1.00  0.00           N  
ATOM   4204  CA  PHE A2095       6.299 -18.195  57.140  1.00  0.00           C  
ATOM   4205  C   PHE A2095       7.763 -18.017  57.554  1.00  0.00           C  
ATOM   4206  O   PHE A2095       8.075 -17.675  58.673  1.00  0.00           O  
ATOM   4207  CB  PHE A2095       5.940 -16.932  56.389  1.00  0.00           C  
ATOM   4208  CG  PHE A2095       5.694 -15.693  57.189  1.00  0.00           C  
ATOM   4209  CD1 PHE A2095       4.403 -15.472  57.662  1.00  0.00           C  
ATOM   4210  CD2 PHE A2095       6.687 -14.765  57.466  1.00  0.00           C  
ATOM   4211  CE1 PHE A2095       4.139 -14.336  58.396  1.00  0.00           C  
ATOM   4212  CE2 PHE A2095       6.407 -13.625  58.204  1.00  0.00           C  
ATOM   4213  CZ  PHE A2095       5.122 -13.412  58.669  1.00  0.00           C  
ATOM   4214  N   LYS A2096       8.586 -18.249  56.551  1.00  0.00           N  
ATOM   4215  CA  LYS A2096      10.032 -18.125  56.607  1.00  0.00           C  
ATOM   4216  C   LYS A2096      10.419 -16.730  57.070  1.00  0.00           C  
ATOM   4217  O   LYS A2096      10.509 -16.411  58.258  1.00  0.00           O  
ATOM   4218  CB  LYS A2096      10.510 -18.405  55.173  1.00  0.00           C  
ATOM   4219  CG  LYS A2096      11.998 -18.304  54.934  1.00  0.00           C  
ATOM   4220  CD  LYS A2096      12.741 -19.442  55.618  1.00  0.00           C  
ATOM   4221  CE  LYS A2096      14.227 -19.394  55.298  1.00  0.00           C  
ATOM   4222  NZ  LYS A2096      14.961 -20.471  56.019  1.00  0.00           N  
ATOM   4223  N   ALA A2098      10.600 -15.832  56.125  1.00  0.00           N  
ATOM   4224  CA  ALA A2098      10.873 -14.419  56.288  1.00  0.00           C  
ATOM   4225  C   ALA A2098      10.325 -13.751  55.020  1.00  0.00           C  
ATOM   4226  O   ALA A2098      10.787 -14.131  53.944  1.00  0.00           O  
ATOM   4227  CB  ALA A2098      12.338 -14.066  56.419  1.00  0.00           C  
ATOM   4228  N   LEU A2099       9.324 -12.890  55.136  1.00  0.00           N  
ATOM   4229  CA  LEU A2099       8.684 -12.347  53.941  1.00  0.00           C  
ATOM   4230  C   LEU A2099       9.583 -11.388  53.163  1.00  0.00           C  
ATOM   4231  O   LEU A2099       9.410 -11.224  51.958  1.00  0.00           O  
ATOM   4232  CB  LEU A2099       7.394 -11.622  54.310  1.00  0.00           C  
ATOM   4233  CG  LEU A2099       6.157 -12.419  54.685  1.00  0.00           C  
ATOM   4234  CD1 LEU A2099       5.046 -11.466  55.128  1.00  0.00           C  
ATOM   4235  CD2 LEU A2099       5.670 -13.300  53.538  1.00  0.00           C  
ATOM   4236  N   TYR A2100      10.408 -10.619  53.855  1.00  0.00           N  
ATOM   4237  CA  TYR A2100      11.287  -9.669  53.143  1.00  0.00           C  
ATOM   4238  C   TYR A2100      12.470  -9.293  54.015  1.00  0.00           C  
ATOM   4239  O   TYR A2100      12.245  -8.704  55.070  1.00  0.00           O  
ATOM   4240  CB  TYR A2100      10.487  -8.429  52.730  1.00  0.00           C  
ATOM   4241  CG  TYR A2100      11.060  -7.761  51.495  1.00  0.00           C  
ATOM   4242  CD1 TYR A2100      10.592  -8.049  50.226  1.00  0.00           C  
ATOM   4243  CD2 TYR A2100      12.094  -6.844  51.614  1.00  0.00           C  
ATOM   4244  CE1 TYR A2100      11.126  -7.439  49.101  1.00  0.00           C  
ATOM   4245  CE2 TYR A2100      12.650  -6.238  50.498  1.00  0.00           C  
ATOM   4246  CZ  TYR A2100      12.153  -6.542  49.242  1.00  0.00           C  
ATOM   4247  OH  TYR A2100      12.712  -5.916  48.154  1.00  0.00           O  
ATOM   4248  N   ASN A2101      13.711  -9.538  53.612  1.00  0.00           N  
ATOM   4249  CA  ASN A2101      14.868  -9.175  54.426  1.00  0.00           C  
ATOM   4250  C   ASN A2101      15.434  -7.788  54.114  1.00  0.00           C  
ATOM   4251  O   ASN A2101      15.269  -7.284  53.008  1.00  0.00           O  
ATOM   4252  CB  ASN A2101      16.017 -10.170  54.174  1.00  0.00           C  
ATOM   4253  CG  ASN A2101      15.576 -11.612  54.293  1.00  0.00           C  
ATOM   4254  OD1 ASN A2101      15.591 -12.198  55.365  1.00  0.00           O  
ATOM   4255  ND2 ASN A2101      15.172 -12.207  53.176  1.00  0.00           N  
ATOM   4256  N   ARG A2102      16.155  -7.229  55.079  1.00  0.00           N  
ATOM   4257  CA  ARG A2102      16.847  -5.963  54.940  1.00  0.00           C  
ATOM   4258  C   ARG A2102      17.995  -6.057  53.933  1.00  0.00           C  
ATOM   4259  O   ARG A2102      18.541  -7.140  53.742  1.00  0.00           O  
ATOM   4260  CB  ARG A2102      17.493  -5.510  56.253  1.00  0.00           C  
ATOM   4261  CG  ARG A2102      16.555  -5.112  57.378  1.00  0.00           C  
ATOM   4262  CD  ARG A2102      17.342  -4.731  58.621  1.00  0.00           C  
ATOM   4263  NE  ARG A2102      18.002  -3.445  58.573  1.00  0.00           N  
ATOM   4264  CZ  ARG A2102      17.486  -2.230  58.593  1.00  0.00           C  
ATOM   4265  NH1 ARG A2102      18.299  -1.182  58.534  1.00  0.00           N  
ATOM   4266  NH2 ARG A2102      16.188  -1.992  58.668  1.00  0.00           N  
ATOM   4267  N   ILE A2103      18.375  -4.927  53.346  1.00  0.00           N  
ATOM   4268  CA  ILE A2103      19.535  -4.916  52.432  1.00  0.00           C  
ATOM   4269  C   ILE A2103      20.569  -3.963  53.017  1.00  0.00           C  
ATOM   4270  O   ILE A2103      20.237  -3.278  54.003  1.00  0.00           O  
ATOM   4271  CB  ILE A2103      19.088  -4.500  51.015  1.00  0.00           C  
ATOM   4272  CG1 ILE A2103      18.404  -3.138  51.018  1.00  0.00           C  
ATOM   4273  CG2 ILE A2103      18.171  -5.587  50.469  1.00  0.00           C  
ATOM   4274  CD1 ILE A2103      17.922  -2.682  49.641  1.00  0.00           C  
ATOM   4275  N   ASP A2104      21.799  -3.882  52.523  1.00  0.00           N  
ATOM   4276  CA  ASP A2104      22.768  -2.936  53.082  1.00  0.00           C  
ATOM   4277  C   ASP A2104      23.734  -2.415  52.029  1.00  0.00           C  
ATOM   4278  O   ASP A2104      23.781  -2.888  50.877  1.00  0.00           O  
ATOM   4279  CB  ASP A2104      23.494  -3.588  54.258  1.00  0.00           C  
ATOM   4280  CG  ASP A2104      24.393  -4.738  53.883  1.00  0.00           C  
ATOM   4281  OD1 ASP A2104      24.313  -5.821  54.497  1.00  0.00           O  
ATOM   4282  OD2 ASP A2104      25.219  -4.609  52.954  1.00  0.00           O  
ATOM   4283  N   MET A2105      24.425  -1.334  52.355  1.00  0.00           N  
ATOM   4284  CA  MET A2105      25.350  -0.690  51.445  1.00  0.00           C  
ATOM   4285  C   MET A2105      26.452  -1.625  50.966  1.00  0.00           C  
ATOM   4286  O   MET A2105      27.054  -1.379  49.910  1.00  0.00           O  
ATOM   4287  CB  MET A2105      25.911   0.565  52.126  1.00  0.00           C  
ATOM   4288  CG  MET A2105      24.944   1.755  52.071  1.00  0.00           C  
ATOM   4289  SD  MET A2105      24.631   2.251  50.371  1.00  0.00           S  
ATOM   4290  CE  MET A2105      26.234   2.911  49.904  1.00  0.00           C  
ATOM   4291  N   ARG A2106      26.750  -2.698  51.695  1.00  0.00           N  
ATOM   4292  CA  ARG A2106      27.771  -3.640  51.210  1.00  0.00           C  
ATOM   4293  C   ARG A2106      27.351  -4.250  49.876  1.00  0.00           C  
ATOM   4294  O   ARG A2106      28.110  -4.513  48.928  1.00  0.00           O  
ATOM   4295  CB  ARG A2106      28.004  -4.784  52.193  1.00  0.00           C  
ATOM   4296  CG  ARG A2106      29.134  -4.576  53.182  1.00  0.00           C  
ATOM   4297  CD  ARG A2106      30.459  -4.409  52.433  1.00  0.00           C  
ATOM   4298  NE  ARG A2106      30.407  -5.085  51.132  1.00  0.00           N  
ATOM   4299  CZ  ARG A2106      31.053  -4.677  50.043  1.00  0.00           C  
ATOM   4300  NH1 ARG A2106      31.818  -3.593  50.099  1.00  0.00           N  
ATOM   4301  NH2 ARG A2106      30.905  -5.373  48.931  1.00  0.00           N  
ATOM   4302  N   GLN A2107      26.057  -4.570  49.821  1.00  0.00           N  
ATOM   4303  CA  GLN A2107      25.524  -5.154  48.581  1.00  0.00           C  
ATOM   4304  C   GLN A2107      25.623  -4.145  47.448  1.00  0.00           C  
ATOM   4305  O   GLN A2107      25.867  -4.511  46.285  1.00  0.00           O  
ATOM   4306  CB  GLN A2107      24.103  -5.618  48.871  1.00  0.00           C  
ATOM   4307  CG  GLN A2107      24.062  -6.702  49.947  1.00  0.00           C  
ATOM   4308  CD  GLN A2107      22.597  -6.955  50.293  1.00  0.00           C  
ATOM   4309  OE1 GLN A2107      22.014  -6.125  50.988  1.00  0.00           O  
ATOM   4310  NE2 GLN A2107      22.075  -8.061  49.793  1.00  0.00           N  
ATOM   4311  N   VAL A2108      25.353  -2.865  47.749  1.00  0.00           N  
ATOM   4312  CA  VAL A2108      25.426  -1.890  46.662  1.00  0.00           C  
ATOM   4313  C   VAL A2108      26.875  -1.748  46.188  1.00  0.00           C  
ATOM   4314  O   VAL A2108      27.071  -1.631  44.982  1.00  0.00           O  
ATOM   4315  CB  VAL A2108      24.832  -0.504  46.904  1.00  0.00           C  
ATOM   4316  CG1 VAL A2108      23.310  -0.579  47.060  1.00  0.00           C  
ATOM   4317  CG2 VAL A2108      25.448   0.164  48.097  1.00  0.00           C  
ATOM   4318  N   GLU A2109      27.832  -1.752  47.122  1.00  0.00           N  
ATOM   4319  CA  GLU A2109      29.233  -1.641  46.675  1.00  0.00           C  
ATOM   4320  C   GLU A2109      29.605  -2.799  45.767  1.00  0.00           C  
ATOM   4321  O   GLU A2109      30.342  -2.616  44.794  1.00  0.00           O  
ATOM   4322  CB  GLU A2109      30.181  -1.585  47.875  1.00  0.00           C  
ATOM   4323  CG  GLU A2109      30.053  -0.299  48.686  1.00  0.00           C  
ATOM   4324  CD  GLU A2109      31.066  -0.308  49.823  1.00  0.00           C  
ATOM   4325  OE1 GLU A2109      32.070   0.429  49.708  1.00  0.00           O  
ATOM   4326  OE2 GLU A2109      30.862  -1.058  50.800  1.00  0.00           O  
ATOM   4327  N   ALA A2110      29.110  -4.003  46.086  1.00  0.00           N  
ATOM   4328  CA  ALA A2110      29.377  -5.178  45.265  1.00  0.00           C  
ATOM   4329  C   ALA A2110      28.811  -5.017  43.855  1.00  0.00           C  
ATOM   4330  O   ALA A2110      29.393  -5.431  42.830  1.00  0.00           O  
ATOM   4331  CB  ALA A2110      28.776  -6.421  45.904  1.00  0.00           C  
ATOM   4332  N   LEU A2111      27.608  -4.444  43.806  1.00  0.00           N  
ATOM   4333  CA  LEU A2111      26.916  -4.242  42.532  1.00  0.00           C  
ATOM   4334  C   LEU A2111      27.722  -3.291  41.658  1.00  0.00           C  
ATOM   4335  O   LEU A2111      27.928  -3.461  40.452  1.00  0.00           O  
ATOM   4336  CB  LEU A2111      25.508  -3.688  42.806  1.00  0.00           C  
ATOM   4337  CG  LEU A2111      24.742  -3.112  41.607  1.00  0.00           C  
ATOM   4338  CD1 LEU A2111      24.421  -4.237  40.628  1.00  0.00           C  
ATOM   4339  CD2 LEU A2111      23.503  -2.342  42.054  1.00  0.00           C  
ATOM   4340  N   VAL A2112      28.150  -2.202  42.294  1.00  0.00           N  
ATOM   4341  CA  VAL A2112      28.910  -1.172  41.567  1.00  0.00           C  
ATOM   4342  C   VAL A2112      30.228  -1.788  41.123  1.00  0.00           C  
ATOM   4343  O   VAL A2112      30.634  -1.530  39.982  1.00  0.00           O  
ATOM   4344  CB  VAL A2112      29.037   0.113  42.386  1.00  0.00           C  
ATOM   4345  CG1 VAL A2112      30.112   1.076  41.892  1.00  0.00           C  
ATOM   4346  CG2 VAL A2112      27.709   0.880  42.373  1.00  0.00           C  
ATOM   4347  N   GLU A2113      30.871  -2.586  41.987  1.00  0.00           N  
ATOM   4348  CA  GLU A2113      32.160  -3.162  41.584  1.00  0.00           C  
ATOM   4349  C   GLU A2113      32.002  -4.166  40.457  1.00  0.00           C  
ATOM   4350  O   GLU A2113      32.834  -4.210  39.542  1.00  0.00           O  
ATOM   4351  CB  GLU A2113      32.893  -3.780  42.782  1.00  0.00           C  
ATOM   4352  CG  GLU A2113      34.214  -4.434  42.386  1.00  0.00           C  
ATOM   4353  CD  GLU A2113      35.155  -3.433  41.727  1.00  0.00           C  
ATOM   4354  OE1 GLU A2113      35.318  -2.318  42.242  1.00  0.00           O  
ATOM   4355  OE2 GLU A2113      35.718  -3.787  40.674  1.00  0.00           O  
ATOM   4356  N   ALA A2121      30.953  -4.984  40.487  1.00  0.00           N  
ATOM   4357  CA  ALA A2121      30.698  -5.964  39.445  1.00  0.00           C  
ATOM   4358  C   ALA A2121      30.473  -5.262  38.111  1.00  0.00           C  
ATOM   4359  O   ALA A2121      30.920  -5.710  37.045  1.00  0.00           O  
ATOM   4360  CB  ALA A2121      29.523  -6.866  39.833  1.00  0.00           C  
ATOM   4361  N   SER A2123      29.745  -4.140  38.163  1.00  0.00           N  
ATOM   4362  CA  SER A2123      29.456  -3.405  36.947  1.00  0.00           C  
ATOM   4363  C   SER A2123      30.716  -2.723  36.413  1.00  0.00           C  
ATOM   4364  O   SER A2123      30.810  -2.585  35.200  1.00  0.00           O  
ATOM   4365  CB  SER A2123      28.354  -2.357  37.138  1.00  0.00           C  
ATOM   4366  OG  SER A2123      27.185  -3.067  37.586  1.00  0.00           O  
ATOM   4367  N   LYS A2124      31.575  -2.254  37.298  1.00  0.00           N  
ATOM   4368  CA  LYS A2124      32.855  -1.665  36.832  1.00  0.00           C  
ATOM   4369  C   LYS A2124      33.501  -2.815  36.055  1.00  0.00           C  
ATOM   4370  O   LYS A2124      33.912  -2.674  34.916  1.00  0.00           O  
ATOM   4371  CB  LYS A2124      33.574  -1.206  38.060  1.00  0.00           C  
ATOM   4372  CG  LYS A2124      34.299   0.092  38.268  1.00  0.00           C  
ATOM   4373  CD  LYS A2124      34.716   0.155  39.746  1.00  0.00           C  
ATOM   4374  CE  LYS A2124      36.045   0.842  39.966  1.00  0.00           C  
ATOM   4375  NZ  LYS A2124      36.846   0.235  41.072  1.00  0.00           N  
ATOM   4376  N   GLU A2125      33.477  -4.005  36.626  1.00  0.00           N  
ATOM   4377  CA  GLU A2125      33.759  -5.308  36.102  1.00  0.00           C  
ATOM   4378  C   GLU A2125      34.751  -6.171  36.868  1.00  0.00           C  
ATOM   4379  O   GLU A2125      35.966  -5.892  36.872  1.00  0.00           O  
ATOM   4380  CB  GLU A2125      34.035  -5.401  34.589  1.00  0.00           C  
ATOM   4381  CG  GLU A2125      32.742  -5.770  33.870  1.00  0.00           C  
ATOM   4382  CD  GLU A2125      32.814  -5.978  32.376  1.00  0.00           C  
ATOM   4383  OE1 GLU A2125      33.403  -6.981  31.909  1.00  0.00           O  
ATOM   4384  OE2 GLU A2125      32.258  -5.133  31.632  1.00  0.00           O  
HETATM 4385  N   MET A 601      14.425   0.166  19.407  1.00  0.00           N  
HETATM 4386  CA  MET A 601      14.029   1.589  19.620  1.00  0.00           C  
HETATM 4387  C   MET A 601      14.945   2.118  20.750  1.00  0.00           C  
HETATM 4388  O   MET A 601      15.303   1.343  21.602  1.00  0.00           O  
HETATM 4389  CB  MET A 601      12.556   1.656  20.051  1.00  0.00           C  
HETATM 4390  CG  MET A 601      11.590   1.086  18.981  1.00  0.00           C  
HETATM 4391  SD  MET A 601       9.899   1.393  19.587  1.00  0.00           S  
HETATM 4392  CE  MET A 601       8.917   0.796  18.194  1.00  0.00           C  
HETATM 4393  OXT MET A 601      14.938   3.335  20.852  1.00  0.00           O  
TER
END
