# Supplementary material for: Backbone Brackets and Arginine Tweezers delineate Class I and Class II aminoacyl tRNA synthetases
Source: PLoS Comput Biol. 2018 Apr 16;14(4):e1006101. doi: 10.1371/journal.pcbi.1006101 (PMC5919687; doi:10.1371/journal.pcbi.1006101)
Supplement: S11 File — All structures of Class I aaRS with residues renumbered according to the MSA. (GZ) [file pcbi.1006101.s023.tar.gz › 1f7u_A_renum.pdb]

ATOM      1  N   ALA A  38      56.419 -10.408  30.560  1.00  0.00           N  
ATOM      2  CA  ALA A  38      56.170 -10.061  31.982  1.00  0.00           C  
ATOM      3  C   ALA A  38      54.714 -10.361  32.323  1.00  0.00           C  
ATOM      4  O   ALA A  38      53.920 -10.702  31.444  1.00  0.00           O  
ATOM      5  CB  ALA A  38      56.461  -8.581  32.208  1.00  0.00           C  
ATOM      6  N   SER A  83      54.372 -10.260  33.604  1.00  0.00           N  
ATOM      7  CA  SER A  83      52.996 -10.475  34.015  1.00  0.00           C  
ATOM      8  C   SER A  83      52.285  -9.232  33.499  1.00  0.00           C  
ATOM      9  O   SER A  83      51.191  -9.311  32.941  1.00  0.00           O  
ATOM     10  CB  SER A  83      52.884 -10.551  35.538  1.00  0.00           C  
ATOM     11  OG  SER A  83      51.528 -10.702  35.933  1.00  0.00           O  
ATOM     12  N   THR A  84      52.937  -8.086  33.681  1.00  0.00           N  
ATOM     13  CA  THR A  84      52.410  -6.807  33.220  1.00  0.00           C  
ATOM     14  C   THR A  84      52.295  -6.844  31.700  1.00  0.00           C  
ATOM     15  O   THR A  84      51.305  -6.387  31.128  1.00  0.00           O  
ATOM     16  CB  THR A  84      53.345  -5.641  33.618  1.00  0.00           C  
ATOM     17  OG1 THR A  84      53.301  -5.457  35.037  1.00  0.00           O  
ATOM     18  CG2 THR A  84      52.924  -4.350  32.922  1.00  0.00           C  
ATOM     19  N   ALA A  85      53.319  -7.387  31.050  1.00  0.00           N  
ATOM     20  CA  ALA A  85      53.327  -7.492  29.596  1.00  0.00           C  
ATOM     21  C   ALA A  85      52.187  -8.401  29.140  1.00  0.00           C  
ATOM     22  O   ALA A  85      51.522  -8.134  28.136  1.00  0.00           O  
ATOM     23  CB  ALA A  85      54.664  -8.046  29.121  1.00  0.00           C  
ATOM     24  N   ASN A  91      51.959  -9.475  29.886  1.00  0.00           N  
ATOM     25  CA  ASN A  91      50.896 -10.410  29.549  1.00  0.00           C  
ATOM     26  C   ASN A  91      49.521  -9.753  29.719  1.00  0.00           C  
ATOM     27  O   ASN A  91      48.640  -9.925  28.877  1.00  0.00           O  
ATOM     28  CB  ASN A  91      51.009 -11.666  30.424  1.00  0.00           C  
ATOM     29  CG  ASN A  91      50.053 -12.769  29.997  1.00  0.00           C  
ATOM     30  OD1 ASN A  91      48.856 -12.710  30.269  1.00  0.00           O  
ATOM     31  ND2 ASN A  91      50.583 -13.780  29.317  1.00  0.00           N  
ATOM     32  N   MET A  92      49.340  -8.995  30.798  1.00  0.00           N  
ATOM     33  CA  MET A  92      48.066  -8.319  31.040  1.00  0.00           C  
ATOM     34  C   MET A  92      47.738  -7.320  29.935  1.00  0.00           C  
ATOM     35  O   MET A  92      46.618  -7.288  29.425  1.00  0.00           O  
ATOM     36  CB  MET A  92      48.072  -7.595  32.393  1.00  0.00           C  
ATOM     37  CG  MET A  92      47.972  -8.526  33.593  1.00  0.00           C  
ATOM     38  SD  MET A  92      47.308  -7.706  35.066  1.00  0.00           S  
ATOM     39  CE  MET A  92      48.827  -7.192  35.880  1.00  0.00           C  
ATOM     40  N   ILE A  93      48.718  -6.507  29.565  1.00  0.00           N  
ATOM     41  CA  ILE A  93      48.511  -5.522  28.516  1.00  0.00           C  
ATOM     42  C   ILE A  93      47.976  -6.197  27.257  1.00  0.00           C  
ATOM     43  O   ILE A  93      46.990  -5.742  26.675  1.00  0.00           O  
ATOM     44  CB  ILE A  93      49.819  -4.780  28.201  1.00  0.00           C  
ATOM     45  CG1 ILE A  93      50.193  -3.905  29.398  1.00  0.00           C  
ATOM     46  CG2 ILE A  93      49.669  -3.944  26.931  1.00  0.00           C  
ATOM     47  CD1 ILE A  93      51.518  -3.205  29.257  1.00  0.00           C  
ATOM     48  N   SER A  94      48.619  -7.288  26.848  1.00  0.00           N  
ATOM     49  CA  SER A  94      48.188  -8.020  25.663  1.00  0.00           C  
ATOM     50  C   SER A  94      46.737  -8.445  25.841  1.00  0.00           C  
ATOM     51  O   SER A  94      45.909  -8.260  24.950  1.00  0.00           O  
ATOM     52  CB  SER A  94      49.063  -9.258  25.454  1.00  0.00           C  
ATOM     53  OG  SER A  94      50.418  -8.889  25.290  1.00  0.00           O  
ATOM     54  N   GLN A  95      46.440  -9.011  27.006  1.00  0.00           N  
ATOM     55  CA  GLN A  95      45.093  -9.466  27.325  1.00  0.00           C  
ATOM     56  C   GLN A  95      44.090  -8.315  27.256  1.00  0.00           C  
ATOM     57  O   GLN A  95      43.102  -8.388  26.523  1.00  0.00           O  
ATOM     58  CB  GLN A  95      45.067 -10.089  28.725  1.00  0.00           C  
ATOM     59  CG  GLN A  95      44.861 -11.602  28.750  1.00  0.00           C  
ATOM     60  CD  GLN A  95      46.011 -12.388  28.129  1.00  0.00           C  
ATOM     61  OE1 GLN A  95      45.963 -13.618  28.051  1.00  0.00           O  
ATOM     62  NE2 GLN A  95      47.048 -11.682  27.688  1.00  0.00           N  
ATOM     63  N   LEU A  96      44.347  -7.255  28.021  1.00  0.00           N  
ATOM     64  CA  LEU A  96      43.457  -6.096  28.046  1.00  0.00           C  
ATOM     65  C   LEU A  96      43.214  -5.482  26.666  1.00  0.00           C  
ATOM     66  O   LEU A  96      42.078  -5.163  26.319  1.00  0.00           O  
ATOM     67  CB  LEU A  96      43.995  -5.010  28.989  1.00  0.00           C  
ATOM     68  CG  LEU A  96      43.813  -5.129  30.510  1.00  0.00           C  
ATOM     69  CD1 LEU A  96      42.474  -5.769  30.825  1.00  0.00           C  
ATOM     70  CD2 LEU A  96      44.925  -5.942  31.111  1.00  0.00           C  
ATOM     71  N   LYS A  97      44.274  -5.310  25.884  1.00  0.00           N  
ATOM     72  CA  LYS A  97      44.145  -4.728  24.550  1.00  0.00           C  
ATOM     73  C   LYS A  97      43.277  -5.575  23.628  1.00  0.00           C  
ATOM     74  O   LYS A  97      42.819  -5.107  22.589  1.00  0.00           O  
ATOM     75  CB  LYS A  97      45.523  -4.544  23.910  1.00  0.00           C  
ATOM     76  CG  LYS A  97      46.336  -3.405  24.491  1.00  0.00           C  
ATOM     77  CD  LYS A  97      47.647  -3.218  23.738  1.00  0.00           C  
ATOM     78  CE  LYS A  97      48.399  -1.985  24.235  1.00  0.00           C  
ATOM     79  NZ  LYS A  97      49.687  -1.776  23.514  1.00  0.00           N  
ATOM     80  N   LYS A  98      43.050  -6.822  24.021  1.00  0.00           N  
ATOM     81  CA  LYS A  98      42.259  -7.756  23.230  1.00  0.00           C  
ATOM     82  C   LYS A  98      40.883  -7.982  23.851  1.00  0.00           C  
ATOM     83  O   LYS A  98      40.032  -8.657  23.270  1.00  0.00           O  
ATOM     84  CB  LYS A  98      43.017  -9.084  23.129  1.00  0.00           C  
ATOM     85  CG  LYS A  98      42.305 -10.194  22.380  1.00  0.00           C  
ATOM     86  CD  LYS A  98      43.158 -11.456  22.361  1.00  0.00           C  
ATOM     87  CE  LYS A  98      42.429 -12.621  21.705  1.00  0.00           C  
ATOM     88  NZ  LYS A  98      43.292 -13.834  21.619  1.00  0.00           N  
ATOM     89  N   LEU A  99      40.670  -7.396  25.025  1.00  0.00           N  
ATOM     90  CA  LEU A  99      39.417  -7.547  25.758  1.00  0.00           C  
ATOM     91  C   LEU A  99      38.269  -6.650  25.298  1.00  0.00           C  
ATOM     92  O   LEU A  99      38.464  -5.488  24.941  1.00  0.00           O  
ATOM     93  CB  LEU A  99      39.667  -7.316  27.250  1.00  0.00           C  
ATOM     94  CG  LEU A  99      38.483  -7.522  28.195  1.00  0.00           C  
ATOM     95  CD1 LEU A  99      38.013  -8.968  28.103  1.00  0.00           C  
ATOM     96  CD2 LEU A  99      38.896  -7.178  29.622  1.00  0.00           C  
ATOM     97  N   SER A 100      37.067  -7.216  25.327  1.00  0.00           N  
ATOM     98  CA  SER A 100      35.843  -6.520  24.943  1.00  0.00           C  
ATOM     99  C   SER A 100      34.804  -6.810  26.026  1.00  0.00           C  
ATOM    100  O   SER A 100      34.034  -7.766  25.915  1.00  0.00           O  
ATOM    101  CB  SER A 100      35.346  -7.039  23.591  1.00  0.00           C  
ATOM    102  OG  SER A 100      34.129  -6.419  23.215  1.00  0.00           O  
ATOM    103  N   ILE A 101      34.788  -5.987  27.072  1.00  0.00           N  
ATOM    104  CA  ILE A 101      33.861  -6.180  28.183  1.00  0.00           C  
ATOM    105  C   ILE A 101      32.550  -5.404  28.080  1.00  0.00           C  
ATOM    106  O   ILE A 101      31.481  -5.950  28.358  1.00  0.00           O  
ATOM    107  CB  ILE A 101      34.535  -5.830  29.526  1.00  0.00           C  
ATOM    108  CG1 ILE A 101      35.185  -4.451  29.439  1.00  0.00           C  
ATOM    109  CG2 ILE A 101      35.568  -6.889  29.880  1.00  0.00           C  
ATOM    110  CD1 ILE A 101      35.922  -4.047  30.694  1.00  0.00           C  
ATOM    111  N   ALA A 102      32.626  -4.136  27.694  1.00  0.00           N  
ATOM    112  CA  ALA A 102      31.425  -3.319  27.563  1.00  0.00           C  
ATOM    113  C   ALA A 102      30.515  -3.931  26.501  1.00  0.00           C  
ATOM    114  O   ALA A 102      30.991  -4.603  25.585  1.00  0.00           O  
ATOM    115  CB  ALA A 102      31.802  -1.897  27.177  1.00  0.00           C  
ATOM    116  N   GLU A 103      29.210  -3.711  26.624  1.00  0.00           N  
ATOM    117  CA  GLU A 103      28.279  -4.258  25.645  1.00  0.00           C  
ATOM    118  C   GLU A 103      28.651  -3.731  24.261  1.00  0.00           C  
ATOM    119  O   GLU A 103      29.027  -2.568  24.115  1.00  0.00           O  
ATOM    120  CB  GLU A 103      26.836  -3.873  25.989  1.00  0.00           C  
ATOM    121  CG  GLU A 103      26.535  -2.385  25.943  1.00  0.00           C  
ATOM    122  CD  GLU A 103      25.062  -2.091  26.170  1.00  0.00           C  
ATOM    123  OE1 GLU A 103      24.538  -2.470  27.239  1.00  0.00           O  
ATOM    124  OE2 GLU A 103      24.428  -1.484  25.279  1.00  0.00           O  
ATOM    125  N   PRO A 104      28.554  -4.586  23.229  1.00  0.00           N  
ATOM    126  CA  PRO A 104      28.880  -4.229  21.844  1.00  0.00           C  
ATOM    127  C   PRO A 104      28.533  -2.793  21.456  1.00  0.00           C  
ATOM    128  O   PRO A 104      29.269  -2.152  20.704  1.00  0.00           O  
ATOM    129  CB  PRO A 104      28.096  -5.260  21.041  1.00  0.00           C  
ATOM    130  CG  PRO A 104      28.226  -6.477  21.893  1.00  0.00           C  
ATOM    131  CD  PRO A 104      27.956  -5.934  23.287  1.00  0.00           C  
ATOM    132  N   ALA A 105      27.414  -2.293  21.974  1.00  0.00           N  
ATOM    133  CA  ALA A 105      26.965  -0.936  21.680  1.00  0.00           C  
ATOM    134  C   ALA A 105      28.043   0.106  21.975  1.00  0.00           C  
ATOM    135  O   ALA A 105      28.350   0.948  21.130  1.00  0.00           O  
ATOM    136  CB  ALA A 105      25.704  -0.624  22.478  1.00  0.00           C  
ATOM    137  N   VAL A 106      28.616   0.047  23.174  1.00  0.00           N  
ATOM    138  CA  VAL A 106      29.654   0.992  23.570  1.00  0.00           C  
ATOM    139  C   VAL A 106      31.058   0.449  23.309  1.00  0.00           C  
ATOM    140  O   VAL A 106      31.965   1.200  22.947  1.00  0.00           O  
ATOM    141  CB  VAL A 106      29.523   1.368  25.067  1.00  0.00           C  
ATOM    142  CG1 VAL A 106      29.536   0.115  25.923  1.00  0.00           C  
ATOM    143  CG2 VAL A 106      30.653   2.305  25.474  1.00  0.00           C  
ATOM    144  N   ALA A 107      31.234  -0.856  23.490  1.00  0.00           N  
ATOM    145  CA  ALA A 107      32.531  -1.488  23.269  1.00  0.00           C  
ATOM    146  C   ALA A 107      33.003  -1.231  21.842  1.00  0.00           C  
ATOM    147  O   ALA A 107      34.202  -1.219  21.565  1.00  0.00           O  
ATOM    148  CB  ALA A 107      32.435  -2.989  23.527  1.00  0.00           C  
ATOM    149  N   LYS A 108      32.049  -1.023  20.940  1.00  0.00           N  
ATOM    150  CA  LYS A 108      32.355  -0.760  19.541  1.00  0.00           C  
ATOM    151  C   LYS A 108      33.208   0.498  19.404  1.00  0.00           C  
ATOM    152  O   LYS A 108      33.876   0.697  18.388  1.00  0.00           O  
ATOM    153  CB  LYS A 108      31.055  -0.599  18.746  1.00  0.00           C  
ATOM    154  CG  LYS A 108      31.250  -0.340  17.256  1.00  0.00           C  
ATOM    155  CD  LYS A 108      29.913  -0.242  16.529  1.00  0.00           C  
ATOM    156  CE  LYS A 108      29.058   0.890  17.083  1.00  0.00           C  
ATOM    157  NZ  LYS A 108      27.747   0.988  16.383  1.00  0.00           N  
ATOM    158  N   ASP A 109      33.183   1.341  20.433  1.00  0.00           N  
ATOM    159  CA  ASP A 109      33.953   2.583  20.441  1.00  0.00           C  
ATOM    160  C   ASP A 109      35.183   2.489  21.340  1.00  0.00           C  
ATOM    161  O   ASP A 109      35.916   3.465  21.500  1.00  0.00           O  
ATOM    162  CB  ASP A 109      33.077   3.750  20.908  1.00  0.00           C  
ATOM    163  CG  ASP A 109      31.942   4.054  19.946  1.00  0.00           C  
ATOM    164  OD1 ASP A 109      31.126   3.146  19.679  1.00  0.00           O  
ATOM    165  OD2 ASP A 109      31.866   5.203  19.460  1.00  0.00           O  
ATOM    166  N   SER A 110      35.403   1.316  21.925  1.00  0.00           N  
ATOM    167  CA  SER A 110      36.546   1.096  22.810  1.00  0.00           C  
ATOM    168  C   SER A 110      37.760   0.565  22.041  1.00  0.00           C  
ATOM    169  O   SER A 110      37.690  -0.485  21.402  1.00  0.00           O  
ATOM    170  CB  SER A 110      36.161   0.110  23.916  1.00  0.00           C  
ATOM    171  OG  SER A 110      37.260  -0.169  24.765  1.00  0.00           O  
ATOM    172  N   HIS A 111      38.872   1.292  22.109  1.00  0.00           N  
ATOM    173  CA  HIS A 111      40.089   0.889  21.412  1.00  0.00           C  
ATOM    174  C   HIS A 111      41.304   0.970  22.328  1.00  0.00           C  
ATOM    175  O   HIS A 111      42.083   1.917  22.256  1.00  0.00           O  
ATOM    176  CB  HIS A 111      40.307   1.773  20.182  1.00  0.00           C  
ATOM    177  CG  HIS A 111      39.116   1.846  19.277  1.00  0.00           C  
ATOM    178  ND1 HIS A 111      38.072   2.721  19.489  1.00  0.00           N  
ATOM    179  CD2 HIS A 111      38.776   1.113  18.191  1.00  0.00           C  
ATOM    180  CE1 HIS A 111      37.140   2.524  18.573  1.00  0.00           C  
ATOM    181  NE2 HIS A 111      37.543   1.553  17.774  1.00  0.00           N  
ATOM    182  N   PRO A 112      41.481  -0.033  23.202  1.00  0.00           N  
ATOM    183  CA  PRO A 112      42.603  -0.078  24.141  1.00  0.00           C  
ATOM    184  C   PRO A 112      43.952  -0.100  23.443  1.00  0.00           C  
ATOM    185  O   PRO A 112      44.974   0.204  24.053  1.00  0.00           O  
ATOM    186  CB  PRO A 112      42.354  -1.368  24.924  1.00  0.00           C  
ATOM    187  CG  PRO A 112      40.882  -1.574  24.805  1.00  0.00           C  
ATOM    188  CD  PRO A 112      40.617  -1.213  23.374  1.00  0.00           C  
ATOM    189  N   ASP A 113      43.958  -0.456  22.163  1.00  0.00           N  
ATOM    190  CA  ASP A 113      45.207  -0.520  21.418  1.00  0.00           C  
ATOM    191  C   ASP A 113      45.771   0.839  21.029  1.00  0.00           C  
ATOM    192  O   ASP A 113      46.980   0.970  20.833  1.00  0.00           O  
ATOM    193  CB  ASP A 113      45.043  -1.396  20.169  1.00  0.00           C  
ATOM    194  CG  ASP A 113      43.944  -0.906  19.244  1.00  0.00           C  
ATOM    195  OD1 ASP A 113      42.796  -0.729  19.709  1.00  0.00           O  
ATOM    196  OD2 ASP A 113      44.226  -0.712  18.043  1.00  0.00           O  
ATOM    197  N   VAL A 114      44.913   1.850  20.924  1.00  0.00           N  
ATOM    198  CA  VAL A 114      45.373   3.188  20.554  1.00  0.00           C  
ATOM    199  C   VAL A 114      44.944   4.289  21.520  1.00  0.00           C  
ATOM    200  O   VAL A 114      45.254   5.459  21.307  1.00  0.00           O  
ATOM    201  CB  VAL A 114      44.881   3.579  19.157  1.00  0.00           C  
ATOM    202  CG1 VAL A 114      45.426   2.601  18.124  1.00  0.00           C  
ATOM    203  CG2 VAL A 114      43.364   3.611  19.137  1.00  0.00           C  
ATOM    204  N   ASN A 115      44.239   3.910  22.580  1.00  0.00           N  
ATOM    205  CA  ASN A 115      43.760   4.863  23.579  1.00  0.00           C  
ATOM    206  C   ASN A 115      44.084   4.276  24.948  1.00  0.00           C  
ATOM    207  O   ASN A 115      43.416   3.350  25.401  1.00  0.00           O  
ATOM    208  CB  ASN A 115      42.243   5.048  23.433  1.00  0.00           C  
ATOM    209  CG  ASN A 115      41.664   6.033  24.439  1.00  0.00           C  
ATOM    210  OD1 ASN A 115      42.234   6.267  25.505  1.00  0.00           O  
ATOM    211  ND2 ASN A 115      40.515   6.602  24.107  1.00  0.00           N  
ATOM    212  N   ILE A 116      45.105   4.815  25.605  1.00  0.00           N  
ATOM    213  CA  ILE A 116      45.525   4.322  26.918  1.00  0.00           C  
ATOM    214  C   ILE A 116      44.418   4.355  27.972  1.00  0.00           C  
ATOM    215  O   ILE A 116      44.367   3.499  28.859  1.00  0.00           O  
ATOM    216  CB  ILE A 116      46.741   5.127  27.456  1.00  0.00           C  
ATOM    217  CG1 ILE A 116      47.387   4.375  28.618  1.00  0.00           C  
ATOM    218  CG2 ILE A 116      46.301   6.507  27.935  1.00  0.00           C  
ATOM    219  CD1 ILE A 116      48.152   3.165  28.191  1.00  0.00           C  
ATOM    220  N   VAL A 117      43.533   5.342  27.889  1.00  0.00           N  
ATOM    221  CA  VAL A 117      42.457   5.437  28.865  1.00  0.00           C  
ATOM    222  C   VAL A 117      41.465   4.281  28.696  1.00  0.00           C  
ATOM    223  O   VAL A 117      40.895   3.804  29.679  1.00  0.00           O  
ATOM    224  CB  VAL A 117      41.734   6.803  28.776  1.00  0.00           C  
ATOM    225  CG1 VAL A 117      40.721   6.926  29.905  1.00  0.00           C  
ATOM    226  CG2 VAL A 117      42.760   7.939  28.889  1.00  0.00           C  
ATOM    227  N   ASP A 118      41.256   3.830  27.458  1.00  0.00           N  
ATOM    228  CA  ASP A 118      40.371   2.685  27.218  1.00  0.00           C  
ATOM    229  C   ASP A 118      41.040   1.431  27.801  1.00  0.00           C  
ATOM    230  O   ASP A 118      40.367   0.524  28.281  1.00  0.00           O  
ATOM    231  CB  ASP A 118      40.124   2.464  25.719  1.00  0.00           C  
ATOM    232  CG  ASP A 118      39.007   3.331  25.172  1.00  0.00           C  
ATOM    233  OD1 ASP A 118      38.196   3.859  25.968  1.00  0.00           O  
ATOM    234  OD2 ASP A 118      38.930   3.471  23.934  1.00  0.00           O  
ATOM    235  N   LEU A 119      42.368   1.384  27.744  1.00  0.00           N  
ATOM    236  CA  LEU A 119      43.111   0.252  28.296  1.00  0.00           C  
ATOM    237  C   LEU A 119      42.896   0.241  29.808  1.00  0.00           C  
ATOM    238  O   LEU A 119      42.680  -0.812  30.408  1.00  0.00           O  
ATOM    239  CB  LEU A 119      44.608   0.383  27.987  1.00  0.00           C  
ATOM    240  CG  LEU A 119      45.472  -0.785  28.483  1.00  0.00           C  
ATOM    241  CD1 LEU A 119      45.162  -2.019  27.653  1.00  0.00           C  
ATOM    242  CD2 LEU A 119      46.951  -0.441  28.373  1.00  0.00           C  
ATOM    243  N   MET A 120      42.962   1.420  30.423  1.00  0.00           N  
ATOM    244  CA  MET A 120      42.752   1.545  31.862  1.00  0.00           C  
ATOM    245  C   MET A 120      41.296   1.249  32.230  1.00  0.00           C  
ATOM    246  O   MET A 120      41.023   0.716  33.308  1.00  0.00           O  
ATOM    247  CB  MET A 120      43.136   2.949  32.332  1.00  0.00           C  
ATOM    248  CG  MET A 120      44.620   3.241  32.188  1.00  0.00           C  
ATOM    249  SD  MET A 120      45.601   2.115  33.199  1.00  0.00           S  
ATOM    250  CE  MET A 120      47.197   2.930  33.190  1.00  0.00           C  
ATOM    251  N   ARG A 121      40.365   1.597  31.341  1.00  0.00           N  
ATOM    252  CA  ARG A 121      38.947   1.331  31.586  1.00  0.00           C  
ATOM    253  C   ARG A 121      38.759  -0.192  31.650  1.00  0.00           C  
ATOM    254  O   ARG A 121      38.030  -0.708  32.495  1.00  0.00           O  
ATOM    255  CB  ARG A 121      38.064   1.929  30.471  1.00  0.00           C  
ATOM    256  CG  ARG A 121      37.874   3.466  30.526  1.00  0.00           C  
ATOM    257  CD  ARG A 121      36.921   3.965  29.422  1.00  0.00           C  
ATOM    258  NE  ARG A 121      36.690   5.414  29.484  1.00  0.00           N  
ATOM    259  CZ  ARG A 121      37.433   6.325  28.859  1.00  0.00           C  
ATOM    260  NH1 ARG A 121      38.461   5.952  28.105  1.00  0.00           N  
ATOM    261  NH2 ARG A 121      37.168   7.617  29.010  1.00  0.00           N  
ATOM    262  N   ASN A 122      39.429  -0.911  30.760  1.00  0.00           N  
ATOM    263  CA  ASN A 122      39.341  -2.367  30.764  1.00  0.00           C  
ATOM    264  C   ASN A 122      39.935  -2.950  32.045  1.00  0.00           C  
ATOM    265  O   ASN A 122      39.305  -3.773  32.714  1.00  0.00           O  
ATOM    266  CB  ASN A 122      40.068  -2.943  29.551  1.00  0.00           C  
ATOM    267  CG  ASN A 122      39.242  -2.848  28.289  1.00  0.00           C  
ATOM    268  OD1 ASN A 122      38.110  -2.364  28.310  1.00  0.00           O  
ATOM    269  ND2 ASN A 122      39.801  -3.315  27.180  1.00  0.00           N  
ATOM    270  N   TYR A 123      41.147  -2.521  32.386  1.00  0.00           N  
ATOM    271  CA  TYR A 123      41.806  -3.009  33.593  1.00  0.00           C  
ATOM    272  C   TYR A 123      40.951  -2.766  34.830  1.00  0.00           C  
ATOM    273  O   TYR A 123      40.718  -3.673  35.628  1.00  0.00           O  
ATOM    274  CB  TYR A 123      43.162  -2.318  33.799  1.00  0.00           C  
ATOM    275  CG  TYR A 123      43.861  -2.751  35.072  1.00  0.00           C  
ATOM    276  CD1 TYR A 123      44.483  -3.996  35.162  1.00  0.00           C  
ATOM    277  CD2 TYR A 123      43.860  -1.938  36.201  1.00  0.00           C  
ATOM    278  CE1 TYR A 123      45.081  -4.420  36.351  1.00  0.00           C  
ATOM    279  CE2 TYR A 123      44.455  -2.351  37.393  1.00  0.00           C  
ATOM    280  CZ  TYR A 123      45.062  -3.590  37.460  1.00  0.00           C  
ATOM    281  OH  TYR A 123      45.655  -3.998  38.638  1.00  0.00           O  
ATOM    282  N   ILE A 124      40.492  -1.530  34.993  1.00  0.00           N  
ATOM    283  CA  ILE A 124      39.690  -1.182  36.158  1.00  0.00           C  
ATOM    284  C   ILE A 124      38.353  -1.909  36.230  1.00  0.00           C  
ATOM    285  O   ILE A 124      37.925  -2.317  37.313  1.00  0.00           O  
ATOM    286  CB  ILE A 124      39.446   0.345  36.228  1.00  0.00           C  
ATOM    287  CG1 ILE A 124      40.782   1.062  36.433  1.00  0.00           C  
ATOM    288  CG2 ILE A 124      38.483   0.673  37.368  1.00  0.00           C  
ATOM    289  CD1 ILE A 124      40.703   2.560  36.361  1.00  0.00           C  
ATOM    290  N   SER A 125      37.685  -2.064  35.092  1.00  0.00           N  
ATOM    291  CA  SER A 125      36.391  -2.745  35.078  1.00  0.00           C  
ATOM    292  C   SER A 125      36.566  -4.218  35.433  1.00  0.00           C  
ATOM    293  O   SER A 125      35.759  -4.796  36.162  1.00  0.00           O  
ATOM    294  CB  SER A 125      35.740  -2.627  33.698  1.00  0.00           C  
ATOM    295  OG  SER A 125      35.493  -1.271  33.372  1.00  0.00           O  
ATOM    296  N   GLN A 126      37.627  -4.815  34.908  1.00  0.00           N  
ATOM    297  CA  GLN A 126      37.921  -6.219  35.158  1.00  0.00           C  
ATOM    298  C   GLN A 126      38.229  -6.470  36.630  1.00  0.00           C  
ATOM    299  O   GLN A 126      37.648  -7.358  37.243  1.00  0.00           O  
ATOM    300  CB  GLN A 126      39.100  -6.668  34.286  1.00  0.00           C  
ATOM    301  CG  GLN A 126      39.741  -7.979  34.727  1.00  0.00           C  
ATOM    302  CD  GLN A 126      40.863  -8.418  33.805  1.00  0.00           C  
ATOM    303  OE1 GLN A 126      40.630  -8.759  32.644  1.00  0.00           O  
ATOM    304  NE2 GLN A 126      42.091  -8.403  34.316  1.00  0.00           N  
ATOM    305  N   GLU A 127      39.129  -5.675  37.200  1.00  0.00           N  
ATOM    306  CA  GLU A 127      39.506  -5.843  38.600  1.00  0.00           C  
ATOM    307  C   GLU A 127      38.403  -5.473  39.588  1.00  0.00           C  
ATOM    308  O   GLU A 127      38.262  -6.113  40.627  1.00  0.00           O  
ATOM    309  CB  GLU A 127      40.776  -5.042  38.906  1.00  0.00           C  
ATOM    310  CG  GLU A 127      42.008  -5.526  38.149  1.00  0.00           C  
ATOM    311  CD  GLU A 127      42.273  -7.019  38.332  1.00  0.00           C  
ATOM    312  OE1 GLU A 127      42.285  -7.490  39.490  1.00  0.00           O  
ATOM    313  OE2 GLU A 127      42.477  -7.722  37.316  1.00  0.00           O  
ATOM    314  N   LEU A 128      37.620  -4.445  39.284  1.00  0.00           N  
ATOM    315  CA  LEU A 128      36.547  -4.071  40.195  1.00  0.00           C  
ATOM    316  C   LEU A 128      35.436  -5.117  40.161  1.00  0.00           C  
ATOM    317  O   LEU A 128      34.752  -5.328  41.161  1.00  0.00           O  
ATOM    318  CB  LEU A 128      35.974  -2.695  39.841  1.00  0.00           C  
ATOM    319  CG  LEU A 128      34.920  -2.146  40.811  1.00  0.00           C  
ATOM    320  CD1 LEU A 128      35.477  -2.119  42.233  1.00  0.00           C  
ATOM    321  CD2 LEU A 128      34.511  -0.737  40.378  1.00  0.00           C  
ATOM    322  N   SER A 129      35.246  -5.767  39.015  1.00  0.00           N  
ATOM    323  CA  SER A 129      34.214  -6.792  38.916  1.00  0.00           C  
ATOM    324  C   SER A 129      34.533  -7.940  39.876  1.00  0.00           C  
ATOM    325  O   SER A 129      33.648  -8.429  40.577  1.00  0.00           O  
ATOM    326  CB  SER A 129      34.107  -7.332  37.486  1.00  0.00           C  
ATOM    327  OG  SER A 129      33.064  -8.295  37.394  1.00  0.00           O  
ATOM    328  N   LYS A 130      35.796  -8.361  39.909  1.00  0.00           N  
ATOM    329  CA  LYS A 130      36.224  -9.443  40.797  1.00  0.00           C  
ATOM    330  C   LYS A 130      35.992  -9.066  42.253  1.00  0.00           C  
ATOM    331  O   LYS A 130      35.666  -9.911  43.086  1.00  0.00           O  
ATOM    332  CB  LYS A 130      37.712  -9.748  40.599  1.00  0.00           C  
ATOM    333  CG  LYS A 130      38.063 -10.262  39.213  1.00  0.00           C  
ATOM    334  CD  LYS A 130      39.565 -10.455  39.069  1.00  0.00           C  
ATOM    335  CE  LYS A 130      39.946 -10.782  37.637  1.00  0.00           C  
ATOM    336  NZ  LYS A 130      41.429 -10.781  37.453  1.00  0.00           N  
ATOM    337  N   ILE A 131      36.156  -7.785  42.554  1.00  0.00           N  
ATOM    338  CA  ILE A 131      35.986  -7.287  43.911  1.00  0.00           C  
ATOM    339  C   ILE A 131      34.531  -7.071  44.319  1.00  0.00           C  
ATOM    340  O   ILE A 131      34.135  -7.409  45.432  1.00  0.00           O  
ATOM    341  CB  ILE A 131      36.740  -5.949  44.090  1.00  0.00           C  
ATOM    342  CG1 ILE A 131      38.247  -6.192  44.008  1.00  0.00           C  
ATOM    343  CG2 ILE A 131      36.361  -5.299  45.413  1.00  0.00           C  
ATOM    344  CD1 ILE A 131      39.078  -4.942  44.174  1.00  0.00           C  
ATOM    345  N   SER A 132      33.740  -6.513  43.411  1.00  0.00           N  
ATOM    346  CA  SER A 132      32.346  -6.195  43.692  1.00  0.00           C  
ATOM    347  C   SER A 132      31.319  -7.270  43.353  1.00  0.00           C  
ATOM    348  O   SER A 132      30.237  -7.292  43.933  1.00  0.00           O  
ATOM    349  CB  SER A 132      31.963  -4.915  42.943  1.00  0.00           C  
ATOM    350  OG  SER A 132      31.986  -5.145  41.540  1.00  0.00           O  
ATOM    351  N   GLY A 133      31.641  -8.141  42.405  1.00  0.00           N  
ATOM    352  CA  GLY A 133      30.691  -9.165  42.006  1.00  0.00           C  
ATOM    353  C   GLY A 133      29.735  -8.599  40.965  1.00  0.00           C  
ATOM    354  O   GLY A 133      28.781  -9.259  40.549  1.00  0.00           O  
ATOM    355  N   VAL A 134      29.992  -7.363  40.545  1.00  0.00           N  
ATOM    356  CA  VAL A 134      29.161  -6.705  39.548  1.00  0.00           C  
ATOM    357  C   VAL A 134      29.730  -6.929  38.154  1.00  0.00           C  
ATOM    358  O   VAL A 134      30.942  -6.864  37.948  1.00  0.00           O  
ATOM    359  CB  VAL A 134      29.065  -5.174  39.815  1.00  0.00           C  
ATOM    360  CG1 VAL A 134      28.323  -4.490  38.680  1.00  0.00           C  
ATOM    361  CG2 VAL A 134      28.346  -4.921  41.137  1.00  0.00           C  
ATOM    362  N   ASP A 135      28.843  -7.192  37.202  1.00  0.00           N  
ATOM    363  CA  ASP A 135      29.229  -7.422  35.815  1.00  0.00           C  
ATOM    364  C   ASP A 135      30.097  -6.268  35.314  1.00  0.00           C  
ATOM    365  O   ASP A 135      29.722  -5.105  35.422  1.00  0.00           O  
ATOM    366  CB  ASP A 135      27.963  -7.565  34.970  1.00  0.00           C  
ATOM    367  CG  ASP A 135      28.239  -7.591  33.481  1.00  0.00           C  
ATOM    368  OD1 ASP A 135      29.400  -7.781  33.073  1.00  0.00           O  
ATOM    369  OD2 ASP A 135      27.272  -7.430  32.709  1.00  0.00           O  
ATOM    370  N   SER A 136      31.261  -6.594  34.765  1.00  0.00           N  
ATOM    371  CA  SER A 136      32.175  -5.575  34.274  1.00  0.00           C  
ATOM    372  C   SER A 136      31.597  -4.700  33.161  1.00  0.00           C  
ATOM    373  O   SER A 136      32.027  -3.560  32.990  1.00  0.00           O  
ATOM    374  CB  SER A 136      33.485  -6.222  33.805  1.00  0.00           C  
ATOM    375  OG  SER A 136      33.259  -7.173  32.782  1.00  0.00           O  
ATOM    376  N   SER A 137      30.628  -5.215  32.407  1.00  0.00           N  
ATOM    377  CA  SER A 137      30.037  -4.421  31.333  1.00  0.00           C  
ATOM    378  C   SER A 137      29.155  -3.319  31.917  1.00  0.00           C  
ATOM    379  O   SER A 137      28.809  -2.360  31.228  1.00  0.00           O  
ATOM    380  CB  SER A 137      29.217  -5.299  30.377  1.00  0.00           C  
ATOM    381  OG  SER A 137      27.989  -5.691  30.960  1.00  0.00           O  
ATOM    382  N   LEU A 138      28.792  -3.458  33.188  1.00  0.00           N  
ATOM    383  CA  LEU A 138      27.985  -2.444  33.859  1.00  0.00           C  
ATOM    384  C   LEU A 138      28.925  -1.425  34.494  1.00  0.00           C  
ATOM    385  O   LEU A 138      28.581  -0.253  34.642  1.00  0.00           O  
ATOM    386  CB  LEU A 138      27.106  -3.068  34.947  1.00  0.00           C  
ATOM    387  CG  LEU A 138      25.968  -3.978  34.482  1.00  0.00           C  
ATOM    388  CD1 LEU A 138      25.224  -4.524  35.696  1.00  0.00           C  
ATOM    389  CD2 LEU A 138      25.027  -3.195  33.566  1.00  0.00           C  
ATOM    390  N   ILE A 139      30.115  -1.881  34.871  1.00  0.00           N  
ATOM    391  CA  ILE A 139      31.099  -1.000  35.488  1.00  0.00           C  
ATOM    392  C   ILE A 139      31.752  -0.087  34.452  1.00  0.00           C  
ATOM    393  O   ILE A 139      31.896   1.111  34.675  1.00  0.00           O  
ATOM    394  CB  ILE A 139      32.207  -1.808  36.195  1.00  0.00           C  
ATOM    395  CG1 ILE A 139      31.599  -2.609  37.354  1.00  0.00           C  
ATOM    396  CG2 ILE A 139      33.303  -0.862  36.702  1.00  0.00           C  
ATOM    397  CD1 ILE A 139      32.585  -3.496  38.085  1.00  0.00           C  
ATOM    398  N   PHE A 140      32.123  -0.664  33.316  1.00  0.00           N  
ATOM    399  CA  PHE A 140      32.790   0.071  32.248  1.00  0.00           C  
ATOM    400  C   PHE A 140      32.194   1.437  31.893  1.00  0.00           C  
ATOM    401  O   PHE A 140      32.913   2.430  31.847  1.00  0.00           O  
ATOM    402  CB  PHE A 140      32.868  -0.802  30.992  1.00  0.00           C  
ATOM    403  CG  PHE A 140      33.697  -0.205  29.889  1.00  0.00           C  
ATOM    404  CD1 PHE A 140      33.185   0.804  29.079  1.00  0.00           C  
ATOM    405  CD2 PHE A 140      34.994  -0.646  29.666  1.00  0.00           C  
ATOM    406  CE1 PHE A 140      33.954   1.362  28.061  1.00  0.00           C  
ATOM    407  CE2 PHE A 140      35.773  -0.091  28.649  1.00  0.00           C  
ATOM    408  CZ  PHE A 140      35.250   0.912  27.847  1.00  0.00           C  
ATOM    409  N   PRO A 141      30.881   1.506  31.613  1.00  0.00           N  
ATOM    410  CA  PRO A 141      30.300   2.811  31.268  1.00  0.00           C  
ATOM    411  C   PRO A 141      30.121   3.761  32.453  1.00  0.00           C  
ATOM    412  O   PRO A 141      29.899   4.956  32.267  1.00  0.00           O  
ATOM    413  CB  PRO A 141      28.972   2.435  30.606  1.00  0.00           C  
ATOM    414  CG  PRO A 141      28.592   1.174  31.319  1.00  0.00           C  
ATOM    415  CD  PRO A 141      29.908   0.421  31.389  1.00  0.00           C  
ATOM    416  N   ALA A 142      30.221   3.230  33.669  1.00  0.00           N  
ATOM    417  CA  ALA A 142      30.072   4.047  34.864  1.00  0.00           C  
ATOM    418  C   ALA A 142      31.370   4.766  35.218  1.00  0.00           C  
ATOM    419  O   ALA A 142      31.374   5.655  36.068  1.00  0.00           O  
ATOM    420  CB  ALA A 142      29.611   3.185  36.042  1.00  0.00           C  
ATOM    421  N   LEU A 143      32.475   4.380  34.581  1.00  0.00           N  
ATOM    422  CA  LEU A 143      33.760   5.033  34.843  1.00  0.00           C  
ATOM    423  C   LEU A 143      33.760   6.358  34.093  1.00  0.00           C  
ATOM    424  O   LEU A 143      33.575   6.382  32.875  1.00  0.00           O  
ATOM    425  CB  LEU A 143      34.920   4.167  34.346  1.00  0.00           C  
ATOM    426  CG  LEU A 143      35.173   2.869  35.116  1.00  0.00           C  
ATOM    427  CD1 LEU A 143      36.214   2.030  34.398  1.00  0.00           C  
ATOM    428  CD2 LEU A 143      35.640   3.205  36.523  1.00  0.00           C  
ATOM    429  N   GLU A 144      33.968   7.458  34.807  1.00  0.00           N  
ATOM    430  CA  GLU A 144      33.957   8.766  34.160  1.00  0.00           C  
ATOM    431  C   GLU A 144      35.305   9.449  34.265  1.00  0.00           C  
ATOM    432  O   GLU A 144      36.079   9.172  35.178  1.00  0.00           O  
ATOM    433  CB  GLU A 144      32.914   9.679  34.815  1.00  0.00           C  
ATOM    434  CG  GLU A 144      31.569   9.037  35.094  1.00  0.00           C  
ATOM    435  CD  GLU A 144      30.620   9.971  35.838  1.00  0.00           C  
ATOM    436  OE1 GLU A 144      31.096  10.805  36.632  1.00  0.00           O  
ATOM    437  OE2 GLU A 144      29.395   9.864  35.644  1.00  0.00           O  
ATOM    438  N   TRP A 145      35.600  10.333  33.321  1.00  0.00           N  
ATOM    439  CA  TRP A 145      36.843  11.076  33.418  1.00  0.00           C  
ATOM    440  C   TRP A 145      36.541  12.106  34.499  1.00  0.00           C  
ATOM    441  O   TRP A 145      35.380  12.424  34.747  1.00  0.00           O  
ATOM    442  CB  TRP A 145      37.202  11.756  32.093  1.00  0.00           C  
ATOM    443  CG  TRP A 145      36.083  12.509  31.432  1.00  0.00           C  
ATOM    444  CD1 TRP A 145      35.409  13.590  31.927  1.00  0.00           C  
ATOM    445  CD2 TRP A 145      35.553  12.271  30.122  1.00  0.00           C  
ATOM    446  NE1 TRP A 145      34.496  14.044  31.000  1.00  0.00           N  
ATOM    447  CE2 TRP A 145      34.564  13.250  29.885  1.00  0.00           C  
ATOM    448  CE3 TRP A 145      35.821  11.327  29.125  1.00  0.00           C  
ATOM    449  CZ2 TRP A 145      33.842  13.311  28.694  1.00  0.00           C  
ATOM    450  CZ3 TRP A 145      35.101  11.388  27.937  1.00  0.00           C  
ATOM    451  CH2 TRP A 145      34.122  12.375  27.733  1.00  0.00           C  
ATOM    452  N   THR A 146      37.575  12.597  35.163  1.00  0.00           N  
ATOM    453  CA  THR A 146      37.398  13.580  36.224  1.00  0.00           C  
ATOM    454  C   THR A 146      37.399  15.005  35.680  1.00  0.00           C  
ATOM    455  O   THR A 146      37.857  15.263  34.567  1.00  0.00           O  
ATOM    456  CB  THR A 146      38.516  13.463  37.251  1.00  0.00           C  
ATOM    457  OG1 THR A 146      39.780  13.553  36.578  1.00  0.00           O  
ATOM    458  CG2 THR A 146      38.425  12.131  37.982  1.00  0.00           C  
ATOM    459  N   ASN A 147      36.886  15.929  36.481  1.00  0.00           N  
ATOM    460  CA  ASN A 147      36.836  17.327  36.084  1.00  0.00           C  
ATOM    461  C   ASN A 147      38.204  17.972  36.318  1.00  0.00           C  
ATOM    462  O   ASN A 147      38.619  18.858  35.575  1.00  0.00           O  
ATOM    463  CB  ASN A 147      35.746  18.050  36.884  1.00  0.00           C  
ATOM    464  CG  ASN A 147      34.362  17.439  36.672  1.00  0.00           C  
ATOM    465  OD1 ASN A 147      33.391  17.829  37.324  1.00  0.00           O  
ATOM    466  ND2 ASN A 147      34.270  16.479  35.755  1.00  0.00           N  
ATOM    467  N   THR A 148      38.902  17.513  37.354  1.00  0.00           N  
ATOM    468  CA  THR A 148      40.233  18.020  37.685  1.00  0.00           C  
ATOM    469  C   THR A 148      41.144  16.837  37.996  1.00  0.00           C  
ATOM    470  O   THR A 148      40.688  15.810  38.500  1.00  0.00           O  
ATOM    471  CB  THR A 148      40.197  18.954  38.912  1.00  0.00           C  
ATOM    472  OG1 THR A 148      39.661  18.249  40.039  1.00  0.00           O  
ATOM    473  CG2 THR A 148      39.335  20.170  38.623  1.00  0.00           C  
ATOM    474  N   MET A 153      42.432  16.976  37.711  1.00  0.00           N  
ATOM    475  CA  MET A 153      43.343  15.873  37.961  1.00  0.00           C  
ATOM    476  C   MET A 153      43.527  15.519  39.434  1.00  0.00           C  
ATOM    477  O   MET A 153      43.947  14.408  39.756  1.00  0.00           O  
ATOM    478  CB  MET A 153      44.690  16.133  37.282  1.00  0.00           C  
ATOM    479  CG  MET A 153      44.610  15.965  35.764  1.00  0.00           C  
ATOM    480  SD  MET A 153      46.209  15.794  34.948  1.00  0.00           S  
ATOM    481  CE  MET A 153      46.605  17.514  34.657  1.00  0.00           C  
ATOM    482  N   GLU A 154      43.187  16.439  40.329  1.00  0.00           N  
ATOM    483  CA  GLU A 154      43.317  16.157  41.758  1.00  0.00           C  
ATOM    484  C   GLU A 154      42.339  15.055  42.182  1.00  0.00           C  
ATOM    485  O   GLU A 154      42.501  14.443  43.237  1.00  0.00           O  
ATOM    486  CB  GLU A 154      43.054  17.420  42.586  1.00  0.00           C  
ATOM    487  CG  GLU A 154      43.928  18.605  42.209  1.00  0.00           C  
ATOM    488  CD  GLU A 154      43.783  19.769  43.176  1.00  0.00           C  
ATOM    489  OE1 GLU A 154      42.632  20.173  43.457  1.00  0.00           O  
ATOM    490  OE2 GLU A 154      44.819  20.285  43.650  1.00  0.00           O  
ATOM    491  N   ARG A 155      41.326  14.799  41.358  1.00  0.00           N  
ATOM    492  CA  ARG A 155      40.342  13.768  41.671  1.00  0.00           C  
ATOM    493  C   ARG A 155      40.642  12.446  40.974  1.00  0.00           C  
ATOM    494  O   ARG A 155      39.812  11.535  40.978  1.00  0.00           O  
ATOM    495  CB  ARG A 155      38.937  14.236  41.284  1.00  0.00           C  
ATOM    496  CG  ARG A 155      38.434  15.418  42.089  1.00  0.00           C  
ATOM    497  CD  ARG A 155      37.012  15.757  41.693  1.00  0.00           C  
ATOM    498  NE  ARG A 155      36.524  16.984  42.317  1.00  0.00           N  
ATOM    499  CZ  ARG A 155      35.321  17.502  42.084  1.00  0.00           C  
ATOM    500  NH1 ARG A 155      34.491  16.894  41.243  1.00  0.00           N  
ATOM    501  NH2 ARG A 155      34.949  18.627  42.685  1.00  0.00           N  
ATOM    502  N   GLY A 156      41.827  12.344  40.381  1.00  0.00           N  
ATOM    503  CA  GLY A 156      42.210  11.130  39.683  1.00  0.00           C  
ATOM    504  C   GLY A 156      42.074  11.275  38.178  1.00  0.00           C  
ATOM    505  O   GLY A 156      41.835  12.371  37.674  1.00  0.00           O  
ATOM    506  N   ASP A 157      42.217  10.164  37.460  1.00  0.00           N  
ATOM    507  CA  ASP A 157      42.114  10.157  35.999  1.00  0.00           C  
ATOM    508  C   ASP A 157      40.749   9.607  35.585  1.00  0.00           C  
ATOM    509  O   ASP A 157      40.180  10.004  34.568  1.00  0.00           O  
ATOM    510  CB  ASP A 157      43.258   9.320  35.427  1.00  0.00           C  
ATOM    511  CG  ASP A 157      44.620   9.924  35.745  1.00  0.00           C  
ATOM    512  OD1 ASP A 157      44.905  11.026  35.235  1.00  0.00           O  
ATOM    513  OD2 ASP A 157      45.398   9.316  36.514  1.00  0.00           O  
ATOM    514  N   LEU A 163      40.240   8.680  36.384  1.00  0.00           N  
ATOM    515  CA  LEU A 163      38.920   8.098  36.170  1.00  0.00           C  
ATOM    516  C   LEU A 163      38.318   7.911  37.554  1.00  0.00           C  
ATOM    517  O   LEU A 163      39.042   7.742  38.529  1.00  0.00           O  
ATOM    518  CB  LEU A 163      39.010   6.735  35.478  1.00  0.00           C  
ATOM    519  CG  LEU A 163      39.443   6.666  34.009  1.00  0.00           C  
ATOM    520  CD1 LEU A 163      39.556   5.202  33.595  1.00  0.00           C  
ATOM    521  CD2 LEU A 163      38.431   7.397  33.124  1.00  0.00           C  
ATOM    522  N   LEU A 164      36.999   7.972  37.652  1.00  0.00           N  
ATOM    523  CA  LEU A 164      36.345   7.746  38.929  1.00  0.00           C  
ATOM    524  C   LEU A 164      35.013   7.111  38.629  1.00  0.00           C  
ATOM    525  O   LEU A 164      34.526   7.172  37.502  1.00  0.00           O  
ATOM    526  CB  LEU A 164      36.137   9.051  39.712  1.00  0.00           C  
ATOM    527  CG  LEU A 164      35.232  10.176  39.193  1.00  0.00           C  
ATOM    528  CD1 LEU A 164      33.793   9.705  39.031  1.00  0.00           C  
ATOM    529  CD2 LEU A 164      35.285  11.323  40.188  1.00  0.00           C  
ATOM    530  N   ILE A 165      34.436   6.471  39.633  1.00  0.00           N  
ATOM    531  CA  ILE A 165      33.141   5.856  39.462  1.00  0.00           C  
ATOM    532  C   ILE A 165      32.236   6.258  40.610  1.00  0.00           C  
ATOM    533  O   ILE A 165      32.638   6.209  41.775  1.00  0.00           O  
ATOM    534  CB  ILE A 165      33.238   4.312  39.414  1.00  0.00           C  
ATOM    535  CG1 ILE A 165      31.835   3.706  39.316  1.00  0.00           C  
ATOM    536  CG2 ILE A 165      33.930   3.787  40.662  1.00  0.00           C  
ATOM    537  CD1 ILE A 165      31.837   2.201  39.128  1.00  0.00           C  
ATOM    538  N   PRO A 166      31.014   6.714  40.287  1.00  0.00           N  
ATOM    539  CA  PRO A 166      30.030   7.117  41.296  1.00  0.00           C  
ATOM    540  C   PRO A 166      29.364   5.796  41.671  1.00  0.00           C  
ATOM    541  O   PRO A 166      28.673   5.209  40.842  1.00  0.00           O  
ATOM    542  CB  PRO A 166      29.055   8.016  40.517  1.00  0.00           C  
ATOM    543  CG  PRO A 166      29.682   8.201  39.142  1.00  0.00           C  
ATOM    544  CD  PRO A 166      30.498   6.961  38.930  1.00  0.00           C  
ATOM    545  N   ILE A 167      29.570   5.310  42.888  1.00  0.00           N  
ATOM    546  CA  ILE A 167      28.969   4.033  43.267  1.00  0.00           C  
ATOM    547  C   ILE A 167      27.460   3.974  43.068  1.00  0.00           C  
ATOM    548  O   ILE A 167      26.935   2.977  42.573  1.00  0.00           O  
ATOM    549  CB  ILE A 167      29.290   3.662  44.728  1.00  0.00           C  
ATOM    550  CG1 ILE A 167      30.804   3.549  44.905  1.00  0.00           C  
ATOM    551  CG2 ILE A 167      28.633   2.334  45.084  1.00  0.00           C  
ATOM    552  CD1 ILE A 167      31.443   2.625  43.904  1.00  0.00           C  
ATOM    553  N   PRO A 168      26.739   5.041  43.439  1.00  0.00           N  
ATOM    554  CA  PRO A 168      25.282   5.034  43.268  1.00  0.00           C  
ATOM    555  C   PRO A 168      24.857   4.702  41.842  1.00  0.00           C  
ATOM    556  O   PRO A 168      23.727   4.287  41.599  1.00  0.00           O  
ATOM    557  CB  PRO A 168      24.886   6.449  43.666  1.00  0.00           C  
ATOM    558  CG  PRO A 168      25.898   6.784  44.729  1.00  0.00           C  
ATOM    559  CD  PRO A 168      27.181   6.280  44.100  1.00  0.00           C  
ATOM    560  N   ARG A 169      25.766   4.876  40.893  1.00  0.00           N  
ATOM    561  CA  ARG A 169      25.428   4.600  39.507  1.00  0.00           C  
ATOM    562  C   ARG A 169      25.267   3.108  39.229  1.00  0.00           C  
ATOM    563  O   ARG A 169      24.596   2.720  38.272  1.00  0.00           O  
ATOM    564  CB  ARG A 169      26.486   5.210  38.582  1.00  0.00           C  
ATOM    565  CG  ARG A 169      26.110   5.165  37.118  1.00  0.00           C  
ATOM    566  CD  ARG A 169      27.055   5.997  36.271  1.00  0.00           C  
ATOM    567  NE  ARG A 169      26.707   5.894  34.859  1.00  0.00           N  
ATOM    568  CZ  ARG A 169      27.330   6.541  33.881  1.00  0.00           C  
ATOM    569  NH1 ARG A 169      28.343   7.350  34.155  1.00  0.00           N  
ATOM    570  NH2 ARG A 169      26.937   6.371  32.626  1.00  0.00           N  
ATOM    571  N   LEU A 170      25.863   2.264  40.066  1.00  0.00           N  
ATOM    572  CA  LEU A 170      25.754   0.823  39.858  1.00  0.00           C  
ATOM    573  C   LEU A 170      24.405   0.284  40.330  1.00  0.00           C  
ATOM    574  O   LEU A 170      24.068  -0.873  40.081  1.00  0.00           O  
ATOM    575  CB  LEU A 170      26.903   0.091  40.566  1.00  0.00           C  
ATOM    576  CG  LEU A 170      28.303   0.477  40.068  1.00  0.00           C  
ATOM    577  CD1 LEU A 170      29.367  -0.229  40.890  1.00  0.00           C  
ATOM    578  CD2 LEU A 170      28.438   0.125  38.592  1.00  0.00           C  
ATOM    579  N   ARG A 171      23.638   1.127  41.015  1.00  0.00           N  
ATOM    580  CA  ARG A 171      22.314   0.746  41.501  1.00  0.00           C  
ATOM    581  C   ARG A 171      22.331  -0.510  42.378  1.00  0.00           C  
ATOM    582  O   ARG A 171      21.529  -1.422  42.180  1.00  0.00           O  
ATOM    583  CB  ARG A 171      21.377   0.519  40.308  1.00  0.00           C  
ATOM    584  CG  ARG A 171      21.313   1.686  39.328  1.00  0.00           C  
ATOM    585  CD  ARG A 171      20.051   2.515  39.506  1.00  0.00           C  
ATOM    586  NE  ARG A 171      19.929   3.075  40.849  1.00  0.00           N  
ATOM    587  CZ  ARG A 171      18.906   3.823  41.253  1.00  0.00           C  
ATOM    588  NH1 ARG A 171      17.915   4.101  40.415  1.00  0.00           N  
ATOM    589  NH2 ARG A 171      18.869   4.289  42.496  1.00  0.00           N  
ATOM    590  N   ILE A 172      23.245  -0.555  43.343  1.00  0.00           N  
ATOM    591  CA  ILE A 172      23.346  -1.695  44.249  1.00  0.00           C  
ATOM    592  C   ILE A 172      22.414  -1.477  45.436  1.00  0.00           C  
ATOM    593  O   ILE A 172      22.778  -0.831  46.418  1.00  0.00           O  
ATOM    594  CB  ILE A 172      24.782  -1.864  44.761  1.00  0.00           C  
ATOM    595  CG1 ILE A 172      25.716  -2.146  43.582  1.00  0.00           C  
ATOM    596  CG2 ILE A 172      24.841  -2.998  45.775  1.00  0.00           C  
ATOM    597  CD1 ILE A 172      27.172  -2.173  43.952  1.00  0.00           C  
ATOM    598  N   LYS A 173      21.211  -2.029  45.337  1.00  0.00           N  
ATOM    599  CA  LYS A 173      20.197  -1.878  46.375  1.00  0.00           C  
ATOM    600  C   LYS A 173      20.608  -2.321  47.776  1.00  0.00           C  
ATOM    601  O   LYS A 173      21.287  -3.333  47.953  1.00  0.00           O  
ATOM    602  CB  LYS A 173      18.924  -2.621  45.961  1.00  0.00           C  
ATOM    603  CG  LYS A 173      18.382  -2.209  44.596  1.00  0.00           C  
ATOM    604  CD  LYS A 173      18.136  -0.706  44.512  1.00  0.00           C  
ATOM    605  CE  LYS A 173      17.621  -0.306  43.137  1.00  0.00           C  
ATOM    606  NZ  LYS A 173      18.566  -0.687  42.049  1.00  0.00           N  
ATOM    607  N   GLY A 174      20.183  -1.541  48.766  1.00  0.00           N  
ATOM    608  CA  GLY A 174      20.471  -1.850  50.157  1.00  0.00           C  
ATOM    609  C   GLY A 174      21.931  -1.817  50.561  1.00  0.00           C  
ATOM    610  O   GLY A 174      22.390  -2.682  51.314  1.00  0.00           O  
ATOM    611  N   ALA A 175      22.666  -0.823  50.074  1.00  0.00           N  
ATOM    612  CA  ALA A 175      24.078  -0.698  50.405  1.00  0.00           C  
ATOM    613  C   ALA A 175      24.500   0.763  50.424  1.00  0.00           C  
ATOM    614  O   ALA A 175      24.156   1.526  49.526  1.00  0.00           O  
ATOM    615  CB  ALA A 175      24.919  -1.470  49.399  1.00  0.00           C  
ATOM    616  N   ASN A 176      25.241   1.148  51.456  1.00  0.00           N  
ATOM    617  CA  ASN A 176      25.712   2.518  51.581  1.00  0.00           C  
ATOM    618  C   ASN A 176      26.880   2.727  50.618  1.00  0.00           C  
ATOM    619  O   ASN A 176      27.915   2.073  50.734  1.00  0.00           O  
ATOM    620  CB  ASN A 176      26.151   2.794  53.022  1.00  0.00           C  
ATOM    621  CG  ASN A 176      26.554   4.241  53.244  1.00  0.00           C  
ATOM    622  OD1 ASN A 176      27.498   4.737  52.630  1.00  0.00           O  
ATOM    623  ND2 ASN A 176      25.837   4.926  54.128  1.00  0.00           N  
ATOM    624  N   PRO A 177      26.718   3.638  49.645  1.00  0.00           N  
ATOM    625  CA  PRO A 177      27.737   3.958  48.638  1.00  0.00           C  
ATOM    626  C   PRO A 177      29.092   4.353  49.218  1.00  0.00           C  
ATOM    627  O   PRO A 177      30.132   3.991  48.673  1.00  0.00           O  
ATOM    628  CB  PRO A 177      27.099   5.102  47.853  1.00  0.00           C  
ATOM    629  CG  PRO A 177      25.641   4.793  47.945  1.00  0.00           C  
ATOM    630  CD  PRO A 177      25.487   4.409  49.400  1.00  0.00           C  
ATOM    631  N   LYS A 178      29.079   5.095  50.319  1.00  0.00           N  
ATOM    632  CA  LYS A 178      30.321   5.531  50.946  1.00  0.00           C  
ATOM    633  C   LYS A 178      31.125   4.375  51.530  1.00  0.00           C  
ATOM    634  O   LYS A 178      32.359   4.381  51.489  1.00  0.00           O  
ATOM    635  CB  LYS A 178      30.035   6.551  52.049  1.00  0.00           C  
ATOM    636  CG  LYS A 178      29.470   7.867  51.551  1.00  0.00           C  
ATOM    637  CD  LYS A 178      29.420   8.896  52.669  1.00  0.00           C  
ATOM    638  CE  LYS A 178      28.976  10.252  52.147  1.00  0.00           C  
ATOM    639  NZ  LYS A 178      28.990  11.294  53.214  1.00  0.00           N  
ATOM    640  N   ASP A 179      30.429   3.385  52.076  1.00  0.00           N  
ATOM    641  CA  ASP A 179      31.108   2.241  52.664  1.00  0.00           C  
ATOM    642  C   ASP A 179      31.695   1.359  51.577  1.00  0.00           C  
ATOM    643  O   ASP A 179      32.836   0.919  51.684  1.00  0.00           O  
ATOM    644  CB  ASP A 179      30.147   1.433  53.540  1.00  0.00           C  
ATOM    645  CG  ASP A 179      29.607   2.243  54.703  1.00  0.00           C  
ATOM    646  OD1 ASP A 179      30.410   2.929  55.370  1.00  0.00           O  
ATOM    647  OD2 ASP A 179      28.385   2.191  54.956  1.00  0.00           O  
ATOM    648  N   LEU A 180      30.917   1.107  50.529  1.00  0.00           N  
ATOM    649  CA  LEU A 180      31.395   0.285  49.423  1.00  0.00           C  
ATOM    650  C   LEU A 180      32.664   0.902  48.851  1.00  0.00           C  
ATOM    651  O   LEU A 180      33.639   0.202  48.577  1.00  0.00           O  
ATOM    652  CB  LEU A 180      30.330   0.187  48.327  1.00  0.00           C  
ATOM    653  CG  LEU A 180      29.081  -0.633  48.661  1.00  0.00           C  
ATOM    654  CD1 LEU A 180      28.101  -0.590  47.491  1.00  0.00           C  
ATOM    655  CD2 LEU A 180      29.492  -2.075  48.959  1.00  0.00           C  
ATOM    656  N   ALA A 182      32.648   2.221  48.688  1.00  0.00           N  
ATOM    657  CA  ALA A 182      33.798   2.934  48.149  1.00  0.00           C  
ATOM    658  C   ALA A 182      35.045   2.659  48.981  1.00  0.00           C  
ATOM    659  O   ALA A 182      36.123   2.406  48.436  1.00  0.00           O  
ATOM    660  CB  ALA A 182      33.513   4.437  48.109  1.00  0.00           C  
ATOM    661  N   VAL A 183      34.900   2.715  50.301  1.00  0.00           N  
ATOM    662  CA  VAL A 183      36.027   2.469  51.193  1.00  0.00           C  
ATOM    663  C   VAL A 183      36.475   1.014  51.124  1.00  0.00           C  
ATOM    664  O   VAL A 183      37.668   0.728  51.076  1.00  0.00           O  
ATOM    665  CB  VAL A 183      35.666   2.823  52.657  1.00  0.00           C  
ATOM    666  CG1 VAL A 183      36.738   2.300  53.609  1.00  0.00           C  
ATOM    667  CG2 VAL A 183      35.543   4.326  52.802  1.00  0.00           C  
ATOM    668  N   GLN A 184      35.515   0.098  51.109  1.00  0.00           N  
ATOM    669  CA  GLN A 184      35.821  -1.327  51.053  1.00  0.00           C  
ATOM    670  C   GLN A 184      36.513  -1.735  49.756  1.00  0.00           C  
ATOM    671  O   GLN A 184      37.562  -2.385  49.779  1.00  0.00           O  
ATOM    672  CB  GLN A 184      34.539  -2.146  51.218  1.00  0.00           C  
ATOM    673  CG  GLN A 184      33.791  -1.863  52.508  1.00  0.00           C  
ATOM    674  CD  GLN A 184      32.528  -2.688  52.645  1.00  0.00           C  
ATOM    675  OE1 GLN A 184      31.721  -2.458  53.547  1.00  0.00           O  
ATOM    676  NE2 GLN A 184      32.352  -3.658  51.753  1.00  0.00           N  
ATOM    677  N   TRP A 185      35.926  -1.350  48.626  1.00  0.00           N  
ATOM    678  CA  TRP A 185      36.484  -1.706  47.326  1.00  0.00           C  
ATOM    679  C   TRP A 185      37.826  -1.047  47.029  1.00  0.00           C  
ATOM    680  O   TRP A 185      38.695  -1.659  46.409  1.00  0.00           O  
ATOM    681  CB  TRP A 185      35.477  -1.381  46.216  1.00  0.00           C  
ATOM    682  CG  TRP A 185      34.194  -2.159  46.325  1.00  0.00           C  
ATOM    683  CD1 TRP A 185      33.951  -3.234  47.136  1.00  0.00           C  
ATOM    684  CD2 TRP A 185      32.985  -1.938  45.584  1.00  0.00           C  
ATOM    685  NE1 TRP A 185      32.668  -3.694  46.945  1.00  0.00           N  
ATOM    686  CE2 TRP A 185      32.053  -2.917  45.999  1.00  0.00           C  
ATOM    687  CE3 TRP A 185      32.598  -1.007  44.610  1.00  0.00           C  
ATOM    688  CZ2 TRP A 185      30.760  -2.991  45.474  1.00  0.00           C  
ATOM    689  CZ3 TRP A 185      31.311  -1.083  44.087  1.00  0.00           C  
ATOM    690  CH2 TRP A 185      30.409  -2.069  44.522  1.00  0.00           C  
ATOM    691  N   ALA A 186      38.003   0.192  47.473  1.00  0.00           N  
ATOM    692  CA  ALA A 186      39.254   0.905  47.232  1.00  0.00           C  
ATOM    693  C   ALA A 186      40.397   0.299  48.036  1.00  0.00           C  
ATOM    694  O   ALA A 186      41.523   0.179  47.548  1.00  0.00           O  
ATOM    695  CB  ALA A 186      39.100   2.373  47.598  1.00  0.00           C  
ATOM    696  N   GLU A 187      40.093  -0.075  49.275  1.00  0.00           N  
ATOM    697  CA  GLU A 187      41.081  -0.646  50.181  1.00  0.00           C  
ATOM    698  C   GLU A 187      41.774  -1.890  49.634  1.00  0.00           C  
ATOM    699  O   GLU A 187      42.964  -2.088  49.859  1.00  0.00           O  
ATOM    700  CB  GLU A 187      40.417  -0.975  51.523  1.00  0.00           C  
ATOM    701  CG  GLU A 187      41.393  -1.302  52.641  1.00  0.00           C  
ATOM    702  CD  GLU A 187      40.706  -1.462  53.989  1.00  0.00           C  
ATOM    703  OE1 GLU A 187      40.044  -0.500  54.443  1.00  0.00           O  
ATOM    704  OE2 GLU A 187      40.829  -2.549  54.597  1.00  0.00           O  
ATOM    705  N   LYS A 188      41.038  -2.716  48.903  1.00  0.00           N  
ATOM    706  CA  LYS A 188      41.602  -3.948  48.366  1.00  0.00           C  
ATOM    707  C   LYS A 188      41.909  -3.945  46.868  1.00  0.00           C  
ATOM    708  O   LYS A 188      42.262  -4.981  46.302  1.00  0.00           O  
ATOM    709  CB  LYS A 188      40.657  -5.110  48.678  1.00  0.00           C  
ATOM    710  CG  LYS A 188      39.221  -4.880  48.224  1.00  0.00           C  
ATOM    711  CD  LYS A 188      38.392  -6.161  48.311  1.00  0.00           C  
ATOM    712  CE  LYS A 188      38.256  -6.667  49.741  1.00  0.00           C  
ATOM    713  NZ  LYS A 188      37.445  -5.752  50.596  1.00  0.00           N  
ATOM    714  N   PHE A 189      41.794  -2.789  46.225  1.00  0.00           N  
ATOM    715  CA  PHE A 189      42.035  -2.720  44.791  1.00  0.00           C  
ATOM    716  C   PHE A 189      43.495  -2.934  44.399  1.00  0.00           C  
ATOM    717  O   PHE A 189      44.381  -2.211  44.845  1.00  0.00           O  
ATOM    718  CB  PHE A 189      41.533  -1.383  44.237  1.00  0.00           C  
ATOM    719  CG  PHE A 189      41.091  -1.461  42.809  1.00  0.00           C  
ATOM    720  CD1 PHE A 189      42.022  -1.546  41.781  1.00  0.00           C  
ATOM    721  CD2 PHE A 189      39.740  -1.514  42.493  1.00  0.00           C  
ATOM    722  CE1 PHE A 189      41.613  -1.689  40.454  1.00  0.00           C  
ATOM    723  CE2 PHE A 189      39.318  -1.657  41.169  1.00  0.00           C  
ATOM    724  CZ  PHE A 189      40.258  -1.745  40.150  1.00  0.00           C  
ATOM    725  N   PRO A 190      43.760  -3.942  43.553  1.00  0.00           N  
ATOM    726  CA  PRO A 190      45.120  -4.246  43.100  1.00  0.00           C  
ATOM    727  C   PRO A 190      45.596  -3.201  42.092  1.00  0.00           C  
ATOM    728  O   PRO A 190      44.956  -2.991  41.062  1.00  0.00           O  
ATOM    729  CB  PRO A 190      44.967  -5.626  42.470  1.00  0.00           C  
ATOM    730  CG  PRO A 190      43.605  -5.536  41.858  1.00  0.00           C  
ATOM    731  CD  PRO A 190      42.795  -4.893  42.974  1.00  0.00           C  
ATOM    732  N   CYS A 191      46.717  -2.555  42.392  1.00  0.00           N  
ATOM    733  CA  CYS A 191      47.265  -1.527  41.519  1.00  0.00           C  
ATOM    734  C   CYS A 191      48.191  -2.081  40.449  1.00  0.00           C  
ATOM    735  O   CYS A 191      48.143  -1.642  39.298  1.00  0.00           O  
ATOM    736  CB  CYS A 191      48.030  -0.482  42.338  1.00  0.00           C  
ATOM    737  SG  CYS A 191      47.015   0.555  43.415  1.00  0.00           S  
ATOM    738  N   GLY A 193      49.031  -3.042  40.829  1.00  0.00           N  
ATOM    739  CA  GLY A 193      49.975  -3.602  39.878  1.00  0.00           C  
ATOM    740  C   GLY A 193      50.836  -2.458  39.380  1.00  0.00           C  
ATOM    741  O   GLY A 193      51.165  -1.556  40.150  1.00  0.00           O  
ATOM    742  N   ASP A 196      51.208  -2.483  38.107  1.00  0.00           N  
ATOM    743  CA  ASP A 196      52.000  -1.397  37.543  1.00  0.00           C  
ATOM    744  C   ASP A 196      51.082  -0.392  36.839  1.00  0.00           C  
ATOM    745  O   ASP A 196      51.550   0.624  36.323  1.00  0.00           O  
ATOM    746  CB  ASP A 196      53.020  -1.922  36.529  1.00  0.00           C  
ATOM    747  CG  ASP A 196      54.129  -2.735  37.172  1.00  0.00           C  
ATOM    748  OD1 ASP A 196      54.682  -2.296  38.201  1.00  0.00           O  
ATOM    749  OD2 ASP A 196      54.458  -3.812  36.636  1.00  0.00           O  
ATOM    750  N   PHE A 197      49.782  -0.682  36.821  1.00  0.00           N  
ATOM    751  CA  PHE A 197      48.798   0.180  36.159  1.00  0.00           C  
ATOM    752  C   PHE A 197      48.396   1.430  36.934  1.00  0.00           C  
ATOM    753  O   PHE A 197      48.333   2.516  36.371  1.00  0.00           O  
ATOM    754  CB  PHE A 197      47.517  -0.609  35.836  1.00  0.00           C  
ATOM    755  CG  PHE A 197      47.695  -1.653  34.770  1.00  0.00           C  
ATOM    756  CD1 PHE A 197      48.327  -2.858  35.053  1.00  0.00           C  
ATOM    757  CD2 PHE A 197      47.251  -1.419  33.472  1.00  0.00           C  
ATOM    758  CE1 PHE A 197      48.519  -3.818  34.057  1.00  0.00           C  
ATOM    759  CE2 PHE A 197      47.437  -2.373  32.465  1.00  0.00           C  
ATOM    760  CZ  PHE A 197      48.073  -3.573  32.760  1.00  0.00           C  
ATOM    761  N   LEU A 198      48.113   1.273  38.222  1.00  0.00           N  
ATOM    762  CA  LEU A 198      47.665   2.393  39.048  1.00  0.00           C  
ATOM    763  C   LEU A 198      48.637   2.818  40.140  1.00  0.00           C  
ATOM    764  O   LEU A 198      49.328   1.988  40.727  1.00  0.00           O  
ATOM    765  CB  LEU A 198      46.317   2.041  39.691  1.00  0.00           C  
ATOM    766  CG  LEU A 198      45.003   2.150  38.896  1.00  0.00           C  
ATOM    767  CD1 LEU A 198      45.222   1.921  37.413  1.00  0.00           C  
ATOM    768  CD2 LEU A 198      44.004   1.146  39.467  1.00  0.00           C  
ATOM    769  N   GLU A 199      48.679   4.122  40.407  1.00  0.00           N  
ATOM    770  CA  GLU A 199      49.538   4.665  41.453  1.00  0.00           C  
ATOM    771  C   GLU A 199      48.781   4.552  42.775  1.00  0.00           C  
ATOM    772  O   GLU A 199      49.375   4.328  43.830  1.00  0.00           O  
ATOM    773  CB  GLU A 199      49.874   6.140  41.182  1.00  0.00           C  
ATOM    774  CG  GLU A 199      50.779   6.760  42.252  1.00  0.00           C  
ATOM    775  CD  GLU A 199      51.032   8.247  42.044  1.00  0.00           C  
ATOM    776  OE1 GLU A 199      51.511   8.634  40.958  1.00  0.00           O  
ATOM    777  OE2 GLU A 199      50.757   9.031  42.975  1.00  0.00           O  
ATOM    778  N   LYS A 200      47.464   4.722  42.708  1.00  0.00           N  
ATOM    779  CA  LYS A 200      46.621   4.626  43.893  1.00  0.00           C  
ATOM    780  C   LYS A 200      45.134   4.622  43.555  1.00  0.00           C  
ATOM    781  O   LYS A 200      44.715   5.069  42.487  1.00  0.00           O  
ATOM    782  CB  LYS A 200      46.915   5.777  44.855  1.00  0.00           C  
ATOM    783  CG  LYS A 200      46.636   7.150  44.286  1.00  0.00           C  
ATOM    784  CD  LYS A 200      46.994   8.235  45.287  1.00  0.00           C  
ATOM    785  CE  LYS A 200      46.661   9.625  44.761  1.00  0.00           C  
ATOM    786  NZ  LYS A 200      47.066  10.683  45.726  1.00  0.00           N  
ATOM    787  N   VAL A 201      44.345   4.102  44.486  1.00  0.00           N  
ATOM    788  CA  VAL A 201      42.902   4.028  44.338  1.00  0.00           C  
ATOM    789  C   VAL A 201      42.372   4.607  45.634  1.00  0.00           C  
ATOM    790  O   VAL A 201      42.785   4.190  46.713  1.00  0.00           O  
ATOM    791  CB  VAL A 201      42.434   2.567  44.178  1.00  0.00           C  
ATOM    792  CG1 VAL A 201      40.917   2.508  44.100  1.00  0.00           C  
ATOM    793  CG2 VAL A 201      43.051   1.965  42.918  1.00  0.00           C  
ATOM    794  N   GLU A 202      41.472   5.579  45.541  1.00  0.00           N  
ATOM    795  CA  GLU A 202      40.962   6.196  46.751  1.00  0.00           C  
ATOM    796  C   GLU A 202      39.465   6.417  46.799  1.00  0.00           C  
ATOM    797  O   GLU A 202      38.839   6.814  45.813  1.00  0.00           O  
ATOM    798  CB  GLU A 202      41.662   7.535  46.986  1.00  0.00           C  
ATOM    799  CG  GLU A 202      43.171   7.443  46.935  1.00  0.00           C  
ATOM    800  CD  GLU A 202      43.846   8.659  47.522  1.00  0.00           C  
ATOM    801  OE1 GLU A 202      43.544   9.783  47.068  1.00  0.00           O  
ATOM    802  OE2 GLU A 202      44.679   8.486  48.437  1.00  0.00           O  
ATOM    803  N   ALA A 203      38.902   6.154  47.969  1.00  0.00           N  
ATOM    804  CA  ALA A 203      37.488   6.356  48.195  1.00  0.00           C  
ATOM    805  C   ALA A 203      37.355   7.816  48.592  1.00  0.00           C  
ATOM    806  O   ALA A 203      38.202   8.350  49.302  1.00  0.00           O  
ATOM    807  CB  ALA A 203      37.002   5.458  49.325  1.00  0.00           C  
ATOM    808  N   ASN A 204      36.303   8.465  48.114  1.00  0.00           N  
ATOM    809  CA  ASN A 204      36.055   9.863  48.433  1.00  0.00           C  
ATOM    810  C   ASN A 204      34.553  10.026  48.332  1.00  0.00           C  
ATOM    811  O   ASN A 204      34.012  10.195  47.239  1.00  0.00           O  
ATOM    812  CB  ASN A 204      36.759  10.774  47.428  1.00  0.00           C  
ATOM    813  CG  ASN A 204      36.664  12.235  47.806  1.00  0.00           C  
ATOM    814  OD1 ASN A 204      35.572  12.788  47.909  1.00  0.00           O  
ATOM    815  ND2 ASN A 204      37.810  12.868  48.019  1.00  0.00           N  
ATOM    816  N   GLY A 205      33.880   9.953  49.475  1.00  0.00           N  
ATOM    817  CA  GLY A 205      32.435  10.050  49.468  1.00  0.00           C  
ATOM    818  C   GLY A 205      31.881   8.830  48.748  1.00  0.00           C  
ATOM    819  O   GLY A 205      32.410   7.732  48.909  1.00  0.00           O  
ATOM    820  N   PRO A 206      30.817   8.984  47.947  1.00  0.00           N  
ATOM    821  CA  PRO A 206      30.209   7.872  47.205  1.00  0.00           C  
ATOM    822  C   PRO A 206      31.012   7.475  45.961  1.00  0.00           C  
ATOM    823  O   PRO A 206      30.513   6.743  45.111  1.00  0.00           O  
ATOM    824  CB  PRO A 206      28.832   8.418  46.812  1.00  0.00           C  
ATOM    825  CG  PRO A 206      28.605   9.573  47.751  1.00  0.00           C  
ATOM    826  CD  PRO A 206      29.961  10.181  47.886  1.00  0.00           C  
ATOM    827  N   PHE A 207      32.249   7.953  45.856  1.00  0.00           N  
ATOM    828  CA  PHE A 207      33.075   7.657  44.685  1.00  0.00           C  
ATOM    829  C   PHE A 207      34.375   6.930  44.994  1.00  0.00           C  
ATOM    830  O   PHE A 207      34.853   6.916  46.129  1.00  0.00           O  
ATOM    831  CB  PHE A 207      33.478   8.949  43.952  1.00  0.00           C  
ATOM    832  CG  PHE A 207      32.337   9.886  43.646  1.00  0.00           C  
ATOM    833  CD1 PHE A 207      31.724  10.617  44.658  1.00  0.00           C  
ATOM    834  CD2 PHE A 207      31.903  10.062  42.334  1.00  0.00           C  
ATOM    835  CE1 PHE A 207      30.692  11.515  44.368  1.00  0.00           C  
ATOM    836  CE2 PHE A 207      30.872  10.957  42.029  1.00  0.00           C  
ATOM    837  CZ  PHE A 207      30.267  11.684  43.050  1.00  0.00           C  
ATOM    838  N   ILE A 208      34.945   6.344  43.947  1.00  0.00           N  
ATOM    839  CA  ILE A 208      36.241   5.682  44.017  1.00  0.00           C  
ATOM    840  C   ILE A 208      37.057   6.361  42.918  1.00  0.00           C  
ATOM    841  O   ILE A 208      36.650   6.358  41.755  1.00  0.00           O  
ATOM    842  CB  ILE A 208      36.171   4.182  43.685  1.00  0.00           C  
ATOM    843  CG1 ILE A 208      35.261   3.463  44.681  1.00  0.00           C  
ATOM    844  CG2 ILE A 208      37.582   3.589  43.724  1.00  0.00           C  
ATOM    845  CD1 ILE A 208      35.112   1.987  44.402  1.00  0.00           C  
ATOM    846  N   GLN A 209      38.190   6.948  43.284  1.00  0.00           N  
ATOM    847  CA  GLN A 209      39.044   7.619  42.310  1.00  0.00           C  
ATOM    848  C   GLN A 209      40.212   6.714  41.944  1.00  0.00           C  
ATOM    849  O   GLN A 209      40.846   6.117  42.821  1.00  0.00           O  
ATOM    850  CB  GLN A 209      39.587   8.928  42.889  1.00  0.00           C  
ATOM    851  CG  GLN A 209      38.541   9.799  43.564  1.00  0.00           C  
ATOM    852  CD  GLN A 209      39.149  11.030  44.213  1.00  0.00           C  
ATOM    853  OE1 GLN A 209      40.305  11.013  44.637  1.00  0.00           O  
ATOM    854  NE2 GLN A 209      38.367  12.097  44.312  1.00  0.00           N  
ATOM    855  N   PHE A 210      40.494   6.616  40.649  1.00  0.00           N  
ATOM    856  CA  PHE A 210      41.593   5.799  40.162  1.00  0.00           C  
ATOM    857  C   PHE A 210      42.673   6.716  39.591  1.00  0.00           C  
ATOM    858  O   PHE A 210      42.400   7.530  38.710  1.00  0.00           O  
ATOM    859  CB  PHE A 210      41.090   4.839  39.077  1.00  0.00           C  
ATOM    860  CG  PHE A 210      39.979   3.943  39.539  1.00  0.00           C  
ATOM    861  CD1 PHE A 210      40.257   2.766  40.232  1.00  0.00           C  
ATOM    862  CD2 PHE A 210      38.649   4.306  39.341  1.00  0.00           C  
ATOM    863  CE1 PHE A 210      39.228   1.967  40.726  1.00  0.00           C  
ATOM    864  CE2 PHE A 210      37.610   3.514  39.832  1.00  0.00           C  
ATOM    865  CZ  PHE A 210      37.904   2.338  40.529  1.00  0.00           C  
ATOM    866  N   PHE A 211      43.892   6.590  40.108  1.00  0.00           N  
ATOM    867  CA  PHE A 211      45.015   7.396  39.643  1.00  0.00           C  
ATOM    868  C   PHE A 211      45.961   6.507  38.853  1.00  0.00           C  
ATOM    869  O   PHE A 211      46.552   5.594  39.412  1.00  0.00           O  
ATOM    870  CB  PHE A 211      45.773   8.019  40.829  1.00  0.00           C  
ATOM    871  CG  PHE A 211      45.014   9.122  41.530  1.00  0.00           C  
ATOM    872  CD1 PHE A 211      43.948   8.827  42.379  1.00  0.00           C  
ATOM    873  CD2 PHE A 211      45.359  10.455  41.328  1.00  0.00           C  
ATOM    874  CE1 PHE A 211      43.234   9.848  43.018  1.00  0.00           C  
ATOM    875  CE2 PHE A 211      44.652  11.488  41.961  1.00  0.00           C  
ATOM    876  CZ  PHE A 211      43.587  11.182  42.808  1.00  0.00           C  
ATOM    877  N   PHE A 212      46.099   6.763  37.556  1.00  0.00           N  
ATOM    878  CA  PHE A 212      46.987   5.955  36.732  1.00  0.00           C  
ATOM    879  C   PHE A 212      48.440   6.147  37.174  1.00  0.00           C  
ATOM    880  O   PHE A 212      48.801   7.186  37.728  1.00  0.00           O  
ATOM    881  CB  PHE A 212      46.888   6.340  35.249  1.00  0.00           C  
ATOM    882  CG  PHE A 212      45.484   6.290  34.673  1.00  0.00           C  
ATOM    883  CD1 PHE A 212      44.500   5.459  35.217  1.00  0.00           C  
ATOM    884  CD2 PHE A 212      45.162   7.064  33.560  1.00  0.00           C  
ATOM    885  CE1 PHE A 212      43.221   5.405  34.660  1.00  0.00           C  
ATOM    886  CE2 PHE A 212      43.880   7.015  32.992  1.00  0.00           C  
ATOM    887  CZ  PHE A 212      42.909   6.184  33.545  1.00  0.00           C  
ATOM    888  N   ASN A 214      49.267   5.137  36.930  1.00  0.00           N  
ATOM    889  CA  ASN A 214      50.687   5.222  37.259  1.00  0.00           C  
ATOM    890  C   ASN A 214      51.324   5.965  36.084  1.00  0.00           C  
ATOM    891  O   ASN A 214      51.400   5.436  34.977  1.00  0.00           O  
ATOM    892  CB  ASN A 214      51.281   3.820  37.374  1.00  0.00           C  
ATOM    893  CG  ASN A 214      52.757   3.838  37.706  1.00  0.00           C  
ATOM    894  OD1 ASN A 214      53.449   4.829  37.467  1.00  0.00           O  
ATOM    895  ND2 ASN A 214      53.252   2.733  38.242  1.00  0.00           N  
ATOM    896  N   PRO A 215      51.793   7.201  36.309  1.00  0.00           N  
ATOM    897  CA  PRO A 215      52.411   7.996  35.239  1.00  0.00           C  
ATOM    898  C   PRO A 215      53.601   7.338  34.553  1.00  0.00           C  
ATOM    899  O   PRO A 215      53.786   7.478  33.340  1.00  0.00           O  
ATOM    900  CB  PRO A 215      52.798   9.295  35.952  1.00  0.00           C  
ATOM    901  CG  PRO A 215      51.781   9.387  37.066  1.00  0.00           C  
ATOM    902  CD  PRO A 215      51.771   7.963  37.570  1.00  0.00           C  
ATOM    903  N   GLN A 216      54.411   6.628  35.328  1.00  0.00           N  
ATOM    904  CA  GLN A 216      55.581   5.966  34.769  1.00  0.00           C  
ATOM    905  C   GLN A 216      55.135   4.890  33.798  1.00  0.00           C  
ATOM    906  O   GLN A 216      55.773   4.668  32.767  1.00  0.00           O  
ATOM    907  CB  GLN A 216      56.437   5.359  35.878  1.00  0.00           C  
ATOM    908  CG  GLN A 216      57.739   4.771  35.366  1.00  0.00           C  
ATOM    909  CD  GLN A 216      58.825   4.778  36.415  1.00  0.00           C  
ATOM    910  OE1 GLN A 216      59.235   5.838  36.882  1.00  0.00           O  
ATOM    911  NE2 GLN A 216      59.297   3.594  36.796  1.00  0.00           N  
ATOM    912  N   PHE A 217      54.031   4.228  34.132  1.00  0.00           N  
ATOM    913  CA  PHE A 217      53.467   3.199  33.270  1.00  0.00           C  
ATOM    914  C   PHE A 217      52.955   3.886  32.008  1.00  0.00           C  
ATOM    915  O   PHE A 217      53.167   3.404  30.892  1.00  0.00           O  
ATOM    916  CB  PHE A 217      52.305   2.496  33.972  1.00  0.00           C  
ATOM    917  CG  PHE A 217      51.608   1.469  33.119  1.00  0.00           C  
ATOM    918  CD1 PHE A 217      52.191   0.230  32.878  1.00  0.00           C  
ATOM    919  CD2 PHE A 217      50.367   1.740  32.559  1.00  0.00           C  
ATOM    920  CE1 PHE A 217      51.543  -0.723  32.092  1.00  0.00           C  
ATOM    921  CE2 PHE A 217      49.712   0.796  31.771  1.00  0.00           C  
ATOM    922  CZ  PHE A 217      50.300  -0.437  31.538  1.00  0.00           C  
ATOM    923  N   LEU A 218      52.279   5.021  32.193  1.00  0.00           N  
ATOM    924  CA  LEU A 218      51.728   5.775  31.068  1.00  0.00           C  
ATOM    925  C   LEU A 218      52.822   6.247  30.130  1.00  0.00           C  
ATOM    926  O   LEU A 218      52.697   6.133  28.914  1.00  0.00           O  
ATOM    927  CB  LEU A 218      50.945   7.000  31.558  1.00  0.00           C  
ATOM    928  CG  LEU A 218      49.638   6.797  32.331  1.00  0.00           C  
ATOM    929  CD1 LEU A 218      48.991   8.162  32.626  1.00  0.00           C  
ATOM    930  CD2 LEU A 218      48.695   5.941  31.503  1.00  0.00           C  
ATOM    931  N   ALA A 219      53.892   6.788  30.706  1.00  0.00           N  
ATOM    932  CA  ALA A 219      55.007   7.302  29.921  1.00  0.00           C  
ATOM    933  C   ALA A 219      55.600   6.242  29.004  1.00  0.00           C  
ATOM    934  O   ALA A 219      55.836   6.495  27.824  1.00  0.00           O  
ATOM    935  CB  ALA A 219      56.089   7.852  30.856  1.00  0.00           C  
ATOM    936  N   LYS A 220      55.833   5.056  29.553  1.00  0.00           N  
ATOM    937  CA  LYS A 220      56.413   3.956  28.793  1.00  0.00           C  
ATOM    938  C   LYS A 220      55.594   3.539  27.574  1.00  0.00           C  
ATOM    939  O   LYS A 220      56.151   3.080  26.583  1.00  0.00           O  
ATOM    940  CB  LYS A 220      56.635   2.747  29.708  1.00  0.00           C  
ATOM    941  CG  LYS A 220      57.648   3.008  30.817  1.00  0.00           C  
ATOM    942  CD  LYS A 220      57.842   1.791  31.713  1.00  0.00           C  
ATOM    943  CE  LYS A 220      58.787   2.106  32.867  1.00  0.00           C  
ATOM    944  NZ  LYS A 220      58.966   0.945  33.783  1.00  0.00           N  
ATOM    945  N   LEU A 221      54.279   3.698  27.637  1.00  0.00           N  
ATOM    946  CA  LEU A 221      53.434   3.323  26.503  1.00  0.00           C  
ATOM    947  C   LEU A 221      53.032   4.519  25.650  1.00  0.00           C  
ATOM    948  O   LEU A 221      53.168   4.503  24.425  1.00  0.00           O  
ATOM    949  CB  LEU A 221      52.168   2.609  26.989  1.00  0.00           C  
ATOM    950  CG  LEU A 221      52.240   1.098  27.245  1.00  0.00           C  
ATOM    951  CD1 LEU A 221      53.222   0.798  28.364  1.00  0.00           C  
ATOM    952  CD2 LEU A 221      50.857   0.589  27.609  1.00  0.00           C  
ATOM    953  N   VAL A 222      52.544   5.561  26.309  1.00  0.00           N  
ATOM    954  CA  VAL A 222      52.083   6.748  25.615  1.00  0.00           C  
ATOM    955  C   VAL A 222      53.141   7.539  24.850  1.00  0.00           C  
ATOM    956  O   VAL A 222      52.938   7.870  23.685  1.00  0.00           O  
ATOM    957  CB  VAL A 222      51.355   7.693  26.597  1.00  0.00           C  
ATOM    958  CG1 VAL A 222      50.866   8.932  25.870  1.00  0.00           C  
ATOM    959  CG2 VAL A 222      50.176   6.961  27.231  1.00  0.00           C  
ATOM    960  N   ILE A 223      54.266   7.845  25.483  1.00  0.00           N  
ATOM    961  CA  ILE A 223      55.284   8.633  24.798  1.00  0.00           C  
ATOM    962  C   ILE A 223      55.810   7.964  23.536  1.00  0.00           C  
ATOM    963  O   ILE A 223      55.840   8.587  22.477  1.00  0.00           O  
ATOM    964  CB  ILE A 223      56.446   9.010  25.755  1.00  0.00           C  
ATOM    965  CG1 ILE A 223      55.931  10.026  26.784  1.00  0.00           C  
ATOM    966  CG2 ILE A 223      57.610   9.619  24.974  1.00  0.00           C  
ATOM    967  CD1 ILE A 223      56.926  10.380  27.877  1.00  0.00           C  
ATOM    968  N   PRO A 224      56.217   6.687  23.618  1.00  0.00           N  
ATOM    969  CA  PRO A 224      56.713   6.062  22.387  1.00  0.00           C  
ATOM    970  C   PRO A 224      55.624   6.017  21.316  1.00  0.00           C  
ATOM    971  O   PRO A 224      55.911   6.140  20.128  1.00  0.00           O  
ATOM    972  CB  PRO A 224      57.128   4.664  22.849  1.00  0.00           C  
ATOM    973  CG  PRO A 224      57.535   4.888  24.285  1.00  0.00           C  
ATOM    974  CD  PRO A 224      56.435   5.807  24.781  1.00  0.00           C  
ATOM    975  N   ASP A 225      54.372   5.853  21.743  1.00  0.00           N  
ATOM    976  CA  ASP A 225      53.251   5.790  20.804  1.00  0.00           C  
ATOM    977  C   ASP A 225      53.035   7.119  20.081  1.00  0.00           C  
ATOM    978  O   ASP A 225      52.787   7.145  18.876  1.00  0.00           O  
ATOM    979  CB  ASP A 225      51.969   5.367  21.532  1.00  0.00           C  
ATOM    980  CG  ASP A 225      50.804   5.142  20.583  1.00  0.00           C  
ATOM    981  OD1 ASP A 225      51.031   4.586  19.486  1.00  0.00           O  
ATOM    982  OD2 ASP A 225      49.658   5.506  20.935  1.00  0.00           O  
ATOM    983  N   ILE A 226      53.131   8.220  20.819  1.00  0.00           N  
ATOM    984  CA  ILE A 226      52.962   9.554  20.243  1.00  0.00           C  
ATOM    985  C   ILE A 226      54.089   9.869  19.259  1.00  0.00           C  
ATOM    986  O   ILE A 226      53.856  10.421  18.185  1.00  0.00           O  
ATOM    987  CB  ILE A 226      52.973  10.648  21.345  1.00  0.00           C  
ATOM    988  CG1 ILE A 226      51.745  10.495  22.248  1.00  0.00           C  
ATOM    989  CG2 ILE A 226      53.012  12.038  20.701  1.00  0.00           C  
ATOM    990  CD1 ILE A 226      51.745  11.412  23.456  1.00  0.00           C  
ATOM    991  N   LEU A 227      55.313   9.523  19.643  1.00  0.00           N  
ATOM    992  CA  LEU A 227      56.486   9.778  18.815  1.00  0.00           C  
ATOM    993  C   LEU A 227      56.526   8.900  17.567  1.00  0.00           C  
ATOM    994  O   LEU A 227      57.119   9.277  16.558  1.00  0.00           O  
ATOM    995  CB  LEU A 227      57.756   9.562  19.647  1.00  0.00           C  
ATOM    996  CG  LEU A 227      58.473  10.770  20.272  1.00  0.00           C  
ATOM    997  CD1 LEU A 227      57.546  11.965  20.410  1.00  0.00           C  
ATOM    998  CD2 LEU A 227      59.048  10.360  21.621  1.00  0.00           C  
ATOM    999  N   THR A 228      55.894   7.733  17.641  1.00  0.00           N  
ATOM   1000  CA  THR A 228      55.871   6.796  16.520  1.00  0.00           C  
ATOM   1001  C   THR A 228      54.745   7.084  15.534  1.00  0.00           C  
ATOM   1002  O   THR A 228      54.975   7.179  14.330  1.00  0.00           O  
ATOM   1003  CB  THR A 228      55.719   5.343  17.016  1.00  0.00           C  
ATOM   1004  OG1 THR A 228      56.795   5.027  17.905  1.00  0.00           O  
ATOM   1005  CG2 THR A 228      55.739   4.372  15.845  1.00  0.00           C  
ATOM   1006  N   ARG A 229      53.526   7.221  16.047  1.00  0.00           N  
ATOM   1007  CA  ARG A 229      52.373   7.487  15.193  1.00  0.00           C  
ATOM   1008  C   ARG A 229      52.258   8.953  14.779  1.00  0.00           C  
ATOM   1009  O   ARG A 229      51.611   9.273  13.781  1.00  0.00           O  
ATOM   1010  CB  ARG A 229      51.086   7.067  15.903  1.00  0.00           C  
ATOM   1011  CG  ARG A 229      51.063   5.629  16.396  1.00  0.00           C  
ATOM   1012  CD  ARG A 229      49.651   5.256  16.831  1.00  0.00           C  
ATOM   1013  NE  ARG A 229      48.779   5.096  15.671  1.00  0.00           N  
ATOM   1014  CZ  ARG A 229      47.452   5.189  15.701  1.00  0.00           C  
ATOM   1015  NH1 ARG A 229      46.824   5.450  16.843  1.00  0.00           N  
ATOM   1016  NH2 ARG A 229      46.754   5.009  14.583  1.00  0.00           N  
ATOM   1017  N   LYS A 230      52.877   9.839  15.555  1.00  0.00           N  
ATOM   1018  CA  LYS A 230      52.845  11.273  15.291  1.00  0.00           C  
ATOM   1019  C   LYS A 230      51.450  11.819  14.992  1.00  0.00           C  
ATOM   1020  O   LYS A 230      50.589  11.828  15.873  1.00  0.00           O  
ATOM   1021  CB  LYS A 230      53.815  11.619  14.159  1.00  0.00           C  
ATOM   1022  CG  LYS A 230      55.262  11.265  14.503  1.00  0.00           C  
ATOM   1023  CD  LYS A 230      56.247  11.703  13.424  1.00  0.00           C  
ATOM   1024  CE  LYS A 230      57.664  11.319  13.810  1.00  0.00           C  
ATOM   1025  NZ  LYS A 230      58.671  11.774  12.810  1.00  0.00           N  
ATOM   1026  N   GLU A 232      51.215  12.270  13.762  1.00  0.00           N  
ATOM   1027  CA  GLU A 232      49.908  12.822  13.406  1.00  0.00           C  
ATOM   1028  C   GLU A 232      48.740  11.839  13.524  1.00  0.00           C  
ATOM   1029  O   GLU A 232      47.578  12.249  13.505  1.00  0.00           O  
ATOM   1030  CB  GLU A 232      49.937  13.413  11.990  1.00  0.00           C  
ATOM   1031  CG  GLU A 232      50.376  12.442  10.897  1.00  0.00           C  
ATOM   1032  CD  GLU A 232      51.861  12.135  10.949  1.00  0.00           C  
ATOM   1033  OE1 GLU A 232      52.669  13.087  10.877  1.00  0.00           O  
ATOM   1034  OE2 GLU A 232      52.222  10.944  11.057  1.00  0.00           O  
ATOM   1035  N   ASP A 233      49.030  10.547  13.638  1.00  0.00           N  
ATOM   1036  CA  ASP A 233      47.950   9.569  13.773  1.00  0.00           C  
ATOM   1037  C   ASP A 233      47.732   9.137  15.221  1.00  0.00           C  
ATOM   1038  O   ASP A 233      46.910   8.262  15.492  1.00  0.00           O  
ATOM   1039  CB  ASP A 233      48.235   8.328  12.923  1.00  0.00           C  
ATOM   1040  CG  ASP A 233      48.252   8.633  11.439  1.00  0.00           C  
ATOM   1041  OD1 ASP A 233      47.310   9.302  10.961  1.00  0.00           O  
ATOM   1042  OD2 ASP A 233      49.202   8.199  10.751  1.00  0.00           O  
ATOM   1043  N   TYR A 234      48.449   9.758  16.153  1.00  0.00           N  
ATOM   1044  CA  TYR A 234      48.331   9.379  17.558  1.00  0.00           C  
ATOM   1045  C   TYR A 234      46.912   9.129  18.073  1.00  0.00           C  
ATOM   1046  O   TYR A 234      46.614   8.035  18.555  1.00  0.00           O  
ATOM   1047  CB  TYR A 234      49.043  10.402  18.457  1.00  0.00           C  
ATOM   1048  CG  TYR A 234      48.788  10.186  19.933  1.00  0.00           C  
ATOM   1049  CD1 TYR A 234      48.887   8.916  20.499  1.00  0.00           C  
ATOM   1050  CD2 TYR A 234      48.424  11.250  20.760  1.00  0.00           C  
ATOM   1051  CE1 TYR A 234      48.620   8.706  21.853  1.00  0.00           C  
ATOM   1052  CE2 TYR A 234      48.159  11.053  22.115  1.00  0.00           C  
ATOM   1053  CZ  TYR A 234      48.254   9.780  22.653  1.00  0.00           C  
ATOM   1054  OH  TYR A 234      47.950   9.577  23.980  1.00  0.00           O  
ATOM   1055  N   GLY A 235      46.026  10.111  17.974  1.00  0.00           N  
ATOM   1056  CA  GLY A 235      44.681   9.879  18.480  1.00  0.00           C  
ATOM   1057  C   GLY A 235      43.635   9.424  17.474  1.00  0.00           C  
ATOM   1058  O   GLY A 235      42.438   9.485  17.763  1.00  0.00           O  
ATOM   1059  N   SER A 236      44.073   8.942  16.312  1.00  0.00           N  
ATOM   1060  CA  SER A 236      43.152   8.514  15.262  1.00  0.00           C  
ATOM   1061  C   SER A 236      42.594   7.102  15.393  1.00  0.00           C  
ATOM   1062  O   SER A 236      42.945   6.356  16.305  1.00  0.00           O  
ATOM   1063  CB  SER A 236      43.823   8.648  13.893  1.00  0.00           C  
ATOM   1064  OG  SER A 236      44.871   7.705  13.748  1.00  0.00           O  
ATOM   1065  N   CYS A 237      41.715   6.756  14.455  1.00  0.00           N  
ATOM   1066  CA  CYS A 237      41.074   5.447  14.394  1.00  0.00           C  
ATOM   1067  C   CYS A 237      40.687   5.123  12.955  1.00  0.00           C  
ATOM   1068  O   CYS A 237      40.543   6.016  12.120  1.00  0.00           O  
ATOM   1069  CB  CYS A 237      39.811   5.416  15.262  1.00  0.00           C  
ATOM   1070  SG  CYS A 237      40.099   5.277  17.041  1.00  0.00           S  
ATOM   1071  N   LYS A 238      40.529   3.836  12.673  1.00  0.00           N  
ATOM   1072  CA  LYS A 238      40.134   3.374  11.348  1.00  0.00           C  
ATOM   1073  C   LYS A 238      38.847   2.569  11.482  1.00  0.00           C  
ATOM   1074  O   LYS A 238      38.632   1.895  12.488  1.00  0.00           O  
ATOM   1075  CB  LYS A 238      41.233   2.504  10.728  1.00  0.00           C  
ATOM   1076  CG  LYS A 238      42.423   3.291  10.197  1.00  0.00           C  
ATOM   1077  CD  LYS A 238      41.988   4.241   9.089  1.00  0.00           C  
ATOM   1078  CE  LYS A 238      43.146   5.085   8.583  1.00  0.00           C  
ATOM   1079  NZ  LYS A 238      42.689   6.072   7.564  1.00  0.00           N  
ATOM   1080  N   LEU A 240      37.990   2.646  10.472  1.00  0.00           N  
ATOM   1081  CA  LEU A 240      36.725   1.925  10.504  1.00  0.00           C  
ATOM   1082  C   LEU A 240      36.815   0.567   9.814  1.00  0.00           C  
ATOM   1083  O   LEU A 240      37.509   0.412   8.808  1.00  0.00           O  
ATOM   1084  CB  LEU A 240      35.629   2.769   9.851  1.00  0.00           C  
ATOM   1085  CG  LEU A 240      35.343   4.118  10.516  1.00  0.00           C  
ATOM   1086  CD1 LEU A 240      34.223   4.830   9.771  1.00  0.00           C  
ATOM   1087  CD2 LEU A 240      34.960   3.901  11.971  1.00  0.00           C  
ATOM   1088  N   VAL A 241      36.111  -0.414  10.368  1.00  0.00           N  
ATOM   1089  CA  VAL A 241      36.103  -1.758   9.805  1.00  0.00           C  
ATOM   1090  C   VAL A 241      35.512  -1.676   8.406  1.00  0.00           C  
ATOM   1091  O   VAL A 241      36.001  -2.308   7.471  1.00  0.00           O  
ATOM   1092  CB  VAL A 241      35.234  -2.715  10.645  1.00  0.00           C  
ATOM   1093  CG1 VAL A 241      35.504  -4.155  10.234  1.00  0.00           C  
ATOM   1094  CG2 VAL A 241      35.510  -2.508  12.125  1.00  0.00           C  
ATOM   1095  N   GLU A 243      34.451  -0.888   8.278  1.00  0.00           N  
ATOM   1096  CA  GLU A 243      33.774  -0.695   7.004  1.00  0.00           C  
ATOM   1097  C   GLU A 243      33.728   0.791   6.669  1.00  0.00           C  
ATOM   1098  O   GLU A 243      33.464   1.629   7.531  1.00  0.00           O  
ATOM   1099  CB  GLU A 243      32.353  -1.262   7.067  1.00  0.00           C  
ATOM   1100  CG  GLU A 243      31.459  -0.600   8.104  1.00  0.00           C  
ATOM   1101  CD  GLU A 243      30.109  -1.286   8.235  1.00  0.00           C  
ATOM   1102  OE1 GLU A 243      29.397  -1.407   7.212  1.00  0.00           O  
ATOM   1103  OE2 GLU A 243      29.761  -1.702   9.363  1.00  0.00           O  
ATOM   1104  N   ASN A 244      33.991   1.107   5.407  1.00  0.00           N  
ATOM   1105  CA  ASN A 244      33.994   2.484   4.947  1.00  0.00           C  
ATOM   1106  C   ASN A 244      32.689   3.212   5.238  1.00  0.00           C  
ATOM   1107  O   ASN A 244      31.606   2.719   4.932  1.00  0.00           O  
ATOM   1108  CB  ASN A 244      34.290   2.526   3.445  1.00  0.00           C  
ATOM   1109  CG  ASN A 244      34.188   3.928   2.865  1.00  0.00           C  
ATOM   1110  OD1 ASN A 244      33.093   4.468   2.698  1.00  0.00           O  
ATOM   1111  ND2 ASN A 244      35.333   4.525   2.559  1.00  0.00           N  
ATOM   1112  N   LYS A 245      32.808   4.385   5.850  1.00  0.00           N  
ATOM   1113  CA  LYS A 245      31.656   5.222   6.158  1.00  0.00           C  
ATOM   1114  C   LYS A 245      31.933   6.555   5.484  1.00  0.00           C  
ATOM   1115  O   LYS A 245      33.027   7.101   5.607  1.00  0.00           O  
ATOM   1116  CB  LYS A 245      31.497   5.419   7.670  1.00  0.00           C  
ATOM   1117  CG  LYS A 245      31.011   4.189   8.414  1.00  0.00           C  
ATOM   1118  CD  LYS A 245      29.632   3.764   7.935  1.00  0.00           C  
ATOM   1119  CE  LYS A 245      29.136   2.539   8.696  1.00  0.00           C  
ATOM   1120  NZ  LYS A 245      27.798   2.082   8.221  1.00  0.00           N  
ATOM   1121  N   LYS A 265      30.943   7.073   4.769  1.00  0.00           N  
ATOM   1122  CA  LYS A 265      31.095   8.326   4.043  1.00  0.00           C  
ATOM   1123  C   LYS A 265      30.178   9.423   4.565  1.00  0.00           C  
ATOM   1124  O   LYS A 265      28.971   9.226   4.690  1.00  0.00           O  
ATOM   1125  CB  LYS A 265      30.802   8.088   2.560  1.00  0.00           C  
ATOM   1126  CG  LYS A 265      30.904   9.322   1.678  1.00  0.00           C  
ATOM   1127  CD  LYS A 265      30.327   9.054   0.284  1.00  0.00           C  
ATOM   1128  CE  LYS A 265      31.011   7.872  -0.397  1.00  0.00           C  
ATOM   1129  NZ  LYS A 265      30.460   7.615  -1.761  1.00  0.00           N  
ATOM   1130  N   VAL A 266      30.754  10.583   4.868  1.00  0.00           N  
ATOM   1131  CA  VAL A 266      29.955  11.698   5.352  1.00  0.00           C  
ATOM   1132  C   VAL A 266      30.170  12.936   4.509  1.00  0.00           C  
ATOM   1133  O   VAL A 266      31.297  13.268   4.142  1.00  0.00           O  
ATOM   1134  CB  VAL A 266      30.285  12.073   6.814  1.00  0.00           C  
ATOM   1135  CG1 VAL A 266      31.760  12.438   6.942  1.00  0.00           C  
ATOM   1136  CG2 VAL A 266      29.412  13.258   7.249  1.00  0.00           C  
ATOM   1137  N   ILE A 267      29.072  13.611   4.194  1.00  0.00           N  
ATOM   1138  CA  ILE A 267      29.133  14.840   3.429  1.00  0.00           C  
ATOM   1139  C   ILE A 267      28.967  15.957   4.439  1.00  0.00           C  
ATOM   1140  O   ILE A 267      27.991  15.986   5.183  1.00  0.00           O  
ATOM   1141  CB  ILE A 267      27.978  14.962   2.409  1.00  0.00           C  
ATOM   1142  CG1 ILE A 267      28.147  13.945   1.283  1.00  0.00           C  
ATOM   1143  CG2 ILE A 267      27.946  16.369   1.835  1.00  0.00           C  
ATOM   1144  CD1 ILE A 267      27.074  14.050   0.216  1.00  0.00           C  
ATOM   1145  N   ILE A 268      29.925  16.869   4.480  1.00  0.00           N  
ATOM   1146  CA  ILE A 268      29.832  17.993   5.393  1.00  0.00           C  
ATOM   1147  C   ILE A 268      29.751  19.245   4.545  1.00  0.00           C  
ATOM   1148  O   ILE A 268      30.687  19.564   3.814  1.00  0.00           O  
ATOM   1149  CB  ILE A 268      31.060  18.066   6.318  1.00  0.00           C  
ATOM   1150  CG1 ILE A 268      31.138  16.792   7.165  1.00  0.00           C  
ATOM   1151  CG2 ILE A 268      30.962  19.303   7.219  1.00  0.00           C  
ATOM   1152  CD1 ILE A 268      32.440  16.647   7.940  1.00  0.00           C  
ATOM   1153  N   GLU A 269      28.615  19.931   4.624  1.00  0.00           N  
ATOM   1154  CA  GLU A 269      28.387  21.159   3.868  1.00  0.00           C  
ATOM   1155  C   GLU A 269      28.606  22.361   4.789  1.00  0.00           C  
ATOM   1156  O   GLU A 269      27.902  22.517   5.793  1.00  0.00           O  
ATOM   1157  CB  GLU A 269      26.953  21.182   3.329  1.00  0.00           C  
ATOM   1158  CG  GLU A 269      26.675  22.344   2.390  1.00  0.00           C  
ATOM   1159  CD  GLU A 269      25.268  22.887   2.531  1.00  0.00           C  
ATOM   1160  OE1 GLU A 269      24.304  22.185   2.162  1.00  0.00           O  
ATOM   1161  OE2 GLU A 269      25.129  24.026   3.019  1.00  0.00           O  
ATOM   1162  N   PHE A 270      29.575  23.208   4.453  1.00  0.00           N  
ATOM   1163  CA  PHE A 270      29.877  24.376   5.278  1.00  0.00           C  
ATOM   1164  C   PHE A 270      30.289  25.633   4.510  1.00  0.00           C  
ATOM   1165  O   PHE A 270      30.736  25.557   3.360  1.00  0.00           O  
ATOM   1166  CB  PHE A 270      30.954  24.025   6.316  1.00  0.00           C  
ATOM   1167  CG  PHE A 270      32.226  23.468   5.729  1.00  0.00           C  
ATOM   1168  CD1 PHE A 270      32.252  22.202   5.149  1.00  0.00           C  
ATOM   1169  CD2 PHE A 270      33.415  24.193   5.805  1.00  0.00           C  
ATOM   1170  CE1 PHE A 270      33.444  21.662   4.659  1.00  0.00           C  
ATOM   1171  CE2 PHE A 270      34.610  23.661   5.317  1.00  0.00           C  
ATOM   1172  CZ  PHE A 270      34.625  22.394   4.746  1.00  0.00           C  
ATOM   1173  N   SER A 271      30.150  26.777   5.182  1.00  0.00           N  
ATOM   1174  CA  SER A 271      30.440  28.109   4.643  1.00  0.00           C  
ATOM   1175  C   SER A 271      29.256  28.499   3.760  1.00  0.00           C  
ATOM   1176  O   SER A 271      28.413  29.302   4.161  1.00  0.00           O  
ATOM   1177  CB  SER A 271      31.736  28.123   3.829  1.00  0.00           C  
ATOM   1178  OG  SER A 271      32.114  29.458   3.536  1.00  0.00           O  
ATOM   1179  N   SER A 272      29.199  27.922   2.561  1.00  0.00           N  
ATOM   1180  CA  SER A 272      28.091  28.147   1.632  1.00  0.00           C  
ATOM   1181  C   SER A 272      27.569  29.578   1.577  1.00  0.00           C  
ATOM   1182  O   SER A 272      26.398  29.831   1.858  1.00  0.00           O  
ATOM   1183  CB  SER A 272      26.941  27.212   2.001  1.00  0.00           C  
ATOM   1184  OG  SER A 272      27.368  25.858   1.993  1.00  0.00           O  
ATOM   1185  N   PRO A 273      28.422  30.533   1.197  1.00  0.00           N  
ATOM   1186  CA  PRO A 273      27.976  31.923   1.129  1.00  0.00           C  
ATOM   1187  C   PRO A 273      27.162  32.191  -0.121  1.00  0.00           C  
ATOM   1188  O   PRO A 273      27.103  31.359  -1.024  1.00  0.00           O  
ATOM   1189  CB  PRO A 273      29.285  32.690   1.097  1.00  0.00           C  
ATOM   1190  CG  PRO A 273      30.131  31.801   0.235  1.00  0.00           C  
ATOM   1191  CD  PRO A 273      29.833  30.414   0.781  1.00  0.00           C  
ATOM   1192  N   ASN A 274      26.526  33.354  -0.155  1.00  0.00           N  
ATOM   1193  CA  ASN A 274      25.775  33.773  -1.324  1.00  0.00           C  
ATOM   1194  C   ASN A 274      26.850  34.492  -2.133  1.00  0.00           C  
ATOM   1195  O   ASN A 274      27.483  35.422  -1.637  1.00  0.00           O  
ATOM   1196  CB  ASN A 274      24.659  34.744  -0.940  1.00  0.00           C  
ATOM   1197  CG  ASN A 274      23.609  34.104  -0.056  1.00  0.00           C  
ATOM   1198  OD1 ASN A 274      23.254  32.939  -0.237  1.00  0.00           O  
ATOM   1199  ND2 ASN A 274      23.090  34.871   0.896  1.00  0.00           N  
ATOM   1200  N   ILE A 275      27.071  34.045  -3.365  1.00  0.00           N  
ATOM   1201  CA  ILE A 275      28.102  34.623  -4.227  1.00  0.00           C  
ATOM   1202  C   ILE A 275      28.057  36.139  -4.423  1.00  0.00           C  
ATOM   1203  O   ILE A 275      29.026  36.731  -4.905  1.00  0.00           O  
ATOM   1204  CB  ILE A 275      28.075  33.968  -5.622  1.00  0.00           C  
ATOM   1205  CG1 ILE A 275      26.731  34.245  -6.298  1.00  0.00           C  
ATOM   1206  CG2 ILE A 275      28.316  32.467  -5.499  1.00  0.00           C  
ATOM   1207  CD1 ILE A 275      26.604  33.631  -7.676  1.00  0.00           C  
ATOM   1208  N   ALA A 276      26.952  36.769  -4.040  1.00  0.00           N  
ATOM   1209  CA  ALA A 276      26.797  38.211  -4.221  1.00  0.00           C  
ATOM   1210  C   ALA A 276      27.366  39.123  -3.126  1.00  0.00           C  
ATOM   1211  O   ALA A 276      27.322  40.347  -3.265  1.00  0.00           O  
ATOM   1212  CB  ALA A 276      25.322  38.536  -4.437  1.00  0.00           C  
ATOM   1213  N   LYS A 277      27.900  38.551  -2.049  1.00  0.00           N  
ATOM   1214  CA  LYS A 277      28.428  39.379  -0.968  1.00  0.00           C  
ATOM   1215  C   LYS A 277      29.809  38.983  -0.450  1.00  0.00           C  
ATOM   1216  O   LYS A 277      30.175  37.807  -0.447  1.00  0.00           O  
ATOM   1217  CB  LYS A 277      27.453  39.393   0.216  1.00  0.00           C  
ATOM   1218  CG  LYS A 277      26.057  39.924  -0.090  1.00  0.00           C  
ATOM   1219  CD  LYS A 277      25.237  38.930  -0.897  1.00  0.00           C  
ATOM   1220  CE  LYS A 277      23.837  39.454  -1.153  1.00  0.00           C  
ATOM   1221  NZ  LYS A 277      23.050  38.548  -2.037  1.00  0.00           N  
ATOM   1222  N   PRO A 279      30.598  39.976  -0.007  1.00  0.00           N  
ATOM   1223  CA  PRO A 279      31.942  39.726   0.522  1.00  0.00           C  
ATOM   1224  C   PRO A 279      31.830  39.076   1.901  1.00  0.00           C  
ATOM   1225  O   PRO A 279      30.813  39.217   2.582  1.00  0.00           O  
ATOM   1226  CB  PRO A 279      32.556  41.126   0.598  1.00  0.00           C  
ATOM   1227  CG  PRO A 279      31.794  41.902  -0.440  1.00  0.00           C  
ATOM   1228  CD  PRO A 279      30.387  41.419  -0.214  1.00  0.00           C  
ATOM   1229  N   PHE A 280      32.874  38.366   2.309  1.00  0.00           N  
ATOM   1230  CA  PHE A 280      32.874  37.701   3.605  1.00  0.00           C  
ATOM   1231  C   PHE A 280      33.090  38.677   4.752  1.00  0.00           C  
ATOM   1232  O   PHE A 280      34.050  39.447   4.755  1.00  0.00           O  
ATOM   1233  CB  PHE A 280      33.966  36.629   3.648  1.00  0.00           C  
ATOM   1234  CG  PHE A 280      33.611  35.363   2.921  1.00  0.00           C  
ATOM   1235  CD1 PHE A 280      33.044  35.404   1.652  1.00  0.00           C  
ATOM   1236  CD2 PHE A 280      33.878  34.124   3.495  1.00  0.00           C  
ATOM   1237  CE1 PHE A 280      32.749  34.228   0.965  1.00  0.00           C  
ATOM   1238  CE2 PHE A 280      33.588  32.943   2.817  1.00  0.00           C  
ATOM   1239  CZ  PHE A 280      33.022  32.996   1.549  1.00  0.00           C  
ATOM   1240  N   HIS A 281      32.184  38.654   5.721  1.00  0.00           N  
ATOM   1241  CA  HIS A 281      32.319  39.512   6.888  1.00  0.00           C  
ATOM   1242  C   HIS A 281      32.710  38.622   8.062  1.00  0.00           C  
ATOM   1243  O   HIS A 281      32.827  37.406   7.906  1.00  0.00           O  
ATOM   1244  CB  HIS A 281      31.009  40.254   7.180  1.00  0.00           C  
ATOM   1245  CG  HIS A 281      29.802  39.368   7.235  1.00  0.00           C  
ATOM   1246  ND1 HIS A 281      29.640  38.384   8.186  1.00  0.00           N  
ATOM   1247  CD2 HIS A 281      28.690  39.332   6.463  1.00  0.00           C  
ATOM   1248  CE1 HIS A 281      28.480  37.781   7.999  1.00  0.00           C  
ATOM   1249  NE2 HIS A 281      27.884  38.337   6.960  1.00  0.00           N  
ATOM   1250  N   ALA A 282      32.922  39.222   9.229  1.00  0.00           N  
ATOM   1251  CA  ALA A 282      33.311  38.463  10.414  1.00  0.00           C  
ATOM   1252  C   ALA A 282      32.420  37.236  10.609  1.00  0.00           C  
ATOM   1253  O   ALA A 282      32.890  36.170  11.013  1.00  0.00           O  
ATOM   1254  CB  ALA A 282      33.242  39.355  11.644  1.00  0.00           C  
ATOM   1255  N   GLY A 283      31.135  37.397  10.305  1.00  0.00           N  
ATOM   1256  CA  GLY A 283      30.180  36.315  10.464  1.00  0.00           C  
ATOM   1257  C   GLY A 283      30.406  35.065   9.636  1.00  0.00           C  
ATOM   1258  O   GLY A 283      30.141  33.967  10.114  1.00  0.00           O  
ATOM   1259  N   HIS A 284      30.886  35.216   8.402  1.00  0.00           N  
ATOM   1260  CA  HIS A 284      31.109  34.064   7.524  1.00  0.00           C  
ATOM   1261  C   HIS A 284      32.207  33.132   8.015  1.00  0.00           C  
ATOM   1262  O   HIS A 284      32.312  31.988   7.572  1.00  0.00           O  
ATOM   1263  CB  HIS A 284      31.444  34.525   6.101  1.00  0.00           C  
ATOM   1264  CG  HIS A 284      30.264  35.039   5.339  1.00  0.00           C  
ATOM   1265  ND1 HIS A 284      29.783  36.323   5.484  1.00  0.00           N  
ATOM   1266  CD2 HIS A 284      29.449  34.431   4.445  1.00  0.00           C  
ATOM   1267  CE1 HIS A 284      28.723  36.483   4.711  1.00  0.00           C  
ATOM   1268  NE2 HIS A 284      28.499  35.350   4.070  1.00  0.00           N  
ATOM   1269  N   LEU A 285      33.033  33.630   8.922  1.00  0.00           N  
ATOM   1270  CA  LEU A 285      34.114  32.833   9.471  1.00  0.00           C  
ATOM   1271  C   LEU A 285      33.581  31.571  10.159  1.00  0.00           C  
ATOM   1272  O   LEU A 285      34.110  30.483   9.955  1.00  0.00           O  
ATOM   1273  CB  LEU A 285      34.911  33.668  10.480  1.00  0.00           C  
ATOM   1274  CG  LEU A 285      36.057  32.975  11.228  1.00  0.00           C  
ATOM   1275  CD1 LEU A 285      37.263  32.848  10.313  1.00  0.00           C  
ATOM   1276  CD2 LEU A 285      36.424  33.778  12.474  1.00  0.00           C  
ATOM   1277  N   ARG A 286      32.515  31.724  10.943  1.00  0.00           N  
ATOM   1278  CA  ARG A 286      31.938  30.619  11.722  1.00  0.00           C  
ATOM   1279  C   ARG A 286      31.691  29.292  11.015  1.00  0.00           C  
ATOM   1280  O   ARG A 286      32.339  28.293  11.327  1.00  0.00           O  
ATOM   1281  CB  ARG A 286      30.641  31.077  12.396  1.00  0.00           C  
ATOM   1282  CG  ARG A 286      30.799  32.349  13.216  1.00  0.00           C  
ATOM   1283  CD  ARG A 286      30.093  32.229  14.564  1.00  0.00           C  
ATOM   1284  NE  ARG A 286      30.840  31.372  15.478  1.00  0.00           N  
ATOM   1285  CZ  ARG A 286      30.403  30.981  16.671  1.00  0.00           C  
ATOM   1286  NH1 ARG A 286      29.213  31.363  17.105  1.00  0.00           N  
ATOM   1287  NH2 ARG A 286      31.165  30.216  17.440  1.00  0.00           N  
ATOM   1288  N   SER A 288      30.746  29.266  10.082  1.00  0.00           N  
ATOM   1289  CA  SER A 288      30.441  28.037   9.356  1.00  0.00           C  
ATOM   1290  C   SER A 288      31.700  27.472   8.712  1.00  0.00           C  
ATOM   1291  O   SER A 288      31.926  26.262   8.713  1.00  0.00           O  
ATOM   1292  CB  SER A 288      29.388  28.303   8.275  1.00  0.00           C  
ATOM   1293  OG  SER A 288      29.087  27.109   7.573  1.00  0.00           O  
ATOM   1294  N   THR A 289      32.526  28.361   8.176  1.00  0.00           N  
ATOM   1295  CA  THR A 289      33.765  27.963   7.521  1.00  0.00           C  
ATOM   1296  C   THR A 289      34.710  27.153   8.411  1.00  0.00           C  
ATOM   1297  O   THR A 289      35.086  26.033   8.064  1.00  0.00           O  
ATOM   1298  CB  THR A 289      34.539  29.203   6.993  1.00  0.00           C  
ATOM   1299  OG1 THR A 289      33.669  29.993   6.174  1.00  0.00           O  
ATOM   1300  CG2 THR A 289      35.746  28.775   6.164  1.00  0.00           C  
ATOM   1301  N   ILE A 290      35.102  27.698   9.560  1.00  0.00           N  
ATOM   1302  CA  ILE A 290      36.043  26.957  10.399  1.00  0.00           C  
ATOM   1303  C   ILE A 290      35.441  25.803  11.194  1.00  0.00           C  
ATOM   1304  O   ILE A 290      36.140  24.842  11.511  1.00  0.00           O  
ATOM   1305  CB  ILE A 290      36.836  27.903  11.338  1.00  0.00           C  
ATOM   1306  CG1 ILE A 290      35.901  28.588  12.334  1.00  0.00           C  
ATOM   1307  CG2 ILE A 290      37.595  28.943  10.495  1.00  0.00           C  
ATOM   1308  CD1 ILE A 290      36.637  29.514  13.292  1.00  0.00           C  
ATOM   1309  N   ILE A 291      34.153  25.881  11.513  1.00  0.00           N  
ATOM   1310  CA  ILE A 291      33.502  24.790  12.234  1.00  0.00           C  
ATOM   1311  C   ILE A 291      33.441  23.579  11.296  1.00  0.00           C  
ATOM   1312  O   ILE A 291      33.754  22.451  11.693  1.00  0.00           O  
ATOM   1313  CB  ILE A 291      32.072  25.183  12.675  1.00  0.00           C  
ATOM   1314  CG1 ILE A 291      32.140  26.197  13.826  1.00  0.00           C  
ATOM   1315  CG2 ILE A 291      31.299  23.950  13.117  1.00  0.00           C  
ATOM   1316  CD1 ILE A 291      30.779  26.788  14.202  1.00  0.00           C  
ATOM   1317  N   GLY A 292      33.042  23.823  10.047  1.00  0.00           N  
ATOM   1318  CA  GLY A 292      32.965  22.752   9.068  1.00  0.00           C  
ATOM   1319  C   GLY A 292      34.347  22.187   8.782  1.00  0.00           C  
ATOM   1320  O   GLY A 292      34.523  20.978   8.690  1.00  0.00           O  
ATOM   1321  N   GLY A 293      35.333  23.068   8.649  1.00  0.00           N  
ATOM   1322  CA  GLY A 293      36.689  22.615   8.393  1.00  0.00           C  
ATOM   1323  C   GLY A 293      37.166  21.710   9.512  1.00  0.00           C  
ATOM   1324  O   GLY A 293      37.766  20.661   9.267  1.00  0.00           O  
ATOM   1325  N   PHE A 294      36.901  22.126  10.748  1.00  0.00           N  
ATOM   1326  CA  PHE A 294      37.277  21.351  11.929  1.00  0.00           C  
ATOM   1327  C   PHE A 294      36.609  19.981  11.878  1.00  0.00           C  
ATOM   1328  O   PHE A 294      37.274  18.952  11.989  1.00  0.00           O  
ATOM   1329  CB  PHE A 294      36.837  22.084  13.206  1.00  0.00           C  
ATOM   1330  CG  PHE A 294      36.718  21.187  14.414  1.00  0.00           C  
ATOM   1331  CD1 PHE A 294      37.849  20.642  15.011  1.00  0.00           C  
ATOM   1332  CD2 PHE A 294      35.473  20.899  14.956  1.00  0.00           C  
ATOM   1333  CE1 PHE A 294      37.739  19.821  16.140  1.00  0.00           C  
ATOM   1334  CE2 PHE A 294      35.352  20.081  16.081  1.00  0.00           C  
ATOM   1335  CZ  PHE A 294      36.491  19.543  16.672  1.00  0.00           C  
ATOM   1336  N   LEU A 295      35.289  19.972  11.718  1.00  0.00           N  
ATOM   1337  CA  LEU A 295      34.544  18.715  11.655  1.00  0.00           C  
ATOM   1338  C   LEU A 295      35.039  17.793  10.542  1.00  0.00           C  
ATOM   1339  O   LEU A 295      35.064  16.574  10.704  1.00  0.00           O  
ATOM   1340  CB  LEU A 295      33.051  18.987  11.467  1.00  0.00           C  
ATOM   1341  CG  LEU A 295      32.324  19.642  12.645  1.00  0.00           C  
ATOM   1342  CD1 LEU A 295      30.865  19.900  12.282  1.00  0.00           C  
ATOM   1343  CD2 LEU A 295      32.428  18.735  13.861  1.00  0.00           C  
ATOM   1344  N   ALA A 296      35.430  18.372   9.411  1.00  0.00           N  
ATOM   1345  CA  ALA A 296      35.925  17.568   8.299  1.00  0.00           C  
ATOM   1346  C   ALA A 296      37.221  16.895   8.722  1.00  0.00           C  
ATOM   1347  O   ALA A 296      37.424  15.700   8.488  1.00  0.00           O  
ATOM   1348  CB  ALA A 296      36.155  18.450   7.063  1.00  0.00           C  
ATOM   1349  N   ASN A 297      38.105  17.659   9.354  1.00  0.00           N  
ATOM   1350  CA  ASN A 297      39.365  17.095   9.817  1.00  0.00           C  
ATOM   1351  C   ASN A 297      39.134  16.029  10.885  1.00  0.00           C  
ATOM   1352  O   ASN A 297      39.812  15.002  10.905  1.00  0.00           O  
ATOM   1353  CB  ASN A 297      40.274  18.188  10.390  1.00  0.00           C  
ATOM   1354  CG  ASN A 297      40.759  19.155   9.330  1.00  0.00           C  
ATOM   1355  OD1 ASN A 297      40.841  18.808   8.151  1.00  0.00           O  
ATOM   1356  ND2 ASN A 297      41.097  20.370   9.745  1.00  0.00           N  
ATOM   1357  N   LEU A 298      38.172  16.277  11.769  1.00  0.00           N  
ATOM   1358  CA  LEU A 298      37.872  15.352  12.859  1.00  0.00           C  
ATOM   1359  C   LEU A 298      37.336  14.017  12.363  1.00  0.00           C  
ATOM   1360  O   LEU A 298      37.767  12.966  12.830  1.00  0.00           O  
ATOM   1361  CB  LEU A 298      36.862  15.976  13.826  1.00  0.00           C  
ATOM   1362  CG  LEU A 298      36.458  15.097  15.014  1.00  0.00           C  
ATOM   1363  CD1 LEU A 298      37.679  14.759  15.859  1.00  0.00           C  
ATOM   1364  CD2 LEU A 298      35.411  15.822  15.845  1.00  0.00           C  
ATOM   1365  N   TYR A 299      36.386  14.059  11.429  1.00  0.00           N  
ATOM   1366  CA  TYR A 299      35.823  12.831  10.885  1.00  0.00           C  
ATOM   1367  C   TYR A 299      36.864  12.021  10.115  1.00  0.00           C  
ATOM   1368  O   TYR A 299      36.883  10.800  10.203  1.00  0.00           O  
ATOM   1369  CB  TYR A 299      34.611  13.131   9.991  1.00  0.00           C  
ATOM   1370  CG  TYR A 299      33.308  13.189  10.763  1.00  0.00           C  
ATOM   1371  CD1 TYR A 299      32.974  14.308  11.530  1.00  0.00           C  
ATOM   1372  CD2 TYR A 299      32.433  12.102  10.770  1.00  0.00           C  
ATOM   1373  CE1 TYR A 299      31.806  14.344  12.286  1.00  0.00           C  
ATOM   1374  CE2 TYR A 299      31.256  12.126  11.525  1.00  0.00           C  
ATOM   1375  CZ  TYR A 299      30.951  13.248  12.281  1.00  0.00           C  
ATOM   1376  OH  TYR A 299      29.796  13.275  13.032  1.00  0.00           O  
ATOM   1377  N   GLU A 300      37.731  12.689   9.363  1.00  0.00           N  
ATOM   1378  CA  GLU A 300      38.762  11.964   8.623  1.00  0.00           C  
ATOM   1379  C   GLU A 300      39.720  11.321   9.616  1.00  0.00           C  
ATOM   1380  O   GLU A 300      40.120  10.168   9.452  1.00  0.00           O  
ATOM   1381  CB  GLU A 300      39.541  12.900   7.692  1.00  0.00           C  
ATOM   1382  CG  GLU A 300      38.696  13.516   6.593  1.00  0.00           C  
ATOM   1383  CD  GLU A 300      39.526  14.252   5.561  1.00  0.00           C  
ATOM   1384  OE1 GLU A 300      40.379  15.074   5.960  1.00  0.00           O  
ATOM   1385  OE2 GLU A 300      39.319  14.015   4.351  1.00  0.00           O  
ATOM   1386  N   LYS A 301      40.071  12.067  10.659  1.00  0.00           N  
ATOM   1387  CA  LYS A 301      40.982  11.560  11.679  1.00  0.00           C  
ATOM   1388  C   LYS A 301      40.416  10.312  12.349  1.00  0.00           C  
ATOM   1389  O   LYS A 301      41.165   9.433  12.774  1.00  0.00           O  
ATOM   1390  CB  LYS A 301      41.253  12.640  12.735  1.00  0.00           C  
ATOM   1391  CG  LYS A 301      42.338  12.271  13.737  1.00  0.00           C  
ATOM   1392  CD  LYS A 301      43.669  11.950  13.042  1.00  0.00           C  
ATOM   1393  CE  LYS A 301      44.226  13.156  12.305  1.00  0.00           C  
ATOM   1394  NZ  LYS A 301      45.448  12.816  11.518  1.00  0.00           N  
ATOM   1395  N   LEU A 302      39.093  10.225  12.441  1.00  0.00           N  
ATOM   1396  CA  LEU A 302      38.480   9.068  13.073  1.00  0.00           C  
ATOM   1397  C   LEU A 302      37.964   7.973  12.118  1.00  0.00           C  
ATOM   1398  O   LEU A 302      37.085   7.182  12.477  1.00  0.00           O  
ATOM   1399  CB  LEU A 302      37.377   9.523  14.037  1.00  0.00           C  
ATOM   1400  CG  LEU A 302      37.905  10.344  15.227  1.00  0.00           C  
ATOM   1401  CD1 LEU A 302      36.782  10.628  16.207  1.00  0.00           C  
ATOM   1402  CD2 LEU A 302      39.021   9.574  15.934  1.00  0.00           C  
ATOM   1403  N   GLY A 303      38.512   7.933  10.906  1.00  0.00           N  
ATOM   1404  CA  GLY A 303      38.144   6.884   9.966  1.00  0.00           C  
ATOM   1405  C   GLY A 303      37.165   7.107   8.825  1.00  0.00           C  
ATOM   1406  O   GLY A 303      37.114   6.286   7.906  1.00  0.00           O  
ATOM   1407  N   TRP A 304      36.397   8.191   8.859  1.00  0.00           N  
ATOM   1408  CA  TRP A 304      35.417   8.448   7.809  1.00  0.00           C  
ATOM   1409  C   TRP A 304      35.977   8.994   6.500  1.00  0.00           C  
ATOM   1410  O   TRP A 304      37.045   9.608   6.464  1.00  0.00           O  
ATOM   1411  CB  TRP A 304      34.358   9.441   8.292  1.00  0.00           C  
ATOM   1412  CG  TRP A 304      33.484   8.962   9.401  1.00  0.00           C  
ATOM   1413  CD1 TRP A 304      33.862   8.667  10.676  1.00  0.00           C  
ATOM   1414  CD2 TRP A 304      32.065   8.767   9.345  1.00  0.00           C  
ATOM   1415  NE1 TRP A 304      32.764   8.303  11.424  1.00  0.00           N  
ATOM   1416  CE2 TRP A 304      31.649   8.356  10.629  1.00  0.00           C  
ATOM   1417  CE3 TRP A 304      31.104   8.901   8.331  1.00  0.00           C  
ATOM   1418  CZ2 TRP A 304      30.311   8.077  10.931  1.00  0.00           C  
ATOM   1419  CZ3 TRP A 304      29.773   8.625   8.629  1.00  0.00           C  
ATOM   1420  CH2 TRP A 304      29.390   8.217   9.922  1.00  0.00           C  
ATOM   1421  N   GLU A 305      35.237   8.758   5.422  1.00  0.00           N  
ATOM   1422  CA  GLU A 305      35.600   9.291   4.119  1.00  0.00           C  
ATOM   1423  C   GLU A 305      34.785  10.581   4.151  1.00  0.00           C  
ATOM   1424  O   GLU A 305      33.583  10.548   4.414  1.00  0.00           O  
ATOM   1425  CB  GLU A 305      35.104   8.385   2.989  1.00  0.00           C  
ATOM   1426  CG  GLU A 305      35.602   8.810   1.615  1.00  0.00           C  
ATOM   1427  CD  GLU A 305      34.865   8.119   0.478  1.00  0.00           C  
ATOM   1428  OE1 GLU A 305      34.616   6.898   0.583  1.00  0.00           O  
ATOM   1429  OE2 GLU A 305      34.546   8.798  -0.523  1.00  0.00           O  
ATOM   1430  N   VAL A 306      35.427  11.715   3.903  1.00  0.00           N  
ATOM   1431  CA  VAL A 306      34.719  12.985   3.978  1.00  0.00           C  
ATOM   1432  C   VAL A 306      34.632  13.768   2.689  1.00  0.00           C  
ATOM   1433  O   VAL A 306      35.619  13.924   1.975  1.00  0.00           O  
ATOM   1434  CB  VAL A 306      35.366  13.917   5.040  1.00  0.00           C  
ATOM   1435  CG1 VAL A 306      34.705  15.296   5.002  1.00  0.00           C  
ATOM   1436  CG2 VAL A 306      35.236  13.295   6.430  1.00  0.00           C  
ATOM   1437  N   ILE A 307      33.438  14.278   2.413  1.00  0.00           N  
ATOM   1438  CA  ILE A 307      33.217  15.092   1.233  1.00  0.00           C  
ATOM   1439  C   ILE A 307      32.991  16.523   1.707  1.00  0.00           C  
ATOM   1440  O   ILE A 307      31.967  16.818   2.313  1.00  0.00           O  
ATOM   1441  CB  ILE A 307      31.961  14.647   0.448  1.00  0.00           C  
ATOM   1442  CG1 ILE A 307      32.111  13.193  -0.018  1.00  0.00           C  
ATOM   1443  CG2 ILE A 307      31.737  15.587  -0.731  1.00  0.00           C  
ATOM   1444  CD1 ILE A 307      33.298  12.957  -0.928  1.00  0.00           C  
ATOM   1445  N   ARG A 308      33.950  17.404   1.444  1.00  0.00           N  
ATOM   1446  CA  ARG A 308      33.820  18.802   1.837  1.00  0.00           C  
ATOM   1447  C   ARG A 308      33.067  19.522   0.719  1.00  0.00           C  
ATOM   1448  O   ARG A 308      33.580  19.677  -0.392  1.00  0.00           O  
ATOM   1449  CB  ARG A 308      35.202  19.430   2.044  1.00  0.00           C  
ATOM   1450  CG  ARG A 308      36.018  18.809   3.181  1.00  0.00           C  
ATOM   1451  CD  ARG A 308      37.400  19.454   3.261  1.00  0.00           C  
ATOM   1452  NE  ARG A 308      38.151  19.072   4.454  1.00  0.00           N  
ATOM   1453  CZ  ARG A 308      38.667  17.866   4.671  1.00  0.00           C  
ATOM   1454  NH1 ARG A 308      38.520  16.904   3.774  1.00  0.00           N  
ATOM   1455  NH2 ARG A 308      39.335  17.618   5.792  1.00  0.00           N  
ATOM   1456  N   MET A 309      31.847  19.955   1.018  1.00  0.00           N  
ATOM   1457  CA  MET A 309      31.014  20.627   0.032  1.00  0.00           C  
ATOM   1458  C   MET A 309      30.593  22.039   0.397  1.00  0.00           C  
ATOM   1459  O   MET A 309      30.190  22.311   1.531  1.00  0.00           O  
ATOM   1460  CB  MET A 309      29.761  19.800  -0.234  1.00  0.00           C  
ATOM   1461  CG  MET A 309      28.787  20.471  -1.190  1.00  0.00           C  
ATOM   1462  SD  MET A 309      27.268  19.527  -1.355  1.00  0.00           S  
ATOM   1463  CE  MET A 309      27.936  18.015  -2.076  1.00  0.00           C  
ATOM   1464  N   ASN A 310      30.672  22.925  -0.591  1.00  0.00           N  
ATOM   1465  CA  ASN A 310      30.298  24.325  -0.434  1.00  0.00           C  
ATOM   1466  C   ASN A 310      29.029  24.560  -1.260  1.00  0.00           C  
ATOM   1467  O   ASN A 310      29.082  24.582  -2.494  1.00  0.00           O  
ATOM   1468  CB  ASN A 310      31.428  25.217  -0.947  1.00  0.00           C  
ATOM   1469  CG  ASN A 310      31.315  26.637  -0.457  1.00  0.00           C  
ATOM   1470  OD1 ASN A 310      30.222  27.125  -0.195  1.00  0.00           O  
ATOM   1471  ND2 ASN A 310      32.449  27.321  -0.351  1.00  0.00           N  
ATOM   1472  N   TYR A 311      27.899  24.733  -0.575  1.00  0.00           N  
ATOM   1473  CA  TYR A 311      26.598  24.945  -1.219  1.00  0.00           C  
ATOM   1474  C   TYR A 311      26.350  26.430  -1.481  1.00  0.00           C  
ATOM   1475  O   TYR A 311      25.612  27.096  -0.751  1.00  0.00           O  
ATOM   1476  CB  TYR A 311      25.496  24.372  -0.319  1.00  0.00           C  
ATOM   1477  CG  TYR A 311      24.106  24.324  -0.916  1.00  0.00           C  
ATOM   1478  CD1 TYR A 311      23.846  23.622  -2.099  1.00  0.00           C  
ATOM   1479  CD2 TYR A 311      23.036  24.945  -0.271  1.00  0.00           C  
ATOM   1480  CE1 TYR A 311      22.546  23.540  -2.620  1.00  0.00           C  
ATOM   1481  CE2 TYR A 311      21.744  24.868  -0.778  1.00  0.00           C  
ATOM   1482  CZ  TYR A 311      21.505  24.166  -1.951  1.00  0.00           C  
ATOM   1483  OH  TYR A 311      20.220  24.103  -2.439  1.00  0.00           O  
ATOM   1484  N   LEU A 312      26.967  26.941  -2.539  1.00  0.00           N  
ATOM   1485  CA  LEU A 312      26.849  28.348  -2.896  1.00  0.00           C  
ATOM   1486  C   LEU A 312      25.418  28.814  -3.096  1.00  0.00           C  
ATOM   1487  O   LEU A 312      24.579  28.072  -3.607  1.00  0.00           O  
ATOM   1488  CB  LEU A 312      27.646  28.622  -4.173  1.00  0.00           C  
ATOM   1489  CG  LEU A 312      29.123  28.233  -4.138  1.00  0.00           C  
ATOM   1490  CD1 LEU A 312      29.769  28.511  -5.487  1.00  0.00           C  
ATOM   1491  CD2 LEU A 312      29.823  29.020  -3.042  1.00  0.00           C  
ATOM   1492  N   GLY A 313      25.141  30.043  -2.670  1.00  0.00           N  
ATOM   1493  CA  GLY A 313      23.821  30.611  -2.860  1.00  0.00           C  
ATOM   1494  C   GLY A 313      23.938  31.356  -4.178  1.00  0.00           C  
ATOM   1495  O   GLY A 313      24.144  32.570  -4.197  1.00  0.00           O  
ATOM   1496  N   ASP A 314      23.813  30.619  -5.279  1.00  0.00           N  
ATOM   1497  CA  ASP A 314      23.960  31.178  -6.621  1.00  0.00           C  
ATOM   1498  C   ASP A 314      22.701  31.120  -7.483  1.00  0.00           C  
ATOM   1499  O   ASP A 314      22.795  30.894  -8.686  1.00  0.00           O  
ATOM   1500  CB  ASP A 314      25.082  30.432  -7.347  1.00  0.00           C  
ATOM   1501  CG  ASP A 314      24.782  28.946  -7.509  1.00  0.00           C  
ATOM   1502  OD1 ASP A 314      23.749  28.480  -6.987  1.00  0.00           O  
ATOM   1503  OD2 ASP A 314      25.573  28.237  -8.158  1.00  0.00           O  
ATOM   1504  N   TRP A 315      21.536  31.335  -6.880  1.00  0.00           N  
ATOM   1505  CA  TRP A 315      20.274  31.278  -7.616  1.00  0.00           C  
ATOM   1506  C   TRP A 315      19.269  32.240  -6.982  1.00  0.00           C  
ATOM   1507  O   TRP A 315      19.596  32.959  -6.040  1.00  0.00           O  
ATOM   1508  CB  TRP A 315      19.722  29.851  -7.559  1.00  0.00           C  
ATOM   1509  CG  TRP A 315      19.086  29.336  -8.820  1.00  0.00           C  
ATOM   1510  CD1 TRP A 315      17.868  28.726  -8.928  1.00  0.00           C  
ATOM   1511  CD2 TRP A 315      19.676  29.281 -10.128  1.00  0.00           C  
ATOM   1512  NE1 TRP A 315      17.665  28.289 -10.215  1.00  0.00           N  
ATOM   1513  CE2 TRP A 315      18.758  28.616 -10.974  1.00  0.00           C  
ATOM   1514  CE3 TRP A 315      20.891  29.725 -10.667  1.00  0.00           C  
ATOM   1515  CZ2 TRP A 315      19.018  28.382 -12.330  1.00  0.00           C  
ATOM   1516  CZ3 TRP A 315      21.150  29.491 -12.019  1.00  0.00           C  
ATOM   1517  CH2 TRP A 315      20.216  28.826 -12.833  1.00  0.00           C  
ATOM   1518  N   GLY A 316      18.045  32.246  -7.499  1.00  0.00           N  
ATOM   1519  CA  GLY A 316      17.015  33.116  -6.955  1.00  0.00           C  
ATOM   1520  C   GLY A 316      17.095  34.550  -7.441  1.00  0.00           C  
ATOM   1521  O   GLY A 316      18.056  34.931  -8.113  1.00  0.00           O  
ATOM   1522  N   LYS A 317      16.080  35.345  -7.106  1.00  0.00           N  
ATOM   1523  CA  LYS A 317      16.040  36.749  -7.504  1.00  0.00           C  
ATOM   1524  C   LYS A 317      17.351  37.414  -7.126  1.00  0.00           C  
ATOM   1525  O   LYS A 317      17.843  38.291  -7.835  1.00  0.00           O  
ATOM   1526  CB  LYS A 317      14.886  37.481  -6.812  1.00  0.00           C  
ATOM   1527  CG  LYS A 317      13.502  37.106  -7.312  1.00  0.00           C  
ATOM   1528  CD  LYS A 317      12.442  37.997  -6.680  1.00  0.00           C  
ATOM   1529  CE  LYS A 317      11.059  37.707  -7.239  1.00  0.00           C  
ATOM   1530  NZ  LYS A 317      10.030  38.613  -6.655  1.00  0.00           N  
ATOM   1531  N   GLN A 333      17.907  36.989  -5.997  1.00  0.00           N  
ATOM   1532  CA  GLN A 333      19.170  37.525  -5.518  1.00  0.00           C  
ATOM   1533  C   GLN A 333      20.147  37.663  -6.679  1.00  0.00           C  
ATOM   1534  O   GLN A 333      20.775  38.706  -6.852  1.00  0.00           O  
ATOM   1535  CB  GLN A 333      19.771  36.595  -4.464  1.00  0.00           C  
ATOM   1536  CG  GLN A 333      21.181  36.978  -4.052  1.00  0.00           C  
ATOM   1537  CD  GLN A 333      21.900  35.864  -3.323  1.00  0.00           C  
ATOM   1538  OE1 GLN A 333      23.080  35.986  -2.996  1.00  0.00           O  
ATOM   1539  NE2 GLN A 333      21.194  34.767  -3.065  1.00  0.00           N  
ATOM   1540  N   PHE A 334      20.263  36.603  -7.475  1.00  0.00           N  
ATOM   1541  CA  PHE A 334      21.169  36.602  -8.617  1.00  0.00           C  
ATOM   1542  C   PHE A 334      20.561  37.295  -9.832  1.00  0.00           C  
ATOM   1543  O   PHE A 334      21.276  37.889 -10.639  1.00  0.00           O  
ATOM   1544  CB  PHE A 334      21.554  35.171  -8.994  1.00  0.00           C  
ATOM   1545  CG  PHE A 334      22.650  35.097 -10.012  1.00  0.00           C  
ATOM   1546  CD1 PHE A 334      23.950  35.465  -9.677  1.00  0.00           C  
ATOM   1547  CD2 PHE A 334      22.380  34.701 -11.317  1.00  0.00           C  
ATOM   1548  CE1 PHE A 334      24.966  35.442 -10.629  1.00  0.00           C  
ATOM   1549  CE2 PHE A 334      23.389  34.675 -12.277  1.00  0.00           C  
ATOM   1550  CZ  PHE A 334      24.686  35.047 -11.931  1.00  0.00           C  
ATOM   1551  N   GLY A 336      19.241  37.207  -9.965  1.00  0.00           N  
ATOM   1552  CA  GLY A 336      18.575  37.846 -11.084  1.00  0.00           C  
ATOM   1553  C   GLY A 336      18.710  39.353 -10.986  1.00  0.00           C  
ATOM   1554  O   GLY A 336      18.486  40.077 -11.958  1.00  0.00           O  
ATOM   1555  N   LEU A 340      19.082  39.825  -9.800  1.00  0.00           N  
ATOM   1556  CA  LEU A 340      19.255  41.250  -9.557  1.00  0.00           C  
ATOM   1557  C   LEU A 340      20.618  41.693 -10.077  1.00  0.00           C  
ATOM   1558  O   LEU A 340      20.775  42.817 -10.554  1.00  0.00           O  
ATOM   1559  CB  LEU A 340      19.143  41.541  -8.059  1.00  0.00           C  
ATOM   1560  CG  LEU A 340      19.014  43.006  -7.641  1.00  0.00           C  
ATOM   1561  CD1 LEU A 340      17.798  43.625  -8.312  1.00  0.00           C  
ATOM   1562  CD2 LEU A 340      18.884  43.094  -6.131  1.00  0.00           C  
ATOM   1563  N   LEU A 341      21.601  40.801  -9.979  1.00  0.00           N  
ATOM   1564  CA  LEU A 341      22.952  41.083 -10.456  1.00  0.00           C  
ATOM   1565  C   LEU A 341      22.955  41.171 -11.974  1.00  0.00           C  
ATOM   1566  O   LEU A 341      23.669  41.988 -12.557  1.00  0.00           O  
ATOM   1567  CB  LEU A 341      23.927  39.983 -10.019  1.00  0.00           C  
ATOM   1568  CG  LEU A 341      24.518  40.035  -8.609  1.00  0.00           C  
ATOM   1569  CD1 LEU A 341      25.284  41.340  -8.433  1.00  0.00           C  
ATOM   1570  CD2 LEU A 341      23.418  39.912  -7.572  1.00  0.00           C  
ATOM   1571  N   ALA A 342      22.159  40.318 -12.610  1.00  0.00           N  
ATOM   1572  CA  ALA A 342      22.062  40.296 -14.063  1.00  0.00           C  
ATOM   1573  C   ALA A 342      21.758  41.699 -14.573  1.00  0.00           C  
ATOM   1574  O   ALA A 342      22.589  42.323 -15.234  1.00  0.00           O  
ATOM   1575  CB  ALA A 342      20.968  39.328 -14.498  1.00  0.00           C  
ATOM   1576  N   VAL A 343      20.563  42.190 -14.255  1.00  0.00           N  
ATOM   1577  CA  VAL A 343      20.135  43.521 -14.669  1.00  0.00           C  
ATOM   1578  C   VAL A 343      21.103  44.586 -14.158  1.00  0.00           C  
ATOM   1579  O   VAL A 343      21.511  45.479 -14.905  1.00  0.00           O  
ATOM   1580  CB  VAL A 343      18.709  43.836 -14.147  1.00  0.00           C  
ATOM   1581  CG1 VAL A 343      18.636  43.603 -12.645  1.00  0.00           C  
ATOM   1582  CG2 VAL A 343      18.338  45.275 -14.475  1.00  0.00           C  
ATOM   1583  N   GLY A 344      21.472  44.481 -12.884  1.00  0.00           N  
ATOM   1584  CA  GLY A 344      22.390  45.439 -12.298  1.00  0.00           C  
ATOM   1585  C   GLY A 344      23.692  45.536 -13.067  1.00  0.00           C  
ATOM   1586  O   GLY A 344      24.253  46.620 -13.215  1.00  0.00           O  
ATOM   1587  N   PHE A 345      24.180  44.401 -13.555  1.00  0.00           N  
ATOM   1588  CA  PHE A 345      25.425  44.380 -14.311  1.00  0.00           C  
ATOM   1589  C   PHE A 345      25.204  44.994 -15.688  1.00  0.00           C  
ATOM   1590  O   PHE A 345      26.078  45.670 -16.224  1.00  0.00           O  
ATOM   1591  CB  PHE A 345      25.938  42.948 -14.469  1.00  0.00           C  
ATOM   1592  CG  PHE A 345      27.327  42.867 -15.034  1.00  0.00           C  
ATOM   1593  CD1 PHE A 345      28.422  43.289 -14.283  1.00  0.00           C  
ATOM   1594  CD2 PHE A 345      27.542  42.391 -16.324  1.00  0.00           C  
ATOM   1595  CE1 PHE A 345      29.711  43.240 -14.808  1.00  0.00           C  
ATOM   1596  CE2 PHE A 345      28.829  42.337 -16.860  1.00  0.00           C  
ATOM   1597  CZ  PHE A 345      29.915  42.762 -16.100  1.00  0.00           C  
ATOM   1598  N   GLU A 346      24.035  44.748 -16.266  1.00  0.00           N  
ATOM   1599  CA  GLU A 346      23.723  45.303 -17.575  1.00  0.00           C  
ATOM   1600  C   GLU A 346      23.677  46.818 -17.420  1.00  0.00           C  
ATOM   1601  O   GLU A 346      24.019  47.563 -18.337  1.00  0.00           O  
ATOM   1602  CB  GLU A 346      22.362  44.799 -18.064  1.00  0.00           C  
ATOM   1603  CG  GLU A 346      22.208  43.287 -18.051  1.00  0.00           C  
ATOM   1604  CD  GLU A 346      20.849  42.833 -18.554  1.00  0.00           C  
ATOM   1605  OE1 GLU A 346      19.827  43.392 -18.101  1.00  0.00           O  
ATOM   1606  OE2 GLU A 346      20.799  41.910 -19.394  1.00  0.00           O  
ATOM   1607  N   ARG A 347      23.268  47.258 -16.234  1.00  0.00           N  
ATOM   1608  CA  ARG A 347      23.148  48.677 -15.930  1.00  0.00           C  
ATOM   1609  C   ARG A 347      24.479  49.336 -15.574  1.00  0.00           C  
ATOM   1610  O   ARG A 347      24.922  50.256 -16.259  1.00  0.00           O  
ATOM   1611  CB  ARG A 347      22.162  48.877 -14.776  1.00  0.00           C  
ATOM   1612  CG  ARG A 347      21.626  50.290 -14.654  1.00  0.00           C  
ATOM   1613  CD  ARG A 347      20.246  50.408 -15.278  1.00  0.00           C  
ATOM   1614  NE  ARG A 347      19.247  49.657 -14.522  1.00  0.00           N  
ATOM   1615  CZ  ARG A 347      17.966  49.560 -14.865  1.00  0.00           C  
ATOM   1616  NH1 ARG A 347      17.521  50.165 -15.958  1.00  0.00           N  
ATOM   1617  NH2 ARG A 347      17.127  48.860 -14.112  1.00  0.00           N  
ATOM   1618  N   TYR A 348      25.115  48.868 -14.505  1.00  0.00           N  
ATOM   1619  CA  TYR A 348      26.379  49.452 -14.067  1.00  0.00           C  
ATOM   1620  C   TYR A 348      27.588  48.559 -14.293  1.00  0.00           C  
ATOM   1621  O   TYR A 348      28.684  48.864 -13.825  1.00  0.00           O  
ATOM   1622  CB  TYR A 348      26.298  49.821 -12.587  1.00  0.00           C  
ATOM   1623  CG  TYR A 348      25.062  50.607 -12.228  1.00  0.00           C  
ATOM   1624  CD1 TYR A 348      23.860  49.961 -11.951  1.00  0.00           C  
ATOM   1625  CD2 TYR A 348      25.086  52.002 -12.191  1.00  0.00           C  
ATOM   1626  CE1 TYR A 348      22.707  50.684 -11.644  1.00  0.00           C  
ATOM   1627  CE2 TYR A 348      23.938  52.734 -11.889  1.00  0.00           C  
ATOM   1628  CZ  TYR A 348      22.754  52.068 -11.616  1.00  0.00           C  
ATOM   1629  OH  TYR A 348      21.619  52.781 -11.315  1.00  0.00           O  
ATOM   1630  N   GLY A 349      27.389  47.460 -15.011  1.00  0.00           N  
ATOM   1631  CA  GLY A 349      28.485  46.548 -15.276  1.00  0.00           C  
ATOM   1632  C   GLY A 349      29.623  47.211 -16.023  1.00  0.00           C  
ATOM   1633  O   GLY A 349      29.415  47.884 -17.031  1.00  0.00           O  
ATOM   1634  N   ASN A 350      30.835  47.021 -15.519  1.00  0.00           N  
ATOM   1635  CA  ASN A 350      32.018  47.599 -16.136  1.00  0.00           C  
ATOM   1636  C   ASN A 350      32.973  46.466 -16.496  1.00  0.00           C  
ATOM   1637  O   ASN A 350      33.552  45.827 -15.618  1.00  0.00           O  
ATOM   1638  CB  ASN A 350      32.686  48.573 -15.163  1.00  0.00           C  
ATOM   1639  CG  ASN A 350      33.862  49.297 -15.778  1.00  0.00           C  
ATOM   1640  OD1 ASN A 350      34.825  48.672 -16.223  1.00  0.00           O  
ATOM   1641  ND2 ASN A 350      33.794  50.624 -15.803  1.00  0.00           N  
ATOM   1642  N   GLU A 351      33.128  46.221 -17.793  1.00  0.00           N  
ATOM   1643  CA  GLU A 351      33.996  45.152 -18.274  1.00  0.00           C  
ATOM   1644  C   GLU A 351      35.400  45.185 -17.674  1.00  0.00           C  
ATOM   1645  O   GLU A 351      35.798  44.263 -16.961  1.00  0.00           O  
ATOM   1646  CB  GLU A 351      34.090  45.202 -19.801  1.00  0.00           C  
ATOM   1647  CG  GLU A 351      34.868  44.043 -20.401  1.00  0.00           C  
ATOM   1648  CD  GLU A 351      34.344  42.695 -19.941  1.00  0.00           C  
ATOM   1649  OE1 GLU A 351      33.150  42.407 -20.170  1.00  0.00           O  
ATOM   1650  OE2 GLU A 351      35.127  41.924 -19.347  1.00  0.00           O  
ATOM   1651  N   GLU A 352      36.148  46.245 -17.966  1.00  0.00           N  
ATOM   1652  CA  GLU A 352      37.510  46.381 -17.457  1.00  0.00           C  
ATOM   1653  C   GLU A 352      37.586  46.331 -15.931  1.00  0.00           C  
ATOM   1654  O   GLU A 352      38.593  45.898 -15.368  1.00  0.00           O  
ATOM   1655  CB  GLU A 352      38.133  47.688 -17.960  1.00  0.00           C  
ATOM   1656  CG  GLU A 352      37.332  48.936 -17.627  1.00  0.00           C  
ATOM   1657  CD  GLU A 352      38.035  50.213 -18.046  1.00  0.00           C  
ATOM   1658  OE1 GLU A 352      38.388  50.336 -19.238  1.00  0.00           O  
ATOM   1659  OE2 GLU A 352      38.233  51.096 -17.185  1.00  0.00           O  
ATOM   1660  N   ALA A 353      36.522  46.769 -15.264  1.00  0.00           N  
ATOM   1661  CA  ALA A 353      36.483  46.773 -13.805  1.00  0.00           C  
ATOM   1662  C   ALA A 353      36.318  45.368 -13.234  1.00  0.00           C  
ATOM   1663  O   ALA A 353      36.975  45.007 -12.259  1.00  0.00           O  
ATOM   1664  CB  ALA A 353      35.352  47.669 -13.316  1.00  0.00           C  
ATOM   1665  N   LEU A 354      35.435  44.582 -13.843  1.00  0.00           N  
ATOM   1666  CA  LEU A 354      35.186  43.216 -13.392  1.00  0.00           C  
ATOM   1667  C   LEU A 354      36.464  42.390 -13.498  1.00  0.00           C  
ATOM   1668  O   LEU A 354      36.547  41.281 -12.965  1.00  0.00           O  
ATOM   1669  CB  LEU A 354      34.080  42.572 -14.237  1.00  0.00           C  
ATOM   1670  CG  LEU A 354      33.629  41.161 -13.845  1.00  0.00           C  
ATOM   1671  CD1 LEU A 354      33.046  41.179 -12.440  1.00  0.00           C  
ATOM   1672  CD2 LEU A 354      32.595  40.657 -14.840  1.00  0.00           C  
ATOM   1673  N   VAL A 355      37.456  42.943 -14.189  1.00  0.00           N  
ATOM   1674  CA  VAL A 355      38.740  42.278 -14.375  1.00  0.00           C  
ATOM   1675  C   VAL A 355      39.490  42.159 -13.051  1.00  0.00           C  
ATOM   1676  O   VAL A 355      39.845  41.059 -12.626  1.00  0.00           O  
ATOM   1677  CB  VAL A 355      39.626  43.053 -15.379  1.00  0.00           C  
ATOM   1678  CG1 VAL A 355      40.958  42.341 -15.563  1.00  0.00           C  
ATOM   1679  CG2 VAL A 355      38.905  43.184 -16.711  1.00  0.00           C  
ATOM   1680  N   LYS A 356      39.725  43.298 -12.406  1.00  0.00           N  
ATOM   1681  CA  LYS A 356      40.436  43.333 -11.132  1.00  0.00           C  
ATOM   1682  C   LYS A 356      39.902  42.301 -10.142  1.00  0.00           C  
ATOM   1683  O   LYS A 356      40.570  41.307  -9.856  1.00  0.00           O  
ATOM   1684  CB  LYS A 356      40.348  44.734 -10.518  1.00  0.00           C  
ATOM   1685  CG  LYS A 356      41.045  45.817 -11.334  1.00  0.00           C  
ATOM   1686  CD  LYS A 356      42.542  45.557 -11.446  1.00  0.00           C  
ATOM   1687  CE  LYS A 356      43.241  46.647 -12.248  1.00  0.00           C  
ATOM   1688  NZ  LYS A 356      44.714  46.426 -12.338  1.00  0.00           N  
ATOM   1689  N   ASP A 357      38.702  42.537  -9.621  1.00  0.00           N  
ATOM   1690  CA  ASP A 357      38.100  41.613  -8.666  1.00  0.00           C  
ATOM   1691  C   ASP A 357      36.595  41.463  -8.857  1.00  0.00           C  
ATOM   1692  O   ASP A 357      35.843  42.432  -8.760  1.00  0.00           O  
ATOM   1693  CB  ASP A 357      38.389  42.066  -7.233  1.00  0.00           C  
ATOM   1694  CG  ASP A 357      37.821  41.112  -6.197  1.00  0.00           C  
ATOM   1695  OD1 ASP A 357      38.129  39.902  -6.266  1.00  0.00           O  
ATOM   1696  OD2 ASP A 357      37.070  41.569  -5.311  1.00  0.00           O  
ATOM   1697  N   PRO A 358      36.140  40.232  -9.131  1.00  0.00           N  
ATOM   1698  CA  PRO A 358      34.723  39.921  -9.340  1.00  0.00           C  
ATOM   1699  C   PRO A 358      33.837  40.283  -8.149  1.00  0.00           C  
ATOM   1700  O   PRO A 358      33.009  41.189  -8.233  1.00  0.00           O  
ATOM   1701  CB  PRO A 358      34.739  38.417  -9.605  1.00  0.00           C  
ATOM   1702  CG  PRO A 358      36.063  38.213 -10.271  1.00  0.00           C  
ATOM   1703  CD  PRO A 358      36.976  39.051  -9.411  1.00  0.00           C  
ATOM   1704  N   ILE A 359      34.023  39.565  -7.044  1.00  0.00           N  
ATOM   1705  CA  ILE A 359      33.240  39.779  -5.830  1.00  0.00           C  
ATOM   1706  C   ILE A 359      33.152  41.247  -5.418  1.00  0.00           C  
ATOM   1707  O   ILE A 359      32.150  41.676  -4.844  1.00  0.00           O  
ATOM   1708  CB  ILE A 359      33.813  38.959  -4.652  1.00  0.00           C  
ATOM   1709  CG1 ILE A 359      33.849  37.475  -5.029  1.00  0.00           C  
ATOM   1710  CG2 ILE A 359      32.960  39.166  -3.406  1.00  0.00           C  
ATOM   1711  CD1 ILE A 359      34.446  36.575  -3.967  1.00  0.00           C  
ATOM   1712  N   HIS A 360      34.197  42.014  -5.710  1.00  0.00           N  
ATOM   1713  CA  HIS A 360      34.213  43.433  -5.369  1.00  0.00           C  
ATOM   1714  C   HIS A 360      33.237  44.187  -6.264  1.00  0.00           C  
ATOM   1715  O   HIS A 360      32.227  44.716  -5.795  1.00  0.00           O  
ATOM   1716  CB  HIS A 360      35.619  44.012  -5.549  1.00  0.00           C  
ATOM   1717  CG  HIS A 360      35.716  45.473  -5.236  1.00  0.00           C  
ATOM   1718  ND1 HIS A 360      35.477  45.983  -3.978  1.00  0.00           N  
ATOM   1719  CD2 HIS A 360      36.017  46.535  -6.021  1.00  0.00           C  
ATOM   1720  CE1 HIS A 360      35.627  47.296  -4.001  1.00  0.00           C  
ATOM   1721  NE2 HIS A 360      35.954  47.656  -5.229  1.00  0.00           N  
ATOM   1722  N   HIS A 361      33.549  44.226  -7.556  1.00  0.00           N  
ATOM   1723  CA  HIS A 361      32.715  44.913  -8.531  1.00  0.00           C  
ATOM   1724  C   HIS A 361      31.282  44.397  -8.480  1.00  0.00           C  
ATOM   1725  O   HIS A 361      30.330  45.179  -8.467  1.00  0.00           O  
ATOM   1726  CB  HIS A 361      33.287  44.721  -9.938  1.00  0.00           C  
ATOM   1727  CG  HIS A 361      32.533  45.457 -11.002  1.00  0.00           C  
ATOM   1728  ND1 HIS A 361      32.366  46.825 -10.984  1.00  0.00           N  
ATOM   1729  CD2 HIS A 361      31.905  45.016 -12.117  1.00  0.00           C  
ATOM   1730  CE1 HIS A 361      31.668  47.195 -12.042  1.00  0.00           C  
ATOM   1731  NE2 HIS A 361      31.375  46.116 -12.746  1.00  0.00           N  
ATOM   1732  N   LEU A 362      31.131  43.077  -8.449  1.00  0.00           N  
ATOM   1733  CA  LEU A 362      29.809  42.474  -8.399  1.00  0.00           C  
ATOM   1734  C   LEU A 362      29.052  42.936  -7.163  1.00  0.00           C  
ATOM   1735  O   LEU A 362      27.822  43.014  -7.171  1.00  0.00           O  
ATOM   1736  CB  LEU A 362      29.912  40.946  -8.411  1.00  0.00           C  
ATOM   1737  CG  LEU A 362      30.401  40.300  -9.711  1.00  0.00           C  
ATOM   1738  CD1 LEU A 362      30.409  38.786  -9.556  1.00  0.00           C  
ATOM   1739  CD2 LEU A 362      29.493  40.710 -10.865  1.00  0.00           C  
ATOM   1740  N   PHE A 363      29.788  43.243  -6.098  1.00  0.00           N  
ATOM   1741  CA  PHE A 363      29.159  43.707  -4.869  1.00  0.00           C  
ATOM   1742  C   PHE A 363      28.638  45.125  -5.063  1.00  0.00           C  
ATOM   1743  O   PHE A 363      27.494  45.424  -4.718  1.00  0.00           O  
ATOM   1744  CB  PHE A 363      30.149  43.673  -3.701  1.00  0.00           C  
ATOM   1745  CG  PHE A 363      29.577  44.194  -2.408  1.00  0.00           C  
ATOM   1746  CD1 PHE A 363      28.350  43.730  -1.936  1.00  0.00           C  
ATOM   1747  CD2 PHE A 363      30.268  45.140  -1.657  1.00  0.00           C  
ATOM   1748  CE1 PHE A 363      27.821  44.201  -0.734  1.00  0.00           C  
ATOM   1749  CE2 PHE A 363      29.747  45.617  -0.453  1.00  0.00           C  
ATOM   1750  CZ  PHE A 363      28.521  45.146   0.008  1.00  0.00           C  
ATOM   1751  N   ASP A 364      29.480  45.994  -5.616  1.00  0.00           N  
ATOM   1752  CA  ASP A 364      29.084  47.375  -5.867  1.00  0.00           C  
ATOM   1753  C   ASP A 364      27.811  47.382  -6.707  1.00  0.00           C  
ATOM   1754  O   ASP A 364      26.848  48.083  -6.392  1.00  0.00           O  
ATOM   1755  CB  ASP A 364      30.188  48.125  -6.615  1.00  0.00           C  
ATOM   1756  CG  ASP A 364      31.467  48.246  -5.809  1.00  0.00           C  
ATOM   1757  OD1 ASP A 364      31.399  48.708  -4.652  1.00  0.00           O  
ATOM   1758  OD2 ASP A 364      32.540  47.887  -6.337  1.00  0.00           O  
ATOM   1759  N   VAL A 365      27.818  46.589  -7.775  1.00  0.00           N  
ATOM   1760  CA  VAL A 365      26.673  46.488  -8.670  1.00  0.00           C  
ATOM   1761  C   VAL A 365      25.414  46.103  -7.899  1.00  0.00           C  
ATOM   1762  O   VAL A 365      24.352  46.693  -8.096  1.00  0.00           O  
ATOM   1763  CB  VAL A 365      26.924  45.438  -9.776  1.00  0.00           C  
ATOM   1764  CG1 VAL A 365      25.677  45.272 -10.626  1.00  0.00           C  
ATOM   1765  CG2 VAL A 365      28.101  45.865 -10.640  1.00  0.00           C  
ATOM   1766  N   TYR A 366      25.538  45.111  -7.022  1.00  0.00           N  
ATOM   1767  CA  TYR A 366      24.406  44.661  -6.221  1.00  0.00           C  
ATOM   1768  C   TYR A 366      23.939  45.800  -5.323  1.00  0.00           C  
ATOM   1769  O   TYR A 366      22.743  46.067  -5.212  1.00  0.00           O  
ATOM   1770  CB  TYR A 366      24.804  43.456  -5.365  1.00  0.00           C  
ATOM   1771  CG  TYR A 366      23.650  42.827  -4.614  1.00  0.00           C  
ATOM   1772  CD1 TYR A 366      22.564  42.278  -5.297  1.00  0.00           C  
ATOM   1773  CD2 TYR A 366      23.650  42.766  -3.219  1.00  0.00           C  
ATOM   1774  CE1 TYR A 366      21.509  41.679  -4.613  1.00  0.00           C  
ATOM   1775  CE2 TYR A 366      22.598  42.170  -2.524  1.00  0.00           C  
ATOM   1776  CZ  TYR A 366      21.532  41.627  -3.227  1.00  0.00           C  
ATOM   1777  OH  TYR A 366      20.494  41.030  -2.548  1.00  0.00           O  
ATOM   1778  N   VAL A 367      24.890  46.471  -4.684  1.00  0.00           N  
ATOM   1779  CA  VAL A 367      24.569  47.589  -3.808  1.00  0.00           C  
ATOM   1780  C   VAL A 367      23.859  48.682  -4.608  1.00  0.00           C  
ATOM   1781  O   VAL A 367      22.789  49.160  -4.223  1.00  0.00           O  
ATOM   1782  CB  VAL A 367      25.845  48.191  -3.179  1.00  0.00           C  
ATOM   1783  CG1 VAL A 367      25.480  49.356  -2.275  1.00  0.00           C  
ATOM   1784  CG2 VAL A 367      26.592  47.126  -2.395  1.00  0.00           C  
ATOM   1785  N   ARG A 368      24.465  49.060  -5.729  1.00  0.00           N  
ATOM   1786  CA  ARG A 368      23.928  50.099  -6.602  1.00  0.00           C  
ATOM   1787  C   ARG A 368      22.542  49.764  -7.153  1.00  0.00           C  
ATOM   1788  O   ARG A 368      21.650  50.615  -7.161  1.00  0.00           O  
ATOM   1789  CB  ARG A 368      24.898  50.344  -7.761  1.00  0.00           C  
ATOM   1790  CG  ARG A 368      24.473  51.422  -8.750  1.00  0.00           C  
ATOM   1791  CD  ARG A 368      24.396  52.795  -8.101  1.00  0.00           C  
ATOM   1792  NE  ARG A 368      23.049  53.116  -7.642  1.00  0.00           N  
ATOM   1793  CZ  ARG A 368      22.731  54.222  -6.977  1.00  0.00           C  
ATOM   1794  NH1 ARG A 368      23.669  55.116  -6.685  1.00  0.00           N  
ATOM   1795  NH2 ARG A 368      21.474  54.441  -6.615  1.00  0.00           N  
ATOM   1796  N   ILE A 369      22.364  48.528  -7.612  1.00  0.00           N  
ATOM   1797  CA  ILE A 369      21.084  48.103  -8.171  1.00  0.00           C  
ATOM   1798  C   ILE A 369      19.995  47.986  -7.100  1.00  0.00           C  
ATOM   1799  O   ILE A 369      18.814  48.190  -7.386  1.00  0.00           O  
ATOM   1800  CB  ILE A 369      21.219  46.748  -8.916  1.00  0.00           C  
ATOM   1801  CG1 ILE A 369      19.925  46.429  -9.667  1.00  0.00           C  
ATOM   1802  CG2 ILE A 369      21.529  45.634  -7.932  1.00  0.00           C  
ATOM   1803  CD1 ILE A 369      19.586  47.426 -10.758  1.00  0.00           C  
ATOM   1804  N   ASN A 370      20.391  47.660  -5.871  1.00  0.00           N  
ATOM   1805  CA  ASN A 370      19.433  47.534  -4.773  1.00  0.00           C  
ATOM   1806  C   ASN A 370      18.857  48.891  -4.391  1.00  0.00           C  
ATOM   1807  O   ASN A 370      17.726  48.985  -3.915  1.00  0.00           O  
ATOM   1808  CB  ASN A 370      20.094  46.901  -3.544  1.00  0.00           C  
ATOM   1809  CG  ASN A 370      20.097  45.386  -3.598  1.00  0.00           C  
ATOM   1810  OD1 ASN A 370      19.045  44.757  -3.716  1.00  0.00           O  
ATOM   1811  ND2 ASN A 370      21.280  44.791  -3.503  1.00  0.00           N  
ATOM   1812  N   LYS A 371      19.645  49.940  -4.599  1.00  0.00           N  
ATOM   1813  CA  LYS A 371      19.210  51.293  -4.286  1.00  0.00           C  
ATOM   1814  C   LYS A 371      18.208  51.770  -5.330  1.00  0.00           C  
ATOM   1815  O   LYS A 371      17.280  52.513  -5.014  1.00  0.00           O  
ATOM   1816  CB  LYS A 371      20.410  52.243  -4.247  1.00  0.00           C  
ATOM   1817  CG  LYS A 371      21.427  51.909  -3.168  1.00  0.00           C  
ATOM   1818  CD  LYS A 371      22.553  52.928  -3.129  1.00  0.00           C  
ATOM   1819  CE  LYS A 371      23.550  52.601  -2.026  1.00  0.00           C  
ATOM   1820  NZ  LYS A 371      24.655  53.599  -1.946  1.00  0.00           N  
ATOM   1821  N   ASP A 372      18.397  51.336  -6.572  1.00  0.00           N  
ATOM   1822  CA  ASP A 372      17.501  51.722  -7.656  1.00  0.00           C  
ATOM   1823  C   ASP A 372      16.077  51.233  -7.410  1.00  0.00           C  
ATOM   1824  O   ASP A 372      15.113  51.899  -7.787  1.00  0.00           O  
ATOM   1825  CB  ASP A 372      18.007  51.173  -8.993  1.00  0.00           C  
ATOM   1826  CG  ASP A 372      19.271  51.862  -9.467  1.00  0.00           C  
ATOM   1827  OD1 ASP A 372      19.257  53.103  -9.604  1.00  0.00           O  
ATOM   1828  OD2 ASP A 372      20.278  51.165  -9.708  1.00  0.00           O  
ATOM   1829  N   ILE A 373      15.950  50.069  -6.780  1.00  0.00           N  
ATOM   1830  CA  ILE A 373      14.637  49.503  -6.488  1.00  0.00           C  
ATOM   1831  C   ILE A 373      14.194  49.863  -5.074  1.00  0.00           C  
ATOM   1832  O   ILE A 373      13.072  49.556  -4.668  1.00  0.00           O  
ATOM   1833  CB  ILE A 373      14.640  47.964  -6.629  1.00  0.00           C  
ATOM   1834  CG1 ILE A 373      15.615  47.348  -5.624  1.00  0.00           C  
ATOM   1835  CG2 ILE A 373      15.020  47.575  -8.050  1.00  0.00           C  
ATOM   1836  CD1 ILE A 373      15.616  45.832  -5.617  1.00  0.00           C  
ATOM   1837  N   GLU A 374      15.083  50.513  -4.328  1.00  0.00           N  
ATOM   1838  CA  GLU A 374      14.786  50.921  -2.960  1.00  0.00           C  
ATOM   1839  C   GLU A 374      14.530  52.424  -2.894  1.00  0.00           C  
ATOM   1840  O   GLU A 374      13.993  52.931  -1.909  1.00  0.00           O  
ATOM   1841  CB  GLU A 374      15.949  50.552  -2.035  1.00  0.00           C  
ATOM   1842  CG  GLU A 374      15.741  50.951  -0.582  1.00  0.00           C  
ATOM   1843  CD  GLU A 374      16.905  50.557   0.304  1.00  0.00           C  
ATOM   1844  OE1 GLU A 374      18.043  50.991   0.022  1.00  0.00           O  
ATOM   1845  OE2 GLU A 374      16.683  49.815   1.284  1.00  0.00           O  
ATOM   1846  N   GLU A 375      14.918  53.132  -3.950  1.00  0.00           N  
ATOM   1847  CA  GLU A 375      14.731  54.576  -4.018  1.00  0.00           C  
ATOM   1848  C   GLU A 375      13.480  54.908  -4.824  1.00  0.00           C  
ATOM   1849  O   GLU A 375      12.718  55.805  -4.464  1.00  0.00           O  
ATOM   1850  CB  GLU A 375      15.951  55.236  -4.662  1.00  0.00           C  
ATOM   1851  CG  GLU A 375      15.874  56.752  -4.730  1.00  0.00           C  
ATOM   1852  CD  GLU A 375      17.114  57.369  -5.343  1.00  0.00           C  
ATOM   1853  OE1 GLU A 375      17.416  57.060  -6.515  1.00  0.00           O  
ATOM   1854  OE2 GLU A 375      17.788  58.163  -4.654  1.00  0.00           O  
ATOM   1855  N   GLU A 376      13.278  54.178  -5.917  1.00  0.00           N  
ATOM   1856  CA  GLU A 376      12.118  54.385  -6.776  1.00  0.00           C  
ATOM   1857  C   GLU A 376      10.832  54.205  -5.977  1.00  0.00           C  
ATOM   1858  O   GLU A 376       9.815  54.836  -6.266  1.00  0.00           O  
ATOM   1859  CB  GLU A 376      12.145  53.394  -7.943  1.00  0.00           C  
ATOM   1860  CG  GLU A 376      12.172  51.935  -7.513  1.00  0.00           C  
ATOM   1861  CD  GLU A 376      12.281  50.979  -8.687  1.00  0.00           C  
ATOM   1862  OE1 GLU A 376      13.245  51.106  -9.471  1.00  0.00           O  
ATOM   1863  OE2 GLU A 376      11.405  50.099  -8.822  1.00  0.00           O  
ATOM   1864  N   GLY A 377      10.889  53.339  -4.969  1.00  0.00           N  
ATOM   1865  CA  GLY A 377       9.725  53.087  -4.139  1.00  0.00           C  
ATOM   1866  C   GLY A 377       8.654  52.297  -4.865  1.00  0.00           C  
ATOM   1867  O   GLY A 377       8.944  51.567  -5.813  1.00  0.00           O  
ATOM   1868  N   ASP A 378       7.411  52.441  -4.416  1.00  0.00           N  
ATOM   1869  CA  ASP A 378       6.291  51.739  -5.029  1.00  0.00           C  
ATOM   1870  C   ASP A 378       5.655  52.607  -6.112  1.00  0.00           C  
ATOM   1871  O   ASP A 378       4.441  52.578  -6.312  1.00  0.00           O  
ATOM   1872  CB  ASP A 378       5.246  51.385  -3.965  1.00  0.00           C  
ATOM   1873  CG  ASP A 378       5.811  50.514  -2.855  1.00  0.00           C  
ATOM   1874  OD1 ASP A 378       6.756  50.958  -2.168  1.00  0.00           O  
ATOM   1875  OD2 ASP A 378       5.308  49.386  -2.669  1.00  0.00           O  
ATOM   1876  N   SER A 379       6.486  53.377  -6.806  1.00  0.00           N  
ATOM   1877  CA  SER A 379       6.015  54.262  -7.866  1.00  0.00           C  
ATOM   1878  C   SER A 379       5.710  53.483  -9.141  1.00  0.00           C  
ATOM   1879  O   SER A 379       4.637  52.895  -9.281  1.00  0.00           O  
ATOM   1880  CB  SER A 379       7.071  55.333  -8.157  1.00  0.00           C  
ATOM   1881  OG  SER A 379       7.391  56.066  -6.987  1.00  0.00           O  
ATOM   1882  N   ILE A 380       6.663  53.491 -10.069  1.00  0.00           N  
ATOM   1883  CA  ILE A 380       6.520  52.787 -11.338  1.00  0.00           C  
ATOM   1884  C   ILE A 380       6.339  51.291 -11.083  1.00  0.00           C  
ATOM   1885  O   ILE A 380       7.004  50.720 -10.217  1.00  0.00           O  
ATOM   1886  CB  ILE A 380       7.771  52.996 -12.223  1.00  0.00           C  
ATOM   1887  CG1 ILE A 380       7.999  54.492 -12.454  1.00  0.00           C  
ATOM   1888  CG2 ILE A 380       7.603  52.272 -13.550  1.00  0.00           C  
ATOM   1889  CD1 ILE A 380       9.255  54.809 -13.243  1.00  0.00           C  
ATOM   1890  N   PRO A 381       5.431  50.638 -11.832  1.00  0.00           N  
ATOM   1891  CA  PRO A 381       5.177  49.202 -11.673  1.00  0.00           C  
ATOM   1892  C   PRO A 381       6.465  48.385 -11.584  1.00  0.00           C  
ATOM   1893  O   PRO A 381       7.442  48.679 -12.271  1.00  0.00           O  
ATOM   1894  CB  PRO A 381       4.357  48.867 -12.914  1.00  0.00           C  
ATOM   1895  CG  PRO A 381       3.541  50.106 -13.094  1.00  0.00           C  
ATOM   1896  CD  PRO A 381       4.562  51.209 -12.878  1.00  0.00           C  
ATOM   1897  N   LEU A 382       6.456  47.361 -10.733  1.00  0.00           N  
ATOM   1898  CA  LEU A 382       7.621  46.501 -10.535  1.00  0.00           C  
ATOM   1899  C   LEU A 382       8.395  46.209 -11.819  1.00  0.00           C  
ATOM   1900  O   LEU A 382       9.481  46.751 -12.032  1.00  0.00           O  
ATOM   1901  CB  LEU A 382       7.197  45.180  -9.882  1.00  0.00           C  
ATOM   1902  CG  LEU A 382       6.638  45.262  -8.459  1.00  0.00           C  
ATOM   1903  CD1 LEU A 382       6.232  43.873  -7.989  1.00  0.00           C  
ATOM   1904  CD2 LEU A 382       7.683  45.857  -7.526  1.00  0.00           C  
ATOM   1905  N   GLU A 385       7.838  45.354 -12.672  1.00  0.00           N  
ATOM   1906  CA  GLU A 385       8.495  44.993 -13.925  1.00  0.00           C  
ATOM   1907  C   GLU A 385       8.685  46.188 -14.851  1.00  0.00           C  
ATOM   1908  O   GLU A 385       9.718  46.314 -15.509  1.00  0.00           O  
ATOM   1909  CB  GLU A 385       7.699  43.902 -14.645  1.00  0.00           C  
ATOM   1910  CG  GLU A 385       8.335  43.436 -15.945  1.00  0.00           C  
ATOM   1911  CD  GLU A 385       7.645  42.220 -16.523  1.00  0.00           C  
ATOM   1912  OE1 GLU A 385       7.642  41.166 -15.852  1.00  0.00           O  
ATOM   1913  OE2 GLU A 385       7.105  42.316 -17.646  1.00  0.00           O  
ATOM   1914  N   GLN A 386       7.687  47.064 -14.900  1.00  0.00           N  
ATOM   1915  CA  GLN A 386       7.758  48.247 -15.748  1.00  0.00           C  
ATOM   1916  C   GLN A 386       8.822  49.201 -15.210  1.00  0.00           C  
ATOM   1917  O   GLN A 386       9.091  50.248 -15.800  1.00  0.00           O  
ATOM   1918  CB  GLN A 386       6.397  48.949 -15.787  1.00  0.00           C  
ATOM   1919  CG  GLN A 386       6.315  50.097 -16.781  1.00  0.00           C  
ATOM   1920  CD  GLN A 386       6.582  49.652 -18.207  1.00  0.00           C  
ATOM   1921  OE1 GLN A 386       5.876  48.800 -18.746  1.00  0.00           O  
ATOM   1922  NE2 GLN A 386       7.606  50.229 -18.825  1.00  0.00           N  
ATOM   1923  N   SER A 387       9.428  48.825 -14.087  1.00  0.00           N  
ATOM   1924  CA  SER A 387      10.463  49.638 -13.461  1.00  0.00           C  
ATOM   1925  C   SER A 387      11.824  48.946 -13.519  1.00  0.00           C  
ATOM   1926  O   SER A 387      12.498  48.979 -14.549  1.00  0.00           O  
ATOM   1927  CB  SER A 387      10.090  49.934 -12.005  1.00  0.00           C  
ATOM   1928  OG  SER A 387      11.059  50.762 -11.386  1.00  0.00           O  
ATOM   1929  N   THR A 388      12.223  48.320 -12.415  1.00  0.00           N  
ATOM   1930  CA  THR A 388      13.509  47.631 -12.350  1.00  0.00           C  
ATOM   1931  C   THR A 388      13.420  46.285 -11.634  1.00  0.00           C  
ATOM   1932  O   THR A 388      13.676  45.239 -12.232  1.00  0.00           O  
ATOM   1933  CB  THR A 388      14.569  48.500 -11.635  1.00  0.00           C  
ATOM   1934  OG1 THR A 388      14.778  49.709 -12.376  1.00  0.00           O  
ATOM   1935  CG2 THR A 388      15.888  47.749 -11.518  1.00  0.00           C  
ATOM   1936  N   ASN A 389      13.062  46.316 -10.354  1.00  0.00           N  
ATOM   1937  CA  ASN A 389      12.950  45.099  -9.553  1.00  0.00           C  
ATOM   1938  C   ASN A 389      12.145  44.016 -10.264  1.00  0.00           C  
ATOM   1939  O   ASN A 389      12.407  42.825 -10.096  1.00  0.00           O  
ATOM   1940  CB  ASN A 389      12.302  45.414  -8.202  1.00  0.00           C  
ATOM   1941  CG  ASN A 389      12.197  44.193  -7.308  1.00  0.00           C  
ATOM   1942  OD1 ASN A 389      11.510  43.226  -7.636  1.00  0.00           O  
ATOM   1943  ND2 ASN A 389      12.881  44.232  -6.171  1.00  0.00           N  
ATOM   1944  N   GLY A 390      11.166  44.437 -11.056  1.00  0.00           N  
ATOM   1945  CA  GLY A 390      10.341  43.486 -11.776  1.00  0.00           C  
ATOM   1946  C   GLY A 390      11.079  42.820 -12.921  1.00  0.00           C  
ATOM   1947  O   GLY A 390      10.982  41.607 -13.104  1.00  0.00           O  
ATOM   1948  N   LYS A 391      11.815  43.608 -13.698  1.00  0.00           N  
ATOM   1949  CA  LYS A 391      12.567  43.060 -14.820  1.00  0.00           C  
ATOM   1950  C   LYS A 391      13.814  42.339 -14.320  1.00  0.00           C  
ATOM   1951  O   LYS A 391      14.807  42.217 -15.037  1.00  0.00           O  
ATOM   1952  CB  LYS A 391      12.949  44.170 -15.806  1.00  0.00           C  
ATOM   1953  CG  LYS A 391      13.778  45.297 -15.218  1.00  0.00           C  
ATOM   1954  CD  LYS A 391      14.009  46.392 -16.251  1.00  0.00           C  
ATOM   1955  CE  LYS A 391      14.819  47.543 -15.674  1.00  0.00           C  
ATOM   1956  NZ  LYS A 391      14.978  48.660 -16.646  1.00  0.00           N  
ATOM   1957  N   ALA A 392      13.746  41.864 -13.080  1.00  0.00           N  
ATOM   1958  CA  ALA A 392      14.843  41.135 -12.455  1.00  0.00           C  
ATOM   1959  C   ALA A 392      14.333  39.748 -12.079  1.00  0.00           C  
ATOM   1960  O   ALA A 392      15.068  38.764 -12.140  1.00  0.00           O  
ATOM   1961  CB  ALA A 392      15.323  41.873 -11.214  1.00  0.00           C  
ATOM   1962  N   ARG A 393      13.065  39.685 -11.689  1.00  0.00           N  
ATOM   1963  CA  ARG A 393      12.434  38.426 -11.316  1.00  0.00           C  
ATOM   1964  C   ARG A 393      12.244  37.604 -12.585  1.00  0.00           C  
ATOM   1965  O   ARG A 393      12.264  36.373 -12.554  1.00  0.00           O  
ATOM   1966  CB  ARG A 393      11.073  38.690 -10.665  1.00  0.00           C  
ATOM   1967  CG  ARG A 393      10.057  39.314 -11.613  1.00  0.00           C  
ATOM   1968  CD  ARG A 393       8.771  39.714 -10.906  1.00  0.00           C  
ATOM   1969  NE  ARG A 393       7.823  40.328 -11.834  1.00  0.00           N  
ATOM   1970  CZ  ARG A 393       6.663  40.868 -11.473  1.00  0.00           C  
ATOM   1971  NH1 ARG A 393       6.300  40.873 -10.198  1.00  0.00           N  
ATOM   1972  NH2 ARG A 393       5.866  41.403 -12.388  1.00  0.00           N  
ATOM   1973  N   GLU A 394      12.057  38.302 -13.702  1.00  0.00           N  
ATOM   1974  CA  GLU A 394      11.865  37.655 -14.994  1.00  0.00           C  
ATOM   1975  C   GLU A 394      13.169  37.025 -15.470  1.00  0.00           C  
ATOM   1976  O   GLU A 394      13.173  35.915 -16.001  1.00  0.00           O  
ATOM   1977  CB  GLU A 394      11.367  38.673 -16.023  1.00  0.00           C  
ATOM   1978  CG  GLU A 394      12.285  39.870 -16.213  1.00  0.00           C  
ATOM   1979  CD  GLU A 394      11.711  40.899 -17.167  1.00  0.00           C  
ATOM   1980  OE1 GLU A 394      10.620  41.435 -16.880  1.00  0.00           O  
ATOM   1981  OE2 GLU A 394      12.350  41.172 -18.205  1.00  0.00           O  
ATOM   1982  N   TYR A 395      14.274  37.739 -15.281  1.00  0.00           N  
ATOM   1983  CA  TYR A 395      15.577  37.226 -15.681  1.00  0.00           C  
ATOM   1984  C   TYR A 395      15.856  35.919 -14.952  1.00  0.00           C  
ATOM   1985  O   TYR A 395      16.537  35.038 -15.476  1.00  0.00           O  
ATOM   1986  CB  TYR A 395      16.677  38.244 -15.366  1.00  0.00           C  
ATOM   1987  CG  TYR A 395      16.890  39.270 -16.458  1.00  0.00           C  
ATOM   1988  CD1 TYR A 395      15.831  40.048 -16.932  1.00  0.00           C  
ATOM   1989  CD2 TYR A 395      18.152  39.460 -17.024  1.00  0.00           C  
ATOM   1990  CE1 TYR A 395      16.024  40.989 -17.944  1.00  0.00           C  
ATOM   1991  CE2 TYR A 395      18.355  40.398 -18.037  1.00  0.00           C  
ATOM   1992  CZ  TYR A 395      17.287  41.158 -18.491  1.00  0.00           C  
ATOM   1993  OH  TYR A 395      17.482  42.084 -19.491  1.00  0.00           O  
ATOM   1994  N   PHE A 396      15.321  35.798 -13.742  1.00  0.00           N  
ATOM   1995  CA  PHE A 396      15.514  34.588 -12.958  1.00  0.00           C  
ATOM   1996  C   PHE A 396      14.760  33.424 -13.592  1.00  0.00           C  
ATOM   1997  O   PHE A 396      15.352  32.388 -13.899  1.00  0.00           O  
ATOM   1998  CB  PHE A 396      15.046  34.797 -11.514  1.00  0.00           C  
ATOM   1999  CG  PHE A 396      15.137  33.559 -10.668  1.00  0.00           C  
ATOM   2000  CD1 PHE A 396      16.294  32.786 -10.668  1.00  0.00           C  
ATOM   2001  CD2 PHE A 396      14.062  33.155  -9.884  1.00  0.00           C  
ATOM   2002  CE1 PHE A 396      16.378  31.627  -9.904  1.00  0.00           C  
ATOM   2003  CE2 PHE A 396      14.136  31.997  -9.115  1.00  0.00           C  
ATOM   2004  CZ  PHE A 396      15.297  31.230  -9.126  1.00  0.00           C  
ATOM   2005  N   LYS A 397      13.455  33.594 -13.789  1.00  0.00           N  
ATOM   2006  CA  LYS A 397      12.652  32.542 -14.403  1.00  0.00           C  
ATOM   2007  C   LYS A 397      13.195  32.300 -15.804  1.00  0.00           C  
ATOM   2008  O   LYS A 397      13.027  31.224 -16.376  1.00  0.00           O  
ATOM   2009  CB  LYS A 397      11.170  32.949 -14.450  1.00  0.00           C  
ATOM   2010  CG  LYS A 397      10.854  34.221 -15.231  1.00  0.00           C  
ATOM   2011  CD  LYS A 397      10.801  33.977 -16.733  1.00  0.00           C  
ATOM   2012  CE  LYS A 397      10.423  35.244 -17.485  1.00  0.00           C  
ATOM   2013  NZ  LYS A 397      10.352  35.015 -18.954  1.00  0.00           N  
ATOM   2014  N   ARG A 398      13.859  33.317 -16.342  1.00  0.00           N  
ATOM   2015  CA  ARG A 398      14.460  33.235 -17.665  1.00  0.00           C  
ATOM   2016  C   ARG A 398      15.652  32.287 -17.571  1.00  0.00           C  
ATOM   2017  O   ARG A 398      15.918  31.511 -18.491  1.00  0.00           O  
ATOM   2018  CB  ARG A 398      14.921  34.623 -18.115  1.00  0.00           C  
ATOM   2019  CG  ARG A 398      15.532  34.666 -19.504  1.00  0.00           C  
ATOM   2020  CD  ARG A 398      16.085  36.049 -19.812  1.00  0.00           C  
ATOM   2021  NE  ARG A 398      16.805  36.074 -21.081  1.00  0.00           N  
ATOM   2022  CZ  ARG A 398      17.507  37.111 -21.526  1.00  0.00           C  
ATOM   2023  NH1 ARG A 398      17.587  38.221 -20.804  1.00  0.00           N  
ATOM   2024  NH2 ARG A 398      18.132  37.037 -22.693  1.00  0.00           N  
ATOM   2025  N   MET A 399      16.363  32.358 -16.447  1.00  0.00           N  
ATOM   2026  CA  MET A 399      17.518  31.499 -16.207  1.00  0.00           C  
ATOM   2027  C   MET A 399      17.034  30.073 -15.980  1.00  0.00           C  
ATOM   2028  O   MET A 399      17.738  29.111 -16.291  1.00  0.00           O  
ATOM   2029  CB  MET A 399      18.296  31.966 -14.974  1.00  0.00           C  
ATOM   2030  CG  MET A 399      18.953  33.327 -15.110  1.00  0.00           C  
ATOM   2031  SD  MET A 399      19.964  33.739 -13.665  1.00  0.00           S  
ATOM   2032  CE  MET A 399      18.857  34.807 -12.758  1.00  0.00           C  
ATOM   2033  N   GLU A 400      15.829  29.947 -15.432  1.00  0.00           N  
ATOM   2034  CA  GLU A 400      15.245  28.638 -15.168  1.00  0.00           C  
ATOM   2035  C   GLU A 400      14.780  27.990 -16.466  1.00  0.00           C  
ATOM   2036  O   GLU A 400      14.660  26.766 -16.549  1.00  0.00           O  
ATOM   2037  CB  GLU A 400      14.064  28.760 -14.197  1.00  0.00           C  
ATOM   2038  CG  GLU A 400      14.446  29.237 -12.802  1.00  0.00           C  
ATOM   2039  CD  GLU A 400      13.286  29.178 -11.820  1.00  0.00           C  
ATOM   2040  OE1 GLU A 400      12.769  28.068 -11.566  1.00  0.00           O  
ATOM   2041  OE2 GLU A 400      12.890  30.242 -11.300  1.00  0.00           O  
ATOM   2042  N   ASP A 401      14.520  28.813 -17.479  1.00  0.00           N  
ATOM   2043  CA  ASP A 401      14.076  28.307 -18.774  1.00  0.00           C  
ATOM   2044  C   ASP A 401      15.260  27.816 -19.602  1.00  0.00           C  
ATOM   2045  O   ASP A 401      15.094  27.031 -20.536  1.00  0.00           O  
ATOM   2046  CB  ASP A 401      13.319  29.394 -19.544  1.00  0.00           C  
ATOM   2047  CG  ASP A 401      12.000  29.764 -18.888  1.00  0.00           C  
ATOM   2048  OD1 ASP A 401      11.185  28.851 -18.630  1.00  0.00           O  
ATOM   2049  OD2 ASP A 401      11.773  30.968 -18.637  1.00  0.00           O  
ATOM   2050  N   GLY A 402      16.456  28.281 -19.254  1.00  0.00           N  
ATOM   2051  CA  GLY A 402      17.643  27.865 -19.977  1.00  0.00           C  
ATOM   2052  C   GLY A 402      18.103  28.869 -21.017  1.00  0.00           C  
ATOM   2053  O   GLY A 402      18.780  28.504 -21.979  1.00  0.00           O  
ATOM   2054  N   ASP A 403      17.735  30.133 -20.828  1.00  0.00           N  
ATOM   2055  CA  ASP A 403      18.118  31.194 -21.752  1.00  0.00           C  
ATOM   2056  C   ASP A 403      19.638  31.293 -21.844  1.00  0.00           C  
ATOM   2057  O   ASP A 403      20.278  31.936 -21.014  1.00  0.00           O  
ATOM   2058  CB  ASP A 403      17.535  32.528 -21.287  1.00  0.00           C  
ATOM   2059  CG  ASP A 403      17.955  33.685 -22.168  1.00  0.00           C  
ATOM   2060  OD1 ASP A 403      19.156  34.034 -22.165  1.00  0.00           O  
ATOM   2061  OD2 ASP A 403      17.084  34.243 -22.868  1.00  0.00           O  
ATOM   2062  N   GLU A 404      20.203  30.662 -22.868  1.00  0.00           N  
ATOM   2063  CA  GLU A 404      21.647  30.639 -23.079  1.00  0.00           C  
ATOM   2064  C   GLU A 404      22.363  31.941 -22.730  1.00  0.00           C  
ATOM   2065  O   GLU A 404      23.482  31.914 -22.218  1.00  0.00           O  
ATOM   2066  CB  GLU A 404      21.962  30.260 -24.528  1.00  0.00           C  
ATOM   2067  CG  GLU A 404      23.004  29.155 -24.674  1.00  0.00           C  
ATOM   2068  CD  GLU A 404      24.319  29.477 -23.983  1.00  0.00           C  
ATOM   2069  OE1 GLU A 404      24.330  29.600 -22.737  1.00  0.00           O  
ATOM   2070  OE2 GLU A 404      25.345  29.604 -24.686  1.00  0.00           O  
ATOM   2071  N   GLU A 405      21.731  33.077 -23.007  1.00  0.00           N  
ATOM   2072  CA  GLU A 405      22.351  34.362 -22.703  1.00  0.00           C  
ATOM   2073  C   GLU A 405      22.387  34.634 -21.203  1.00  0.00           C  
ATOM   2074  O   GLU A 405      23.448  34.896 -20.639  1.00  0.00           O  
ATOM   2075  CB  GLU A 405      21.614  35.506 -23.407  1.00  0.00           C  
ATOM   2076  CG  GLU A 405      22.130  36.883 -23.006  1.00  0.00           C  
ATOM   2077  CD  GLU A 405      21.546  38.008 -23.835  1.00  0.00           C  
ATOM   2078  OE1 GLU A 405      20.303  38.135 -23.888  1.00  0.00           O  
ATOM   2079  OE2 GLU A 405      22.336  38.772 -24.430  1.00  0.00           O  
ATOM   2080  N   ALA A 406      21.224  34.575 -20.563  1.00  0.00           N  
ATOM   2081  CA  ALA A 406      21.130  34.821 -19.129  1.00  0.00           C  
ATOM   2082  C   ALA A 406      21.948  33.810 -18.328  1.00  0.00           C  
ATOM   2083  O   ALA A 406      22.347  34.081 -17.198  1.00  0.00           O  
ATOM   2084  CB  ALA A 406      19.671  34.782 -18.691  1.00  0.00           C  
ATOM   2085  N   LEU A 407      22.194  32.645 -18.914  1.00  0.00           N  
ATOM   2086  CA  LEU A 407      22.964  31.607 -18.246  1.00  0.00           C  
ATOM   2087  C   LEU A 407      24.468  31.799 -18.425  1.00  0.00           C  
ATOM   2088  O   LEU A 407      25.249  31.484 -17.525  1.00  0.00           O  
ATOM   2089  CB  LEU A 407      22.552  30.222 -18.760  1.00  0.00           C  
ATOM   2090  CG  LEU A 407      21.254  29.609 -18.215  1.00  0.00           C  
ATOM   2091  CD1 LEU A 407      21.385  29.387 -16.715  1.00  0.00           C  
ATOM   2092  CD2 LEU A 407      20.075  30.518 -18.513  1.00  0.00           C  
ATOM   2093  N   LYS A 408      24.874  32.311 -19.584  1.00  0.00           N  
ATOM   2094  CA  LYS A 408      26.291  32.539 -19.857  1.00  0.00           C  
ATOM   2095  C   LYS A 408      26.875  33.547 -18.867  1.00  0.00           C  
ATOM   2096  O   LYS A 408      28.029  33.425 -18.455  1.00  0.00           O  
ATOM   2097  CB  LYS A 408      26.490  33.047 -21.290  1.00  0.00           C  
ATOM   2098  CG  LYS A 408      27.945  33.318 -21.658  1.00  0.00           C  
ATOM   2099  CD  LYS A 408      28.080  33.816 -23.093  1.00  0.00           C  
ATOM   2100  CE  LYS A 408      29.536  34.050 -23.473  1.00  0.00           C  
ATOM   2101  NZ  LYS A 408      30.178  35.106 -22.642  1.00  0.00           N  
ATOM   2102  N   ILE A 418      26.078  34.544 -18.495  1.00  0.00           N  
ATOM   2103  CA  ILE A 418      26.524  35.554 -17.542  1.00  0.00           C  
ATOM   2104  C   ILE A 418      26.590  34.924 -16.153  1.00  0.00           C  
ATOM   2105  O   ILE A 418      27.458  35.261 -15.344  1.00  0.00           O  
ATOM   2106  CB  ILE A 418      25.562  36.764 -17.512  1.00  0.00           C  
ATOM   2107  CG1 ILE A 418      25.914  37.683 -16.341  1.00  0.00           C  
ATOM   2108  CG2 ILE A 418      24.128  36.288 -17.411  1.00  0.00           C  
ATOM   2109  CD1 ILE A 418      25.009  38.891 -16.215  1.00  0.00           C  
ATOM   2110  N   TRP A 419      25.665  34.007 -15.887  1.00  0.00           N  
ATOM   2111  CA  TRP A 419      25.618  33.312 -14.607  1.00  0.00           C  
ATOM   2112  C   TRP A 419      26.906  32.530 -14.414  1.00  0.00           C  
ATOM   2113  O   TRP A 419      27.642  32.742 -13.449  1.00  0.00           O  
ATOM   2114  CB  TRP A 419      24.431  32.343 -14.571  1.00  0.00           C  
ATOM   2115  CG  TRP A 419      24.505  31.341 -13.455  1.00  0.00           C  
ATOM   2116  CD1 TRP A 419      24.309  31.573 -12.123  1.00  0.00           C  
ATOM   2117  CD2 TRP A 419      24.825  29.951 -13.576  1.00  0.00           C  
ATOM   2118  NE1 TRP A 419      24.486  30.414 -11.408  1.00  0.00           N  
ATOM   2119  CE2 TRP A 419      24.804  29.402 -12.274  1.00  0.00           C  
ATOM   2120  CE3 TRP A 419      25.129  29.115 -14.658  1.00  0.00           C  
ATOM   2121  CZ2 TRP A 419      25.075  28.054 -12.025  1.00  0.00           C  
ATOM   2122  CZ3 TRP A 419      25.399  27.773 -14.411  1.00  0.00           C  
ATOM   2123  CH2 TRP A 419      25.369  27.256 -13.101  1.00  0.00           C  
ATOM   2124  N   LYS A 420      27.169  31.623 -15.346  1.00  0.00           N  
ATOM   2125  CA  LYS A 420      28.358  30.792 -15.294  1.00  0.00           C  
ATOM   2126  C   LYS A 420      29.620  31.646 -15.165  1.00  0.00           C  
ATOM   2127  O   LYS A 420      30.651  31.175 -14.682  1.00  0.00           O  
ATOM   2128  CB  LYS A 420      28.430  29.917 -16.549  1.00  0.00           C  
ATOM   2129  CG  LYS A 420      29.465  28.808 -16.480  1.00  0.00           C  
ATOM   2130  CD  LYS A 420      29.334  27.857 -17.662  1.00  0.00           C  
ATOM   2131  CE  LYS A 420      30.362  26.733 -17.590  1.00  0.00           C  
ATOM   2132  NZ  LYS A 420      30.243  25.935 -16.332  1.00  0.00           N  
ATOM   2133  N   ARG A 421      29.529  32.905 -15.584  1.00  0.00           N  
ATOM   2134  CA  ARG A 421      30.670  33.810 -15.513  1.00  0.00           C  
ATOM   2135  C   ARG A 421      30.895  34.321 -14.091  1.00  0.00           C  
ATOM   2136  O   ARG A 421      31.991  34.198 -13.552  1.00  0.00           O  
ATOM   2137  CB  ARG A 421      30.475  34.991 -16.469  1.00  0.00           C  
ATOM   2138  CG  ARG A 421      31.732  35.816 -16.685  1.00  0.00           C  
ATOM   2139  CD  ARG A 421      31.502  36.956 -17.666  1.00  0.00           C  
ATOM   2140  NE  ARG A 421      32.716  37.746 -17.862  1.00  0.00           N  
ATOM   2141  CZ  ARG A 421      32.765  38.891 -18.535  1.00  0.00           C  
ATOM   2142  NH1 ARG A 421      31.665  39.388 -19.084  1.00  0.00           N  
ATOM   2143  NH2 ARG A 421      33.913  39.544 -18.652  1.00  0.00           N  
ATOM   2144  N   PHE A 422      29.864  34.894 -13.482  1.00  0.00           N  
ATOM   2145  CA  PHE A 422      30.000  35.396 -12.118  1.00  0.00           C  
ATOM   2146  C   PHE A 422      30.360  34.258 -11.165  1.00  0.00           C  
ATOM   2147  O   PHE A 422      31.220  34.409 -10.296  1.00  0.00           O  
ATOM   2148  CB  PHE A 422      28.699  36.053 -11.646  1.00  0.00           C  
ATOM   2149  CG  PHE A 422      28.312  37.278 -12.429  1.00  0.00           C  
ATOM   2150  CD1 PHE A 422      29.249  37.958 -13.204  1.00  0.00           C  
ATOM   2151  CD2 PHE A 422      27.011  37.768 -12.369  1.00  0.00           C  
ATOM   2152  CE1 PHE A 422      28.895  39.107 -13.907  1.00  0.00           C  
ATOM   2153  CE2 PHE A 422      26.647  38.918 -13.068  1.00  0.00           C  
ATOM   2154  CZ  PHE A 422      27.591  39.588 -13.837  1.00  0.00           C  
ATOM   2155  N   ARG A 423      29.694  33.121 -11.341  1.00  0.00           N  
ATOM   2156  CA  ARG A 423      29.921  31.945 -10.509  1.00  0.00           C  
ATOM   2157  C   ARG A 423      31.345  31.406 -10.633  1.00  0.00           C  
ATOM   2158  O   ARG A 423      31.993  31.111  -9.627  1.00  0.00           O  
ATOM   2159  CB  ARG A 423      28.912  30.852 -10.880  1.00  0.00           C  
ATOM   2160  CG  ARG A 423      29.108  29.524 -10.169  1.00  0.00           C  
ATOM   2161  CD  ARG A 423      28.016  28.544 -10.566  1.00  0.00           C  
ATOM   2162  NE  ARG A 423      28.338  27.169 -10.197  1.00  0.00           N  
ATOM   2163  CZ  ARG A 423      28.291  26.690  -8.960  1.00  0.00           C  
ATOM   2164  NH1 ARG A 423      27.930  27.472  -7.956  1.00  0.00           N  
ATOM   2165  NH2 ARG A 423      28.609  25.426  -8.728  1.00  0.00           N  
ATOM   2166  N   GLU A 424      31.832  31.286 -11.864  1.00  0.00           N  
ATOM   2167  CA  GLU A 424      33.177  30.773 -12.105  1.00  0.00           C  
ATOM   2168  C   GLU A 424      34.247  31.723 -11.568  1.00  0.00           C  
ATOM   2169  O   GLU A 424      35.300  31.284 -11.107  1.00  0.00           O  
ATOM   2170  CB  GLU A 424      33.395  30.551 -13.602  1.00  0.00           C  
ATOM   2171  CG  GLU A 424      34.042  29.217 -13.958  1.00  0.00           C  
ATOM   2172  CD  GLU A 424      33.131  28.032 -13.682  1.00  0.00           C  
ATOM   2173  OE1 GLU A 424      31.969  28.059 -14.143  1.00  0.00           O  
ATOM   2174  OE2 GLU A 424      33.575  27.072 -13.014  1.00  0.00           O  
ATOM   2175  N   PHE A 425      33.971  33.024 -11.636  1.00  0.00           N  
ATOM   2176  CA  PHE A 425      34.902  34.044 -11.158  1.00  0.00           C  
ATOM   2177  C   PHE A 425      34.952  34.061  -9.632  1.00  0.00           C  
ATOM   2178  O   PHE A 425      35.982  34.380  -9.035  1.00  0.00           O  
ATOM   2179  CB  PHE A 425      34.478  35.427 -11.664  1.00  0.00           C  
ATOM   2180  CG  PHE A 425      34.827  35.689 -13.108  1.00  0.00           C  
ATOM   2181  CD1 PHE A 425      34.691  34.692 -14.073  1.00  0.00           C  
ATOM   2182  CD2 PHE A 425      35.264  36.949 -13.508  1.00  0.00           C  
ATOM   2183  CE1 PHE A 425      34.984  34.946 -15.412  1.00  0.00           C  
ATOM   2184  CE2 PHE A 425      35.559  37.215 -14.844  1.00  0.00           C  
ATOM   2185  CZ  PHE A 425      35.418  36.211 -15.798  1.00  0.00           C  
ATOM   2186  N   SER A 426      33.832  33.720  -9.003  1.00  0.00           N  
ATOM   2187  CA  SER A 426      33.765  33.702  -7.550  1.00  0.00           C  
ATOM   2188  C   SER A 426      34.494  32.494  -6.988  1.00  0.00           C  
ATOM   2189  O   SER A 426      35.240  32.616  -6.019  1.00  0.00           O  
ATOM   2190  CB  SER A 426      32.308  33.692  -7.082  1.00  0.00           C  
ATOM   2191  OG  SER A 426      31.644  34.881  -7.475  1.00  0.00           O  
ATOM   2192  N   ILE A 427      34.284  31.331  -7.599  1.00  0.00           N  
ATOM   2193  CA  ILE A 427      34.929  30.105  -7.140  1.00  0.00           C  
ATOM   2194  C   ILE A 427      36.451  30.203  -7.190  1.00  0.00           C  
ATOM   2195  O   ILE A 427      37.134  29.788  -6.253  1.00  0.00           O  
ATOM   2196  CB  ILE A 427      34.467  28.882  -7.969  1.00  0.00           C  
ATOM   2197  CG1 ILE A 427      33.002  28.568  -7.647  1.00  0.00           C  
ATOM   2198  CG2 ILE A 427      35.345  27.677  -7.667  1.00  0.00           C  
ATOM   2199  CD1 ILE A 427      32.446  27.349  -8.369  1.00  0.00           C  
ATOM   2200  N   GLU A 429      36.987  30.746  -8.278  1.00  0.00           N  
ATOM   2201  CA  GLU A 429      38.432  30.884  -8.398  1.00  0.00           C  
ATOM   2202  C   GLU A 429      38.974  31.692  -7.225  1.00  0.00           C  
ATOM   2203  O   GLU A 429      40.011  31.348  -6.654  1.00  0.00           O  
ATOM   2204  CB  GLU A 429      38.804  31.560  -9.722  1.00  0.00           C  
ATOM   2205  CG  GLU A 429      38.541  30.689 -10.938  1.00  0.00           C  
ATOM   2206  CD  GLU A 429      39.194  29.319 -10.820  1.00  0.00           C  
ATOM   2207  OE1 GLU A 429      40.440  29.255 -10.720  1.00  0.00           O  
ATOM   2208  OE2 GLU A 429      38.460  28.306 -10.823  1.00  0.00           O  
ATOM   2209  N   LYS A 431      38.271  32.763  -6.868  1.00  0.00           N  
ATOM   2210  CA  LYS A 431      38.685  33.598  -5.749  1.00  0.00           C  
ATOM   2211  C   LYS A 431      38.487  32.846  -4.436  1.00  0.00           C  
ATOM   2212  O   LYS A 431      39.343  32.895  -3.554  1.00  0.00           O  
ATOM   2213  CB  LYS A 431      37.884  34.901  -5.720  1.00  0.00           C  
ATOM   2214  CG  LYS A 431      38.125  35.808  -6.918  1.00  0.00           C  
ATOM   2215  CD  LYS A 431      39.595  36.192  -7.042  1.00  0.00           C  
ATOM   2216  CE  LYS A 431      39.830  37.096  -8.242  1.00  0.00           C  
ATOM   2217  NZ  LYS A 431      41.272  37.413  -8.436  1.00  0.00           N  
ATOM   2218  N   TYR A 432      37.364  32.142  -4.315  1.00  0.00           N  
ATOM   2219  CA  TYR A 432      37.076  31.385  -3.103  1.00  0.00           C  
ATOM   2220  C   TYR A 432      38.192  30.405  -2.773  1.00  0.00           C  
ATOM   2221  O   TYR A 432      38.625  30.311  -1.628  1.00  0.00           O  
ATOM   2222  CB  TYR A 432      35.755  30.621  -3.232  1.00  0.00           C  
ATOM   2223  CG  TYR A 432      34.520  31.494  -3.188  1.00  0.00           C  
ATOM   2224  CD1 TYR A 432      34.441  32.581  -2.319  1.00  0.00           C  
ATOM   2225  CD2 TYR A 432      33.419  31.219  -3.998  1.00  0.00           C  
ATOM   2226  CE1 TYR A 432      33.294  33.375  -2.259  1.00  0.00           C  
ATOM   2227  CE2 TYR A 432      32.268  32.003  -3.945  1.00  0.00           C  
ATOM   2228  CZ  TYR A 432      32.212  33.081  -3.074  1.00  0.00           C  
ATOM   2229  OH  TYR A 432      31.078  33.866  -3.024  1.00  0.00           O  
ATOM   2230  N   ILE A 433      38.657  29.680  -3.784  1.00  0.00           N  
ATOM   2231  CA  ILE A 433      39.719  28.699  -3.604  1.00  0.00           C  
ATOM   2232  C   ILE A 433      40.911  29.250  -2.817  1.00  0.00           C  
ATOM   2233  O   ILE A 433      41.450  28.571  -1.943  1.00  0.00           O  
ATOM   2234  CB  ILE A 433      40.203  28.168  -4.973  1.00  0.00           C  
ATOM   2235  CG1 ILE A 433      39.050  27.433  -5.668  1.00  0.00           C  
ATOM   2236  CG2 ILE A 433      41.403  27.249  -4.794  1.00  0.00           C  
ATOM   2237  CD1 ILE A 433      39.390  26.900  -7.045  1.00  0.00           C  
ATOM   2238  N   ASP A 434      41.318  30.479  -3.121  1.00  0.00           N  
ATOM   2239  CA  ASP A 434      42.450  31.090  -2.430  1.00  0.00           C  
ATOM   2240  C   ASP A 434      42.089  31.536  -1.020  1.00  0.00           C  
ATOM   2241  O   ASP A 434      42.904  31.442  -0.101  1.00  0.00           O  
ATOM   2242  CB  ASP A 434      42.979  32.291  -3.215  1.00  0.00           C  
ATOM   2243  CG  ASP A 434      43.509  31.906  -4.578  1.00  0.00           C  
ATOM   2244  OD1 ASP A 434      44.295  30.935  -4.657  1.00  0.00           O  
ATOM   2245  OD2 ASP A 434      43.145  32.578  -5.565  1.00  0.00           O  
ATOM   2246  N   THR A 435      40.870  32.032  -0.854  1.00  0.00           N  
ATOM   2247  CA  THR A 435      40.421  32.487   0.450  1.00  0.00           C  
ATOM   2248  C   THR A 435      40.347  31.319   1.425  1.00  0.00           C  
ATOM   2249  O   THR A 435      40.835  31.409   2.551  1.00  0.00           O  
ATOM   2250  CB  THR A 435      39.051  33.166   0.349  1.00  0.00           C  
ATOM   2251  OG1 THR A 435      39.182  34.370  -0.415  1.00  0.00           O  
ATOM   2252  CG2 THR A 435      38.516  33.509   1.730  1.00  0.00           C  
ATOM   2253  N   TYR A 436      39.752  30.218   0.982  1.00  0.00           N  
ATOM   2254  CA  TYR A 436      39.624  29.037   1.825  1.00  0.00           C  
ATOM   2255  C   TYR A 436      40.960  28.361   2.104  1.00  0.00           C  
ATOM   2256  O   TYR A 436      41.149  27.759   3.165  1.00  0.00           O  
ATOM   2257  CB  TYR A 436      38.652  28.044   1.187  1.00  0.00           C  
ATOM   2258  CG  TYR A 436      37.220  28.522   1.224  1.00  0.00           C  
ATOM   2259  CD1 TYR A 436      36.565  28.721   2.440  1.00  0.00           C  
ATOM   2260  CD2 TYR A 436      36.520  28.789   0.046  1.00  0.00           C  
ATOM   2261  CE1 TYR A 436      35.245  29.174   2.485  1.00  0.00           C  
ATOM   2262  CE2 TYR A 436      35.205  29.239   0.079  1.00  0.00           C  
ATOM   2263  CZ  TYR A 436      34.571  29.430   1.302  1.00  0.00           C  
ATOM   2264  OH  TYR A 436      33.265  29.869   1.335  1.00  0.00           O  
ATOM   2265  N   ALA A 437      41.890  28.459   1.160  1.00  0.00           N  
ATOM   2266  CA  ALA A 437      43.198  27.848   1.349  1.00  0.00           C  
ATOM   2267  C   ALA A 437      43.923  28.562   2.486  1.00  0.00           C  
ATOM   2268  O   ALA A 437      44.675  27.948   3.236  1.00  0.00           O  
ATOM   2269  CB  ALA A 437      44.020  27.935   0.059  1.00  0.00           C  
ATOM   2270  N   ARG A 438      43.695  29.862   2.609  1.00  0.00           N  
ATOM   2271  CA  ARG A 438      44.335  30.634   3.663  1.00  0.00           C  
ATOM   2272  C   ARG A 438      43.906  30.066   5.019  1.00  0.00           C  
ATOM   2273  O   ARG A 438      44.645  30.149   5.999  1.00  0.00           O  
ATOM   2274  CB  ARG A 438      43.942  32.106   3.548  1.00  0.00           C  
ATOM   2275  CG  ARG A 438      44.795  33.050   4.386  1.00  0.00           C  
ATOM   2276  CD  ARG A 438      44.397  34.488   4.131  1.00  0.00           C  
ATOM   2277  NE  ARG A 438      45.214  35.444   4.870  1.00  0.00           N  
ATOM   2278  CZ  ARG A 438      45.005  36.756   4.854  1.00  0.00           C  
ATOM   2279  NH1 ARG A 438      44.008  37.257   4.136  1.00  0.00           N  
ATOM   2280  NH2 ARG A 438      45.784  37.568   5.554  1.00  0.00           N  
ATOM   2281  N   LEU A 439      42.712  29.480   5.059  1.00  0.00           N  
ATOM   2282  CA  LEU A 439      42.185  28.877   6.277  1.00  0.00           C  
ATOM   2283  C   LEU A 439      42.347  27.357   6.239  1.00  0.00           C  
ATOM   2284  O   LEU A 439      41.625  26.632   6.924  1.00  0.00           O  
ATOM   2285  CB  LEU A 439      40.706  29.229   6.447  1.00  0.00           C  
ATOM   2286  CG  LEU A 439      40.369  30.718   6.552  1.00  0.00           C  
ATOM   2287  CD1 LEU A 439      38.888  30.881   6.859  1.00  0.00           C  
ATOM   2288  CD2 LEU A 439      41.215  31.364   7.646  1.00  0.00           C  
ATOM   2289  N   ASN A 444      43.296  26.892   5.426  1.00  0.00           N  
ATOM   2290  CA  ASN A 444      43.602  25.470   5.263  1.00  0.00           C  
ATOM   2291  C   ASN A 444      42.442  24.590   4.813  1.00  0.00           C  
ATOM   2292  O   ASN A 444      42.368  23.407   5.165  1.00  0.00           O  
ATOM   2293  CB  ASN A 444      44.206  24.904   6.553  1.00  0.00           C  
ATOM   2294  CG  ASN A 444      45.567  25.500   6.859  1.00  0.00           C  
ATOM   2295  OD1 ASN A 444      46.380  25.691   5.955  1.00  0.00           O  
ATOM   2296  ND2 ASN A 444      45.828  25.789   8.133  1.00  0.00           N  
ATOM   2297  N   ILE A 445      41.550  25.156   4.012  1.00  0.00           N  
ATOM   2298  CA  ILE A 445      40.403  24.403   3.528  1.00  0.00           C  
ATOM   2299  C   ILE A 445      40.392  24.251   2.012  1.00  0.00           C  
ATOM   2300  O   ILE A 445      40.574  25.219   1.283  1.00  0.00           O  
ATOM   2301  CB  ILE A 445      39.083  25.072   3.955  1.00  0.00           C  
ATOM   2302  CG1 ILE A 445      38.946  25.032   5.483  1.00  0.00           C  
ATOM   2303  CG2 ILE A 445      37.902  24.370   3.298  1.00  0.00           C  
ATOM   2304  CD1 ILE A 445      37.793  25.860   6.001  1.00  0.00           C  
ATOM   2305  N   LYS A 460      40.186  23.022   1.553  1.00  0.00           N  
ATOM   2306  CA  LYS A 460      40.101  22.727   0.130  1.00  0.00           C  
ATOM   2307  C   LYS A 460      38.836  21.909  -0.077  1.00  0.00           C  
ATOM   2308  O   LYS A 460      38.754  20.762   0.358  1.00  0.00           O  
ATOM   2309  CB  LYS A 460      41.319  21.931  -0.350  1.00  0.00           C  
ATOM   2310  CG  LYS A 460      41.267  21.608  -1.843  1.00  0.00           C  
ATOM   2311  CD  LYS A 460      42.511  20.874  -2.328  1.00  0.00           C  
ATOM   2312  CE  LYS A 460      42.452  20.640  -3.834  1.00  0.00           C  
ATOM   2313  NZ  LYS A 460      43.676  19.967  -4.362  1.00  0.00           N  
ATOM   2314  N   TYR A 461      37.842  22.508  -0.724  1.00  0.00           N  
ATOM   2315  CA  TYR A 461      36.579  21.821  -0.978  1.00  0.00           C  
ATOM   2316  C   TYR A 461      36.705  20.766  -2.065  1.00  0.00           C  
ATOM   2317  O   TYR A 461      37.525  20.886  -2.971  1.00  0.00           O  
ATOM   2318  CB  TYR A 461      35.503  22.833  -1.373  1.00  0.00           C  
ATOM   2319  CG  TYR A 461      34.983  23.643  -0.213  1.00  0.00           C  
ATOM   2320  CD1 TYR A 461      34.071  23.095   0.687  1.00  0.00           C  
ATOM   2321  CD2 TYR A 461      35.426  24.948   0.006  1.00  0.00           C  
ATOM   2322  CE1 TYR A 461      33.608  23.825   1.781  1.00  0.00           C  
ATOM   2323  CE2 TYR A 461      34.972  25.691   1.099  1.00  0.00           C  
ATOM   2324  CZ  TYR A 461      34.065  25.122   1.980  1.00  0.00           C  
ATOM   2325  OH  TYR A 461      33.615  25.845   3.061  1.00  0.00           O  
ATOM   2326  N   ASP A 463      35.896  19.722  -1.958  1.00  0.00           N  
ATOM   2327  CA  ASP A 463      35.896  18.652  -2.944  1.00  0.00           C  
ATOM   2328  C   ASP A 463      34.942  19.054  -4.056  1.00  0.00           C  
ATOM   2329  O   ASP A 463      35.134  18.698  -5.218  1.00  0.00           O  
ATOM   2330  CB  ASP A 463      35.423  17.342  -2.314  1.00  0.00           C  
ATOM   2331  CG  ASP A 463      36.396  16.807  -1.283  1.00  0.00           C  
ATOM   2332  OD1 ASP A 463      37.528  16.442  -1.666  1.00  0.00           O  
ATOM   2333  OD2 ASP A 463      36.031  16.755  -0.090  1.00  0.00           O  
ATOM   2334  N   VAL A 473      33.915  19.812  -3.688  1.00  0.00           N  
ATOM   2335  CA  VAL A 473      32.917  20.260  -4.642  1.00  0.00           C  
ATOM   2336  C   VAL A 473      32.313  21.606  -4.268  1.00  0.00           C  
ATOM   2337  O   VAL A 473      31.994  21.856  -3.104  1.00  0.00           O  
ATOM   2338  CB  VAL A 473      31.749  19.257  -4.740  1.00  0.00           C  
ATOM   2339  CG1 VAL A 473      30.802  19.675  -5.855  1.00  0.00           C  
ATOM   2340  CG2 VAL A 473      32.274  17.856  -4.983  1.00  0.00           C  
ATOM   2341  N   TYR A 474      32.175  22.478  -5.258  1.00  0.00           N  
ATOM   2342  CA  TYR A 474      31.544  23.766  -5.045  1.00  0.00           C  
ATOM   2343  C   TYR A 474      30.178  23.608  -5.692  1.00  0.00           C  
ATOM   2344  O   TYR A 474      29.998  23.907  -6.874  1.00  0.00           O  
ATOM   2345  CB  TYR A 474      32.307  24.899  -5.734  1.00  0.00           C  
ATOM   2346  CG  TYR A 474      33.486  25.422  -4.949  1.00  0.00           C  
ATOM   2347  CD1 TYR A 474      34.709  24.759  -4.964  1.00  0.00           C  
ATOM   2348  CD2 TYR A 474      33.369  26.569  -4.172  1.00  0.00           C  
ATOM   2349  CE1 TYR A 474      35.787  25.226  -4.222  1.00  0.00           C  
ATOM   2350  CE2 TYR A 474      34.440  27.045  -3.424  1.00  0.00           C  
ATOM   2351  CZ  TYR A 474      35.645  26.368  -3.453  1.00  0.00           C  
ATOM   2352  OH  TYR A 474      36.704  26.825  -2.704  1.00  0.00           O  
ATOM   2353  N   SER A 475      29.224  23.106  -4.917  1.00  0.00           N  
ATOM   2354  CA  SER A 475      27.873  22.895  -5.410  1.00  0.00           C  
ATOM   2355  C   SER A 475      27.142  24.230  -5.408  1.00  0.00           C  
ATOM   2356  O   SER A 475      27.774  25.288  -5.420  1.00  0.00           O  
ATOM   2357  CB  SER A 475      27.150  21.881  -4.519  1.00  0.00           C  
ATOM   2358  OG  SER A 475      25.861  21.586  -5.019  1.00  0.00           O  
ATOM   2359  N   GLY A 476      25.814  24.182  -5.402  1.00  0.00           N  
ATOM   2360  CA  GLY A 476      25.040  25.407  -5.392  1.00  0.00           C  
ATOM   2361  C   GLY A 476      23.560  25.152  -5.594  1.00  0.00           C  
ATOM   2362  O   GLY A 476      23.165  24.083  -6.056  1.00  0.00           O  
ATOM   2363  N   GLU A 477      22.736  26.137  -5.252  1.00  0.00           N  
ATOM   2364  CA  GLU A 477      21.295  26.005  -5.408  1.00  0.00           C  
ATOM   2365  C   GLU A 477      20.929  25.862  -6.880  1.00  0.00           C  
ATOM   2366  O   GLU A 477      19.824  25.444  -7.221  1.00  0.00           O  
ATOM   2367  CB  GLU A 477      20.598  27.221  -4.807  1.00  0.00           C  
ATOM   2368  CG  GLU A 477      20.780  27.325  -3.302  1.00  0.00           C  
ATOM   2369  CD  GLU A 477      20.128  28.555  -2.718  1.00  0.00           C  
ATOM   2370  OE1 GLU A 477      18.900  28.718  -2.885  1.00  0.00           O  
ATOM   2371  OE2 GLU A 477      20.846  29.357  -2.089  1.00  0.00           O  
ATOM   2372  N   SER A 478      21.876  26.202  -7.745  1.00  0.00           N  
ATOM   2373  CA  SER A 478      21.685  26.125  -9.183  1.00  0.00           C  
ATOM   2374  C   SER A 478      21.958  24.716  -9.703  1.00  0.00           C  
ATOM   2375  O   SER A 478      21.600  24.382 -10.831  1.00  0.00           O  
ATOM   2376  CB  SER A 478      22.643  27.092  -9.869  1.00  0.00           C  
ATOM   2377  OG  SER A 478      23.984  26.657  -9.702  1.00  0.00           O  
ATOM   2378  N   GLN A 479      22.587  23.890  -8.876  1.00  0.00           N  
ATOM   2379  CA  GLN A 479      22.939  22.537  -9.282  1.00  0.00           C  
ATOM   2380  C   GLN A 479      21.910  21.450  -8.992  1.00  0.00           C  
ATOM   2381  O   GLN A 479      22.202  20.270  -9.159  1.00  0.00           O  
ATOM   2382  CB  GLN A 479      24.275  22.149  -8.647  1.00  0.00           C  
ATOM   2383  CG  GLN A 479      25.382  23.157  -8.906  1.00  0.00           C  
ATOM   2384  CD  GLN A 479      25.654  23.351 -10.384  1.00  0.00           C  
ATOM   2385  OE1 GLN A 479      26.067  22.419 -11.078  1.00  0.00           O  
ATOM   2386  NE2 GLN A 479      25.421  24.563 -10.875  1.00  0.00           N  
ATOM   2387  N   VAL A 482      20.713  21.829  -8.565  1.00  0.00           N  
ATOM   2388  CA  VAL A 482      19.688  20.831  -8.279  1.00  0.00           C  
ATOM   2389  C   VAL A 482      19.072  20.344  -9.591  1.00  0.00           C  
ATOM   2390  O   VAL A 482      18.554  21.139 -10.376  1.00  0.00           O  
ATOM   2391  CB  VAL A 482      18.585  21.403  -7.363  1.00  0.00           C  
ATOM   2392  CG1 VAL A 482      17.942  22.623  -8.009  1.00  0.00           C  
ATOM   2393  CG2 VAL A 482      17.548  20.331  -7.076  1.00  0.00           C  
ATOM   2394  N   SER A 483      19.135  19.037  -9.826  1.00  0.00           N  
ATOM   2395  CA  SER A 483      18.604  18.455 -11.056  1.00  0.00           C  
ATOM   2396  C   SER A 483      17.090  18.573 -11.163  1.00  0.00           C  
ATOM   2397  O   SER A 483      16.379  18.604 -10.158  1.00  0.00           O  
ATOM   2398  CB  SER A 483      18.994  16.979 -11.161  1.00  0.00           C  
ATOM   2399  OG  SER A 483      18.161  16.182 -10.339  1.00  0.00           O  
ATOM   2400  N   LYS A 489      16.606  18.626 -12.400  1.00  0.00           N  
ATOM   2401  CA  LYS A 489      15.182  18.728 -12.678  1.00  0.00           C  
ATOM   2402  C   LYS A 489      14.498  17.436 -12.249  1.00  0.00           C  
ATOM   2403  O   LYS A 489      13.373  17.450 -11.755  1.00  0.00           O  
ATOM   2404  CB  LYS A 489      14.951  18.969 -14.174  1.00  0.00           C  
ATOM   2405  CG  LYS A 489      15.566  20.259 -14.720  1.00  0.00           C  
ATOM   2406  CD  LYS A 489      16.921  20.030 -15.403  1.00  0.00           C  
ATOM   2407  CE  LYS A 489      18.039  19.718 -14.415  1.00  0.00           C  
ATOM   2408  NZ  LYS A 489      19.346  19.483 -15.091  1.00  0.00           N  
ATOM   2409  N   GLU A 490      15.191  16.320 -12.441  1.00  0.00           N  
ATOM   2410  CA  GLU A 490      14.667  15.013 -12.064  1.00  0.00           C  
ATOM   2411  C   GLU A 490      14.269  15.015 -10.591  1.00  0.00           C  
ATOM   2412  O   GLU A 490      13.127  14.706 -10.249  1.00  0.00           O  
ATOM   2413  CB  GLU A 490      15.721  13.930 -12.309  1.00  0.00           C  
ATOM   2414  CG  GLU A 490      16.215  13.844 -13.744  1.00  0.00           C  
ATOM   2415  CD  GLU A 490      16.795  15.155 -14.243  1.00  0.00           C  
ATOM   2416  OE1 GLU A 490      17.705  15.692 -13.581  1.00  0.00           O  
ATOM   2417  OE2 GLU A 490      16.339  15.650 -15.297  1.00  0.00           O  
ATOM   2418  N   SER A 494      15.214  15.367  -9.722  1.00  0.00           N  
ATOM   2419  CA  SER A 494      14.949  15.410  -8.284  1.00  0.00           C  
ATOM   2420  C   SER A 494      13.797  16.352  -7.984  1.00  0.00           C  
ATOM   2421  O   SER A 494      12.911  16.024  -7.202  1.00  0.00           O  
ATOM   2422  CB  SER A 494      16.191  15.868  -7.510  1.00  0.00           C  
ATOM   2423  OG  SER A 494      17.236  14.918  -7.617  1.00  0.00           O  
ATOM   2424  N   MET A 495      13.814  17.525  -8.607  1.00  0.00           N  
ATOM   2425  CA  MET A 495      12.756  18.507  -8.398  1.00  0.00           C  
ATOM   2426  C   MET A 495      11.386  17.917  -8.732  1.00  0.00           C  
ATOM   2427  O   MET A 495      10.443  18.016  -7.940  1.00  0.00           O  
ATOM   2428  CB  MET A 495      13.012  19.749  -9.258  1.00  0.00           C  
ATOM   2429  CG  MET A 495      14.271  20.518  -8.883  1.00  0.00           C  
ATOM   2430  SD  MET A 495      14.275  21.049  -7.152  1.00  0.00           S  
ATOM   2431  CE  MET A 495      13.276  22.535  -7.237  1.00  0.00           C  
ATOM   2432  N   LEU A 496      11.282  17.298  -9.904  1.00  0.00           N  
ATOM   2433  CA  LEU A 496      10.031  16.689 -10.341  1.00  0.00           C  
ATOM   2434  C   LEU A 496       9.652  15.541  -9.415  1.00  0.00           C  
ATOM   2435  O   LEU A 496       8.494  15.409  -9.012  1.00  0.00           O  
ATOM   2436  CB  LEU A 496      10.168  16.168 -11.777  1.00  0.00           C  
ATOM   2437  CG  LEU A 496      10.450  17.212 -12.860  1.00  0.00           C  
ATOM   2438  CD1 LEU A 496      10.727  16.517 -14.186  1.00  0.00           C  
ATOM   2439  CD2 LEU A 496       9.259  18.152 -12.985  1.00  0.00           C  
ATOM   2440  N   LYS A 498      10.635  14.711  -9.078  1.00  0.00           N  
ATOM   2441  CA  LYS A 498      10.396  13.577  -8.196  1.00  0.00           C  
ATOM   2442  C   LYS A 498       9.880  14.066  -6.843  1.00  0.00           C  
ATOM   2443  O   LYS A 498       8.980  13.465  -6.253  1.00  0.00           O  
ATOM   2444  CB  LYS A 498      11.688  12.773  -8.016  1.00  0.00           C  
ATOM   2445  CG  LYS A 498      11.531  11.507  -7.185  1.00  0.00           C  
ATOM   2446  CD  LYS A 498      12.867  10.780  -7.041  1.00  0.00           C  
ATOM   2447  CE  LYS A 498      12.760   9.592  -6.092  1.00  0.00           C  
ATOM   2448  NZ  LYS A 498      14.076   8.929  -5.865  1.00  0.00           N  
ATOM   2449  N   ALA A 499      10.444  15.170  -6.362  1.00  0.00           N  
ATOM   2450  CA  ALA A 499      10.036  15.736  -5.080  1.00  0.00           C  
ATOM   2451  C   ALA A 499       8.585  16.193  -5.150  1.00  0.00           C  
ATOM   2452  O   ALA A 499       7.833  16.049  -4.186  1.00  0.00           O  
ATOM   2453  CB  ALA A 499      10.941  16.909  -4.714  1.00  0.00           C  
ATOM   2454  N   ILE A 500       8.197  16.747  -6.296  1.00  0.00           N  
ATOM   2455  CA  ILE A 500       6.827  17.214  -6.497  1.00  0.00           C  
ATOM   2456  C   ILE A 500       5.872  16.030  -6.422  1.00  0.00           C  
ATOM   2457  O   ILE A 500       4.837  16.092  -5.756  1.00  0.00           O  
ATOM   2458  CB  ILE A 500       6.658  17.894  -7.874  1.00  0.00           C  
ATOM   2459  CG1 ILE A 500       7.561  19.126  -7.965  1.00  0.00           C  
ATOM   2460  CG2 ILE A 500       5.199  18.283  -8.088  1.00  0.00           C  
ATOM   2461  CD1 ILE A 500       7.253  20.194  -6.928  1.00  0.00           C  
ATOM   2462  N   ASP A 501       6.228  14.951  -7.112  1.00  0.00           N  
ATOM   2463  CA  ASP A 501       5.416  13.741  -7.127  1.00  0.00           C  
ATOM   2464  C   ASP A 501       5.252  13.175  -5.721  1.00  0.00           C  
ATOM   2465  O   ASP A 501       4.150  12.790  -5.315  1.00  0.00           O  
ATOM   2466  CB  ASP A 501       6.061  12.685  -8.026  1.00  0.00           C  
ATOM   2467  CG  ASP A 501       5.399  11.326  -7.895  1.00  0.00           C  
ATOM   2468  OD1 ASP A 501       4.196  11.213  -8.216  1.00  0.00           O  
ATOM   2469  OD2 ASP A 501       6.083  10.371  -7.467  1.00  0.00           O  
ATOM   2470  N   LEU A 502       6.354  13.117  -4.979  1.00  0.00           N  
ATOM   2471  CA  LEU A 502       6.307  12.598  -3.621  1.00  0.00           C  
ATOM   2472  C   LEU A 502       5.453  13.482  -2.720  1.00  0.00           C  
ATOM   2473  O   LEU A 502       4.740  12.980  -1.852  1.00  0.00           O  
ATOM   2474  CB  LEU A 502       7.725  12.461  -3.058  1.00  0.00           C  
ATOM   2475  CG  LEU A 502       8.536  11.323  -3.691  1.00  0.00           C  
ATOM   2476  CD1 LEU A 502       9.972  11.345  -3.189  1.00  0.00           C  
ATOM   2477  CD2 LEU A 502       7.877   9.995  -3.355  1.00  0.00           C  
ATOM   2478  N   PHE A 503       5.507  14.793  -2.928  1.00  0.00           N  
ATOM   2479  CA  PHE A 503       4.709  15.702  -2.109  1.00  0.00           C  
ATOM   2480  C   PHE A 503       3.227  15.358  -2.223  1.00  0.00           C  
ATOM   2481  O   PHE A 503       2.477  15.463  -1.250  1.00  0.00           O  
ATOM   2482  CB  PHE A 503       4.915  17.161  -2.536  1.00  0.00           C  
ATOM   2483  CG  PHE A 503       6.300  17.694  -2.271  1.00  0.00           C  
ATOM   2484  CD1 PHE A 503       7.110  17.133  -1.286  1.00  0.00           C  
ATOM   2485  CD2 PHE A 503       6.780  18.784  -2.988  1.00  0.00           C  
ATOM   2486  CE1 PHE A 503       8.379  17.652  -1.020  1.00  0.00           C  
ATOM   2487  CE2 PHE A 503       8.046  19.310  -2.728  1.00  0.00           C  
ATOM   2488  CZ  PHE A 503       8.845  18.741  -1.741  1.00  0.00           C  
ATOM   2489  N   LYS A 504       2.813  14.954  -3.420  1.00  0.00           N  
ATOM   2490  CA  LYS A 504       1.422  14.595  -3.677  1.00  0.00           C  
ATOM   2491  C   LYS A 504       1.142  13.177  -3.207  1.00  0.00           C  
ATOM   2492  O   LYS A 504       0.195  12.934  -2.460  1.00  0.00           O  
ATOM   2493  CB  LYS A 504       1.122  14.702  -5.171  1.00  0.00           C  
ATOM   2494  CG  LYS A 504       1.369  16.080  -5.746  1.00  0.00           C  
ATOM   2495  CD  LYS A 504       1.199  16.083  -7.255  1.00  0.00           C  
ATOM   2496  CE  LYS A 504       1.420  17.473  -7.824  1.00  0.00           C  
ATOM   2497  NZ  LYS A 504       1.337  17.474  -9.306  1.00  0.00           N  
ATOM   2498  N   GLU A 505       1.978  12.245  -3.651  1.00  0.00           N  
ATOM   2499  CA  GLU A 505       1.839  10.842  -3.288  1.00  0.00           C  
ATOM   2500  C   GLU A 505       1.680  10.680  -1.780  1.00  0.00           C  
ATOM   2501  O   GLU A 505       1.015   9.757  -1.313  1.00  0.00           O  
ATOM   2502  CB  GLU A 505       3.066  10.067  -3.771  1.00  0.00           C  
ATOM   2503  CG  GLU A 505       3.038   8.577  -3.483  1.00  0.00           C  
ATOM   2504  CD  GLU A 505       4.304   7.879  -3.952  1.00  0.00           C  
ATOM   2505  OE1 GLU A 505       4.625   7.976  -5.157  1.00  0.00           O  
ATOM   2506  OE2 GLU A 505       4.979   7.238  -3.118  1.00  0.00           O  
ATOM   2507  N   LYS A 506       2.290  11.587  -1.023  1.00  0.00           N  
ATOM   2508  CA  LYS A 506       2.218  11.544   0.433  1.00  0.00           C  
ATOM   2509  C   LYS A 506       1.166  12.505   0.980  1.00  0.00           C  
ATOM   2510  O   LYS A 506       0.872  12.500   2.175  1.00  0.00           O  
ATOM   2511  CB  LYS A 506       3.586  11.884   1.034  1.00  0.00           C  
ATOM   2512  CG  LYS A 506       4.693  10.912   0.651  1.00  0.00           C  
ATOM   2513  CD  LYS A 506       4.390   9.505   1.150  1.00  0.00           C  
ATOM   2514  CE  LYS A 506       5.450   8.512   0.696  1.00  0.00           C  
ATOM   2515  NZ  LYS A 506       5.126   7.120   1.124  1.00  0.00           N  
ATOM   2516  N   GLY A 507       0.599  13.328   0.103  1.00  0.00           N  
ATOM   2517  CA  GLY A 507      -0.408  14.281   0.532  1.00  0.00           C  
ATOM   2518  C   GLY A 507       0.158  15.268   1.534  1.00  0.00           C  
ATOM   2519  O   GLY A 507      -0.444  15.534   2.574  1.00  0.00           O  
ATOM   2520  N   LEU A 508       1.324  15.817   1.214  1.00  0.00           N  
ATOM   2521  CA  LEU A 508       1.988  16.773   2.091  1.00  0.00           C  
ATOM   2522  C   LEU A 508       1.616  18.209   1.743  1.00  0.00           C  
ATOM   2523  O   LEU A 508       1.393  19.033   2.630  1.00  0.00           O  
ATOM   2524  CB  LEU A 508       3.505  16.604   1.985  1.00  0.00           C  
ATOM   2525  CG  LEU A 508       4.050  15.186   2.172  1.00  0.00           C  
ATOM   2526  CD1 LEU A 508       5.555  15.175   1.934  1.00  0.00           C  
ATOM   2527  CD2 LEU A 508       3.723  14.693   3.567  1.00  0.00           C  
ATOM   2528  N   THR A 509       1.550  18.504   0.448  1.00  0.00           N  
ATOM   2529  CA  THR A 509       1.230  19.848  -0.018  1.00  0.00           C  
ATOM   2530  C   THR A 509      -0.261  20.118  -0.192  1.00  0.00           C  
ATOM   2531  O   THR A 509      -1.057  19.197  -0.370  1.00  0.00           O  
ATOM   2532  CB  THR A 509       1.931  20.151  -1.365  1.00  0.00           C  
ATOM   2533  OG1 THR A 509       1.620  19.123  -2.313  1.00  0.00           O  
ATOM   2534  CG2 THR A 509       3.436  20.222  -1.182  1.00  0.00           C  
ATOM   2535  N   HIS A 510      -0.619  21.398  -0.126  1.00  0.00           N  
ATOM   2536  CA  HIS A 510      -1.996  21.851  -0.299  1.00  0.00           C  
ATOM   2537  C   HIS A 510      -1.926  23.291  -0.805  1.00  0.00           C  
ATOM   2538  O   HIS A 510      -1.085  24.072  -0.358  1.00  0.00           O  
ATOM   2539  CB  HIS A 510      -2.774  21.764   1.024  1.00  0.00           C  
ATOM   2540  CG  HIS A 510      -2.587  22.942   1.929  1.00  0.00           C  
ATOM   2541  ND1 HIS A 510      -3.031  24.206   1.607  1.00  0.00           N  
ATOM   2542  CD2 HIS A 510      -2.034  23.041   3.161  1.00  0.00           C  
ATOM   2543  CE1 HIS A 510      -2.762  25.033   2.602  1.00  0.00           C  
ATOM   2544  NE2 HIS A 510      -2.157  24.350   3.558  1.00  0.00           N  
ATOM   2545  N   GLU A 511      -2.803  23.634  -1.744  1.00  0.00           N  
ATOM   2546  CA  GLU A 511      -2.824  24.968  -2.344  1.00  0.00           C  
ATOM   2547  C   GLU A 511      -3.455  26.038  -1.454  1.00  0.00           C  
ATOM   2548  O   GLU A 511      -4.380  25.760  -0.691  1.00  0.00           O  
ATOM   2549  CB  GLU A 511      -3.558  24.903  -3.689  1.00  0.00           C  
ATOM   2550  CG  GLU A 511      -3.385  26.122  -4.590  1.00  0.00           C  
ATOM   2551  CD  GLU A 511      -4.193  27.321  -4.137  1.00  0.00           C  
ATOM   2552  OE1 GLU A 511      -5.431  27.195  -4.012  1.00  0.00           O  
ATOM   2553  OE2 GLU A 511      -3.592  28.393  -3.913  1.00  0.00           O  
ATOM   2554  N   ASP A 512      -2.938  27.261  -1.560  1.00  0.00           N  
ATOM   2555  CA  ASP A 512      -3.441  28.394  -0.785  1.00  0.00           C  
ATOM   2556  C   ASP A 512      -2.837  29.721  -1.246  1.00  0.00           C  
ATOM   2557  O   ASP A 512      -1.625  29.830  -1.440  1.00  0.00           O  
ATOM   2558  CB  ASP A 512      -3.150  28.198   0.703  1.00  0.00           C  
ATOM   2559  CG  ASP A 512      -3.537  29.407   1.532  1.00  0.00           C  
ATOM   2560  OD1 ASP A 512      -4.714  29.821   1.467  1.00  0.00           O  
ATOM   2561  OD2 ASP A 512      -2.664  29.945   2.248  1.00  0.00           O  
ATOM   2562  N   LYS A 513      -3.693  30.727  -1.415  1.00  0.00           N  
ATOM   2563  CA  LYS A 513      -3.267  32.056  -1.851  1.00  0.00           C  
ATOM   2564  C   LYS A 513      -2.629  32.036  -3.238  1.00  0.00           C  
ATOM   2565  O   LYS A 513      -2.007  33.013  -3.655  1.00  0.00           O  
ATOM   2566  CB  LYS A 513      -2.273  32.654  -0.850  1.00  0.00           C  
ATOM   2567  CG  LYS A 513      -2.835  32.885   0.544  1.00  0.00           C  
ATOM   2568  CD  LYS A 513      -1.788  33.513   1.457  1.00  0.00           C  
ATOM   2569  CE  LYS A 513      -2.340  33.758   2.853  1.00  0.00           C  
ATOM   2570  NZ  LYS A 513      -1.325  34.371   3.756  1.00  0.00           N  
ATOM   2571  N   GLY A 833      -2.784  30.924  -3.950  1.00  0.00           N  
ATOM   2572  CA  GLY A 833      -2.210  30.813  -5.278  1.00  0.00           C  
ATOM   2573  C   GLY A 833      -0.831  30.179  -5.260  1.00  0.00           C  
ATOM   2574  O   GLY A 833      -0.158  30.097  -6.289  1.00  0.00           O  
ATOM   2575  N   ALA A 834      -0.408  29.731  -4.082  1.00  0.00           N  
ATOM   2576  CA  ALA A 834       0.894  29.095  -3.922  1.00  0.00           C  
ATOM   2577  C   ALA A 834       0.728  27.780  -3.169  1.00  0.00           C  
ATOM   2578  O   ALA A 834      -0.246  27.593  -2.442  1.00  0.00           O  
ATOM   2579  CB  ALA A 834       1.837  30.020  -3.165  1.00  0.00           C  
ATOM   2580  N   VAL A 835       1.676  26.867  -3.345  1.00  0.00           N  
ATOM   2581  CA  VAL A 835       1.603  25.581  -2.667  1.00  0.00           C  
ATOM   2582  C   VAL A 835       2.560  25.519  -1.482  1.00  0.00           C  
ATOM   2583  O   VAL A 835       3.726  25.908  -1.581  1.00  0.00           O  
ATOM   2584  CB  VAL A 835       1.910  24.418  -3.639  1.00  0.00           C  
ATOM   2585  CG1 VAL A 835       3.246  24.634  -4.303  1.00  0.00           C  
ATOM   2586  CG2 VAL A 835       1.897  23.097  -2.890  1.00  0.00           C  
ATOM   2587  N   LEU A 836       2.051  25.030  -0.356  1.00  0.00           N  
ATOM   2588  CA  LEU A 836       2.845  24.917   0.857  1.00  0.00           C  
ATOM   2589  C   LEU A 836       2.586  23.595   1.569  1.00  0.00           C  
ATOM   2590  O   LEU A 836       1.643  22.872   1.238  1.00  0.00           O  
ATOM   2591  CB  LEU A 836       2.534  26.089   1.796  1.00  0.00           C  
ATOM   2592  CG  LEU A 836       1.089  26.309   2.256  1.00  0.00           C  
ATOM   2593  CD1 LEU A 836       0.671  25.214   3.224  1.00  0.00           C  
ATOM   2594  CD2 LEU A 836       0.981  27.667   2.932  1.00  0.00           C  
ATOM   2595  N   ILE A 837       3.428  23.284   2.548  1.00  0.00           N  
ATOM   2596  CA  ILE A 837       3.289  22.052   3.309  1.00  0.00           C  
ATOM   2597  C   ILE A 837       2.996  22.339   4.773  1.00  0.00           C  
ATOM   2598  O   ILE A 837       3.762  23.029   5.447  1.00  0.00           O  
ATOM   2599  CB  ILE A 837       4.568  21.190   3.226  1.00  0.00           C  
ATOM   2600  CG1 ILE A 837       4.814  20.762   1.778  1.00  0.00           C  
ATOM   2601  CG2 ILE A 837       4.436  19.969   4.132  1.00  0.00           C  
ATOM   2602  CD1 ILE A 837       6.037  19.886   1.590  1.00  0.00           C  
ATOM   2603  N   ASP A 838       1.879  21.807   5.254  1.00  0.00           N  
ATOM   2604  CA  ASP A 838       1.477  21.976   6.643  1.00  0.00           C  
ATOM   2605  C   ASP A 838       2.173  20.893   7.459  1.00  0.00           C  
ATOM   2606  O   ASP A 838       1.736  19.742   7.485  1.00  0.00           O  
ATOM   2607  CB  ASP A 838      -0.042  21.835   6.772  1.00  0.00           C  
ATOM   2608  CG  ASP A 838      -0.530  22.026   8.196  1.00  0.00           C  
ATOM   2609  OD1 ASP A 838      -0.062  21.291   9.092  1.00  0.00           O  
ATOM   2610  OD2 ASP A 838      -1.388  22.908   8.418  1.00  0.00           O  
ATOM   2611  N   LEU A 839       3.264  21.270   8.118  1.00  0.00           N  
ATOM   2612  CA  LEU A 839       4.035  20.334   8.926  1.00  0.00           C  
ATOM   2613  C   LEU A 839       3.486  20.232  10.342  1.00  0.00           C  
ATOM   2614  O   LEU A 839       3.979  19.450  11.151  1.00  0.00           O  
ATOM   2615  CB  LEU A 839       5.500  20.775   8.966  1.00  0.00           C  
ATOM   2616  CG  LEU A 839       6.190  20.820   7.600  1.00  0.00           C  
ATOM   2617  CD1 LEU A 839       7.520  21.548   7.697  1.00  0.00           C  
ATOM   2618  CD2 LEU A 839       6.380  19.402   7.094  1.00  0.00           C  
ATOM   2619  N   THR A1091       2.459  21.025  10.630  1.00  0.00           N  
ATOM   2620  CA  THR A1091       1.832  21.038  11.949  1.00  0.00           C  
ATOM   2621  C   THR A1091       1.370  19.649  12.380  1.00  0.00           C  
ATOM   2622  O   THR A1091       1.388  19.319  13.566  1.00  0.00           O  
ATOM   2623  CB  THR A1091       0.620  21.996  11.968  1.00  0.00           C  
ATOM   2624  OG1 THR A1091       1.070  23.339  11.752  1.00  0.00           O  
ATOM   2625  CG2 THR A1091      -0.108  21.918  13.300  1.00  0.00           C  
ATOM   2626  N   LYS A1093       0.960  18.840  11.409  1.00  0.00           N  
ATOM   2627  CA  LYS A1093       0.490  17.486  11.679  1.00  0.00           C  
ATOM   2628  C   LYS A1093       1.582  16.646  12.331  1.00  0.00           C  
ATOM   2629  O   LYS A1093       1.314  15.820  13.206  1.00  0.00           O  
ATOM   2630  CB  LYS A1093       0.055  16.814  10.372  1.00  0.00           C  
ATOM   2631  CG  LYS A1093      -0.973  17.599   9.570  1.00  0.00           C  
ATOM   2632  CD  LYS A1093      -1.339  16.871   8.283  1.00  0.00           C  
ATOM   2633  CE  LYS A1093      -2.376  17.647   7.479  1.00  0.00           C  
ATOM   2634  NZ  LYS A1093      -2.780  16.933   6.231  1.00  0.00           N  
ATOM   2635  N   PHE A1098       2.817  16.872  11.898  1.00  0.00           N  
ATOM   2636  CA  PHE A1098       3.968  16.131  12.399  1.00  0.00           C  
ATOM   2637  C   PHE A1098       4.596  16.793  13.618  1.00  0.00           C  
ATOM   2638  O   PHE A1098       4.959  16.121  14.585  1.00  0.00           O  
ATOM   2639  CB  PHE A1098       4.992  16.001  11.276  1.00  0.00           C  
ATOM   2640  CG  PHE A1098       4.382  15.618   9.962  1.00  0.00           C  
ATOM   2641  CD1 PHE A1098       3.827  14.356   9.781  1.00  0.00           C  
ATOM   2642  CD2 PHE A1098       4.318  16.534   8.918  1.00  0.00           C  
ATOM   2643  CE1 PHE A1098       3.215  14.011   8.581  1.00  0.00           C  
ATOM   2644  CE2 PHE A1098       3.709  16.199   7.714  1.00  0.00           C  
ATOM   2645  CZ  PHE A1098       3.155  14.935   7.545  1.00  0.00           C  
ATOM   2646  N   ASN A1099       4.728  18.114  13.565  1.00  0.00           N  
ATOM   2647  CA  ASN A1099       5.297  18.866  14.673  1.00  0.00           C  
ATOM   2648  C   ASN A1099       4.674  20.255  14.712  1.00  0.00           C  
ATOM   2649  O   ASN A1099       4.708  20.992  13.727  1.00  0.00           O  
ATOM   2650  CB  ASN A1099       6.815  18.985  14.523  1.00  0.00           C  
ATOM   2651  CG  ASN A1099       7.469  19.624  15.734  1.00  0.00           C  
ATOM   2652  OD1 ASN A1099       7.102  20.724  16.145  1.00  0.00           O  
ATOM   2653  ND2 ASN A1099       8.447  18.935  16.311  1.00  0.00           N  
ATOM   2654  N   LYS A1100       4.102  20.598  15.859  1.00  0.00           N  
ATOM   2655  CA  LYS A1100       3.458  21.890  16.053  1.00  0.00           C  
ATOM   2656  C   LYS A1100       4.397  23.037  15.692  1.00  0.00           C  
ATOM   2657  O   LYS A1100       4.027  23.949  14.951  1.00  0.00           O  
ATOM   2658  CB  LYS A1100       3.011  22.034  17.513  1.00  0.00           C  
ATOM   2659  CG  LYS A1100       2.100  20.914  18.013  1.00  0.00           C  
ATOM   2660  CD  LYS A1100       2.817  19.566  18.038  1.00  0.00           C  
ATOM   2661  CE  LYS A1100       1.857  18.424  18.334  1.00  0.00           C  
ATOM   2662  NZ  LYS A1100       2.520  17.094  18.208  1.00  0.00           N  
ATOM   2663  N   LYS A1101       5.616  22.977  16.219  1.00  0.00           N  
ATOM   2664  CA  LYS A1101       6.627  24.002  15.984  1.00  0.00           C  
ATOM   2665  C   LYS A1101       6.955  24.291  14.519  1.00  0.00           C  
ATOM   2666  O   LYS A1101       7.142  25.446  14.136  1.00  0.00           O  
ATOM   2667  CB  LYS A1101       7.926  23.633  16.706  1.00  0.00           C  
ATOM   2668  CG  LYS A1101       7.985  24.012  18.176  1.00  0.00           C  
ATOM   2669  CD  LYS A1101       7.216  23.065  19.071  1.00  0.00           C  
ATOM   2670  CE  LYS A1101       7.467  23.421  20.532  1.00  0.00           C  
ATOM   2671  NZ  LYS A1101       6.860  22.458  21.488  1.00  0.00           N  
ATOM   2672  N   LEU A1102       7.032  23.246  13.702  1.00  0.00           N  
ATOM   2673  CA  LEU A1102       7.380  23.409  12.294  1.00  0.00           C  
ATOM   2674  C   LEU A1102       6.458  24.315  11.476  1.00  0.00           C  
ATOM   2675  O   LEU A1102       6.897  24.940  10.510  1.00  0.00           O  
ATOM   2676  CB  LEU A1102       7.492  22.034  11.634  1.00  0.00           C  
ATOM   2677  CG  LEU A1102       8.506  21.089  12.291  1.00  0.00           C  
ATOM   2678  CD1 LEU A1102       8.551  19.779  11.530  1.00  0.00           C  
ATOM   2679  CD2 LEU A1102       9.883  21.732  12.315  1.00  0.00           C  
ATOM   2680  N   GLY A1103       5.186  24.386  11.858  1.00  0.00           N  
ATOM   2681  CA  GLY A1103       4.240  25.230  11.143  1.00  0.00           C  
ATOM   2682  C   GLY A1103       4.073  24.930   9.660  1.00  0.00           C  
ATOM   2683  O   GLY A1103       4.223  23.789   9.223  1.00  0.00           O  
ATOM   2684  N   LYS A1104       3.752  25.963   8.886  1.00  0.00           N  
ATOM   2685  CA  LYS A1104       3.561  25.824   7.446  1.00  0.00           C  
ATOM   2686  C   LYS A1104       4.733  26.399   6.661  1.00  0.00           C  
ATOM   2687  O   LYS A1104       5.290  27.432   7.029  1.00  0.00           O  
ATOM   2688  CB  LYS A1104       2.275  26.528   7.001  1.00  0.00           C  
ATOM   2689  CG  LYS A1104       0.988  25.804   7.357  1.00  0.00           C  
ATOM   2690  CD  LYS A1104      -0.194  26.417   6.611  1.00  0.00           C  
ATOM   2691  CE  LYS A1104      -1.471  25.614   6.825  1.00  0.00           C  
ATOM   2692  NZ  LYS A1104      -2.603  26.110   5.987  1.00  0.00           N  
ATOM   2693  N   ALA A1105       5.092  25.732   5.570  1.00  0.00           N  
ATOM   2694  CA  ALA A1105       6.201  26.176   4.734  1.00  0.00           C  
ATOM   2695  C   ALA A1105       5.826  26.179   3.258  1.00  0.00           C  
ATOM   2696  O   ALA A1105       5.321  25.185   2.737  1.00  0.00           O  
ATOM   2697  CB  ALA A1105       7.409  25.278   4.958  1.00  0.00           C  
ATOM   2698  N   ILE A1106       6.083  27.302   2.593  1.00  0.00           N  
ATOM   2699  CA  ILE A1106       5.795  27.453   1.168  1.00  0.00           C  
ATOM   2700  C   ILE A1106       6.839  26.708   0.339  1.00  0.00           C  
ATOM   2701  O   ILE A1106       8.036  26.824   0.598  1.00  0.00           O  
ATOM   2702  CB  ILE A1106       5.828  28.940   0.745  1.00  0.00           C  
ATOM   2703  CG1 ILE A1106       4.749  29.723   1.493  1.00  0.00           C  
ATOM   2704  CG2 ILE A1106       5.644  29.062  -0.757  1.00  0.00           C  
ATOM   2705  CD1 ILE A1106       3.333  29.329   1.137  1.00  0.00           C  
ATOM   2706  N   VAL A1107       6.387  25.954  -0.660  1.00  0.00           N  
ATOM   2707  CA  VAL A1107       7.300  25.208  -1.519  1.00  0.00           C  
ATOM   2708  C   VAL A1107       7.321  25.713  -2.962  1.00  0.00           C  
ATOM   2709  O   VAL A1107       8.160  25.296  -3.758  1.00  0.00           O  
ATOM   2710  CB  VAL A1107       6.967  23.699  -1.517  1.00  0.00           C  
ATOM   2711  CG1 VAL A1107       7.290  23.105  -0.155  1.00  0.00           C  
ATOM   2712  CG2 VAL A1107       5.502  23.483  -1.855  1.00  0.00           C  
ATOM   2713  N   GLN A1179       6.397  26.606  -3.301  1.00  0.00           N  
ATOM   2714  CA  GLN A1179       6.349  27.168  -4.649  1.00  0.00           C  
ATOM   2715  C   GLN A1179       5.626  28.511  -4.660  1.00  0.00           C  
ATOM   2716  O   GLN A1179       4.454  28.600  -4.294  1.00  0.00           O  
ATOM   2717  CB  GLN A1179       5.655  26.207  -5.618  1.00  0.00           C  
ATOM   2718  CG  GLN A1179       5.620  26.709  -7.056  1.00  0.00           C  
ATOM   2719  CD  GLN A1179       4.852  25.785  -7.985  1.00  0.00           C  
ATOM   2720  OE1 GLN A1179       3.651  25.569  -7.813  1.00  0.00           O  
ATOM   2721  NE2 GLN A1179       5.543  25.237  -8.976  1.00  0.00           N  
ATOM   2722  N   LYS A1192       6.335  29.552  -5.085  1.00  0.00           N  
ATOM   2723  CA  LYS A1192       5.768  30.893  -5.144  1.00  0.00           C  
ATOM   2724  C   LYS A1192       4.643  30.956  -6.178  1.00  0.00           C  
ATOM   2725  O   LYS A1192       4.631  30.188  -7.140  1.00  0.00           O  
ATOM   2726  CB  LYS A1192       6.863  31.908  -5.489  1.00  0.00           C  
ATOM   2727  CG  LYS A1192       6.388  33.353  -5.512  1.00  0.00           C  
ATOM   2728  CD  LYS A1192       7.548  34.330  -5.650  1.00  0.00           C  
ATOM   2729  CE  LYS A1192       7.047  35.767  -5.670  1.00  0.00           C  
ATOM   2730  NZ  LYS A1192       8.151  36.754  -5.817  1.00  0.00           N  
ATOM   2731  N   SER A1193       3.699  31.869  -5.968  1.00  0.00           N  
ATOM   2732  CA  SER A1193       2.566  32.032  -6.872  1.00  0.00           C  
ATOM   2733  C   SER A1193       2.964  32.004  -8.346  1.00  0.00           C  
ATOM   2734  O   SER A1193       2.259  31.424  -9.172  1.00  0.00           O  
ATOM   2735  CB  SER A1193       1.835  33.340  -6.564  1.00  0.00           C  
ATOM   2736  OG  SER A1193       1.260  33.303  -5.270  1.00  0.00           O  
ATOM   2737  N   ASP A1194       4.091  32.625  -8.680  1.00  0.00           N  
ATOM   2738  CA  ASP A1194       4.549  32.647 -10.065  1.00  0.00           C  
ATOM   2739  C   ASP A1194       5.182  31.319 -10.486  1.00  0.00           C  
ATOM   2740  O   ASP A1194       5.846  31.237 -11.523  1.00  0.00           O  
ATOM   2741  CB  ASP A1194       5.539  33.799 -10.283  1.00  0.00           C  
ATOM   2742  CG  ASP A1194       6.726  33.739  -9.342  1.00  0.00           C  
ATOM   2743  OD1 ASP A1194       7.423  32.704  -9.331  1.00  0.00           O  
ATOM   2744  OD2 ASP A1194       6.965  34.729  -8.617  1.00  0.00           O  
ATOM   2745  N   GLY A1195       4.974  30.285  -9.672  1.00  0.00           N  
ATOM   2746  CA  GLY A1195       5.500  28.963  -9.971  1.00  0.00           C  
ATOM   2747  C   GLY A1195       6.984  28.713  -9.743  1.00  0.00           C  
ATOM   2748  O   GLY A1195       7.475  27.622 -10.033  1.00  0.00           O  
ATOM   2749  N   THR A1196       7.706  29.702  -9.226  1.00  0.00           N  
ATOM   2750  CA  THR A1196       9.138  29.536  -8.985  1.00  0.00           C  
ATOM   2751  C   THR A1196       9.446  28.777  -7.697  1.00  0.00           C  
ATOM   2752  O   THR A1196       8.621  28.710  -6.783  1.00  0.00           O  
ATOM   2753  CB  THR A1196       9.862  30.891  -8.917  1.00  0.00           C  
ATOM   2754  OG1 THR A1196       9.243  31.712  -7.920  1.00  0.00           O  
ATOM   2755  CG2 THR A1196       9.816  31.588 -10.267  1.00  0.00           C  
ATOM   2756  N   THR A1198      10.647  28.212  -7.640  1.00  0.00           N  
ATOM   2757  CA  THR A1198      11.095  27.456  -6.477  1.00  0.00           C  
ATOM   2758  C   THR A1198      11.667  28.397  -5.426  1.00  0.00           C  
ATOM   2759  O   THR A1198      12.058  29.523  -5.733  1.00  0.00           O  
ATOM   2760  CB  THR A1198      12.193  26.440  -6.857  1.00  0.00           C  
ATOM   2761  OG1 THR A1198      13.370  27.142  -7.286  1.00  0.00           O  
ATOM   2762  CG2 THR A1198      11.709  25.529  -7.977  1.00  0.00           C  
ATOM   2763  N   LEU A1199      11.715  27.925  -4.185  1.00  0.00           N  
ATOM   2764  CA  LEU A1199      12.246  28.714  -3.081  1.00  0.00           C  
ATOM   2765  C   LEU A1199      13.460  28.042  -2.452  1.00  0.00           C  
ATOM   2766  O   LEU A1199      13.828  26.922  -2.811  1.00  0.00           O  
ATOM   2767  CB  LEU A1199      11.172  28.917  -2.009  1.00  0.00           C  
ATOM   2768  CG  LEU A1199      10.023  29.868  -2.346  1.00  0.00           C  
ATOM   2769  CD1 LEU A1199       8.976  29.832  -1.240  1.00  0.00           C  
ATOM   2770  CD2 LEU A1199      10.571  31.275  -2.519  1.00  0.00           C  
ATOM   2771  N   TYR A1200      14.076  28.748  -1.511  1.00  0.00           N  
ATOM   2772  CA  TYR A1200      15.245  28.265  -0.791  1.00  0.00           C  
ATOM   2773  C   TYR A1200      14.987  26.854  -0.256  1.00  0.00           C  
ATOM   2774  O   TYR A1200      15.775  25.938  -0.483  1.00  0.00           O  
ATOM   2775  CB  TYR A1200      15.548  29.240   0.357  1.00  0.00           C  
ATOM   2776  CG  TYR A1200      16.800  28.966   1.158  1.00  0.00           C  
ATOM   2777  CD1 TYR A1200      18.024  28.735   0.530  1.00  0.00           C  
ATOM   2778  CD2 TYR A1200      16.770  28.993   2.554  1.00  0.00           C  
ATOM   2779  CE1 TYR A1200      19.193  28.541   1.277  1.00  0.00           C  
ATOM   2780  CE2 TYR A1200      17.929  28.800   3.309  1.00  0.00           C  
ATOM   2781  CZ  TYR A1200      19.134  28.576   2.665  1.00  0.00           C  
ATOM   2782  OH  TYR A1200      20.277  28.388   3.409  1.00  0.00           O  
ATOM   2783  N   LEU A1201      13.868  26.687   0.440  1.00  0.00           N  
ATOM   2784  CA  LEU A1201      13.489  25.401   1.020  1.00  0.00           C  
ATOM   2785  C   LEU A1201      13.267  24.305  -0.027  1.00  0.00           C  
ATOM   2786  O   LEU A1201      13.727  23.172   0.138  1.00  0.00           O  
ATOM   2787  CB  LEU A1201      12.215  25.566   1.850  1.00  0.00           C  
ATOM   2788  CG  LEU A1201      11.693  24.313   2.555  1.00  0.00           C  
ATOM   2789  CD1 LEU A1201      12.590  23.983   3.739  1.00  0.00           C  
ATOM   2790  CD2 LEU A1201      10.271  24.547   3.030  1.00  0.00           C  
ATOM   2791  N   THR A1202      12.554  24.637  -1.097  1.00  0.00           N  
ATOM   2792  CA  THR A1202      12.274  23.661  -2.145  1.00  0.00           C  
ATOM   2793  C   THR A1202      13.575  23.145  -2.753  1.00  0.00           C  
ATOM   2794  O   THR A1202      13.716  21.956  -3.028  1.00  0.00           O  
ATOM   2795  CB  THR A1202      11.417  24.278  -3.273  1.00  0.00           C  
ATOM   2796  OG1 THR A1202      12.265  24.702  -4.347  1.00  0.00           O  
ATOM   2797  CG2 THR A1202      10.653  25.484  -2.751  1.00  0.00           C  
ATOM   2798  N   ARG A1203      14.529  24.049  -2.951  1.00  0.00           N  
ATOM   2799  CA  ARG A1203      15.814  23.683  -3.530  1.00  0.00           C  
ATOM   2800  C   ARG A1203      16.662  22.806  -2.601  1.00  0.00           C  
ATOM   2801  O   ARG A1203      17.423  21.950  -3.066  1.00  0.00           O  
ATOM   2802  CB  ARG A1203      16.587  24.946  -3.917  1.00  0.00           C  
ATOM   2803  CG  ARG A1203      15.906  25.767  -5.008  1.00  0.00           C  
ATOM   2804  CD  ARG A1203      16.847  26.803  -5.602  1.00  0.00           C  
ATOM   2805  NE  ARG A1203      17.133  27.904  -4.687  1.00  0.00           N  
ATOM   2806  CZ  ARG A1203      16.385  28.996  -4.569  1.00  0.00           C  
ATOM   2807  NH1 ARG A1203      15.295  29.141  -5.310  1.00  0.00           N  
ATOM   2808  NH2 ARG A1203      16.732  29.949  -3.717  1.00  0.00           N  
ATOM   2809  N   ASP A1204      16.535  23.016  -1.292  1.00  0.00           N  
ATOM   2810  CA  ASP A1204      17.294  22.219  -0.339  1.00  0.00           C  
ATOM   2811  C   ASP A1204      16.820  20.769  -0.390  1.00  0.00           C  
ATOM   2812  O   ASP A1204      17.627  19.843  -0.335  1.00  0.00           O  
ATOM   2813  CB  ASP A1204      17.146  22.778   1.085  1.00  0.00           C  
ATOM   2814  CG  ASP A1204      18.409  23.494   1.569  1.00  0.00           C  
ATOM   2815  OD1 ASP A1204      19.507  22.895   1.489  1.00  0.00           O  
ATOM   2816  OD2 ASP A1204      18.306  24.650   2.033  1.00  0.00           O  
ATOM   2817  N   VAL A1205      15.510  20.572  -0.507  1.00  0.00           N  
ATOM   2818  CA  VAL A1205      14.960  19.219  -0.574  1.00  0.00           C  
ATOM   2819  C   VAL A1205      15.491  18.471  -1.790  1.00  0.00           C  
ATOM   2820  O   VAL A1205      15.874  17.301  -1.694  1.00  0.00           O  
ATOM   2821  CB  VAL A1205      13.423  19.240  -0.642  1.00  0.00           C  
ATOM   2822  CG1 VAL A1205      12.899  17.857  -1.007  1.00  0.00           C  
ATOM   2823  CG2 VAL A1205      12.855  19.676   0.699  1.00  0.00           C  
ATOM   2824  N   GLY A1206      15.514  19.153  -2.932  1.00  0.00           N  
ATOM   2825  CA  GLY A1206      16.001  18.538  -4.151  1.00  0.00           C  
ATOM   2826  C   GLY A1206      17.497  18.298  -4.132  1.00  0.00           C  
ATOM   2827  O   GLY A1206      17.983  17.338  -4.728  1.00  0.00           O  
ATOM   2828  N   ALA A1207      18.233  19.172  -3.451  1.00  0.00           N  
ATOM   2829  CA  ALA A1207      19.686  19.037  -3.361  1.00  0.00           C  
ATOM   2830  C   ALA A1207      20.048  17.815  -2.523  1.00  0.00           C  
ATOM   2831  O   ALA A1207      20.963  17.062  -2.862  1.00  0.00           O  
ATOM   2832  CB  ALA A1207      20.286  20.291  -2.747  1.00  0.00           C  
ATOM   2833  N   ALA A1208      19.327  17.630  -1.423  1.00  0.00           N  
ATOM   2834  CA  ALA A1208      19.559  16.498  -0.536  1.00  0.00           C  
ATOM   2835  C   ALA A1208      19.371  15.209  -1.329  1.00  0.00           C  
ATOM   2836  O   ALA A1208      20.109  14.234  -1.149  1.00  0.00           O  
ATOM   2837  CB  ALA A1208      18.579  16.542   0.629  1.00  0.00           C  
ATOM   2838  N   MET A1209      18.377  15.218  -2.213  1.00  0.00           N  
ATOM   2839  CA  MET A1209      18.075  14.060  -3.047  1.00  0.00           C  
ATOM   2840  C   MET A1209      19.199  13.774  -4.041  1.00  0.00           C  
ATOM   2841  O   MET A1209      19.572  12.618  -4.240  1.00  0.00           O  
ATOM   2842  CB  MET A1209      16.748  14.283  -3.785  1.00  0.00           C  
ATOM   2843  CG  MET A1209      15.531  14.285  -2.863  1.00  0.00           C  
ATOM   2844  SD  MET A1209      14.003  14.868  -3.647  1.00  0.00           S  
ATOM   2845  CE  MET A1209      13.633  13.484  -4.749  1.00  0.00           C  
ATOM   2846  N   ASP A1210      19.746  14.821  -4.656  1.00  0.00           N  
ATOM   2847  CA  ASP A1210      20.838  14.646  -5.615  1.00  0.00           C  
ATOM   2848  C   ASP A1210      22.086  14.112  -4.927  1.00  0.00           C  
ATOM   2849  O   ASP A1210      22.762  13.215  -5.436  1.00  0.00           O  
ATOM   2850  CB  ASP A1210      21.196  15.971  -6.303  1.00  0.00           C  
ATOM   2851  CG  ASP A1210      20.154  16.414  -7.312  1.00  0.00           C  
ATOM   2852  OD1 ASP A1210      19.634  15.555  -8.054  1.00  0.00           O  
ATOM   2853  OD2 ASP A1210      19.870  17.627  -7.375  1.00  0.00           O  
ATOM   2854  N   ARG A1211      22.393  14.676  -3.764  1.00  0.00           N  
ATOM   2855  CA  ARG A1211      23.570  14.266  -3.014  1.00  0.00           C  
ATOM   2856  C   ARG A1211      23.543  12.788  -2.663  1.00  0.00           C  
ATOM   2857  O   ARG A1211      24.556  12.102  -2.783  1.00  0.00           O  
ATOM   2858  CB  ARG A1211      23.693  15.105  -1.742  1.00  0.00           C  
ATOM   2859  CG  ARG A1211      23.863  16.580  -2.020  1.00  0.00           C  
ATOM   2860  CD  ARG A1211      23.861  17.389  -0.744  1.00  0.00           C  
ATOM   2861  NE  ARG A1211      23.873  18.819  -1.028  1.00  0.00           N  
ATOM   2862  CZ  ARG A1211      23.984  19.764  -0.102  1.00  0.00           C  
ATOM   2863  NH1 ARG A1211      24.095  19.434   1.183  1.00  0.00           N  
ATOM   2864  NH2 ARG A1211      23.983  21.039  -0.463  1.00  0.00           N  
ATOM   2865  N   TYR A1285      22.389  12.290  -2.229  1.00  0.00           N  
ATOM   2866  CA  TYR A1285      22.300  10.880  -1.870  1.00  0.00           C  
ATOM   2867  C   TYR A1285      22.462   9.995  -3.096  1.00  0.00           C  
ATOM   2868  O   TYR A1285      23.082   8.933  -3.030  1.00  0.00           O  
ATOM   2869  CB  TYR A1285      20.965  10.553  -1.207  1.00  0.00           C  
ATOM   2870  CG  TYR A1285      20.926   9.128  -0.702  1.00  0.00           C  
ATOM   2871  CD1 TYR A1285      21.731   8.731   0.367  1.00  0.00           C  
ATOM   2872  CD2 TYR A1285      20.129   8.164  -1.320  1.00  0.00           C  
ATOM   2873  CE1 TYR A1285      21.748   7.411   0.809  1.00  0.00           C  
ATOM   2874  CE2 TYR A1285      20.139   6.835  -0.888  1.00  0.00           C  
ATOM   2875  CZ  TYR A1285      20.953   6.469   0.178  1.00  0.00           C  
ATOM   2876  OH  TYR A1285      20.983   5.164   0.611  1.00  0.00           O  
ATOM   2877  N   GLU A1286      21.897  10.439  -4.213  1.00  0.00           N  
ATOM   2878  CA  GLU A1286      21.971   9.690  -5.461  1.00  0.00           C  
ATOM   2879  C   GLU A1286      23.405   9.616  -5.972  1.00  0.00           C  
ATOM   2880  O   GLU A1286      23.838   8.591  -6.495  1.00  0.00           O  
ATOM   2881  CB  GLU A1286      21.088  10.355  -6.519  1.00  0.00           C  
ATOM   2882  CG  GLU A1286      20.841   9.498  -7.742  1.00  0.00           C  
ATOM   2883  CD  GLU A1286      20.228   8.160  -7.381  1.00  0.00           C  
ATOM   2884  OE1 GLU A1286      19.194   8.152  -6.677  1.00  0.00           O  
ATOM   2885  OE2 GLU A1286      20.779   7.119  -7.798  1.00  0.00           O  
ATOM   2886  N   LYS A1287      24.142  10.707  -5.811  1.00  0.00           N  
ATOM   2887  CA  LYS A1287      25.520  10.759  -6.279  1.00  0.00           C  
ATOM   2888  C   LYS A1287      26.549  10.182  -5.310  1.00  0.00           C  
ATOM   2889  O   LYS A1287      27.572   9.646  -5.738  1.00  0.00           O  
ATOM   2890  CB  LYS A1287      25.904  12.203  -6.606  1.00  0.00           C  
ATOM   2891  CG  LYS A1287      27.359  12.372  -7.010  1.00  0.00           C  
ATOM   2892  CD  LYS A1287      27.706  13.830  -7.243  1.00  0.00           C  
ATOM   2893  CE  LYS A1287      29.168  13.989  -7.622  1.00  0.00           C  
ATOM   2894  NZ  LYS A1287      29.544  15.420  -7.783  1.00  0.00           N  
ATOM   2895  N   TYR A1288      26.283  10.280  -4.011  1.00  0.00           N  
ATOM   2896  CA  TYR A1288      27.238   9.797  -3.015  1.00  0.00           C  
ATOM   2897  C   TYR A1288      26.808   8.608  -2.164  1.00  0.00           C  
ATOM   2898  O   TYR A1288      27.655   7.841  -1.714  1.00  0.00           O  
ATOM   2899  CB  TYR A1288      27.628  10.951  -2.086  1.00  0.00           C  
ATOM   2900  CG  TYR A1288      28.285  12.111  -2.795  1.00  0.00           C  
ATOM   2901  CD1 TYR A1288      29.600  12.025  -3.243  1.00  0.00           C  
ATOM   2902  CD2 TYR A1288      27.583  13.291  -3.031  1.00  0.00           C  
ATOM   2903  CE1 TYR A1288      30.203  13.090  -3.911  1.00  0.00           C  
ATOM   2904  CE2 TYR A1288      28.173  14.359  -3.697  1.00  0.00           C  
ATOM   2905  CZ  TYR A1288      29.481  14.253  -4.134  1.00  0.00           C  
ATOM   2906  OH  TYR A1288      30.062  15.311  -4.794  1.00  0.00           O  
ATOM   2907  N   HIS A1289      25.507   8.450  -1.942  1.00  0.00           N  
ATOM   2908  CA  HIS A1289      25.011   7.353  -1.115  1.00  0.00           C  
ATOM   2909  C   HIS A1289      25.706   7.458   0.241  1.00  0.00           C  
ATOM   2910  O   HIS A1289      26.293   6.497   0.745  1.00  0.00           O  
ATOM   2911  CB  HIS A1289      25.318   6.005  -1.775  1.00  0.00           C  
ATOM   2912  CG  HIS A1289      24.629   5.812  -3.092  1.00  0.00           C  
ATOM   2913  ND1 HIS A1289      23.256   5.765  -3.213  1.00  0.00           N  
ATOM   2914  CD2 HIS A1289      25.122   5.681  -4.347  1.00  0.00           C  
ATOM   2915  CE1 HIS A1289      22.933   5.615  -4.486  1.00  0.00           C  
ATOM   2916  NE2 HIS A1289      24.047   5.562  -5.195  1.00  0.00           N  
ATOM   2917  N   PHE A1290      25.625   8.648   0.823  1.00  0.00           N  
ATOM   2918  CA  PHE A1290      26.253   8.936   2.102  1.00  0.00           C  
ATOM   2919  C   PHE A1290      25.650   8.168   3.269  1.00  0.00           C  
ATOM   2920  O   PHE A1290      24.482   7.788   3.243  1.00  0.00           O  
ATOM   2921  CB  PHE A1290      26.170  10.441   2.375  1.00  0.00           C  
ATOM   2922  CG  PHE A1290      24.763  10.977   2.404  1.00  0.00           C  
ATOM   2923  CD1 PHE A1290      23.921  10.714   3.481  1.00  0.00           C  
ATOM   2924  CD2 PHE A1290      24.278  11.744   1.349  1.00  0.00           C  
ATOM   2925  CE1 PHE A1290      22.617  11.208   3.509  1.00  0.00           C  
ATOM   2926  CE2 PHE A1290      22.977  12.243   1.366  1.00  0.00           C  
ATOM   2927  CZ  PHE A1290      22.145  11.975   2.447  1.00  0.00           C  
ATOM   2928  N   ASP A1291      26.464   7.943   4.294  1.00  0.00           N  
ATOM   2929  CA  ASP A1291      26.018   7.260   5.503  1.00  0.00           C  
ATOM   2930  C   ASP A1291      25.605   8.347   6.490  1.00  0.00           C  
ATOM   2931  O   ASP A1291      24.911   8.090   7.477  1.00  0.00           O  
ATOM   2932  CB  ASP A1291      27.158   6.423   6.086  1.00  0.00           C  
ATOM   2933  CG  ASP A1291      27.515   5.236   5.209  1.00  0.00           C  
ATOM   2934  OD1 ASP A1291      26.736   4.260   5.186  1.00  0.00           O  
ATOM   2935  OD2 ASP A1291      28.566   5.281   4.535  1.00  0.00           O  
ATOM   2936  N   LYS A1292      26.040   9.571   6.209  1.00  0.00           N  
ATOM   2937  CA  LYS A1292      25.721  10.713   7.056  1.00  0.00           C  
ATOM   2938  C   LYS A1292      25.956  12.019   6.310  1.00  0.00           C  
ATOM   2939  O   LYS A1292      26.861  12.119   5.481  1.00  0.00           O  
ATOM   2940  CB  LYS A1292      26.583  10.700   8.323  1.00  0.00           C  
ATOM   2941  CG  LYS A1292      26.418  11.943   9.197  1.00  0.00           C  
ATOM   2942  CD  LYS A1292      27.534  12.058  10.236  1.00  0.00           C  
ATOM   2943  CE  LYS A1292      27.099  11.585  11.613  1.00  0.00           C  
ATOM   2944  NZ  LYS A1292      26.131  12.527  12.239  1.00  0.00           N  
ATOM   2945  N   MET A1293      25.129  13.017   6.595  1.00  0.00           N  
ATOM   2946  CA  MET A1293      25.294  14.319   5.971  1.00  0.00           C  
ATOM   2947  C   MET A1293      25.118  15.404   7.019  1.00  0.00           C  
ATOM   2948  O   MET A1293      24.088  15.474   7.696  1.00  0.00           O  
ATOM   2949  CB  MET A1293      24.300  14.526   4.824  1.00  0.00           C  
ATOM   2950  CG  MET A1293      24.421  15.909   4.195  1.00  0.00           C  
ATOM   2951  SD  MET A1293      24.056  15.950   2.433  1.00  0.00           S  
ATOM   2952  CE  MET A1293      22.276  15.768   2.453  1.00  0.00           C  
ATOM   2953  N   ILE A1294      26.137  16.247   7.149  1.00  0.00           N  
ATOM   2954  CA  ILE A1294      26.117  17.321   8.132  1.00  0.00           C  
ATOM   2955  C   ILE A1294      26.037  18.699   7.491  1.00  0.00           C  
ATOM   2956  O   ILE A1294      26.879  19.054   6.664  1.00  0.00           O  
ATOM   2957  CB  ILE A1294      27.393  17.277   9.013  1.00  0.00           C  
ATOM   2958  CG1 ILE A1294      27.445  15.962   9.801  1.00  0.00           C  
ATOM   2959  CG2 ILE A1294      27.416  18.476   9.956  1.00  0.00           C  
ATOM   2960  CD1 ILE A1294      28.731  15.765  10.585  1.00  0.00           C  
ATOM   2961  N   TYR A1295      25.023  19.468   7.872  1.00  0.00           N  
ATOM   2962  CA  TYR A1295      24.869  20.829   7.369  1.00  0.00           C  
ATOM   2963  C   TYR A1295      25.330  21.770   8.477  1.00  0.00           C  
ATOM   2964  O   TYR A1295      24.758  21.769   9.567  1.00  0.00           O  
ATOM   2965  CB  TYR A1295      23.404  21.163   7.065  1.00  0.00           C  
ATOM   2966  CG  TYR A1295      22.771  20.400   5.928  1.00  0.00           C  
ATOM   2967  CD1 TYR A1295      22.387  19.069   6.083  1.00  0.00           C  
ATOM   2968  CD2 TYR A1295      22.507  21.027   4.705  1.00  0.00           C  
ATOM   2969  CE1 TYR A1295      21.750  18.384   5.060  1.00  0.00           C  
ATOM   2970  CE2 TYR A1295      21.868  20.345   3.670  1.00  0.00           C  
ATOM   2971  CZ  TYR A1295      21.492  19.026   3.857  1.00  0.00           C  
ATOM   2972  OH  TYR A1295      20.845  18.346   2.854  1.00  0.00           O  
ATOM   2973  N   VAL A1296      26.362  22.560   8.210  1.00  0.00           N  
ATOM   2974  CA  VAL A1296      26.847  23.516   9.203  1.00  0.00           C  
ATOM   2975  C   VAL A1296      26.194  24.846   8.843  1.00  0.00           C  
ATOM   2976  O   VAL A1296      26.659  25.571   7.957  1.00  0.00           O  
ATOM   2977  CB  VAL A1296      28.381  23.642   9.158  1.00  0.00           C  
ATOM   2978  CG1 VAL A1296      28.861  24.634  10.220  1.00  0.00           C  
ATOM   2979  CG2 VAL A1296      29.008  22.273   9.387  1.00  0.00           C  
ATOM   2980  N   ILE A1297      25.105  25.152   9.537  1.00  0.00           N  
ATOM   2981  CA  ILE A1297      24.343  26.358   9.269  1.00  0.00           C  
ATOM   2982  C   ILE A1297      23.996  27.096  10.552  1.00  0.00           C  
ATOM   2983  O   ILE A1297      23.782  26.478  11.591  1.00  0.00           O  
ATOM   2984  CB  ILE A1297      23.034  25.999   8.534  1.00  0.00           C  
ATOM   2985  CG1 ILE A1297      23.363  25.243   7.244  1.00  0.00           C  
ATOM   2986  CG2 ILE A1297      22.226  27.262   8.255  1.00  0.00           C  
ATOM   2987  CD1 ILE A1297      22.148  24.694   6.520  1.00  0.00           C  
ATOM   2988  N   ALA A1298      23.929  28.420  10.461  1.00  0.00           N  
ATOM   2989  CA  ALA A1298      23.612  29.261  11.607  1.00  0.00           C  
ATOM   2990  C   ALA A1298      22.264  28.914  12.230  1.00  0.00           C  
ATOM   2991  O   ALA A1298      21.321  28.531  11.536  1.00  0.00           O  
ATOM   2992  CB  ALA A1298      23.630  30.729  11.186  1.00  0.00           C  
ATOM   2993  N   SER A1299      22.178  29.056  13.546  1.00  0.00           N  
ATOM   2994  CA  SER A1299      20.949  28.764  14.271  1.00  0.00           C  
ATOM   2995  C   SER A1299      19.855  29.719  13.811  1.00  0.00           C  
ATOM   2996  O   SER A1299      18.667  29.493  14.048  1.00  0.00           O  
ATOM   2997  CB  SER A1299      21.181  28.923  15.772  1.00  0.00           C  
ATOM   2998  OG  SER A1299      21.639  30.232  16.060  1.00  0.00           O  
ATOM   2999  N   GLN A1300      20.268  30.799  13.160  1.00  0.00           N  
ATOM   3000  CA  GLN A1300      19.323  31.772  12.645  1.00  0.00           C  
ATOM   3001  C   GLN A1300      18.456  31.041  11.615  1.00  0.00           C  
ATOM   3002  O   GLN A1300      17.374  31.501  11.265  1.00  0.00           O  
ATOM   3003  CB  GLN A1300      20.078  32.942  12.004  1.00  0.00           C  
ATOM   3004  CG  GLN A1300      19.199  34.088  11.541  1.00  0.00           C  
ATOM   3005  CD  GLN A1300      19.997  35.336  11.186  1.00  0.00           C  
ATOM   3006  OE1 GLN A1300      20.967  35.274  10.429  1.00  0.00           O  
ATOM   3007  NE2 GLN A1300      19.582  36.479  11.727  1.00  0.00           N  
ATOM   3008  N   GLN A1301      18.936  29.886  11.156  1.00  0.00           N  
ATOM   3009  CA  GLN A1301      18.209  29.070  10.187  1.00  0.00           C  
ATOM   3010  C   GLN A1301      17.748  27.728  10.775  1.00  0.00           C  
ATOM   3011  O   GLN A1301      17.549  26.759  10.037  1.00  0.00           O  
ATOM   3012  CB  GLN A1301      19.074  28.828   8.935  1.00  0.00           C  
ATOM   3013  CG  GLN A1301      19.246  30.072   8.059  1.00  0.00           C  
ATOM   3014  CD  GLN A1301      20.015  29.814   6.762  1.00  0.00           C  
ATOM   3015  OE1 GLN A1301      19.814  28.797   6.090  1.00  0.00           O  
ATOM   3016  NE2 GLN A1301      20.886  30.752   6.396  1.00  0.00           N  
ATOM   3017  N   ASP A1302      17.573  27.677  12.096  1.00  0.00           N  
ATOM   3018  CA  ASP A1302      17.131  26.455  12.774  1.00  0.00           C  
ATOM   3019  C   ASP A1302      15.784  25.946  12.256  1.00  0.00           C  
ATOM   3020  O   ASP A1302      15.617  24.750  12.032  1.00  0.00           O  
ATOM   3021  CB  ASP A1302      17.008  26.665  14.297  1.00  0.00           C  
ATOM   3022  CG  ASP A1302      18.356  26.661  15.020  1.00  0.00           C  
ATOM   3023  OD1 ASP A1302      19.287  25.944  14.592  1.00  0.00           O  
ATOM   3024  OD2 ASP A1302      18.476  27.367  16.044  1.00  0.00           O  
ATOM   3025  N   LEU A1303      14.817  26.847  12.093  1.00  0.00           N  
ATOM   3026  CA  LEU A1303      13.493  26.456  11.603  1.00  0.00           C  
ATOM   3027  C   LEU A1303      13.580  25.905  10.185  1.00  0.00           C  
ATOM   3028  O   LEU A1303      13.026  24.846   9.882  1.00  0.00           O  
ATOM   3029  CB  LEU A1303      12.528  27.647  11.625  1.00  0.00           C  
ATOM   3030  CG  LEU A1303      11.117  27.347  11.098  1.00  0.00           C  
ATOM   3031  CD1 LEU A1303      10.462  26.290  11.965  1.00  0.00           C  
ATOM   3032  CD2 LEU A1303      10.279  28.613  11.091  1.00  0.00           C  
ATOM   3033  N   HIS A1304      14.272  26.636   9.318  1.00  0.00           N  
ATOM   3034  CA  HIS A1304      14.446  26.219   7.931  1.00  0.00           C  
ATOM   3035  C   HIS A1304      14.930  24.775   7.888  1.00  0.00           C  
ATOM   3036  O   HIS A1304      14.299  23.910   7.276  1.00  0.00           O  
ATOM   3037  CB  HIS A1304      15.471  27.119   7.233  1.00  0.00           C  
ATOM   3038  CG  HIS A1304      15.801  26.689   5.836  1.00  0.00           C  
ATOM   3039  ND1 HIS A1304      14.904  26.790   4.794  1.00  0.00           N  
ATOM   3040  CD2 HIS A1304      16.923  26.136   5.315  1.00  0.00           C  
ATOM   3041  CE1 HIS A1304      15.458  26.318   3.691  1.00  0.00           C  
ATOM   3042  NE2 HIS A1304      16.683  25.915   3.979  1.00  0.00           N  
ATOM   3043  N   ALA A1306      16.053  24.522   8.553  1.00  0.00           N  
ATOM   3044  CA  ALA A1306      16.641  23.191   8.593  1.00  0.00           C  
ATOM   3045  C   ALA A1306      15.693  22.153   9.179  1.00  0.00           C  
ATOM   3046  O   ALA A1306      15.626  21.026   8.697  1.00  0.00           O  
ATOM   3047  CB  ALA A1306      17.938  23.224   9.395  1.00  0.00           C  
ATOM   3048  N   ALA A1310      14.967  22.529  10.224  1.00  0.00           N  
ATOM   3049  CA  ALA A1310      14.037  21.607  10.868  1.00  0.00           C  
ATOM   3050  C   ALA A1310      12.869  21.271   9.945  1.00  0.00           C  
ATOM   3051  O   ALA A1310      12.314  20.176  10.004  1.00  0.00           O  
ATOM   3052  CB  ALA A1310      13.519  22.209  12.176  1.00  0.00           C  
ATOM   3053  N   GLN A1312      12.500  22.215   9.088  1.00  0.00           N  
ATOM   3054  CA  GLN A1312      11.399  21.987   8.165  1.00  0.00           C  
ATOM   3055  C   GLN A1312      11.770  21.082   6.989  1.00  0.00           C  
ATOM   3056  O   GLN A1312      11.047  20.130   6.698  1.00  0.00           O  
ATOM   3057  CB  GLN A1312      10.854  23.321   7.643  1.00  0.00           C  
ATOM   3058  CG  GLN A1312      10.196  24.172   8.717  1.00  0.00           C  
ATOM   3059  CD  GLN A1312       9.666  25.484   8.182  1.00  0.00           C  
ATOM   3060  OE1 GLN A1312      10.354  26.189   7.439  1.00  0.00           O  
ATOM   3061  NE2 GLN A1312       8.443  25.830   8.568  1.00  0.00           N  
ATOM   3062  N   PHE A1314      12.888  21.346   6.318  1.00  0.00           N  
ATOM   3063  CA  PHE A1314      13.233  20.501   5.182  1.00  0.00           C  
ATOM   3064  C   PHE A1314      13.755  19.124   5.582  1.00  0.00           C  
ATOM   3065  O   PHE A1314      13.812  18.214   4.755  1.00  0.00           O  
ATOM   3066  CB  PHE A1314      14.171  21.251   4.206  1.00  0.00           C  
ATOM   3067  CG  PHE A1314      15.645  21.038   4.428  1.00  0.00           C  
ATOM   3068  CD1 PHE A1314      16.258  19.841   4.068  1.00  0.00           C  
ATOM   3069  CD2 PHE A1314      16.440  22.079   4.900  1.00  0.00           C  
ATOM   3070  CE1 PHE A1314      17.638  19.688   4.166  1.00  0.00           C  
ATOM   3071  CE2 PHE A1314      17.823  21.937   5.002  1.00  0.00           C  
ATOM   3072  CZ  PHE A1314      18.421  20.739   4.632  1.00  0.00           C  
ATOM   3073  N   PHE A1316      14.106  18.968   6.858  1.00  0.00           N  
ATOM   3074  CA  PHE A1316      14.567  17.679   7.385  1.00  0.00           C  
ATOM   3075  C   PHE A1316      13.307  16.824   7.543  1.00  0.00           C  
ATOM   3076  O   PHE A1316      13.254  15.665   7.124  1.00  0.00           O  
ATOM   3077  CB  PHE A1316      15.220  17.856   8.766  1.00  0.00           C  
ATOM   3078  CG  PHE A1316      16.715  18.075   8.731  1.00  0.00           C  
ATOM   3079  CD1 PHE A1316      17.346  18.572   7.594  1.00  0.00           C  
ATOM   3080  CD2 PHE A1316      17.486  17.810   9.861  1.00  0.00           C  
ATOM   3081  CE1 PHE A1316      18.722  18.801   7.580  1.00  0.00           C  
ATOM   3082  CE2 PHE A1316      18.862  18.036   9.862  1.00  0.00           C  
ATOM   3083  CZ  PHE A1316      19.483  18.533   8.719  1.00  0.00           C  
ATOM   3084  N   GLU A1317      12.292  17.426   8.154  1.00  0.00           N  
ATOM   3085  CA  GLU A1317      11.017  16.769   8.399  1.00  0.00           C  
ATOM   3086  C   GLU A1317      10.344  16.392   7.089  1.00  0.00           C  
ATOM   3087  O   GLU A1317       9.813  15.293   6.945  1.00  0.00           O  
ATOM   3088  CB  GLU A1317      10.097  17.696   9.190  1.00  0.00           C  
ATOM   3089  CG  GLU A1317       8.800  17.046   9.627  1.00  0.00           C  
ATOM   3090  CD  GLU A1317       9.035  15.857  10.529  1.00  0.00           C  
ATOM   3091  OE1 GLU A1317       9.742  16.014  11.546  1.00  0.00           O  
ATOM   3092  OE2 GLU A1317       8.513  14.765  10.226  1.00  0.00           O  
ATOM   3093  N   ILE A1318      10.365  17.319   6.139  1.00  0.00           N  
ATOM   3094  CA  ILE A1318       9.761  17.082   4.840  1.00  0.00           C  
ATOM   3095  C   ILE A1318      10.375  15.846   4.196  1.00  0.00           C  
ATOM   3096  O   ILE A1318       9.653  14.971   3.723  1.00  0.00           O  
ATOM   3097  CB  ILE A1318       9.942  18.307   3.924  1.00  0.00           C  
ATOM   3098  CG1 ILE A1318       9.109  19.472   4.469  1.00  0.00           C  
ATOM   3099  CG2 ILE A1318       9.529  17.968   2.502  1.00  0.00           C  
ATOM   3100  CD1 ILE A1318       9.237  20.752   3.684  1.00  0.00           C  
ATOM   3101  N   LEU A1319      11.703  15.767   4.192  1.00  0.00           N  
ATOM   3102  CA  LEU A1319      12.387  14.620   3.606  1.00  0.00           C  
ATOM   3103  C   LEU A1319      11.984  13.342   4.328  1.00  0.00           C  
ATOM   3104  O   LEU A1319      11.886  12.274   3.721  1.00  0.00           O  
ATOM   3105  CB  LEU A1319      13.908  14.804   3.678  1.00  0.00           C  
ATOM   3106  CG  LEU A1319      14.482  15.887   2.756  1.00  0.00           C  
ATOM   3107  CD1 LEU A1319      15.934  16.185   3.116  1.00  0.00           C  
ATOM   3108  CD2 LEU A1319      14.367  15.420   1.312  1.00  0.00           C  
ATOM   3109  N   LYS A1321      11.748  13.452   5.629  1.00  0.00           N  
ATOM   3110  CA  LYS A1321      11.350  12.293   6.410  1.00  0.00           C  
ATOM   3111  C   LYS A1321       9.977  11.819   5.951  1.00  0.00           C  
ATOM   3112  O   LYS A1321       9.792  10.648   5.619  1.00  0.00           O  
ATOM   3113  CB  LYS A1321      11.297  12.639   7.898  1.00  0.00           C  
ATOM   3114  CG  LYS A1321      10.900  11.465   8.783  1.00  0.00           C  
ATOM   3115  CD  LYS A1321      10.713  11.896  10.227  1.00  0.00           C  
ATOM   3116  CE  LYS A1321      10.241  10.740  11.095  1.00  0.00           C  
ATOM   3117  NZ  LYS A1321      10.067  11.159  12.517  1.00  0.00           N  
ATOM   3118  N   GLN A1322       9.018  12.740   5.930  1.00  0.00           N  
ATOM   3119  CA  GLN A1322       7.659  12.416   5.519  1.00  0.00           C  
ATOM   3120  C   GLN A1322       7.576  11.995   4.055  1.00  0.00           C  
ATOM   3121  O   GLN A1322       6.565  11.445   3.624  1.00  0.00           O  
ATOM   3122  CB  GLN A1322       6.733  13.607   5.770  1.00  0.00           C  
ATOM   3123  CG  GLN A1322       6.615  13.997   7.234  1.00  0.00           C  
ATOM   3124  CD  GLN A1322       6.331  12.806   8.135  1.00  0.00           C  
ATOM   3125  OE1 GLN A1322       5.419  12.020   7.877  1.00  0.00           O  
ATOM   3126  NE2 GLN A1322       7.112  12.670   9.200  1.00  0.00           N  
ATOM   3127  N   MET A1323       8.632  12.256   3.291  1.00  0.00           N  
ATOM   3128  CA  MET A1323       8.648  11.878   1.883  1.00  0.00           C  
ATOM   3129  C   MET A1323       8.966  10.393   1.714  1.00  0.00           C  
ATOM   3130  O   MET A1323       8.905   9.862   0.606  1.00  0.00           O  
ATOM   3131  CB  MET A1323       9.660  12.728   1.110  1.00  0.00           C  
ATOM   3132  CG  MET A1323       9.163  14.133   0.785  1.00  0.00           C  
ATOM   3133  SD  MET A1323      10.438  15.182   0.053  1.00  0.00           S  
ATOM   3134  CE  MET A1323      10.583  14.476  -1.591  1.00  0.00           C  
ATOM   3135  N   GLY A1324       9.310   9.732   2.818  1.00  0.00           N  
ATOM   3136  CA  GLY A1324       9.603   8.307   2.774  1.00  0.00           C  
ATOM   3137  C   GLY A1324      11.066   7.903   2.716  1.00  0.00           C  
ATOM   3138  O   GLY A1324      11.387   6.717   2.809  1.00  0.00           O  
ATOM   3139  N   PHE A1325      11.958   8.877   2.566  1.00  0.00           N  
ATOM   3140  CA  PHE A1325      13.386   8.590   2.488  1.00  0.00           C  
ATOM   3141  C   PHE A1325      13.944   8.000   3.781  1.00  0.00           C  
ATOM   3142  O   PHE A1325      13.815   8.589   4.856  1.00  0.00           O  
ATOM   3143  CB  PHE A1325      14.153   9.861   2.124  1.00  0.00           C  
ATOM   3144  CG  PHE A1325      13.848  10.376   0.746  1.00  0.00           C  
ATOM   3145  CD1 PHE A1325      14.099   9.589  -0.375  1.00  0.00           C  
ATOM   3146  CD2 PHE A1325      13.313  11.647   0.565  1.00  0.00           C  
ATOM   3147  CE1 PHE A1325      13.821  10.063  -1.657  1.00  0.00           C  
ATOM   3148  CE2 PHE A1325      13.032  12.131  -0.713  1.00  0.00           C  
ATOM   3149  CZ  PHE A1325      13.286  11.336  -1.825  1.00  0.00           C  
ATOM   3150  N   GLU A1326      14.570   6.833   3.666  1.00  0.00           N  
ATOM   3151  CA  GLU A1326      15.153   6.154   4.819  1.00  0.00           C  
ATOM   3152  C   GLU A1326      16.384   6.903   5.329  1.00  0.00           C  
ATOM   3153  O   GLU A1326      16.642   6.950   6.533  1.00  0.00           O  
ATOM   3154  CB  GLU A1326      15.550   4.723   4.444  1.00  0.00           C  
ATOM   3155  CG  GLU A1326      16.538   4.642   3.287  1.00  0.00           C  
ATOM   3156  CD  GLU A1326      17.037   3.230   3.031  1.00  0.00           C  
ATOM   3157  OE1 GLU A1326      16.200   2.331   2.795  1.00  0.00           O  
ATOM   3158  OE2 GLU A1326      18.270   3.020   3.063  1.00  0.00           O  
ATOM   3159  N   TRP A1341      17.137   7.489   4.404  1.00  0.00           N  
ATOM   3160  CA  TRP A1341      18.343   8.227   4.749  1.00  0.00           C  
ATOM   3161  C   TRP A1341      18.082   9.584   5.400  1.00  0.00           C  
ATOM   3162  O   TRP A1341      19.015  10.236   5.867  1.00  0.00           O  
ATOM   3163  CB  TRP A1341      19.207   8.426   3.504  1.00  0.00           C  
ATOM   3164  CG  TRP A1341      18.453   8.949   2.321  1.00  0.00           C  
ATOM   3165  CD1 TRP A1341      17.858   8.211   1.335  1.00  0.00           C  
ATOM   3166  CD2 TRP A1341      18.214  10.325   1.991  1.00  0.00           C  
ATOM   3167  NE1 TRP A1341      17.269   9.041   0.411  1.00  0.00           N  
ATOM   3168  CE2 TRP A1341      17.470  10.343   0.789  1.00  0.00           C  
ATOM   3169  CE3 TRP A1341      18.554  11.544   2.595  1.00  0.00           C  
ATOM   3170  CZ2 TRP A1341      17.061  11.534   0.176  1.00  0.00           C  
ATOM   3171  CZ3 TRP A1341      18.146  12.731   1.986  1.00  0.00           C  
ATOM   3172  CH2 TRP A1341      17.406  12.714   0.787  1.00  0.00           C  
ATOM   3173  N   ALA A1342      16.825  10.014   5.425  1.00  0.00           N  
ATOM   3174  CA  ALA A1342      16.488  11.299   6.027  1.00  0.00           C  
ATOM   3175  C   ALA A1342      16.983  11.356   7.467  1.00  0.00           C  
ATOM   3176  O   ALA A1342      17.341  12.419   7.970  1.00  0.00           O  
ATOM   3177  CB  ALA A1342      14.987  11.520   5.989  1.00  0.00           C  
ATOM   3178  N   LYS A1344      17.010  10.202   8.122  1.00  0.00           N  
ATOM   3179  CA  LYS A1344      17.447  10.123   9.509  1.00  0.00           C  
ATOM   3180  C   LYS A1344      18.955  10.300   9.662  1.00  0.00           C  
ATOM   3181  O   LYS A1344      19.449  10.477  10.772  1.00  0.00           O  
ATOM   3182  CB  LYS A1344      17.036   8.780  10.119  1.00  0.00           C  
ATOM   3183  CG  LYS A1344      17.759   7.589   9.517  1.00  0.00           C  
ATOM   3184  CD  LYS A1344      17.552   6.340  10.356  1.00  0.00           C  
ATOM   3185  CE  LYS A1344      18.443   5.206   9.873  1.00  0.00           C  
ATOM   3186  NZ  LYS A1344      18.429   4.047  10.815  1.00  0.00           N  
ATOM   3187  N   ASP A1345      19.683  10.251   8.550  1.00  0.00           N  
ATOM   3188  CA  ASP A1345      21.134  10.398   8.595  1.00  0.00           C  
ATOM   3189  C   ASP A1345      21.595  11.837   8.388  1.00  0.00           C  
ATOM   3190  O   ASP A1345      22.791  12.102   8.279  1.00  0.00           O  
ATOM   3191  CB  ASP A1345      21.789   9.492   7.554  1.00  0.00           C  
ATOM   3192  CG  ASP A1345      21.490   8.020   7.794  1.00  0.00           C  
ATOM   3193  OD1 ASP A1345      21.601   7.571   8.955  1.00  0.00           O  
ATOM   3194  OD2 ASP A1345      21.153   7.309   6.823  1.00  0.00           O  
ATOM   3195  N   LEU A1347      20.640  12.758   8.335  1.00  0.00           N  
ATOM   3196  CA  LEU A1347      20.934  14.177   8.158  1.00  0.00           C  
ATOM   3197  C   LEU A1347      21.030  14.843   9.520  1.00  0.00           C  
ATOM   3198  O   LEU A1347      20.235  14.559  10.417  1.00  0.00           O  
ATOM   3199  CB  LEU A1347      19.829  14.858   7.345  1.00  0.00           C  
ATOM   3200  CG  LEU A1347      19.926  14.891   5.815  1.00  0.00           C  
ATOM   3201  CD1 LEU A1347      20.367  13.554   5.260  1.00  0.00           C  
ATOM   3202  CD2 LEU A1347      18.570  15.292   5.256  1.00  0.00           C  
ATOM   3203  N   GLN A1348      22.004  15.734   9.669  1.00  0.00           N  
ATOM   3204  CA  GLN A1348      22.194  16.433  10.928  1.00  0.00           C  
ATOM   3205  C   GLN A1348      22.507  17.907  10.715  1.00  0.00           C  
ATOM   3206  O   GLN A1348      23.251  18.272   9.803  1.00  0.00           O  
ATOM   3207  CB  GLN A1348      23.320  15.765  11.723  1.00  0.00           C  
ATOM   3208  CG  GLN A1348      23.736  16.514  12.981  1.00  0.00           C  
ATOM   3209  CD  GLN A1348      24.531  15.646  13.938  1.00  0.00           C  
ATOM   3210  OE1 GLN A1348      25.365  14.838  13.519  1.00  0.00           O  
ATOM   3211  NE2 GLN A1348      24.282  15.814  15.233  1.00  0.00           N  
ATOM   3212  N   HIS A1349      21.918  18.750  11.557  1.00  0.00           N  
ATOM   3213  CA  HIS A1349      22.142  20.188  11.492  1.00  0.00           C  
ATOM   3214  C   HIS A1349      23.042  20.618  12.645  1.00  0.00           C  
ATOM   3215  O   HIS A1349      22.670  20.488  13.813  1.00  0.00           O  
ATOM   3216  CB  HIS A1349      20.817  20.955  11.600  1.00  0.00           C  
ATOM   3217  CG  HIS A1349      20.983  22.445  11.672  1.00  0.00           C  
ATOM   3218  ND1 HIS A1349      19.991  23.283  12.135  1.00  0.00           N  
ATOM   3219  CD2 HIS A1349      22.018  23.247  11.324  1.00  0.00           C  
ATOM   3220  CE1 HIS A1349      20.407  24.536  12.070  1.00  0.00           C  
ATOM   3221  NE2 HIS A1349      21.635  24.542  11.581  1.00  0.00           N  
ATOM   3222  N   VAL A1350      24.226  21.120  12.313  1.00  0.00           N  
ATOM   3223  CA  VAL A1350      25.159  21.614  13.315  1.00  0.00           C  
ATOM   3224  C   VAL A1350      25.061  23.129  13.205  1.00  0.00           C  
ATOM   3225  O   VAL A1350      25.511  23.719  12.222  1.00  0.00           O  
ATOM   3226  CB  VAL A1350      26.608  21.162  13.023  1.00  0.00           C  
ATOM   3227  CG1 VAL A1350      27.583  21.858  13.987  1.00  0.00           C  
ATOM   3228  CG2 VAL A1350      26.720  19.653  13.195  1.00  0.00           C  
ATOM   3229  N   ASN A1351      24.458  23.758  14.206  1.00  0.00           N  
ATOM   3230  CA  ASN A1351      24.286  25.199  14.177  1.00  0.00           C  
ATOM   3231  C   ASN A1351      25.347  25.934  14.975  1.00  0.00           C  
ATOM   3232  O   ASN A1351      26.256  25.324  15.542  1.00  0.00           O  
ATOM   3233  CB  ASN A1351      22.896  25.576  14.695  1.00  0.00           C  
ATOM   3234  CG  ASN A1351      22.724  25.289  16.182  1.00  0.00           C  
ATOM   3235  OD1 ASN A1351      23.692  25.017  16.891  1.00  0.00           O  
ATOM   3236  ND2 ASN A1351      21.488  25.365  16.659  1.00  0.00           N  
ATOM   3237  N   PHE A1352      25.229  27.255  14.996  1.00  0.00           N  
ATOM   3238  CA  PHE A1352      26.159  28.105  15.720  1.00  0.00           C  
ATOM   3239  C   PHE A1352      25.510  29.465  15.905  1.00  0.00           C  
ATOM   3240  O   PHE A1352      24.581  29.814  15.185  1.00  0.00           O  
ATOM   3241  CB  PHE A1352      27.490  28.226  14.959  1.00  0.00           C  
ATOM   3242  CG  PHE A1352      27.346  28.726  13.546  1.00  0.00           C  
ATOM   3243  CD1 PHE A1352      27.213  30.086  13.280  1.00  0.00           C  
ATOM   3244  CD2 PHE A1352      27.332  27.831  12.479  1.00  0.00           C  
ATOM   3245  CE1 PHE A1352      27.069  30.549  11.965  1.00  0.00           C  
ATOM   3246  CE2 PHE A1352      27.186  28.281  11.163  1.00  0.00           C  
ATOM   3247  CZ  PHE A1352      27.054  29.646  10.908  1.00  0.00           C  
ATOM   3248  N   GLY A1356      25.997  30.220  16.885  1.00  0.00           N  
ATOM   3249  CA  GLY A1356      25.452  31.533  17.167  1.00  0.00           C  
ATOM   3250  C   GLY A1356      25.997  32.619  16.265  1.00  0.00           C  
ATOM   3251  O   GLY A1356      26.928  32.390  15.491  1.00  0.00           O  
ATOM   3252  N   MET A1360      25.422  33.811  16.392  1.00  0.00           N  
ATOM   3253  CA  MET A1360      25.796  34.961  15.575  1.00  0.00           C  
ATOM   3254  C   MET A1360      26.939  35.814  16.088  1.00  0.00           C  
ATOM   3255  O   MET A1360      27.143  35.941  17.297  1.00  0.00           O  
ATOM   3256  CB  MET A1360      24.609  35.912  15.423  1.00  0.00           C  
ATOM   3257  CG  MET A1360      23.390  35.381  14.710  1.00  0.00           C  
ATOM   3258  SD  MET A1360      22.161  36.717  14.638  1.00  0.00           S  
ATOM   3259  CE  MET A1360      22.693  37.586  13.157  1.00  0.00           C  
ATOM   3260  N   VAL A1361      27.670  36.413  15.152  1.00  0.00           N  
ATOM   3261  CA  VAL A1361      28.734  37.345  15.497  1.00  0.00           C  
ATOM   3262  C   VAL A1361      27.947  38.647  15.475  1.00  0.00           C  
ATOM   3263  O   VAL A1361      27.502  39.087  14.418  1.00  0.00           O  
ATOM   3264  CB  VAL A1361      29.835  37.421  14.428  1.00  0.00           C  
ATOM   3265  CG1 VAL A1361      30.810  38.544  14.782  1.00  0.00           C  
ATOM   3266  CG2 VAL A1361      30.576  36.101  14.348  1.00  0.00           C  
ATOM   3267  N   GLN A1365      27.749  39.254  16.634  1.00  0.00           N  
ATOM   3268  CA  GLN A1365      26.961  40.473  16.688  1.00  0.00           C  
ATOM   3269  C   GLN A1365      27.755  41.765  16.638  1.00  0.00           C  
ATOM   3270  O   GLN A1365      28.902  41.827  17.077  1.00  0.00           O  
ATOM   3271  CB  GLN A1365      26.047  40.416  17.911  1.00  0.00           C  
ATOM   3272  CG  GLN A1365      24.951  39.373  17.721  1.00  0.00           C  
ATOM   3273  CD  GLN A1365      24.385  38.838  19.017  1.00  0.00           C  
ATOM   3274  OE1 GLN A1365      23.379  38.132  19.014  1.00  0.00           O  
ATOM   3275  NE2 GLN A1365      25.033  39.160  20.132  1.00  0.00           N  
ATOM   3276  N   GLY A1366      27.123  42.792  16.078  1.00  0.00           N  
ATOM   3277  CA  GLY A1366      27.761  44.086  15.924  1.00  0.00           C  
ATOM   3278  C   GLY A1366      27.941  44.372  14.442  1.00  0.00           C  
ATOM   3279  O   GLY A1366      28.674  45.282  14.057  1.00  0.00           O  
ATOM   3280  N   MET A1415      27.264  43.577  13.614  1.00  0.00           N  
ATOM   3281  CA  MET A1415      27.321  43.710  12.158  1.00  0.00           C  
ATOM   3282  C   MET A1415      25.993  44.273  11.650  1.00  0.00           C  
ATOM   3283  O   MET A1415      24.929  43.903  12.145  1.00  0.00           O  
ATOM   3284  CB  MET A1415      27.549  42.340  11.505  1.00  0.00           C  
ATOM   3285  CG  MET A1415      28.696  41.509  12.078  1.00  0.00           C  
ATOM   3286  SD  MET A1415      30.344  42.030  11.565  1.00  0.00           S  
ATOM   3287  CE  MET A1415      30.778  43.127  12.910  1.00  0.00           C  
ATOM   3288  N   SER A1416      26.056  45.158  10.659  1.00  0.00           N  
ATOM   3289  CA  SER A1416      24.852  45.753  10.079  1.00  0.00           C  
ATOM   3290  C   SER A1416      25.160  46.460   8.763  1.00  0.00           C  
ATOM   3291  O   SER A1416      25.973  47.384   8.718  1.00  0.00           O  
ATOM   3292  CB  SER A1416      24.211  46.748  11.053  1.00  0.00           C  
ATOM   3293  OG  SER A1416      23.668  46.088  12.184  1.00  0.00           O  
ATOM   3294  N   THR A1417      24.504  46.016   7.696  1.00  0.00           N  
ATOM   3295  CA  THR A1417      24.703  46.597   6.373  1.00  0.00           C  
ATOM   3296  C   THR A1417      24.090  47.991   6.271  1.00  0.00           C  
ATOM   3297  O   THR A1417      24.766  48.945   5.879  1.00  0.00           O  
ATOM   3298  CB  THR A1417      24.089  45.704   5.276  1.00  0.00           C  
ATOM   3299  OG1 THR A1417      22.691  45.519   5.534  1.00  0.00           O  
ATOM   3300  CG2 THR A1417      24.782  44.349   5.245  1.00  0.00           C  
ATOM   3301  N   ARG A1441      22.812  48.107   6.623  1.00  0.00           N  
ATOM   3302  CA  ARG A1441      22.123  49.393   6.567  1.00  0.00           C  
ATOM   3303  C   ARG A1441      22.556  50.329   7.693  1.00  0.00           C  
ATOM   3304  O   ARG A1441      21.810  51.223   8.096  1.00  0.00           O  
ATOM   3305  CB  ARG A1441      20.601  49.187   6.599  1.00  0.00           C  
ATOM   3306  CG  ARG A1441      20.099  48.139   7.587  1.00  0.00           C  
ATOM   3307  CD  ARG A1441      20.289  48.555   9.038  1.00  0.00           C  
ATOM   3308  NE  ARG A1441      19.723  47.569   9.956  1.00  0.00           N  
ATOM   3309  CZ  ARG A1441      19.751  47.672  11.281  1.00  0.00           C  
ATOM   3310  NH1 ARG A1441      20.321  48.722  11.856  1.00  0.00           N  
ATOM   3311  NH2 ARG A1441      19.206  46.725  12.033  1.00  0.00           N  
ATOM   3312  N   LYS A1444      23.771  50.117   8.190  1.00  0.00           N  
ATOM   3313  CA  LYS A1444      24.326  50.938   9.259  1.00  0.00           C  
ATOM   3314  C   LYS A1444      25.829  51.106   9.053  1.00  0.00           C  
ATOM   3315  O   LYS A1444      26.445  52.021   9.602  1.00  0.00           O  
ATOM   3316  CB  LYS A1444      24.052  50.295  10.623  1.00  0.00           C  
ATOM   3317  CG  LYS A1444      24.544  51.120  11.803  1.00  0.00           C  
ATOM   3318  CD  LYS A1444      23.952  52.522  11.779  1.00  0.00           C  
ATOM   3319  CE  LYS A1444      24.530  53.390  12.884  1.00  0.00           C  
ATOM   3320  NZ  LYS A1444      24.020  54.788  12.814  1.00  0.00           N  
ATOM   3321  N   GLY A1450      26.409  50.212   8.256  1.00  0.00           N  
ATOM   3322  CA  GLY A1450      27.832  50.274   7.969  1.00  0.00           C  
ATOM   3323  C   GLY A1450      28.746  49.851   9.104  1.00  0.00           C  
ATOM   3324  O   GLY A1450      29.939  50.160   9.086  1.00  0.00           O  
ATOM   3325  N   THR A1452      28.202  49.145  10.090  1.00  0.00           N  
ATOM   3326  CA  THR A1452      29.000  48.691  11.225  1.00  0.00           C  
ATOM   3327  C   THR A1452      29.576  47.301  10.948  1.00  0.00           C  
ATOM   3328  O   THR A1452      30.057  46.620  11.857  1.00  0.00           O  
ATOM   3329  CB  THR A1452      28.154  48.644  12.521  1.00  0.00           C  
ATOM   3330  OG1 THR A1452      28.996  48.321  13.635  1.00  0.00           O  
ATOM   3331  CG2 THR A1452      27.059  47.598  12.406  1.00  0.00           C  
ATOM   3332  N   VAL A1455      29.527  46.894   9.682  1.00  0.00           N  
ATOM   3333  CA  VAL A1455      30.035  45.591   9.265  1.00  0.00           C  
ATOM   3334  C   VAL A1455      31.546  45.601   9.046  1.00  0.00           C  
ATOM   3335  O   VAL A1455      32.093  46.534   8.457  1.00  0.00           O  
ATOM   3336  CB  VAL A1455      29.360  45.125   7.957  1.00  0.00           C  
ATOM   3337  CG1 VAL A1455      27.867  44.972   8.170  1.00  0.00           C  
ATOM   3338  CG2 VAL A1455      29.637  46.124   6.843  1.00  0.00           C  
ATOM   3339  N   VAL A1456      32.212  44.553   9.523  1.00  0.00           N  
ATOM   3340  CA  VAL A1456      33.658  44.426   9.375  1.00  0.00           C  
ATOM   3341  C   VAL A1456      33.947  43.203   8.511  1.00  0.00           C  
ATOM   3342  O   VAL A1456      33.520  42.094   8.829  1.00  0.00           O  
ATOM   3343  CB  VAL A1456      34.348  44.255  10.745  1.00  0.00           C  
ATOM   3344  CG1 VAL A1456      35.860  44.236  10.566  1.00  0.00           C  
ATOM   3345  CG2 VAL A1456      33.932  45.383  11.682  1.00  0.00           C  
ATOM   3346  N   PHE A1457      34.676  43.409   7.419  1.00  0.00           N  
ATOM   3347  CA  PHE A1457      34.994  42.322   6.499  1.00  0.00           C  
ATOM   3348  C   PHE A1457      36.149  41.437   6.959  1.00  0.00           C  
ATOM   3349  O   PHE A1457      37.127  41.912   7.533  1.00  0.00           O  
ATOM   3350  CB  PHE A1457      35.278  42.891   5.106  1.00  0.00           C  
ATOM   3351  CG  PHE A1457      34.104  43.609   4.501  1.00  0.00           C  
ATOM   3352  CD1 PHE A1457      33.651  44.811   5.042  1.00  0.00           C  
ATOM   3353  CD2 PHE A1457      33.426  43.069   3.412  1.00  0.00           C  
ATOM   3354  CE1 PHE A1457      32.539  45.463   4.509  1.00  0.00           C  
ATOM   3355  CE2 PHE A1457      32.313  43.713   2.872  1.00  0.00           C  
ATOM   3356  CZ  PHE A1457      31.869  44.913   3.423  1.00  0.00           C  
ATOM   3357  N   LEU A1458      36.015  40.142   6.694  1.00  0.00           N  
ATOM   3358  CA  LEU A1458      37.011  39.153   7.081  1.00  0.00           C  
ATOM   3359  C   LEU A1458      38.422  39.485   6.604  1.00  0.00           C  
ATOM   3360  O   LEU A1458      39.378  39.421   7.380  1.00  0.00           O  
ATOM   3361  CB  LEU A1458      36.609  37.776   6.549  1.00  0.00           C  
ATOM   3362  CG  LEU A1458      37.424  36.607   7.102  1.00  0.00           C  
ATOM   3363  CD1 LEU A1458      37.133  36.449   8.592  1.00  0.00           C  
ATOM   3364  CD2 LEU A1458      37.079  35.338   6.354  1.00  0.00           C  
ATOM   3365  N   ASP A1459      38.558  39.830   5.329  1.00  0.00           N  
ATOM   3366  CA  ASP A1459      39.869  40.159   4.783  1.00  0.00           C  
ATOM   3367  C   ASP A1459      40.527  41.311   5.540  1.00  0.00           C  
ATOM   3368  O   ASP A1459      41.738  41.308   5.749  1.00  0.00           O  
ATOM   3369  CB  ASP A1459      39.755  40.484   3.293  1.00  0.00           C  
ATOM   3370  CG  ASP A1459      39.434  39.255   2.455  1.00  0.00           C  
ATOM   3371  OD1 ASP A1459      40.219  38.281   2.500  1.00  0.00           O  
ATOM   3372  OD2 ASP A1459      38.398  39.258   1.754  1.00  0.00           O  
ATOM   3373  N   ASN A1460      39.729  42.288   5.956  1.00  0.00           N  
ATOM   3374  CA  ASN A1460      40.251  43.422   6.712  1.00  0.00           C  
ATOM   3375  C   ASN A1460      40.651  42.961   8.117  1.00  0.00           C  
ATOM   3376  O   ASN A1460      41.628  43.447   8.689  1.00  0.00           O  
ATOM   3377  CB  ASN A1460      39.198  44.530   6.803  1.00  0.00           C  
ATOM   3378  CG  ASN A1460      39.649  45.695   7.664  1.00  0.00           C  
ATOM   3379  OD1 ASN A1460      40.770  46.189   7.525  1.00  0.00           O  
ATOM   3380  ND2 ASN A1460      38.772  46.150   8.555  1.00  0.00           N  
ATOM   3381  N   ILE A1461      39.891  42.019   8.670  1.00  0.00           N  
ATOM   3382  CA  ILE A1461      40.190  41.492   9.997  1.00  0.00           C  
ATOM   3383  C   ILE A1461      41.512  40.719   9.973  1.00  0.00           C  
ATOM   3384  O   ILE A1461      42.377  40.919  10.827  1.00  0.00           O  
ATOM   3385  CB  ILE A1461      39.057  40.565  10.495  1.00  0.00           C  
ATOM   3386  CG1 ILE A1461      37.773  41.379  10.683  1.00  0.00           C  
ATOM   3387  CG2 ILE A1461      39.461  39.897  11.806  1.00  0.00           C  
ATOM   3388  CD1 ILE A1461      36.554  40.548  11.022  1.00  0.00           C  
ATOM   3389  N   LEU A1462      41.664  39.842   8.987  1.00  0.00           N  
ATOM   3390  CA  LEU A1462      42.879  39.048   8.852  1.00  0.00           C  
ATOM   3391  C   LEU A1462      44.099  39.940   8.635  1.00  0.00           C  
ATOM   3392  O   LEU A1462      45.139  39.766   9.281  1.00  0.00           O  
ATOM   3393  CB  LEU A1462      42.730  38.066   7.686  1.00  0.00           C  
ATOM   3394  CG  LEU A1462      42.344  36.614   7.999  1.00  0.00           C  
ATOM   3395  CD1 LEU A1462      41.587  36.519   9.322  1.00  0.00           C  
ATOM   3396  CD2 LEU A1462      41.514  36.061   6.849  1.00  0.00           C  
ATOM   3397  N   GLU A1463      43.965  40.901   7.728  1.00  0.00           N  
ATOM   3398  CA  GLU A1463      45.050  41.819   7.423  1.00  0.00           C  
ATOM   3399  C   GLU A1463      45.457  42.633   8.652  1.00  0.00           C  
ATOM   3400  O   GLU A1463      46.643  42.777   8.943  1.00  0.00           O  
ATOM   3401  CB  GLU A1463      44.633  42.758   6.288  1.00  0.00           C  
ATOM   3402  CG  GLU A1463      45.736  43.688   5.810  1.00  0.00           C  
ATOM   3403  CD  GLU A1463      46.950  42.935   5.303  1.00  0.00           C  
ATOM   3404  OE1 GLU A1463      46.800  42.119   4.366  1.00  0.00           O  
ATOM   3405  OE2 GLU A1463      48.054  43.157   5.842  1.00  0.00           O  
ATOM   3406  N   GLU A1465      44.470  43.149   9.379  1.00  0.00           N  
ATOM   3407  CA  GLU A1465      44.732  43.953  10.568  1.00  0.00           C  
ATOM   3408  C   GLU A1465      45.380  43.136  11.683  1.00  0.00           C  
ATOM   3409  O   GLU A1465      46.325  43.590  12.335  1.00  0.00           O  
ATOM   3410  CB  GLU A1465      43.432  44.572  11.083  1.00  0.00           C  
ATOM   3411  CG  GLU A1465      43.633  45.614  12.167  1.00  0.00           C  
ATOM   3412  CD  GLU A1465      44.283  46.884  11.639  1.00  0.00           C  
ATOM   3413  OE1 GLU A1465      45.395  46.799  11.072  1.00  0.00           O  
ATOM   3414  OE2 GLU A1465      43.681  47.969  11.794  1.00  0.00           O  
ATOM   3415  N   THR A1467      44.865  41.933  11.908  1.00  0.00           N  
ATOM   3416  CA  THR A1467      45.407  41.069  12.946  1.00  0.00           C  
ATOM   3417  C   THR A1467      46.842  40.691  12.583  1.00  0.00           C  
ATOM   3418  O   THR A1467      47.725  40.647  13.440  1.00  0.00           O  
ATOM   3419  CB  THR A1467      44.551  39.795  13.104  1.00  0.00           C  
ATOM   3420  OG1 THR A1467      43.198  40.170  13.396  1.00  0.00           O  
ATOM   3421  CG2 THR A1467      45.084  38.930  14.240  1.00  0.00           C  
ATOM   3422  N   LYS A1468      47.067  40.431  11.302  1.00  0.00           N  
ATOM   3423  CA  LYS A1468      48.391  40.074  10.810  1.00  0.00           C  
ATOM   3424  C   LYS A1468      49.396  41.179  11.138  1.00  0.00           C  
ATOM   3425  O   LYS A1468      50.477  40.917  11.671  1.00  0.00           O  
ATOM   3426  CB  LYS A1468      48.334  39.860   9.296  1.00  0.00           C  
ATOM   3427  CG  LYS A1468      49.682  39.634   8.628  1.00  0.00           C  
ATOM   3428  CD  LYS A1468      49.516  39.496   7.120  1.00  0.00           C  
ATOM   3429  CE  LYS A1468      50.861  39.398   6.416  1.00  0.00           C  
ATOM   3430  NZ  LYS A1468      50.717  39.342   4.932  1.00  0.00           N  
ATOM   3431  N   GLU A1469      49.026  42.416  10.819  1.00  0.00           N  
ATOM   3432  CA  GLU A1469      49.889  43.569  11.059  1.00  0.00           C  
ATOM   3433  C   GLU A1469      50.162  43.766  12.545  1.00  0.00           C  
ATOM   3434  O   GLU A1469      51.263  44.155  12.936  1.00  0.00           O  
ATOM   3435  CB  GLU A1469      49.250  44.827  10.464  1.00  0.00           C  
ATOM   3436  CG  GLU A1469      48.973  44.709   8.967  1.00  0.00           C  
ATOM   3437  CD  GLU A1469      48.261  45.924   8.393  1.00  0.00           C  
ATOM   3438  OE1 GLU A1469      47.184  46.289   8.914  1.00  0.00           O  
ATOM   3439  OE2 GLU A1469      48.773  46.510   7.413  1.00  0.00           O  
ATOM   3440  N   LYS A1470      49.158  43.503  13.374  1.00  0.00           N  
ATOM   3441  CA  LYS A1470      49.321  43.644  14.816  1.00  0.00           C  
ATOM   3442  C   LYS A1470      50.320  42.614  15.323  1.00  0.00           C  
ATOM   3443  O   LYS A1470      51.221  42.939  16.096  1.00  0.00           O  
ATOM   3444  CB  LYS A1470      47.981  43.448  15.525  1.00  0.00           C  
ATOM   3445  CG  LYS A1470      48.071  43.412  17.052  1.00  0.00           C  
ATOM   3446  CD  LYS A1470      48.671  44.692  17.612  1.00  0.00           C  
ATOM   3447  CE  LYS A1470      48.335  44.870  19.087  1.00  0.00           C  
ATOM   3448  NZ  LYS A1470      48.863  43.771  19.933  1.00  0.00           N  
ATOM   3449  N   MET A1471      50.159  41.368  14.882  1.00  0.00           N  
ATOM   3450  CA  MET A1471      51.055  40.301  15.306  1.00  0.00           C  
ATOM   3451  C   MET A1471      52.463  40.561  14.770  1.00  0.00           C  
ATOM   3452  O   MET A1471      53.461  40.255  15.431  1.00  0.00           O  
ATOM   3453  CB  MET A1471      50.532  38.942  14.822  1.00  0.00           C  
ATOM   3454  CG  MET A1471      49.165  38.552  15.401  1.00  0.00           C  
ATOM   3455  SD  MET A1471      49.111  38.674  17.212  1.00  0.00           S  
ATOM   3456  CE  MET A1471      47.378  39.117  17.491  1.00  0.00           C  
ATOM   3457  N   HIS A1472      52.543  41.138  13.576  1.00  0.00           N  
ATOM   3458  CA  HIS A1472      53.839  41.451  12.987  1.00  0.00           C  
ATOM   3459  C   HIS A1472      54.545  42.458  13.894  1.00  0.00           C  
ATOM   3460  O   HIS A1472      55.748  42.353  14.133  1.00  0.00           O  
ATOM   3461  CB  HIS A1472      53.666  42.040  11.585  1.00  0.00           C  
ATOM   3462  CG  HIS A1472      54.937  42.100  10.797  1.00  0.00           C  
ATOM   3463  ND1 HIS A1472      55.005  42.642   9.532  1.00  0.00           N  
ATOM   3464  CD2 HIS A1472      56.188  41.672  11.091  1.00  0.00           C  
ATOM   3465  CE1 HIS A1472      56.243  42.545   9.079  1.00  0.00           C  
ATOM   3466  NE2 HIS A1472      56.981  41.960  10.006  1.00  0.00           N  
ATOM   3467  N   GLU A1473      53.785  43.427  14.400  1.00  0.00           N  
ATOM   3468  CA  GLU A1473      54.324  44.447  15.300  1.00  0.00           C  
ATOM   3469  C   GLU A1473      54.877  43.824  16.582  1.00  0.00           C  
ATOM   3470  O   GLU A1473      55.960  44.177  17.035  1.00  0.00           O  
ATOM   3471  CB  GLU A1473      53.236  45.460  15.673  1.00  0.00           C  
ATOM   3472  CG  GLU A1473      52.866  46.449  14.578  1.00  0.00           C  
ATOM   3473  CD  GLU A1473      51.686  47.327  14.973  1.00  0.00           C  
ATOM   3474  OE1 GLU A1473      51.722  47.914  16.079  1.00  0.00           O  
ATOM   3475  OE2 GLU A1473      50.724  47.432  14.178  1.00  0.00           O  
ATOM   3476  N   VAL A1474      54.121  42.906  17.175  1.00  0.00           N  
ATOM   3477  CA  VAL A1474      54.561  42.248  18.400  1.00  0.00           C  
ATOM   3478  C   VAL A1474      55.841  41.470  18.122  1.00  0.00           C  
ATOM   3479  O   VAL A1474      56.759  41.436  18.943  1.00  0.00           O  
ATOM   3480  CB  VAL A1474      53.479  41.279  18.925  1.00  0.00           C  
ATOM   3481  CG1 VAL A1474      54.022  40.466  20.096  1.00  0.00           C  
ATOM   3482  CG2 VAL A1474      52.241  42.069  19.343  1.00  0.00           C  
ATOM   3483  N   MET A1475      55.888  40.857  16.945  1.00  0.00           N  
ATOM   3484  CA  MET A1475      57.031  40.062  16.504  1.00  0.00           C  
ATOM   3485  C   MET A1475      58.332  40.877  16.483  1.00  0.00           C  
ATOM   3486  O   MET A1475      59.394  40.389  16.878  1.00  0.00           O  
ATOM   3487  CB  MET A1475      56.731  39.516  15.105  1.00  0.00           C  
ATOM   3488  CG  MET A1475      57.647  38.417  14.610  1.00  0.00           C  
ATOM   3489  SD  MET A1475      57.072  37.798  13.001  1.00  0.00           S  
ATOM   3490  CE  MET A1475      55.373  37.385  13.399  1.00  0.00           C  
ATOM   3491  N   LYS A1476      58.239  42.123  16.029  1.00  0.00           N  
ATOM   3492  CA  LYS A1476      59.402  43.004  15.933  1.00  0.00           C  
ATOM   3493  C   LYS A1476      60.033  43.421  17.262  1.00  0.00           C  
ATOM   3494  O   LYS A1476      61.224  43.723  17.312  1.00  0.00           O  
ATOM   3495  CB  LYS A1476      59.038  44.272  15.162  1.00  0.00           C  
ATOM   3496  CG  LYS A1476      58.684  44.068  13.704  1.00  0.00           C  
ATOM   3497  CD  LYS A1476      58.407  45.418  13.064  1.00  0.00           C  
ATOM   3498  CE  LYS A1476      57.962  45.299  11.619  1.00  0.00           C  
ATOM   3499  NZ  LYS A1476      57.720  46.651  11.034  1.00  0.00           N  
ATOM   3500  N   LYS A1477      59.240  43.450  18.328  1.00  0.00           N  
ATOM   3501  CA  LYS A1477      59.745  43.865  19.633  1.00  0.00           C  
ATOM   3502  C   LYS A1477      60.958  43.080  20.132  1.00  0.00           C  
ATOM   3503  O   LYS A1477      61.804  43.634  20.832  1.00  0.00           O  
ATOM   3504  CB  LYS A1477      58.620  43.822  20.668  1.00  0.00           C  
ATOM   3505  CG  LYS A1477      57.519  44.832  20.389  1.00  0.00           C  
ATOM   3506  CD  LYS A1477      56.474  44.849  21.487  1.00  0.00           C  
ATOM   3507  CE  LYS A1477      55.420  45.915  21.221  1.00  0.00           C  
ATOM   3508  NZ  LYS A1477      54.668  45.670  19.955  1.00  0.00           N  
ATOM   3509  N   ASN A1478      61.048  41.801  19.785  1.00  0.00           N  
ATOM   3510  CA  ASN A1478      62.196  40.997  20.201  1.00  0.00           C  
ATOM   3511  C   ASN A1478      63.159  40.921  19.021  1.00  0.00           C  
ATOM   3512  O   ASN A1478      63.103  39.982  18.221  1.00  0.00           O  
ATOM   3513  CB  ASN A1478      61.770  39.586  20.602  1.00  0.00           C  
ATOM   3514  CG  ASN A1478      62.882  38.826  21.304  1.00  0.00           C  
ATOM   3515  OD1 ASN A1478      64.044  38.885  20.896  1.00  0.00           O  
ATOM   3516  ND2 ASN A1478      62.531  38.105  22.364  1.00  0.00           N  
ATOM   3517  N   GLU A1479      64.031  41.921  18.919  1.00  0.00           N  
ATOM   3518  CA  GLU A1479      65.007  42.018  17.835  1.00  0.00           C  
ATOM   3519  C   GLU A1479      65.799  40.744  17.573  1.00  0.00           C  
ATOM   3520  O   GLU A1479      65.925  40.311  16.427  1.00  0.00           O  
ATOM   3521  CB  GLU A1479      65.974  43.171  18.112  1.00  0.00           C  
ATOM   3522  CG  GLU A1479      65.301  44.532  18.182  1.00  0.00           C  
ATOM   3523  CD  GLU A1479      66.289  45.660  18.418  1.00  0.00           C  
ATOM   3524  OE1 GLU A1479      67.270  45.760  17.651  1.00  0.00           O  
ATOM   3525  OE2 GLU A1479      66.082  46.449  19.365  1.00  0.00           O  
ATOM   3526  N   ASN A1480      66.340  40.155  18.633  1.00  0.00           N  
ATOM   3527  CA  ASN A1480      67.121  38.929  18.516  1.00  0.00           C  
ATOM   3528  C   ASN A1480      66.337  37.803  17.839  1.00  0.00           C  
ATOM   3529  O   ASN A1480      66.804  37.207  16.866  1.00  0.00           O  
ATOM   3530  CB  ASN A1480      67.587  38.479  19.904  1.00  0.00           C  
ATOM   3531  CG  ASN A1480      68.289  37.132  19.880  1.00  0.00           C  
ATOM   3532  OD1 ASN A1480      69.252  36.934  19.139  1.00  0.00           O  
ATOM   3533  ND2 ASN A1480      67.810  36.199  20.701  1.00  0.00           N  
ATOM   3534  N   LYS A1481      65.143  37.521  18.353  1.00  0.00           N  
ATOM   3535  CA  LYS A1481      64.297  36.463  17.805  1.00  0.00           C  
ATOM   3536  C   LYS A1481      63.779  36.784  16.403  1.00  0.00           C  
ATOM   3537  O   LYS A1481      63.724  35.910  15.540  1.00  0.00           O  
ATOM   3538  CB  LYS A1481      63.108  36.207  18.740  1.00  0.00           C  
ATOM   3539  CG  LYS A1481      63.500  35.687  20.123  1.00  0.00           C  
ATOM   3540  CD  LYS A1481      64.226  34.354  20.025  1.00  0.00           C  
ATOM   3541  CE  LYS A1481      64.605  33.829  21.400  1.00  0.00           C  
ATOM   3542  NZ  LYS A1481      65.311  32.521  21.302  1.00  0.00           N  
ATOM   3543  N   TYR A1482      63.399  38.038  16.182  1.00  0.00           N  
ATOM   3544  CA  TYR A1482      62.876  38.464  14.888  1.00  0.00           C  
ATOM   3545  C   TYR A1482      63.849  38.160  13.752  1.00  0.00           C  
ATOM   3546  O   TYR A1482      63.456  37.652  12.703  1.00  0.00           O  
ATOM   3547  CB  TYR A1482      62.584  39.965  14.902  1.00  0.00           C  
ATOM   3548  CG  TYR A1482      61.856  40.454  13.666  1.00  0.00           C  
ATOM   3549  CD1 TYR A1482      60.509  40.152  13.465  1.00  0.00           C  
ATOM   3550  CD2 TYR A1482      62.515  41.204  12.689  1.00  0.00           C  
ATOM   3551  CE1 TYR A1482      59.832  40.582  12.326  1.00  0.00           C  
ATOM   3552  CE2 TYR A1482      61.844  41.641  11.539  1.00  0.00           C  
ATOM   3553  CZ  TYR A1482      60.503  41.324  11.367  1.00  0.00           C  
ATOM   3554  OH  TYR A1482      59.828  41.734  10.237  1.00  0.00           O  
ATOM   3555  N   ALA A1483      65.120  38.481  13.975  1.00  0.00           N  
ATOM   3556  CA  ALA A1483      66.167  38.271  12.980  1.00  0.00           C  
ATOM   3557  C   ALA A1483      66.368  36.813  12.596  1.00  0.00           C  
ATOM   3558  O   ALA A1483      67.130  36.515  11.680  1.00  0.00           O  
ATOM   3559  CB  ALA A1483      67.483  38.854  13.490  1.00  0.00           C  
ATOM   3560  N   GLN A1484      65.694  35.900  13.288  1.00  0.00           N  
ATOM   3561  CA  GLN A1484      65.844  34.482  12.982  1.00  0.00           C  
ATOM   3562  C   GLN A1484      64.697  33.924  12.147  1.00  0.00           C  
ATOM   3563  O   GLN A1484      64.639  32.724  11.894  1.00  0.00           O  
ATOM   3564  CB  GLN A1484      65.970  33.674  14.275  1.00  0.00           C  
ATOM   3565  CG  GLN A1484      67.162  34.065  15.135  1.00  0.00           C  
ATOM   3566  CD  GLN A1484      67.255  33.245  16.406  1.00  0.00           C  
ATOM   3567  OE1 GLN A1484      68.092  33.510  17.265  1.00  0.00           O  
ATOM   3568  NE2 GLN A1484      66.394  32.240  16.530  1.00  0.00           N  
ATOM   3569  N   ILE A1485      63.794  34.794  11.708  1.00  0.00           N  
ATOM   3570  CA  ILE A1485      62.650  34.359  10.914  1.00  0.00           C  
ATOM   3571  C   ILE A1485      62.807  34.736   9.444  1.00  0.00           C  
ATOM   3572  O   ILE A1485      63.029  35.900   9.112  1.00  0.00           O  
ATOM   3573  CB  ILE A1485      61.349  34.982  11.445  1.00  0.00           C  
ATOM   3574  CG1 ILE A1485      61.261  34.768  12.957  1.00  0.00           C  
ATOM   3575  CG2 ILE A1485      60.149  34.356  10.739  1.00  0.00           C  
ATOM   3576  CD1 ILE A1485      60.119  35.496  13.617  1.00  0.00           C  
ATOM   3577  N   GLU A1486      62.672  33.749   8.565  1.00  0.00           N  
ATOM   3578  CA  GLU A1486      62.816  33.984   7.134  1.00  0.00           C  
ATOM   3579  C   GLU A1486      61.682  34.795   6.518  1.00  0.00           C  
ATOM   3580  O   GLU A1486      61.927  35.721   5.746  1.00  0.00           O  
ATOM   3581  CB  GLU A1486      62.952  32.652   6.394  1.00  0.00           C  
ATOM   3582  CG  GLU A1486      64.338  32.028   6.491  1.00  0.00           C  
ATOM   3583  CD  GLU A1486      65.421  32.921   5.901  1.00  0.00           C  
ATOM   3584  OE1 GLU A1486      65.273  33.348   4.735  1.00  0.00           O  
ATOM   3585  OE2 GLU A1486      66.418  33.192   6.604  1.00  0.00           O  
ATOM   3586  N   HIS A1487      60.445  34.451   6.853  1.00  0.00           N  
ATOM   3587  CA  HIS A1487      59.291  35.161   6.306  1.00  0.00           C  
ATOM   3588  C   HIS A1487      58.405  35.722   7.416  1.00  0.00           C  
ATOM   3589  O   HIS A1487      57.312  35.216   7.668  1.00  0.00           O  
ATOM   3590  CB  HIS A1487      58.483  34.217   5.409  1.00  0.00           C  
ATOM   3591  CG  HIS A1487      59.249  33.712   4.225  1.00  0.00           C  
ATOM   3592  ND1 HIS A1487      59.622  34.527   3.178  1.00  0.00           N  
ATOM   3593  CD2 HIS A1487      59.739  32.482   3.938  1.00  0.00           C  
ATOM   3594  CE1 HIS A1487      60.310  33.822   2.297  1.00  0.00           C  
ATOM   3595  NE2 HIS A1487      60.395  32.578   2.734  1.00  0.00           N  
ATOM   3596  N   PRO A1488      58.869  36.790   8.085  1.00  0.00           N  
ATOM   3597  CA  PRO A1488      58.163  37.463   9.182  1.00  0.00           C  
ATOM   3598  C   PRO A1488      56.699  37.756   8.875  1.00  0.00           C  
ATOM   3599  O   PRO A1488      55.815  37.484   9.687  1.00  0.00           O  
ATOM   3600  CB  PRO A1488      58.964  38.749   9.368  1.00  0.00           C  
ATOM   3601  CG  PRO A1488      60.347  38.342   8.976  1.00  0.00           C  
ATOM   3602  CD  PRO A1488      60.105  37.515   7.740  1.00  0.00           C  
ATOM   3603  N   GLU A1489      56.464  38.317   7.694  1.00  0.00           N  
ATOM   3604  CA  GLU A1489      55.128  38.682   7.242  1.00  0.00           C  
ATOM   3605  C   GLU A1489      54.200  37.471   7.185  1.00  0.00           C  
ATOM   3606  O   GLU A1489      53.055  37.530   7.637  1.00  0.00           O  
ATOM   3607  CB  GLU A1489      55.217  39.323   5.855  1.00  0.00           C  
ATOM   3608  CG  GLU A1489      54.027  40.186   5.473  1.00  0.00           C  
ATOM   3609  CD  GLU A1489      54.005  41.507   6.222  1.00  0.00           C  
ATOM   3610  OE1 GLU A1489      55.004  42.256   6.129  1.00  0.00           O  
ATOM   3611  OE2 GLU A1489      52.993  41.798   6.899  1.00  0.00           O  
ATOM   3612  N   GLU A1490      54.702  36.378   6.621  1.00  0.00           N  
ATOM   3613  CA  GLU A1490      53.929  35.148   6.492  1.00  0.00           C  
ATOM   3614  C   GLU A1490      53.663  34.502   7.850  1.00  0.00           C  
ATOM   3615  O   GLU A1490      52.571  33.994   8.104  1.00  0.00           O  
ATOM   3616  CB  GLU A1490      54.669  34.163   5.578  1.00  0.00           C  
ATOM   3617  CG  GLU A1490      54.781  34.622   4.122  1.00  0.00           C  
ATOM   3618  CD  GLU A1490      55.394  36.012   3.973  1.00  0.00           C  
ATOM   3619  OE1 GLU A1490      56.555  36.212   4.399  1.00  0.00           O  
ATOM   3620  OE2 GLU A1490      54.709  36.909   3.427  1.00  0.00           O  
ATOM   3621  N   VAL A1491      54.666  34.517   8.720  1.00  0.00           N  
ATOM   3622  CA  VAL A1491      54.513  33.942  10.048  1.00  0.00           C  
ATOM   3623  C   VAL A1491      53.460  34.741  10.809  1.00  0.00           C  
ATOM   3624  O   VAL A1491      52.622  34.181  11.522  1.00  0.00           O  
ATOM   3625  CB  VAL A1491      55.842  33.980  10.821  1.00  0.00           C  
ATOM   3626  CG1 VAL A1491      55.630  33.525  12.261  1.00  0.00           C  
ATOM   3627  CG2 VAL A1491      56.854  33.083  10.131  1.00  0.00           C  
ATOM   3628  N   ALA A1492      53.499  36.057  10.631  1.00  0.00           N  
ATOM   3629  CA  ALA A1492      52.558  36.951  11.292  1.00  0.00           C  
ATOM   3630  C   ALA A1492      51.124  36.641  10.887  1.00  0.00           C  
ATOM   3631  O   ALA A1492      50.206  36.759  11.699  1.00  0.00           O  
ATOM   3632  CB  ALA A1492      52.892  38.399  10.955  1.00  0.00           C  
ATOM   3633  N   ASP A1493      50.925  36.247   9.634  1.00  0.00           N  
ATOM   3634  CA  ASP A1493      49.580  35.942   9.169  1.00  0.00           C  
ATOM   3635  C   ASP A1493      49.076  34.650   9.802  1.00  0.00           C  
ATOM   3636  O   ASP A1493      47.899  34.539  10.136  1.00  0.00           O  
ATOM   3637  CB  ASP A1493      49.542  35.834   7.639  1.00  0.00           C  
ATOM   3638  CG  ASP A1493      48.118  35.809   7.092  1.00  0.00           C  
ATOM   3639  OD1 ASP A1493      47.300  36.660   7.515  1.00  0.00           O  
ATOM   3640  OD2 ASP A1493      47.817  34.948   6.238  1.00  0.00           O  
ATOM   3641  N   LEU A1494      49.970  33.681   9.976  1.00  0.00           N  
ATOM   3642  CA  LEU A1494      49.595  32.408  10.583  1.00  0.00           C  
ATOM   3643  C   LEU A1494      49.244  32.606  12.055  1.00  0.00           C  
ATOM   3644  O   LEU A1494      48.342  31.954  12.575  1.00  0.00           O  
ATOM   3645  CB  LEU A1494      50.734  31.384  10.459  1.00  0.00           C  
ATOM   3646  CG  LEU A1494      51.184  31.001   9.043  1.00  0.00           C  
ATOM   3647  CD1 LEU A1494      52.239  29.904   9.124  1.00  0.00           C  
ATOM   3648  CD2 LEU A1494      49.995  30.531   8.230  1.00  0.00           C  
ATOM   3649  N   VAL A1496      49.964  33.502  12.722  1.00  0.00           N  
ATOM   3650  CA  VAL A1496      49.704  33.784  14.127  1.00  0.00           C  
ATOM   3651  C   VAL A1496      48.413  34.584  14.243  1.00  0.00           C  
ATOM   3652  O   VAL A1496      47.613  34.359  15.149  1.00  0.00           O  
ATOM   3653  CB  VAL A1496      50.870  34.569  14.765  1.00  0.00           C  
ATOM   3654  CG1 VAL A1496      50.489  35.036  16.158  1.00  0.00           C  
ATOM   3655  CG2 VAL A1496      52.102  33.682  14.837  1.00  0.00           C  
ATOM   3656  N   GLY A1506      48.202  35.509  13.313  1.00  0.00           N  
ATOM   3657  CA  GLY A1506      46.988  36.304  13.338  1.00  0.00           C  
ATOM   3658  C   GLY A1506      45.743  35.450  13.131  1.00  0.00           C  
ATOM   3659  O   GLY A1506      44.749  35.606  13.834  1.00  0.00           O  
ATOM   3660  N   ILE A1507      45.795  34.544  12.161  1.00  0.00           N  
ATOM   3661  CA  ILE A1507      44.663  33.663  11.873  1.00  0.00           C  
ATOM   3662  C   ILE A1507      44.356  32.741  13.063  1.00  0.00           C  
ATOM   3663  O   ILE A1507      43.197  32.434  13.341  1.00  0.00           O  
ATOM   3664  CB  ILE A1507      44.947  32.803  10.622  1.00  0.00           C  
ATOM   3665  CG1 ILE A1507      45.067  33.711   9.392  1.00  0.00           C  
ATOM   3666  CG2 ILE A1507      43.841  31.775  10.433  1.00  0.00           C  
ATOM   3667  CD1 ILE A1507      45.569  33.005   8.144  1.00  0.00           C  
ATOM   3668  N   SER A1508      45.395  32.297  13.761  1.00  0.00           N  
ATOM   3669  CA  SER A1508      45.193  31.434  14.916  1.00  0.00           C  
ATOM   3670  C   SER A1508      44.464  32.231  15.998  1.00  0.00           C  
ATOM   3671  O   SER A1508      43.680  31.683  16.760  1.00  0.00           O  
ATOM   3672  CB  SER A1508      46.539  30.918  15.445  1.00  0.00           C  
ATOM   3673  OG  SER A1508      47.309  31.959  16.016  1.00  0.00           O  
ATOM   3674  N   ALA A1509      44.708  33.534  16.051  1.00  0.00           N  
ATOM   3675  CA  ALA A1509      44.052  34.376  17.044  1.00  0.00           C  
ATOM   3676  C   ALA A1509      42.568  34.527  16.714  1.00  0.00           C  
ATOM   3677  O   ALA A1509      41.713  34.474  17.602  1.00  0.00           O  
ATOM   3678  CB  ALA A1509      44.719  35.742  17.092  1.00  0.00           C  
ATOM   3679  N   VAL A1510      42.278  34.711  15.427  1.00  0.00           N  
ATOM   3680  CA  VAL A1510      40.913  34.876  14.943  1.00  0.00           C  
ATOM   3681  C   VAL A1510      40.085  33.597  15.071  1.00  0.00           C  
ATOM   3682  O   VAL A1510      38.911  33.640  15.428  1.00  0.00           O  
ATOM   3683  CB  VAL A1510      40.909  35.325  13.457  1.00  0.00           C  
ATOM   3684  CG1 VAL A1510      39.492  35.321  12.911  1.00  0.00           C  
ATOM   3685  CG2 VAL A1510      41.512  36.725  13.337  1.00  0.00           C  
ATOM   3686  N   MET A1511      40.696  32.459  14.767  1.00  0.00           N  
ATOM   3687  CA  MET A1511      39.992  31.190  14.852  1.00  0.00           C  
ATOM   3688  C   MET A1511      39.766  30.760  16.298  1.00  0.00           C  
ATOM   3689  O   MET A1511      38.673  30.331  16.660  1.00  0.00           O  
ATOM   3690  CB  MET A1511      40.773  30.106  14.107  1.00  0.00           C  
ATOM   3691  CG  MET A1511      40.755  30.257  12.581  1.00  0.00           C  
ATOM   3692  SD  MET A1511      41.888  29.108  11.764  1.00  0.00           S  
ATOM   3693  CE  MET A1511      40.963  27.611  11.805  1.00  0.00           C  
ATOM   3694  N   ILE A1516      40.792  30.878  17.130  1.00  0.00           N  
ATOM   3695  CA  ILE A1516      40.659  30.468  18.526  1.00  0.00           C  
ATOM   3696  C   ILE A1516      39.651  31.288  19.322  1.00  0.00           C  
ATOM   3697  O   ILE A1516      38.911  30.731  20.129  1.00  0.00           O  
ATOM   3698  CB  ILE A1516      42.023  30.493  19.246  1.00  0.00           C  
ATOM   3699  CG1 ILE A1516      42.906  29.374  18.692  1.00  0.00           C  
ATOM   3700  CG2 ILE A1516      41.836  30.304  20.756  1.00  0.00           C  
ATOM   3701  CD1 ILE A1516      42.326  27.973  18.894  1.00  0.00           C  
ATOM   3702  N   GLN A1517      39.614  32.602  19.108  1.00  0.00           N  
ATOM   3703  CA  GLN A1517      38.659  33.429  19.839  1.00  0.00           C  
ATOM   3704  C   GLN A1517      37.240  32.991  19.504  1.00  0.00           C  
ATOM   3705  O   GLN A1517      36.339  33.103  20.330  1.00  0.00           O  
ATOM   3706  CB  GLN A1517      38.851  34.915  19.508  1.00  0.00           C  
ATOM   3707  CG  GLN A1517      38.675  35.310  18.036  1.00  0.00           C  
ATOM   3708  CD  GLN A1517      37.221  35.523  17.645  1.00  0.00           C  
ATOM   3709  OE1 GLN A1517      36.408  35.950  18.463  1.00  0.00           O  
ATOM   3710  NE2 GLN A1517      36.894  35.250  16.382  1.00  0.00           N  
ATOM   3711  N   ASP A1518      37.056  32.476  18.291  1.00  0.00           N  
ATOM   3712  CA  ASP A1518      35.752  32.002  17.830  1.00  0.00           C  
ATOM   3713  C   ASP A1518      35.402  30.595  18.339  1.00  0.00           C  
ATOM   3714  O   ASP A1518      34.245  30.298  18.631  1.00  0.00           O  
ATOM   3715  CB  ASP A1518      35.723  32.008  16.294  1.00  0.00           C  
ATOM   3716  CG  ASP A1518      34.381  31.570  15.726  1.00  0.00           C  
ATOM   3717  OD1 ASP A1518      34.048  30.370  15.819  1.00  0.00           O  
ATOM   3718  OD2 ASP A1518      33.654  32.432  15.192  1.00  0.00           O  
ATOM   3719  N   MET A1527      36.406  29.738  18.463  1.00  0.00           N  
ATOM   3720  CA  MET A1527      36.185  28.355  18.885  1.00  0.00           C  
ATOM   3721  C   MET A1527      36.277  28.085  20.384  1.00  0.00           C  
ATOM   3722  O   MET A1527      36.054  26.957  20.816  1.00  0.00           O  
ATOM   3723  CB  MET A1527      37.190  27.439  18.177  1.00  0.00           C  
ATOM   3724  CG  MET A1527      37.245  27.597  16.671  1.00  0.00           C  
ATOM   3725  SD  MET A1527      38.633  26.685  15.940  1.00  0.00           S  
ATOM   3726  CE  MET A1527      37.762  25.617  14.810  1.00  0.00           C  
ATOM   3727  N   GLN A1528      36.589  29.103  21.176  1.00  0.00           N  
ATOM   3728  CA  GLN A1528      36.743  28.910  22.617  1.00  0.00           C  
ATOM   3729  C   GLN A1528      35.492  28.523  23.388  1.00  0.00           C  
ATOM   3730  O   GLN A1528      35.578  27.790  24.372  1.00  0.00           O  
ATOM   3731  CB  GLN A1528      37.380  30.148  23.250  1.00  0.00           C  
ATOM   3732  CG  GLN A1528      38.872  30.211  23.006  1.00  0.00           C  
ATOM   3733  CD  GLN A1528      39.544  31.327  23.762  1.00  0.00           C  
ATOM   3734  OE1 GLN A1528      39.304  32.509  23.502  1.00  0.00           O  
ATOM   3735  NE2 GLN A1528      40.395  30.960  24.707  1.00  0.00           N  
ATOM   3736  N   GLY A1550      34.337  29.014  22.959  1.00  0.00           N  
ATOM   3737  CA  GLY A1550      33.108  28.653  23.642  1.00  0.00           C  
ATOM   3738  C   GLY A1550      32.293  27.734  22.757  1.00  0.00           C  
ATOM   3739  O   GLY A1550      32.656  27.502  21.606  1.00  0.00           O  
ATOM   3740  N   LYS A1551      31.196  27.194  23.274  1.00  0.00           N  
ATOM   3741  CA  LYS A1551      30.379  26.329  22.439  1.00  0.00           C  
ATOM   3742  C   LYS A1551      29.839  27.105  21.240  1.00  0.00           C  
ATOM   3743  O   LYS A1551      29.623  28.321  21.309  1.00  0.00           O  
ATOM   3744  CB  LYS A1551      29.229  25.718  23.241  1.00  0.00           C  
ATOM   3745  CG  LYS A1551      29.670  24.593  24.173  1.00  0.00           C  
ATOM   3746  CD  LYS A1551      28.480  23.907  24.840  1.00  0.00           C  
ATOM   3747  CE  LYS A1551      27.727  24.847  25.767  1.00  0.00           C  
ATOM   3748  NZ  LYS A1551      28.576  25.328  26.891  1.00  0.00           N  
ATOM   3749  N   ARG A1594      29.650  26.381  20.140  1.00  0.00           N  
ATOM   3750  CA  ARG A1594      29.143  26.920  18.879  1.00  0.00           C  
ATOM   3751  C   ARG A1594      27.874  27.766  19.037  1.00  0.00           C  
ATOM   3752  O   ARG A1594      27.758  28.854  18.467  1.00  0.00           O  
ATOM   3753  CB  ARG A1594      28.831  25.760  17.916  1.00  0.00           C  
ATOM   3754  CG  ARG A1594      30.038  25.013  17.345  1.00  0.00           C  
ATOM   3755  CD  ARG A1594      29.623  23.616  16.890  1.00  0.00           C  
ATOM   3756  NE  ARG A1594      28.188  23.604  16.680  1.00  0.00           N  
ATOM   3757  CZ  ARG A1594      27.350  22.723  17.205  1.00  0.00           C  
ATOM   3758  NH1 ARG A1594      27.789  21.739  17.979  1.00  0.00           N  
ATOM   3759  NH2 ARG A1594      26.057  22.872  16.992  1.00  0.00           N  
ATOM   3760  N   ILE A1596      26.927  27.255  19.811  1.00  0.00           N  
ATOM   3761  CA  ILE A1596      25.644  27.920  20.015  1.00  0.00           C  
ATOM   3762  C   ILE A1596      25.711  29.363  20.533  1.00  0.00           C  
ATOM   3763  O   ILE A1596      24.788  30.151  20.314  1.00  0.00           O  
ATOM   3764  CB  ILE A1596      24.755  27.077  20.969  1.00  0.00           C  
ATOM   3765  CG1 ILE A1596      23.308  27.561  20.906  1.00  0.00           C  
ATOM   3766  CG2 ILE A1596      25.290  27.155  22.400  1.00  0.00           C  
ATOM   3767  CD1 ILE A1596      22.660  27.349  19.558  1.00  0.00           C  
ATOM   3768  N   ASN A1601      26.799  29.719  21.205  1.00  0.00           N  
ATOM   3769  CA  ASN A1601      26.921  31.069  21.750  1.00  0.00           C  
ATOM   3770  C   ASN A1601      27.073  32.178  20.716  1.00  0.00           C  
ATOM   3771  O   ASN A1601      27.766  32.023  19.704  1.00  0.00           O  
ATOM   3772  CB  ASN A1601      28.111  31.161  22.715  1.00  0.00           C  
ATOM   3773  CG  ASN A1601      28.027  30.154  23.852  1.00  0.00           C  
ATOM   3774  OD1 ASN A1601      26.957  29.921  24.419  1.00  0.00           O  
ATOM   3775  ND2 ASN A1601      29.160  29.557  24.192  1.00  0.00           N  
ATOM   3776  N   ASN A1602      26.412  33.301  20.975  1.00  0.00           N  
ATOM   3777  CA  ASN A1602      26.546  34.459  20.108  1.00  0.00           C  
ATOM   3778  C   ASN A1602      27.723  35.196  20.734  1.00  0.00           C  
ATOM   3779  O   ASN A1602      28.036  34.980  21.906  1.00  0.00           O  
ATOM   3780  CB  ASN A1602      25.326  35.390  20.189  1.00  0.00           C  
ATOM   3781  CG  ASN A1602      24.036  34.716  19.793  1.00  0.00           C  
ATOM   3782  OD1 ASN A1602      23.942  34.097  18.733  1.00  0.00           O  
ATOM   3783  ND2 ASN A1602      23.020  34.851  20.638  1.00  0.00           N  
ATOM   3784  N   TYR A1603      28.389  36.040  19.959  1.00  0.00           N  
ATOM   3785  CA  TYR A1603      29.468  36.844  20.509  1.00  0.00           C  
ATOM   3786  C   TYR A1603      29.591  38.121  19.696  1.00  0.00           C  
ATOM   3787  O   TYR A1603      29.470  38.112  18.471  1.00  0.00           O  
ATOM   3788  CB  TYR A1603      30.788  36.058  20.577  1.00  0.00           C  
ATOM   3789  CG  TYR A1603      31.510  35.786  19.282  1.00  0.00           C  
ATOM   3790  CD1 TYR A1603      32.283  36.769  18.667  1.00  0.00           C  
ATOM   3791  CD2 TYR A1603      31.488  34.517  18.714  1.00  0.00           C  
ATOM   3792  CE1 TYR A1603      33.029  36.485  17.519  1.00  0.00           C  
ATOM   3793  CE2 TYR A1603      32.221  34.227  17.573  1.00  0.00           C  
ATOM   3794  CZ  TYR A1603      32.993  35.213  16.983  1.00  0.00           C  
ATOM   3795  OH  TYR A1603      33.745  34.907  15.875  1.00  0.00           O  
ATOM   3796  N   GLU A1604      29.788  39.233  20.390  1.00  0.00           N  
ATOM   3797  CA  GLU A1604      29.891  40.514  19.719  1.00  0.00           C  
ATOM   3798  C   GLU A1604      31.283  40.737  19.152  1.00  0.00           C  
ATOM   3799  O   GLU A1604      32.285  40.395  19.783  1.00  0.00           O  
ATOM   3800  CB  GLU A1604      29.528  41.640  20.687  1.00  0.00           C  
ATOM   3801  CG  GLU A1604      29.145  42.936  19.993  1.00  0.00           C  
ATOM   3802  CD  GLU A1604      28.469  43.916  20.927  1.00  0.00           C  
ATOM   3803  OE1 GLU A1604      27.472  43.524  21.575  1.00  0.00           O  
ATOM   3804  OE2 GLU A1604      28.929  45.075  21.009  1.00  0.00           O  
ATOM   3805  N   PHE A1613      31.345  41.295  17.948  1.00  0.00           N  
ATOM   3806  CA  PHE A1613      32.633  41.562  17.331  1.00  0.00           C  
ATOM   3807  C   PHE A1613      33.349  42.626  18.143  1.00  0.00           C  
ATOM   3808  O   PHE A1613      32.761  43.646  18.513  1.00  0.00           O  
ATOM   3809  CB  PHE A1613      32.480  42.070  15.897  1.00  0.00           C  
ATOM   3810  CG  PHE A1613      33.789  42.420  15.251  1.00  0.00           C  
ATOM   3811  CD1 PHE A1613      34.631  41.421  14.771  1.00  0.00           C  
ATOM   3812  CD2 PHE A1613      34.212  43.745  15.180  1.00  0.00           C  
ATOM   3813  CE1 PHE A1613      35.876  41.736  14.233  1.00  0.00           C  
ATOM   3814  CE2 PHE A1613      35.453  44.070  14.645  1.00  0.00           C  
ATOM   3815  CZ  PHE A1613      36.288  43.065  14.171  1.00  0.00           C  
ATOM   3816  N   LYS A1614      34.622  42.374  18.422  1.00  0.00           N  
ATOM   3817  CA  LYS A1614      35.449  43.304  19.173  1.00  0.00           C  
ATOM   3818  C   LYS A1614      36.879  43.102  18.721  1.00  0.00           C  
ATOM   3819  O   LYS A1614      37.418  42.000  18.811  1.00  0.00           O  
ATOM   3820  CB  LYS A1614      35.324  43.050  20.679  1.00  0.00           C  
ATOM   3821  CG  LYS A1614      34.021  43.565  21.280  1.00  0.00           C  
ATOM   3822  CD  LYS A1614      33.943  43.291  22.778  1.00  0.00           C  
ATOM   3823  CE  LYS A1614      32.648  43.836  23.386  1.00  0.00           C  
ATOM   3824  NZ  LYS A1614      32.582  45.327  23.366  1.00  0.00           N  
ATOM   3825  N   TRP A1615      37.490  44.167  18.219  1.00  0.00           N  
ATOM   3826  CA  TRP A1615      38.861  44.080  17.745  1.00  0.00           C  
ATOM   3827  C   TRP A1615      39.802  43.486  18.777  1.00  0.00           C  
ATOM   3828  O   TRP A1615      40.761  42.803  18.424  1.00  0.00           O  
ATOM   3829  CB  TRP A1615      39.361  45.457  17.311  1.00  0.00           C  
ATOM   3830  CG  TRP A1615      38.926  45.806  15.930  1.00  0.00           C  
ATOM   3831  CD1 TRP A1615      38.000  46.742  15.570  1.00  0.00           C  
ATOM   3832  CD2 TRP A1615      39.387  45.204  14.714  1.00  0.00           C  
ATOM   3833  NE1 TRP A1615      37.856  46.762  14.201  1.00  0.00           N  
ATOM   3834  CE2 TRP A1615      38.695  45.829  13.651  1.00  0.00           C  
ATOM   3835  CE3 TRP A1615      40.317  44.197  14.420  1.00  0.00           C  
ATOM   3836  CZ2 TRP A1615      38.906  45.479  12.310  1.00  0.00           C  
ATOM   3837  CZ3 TRP A1615      40.528  43.847  13.083  1.00  0.00           C  
ATOM   3838  CH2 TRP A1615      39.823  44.490  12.046  1.00  0.00           C  
ATOM   3839  N   GLU A1616      39.521  43.737  20.051  1.00  0.00           N  
ATOM   3840  CA  GLU A1616      40.362  43.219  21.122  1.00  0.00           C  
ATOM   3841  C   GLU A1616      40.346  41.684  21.167  1.00  0.00           C  
ATOM   3842  O   GLU A1616      41.321  41.065  21.590  1.00  0.00           O  
ATOM   3843  CB  GLU A1616      39.914  43.800  22.465  1.00  0.00           C  
ATOM   3844  CG  GLU A1616      38.517  43.389  22.888  1.00  0.00           C  
ATOM   3845  CD  GLU A1616      38.083  44.053  24.182  1.00  0.00           C  
ATOM   3846  OE1 GLU A1616      38.876  44.036  25.147  1.00  0.00           O  
ATOM   3847  OE2 GLU A1616      36.951  44.587  24.235  1.00  0.00           O  
ATOM   3848  N   ARG A1617      39.250  41.071  20.724  1.00  0.00           N  
ATOM   3849  CA  ARG A1617      39.164  39.609  20.713  1.00  0.00           C  
ATOM   3850  C   ARG A1617      40.181  39.047  19.722  1.00  0.00           C  
ATOM   3851  O   ARG A1617      40.813  38.019  19.972  1.00  0.00           O  
ATOM   3852  CB  ARG A1617      37.762  39.136  20.293  1.00  0.00           C  
ATOM   3853  CG  ARG A1617      36.644  39.383  21.296  1.00  0.00           C  
ATOM   3854  CD  ARG A1617      35.293  38.945  20.708  1.00  0.00           C  
ATOM   3855  NE  ARG A1617      35.178  37.492  20.566  1.00  0.00           N  
ATOM   3856  CZ  ARG A1617      34.661  36.686  21.491  1.00  0.00           C  
ATOM   3857  NH1 ARG A1617      34.202  37.187  22.629  1.00  0.00           N  
ATOM   3858  NH2 ARG A1617      34.608  35.376  21.283  1.00  0.00           N  
ATOM   3859  N   MET A1619      40.333  39.733  18.595  1.00  0.00           N  
ATOM   3860  CA  MET A1619      41.253  39.302  17.548  1.00  0.00           C  
ATOM   3861  C   MET A1619      42.701  39.706  17.816  1.00  0.00           C  
ATOM   3862  O   MET A1619      43.627  38.963  17.496  1.00  0.00           O  
ATOM   3863  CB  MET A1619      40.846  39.908  16.199  1.00  0.00           C  
ATOM   3864  CG  MET A1619      39.353  40.000  15.932  1.00  0.00           C  
ATOM   3865  SD  MET A1619      38.567  38.404  15.753  1.00  0.00           S  
ATOM   3866  CE  MET A1619      37.153  38.609  16.831  1.00  0.00           C  
ATOM   3867  N   LEU A1620      42.896  40.883  18.403  1.00  0.00           N  
ATOM   3868  CA  LEU A1620      44.246  41.390  18.635  1.00  0.00           C  
ATOM   3869  C   LEU A1620      44.970  40.971  19.913  1.00  0.00           C  
ATOM   3870  O   LEU A1620      46.193  41.115  20.005  1.00  0.00           O  
ATOM   3871  CB  LEU A1620      44.238  42.919  18.520  1.00  0.00           C  
ATOM   3872  CG  LEU A1620      43.614  43.453  17.221  1.00  0.00           C  
ATOM   3873  CD1 LEU A1620      43.779  44.963  17.147  1.00  0.00           C  
ATOM   3874  CD2 LEU A1620      44.271  42.795  16.016  1.00  0.00           C  
ATOM   3875  N   SER A1621      44.236  40.455  20.893  1.00  0.00           N  
ATOM   3876  CA  SER A1621      44.857  40.026  22.143  1.00  0.00           C  
ATOM   3877  C   SER A1621      45.811  38.867  21.893  1.00  0.00           C  
ATOM   3878  O   SER A1621      45.535  37.997  21.064  1.00  0.00           O  
ATOM   3879  CB  SER A1621      43.792  39.586  23.151  1.00  0.00           C  
ATOM   3880  OG  SER A1621      42.987  40.680  23.553  1.00  0.00           O  
ATOM   3881  N   PHE A1622      46.939  38.861  22.596  1.00  0.00           N  
ATOM   3882  CA  PHE A1622      47.897  37.779  22.445  1.00  0.00           C  
ATOM   3883  C   PHE A1622      48.318  37.193  23.791  1.00  0.00           C  
ATOM   3884  O   PHE A1622      48.960  36.146  23.843  1.00  0.00           O  
ATOM   3885  CB  PHE A1622      49.130  38.227  21.640  1.00  0.00           C  
ATOM   3886  CG  PHE A1622      49.761  39.507  22.124  1.00  0.00           C  
ATOM   3887  CD1 PHE A1622      49.234  40.739  21.761  1.00  0.00           C  
ATOM   3888  CD2 PHE A1622      50.894  39.476  22.932  1.00  0.00           C  
ATOM   3889  CE1 PHE A1622      49.828  41.927  22.194  1.00  0.00           C  
ATOM   3890  CE2 PHE A1622      51.497  40.657  23.372  1.00  0.00           C  
ATOM   3891  CZ  PHE A1622      50.961  41.886  23.000  1.00  0.00           C  
ATOM   3892  N   GLU A1632      47.954  37.860  24.881  1.00  0.00           N  
ATOM   3893  CA  GLU A1632      48.287  37.352  26.207  1.00  0.00           C  
ATOM   3894  C   GLU A1632      47.086  36.575  26.747  1.00  0.00           C  
ATOM   3895  O   GLU A1632      45.945  36.894  26.431  1.00  0.00           O  
ATOM   3896  CB  GLU A1632      48.652  38.515  27.131  1.00  0.00           C  
ATOM   3897  CG  GLU A1632      49.865  39.304  26.632  1.00  0.00           C  
ATOM   3898  CD  GLU A1632      50.074  40.614  27.367  1.00  0.00           C  
ATOM   3899  OE1 GLU A1632      49.132  41.432  27.405  1.00  0.00           O  
ATOM   3900  OE2 GLU A1632      51.183  40.833  27.898  1.00  0.00           O  
ATOM   3901  N   GLY A1635      47.341  35.543  27.545  1.00  0.00           N  
ATOM   3902  CA  GLY A1635      46.251  34.748  28.088  1.00  0.00           C  
ATOM   3903  C   GLY A1635      45.898  33.583  27.176  1.00  0.00           C  
ATOM   3904  O   GLY A1635      46.717  33.179  26.348  1.00  0.00           O  
ATOM   3905  N   ASP A1636      44.688  33.042  27.328  1.00  0.00           N  
ATOM   3906  CA  ASP A1636      44.221  31.915  26.516  1.00  0.00           C  
ATOM   3907  C   ASP A1636      43.798  32.370  25.129  1.00  0.00           C  
ATOM   3908  O   ASP A1636      42.616  32.591  24.865  1.00  0.00           O  
ATOM   3909  CB  ASP A1636      43.045  31.215  27.201  1.00  0.00           C  
ATOM   3910  CG  ASP A1636      43.488  30.287  28.316  1.00  0.00           C  
ATOM   3911  OD1 ASP A1636      44.690  30.297  28.656  1.00  0.00           O  
ATOM   3912  OD2 ASP A1636      42.630  29.549  28.847  1.00  0.00           O  
ATOM   3913  N   THR A1637      44.773  32.480  24.238  1.00  0.00           N  
ATOM   3914  CA  THR A1637      44.527  32.944  22.882  1.00  0.00           C  
ATOM   3915  C   THR A1637      45.273  32.074  21.890  1.00  0.00           C  
ATOM   3916  O   THR A1637      46.100  31.244  22.274  1.00  0.00           O  
ATOM   3917  CB  THR A1637      45.051  34.375  22.708  1.00  0.00           C  
ATOM   3918  OG1 THR A1637      46.479  34.363  22.833  1.00  0.00           O  
ATOM   3919  CG2 THR A1637      44.478  35.292  23.775  1.00  0.00           C  
ATOM   3920  N   GLY A1638      44.993  32.275  20.609  1.00  0.00           N  
ATOM   3921  CA  GLY A1638      45.687  31.503  19.598  1.00  0.00           C  
ATOM   3922  C   GLY A1638      47.187  31.715  19.711  1.00  0.00           C  
ATOM   3923  O   GLY A1638      47.950  30.748  19.729  1.00  0.00           O  
ATOM   3924  N   PRO A1639      47.650  32.976  19.791  1.00  0.00           N  
ATOM   3925  CA  PRO A1639      49.089  33.228  19.900  1.00  0.00           C  
ATOM   3926  C   PRO A1639      49.744  32.465  21.040  1.00  0.00           C  
ATOM   3927  O   PRO A1639      50.908  32.076  20.938  1.00  0.00           O  
ATOM   3928  CB  PRO A1639      49.157  34.741  20.077  1.00  0.00           C  
ATOM   3929  CG  PRO A1639      48.033  35.206  19.214  1.00  0.00           C  
ATOM   3930  CD  PRO A1639      46.915  34.238  19.600  1.00  0.00           C  
ATOM   3931  N   TYR A1640      49.000  32.249  22.124  1.00  0.00           N  
ATOM   3932  CA  TYR A1640      49.525  31.507  23.274  1.00  0.00           C  
ATOM   3933  C   TYR A1640      49.852  30.075  22.842  1.00  0.00           C  
ATOM   3934  O   TYR A1640      50.867  29.511  23.249  1.00  0.00           O  
ATOM   3935  CB  TYR A1640      48.500  31.491  24.427  1.00  0.00           C  
ATOM   3936  CG  TYR A1640      48.942  30.711  25.652  1.00  0.00           C  
ATOM   3937  CD1 TYR A1640      48.851  29.321  25.688  1.00  0.00           C  
ATOM   3938  CD2 TYR A1640      49.470  31.364  26.769  1.00  0.00           C  
ATOM   3939  CE1 TYR A1640      49.272  28.594  26.804  1.00  0.00           C  
ATOM   3940  CE2 TYR A1640      49.899  30.646  27.894  1.00  0.00           C  
ATOM   3941  CZ  TYR A1640      49.793  29.262  27.899  1.00  0.00           C  
ATOM   3942  OH  TYR A1640      50.200  28.542  28.995  1.00  0.00           O  
ATOM   3943  N   LEU A1641      48.991  29.495  22.010  1.00  0.00           N  
ATOM   3944  CA  LEU A1641      49.211  28.132  21.527  1.00  0.00           C  
ATOM   3945  C   LEU A1641      50.398  28.100  20.562  1.00  0.00           C  
ATOM   3946  O   LEU A1641      51.187  27.154  20.567  1.00  0.00           O  
ATOM   3947  CB  LEU A1641      47.951  27.602  20.835  1.00  0.00           C  
ATOM   3948  CG  LEU A1641      46.676  27.405  21.669  1.00  0.00           C  
ATOM   3949  CD1 LEU A1641      45.571  26.855  20.773  1.00  0.00           C  
ATOM   3950  CD2 LEU A1641      46.926  26.449  22.838  1.00  0.00           C  
ATOM   3951  N   GLN A1642      50.528  29.142  19.744  1.00  0.00           N  
ATOM   3952  CA  GLN A1642      51.635  29.241  18.790  1.00  0.00           C  
ATOM   3953  C   GLN A1642      52.975  29.408  19.512  1.00  0.00           C  
ATOM   3954  O   GLN A1642      53.989  28.805  19.129  1.00  0.00           O  
ATOM   3955  CB  GLN A1642      51.409  30.430  17.846  1.00  0.00           C  
ATOM   3956  CG  GLN A1642      50.257  30.223  16.868  1.00  0.00           C  
ATOM   3957  CD  GLN A1642      50.613  29.256  15.746  1.00  0.00           C  
ATOM   3958  OE1 GLN A1642      51.502  28.421  15.890  1.00  0.00           O  
ATOM   3959  NE2 GLN A1642      49.912  29.364  14.627  1.00  0.00           N  
ATOM   3960  N   TYR A1662      52.974  30.222  20.565  1.00  0.00           N  
ATOM   3961  CA  TYR A1662      54.187  30.470  21.335  1.00  0.00           C  
ATOM   3962  C   TYR A1662      54.642  29.191  22.026  1.00  0.00           C  
ATOM   3963  O   TYR A1662      55.833  28.883  22.078  1.00  0.00           O  
ATOM   3964  CB  TYR A1662      53.937  31.570  22.370  1.00  0.00           C  
ATOM   3965  CG  TYR A1662      55.184  32.035  23.086  1.00  0.00           C  
ATOM   3966  CD1 TYR A1662      56.186  32.733  22.407  1.00  0.00           C  
ATOM   3967  CD2 TYR A1662      55.355  31.796  24.447  1.00  0.00           C  
ATOM   3968  CE1 TYR A1662      57.327  33.188  23.072  1.00  0.00           C  
ATOM   3969  CE2 TYR A1662      56.489  32.242  25.120  1.00  0.00           C  
ATOM   3970  CZ  TYR A1662      57.472  32.940  24.428  1.00  0.00           C  
ATOM   3971  OH  TYR A1662      58.595  33.384  25.099  1.00  0.00           O  
ATOM   3972  N   ALA A1663      53.692  28.438  22.562  1.00  0.00           N  
ATOM   3973  CA  ALA A1663      54.036  27.184  23.220  1.00  0.00           C  
ATOM   3974  C   ALA A1663      54.699  26.253  22.200  1.00  0.00           C  
ATOM   3975  O   ALA A1663      55.733  25.635  22.473  1.00  0.00           O  
ATOM   3976  CB  ALA A1663      52.784  26.534  23.782  1.00  0.00           C  
ATOM   3977  N   HIS A1664      54.100  26.161  21.018  1.00  0.00           N  
ATOM   3978  CA  HIS A1664      54.635  25.300  19.976  1.00  0.00           C  
ATOM   3979  C   HIS A1664      56.030  25.761  19.556  1.00  0.00           C  
ATOM   3980  O   HIS A1664      56.942  24.948  19.417  1.00  0.00           O  
ATOM   3981  CB  HIS A1664      53.687  25.273  18.769  1.00  0.00           C  
ATOM   3982  CG  HIS A1664      54.124  24.334  17.686  1.00  0.00           C  
ATOM   3983  ND1 HIS A1664      55.022  24.695  16.705  1.00  0.00           N  
ATOM   3984  CD2 HIS A1664      53.843  23.026  17.475  1.00  0.00           C  
ATOM   3985  CE1 HIS A1664      55.279  23.649  15.939  1.00  0.00           C  
ATOM   3986  NE2 HIS A1664      54.578  22.623  16.386  1.00  0.00           N  
ATOM   3987  N   SER A1665      56.199  27.067  19.382  1.00  0.00           N  
ATOM   3988  CA  SER A1665      57.490  27.624  18.990  1.00  0.00           C  
ATOM   3989  C   SER A1665      58.584  27.380  20.011  1.00  0.00           C  
ATOM   3990  O   SER A1665      59.689  26.989  19.651  1.00  0.00           O  
ATOM   3991  CB  SER A1665      57.386  29.133  18.750  1.00  0.00           C  
ATOM   3992  OG  SER A1665      56.539  29.417  17.658  1.00  0.00           O  
ATOM   3993  N   ARG A1666      58.313  27.606  21.291  1.00  0.00           N  
ATOM   3994  CA  ARG A1666      59.403  27.380  22.216  1.00  0.00           C  
ATOM   3995  C   ARG A1666      59.698  25.923  22.467  1.00  0.00           C  
ATOM   3996  O   ARG A1666      60.798  25.581  22.894  1.00  0.00           O  
ATOM   3997  CB  ARG A1666      59.227  28.162  23.521  1.00  0.00           C  
ATOM   3998  CG  ARG A1666      58.051  27.868  24.400  1.00  0.00           C  
ATOM   3999  CD  ARG A1666      58.244  28.789  25.587  1.00  0.00           C  
ATOM   4000  NE  ARG A1666      57.132  28.828  26.506  1.00  0.00           N  
ATOM   4001  CZ  ARG A1666      57.150  29.514  27.640  1.00  0.00           C  
ATOM   4002  NH1 ARG A1666      58.227  30.211  27.975  1.00  0.00           N  
ATOM   4003  NH2 ARG A1666      56.098  29.492  28.437  1.00  0.00           N  
ATOM   4004  N   LEU A1667      58.736  25.050  22.192  1.00  0.00           N  
ATOM   4005  CA  LEU A1667      58.997  23.627  22.351  1.00  0.00           C  
ATOM   4006  C   LEU A1667      59.913  23.248  21.181  1.00  0.00           C  
ATOM   4007  O   LEU A1667      60.832  22.446  21.332  1.00  0.00           O  
ATOM   4008  CB  LEU A1667      57.695  22.823  22.307  1.00  0.00           C  
ATOM   4009  CG  LEU A1667      56.824  22.900  23.569  1.00  0.00           C  
ATOM   4010  CD1 LEU A1667      55.508  22.183  23.341  1.00  0.00           C  
ATOM   4011  CD2 LEU A1667      57.572  22.284  24.745  1.00  0.00           C  
ATOM   4012  N   ARG A1668      59.662  23.831  20.011  1.00  0.00           N  
ATOM   4013  CA  ARG A1668      60.517  23.564  18.849  1.00  0.00           C  
ATOM   4014  C   ARG A1668      61.909  24.108  19.158  1.00  0.00           C  
ATOM   4015  O   ARG A1668      62.919  23.465  18.877  1.00  0.00           O  
ATOM   4016  CB  ARG A1668      59.979  24.258  17.591  1.00  0.00           C  
ATOM   4017  CG  ARG A1668      58.814  23.555  16.931  1.00  0.00           C  
ATOM   4018  CD  ARG A1668      59.239  22.197  16.389  1.00  0.00           C  
ATOM   4019  NE  ARG A1668      60.427  22.317  15.557  1.00  0.00           N  
ATOM   4020  CZ  ARG A1668      61.033  21.296  14.963  1.00  0.00           C  
ATOM   4021  NH1 ARG A1668      60.558  20.063  15.107  1.00  0.00           N  
ATOM   4022  NH2 ARG A1668      62.120  21.509  14.230  1.00  0.00           N  
ATOM   4023  N   SER A1669      61.950  25.297  19.749  1.00  0.00           N  
ATOM   4024  CA  SER A1669      63.214  25.934  20.092  1.00  0.00           C  
ATOM   4025  C   SER A1669      64.007  25.076  21.082  1.00  0.00           C  
ATOM   4026  O   SER A1669      65.233  24.975  20.986  1.00  0.00           O  
ATOM   4027  CB  SER A1669      62.954  27.325  20.681  1.00  0.00           C  
ATOM   4028  OG  SER A1669      64.156  28.068  20.799  1.00  0.00           O  
ATOM   4029  N   VAL A1670      63.314  24.453  22.032  1.00  0.00           N  
ATOM   4030  CA  VAL A1670      64.001  23.603  22.998  1.00  0.00           C  
ATOM   4031  C   VAL A1670      64.608  22.406  22.270  1.00  0.00           C  
ATOM   4032  O   VAL A1670      65.728  21.993  22.567  1.00  0.00           O  
ATOM   4033  CB  VAL A1670      63.041  23.102  24.107  1.00  0.00           C  
ATOM   4034  CG1 VAL A1670      63.674  21.943  24.862  1.00  0.00           C  
ATOM   4035  CG2 VAL A1670      62.748  24.227  25.082  1.00  0.00           C  
ATOM   4036  N   GLU A1671      63.862  21.855  21.318  1.00  0.00           N  
ATOM   4037  CA  GLU A1671      64.331  20.714  20.533  1.00  0.00           C  
ATOM   4038  C   GLU A1671      65.593  21.092  19.757  1.00  0.00           C  
ATOM   4039  O   GLU A1671      66.590  20.372  19.791  1.00  0.00           O  
ATOM   4040  CB  GLU A1671      63.249  20.264  19.541  1.00  0.00           C  
ATOM   4041  CG  GLU A1671      62.087  19.493  20.151  1.00  0.00           C  
ATOM   4042  CD  GLU A1671      61.030  19.120  19.117  1.00  0.00           C  
ATOM   4043  OE1 GLU A1671      61.402  18.891  17.944  1.00  0.00           O  
ATOM   4044  OE2 GLU A1671      59.832  19.043  19.477  1.00  0.00           O  
ATOM   4045  N   ARG A1672      65.540  22.222  19.057  1.00  0.00           N  
ATOM   4046  CA  ARG A1672      66.678  22.692  18.271  1.00  0.00           C  
ATOM   4047  C   ARG A1672      67.925  22.928  19.114  1.00  0.00           C  
ATOM   4048  O   ARG A1672      69.029  22.595  18.700  1.00  0.00           O  
ATOM   4049  CB  ARG A1672      66.326  23.985  17.534  1.00  0.00           C  
ATOM   4050  CG  ARG A1672      65.318  23.806  16.420  1.00  0.00           C  
ATOM   4051  CD  ARG A1672      65.228  25.051  15.554  1.00  0.00           C  
ATOM   4052  NE  ARG A1672      63.865  25.562  15.501  1.00  0.00           N  
ATOM   4053  CZ  ARG A1672      63.416  26.582  16.222  1.00  0.00           C  
ATOM   4054  NH1 ARG A1672      64.222  27.220  17.057  1.00  0.00           N  
ATOM   4055  NH2 ARG A1672      62.155  26.958  16.110  1.00  0.00           N  
ATOM   4056  N   ASN A1673      67.743  23.505  20.295  1.00  0.00           N  
ATOM   4057  CA  ASN A1673      68.862  23.791  21.185  1.00  0.00           C  
ATOM   4058  C   ASN A1673      69.576  22.514  21.617  1.00  0.00           C  
ATOM   4059  O   ASN A1673      70.745  22.546  22.005  1.00  0.00           O  
ATOM   4060  CB  ASN A1673      68.366  24.547  22.415  1.00  0.00           C  
ATOM   4061  CG  ASN A1673      69.497  25.026  23.298  1.00  0.00           C  
ATOM   4062  OD1 ASN A1673      70.351  25.803  22.867  1.00  0.00           O  
ATOM   4063  ND2 ASN A1673      69.509  24.565  24.543  1.00  0.00           N  
ATOM   4064  N   ALA A1684      68.867  21.392  21.558  1.00  0.00           N  
ATOM   4065  CA  ALA A1684      69.446  20.107  21.934  1.00  0.00           C  
ATOM   4066  C   ALA A1684      69.390  19.144  20.752  1.00  0.00           C  
ATOM   4067  O   ALA A1684      69.165  17.946  20.922  1.00  0.00           O  
ATOM   4068  CB  ALA A1684      68.695  19.520  23.120  1.00  0.00           C  
ATOM   4069  N   SER A1685      69.591  19.679  19.552  1.00  0.00           N  
ATOM   4070  CA  SER A1685      69.564  18.872  18.338  1.00  0.00           C  
ATOM   4071  C   SER A1685      70.588  17.737  18.383  1.00  0.00           C  
ATOM   4072  O   SER A1685      70.544  16.822  17.559  1.00  0.00           O  
ATOM   4073  CB  SER A1685      69.809  19.760  17.111  1.00  0.00           C  
ATOM   4074  OG  SER A1685      70.962  20.569  17.278  1.00  0.00           O  
ATOM   4075  N   GLY A1686      71.502  17.797  19.349  1.00  0.00           N  
ATOM   4076  CA  GLY A1686      72.507  16.759  19.484  1.00  0.00           C  
ATOM   4077  C   GLY A1686      71.898  15.444  19.938  1.00  0.00           C  
ATOM   4078  O   GLY A1686      72.558  14.405  19.933  1.00  0.00           O  
ATOM   4079  N   ILE A1689      70.634  15.491  20.344  1.00  0.00           N  
ATOM   4080  CA  ILE A1689      69.923  14.299  20.792  1.00  0.00           C  
ATOM   4081  C   ILE A1689      68.715  14.103  19.885  1.00  0.00           C  
ATOM   4082  O   ILE A1689      67.666  14.716  20.091  1.00  0.00           O  
ATOM   4083  CB  ILE A1689      69.456  14.443  22.259  1.00  0.00           C  
ATOM   4084  CG1 ILE A1689      70.675  14.574  23.178  1.00  0.00           C  
ATOM   4085  CG2 ILE A1689      68.621  13.239  22.663  1.00  0.00           C  
ATOM   4086  CD1 ILE A1689      70.334  14.785  24.643  1.00  0.00           C  
ATOM   4087  N   THR A1690      68.878  13.249  18.879  1.00  0.00           N  
ATOM   4088  CA  THR A1690      67.827  12.969  17.904  1.00  0.00           C  
ATOM   4089  C   THR A1690      66.592  12.278  18.465  1.00  0.00           C  
ATOM   4090  O   THR A1690      66.644  11.636  19.513  1.00  0.00           O  
ATOM   4091  CB  THR A1690      68.369  12.119  16.742  1.00  0.00           C  
ATOM   4092  OG1 THR A1690      68.969  10.925  17.262  1.00  0.00           O  
ATOM   4093  CG2 THR A1690      69.402  12.907  15.950  1.00  0.00           C  
ATOM   4094  N   GLN A1691      65.485  12.411  17.736  1.00  0.00           N  
ATOM   4095  CA  GLN A1691      64.200  11.836  18.122  1.00  0.00           C  
ATOM   4096  C   GLN A1691      64.235  10.319  18.274  1.00  0.00           C  
ATOM   4097  O   GLN A1691      63.391   9.731  18.953  1.00  0.00           O  
ATOM   4098  CB  GLN A1691      63.132  12.217  17.093  1.00  0.00           C  
ATOM   4099  CG  GLN A1691      63.076  13.706  16.782  1.00  0.00           C  
ATOM   4100  CD  GLN A1691      61.927  14.073  15.858  1.00  0.00           C  
ATOM   4101  OE1 GLN A1691      61.797  15.225  15.439  1.00  0.00           O  
ATOM   4102  NE2 GLN A1691      61.085  13.095  15.541  1.00  0.00           N  
ATOM   4103  N   GLU A1694      65.212   9.686  17.637  1.00  0.00           N  
ATOM   4104  CA  GLU A1694      65.346   8.238  17.708  1.00  0.00           C  
ATOM   4105  C   GLU A1694      65.677   7.802  19.131  1.00  0.00           C  
ATOM   4106  O   GLU A1694      65.207   6.764  19.599  1.00  0.00           O  
ATOM   4107  CB  GLU A1694      66.447   7.778  16.753  1.00  0.00           C  
ATOM   4108  CG  GLU A1694      66.253   8.253  15.323  1.00  0.00           C  
ATOM   4109  CD  GLU A1694      67.515   8.859  14.743  1.00  0.00           C  
ATOM   4110  OE1 GLU A1694      68.563   8.176  14.757  1.00  0.00           O  
ATOM   4111  OE2 GLU A1694      67.461  10.017  14.275  1.00  0.00           O  
ATOM   4112  N   LYS A1701      66.484   8.608  19.815  1.00  0.00           N  
ATOM   4113  CA  LYS A1701      66.892   8.312  21.183  1.00  0.00           C  
ATOM   4114  C   LYS A1701      65.762   8.551  22.177  1.00  0.00           C  
ATOM   4115  O   LYS A1701      65.697   7.907  23.223  1.00  0.00           O  
ATOM   4116  CB  LYS A1701      68.099   9.173  21.567  1.00  0.00           C  
ATOM   4117  CG  LYS A1701      69.322   8.962  20.685  1.00  0.00           C  
ATOM   4118  CD  LYS A1701      70.468   9.876  21.101  1.00  0.00           C  
ATOM   4119  CE  LYS A1701      71.686   9.686  20.207  1.00  0.00           C  
ATOM   4120  NZ  LYS A1701      72.811  10.582  20.595  1.00  0.00           N  
ATOM   4121  N   TRP A1702      64.870   9.474  21.842  1.00  0.00           N  
ATOM   4122  CA  TRP A1702      63.748   9.810  22.710  1.00  0.00           C  
ATOM   4123  C   TRP A1702      62.869   8.602  23.018  1.00  0.00           C  
ATOM   4124  O   TRP A1702      62.517   8.354  24.172  1.00  0.00           O  
ATOM   4125  CB  TRP A1702      62.878  10.884  22.059  1.00  0.00           C  
ATOM   4126  CG  TRP A1702      63.595  12.136  21.671  1.00  0.00           C  
ATOM   4127  CD1 TRP A1702      64.921  12.416  21.834  1.00  0.00           C  
ATOM   4128  CD2 TRP A1702      63.019  13.278  21.029  1.00  0.00           C  
ATOM   4129  NE1 TRP A1702      65.207  13.660  21.328  1.00  0.00           N  
ATOM   4130  CE2 TRP A1702      64.057  14.212  20.829  1.00  0.00           C  
ATOM   4131  CE3 TRP A1702      61.723  13.602  20.601  1.00  0.00           C  
ATOM   4132  CZ2 TRP A1702      63.842  15.452  20.218  1.00  0.00           C  
ATOM   4133  CZ3 TRP A1702      61.508  14.834  19.993  1.00  0.00           C  
ATOM   4134  CH2 TRP A1702      62.565  15.744  19.808  1.00  0.00           C  
ATOM   4135  N   ILE A1703      62.506   7.865  21.974  1.00  0.00           N  
ATOM   4136  CA  ILE A1703      61.648   6.695  22.116  1.00  0.00           C  
ATOM   4137  C   ILE A1703      62.242   5.642  23.041  1.00  0.00           C  
ATOM   4138  O   ILE A1703      61.509   4.861  23.649  1.00  0.00           O  
ATOM   4139  CB  ILE A1703      61.368   6.054  20.742  1.00  0.00           C  
ATOM   4140  CG1 ILE A1703      60.680   7.072  19.831  1.00  0.00           C  
ATOM   4141  CG2 ILE A1703      60.489   4.820  20.905  1.00  0.00           C  
ATOM   4142  CD1 ILE A1703      60.481   6.585  18.404  1.00  0.00           C  
ATOM   4143  N   ASN A1704      63.568   5.625  23.149  1.00  0.00           N  
ATOM   4144  CA  ASN A1704      64.252   4.661  24.004  1.00  0.00           C  
ATOM   4145  C   ASN A1704      64.786   5.283  25.290  1.00  0.00           C  
ATOM   4146  O   ASN A1704      65.665   4.722  25.941  1.00  0.00           O  
ATOM   4147  CB  ASN A1704      65.408   4.008  23.242  1.00  0.00           C  
ATOM   4148  CG  ASN A1704      64.930   3.108  22.119  1.00  0.00           C  
ATOM   4149  OD1 ASN A1704      64.172   2.162  22.348  1.00  0.00           O  
ATOM   4150  ND2 ASN A1704      65.370   3.395  20.898  1.00  0.00           N  
ATOM   4151  N   ALA A1705      64.256   6.444  25.655  1.00  0.00           N  
ATOM   4152  CA  ALA A1705      64.689   7.131  26.865  1.00  0.00           C  
ATOM   4153  C   ALA A1705      64.347   6.344  28.123  1.00  0.00           C  
ATOM   4154  O   ALA A1705      63.559   5.403  28.087  1.00  0.00           O  
ATOM   4155  CB  ALA A1705      64.045   8.515  26.933  1.00  0.00           C  
ATOM   4156  N   ASP A1706      64.962   6.725  29.236  1.00  0.00           N  
ATOM   4157  CA  ASP A1706      64.688   6.085  30.516  1.00  0.00           C  
ATOM   4158  C   ASP A1706      63.538   6.880  31.133  1.00  0.00           C  
ATOM   4159  O   ASP A1706      63.760   7.862  31.842  1.00  0.00           O  
ATOM   4160  CB  ASP A1706      65.913   6.165  31.425  1.00  0.00           C  
ATOM   4161  CG  ASP A1706      65.655   5.584  32.794  1.00  0.00           C  
ATOM   4162  OD1 ASP A1706      64.532   5.086  33.034  1.00  0.00           O  
ATOM   4163  OD2 ASP A1706      66.577   5.623  33.634  1.00  0.00           O  
ATOM   4164  N   PHE A1707      62.311   6.449  30.860  1.00  0.00           N  
ATOM   4165  CA  PHE A1707      61.132   7.144  31.356  1.00  0.00           C  
ATOM   4166  C   PHE A1707      60.953   7.152  32.870  1.00  0.00           C  
ATOM   4167  O   PHE A1707      60.065   7.836  33.380  1.00  0.00           O  
ATOM   4168  CB  PHE A1707      59.878   6.585  30.672  1.00  0.00           C  
ATOM   4169  CG  PHE A1707      59.897   6.736  29.177  1.00  0.00           C  
ATOM   4170  CD1 PHE A1707      59.956   7.997  28.595  1.00  0.00           C  
ATOM   4171  CD2 PHE A1707      59.891   5.619  28.349  1.00  0.00           C  
ATOM   4172  CE1 PHE A1707      60.012   8.145  27.213  1.00  0.00           C  
ATOM   4173  CE2 PHE A1707      59.947   5.758  26.960  1.00  0.00           C  
ATOM   4174  CZ  PHE A1707      60.008   7.024  26.393  1.00  0.00           C  
ATOM   4175  N   SER A1709      61.786   6.412  33.598  1.00  0.00           N  
ATOM   4176  CA  SER A1709      61.672   6.414  35.058  1.00  0.00           C  
ATOM   4177  C   SER A1709      62.258   7.724  35.590  1.00  0.00           C  
ATOM   4178  O   SER A1709      62.244   7.982  36.790  1.00  0.00           O  
ATOM   4179  CB  SER A1709      62.415   5.218  35.677  1.00  0.00           C  
ATOM   4180  OG  SER A1709      63.819   5.323  35.497  1.00  0.00           O  
ATOM   4181  N   LEU A1710      62.776   8.552  34.685  1.00  0.00           N  
ATOM   4182  CA  LEU A1710      63.361   9.834  35.072  1.00  0.00           C  
ATOM   4183  C   LEU A1710      62.373  11.003  34.950  1.00  0.00           C  
ATOM   4184  O   LEU A1710      62.778  12.160  34.893  1.00  0.00           O  
ATOM   4185  CB  LEU A1710      64.590  10.123  34.214  1.00  0.00           C  
ATOM   4186  CG  LEU A1710      65.729   9.106  34.294  1.00  0.00           C  
ATOM   4187  CD1 LEU A1710      66.826   9.534  33.345  1.00  0.00           C  
ATOM   4188  CD2 LEU A1710      66.262   9.009  35.723  1.00  0.00           C  
ATOM   4189  N   LEU A1711      61.080  10.694  34.925  1.00  0.00           N  
ATOM   4190  CA  LEU A1711      60.036  11.711  34.800  1.00  0.00           C  
ATOM   4191  C   LEU A1711      59.098  11.635  36.002  1.00  0.00           C  
ATOM   4192  O   LEU A1711      57.878  11.618  35.845  1.00  0.00           O  
ATOM   4193  CB  LEU A1711      59.237  11.467  33.516  1.00  0.00           C  
ATOM   4194  CG  LEU A1711      60.008  11.493  32.190  1.00  0.00           C  
ATOM   4195  CD1 LEU A1711      59.098  11.074  31.046  1.00  0.00           C  
ATOM   4196  CD2 LEU A1711      60.557  12.893  31.949  1.00  0.00           C  
ATOM   4197  N   LYS A1712      59.665  11.621  37.203  1.00  0.00           N  
ATOM   4198  CA  LYS A1712      58.862  11.498  38.413  1.00  0.00           C  
ATOM   4199  C   LYS A1712      58.470  12.776  39.144  1.00  0.00           C  
ATOM   4200  O   LYS A1712      57.721  12.719  40.118  1.00  0.00           O  
ATOM   4201  CB  LYS A1712      59.560  10.544  39.385  1.00  0.00           C  
ATOM   4202  CG  LYS A1712      59.731   9.136  38.819  1.00  0.00           C  
ATOM   4203  CD  LYS A1712      60.485   8.230  39.773  1.00  0.00           C  
ATOM   4204  CE  LYS A1712      60.717   6.868  39.148  1.00  0.00           C  
ATOM   4205  NZ  LYS A1712      61.528   5.982  40.022  1.00  0.00           N  
ATOM   4206  N   GLU A1713      58.966  13.924  38.698  1.00  0.00           N  
ATOM   4207  CA  GLU A1713      58.595  15.178  39.350  1.00  0.00           C  
ATOM   4208  C   GLU A1713      57.098  15.400  39.133  1.00  0.00           C  
ATOM   4209  O   GLU A1713      56.553  15.011  38.103  1.00  0.00           O  
ATOM   4210  CB  GLU A1713      59.389  16.351  38.763  1.00  0.00           C  
ATOM   4211  CG  GLU A1713      60.904  16.218  38.941  1.00  0.00           C  
ATOM   4212  CD  GLU A1713      61.589  15.569  37.750  1.00  0.00           C  
ATOM   4213  OE1 GLU A1713      60.902  14.883  36.962  1.00  0.00           O  
ATOM   4214  OE2 GLU A1713      62.819  15.739  37.608  1.00  0.00           O  
ATOM   4215  N   PRO A1714      56.411  16.017  40.112  1.00  0.00           N  
ATOM   4216  CA  PRO A1714      54.972  16.287  40.025  1.00  0.00           C  
ATOM   4217  C   PRO A1714      54.517  16.945  38.724  1.00  0.00           C  
ATOM   4218  O   PRO A1714      53.499  16.555  38.154  1.00  0.00           O  
ATOM   4219  CB  PRO A1714      54.715  17.175  41.241  1.00  0.00           C  
ATOM   4220  CG  PRO A1714      55.671  16.609  42.253  1.00  0.00           C  
ATOM   4221  CD  PRO A1714      56.941  16.424  41.430  1.00  0.00           C  
ATOM   4222  N   ALA A1715      55.265  17.939  38.257  1.00  0.00           N  
ATOM   4223  CA  ALA A1715      54.903  18.633  37.031  1.00  0.00           C  
ATOM   4224  C   ALA A1715      54.981  17.714  35.817  1.00  0.00           C  
ATOM   4225  O   ALA A1715      54.184  17.836  34.891  1.00  0.00           O  
ATOM   4226  CB  ALA A1715      55.805  19.843  36.827  1.00  0.00           C  
ATOM   4227  N   ALA A1716      55.945  16.799  35.820  1.00  0.00           N  
ATOM   4228  CA  ALA A1716      56.110  15.868  34.710  1.00  0.00           C  
ATOM   4229  C   ALA A1716      54.957  14.858  34.676  1.00  0.00           C  
ATOM   4230  O   ALA A1716      54.407  14.557  33.611  1.00  0.00           O  
ATOM   4231  CB  ALA A1716      57.446  15.145  34.837  1.00  0.00           C  
ATOM   4232  N   LYS A1717      54.587  14.342  35.844  1.00  0.00           N  
ATOM   4233  CA  LYS A1717      53.497  13.373  35.938  1.00  0.00           C  
ATOM   4234  C   LYS A1717      52.181  13.947  35.425  1.00  0.00           C  
ATOM   4235  O   LYS A1717      51.413  13.255  34.759  1.00  0.00           O  
ATOM   4236  CB  LYS A1717      53.322  12.914  37.390  1.00  0.00           C  
ATOM   4237  CG  LYS A1717      54.527  12.185  37.955  1.00  0.00           C  
ATOM   4238  CD  LYS A1717      54.254  11.693  39.368  1.00  0.00           C  
ATOM   4239  CE  LYS A1717      55.459  10.958  39.933  1.00  0.00           C  
ATOM   4240  NZ  LYS A1717      55.227  10.455  41.323  1.00  0.00           N  
ATOM   4241  N   LEU A1718      51.913  15.208  35.759  1.00  0.00           N  
ATOM   4242  CA  LEU A1718      50.693  15.876  35.314  1.00  0.00           C  
ATOM   4243  C   LEU A1718      50.689  15.965  33.782  1.00  0.00           C  
ATOM   4244  O   LEU A1718      49.682  15.689  33.136  1.00  0.00           O  
ATOM   4245  CB  LEU A1718      50.623  17.288  35.909  1.00  0.00           C  
ATOM   4246  CG  LEU A1718      49.625  17.701  37.001  1.00  0.00           C  
ATOM   4247  CD1 LEU A1718      49.019  16.518  37.720  1.00  0.00           C  
ATOM   4248  CD2 LEU A1718      50.348  18.616  37.969  1.00  0.00           C  
ATOM   4249  N   LEU A1719      51.815  16.364  33.203  1.00  0.00           N  
ATOM   4250  CA  LEU A1719      51.902  16.481  31.750  1.00  0.00           C  
ATOM   4251  C   LEU A1719      51.683  15.121  31.075  1.00  0.00           C  
ATOM   4252  O   LEU A1719      51.012  15.022  30.049  1.00  0.00           O  
ATOM   4253  CB  LEU A1719      53.265  17.051  31.348  1.00  0.00           C  
ATOM   4254  CG  LEU A1719      53.511  17.183  29.839  1.00  0.00           C  
ATOM   4255  CD1 LEU A1719      52.397  18.021  29.208  1.00  0.00           C  
ATOM   4256  CD2 LEU A1719      54.865  17.835  29.597  1.00  0.00           C  
ATOM   4257  N   ILE A1720      52.250  14.074  31.664  1.00  0.00           N  
ATOM   4258  CA  ILE A1720      52.114  12.726  31.124  1.00  0.00           C  
ATOM   4259  C   ILE A1720      50.650  12.300  31.089  1.00  0.00           C  
ATOM   4260  O   ILE A1720      50.160  11.805  30.071  1.00  0.00           O  
ATOM   4261  CB  ILE A1720      52.916  11.718  31.967  1.00  0.00           C  
ATOM   4262  CG1 ILE A1720      54.412  11.985  31.781  1.00  0.00           C  
ATOM   4263  CG2 ILE A1720      52.556  10.282  31.573  1.00  0.00           C  
ATOM   4264  CD1 ILE A1720      55.303  11.142  32.675  1.00  0.00           C  
ATOM   4265  N   ARG A1721      49.954  12.495  32.204  1.00  0.00           N  
ATOM   4266  CA  ARG A1721      48.548  12.122  32.282  1.00  0.00           C  
ATOM   4267  C   ARG A1721      47.776  12.865  31.204  1.00  0.00           C  
ATOM   4268  O   ARG A1721      46.907  12.296  30.550  1.00  0.00           O  
ATOM   4269  CB  ARG A1721      47.987  12.462  33.669  1.00  0.00           C  
ATOM   4270  CG  ARG A1721      48.675  11.707  34.804  1.00  0.00           C  
ATOM   4271  CD  ARG A1721      48.327  12.301  36.161  1.00  0.00           C  
ATOM   4272  NE  ARG A1721      46.888  12.313  36.394  1.00  0.00           N  
ATOM   4273  CZ  ARG A1721      46.312  12.788  37.491  1.00  0.00           C  
ATOM   4274  NH1 ARG A1721      47.055  13.298  38.468  1.00  0.00           N  
ATOM   4275  NH2 ARG A1721      44.994  12.748  37.611  1.00  0.00           N  
ATOM   4276  N   LEU A1722      48.099  14.140  31.023  1.00  0.00           N  
ATOM   4277  CA  LEU A1722      47.442  14.961  30.013  1.00  0.00           C  
ATOM   4278  C   LEU A1722      47.638  14.386  28.606  1.00  0.00           C  
ATOM   4279  O   LEU A1722      46.709  14.365  27.799  1.00  0.00           O  
ATOM   4280  CB  LEU A1722      48.007  16.384  30.060  1.00  0.00           C  
ATOM   4281  CG  LEU A1722      47.154  17.585  30.491  1.00  0.00           C  
ATOM   4282  CD1 LEU A1722      45.900  17.153  31.203  1.00  0.00           C  
ATOM   4283  CD2 LEU A1722      48.003  18.490  31.372  1.00  0.00           C  
ATOM   4284  N   LEU A1723      48.850  13.928  28.313  1.00  0.00           N  
ATOM   4285  CA  LEU A1723      49.148  13.368  26.996  1.00  0.00           C  
ATOM   4286  C   LEU A1723      48.269  12.166  26.655  1.00  0.00           C  
ATOM   4287  O   LEU A1723      47.855  11.996  25.506  1.00  0.00           O  
ATOM   4288  CB  LEU A1723      50.620  12.954  26.917  1.00  0.00           C  
ATOM   4289  CG  LEU A1723      51.668  14.076  27.006  1.00  0.00           C  
ATOM   4290  CD1 LEU A1723      53.059  13.478  26.864  1.00  0.00           C  
ATOM   4291  CD2 LEU A1723      51.426  15.111  25.914  1.00  0.00           C  
ATOM   4292  N   GLY A1724      47.971  11.347  27.655  1.00  0.00           N  
ATOM   4293  CA  GLY A1724      47.171  10.163  27.412  1.00  0.00           C  
ATOM   4294  C   GLY A1724      45.699  10.423  27.156  1.00  0.00           C  
ATOM   4295  O   GLY A1724      44.976   9.522  26.743  1.00  0.00           O  
ATOM   4296  N   GLN A1725      45.255  11.656  27.374  1.00  0.00           N  
ATOM   4297  CA  GLN A1725      43.849  12.002  27.192  1.00  0.00           C  
ATOM   4298  C   GLN A1725      43.443  12.418  25.778  1.00  0.00           C  
ATOM   4299  O   GLN A1725      42.262  12.432  25.463  1.00  0.00           O  
ATOM   4300  CB  GLN A1725      43.473  13.130  28.166  1.00  0.00           C  
ATOM   4301  CG  GLN A1725      43.605  12.757  29.640  1.00  0.00           C  
ATOM   4302  CD  GLN A1725      43.457  13.956  30.557  1.00  0.00           C  
ATOM   4303  OE1 GLN A1725      43.143  15.062  30.112  1.00  0.00           O  
ATOM   4304  NE2 GLN A1725      43.684  13.743  31.848  1.00  0.00           N  
ATOM   4305  N   TYR A1726      44.407  12.757  24.928  1.00  0.00           N  
ATOM   4306  CA  TYR A1726      44.067  13.212  23.579  1.00  0.00           C  
ATOM   4307  C   TYR A1726      43.087  12.316  22.817  1.00  0.00           C  
ATOM   4308  O   TYR A1726      42.140  12.811  22.210  1.00  0.00           O  
ATOM   4309  CB  TYR A1726      45.340  13.450  22.756  1.00  0.00           C  
ATOM   4310  CG  TYR A1726      45.073  14.218  21.486  1.00  0.00           C  
ATOM   4311  CD1 TYR A1726      44.435  15.460  21.520  1.00  0.00           C  
ATOM   4312  CD2 TYR A1726      45.429  13.694  20.246  1.00  0.00           C  
ATOM   4313  CE1 TYR A1726      44.156  16.155  20.350  1.00  0.00           C  
ATOM   4314  CE2 TYR A1726      45.157  14.384  19.067  1.00  0.00           C  
ATOM   4315  CZ  TYR A1726      44.520  15.607  19.127  1.00  0.00           C  
ATOM   4316  OH  TYR A1726      44.229  16.266  17.960  1.00  0.00           O  
ATOM   4317  N   PRO A1727      43.296  10.989  22.830  1.00  0.00           N  
ATOM   4318  CA  PRO A1727      42.366  10.101  22.114  1.00  0.00           C  
ATOM   4319  C   PRO A1727      40.920  10.233  22.614  1.00  0.00           C  
ATOM   4320  O   PRO A1727      39.976  10.213  21.816  1.00  0.00           O  
ATOM   4321  CB  PRO A1727      42.950   8.714  22.374  1.00  0.00           C  
ATOM   4322  CG  PRO A1727      44.427   8.993  22.396  1.00  0.00           C  
ATOM   4323  CD  PRO A1727      44.506  10.255  23.243  1.00  0.00           C  
ATOM   4324  N   ASP A1728      40.753  10.365  23.930  1.00  0.00           N  
ATOM   4325  CA  ASP A1728      39.428  10.521  24.549  1.00  0.00           C  
ATOM   4326  C   ASP A1728      38.806  11.835  24.084  1.00  0.00           C  
ATOM   4327  O   ASP A1728      37.607  11.913  23.797  1.00  0.00           O  
ATOM   4328  CB  ASP A1728      39.548  10.562  26.080  1.00  0.00           C  
ATOM   4329  CG  ASP A1728      39.265   9.223  26.738  1.00  0.00           C  
ATOM   4330  OD1 ASP A1728      39.161   8.196  26.030  1.00  0.00           O  
ATOM   4331  OD2 ASP A1728      39.152   9.204  27.982  1.00  0.00           O  
ATOM   4332  N   VAL A1729      39.633  12.875  24.039  1.00  0.00           N  
ATOM   4333  CA  VAL A1729      39.182  14.188  23.607  1.00  0.00           C  
ATOM   4334  C   VAL A1729      38.634  14.132  22.170  1.00  0.00           C  
ATOM   4335  O   VAL A1729      37.576  14.676  21.890  1.00  0.00           O  
ATOM   4336  CB  VAL A1729      40.340  15.221  23.685  1.00  0.00           C  
ATOM   4337  CG1 VAL A1729      39.909  16.554  23.060  1.00  0.00           C  
ATOM   4338  CG2 VAL A1729      40.754  15.426  25.139  1.00  0.00           C  
ATOM   4339  N   LEU A1730      39.342  13.469  21.262  1.00  0.00           N  
ATOM   4340  CA  LEU A1730      38.863  13.390  19.878  1.00  0.00           C  
ATOM   4341  C   LEU A1730      37.540  12.643  19.800  1.00  0.00           C  
ATOM   4342  O   LEU A1730      36.617  13.051  19.089  1.00  0.00           O  
ATOM   4343  CB  LEU A1730      39.890  12.695  18.985  1.00  0.00           C  
ATOM   4344  CG  LEU A1730      41.226  13.409  18.766  1.00  0.00           C  
ATOM   4345  CD1 LEU A1730      42.017  12.683  17.686  1.00  0.00           C  
ATOM   4346  CD2 LEU A1730      40.982  14.849  18.358  1.00  0.00           C  
ATOM   4347  N   ARG A1731      37.454  11.548  20.544  1.00  0.00           N  
ATOM   4348  CA  ARG A1731      36.253  10.730  20.579  1.00  0.00           C  
ATOM   4349  C   ARG A1731      35.089  11.559  21.128  1.00  0.00           C  
ATOM   4350  O   ARG A1731      33.963  11.493  20.619  1.00  0.00           O  
ATOM   4351  CB  ARG A1731      36.506   9.496  21.454  1.00  0.00           C  
ATOM   4352  CG  ARG A1731      35.429   8.416  21.405  1.00  0.00           C  
ATOM   4353  CD  ARG A1731      34.128   8.868  22.049  1.00  0.00           C  
ATOM   4354  NE  ARG A1731      33.137   7.792  22.086  1.00  0.00           N  
ATOM   4355  CZ  ARG A1731      31.885   7.938  22.512  1.00  0.00           C  
ATOM   4356  NH1 ARG A1731      31.459   9.119  22.940  1.00  0.00           N  
ATOM   4357  NH2 ARG A1731      31.061   6.898  22.517  1.00  0.00           N  
ATOM   4358  N   ASN A1732      35.358  12.349  22.162  1.00  0.00           N  
ATOM   4359  CA  ASN A1732      34.310  13.170  22.748  1.00  0.00           C  
ATOM   4360  C   ASN A1732      33.973  14.322  21.816  1.00  0.00           C  
ATOM   4361  O   ASN A1732      32.833  14.764  21.761  1.00  0.00           O  
ATOM   4362  CB  ASN A1732      34.742  13.710  24.113  1.00  0.00           C  
ATOM   4363  CG  ASN A1732      33.607  14.403  24.849  1.00  0.00           C  
ATOM   4364  OD1 ASN A1732      32.484  13.902  24.883  1.00  0.00           O  
ATOM   4365  ND2 ASN A1732      33.897  15.554  25.453  1.00  0.00           N  
ATOM   4366  N   ALA A1733      34.964  14.795  21.065  1.00  0.00           N  
ATOM   4367  CA  ALA A1733      34.737  15.901  20.151  1.00  0.00           C  
ATOM   4368  C   ALA A1733      33.832  15.525  18.980  1.00  0.00           C  
ATOM   4369  O   ALA A1733      33.120  16.373  18.448  1.00  0.00           O  
ATOM   4370  CB  ALA A1733      36.072  16.439  19.631  1.00  0.00           C  
ATOM   4371  N   ILE A1734      33.844  14.262  18.572  1.00  0.00           N  
ATOM   4372  CA  ILE A1734      33.005  13.878  17.443  1.00  0.00           C  
ATOM   4373  C   ILE A1734      31.573  13.666  17.912  1.00  0.00           C  
ATOM   4374  O   ILE A1734      30.638  13.631  17.115  1.00  0.00           O  
ATOM   4375  CB  ILE A1734      33.566  12.622  16.716  1.00  0.00           C  
ATOM   4376  CG1 ILE A1734      32.935  12.516  15.324  1.00  0.00           C  
ATOM   4377  CG2 ILE A1734      33.292  11.357  17.524  1.00  0.00           C  
ATOM   4378  CD1 ILE A1734      33.686  11.582  14.375  1.00  0.00           C  
ATOM   4379  N   LYS A1735      31.416  13.562  19.224  1.00  0.00           N  
ATOM   4380  CA  LYS A1735      30.117  13.393  19.855  1.00  0.00           C  
ATOM   4381  C   LYS A1735      29.468  14.763  20.078  1.00  0.00           C  
ATOM   4382  O   LYS A1735      28.283  14.953  19.805  1.00  0.00           O  
ATOM   4383  CB  LYS A1735      30.292  12.677  21.198  1.00  0.00           C  
ATOM   4384  CG  LYS A1735      29.046  12.633  22.068  1.00  0.00           C  
ATOM   4385  CD  LYS A1735      29.374  12.044  23.434  1.00  0.00           C  
ATOM   4386  CE  LYS A1735      28.188  12.114  24.380  1.00  0.00           C  
ATOM   4387  NZ  LYS A1735      28.544  11.602  25.738  1.00  0.00           N  
ATOM   4388  N   THR A1736      30.250  15.719  20.575  1.00  0.00           N  
ATOM   4389  CA  THR A1736      29.738  17.065  20.831  1.00  0.00           C  
ATOM   4390  C   THR A1736      29.768  17.929  19.575  1.00  0.00           C  
ATOM   4391  O   THR A1736      28.990  18.867  19.451  1.00  0.00           O  
ATOM   4392  CB  THR A1736      30.575  17.811  21.888  1.00  0.00           C  
ATOM   4393  OG1 THR A1736      31.881  18.068  21.357  1.00  0.00           O  
ATOM   4394  CG2 THR A1736      30.694  16.990  23.177  1.00  0.00           C  
ATOM   4395  N   HIS A1739      30.679  17.612  18.658  1.00  0.00           N  
ATOM   4396  CA  HIS A1739      30.836  18.386  17.428  1.00  0.00           C  
ATOM   4397  C   HIS A1739      31.278  19.802  17.782  1.00  0.00           C  
ATOM   4398  O   HIS A1739      31.021  20.744  17.039  1.00  0.00           O  
ATOM   4399  CB  HIS A1739      29.517  18.427  16.644  1.00  0.00           C  
ATOM   4400  CG  HIS A1739      29.248  17.183  15.855  1.00  0.00           C  
ATOM   4401  ND1 HIS A1739      27.992  16.843  15.403  1.00  0.00           N  
ATOM   4402  CD2 HIS A1739      30.081  16.212  15.410  1.00  0.00           C  
ATOM   4403  CE1 HIS A1739      28.061  15.717  14.716  1.00  0.00           C  
ATOM   4404  NE2 HIS A1739      29.317  15.312  14.704  1.00  0.00           N  
ATOM   4405  N   GLU A1740      31.959  19.936  18.916  1.00  0.00           N  
ATOM   4406  CA  GLU A1740      32.421  21.239  19.390  1.00  0.00           C  
ATOM   4407  C   GLU A1740      33.922  21.470  19.307  1.00  0.00           C  
ATOM   4408  O   GLU A1740      34.714  20.695  19.845  1.00  0.00           O  
ATOM   4409  CB  GLU A1740      32.016  21.445  20.854  1.00  0.00           C  
ATOM   4410  CG  GLU A1740      30.524  21.417  21.139  1.00  0.00           C  
ATOM   4411  CD  GLU A1740      29.836  22.722  20.806  1.00  0.00           C  
ATOM   4412  OE1 GLU A1740      30.512  23.666  20.345  1.00  0.00           O  
ATOM   4413  OE2 GLU A1740      28.609  22.808  21.010  1.00  0.00           O  
ATOM   4414  N   PRO A1741      34.338  22.543  18.623  1.00  0.00           N  
ATOM   4415  CA  PRO A1741      35.771  22.824  18.535  1.00  0.00           C  
ATOM   4416  C   PRO A1741      36.316  23.061  19.952  1.00  0.00           C  
ATOM   4417  O   PRO A1741      37.448  22.700  20.261  1.00  0.00           O  
ATOM   4418  CB  PRO A1741      35.817  24.099  17.696  1.00  0.00           C  
ATOM   4419  CG  PRO A1741      34.647  23.922  16.760  1.00  0.00           C  
ATOM   4420  CD  PRO A1741      33.570  23.388  17.686  1.00  0.00           C  
ATOM   4421  N   THR A1742      35.495  23.663  20.812  1.00  0.00           N  
ATOM   4422  CA  THR A1742      35.911  23.967  22.178  1.00  0.00           C  
ATOM   4423  C   THR A1742      36.348  22.730  22.961  1.00  0.00           C  
ATOM   4424  O   THR A1742      37.194  22.818  23.852  1.00  0.00           O  
ATOM   4425  CB  THR A1742      34.797  24.709  22.963  1.00  0.00           C  
ATOM   4426  OG1 THR A1742      35.337  25.187  24.200  1.00  0.00           O  
ATOM   4427  CG2 THR A1742      33.621  23.784  23.262  1.00  0.00           C  
ATOM   4428  N   THR A1743      35.779  21.577  22.623  1.00  0.00           N  
ATOM   4429  CA  THR A1743      36.147  20.333  23.282  1.00  0.00           C  
ATOM   4430  C   THR A1743      37.646  20.121  23.068  1.00  0.00           C  
ATOM   4431  O   THR A1743      38.373  19.729  23.987  1.00  0.00           O  
ATOM   4432  CB  THR A1743      35.366  19.142  22.692  1.00  0.00           C  
ATOM   4433  OG1 THR A1743      33.959  19.386  22.828  1.00  0.00           O  
ATOM   4434  CG2 THR A1743      35.726  17.846  23.419  1.00  0.00           C  
ATOM   4435  N   VAL A1744      38.115  20.398  21.856  1.00  0.00           N  
ATOM   4436  CA  VAL A1744      39.535  20.255  21.564  1.00  0.00           C  
ATOM   4437  C   VAL A1744      40.321  21.464  22.072  1.00  0.00           C  
ATOM   4438  O   VAL A1744      41.402  21.311  22.653  1.00  0.00           O  
ATOM   4439  CB  VAL A1744      39.790  20.103  20.050  1.00  0.00           C  
ATOM   4440  CG1 VAL A1744      41.290  20.185  19.762  1.00  0.00           C  
ATOM   4441  CG2 VAL A1744      39.226  18.767  19.561  1.00  0.00           C  
ATOM   4442  N   VAL A1745      39.773  22.661  21.870  1.00  0.00           N  
ATOM   4443  CA  VAL A1745      40.448  23.880  22.298  1.00  0.00           C  
ATOM   4444  C   VAL A1745      40.703  23.892  23.798  1.00  0.00           C  
ATOM   4445  O   VAL A1745      41.789  24.248  24.237  1.00  0.00           O  
ATOM   4446  CB  VAL A1745      39.643  25.159  21.931  1.00  0.00           C  
ATOM   4447  CG1 VAL A1745      40.285  26.373  22.581  1.00  0.00           C  
ATOM   4448  CG2 VAL A1745      39.628  25.357  20.422  1.00  0.00           C  
ATOM   4449  N   THR A1746      39.695  23.508  24.575  1.00  0.00           N  
ATOM   4450  CA  THR A1746      39.819  23.477  26.025  1.00  0.00           C  
ATOM   4451  C   THR A1746      40.972  22.576  26.435  1.00  0.00           C  
ATOM   4452  O   THR A1746      41.746  22.914  27.324  1.00  0.00           O  
ATOM   4453  CB  THR A1746      38.518  22.972  26.683  1.00  0.00           C  
ATOM   4454  OG1 THR A1746      37.476  23.925  26.449  1.00  0.00           O  
ATOM   4455  CG2 THR A1746      38.706  22.798  28.185  1.00  0.00           C  
ATOM   4456  N   TYR A1747      41.089  21.431  25.776  1.00  0.00           N  
ATOM   4457  CA  TYR A1747      42.161  20.492  26.087  1.00  0.00           C  
ATOM   4458  C   TYR A1747      43.533  21.065  25.732  1.00  0.00           C  
ATOM   4459  O   TYR A1747      44.496  20.915  26.491  1.00  0.00           O  
ATOM   4460  CB  TYR A1747      41.938  19.177  25.338  1.00  0.00           C  
ATOM   4461  CG  TYR A1747      43.133  18.266  25.366  1.00  0.00           C  
ATOM   4462  CD1 TYR A1747      43.465  17.553  26.519  1.00  0.00           C  
ATOM   4463  CD2 TYR A1747      43.973  18.162  24.259  1.00  0.00           C  
ATOM   4464  CE1 TYR A1747      44.609  16.761  26.568  1.00  0.00           C  
ATOM   4465  CE2 TYR A1747      45.124  17.374  24.300  1.00  0.00           C  
ATOM   4466  CZ  TYR A1747      45.432  16.680  25.455  1.00  0.00           C  
ATOM   4467  OH  TYR A1747      46.567  15.911  25.501  1.00  0.00           O  
ATOM   4468  N   LEU A1748      43.623  21.711  24.574  1.00  0.00           N  
ATOM   4469  CA  LEU A1748      44.881  22.302  24.133  1.00  0.00           C  
ATOM   4470  C   LEU A1748      45.393  23.337  25.132  1.00  0.00           C  
ATOM   4471  O   LEU A1748      46.605  23.503  25.302  1.00  0.00           O  
ATOM   4472  CB  LEU A1748      44.710  22.934  22.749  1.00  0.00           C  
ATOM   4473  CG  LEU A1748      45.309  22.186  21.551  1.00  0.00           C  
ATOM   4474  CD1 LEU A1748      45.347  20.691  21.796  1.00  0.00           C  
ATOM   4475  CD2 LEU A1748      44.508  22.519  20.304  1.00  0.00           C  
ATOM   4476  N   PHE A1749      44.484  24.042  25.796  1.00  0.00           N  
ATOM   4477  CA  PHE A1749      44.934  25.017  26.785  1.00  0.00           C  
ATOM   4478  C   PHE A1749      45.348  24.322  28.079  1.00  0.00           C  
ATOM   4479  O   PHE A1749      46.276  24.766  28.750  1.00  0.00           O  
ATOM   4480  CB  PHE A1749      43.864  26.083  27.022  1.00  0.00           C  
ATOM   4481  CG  PHE A1749      43.879  27.173  25.983  1.00  0.00           C  
ATOM   4482  CD1 PHE A1749      44.977  28.027  25.875  1.00  0.00           C  
ATOM   4483  CD2 PHE A1749      42.832  27.313  25.083  1.00  0.00           C  
ATOM   4484  CE1 PHE A1749      45.033  29.003  24.882  1.00  0.00           C  
ATOM   4485  CE2 PHE A1749      42.876  28.286  24.083  1.00  0.00           C  
ATOM   4486  CZ  PHE A1749      43.980  29.132  23.981  1.00  0.00           C  
ATOM   4487  N   LYS A1750      44.689  23.222  28.428  1.00  0.00           N  
ATOM   4488  CA  LYS A1750      45.093  22.489  29.631  1.00  0.00           C  
ATOM   4489  C   LYS A1750      46.491  21.939  29.360  1.00  0.00           C  
ATOM   4490  O   LYS A1750      47.372  21.984  30.218  1.00  0.00           O  
ATOM   4491  CB  LYS A1750      44.158  21.308  29.915  1.00  0.00           C  
ATOM   4492  CG  LYS A1750      42.742  21.680  30.328  1.00  0.00           C  
ATOM   4493  CD  LYS A1750      41.911  20.418  30.564  1.00  0.00           C  
ATOM   4494  CE  LYS A1750      40.459  20.740  30.897  1.00  0.00           C  
ATOM   4495  NZ  LYS A1750      39.607  19.507  30.969  1.00  0.00           N  
ATOM   4496  N   LEU A1751      46.683  21.418  28.150  1.00  0.00           N  
ATOM   4497  CA  LEU A1751      47.967  20.848  27.755  1.00  0.00           C  
ATOM   4498  C   LEU A1751      49.087  21.880  27.791  1.00  0.00           C  
ATOM   4499  O   LEU A1751      50.106  21.674  28.448  1.00  0.00           O  
ATOM   4500  CB  LEU A1751      47.875  20.248  26.347  1.00  0.00           C  
ATOM   4501  CG  LEU A1751      49.164  19.708  25.711  1.00  0.00           C  
ATOM   4502  CD1 LEU A1751      49.694  18.531  26.521  1.00  0.00           C  
ATOM   4503  CD2 LEU A1751      48.882  19.270  24.276  1.00  0.00           C  
ATOM   4504  N   THR A1752      48.889  22.993  27.094  1.00  0.00           N  
ATOM   4505  CA  THR A1752      49.902  24.035  27.033  1.00  0.00           C  
ATOM   4506  C   THR A1752      50.158  24.735  28.367  1.00  0.00           C  
ATOM   4507  O   THR A1752      51.279  25.182  28.620  1.00  0.00           O  
ATOM   4508  CB  THR A1752      49.568  25.064  25.920  1.00  0.00           C  
ATOM   4509  OG1 THR A1752      48.235  25.558  26.085  1.00  0.00           O  
ATOM   4510  CG2 THR A1752      49.683  24.400  24.552  1.00  0.00           C  
ATOM   4511  N   HIS A1753      49.142  24.826  29.227  1.00  0.00           N  
ATOM   4512  CA  HIS A1753      49.339  25.443  30.539  1.00  0.00           C  
ATOM   4513  C   HIS A1753      50.349  24.607  31.312  1.00  0.00           C  
ATOM   4514  O   HIS A1753      51.249  25.142  31.949  1.00  0.00           O  
ATOM   4515  CB  HIS A1753      48.048  25.475  31.371  1.00  0.00           C  
ATOM   4516  CG  HIS A1753      47.073  26.530  30.953  1.00  0.00           C  
ATOM   4517  ND1 HIS A1753      47.456  27.688  30.313  1.00  0.00           N  
ATOM   4518  CD2 HIS A1753      45.738  26.632  31.145  1.00  0.00           C  
ATOM   4519  CE1 HIS A1753      46.399  28.458  30.129  1.00  0.00           C  
ATOM   4520  NE2 HIS A1753      45.344  27.841  30.626  1.00  0.00           N  
ATOM   4521  N   GLN A1754      50.175  23.289  31.265  1.00  0.00           N  
ATOM   4522  CA  GLN A1754      51.057  22.369  31.975  1.00  0.00           C  
ATOM   4523  C   GLN A1754      52.455  22.338  31.363  1.00  0.00           C  
ATOM   4524  O   GLN A1754      53.448  22.262  32.081  1.00  0.00           O  
ATOM   4525  CB  GLN A1754      50.449  20.966  32.002  1.00  0.00           C  
ATOM   4526  CG  GLN A1754      51.127  20.028  32.988  1.00  0.00           C  
ATOM   4527  CD  GLN A1754      51.240  20.637  34.376  1.00  0.00           C  
ATOM   4528  OE1 GLN A1754      50.282  21.199  34.899  1.00  0.00           O  
ATOM   4529  NE2 GLN A1754      52.412  20.520  34.978  1.00  0.00           N  
ATOM   4530  N   VAL A1755      52.536  22.394  30.039  1.00  0.00           N  
ATOM   4531  CA  VAL A1755      53.834  22.427  29.374  1.00  0.00           C  
ATOM   4532  C   VAL A1755      54.575  23.681  29.851  1.00  0.00           C  
ATOM   4533  O   VAL A1755      55.761  23.634  30.177  1.00  0.00           O  
ATOM   4534  CB  VAL A1755      53.686  22.524  27.841  1.00  0.00           C  
ATOM   4535  CG1 VAL A1755      55.007  22.951  27.220  1.00  0.00           C  
ATOM   4536  CG2 VAL A1755      53.260  21.187  27.271  1.00  0.00           C  
ATOM   4537  N   SER A1756      53.867  24.804  29.882  1.00  0.00           N  
ATOM   4538  CA  SER A1756      54.462  26.066  30.306  1.00  0.00           C  
ATOM   4539  C   SER A1756      54.890  26.015  31.767  1.00  0.00           C  
ATOM   4540  O   SER A1756      55.920  26.586  32.135  1.00  0.00           O  
ATOM   4541  CB  SER A1756      53.480  27.207  30.075  1.00  0.00           C  
ATOM   4542  OG  SER A1756      53.087  27.234  28.715  1.00  0.00           O  
ATOM   4543  N   SER A1757      54.106  25.341  32.603  1.00  0.00           N  
ATOM   4544  CA  SER A1757      54.475  25.205  34.009  1.00  0.00           C  
ATOM   4545  C   SER A1757      55.765  24.393  34.052  1.00  0.00           C  
ATOM   4546  O   SER A1757      56.715  24.757  34.740  1.00  0.00           O  
ATOM   4547  CB  SER A1757      53.395  24.460  34.802  1.00  0.00           C  
ATOM   4548  OG  SER A1757      52.192  25.199  34.873  1.00  0.00           O  
ATOM   4549  N   CYS A1758      55.787  23.287  33.310  1.00  0.00           N  
ATOM   4550  CA  CYS A1758      56.960  22.415  33.260  1.00  0.00           C  
ATOM   4551  C   CYS A1758      58.194  23.148  32.737  1.00  0.00           C  
ATOM   4552  O   CYS A1758      59.299  22.965  33.245  1.00  0.00           O  
ATOM   4553  CB  CYS A1758      56.691  21.204  32.355  1.00  0.00           C  
ATOM   4554  SG  CYS A1758      55.597  19.936  33.043  1.00  0.00           S  
ATOM   4555  N   TYR A1760      57.991  23.966  31.709  1.00  0.00           N  
ATOM   4556  CA  TYR A1760      59.065  24.727  31.074  1.00  0.00           C  
ATOM   4557  C   TYR A1760      59.903  25.496  32.085  1.00  0.00           C  
ATOM   4558  O   TYR A1760      61.103  25.677  31.903  1.00  0.00           O  
ATOM   4559  CB  TYR A1760      58.468  25.720  30.076  1.00  0.00           C  
ATOM   4560  CG  TYR A1760      59.480  26.429  29.200  1.00  0.00           C  
ATOM   4561  CD1 TYR A1760      59.926  25.850  28.010  1.00  0.00           C  
ATOM   4562  CD2 TYR A1760      59.978  27.683  29.549  1.00  0.00           C  
ATOM   4563  CE1 TYR A1760      60.839  26.504  27.187  1.00  0.00           C  
ATOM   4564  CE2 TYR A1760      60.899  28.351  28.730  1.00  0.00           C  
ATOM   4565  CZ  TYR A1760      61.322  27.752  27.551  1.00  0.00           C  
ATOM   4566  OH  TYR A1760      62.237  28.389  26.749  1.00  0.00           O  
ATOM   4567  N   ASP A1761      59.258  25.940  33.154  1.00  0.00           N  
ATOM   4568  CA  ASP A1761      59.916  26.726  34.182  1.00  0.00           C  
ATOM   4569  C   ASP A1761      60.741  25.917  35.184  1.00  0.00           C  
ATOM   4570  O   ASP A1761      61.660  26.453  35.798  1.00  0.00           O  
ATOM   4571  CB  ASP A1761      58.863  27.555  34.923  1.00  0.00           C  
ATOM   4572  CG  ASP A1761      59.470  28.681  35.743  1.00  0.00           C  
ATOM   4573  OD1 ASP A1761      60.312  28.399  36.623  1.00  0.00           O  
ATOM   4574  OD2 ASP A1761      59.099  29.854  35.506  1.00  0.00           O  
ATOM   4575  N   VAL A1762      60.435  24.631  35.342  1.00  0.00           N  
ATOM   4576  CA  VAL A1762      61.163  23.821  36.306  1.00  0.00           C  
ATOM   4577  C   VAL A1762      61.887  22.596  35.745  1.00  0.00           C  
ATOM   4578  O   VAL A1762      62.832  22.114  36.354  1.00  0.00           O  
ATOM   4579  CB  VAL A1762      60.225  23.365  37.464  1.00  0.00           C  
ATOM   4580  CG1 VAL A1762      59.558  24.573  38.097  1.00  0.00           C  
ATOM   4581  CG2 VAL A1762      59.173  22.411  36.955  1.00  0.00           C  
ATOM   4582  N   LEU A1798      61.459  22.091  34.592  1.00  0.00           N  
ATOM   4583  CA  LEU A1798      62.102  20.917  34.004  1.00  0.00           C  
ATOM   4584  C   LEU A1798      62.935  21.301  32.786  1.00  0.00           C  
ATOM   4585  O   LEU A1798      62.425  21.387  31.665  1.00  0.00           O  
ATOM   4586  CB  LEU A1798      61.048  19.869  33.609  1.00  0.00           C  
ATOM   4587  CG  LEU A1798      60.085  19.418  34.719  1.00  0.00           C  
ATOM   4588  CD1 LEU A1798      59.124  18.370  34.167  1.00  0.00           C  
ATOM   4589  CD2 LEU A1798      60.868  18.842  35.898  1.00  0.00           C  
ATOM   4590  N   TRP A1799      64.227  21.522  33.014  1.00  0.00           N  
ATOM   4591  CA  TRP A1799      65.143  21.913  31.943  1.00  0.00           C  
ATOM   4592  C   TRP A1799      65.715  20.738  31.157  1.00  0.00           C  
ATOM   4593  O   TRP A1799      66.004  19.685  31.721  1.00  0.00           O  
ATOM   4594  CB  TRP A1799      66.312  22.734  32.514  1.00  0.00           C  
ATOM   4595  CG  TRP A1799      65.957  24.149  32.840  1.00  0.00           C  
ATOM   4596  CD1 TRP A1799      65.173  24.585  33.868  1.00  0.00           C  
ATOM   4597  CD2 TRP A1799      66.321  25.314  32.090  1.00  0.00           C  
ATOM   4598  NE1 TRP A1799      65.020  25.949  33.801  1.00  0.00           N  
ATOM   4599  CE2 TRP A1799      65.714  26.422  32.719  1.00  0.00           C  
ATOM   4600  CE3 TRP A1799      67.099  25.527  30.947  1.00  0.00           C  
ATOM   4601  CZ2 TRP A1799      65.860  27.730  32.240  1.00  0.00           C  
ATOM   4602  CZ3 TRP A1799      67.244  26.827  30.472  1.00  0.00           C  
ATOM   4603  CH2 TRP A1799      66.626  27.911  31.118  1.00  0.00           C  
ATOM   4604  N   VAL A1800      65.881  20.937  29.852  1.00  0.00           N  
ATOM   4605  CA  VAL A1800      66.459  19.922  28.974  1.00  0.00           C  
ATOM   4606  C   VAL A1800      67.974  20.142  28.890  1.00  0.00           C  
ATOM   4607  O   VAL A1800      68.761  19.198  28.984  1.00  0.00           O  
ATOM   4608  CB  VAL A1800      65.867  20.010  27.543  1.00  0.00           C  
ATOM   4609  CG1 VAL A1800      66.698  19.174  26.575  1.00  0.00           C  
ATOM   4610  CG2 VAL A1800      64.423  19.504  27.548  1.00  0.00           C  
ATOM   4611  N   ALA A1801      68.368  21.401  28.722  1.00  0.00           N  
ATOM   4612  CA  ALA A1801      69.775  21.773  28.609  1.00  0.00           C  
ATOM   4613  C   ALA A1801      70.503  21.743  29.945  1.00  0.00           C  
ATOM   4614  O   ALA A1801      69.907  21.980  30.998  1.00  0.00           O  
ATOM   4615  CB  ALA A1801      69.894  23.171  27.994  1.00  0.00           C  
ATOM   4616  N   GLY A1809      71.799  21.446  29.887  1.00  0.00           N  
ATOM   4617  CA  GLY A1809      72.619  21.410  31.083  1.00  0.00           C  
ATOM   4618  C   GLY A1809      72.354  20.256  32.023  1.00  0.00           C  
ATOM   4619  O   GLY A1809      72.594  20.371  33.221  1.00  0.00           O  
ATOM   4620  N   GLN A1810      71.872  19.140  31.489  1.00  0.00           N  
ATOM   4621  CA  GLN A1810      71.571  17.971  32.312  1.00  0.00           C  
ATOM   4622  C   GLN A1810      72.424  16.789  31.877  1.00  0.00           C  
ATOM   4623  O   GLN A1810      73.249  16.912  30.979  1.00  0.00           O  
ATOM   4624  CB  GLN A1810      70.103  17.573  32.148  1.00  0.00           C  
ATOM   4625  CG  GLN A1810      69.100  18.711  32.290  1.00  0.00           C  
ATOM   4626  CD  GLN A1810      69.105  19.320  33.670  1.00  0.00           C  
ATOM   4627  OE1 GLN A1810      69.113  18.610  34.674  1.00  0.00           O  
ATOM   4628  NE2 GLN A1810      69.089  20.645  33.731  1.00  0.00           N  
ATOM   4629  N   THR A1812      72.228  15.644  32.525  1.00  0.00           N  
ATOM   4630  CA  THR A1812      72.945  14.447  32.124  1.00  0.00           C  
ATOM   4631  C   THR A1812      72.286  14.051  30.808  1.00  0.00           C  
ATOM   4632  O   THR A1812      71.141  14.438  30.535  1.00  0.00           O  
ATOM   4633  CB  THR A1812      72.751  13.290  33.114  1.00  0.00           C  
ATOM   4634  OG1 THR A1812      71.351  12.993  33.225  1.00  0.00           O  
ATOM   4635  CG2 THR A1812      73.329  13.649  34.486  1.00  0.00           C  
ATOM   4636  N   GLU A1813      72.992  13.283  29.992  1.00  0.00           N  
ATOM   4637  CA  GLU A1813      72.435  12.868  28.715  1.00  0.00           C  
ATOM   4638  C   GLU A1813      71.133  12.084  28.867  1.00  0.00           C  
ATOM   4639  O   GLU A1813      70.208  12.258  28.075  1.00  0.00           O  
ATOM   4640  CB  GLU A1813      73.456  12.031  27.937  1.00  0.00           C  
ATOM   4641  CG  GLU A1813      72.831  11.111  26.900  1.00  0.00           C  
ATOM   4642  CD  GLU A1813      73.851  10.497  25.967  1.00  0.00           C  
ATOM   4643  OE1 GLU A1813      74.918  10.058  26.451  1.00  0.00           O  
ATOM   4644  OE2 GLU A1813      73.577  10.446  24.747  1.00  0.00           O  
ATOM   4645  N   GLU A1814      71.057  11.234  29.888  1.00  0.00           N  
ATOM   4646  CA  GLU A1814      69.873  10.417  30.103  1.00  0.00           C  
ATOM   4647  C   GLU A1814      68.658  11.228  30.550  1.00  0.00           C  
ATOM   4648  O   GLU A1814      67.537  10.941  30.135  1.00  0.00           O  
ATOM   4649  CB  GLU A1814      70.163   9.302  31.117  1.00  0.00           C  
ATOM   4650  CG  GLU A1814      70.075   9.720  32.571  1.00  0.00           C  
ATOM   4651  CD  GLU A1814      70.110   8.534  33.527  1.00  0.00           C  
ATOM   4652  OE1 GLU A1814      69.414   7.526  33.248  1.00  0.00           O  
ATOM   4653  OE2 GLU A1814      70.816   8.610  34.559  1.00  0.00           O  
ATOM   4654  N   LEU A1815      68.870  12.239  31.388  1.00  0.00           N  
ATOM   4655  CA  LEU A1815      67.754  13.064  31.857  1.00  0.00           C  
ATOM   4656  C   LEU A1815      67.270  14.015  30.766  1.00  0.00           C  
ATOM   4657  O   LEU A1815      66.077  14.302  30.659  1.00  0.00           O  
ATOM   4658  CB  LEU A1815      68.151  13.874  33.096  1.00  0.00           C  
ATOM   4659  CG  LEU A1815      67.007  14.712  33.680  1.00  0.00           C  
ATOM   4660  CD1 LEU A1815      65.821  13.804  33.967  1.00  0.00           C  
ATOM   4661  CD2 LEU A1815      67.465  15.424  34.955  1.00  0.00           C  
ATOM   4662  N   ALA A1816      68.203  14.502  29.960  1.00  0.00           N  
ATOM   4663  CA  ALA A1816      67.878  15.408  28.869  1.00  0.00           C  
ATOM   4664  C   ALA A1816      67.093  14.662  27.789  1.00  0.00           C  
ATOM   4665  O   ALA A1816      66.194  15.220  27.159  1.00  0.00           O  
ATOM   4666  CB  ALA A1816      69.164  15.994  28.274  1.00  0.00           C  
ATOM   4667  N   THR A1817      67.441  13.399  27.578  1.00  0.00           N  
ATOM   4668  CA  THR A1817      66.768  12.581  26.573  1.00  0.00           C  
ATOM   4669  C   THR A1817      65.337  12.284  27.002  1.00  0.00           C  
ATOM   4670  O   THR A1817      64.414  12.333  26.192  1.00  0.00           O  
ATOM   4671  CB  THR A1817      67.513  11.252  26.353  1.00  0.00           C  
ATOM   4672  OG1 THR A1817      68.845  11.531  25.917  1.00  0.00           O  
ATOM   4673  CG2 THR A1817      66.813  10.405  25.289  1.00  0.00           C  
ATOM   4674  N   ALA A1818      65.161  11.989  28.285  1.00  0.00           N  
ATOM   4675  CA  ALA A1818      63.845  11.691  28.824  1.00  0.00           C  
ATOM   4676  C   ALA A1818      62.926  12.910  28.785  1.00  0.00           C  
ATOM   4677  O   ALA A1818      61.744  12.800  28.441  1.00  0.00           O  
ATOM   4678  CB  ALA A1818      63.974  11.186  30.257  1.00  0.00           C  
ATOM   4679  N   ARG A1819      63.463  14.074  29.136  1.00  0.00           N  
ATOM   4680  CA  ARG A1819      62.649  15.282  29.150  1.00  0.00           C  
ATOM   4681  C   ARG A1819      62.365  15.729  27.728  1.00  0.00           C  
ATOM   4682  O   ARG A1819      61.295  16.266  27.444  1.00  0.00           O  
ATOM   4683  CB  ARG A1819      63.349  16.370  29.970  1.00  0.00           C  
ATOM   4684  CG  ARG A1819      63.820  15.826  31.312  1.00  0.00           C  
ATOM   4685  CD  ARG A1819      63.309  16.559  32.544  1.00  0.00           C  
ATOM   4686  NE  ARG A1819      64.269  17.546  33.003  1.00  0.00           N  
ATOM   4687  CZ  ARG A1819      64.585  17.774  34.274  1.00  0.00           C  
ATOM   4688  NH1 ARG A1819      64.015  17.084  35.251  1.00  0.00           N  
ATOM   4689  NH2 ARG A1819      65.496  18.694  34.564  1.00  0.00           N  
ATOM   4690  N   LEU A1820      63.318  15.495  26.829  1.00  0.00           N  
ATOM   4691  CA  LEU A1820      63.126  15.841  25.428  1.00  0.00           C  
ATOM   4692  C   LEU A1820      61.994  14.978  24.892  1.00  0.00           C  
ATOM   4693  O   LEU A1820      61.176  15.432  24.096  1.00  0.00           O  
ATOM   4694  CB  LEU A1820      64.389  15.553  24.616  1.00  0.00           C  
ATOM   4695  CG  LEU A1820      65.316  16.729  24.328  1.00  0.00           C  
ATOM   4696  CD1 LEU A1820      66.590  16.217  23.673  1.00  0.00           C  
ATOM   4697  CD2 LEU A1820      64.594  17.734  23.425  1.00  0.00           C  
ATOM   4698  N   ALA A1821      61.957  13.725  25.331  1.00  0.00           N  
ATOM   4699  CA  ALA A1821      60.917  12.806  24.889  1.00  0.00           C  
ATOM   4700  C   ALA A1821      59.551  13.306  25.362  1.00  0.00           C  
ATOM   4701  O   ALA A1821      58.584  13.298  24.600  1.00  0.00           O  
ATOM   4702  CB  ALA A1821      61.186  11.408  25.428  1.00  0.00           C  
ATOM   4703  N   LEU A1822      59.479  13.749  26.616  1.00  0.00           N  
ATOM   4704  CA  LEU A1822      58.222  14.257  27.166  1.00  0.00           C  
ATOM   4705  C   LEU A1822      57.779  15.535  26.448  1.00  0.00           C  
ATOM   4706  O   LEU A1822      56.637  15.625  25.997  1.00  0.00           O  
ATOM   4707  CB  LEU A1822      58.365  14.514  28.673  1.00  0.00           C  
ATOM   4708  CG  LEU A1822      57.143  15.025  29.452  1.00  0.00           C  
ATOM   4709  CD1 LEU A1822      55.965  14.105  29.247  1.00  0.00           C  
ATOM   4710  CD2 LEU A1822      57.484  15.108  30.931  1.00  0.00           C  
ATOM   4711  N   TYR A1823      58.675  16.515  26.332  1.00  0.00           N  
ATOM   4712  CA  TYR A1823      58.339  17.763  25.658  1.00  0.00           C  
ATOM   4713  C   TYR A1823      58.046  17.530  24.182  1.00  0.00           C  
ATOM   4714  O   TYR A1823      57.179  18.178  23.612  1.00  0.00           O  
ATOM   4715  CB  TYR A1823      59.475  18.786  25.783  1.00  0.00           C  
ATOM   4716  CG  TYR A1823      59.577  19.467  27.131  1.00  0.00           C  
ATOM   4717  CD1 TYR A1823      58.523  20.229  27.634  1.00  0.00           C  
ATOM   4718  CD2 TYR A1823      60.743  19.375  27.889  1.00  0.00           C  
ATOM   4719  CE1 TYR A1823      58.629  20.887  28.862  1.00  0.00           C  
ATOM   4720  CE2 TYR A1823      60.863  20.026  29.115  1.00  0.00           C  
ATOM   4721  CZ  TYR A1823      59.806  20.779  29.596  1.00  0.00           C  
ATOM   4722  OH  TYR A1823      59.929  21.420  30.808  1.00  0.00           O  
ATOM   4723  N   GLY A1824      58.789  16.616  23.567  1.00  0.00           N  
ATOM   4724  CA  GLY A1824      58.581  16.314  22.162  1.00  0.00           C  
ATOM   4725  C   GLY A1824      57.210  15.704  21.930  1.00  0.00           C  
ATOM   4726  O   GLY A1824      56.556  15.998  20.933  1.00  0.00           O  
ATOM   4727  N   ALA A1825      56.773  14.851  22.852  1.00  0.00           N  
ATOM   4728  CA  ALA A1825      55.464  14.209  22.731  1.00  0.00           C  
ATOM   4729  C   ALA A1825      54.376  15.267  22.909  1.00  0.00           C  
ATOM   4730  O   ALA A1825      53.378  15.278  22.186  1.00  0.00           O  
ATOM   4731  CB  ALA A1825      55.314  13.111  23.784  1.00  0.00           C  
ATOM   4732  N   ALA A1826      54.573  16.154  23.882  1.00  0.00           N  
ATOM   4733  CA  ALA A1826      53.622  17.228  24.133  1.00  0.00           C  
ATOM   4734  C   ALA A1826      53.512  18.115  22.896  1.00  0.00           C  
ATOM   4735  O   ALA A1826      52.414  18.520  22.514  1.00  0.00           O  
ATOM   4736  CB  ALA A1826      54.069  18.061  25.337  1.00  0.00           C  
ATOM   4737  N   ARG A1827      54.642  18.429  22.264  1.00  0.00           N  
ATOM   4738  CA  ARG A1827      54.586  19.272  21.067  1.00  0.00           C  
ATOM   4739  C   ARG A1827      53.808  18.588  19.944  1.00  0.00           C  
ATOM   4740  O   ARG A1827      53.009  19.223  19.247  1.00  0.00           O  
ATOM   4741  CB  ARG A1827      55.991  19.619  20.551  1.00  0.00           C  
ATOM   4742  CG  ARG A1827      55.953  20.630  19.397  1.00  0.00           C  
ATOM   4743  CD  ARG A1827      57.229  20.624  18.577  1.00  0.00           C  
ATOM   4744  NE  ARG A1827      57.424  19.356  17.876  1.00  0.00           N  
ATOM   4745  CZ  ARG A1827      56.776  18.986  16.773  1.00  0.00           C  
ATOM   4746  NH1 ARG A1827      55.874  19.783  16.213  1.00  0.00           N  
ATOM   4747  NH2 ARG A1827      57.034  17.806  16.226  1.00  0.00           N  
ATOM   4748  N   GLN A1991      54.048  17.294  19.760  1.00  0.00           N  
ATOM   4749  CA  GLN A1991      53.359  16.542  18.713  1.00  0.00           C  
ATOM   4750  C   GLN A1991      51.840  16.570  18.903  1.00  0.00           C  
ATOM   4751  O   GLN A1991      51.089  16.727  17.939  1.00  0.00           O  
ATOM   4752  CB  GLN A1991      53.845  15.083  18.695  1.00  0.00           C  
ATOM   4753  CG  GLN A1991      53.243  14.240  17.567  1.00  0.00           C  
ATOM   4754  CD  GLN A1991      53.652  14.733  16.190  1.00  0.00           C  
ATOM   4755  OE1 GLN A1991      54.840  14.767  15.862  1.00  0.00           O  
ATOM   4756  NE2 GLN A1991      52.673  15.120  15.379  1.00  0.00           N  
ATOM   4757  N   VAL A1992      51.388  16.413  20.145  1.00  0.00           N  
ATOM   4758  CA  VAL A1992      49.956  16.419  20.444  1.00  0.00           C  
ATOM   4759  C   VAL A1992      49.374  17.805  20.178  1.00  0.00           C  
ATOM   4760  O   VAL A1992      48.298  17.932  19.589  1.00  0.00           O  
ATOM   4761  CB  VAL A1992      49.697  15.998  21.923  1.00  0.00           C  
ATOM   4762  CG1 VAL A1992      48.216  16.094  22.253  1.00  0.00           C  
ATOM   4763  CG2 VAL A1992      50.183  14.557  22.141  1.00  0.00           C  
ATOM   4764  N   LEU A1993      50.093  18.843  20.608  1.00  0.00           N  
ATOM   4765  CA  LEU A1993      49.665  20.225  20.384  1.00  0.00           C  
ATOM   4766  C   LEU A1993      49.559  20.440  18.871  1.00  0.00           C  
ATOM   4767  O   LEU A1993      48.568  20.974  18.370  1.00  0.00           O  
ATOM   4768  CB  LEU A1993      50.697  21.203  20.976  1.00  0.00           C  
ATOM   4769  CG  LEU A1993      50.522  22.698  20.676  1.00  0.00           C  
ATOM   4770  CD1 LEU A1993      49.178  23.185  21.225  1.00  0.00           C  
ATOM   4771  CD2 LEU A1993      51.673  23.482  21.298  1.00  0.00           C  
ATOM   4772  N   TYR A1994      50.598  20.024  18.154  1.00  0.00           N  
ATOM   4773  CA  TYR A1994      50.635  20.139  16.695  1.00  0.00           C  
ATOM   4774  C   TYR A1994      49.391  19.462  16.105  1.00  0.00           C  
ATOM   4775  O   TYR A1994      48.651  20.066  15.328  1.00  0.00           O  
ATOM   4776  CB  TYR A1994      51.905  19.461  16.154  1.00  0.00           C  
ATOM   4777  CG  TYR A1994      52.026  19.446  14.646  1.00  0.00           C  
ATOM   4778  CD1 TYR A1994      52.533  20.547  13.954  1.00  0.00           C  
ATOM   4779  CD2 TYR A1994      51.626  18.332  13.909  1.00  0.00           C  
ATOM   4780  CE1 TYR A1994      52.640  20.539  12.565  1.00  0.00           C  
ATOM   4781  CE2 TYR A1994      51.727  18.313  12.519  1.00  0.00           C  
ATOM   4782  CZ  TYR A1994      52.236  19.422  11.857  1.00  0.00           C  
ATOM   4783  OH  TYR A1994      52.335  19.410  10.491  1.00  0.00           O  
ATOM   4784  N   ASN A1995      49.161  18.209  16.487  1.00  0.00           N  
ATOM   4785  CA  ASN A1995      48.005  17.455  15.997  1.00  0.00           C  
ATOM   4786  C   ASN A1995      46.695  18.207  16.220  1.00  0.00           C  
ATOM   4787  O   ASN A1995      45.896  18.374  15.298  1.00  0.00           O  
ATOM   4788  CB  ASN A1995      47.912  16.088  16.694  1.00  0.00           C  
ATOM   4789  CG  ASN A1995      49.029  15.133  16.287  1.00  0.00           C  
ATOM   4790  OD1 ASN A1995      49.881  15.465  15.458  1.00  0.00           O  
ATOM   4791  ND2 ASN A1995      49.028  13.935  16.879  1.00  0.00           N  
ATOM   4792  N   GLY A2012      46.478  18.658  17.450  1.00  0.00           N  
ATOM   4793  CA  GLY A2012      45.255  19.369  17.771  1.00  0.00           C  
ATOM   4794  C   GLY A2012      45.111  20.684  17.035  1.00  0.00           C  
ATOM   4795  O   GLY A2012      44.026  21.033  16.582  1.00  0.00           O  
ATOM   4796  N   MET A2013      46.203  21.428  16.923  1.00  0.00           N  
ATOM   4797  CA  MET A2013      46.158  22.702  16.224  1.00  0.00           C  
ATOM   4798  C   MET A2013      45.788  22.471  14.759  1.00  0.00           C  
ATOM   4799  O   MET A2013      44.946  23.175  14.204  1.00  0.00           O  
ATOM   4800  CB  MET A2013      47.511  23.414  16.324  1.00  0.00           C  
ATOM   4801  CG  MET A2013      47.778  24.006  17.705  1.00  0.00           C  
ATOM   4802  SD  MET A2013      49.354  24.878  17.827  1.00  0.00           S  
ATOM   4803  CE  MET A2013      48.906  26.445  17.047  1.00  0.00           C  
ATOM   4804  N   ARG A2014      46.417  21.476  14.143  1.00  0.00           N  
ATOM   4805  CA  ARG A2014      46.142  21.151  12.745  1.00  0.00           C  
ATOM   4806  C   ARG A2014      44.705  20.689  12.580  1.00  0.00           C  
ATOM   4807  O   ARG A2014      44.056  21.005  11.588  1.00  0.00           O  
ATOM   4808  CB  ARG A2014      47.100  20.066  12.260  1.00  0.00           C  
ATOM   4809  CG  ARG A2014      48.517  20.570  12.075  1.00  0.00           C  
ATOM   4810  CD  ARG A2014      48.832  20.742  10.606  1.00  0.00           C  
ATOM   4811  NE  ARG A2014      49.093  19.455   9.972  1.00  0.00           N  
ATOM   4812  CZ  ARG A2014      49.201  19.272   8.660  1.00  0.00           C  
ATOM   4813  NH1 ARG A2014      49.064  20.299   7.830  1.00  0.00           N  
ATOM   4814  NH2 ARG A2014      49.455  18.062   8.178  1.00  0.00           N  
ATOM   4815  N   LEU A2015      44.206  19.949  13.564  1.00  0.00           N  
ATOM   4816  CA  LEU A2015      42.833  19.461  13.510  1.00  0.00           C  
ATOM   4817  C   LEU A2015      41.858  20.629  13.467  1.00  0.00           C  
ATOM   4818  O   LEU A2015      40.870  20.592  12.736  1.00  0.00           O  
ATOM   4819  CB  LEU A2015      42.524  18.597  14.732  1.00  0.00           C  
ATOM   4820  CG  LEU A2015      41.166  17.898  14.705  1.00  0.00           C  
ATOM   4821  CD1 LEU A2015      41.175  16.807  13.638  1.00  0.00           C  
ATOM   4822  CD2 LEU A2015      40.880  17.291  16.074  1.00  0.00           C  
ATOM   4823  N   LEU A2016      42.142  21.665  14.255  1.00  0.00           N  
ATOM   4824  CA  LEU A2016      41.281  22.845  14.319  1.00  0.00           C  
ATOM   4825  C   LEU A2016      41.367  23.700  13.067  1.00  0.00           C  
ATOM   4826  O   LEU A2016      40.501  24.541  12.832  1.00  0.00           O  
ATOM   4827  CB  LEU A2016      41.639  23.709  15.537  1.00  0.00           C  
ATOM   4828  CG  LEU A2016      41.324  23.107  16.907  1.00  0.00           C  
ATOM   4829  CD1 LEU A2016      41.913  23.982  18.017  1.00  0.00           C  
ATOM   4830  CD2 LEU A2016      39.822  22.988  17.055  1.00  0.00           C  
ATOM   4831  N   GLY A2017      42.422  23.497  12.281  1.00  0.00           N  
ATOM   4832  CA  GLY A2017      42.592  24.256  11.055  1.00  0.00           C  
ATOM   4833  C   GLY A2017      43.692  25.300  11.111  1.00  0.00           C  
ATOM   4834  O   GLY A2017      43.837  26.093  10.181  1.00  0.00           O  
ATOM   4835  N   LEU A2018      44.465  25.311  12.195  1.00  0.00           N  
ATOM   4836  CA  LEU A2018      45.546  26.280  12.343  1.00  0.00           C  
ATOM   4837  C   LEU A2018      46.835  25.751  11.728  1.00  0.00           C  
ATOM   4838  O   LEU A2018      46.953  24.567  11.434  1.00  0.00           O  
ATOM   4839  CB  LEU A2018      45.818  26.582  13.822  1.00  0.00           C  
ATOM   4840  CG  LEU A2018      44.692  26.875  14.818  1.00  0.00           C  
ATOM   4841  CD1 LEU A2018      45.326  27.350  16.121  1.00  0.00           C  
ATOM   4842  CD2 LEU A2018      43.747  27.924  14.287  1.00  0.00           C  
ATOM   4843  N   THR A2019      47.806  26.639  11.552  1.00  0.00           N  
ATOM   4844  CA  THR A2019      49.103  26.256  11.011  1.00  0.00           C  
ATOM   4845  C   THR A2019      50.156  26.554  12.080  1.00  0.00           C  
ATOM   4846  O   THR A2019      50.531  27.709  12.289  1.00  0.00           O  
ATOM   4847  CB  THR A2019      49.452  27.060   9.739  1.00  0.00           C  
ATOM   4848  OG1 THR A2019      48.382  26.946   8.791  1.00  0.00           O  
ATOM   4849  CG2 THR A2019      50.744  26.526   9.111  1.00  0.00           C  
ATOM   4850  N   PRO A2020      50.633  25.517  12.782  1.00  0.00           N  
ATOM   4851  CA  PRO A2020      51.646  25.692  13.831  1.00  0.00           C  
ATOM   4852  C   PRO A2020      52.939  26.295  13.276  1.00  0.00           C  
ATOM   4853  O   PRO A2020      53.463  25.821  12.274  1.00  0.00           O  
ATOM   4854  CB  PRO A2020      51.859  24.268  14.348  1.00  0.00           C  
ATOM   4855  CG  PRO A2020      50.529  23.606  14.091  1.00  0.00           C  
ATOM   4856  CD  PRO A2020      50.180  24.116  12.717  1.00  0.00           C  
ATOM   4857  N   VAL A2021      53.455  27.333  13.926  1.00  0.00           N  
ATOM   4858  CA  VAL A2021      54.691  27.955  13.462  1.00  0.00           C  
ATOM   4859  C   VAL A2021      55.890  27.442  14.261  1.00  0.00           C  
ATOM   4860  O   VAL A2021      55.752  27.037  15.418  1.00  0.00           O  
ATOM   4861  CB  VAL A2021      54.615  29.490  13.576  1.00  0.00           C  
ATOM   4862  CG1 VAL A2021      53.384  30.007  12.825  1.00  0.00           C  
ATOM   4863  CG2 VAL A2021      54.561  29.903  15.037  1.00  0.00           C  
ATOM   4864  N   GLU A2022      57.066  27.466  13.639  1.00  0.00           N  
ATOM   4865  CA  GLU A2022      58.302  26.999  14.268  1.00  0.00           C  
ATOM   4866  C   GLU A2022      59.003  28.114  15.033  1.00  0.00           C  
ATOM   4867  O   GLU A2022      59.686  27.869  16.032  1.00  0.00           O  
ATOM   4868  CB  GLU A2022      59.260  26.468  13.198  1.00  0.00           C  
ATOM   4869  CG  GLU A2022      58.698  25.363  12.319  1.00  0.00           C  
ATOM   4870  CD  GLU A2022      58.909  23.985  12.911  1.00  0.00           C  
ATOM   4871  OE1 GLU A2022      60.080  23.630  13.165  1.00  0.00           O  
ATOM   4872  OE2 GLU A2022      57.913  23.257  13.116  1.00  0.00           O  
ATOM   4873  N   ARG A2023      58.855  29.336  14.535  1.00  0.00           N  
ATOM   4874  CA  ARG A2023      59.469  30.516  15.148  1.00  0.00           C  
ATOM   4875  C   ARG A2023      58.492  31.661  15.015  1.00  0.00           C  
ATOM   4876  O   ARG A2023      57.734  31.711  14.052  1.00  0.00           O  
ATOM   4877  CB  ARG A2023      60.755  30.923  14.419  1.00  0.00           C  
ATOM   4878  CG  ARG A2023      61.911  29.952  14.499  1.00  0.00           C  
ATOM   4879  CD  ARG A2023      63.184  30.645  14.022  1.00  0.00           C  
ATOM   4880  NE  ARG A2023      64.366  29.802  14.157  1.00  0.00           N  
ATOM   4881  CZ  ARG A2023      64.604  28.738  13.400  1.00  0.00           C  
ATOM   4882  NH1 ARG A2023      63.738  28.395  12.453  1.00  0.00           N  
ATOM   4883  NH2 ARG A2023      65.701  28.016  13.591  1.00  0.00           N  
ATOM   4884  N   MET A2024      58.523  32.591  15.963  1.00  0.00           N  
ATOM   4885  CA  MET A2024      57.624  33.732  15.917  1.00  0.00           C  
ATOM   4886  C   MET A2024      58.182  34.910  16.708  1.00  0.00           C  
ATOM   4887  O   MET A2024      59.350  34.823  17.145  1.00  0.00           O  
ATOM   4888  CB  MET A2024      56.252  33.333  16.463  1.00  0.00           C  
ATOM   4889  CG  MET A2024      56.263  32.908  17.921  1.00  0.00           C  
ATOM   4890  SD  MET A2024      54.679  32.194  18.427  1.00  0.00           S  
ATOM   4891  CE  MET A2024      53.714  33.666  18.779  1.00  0.00           C  
ATOM   4892  OXT MET A2024      57.448  35.908  16.873  1.00  0.00           O  
HETATM 4893  N   ARG A 800      23.713  30.505   1.353  1.00  0.00           N  
HETATM 4894  CA  ARG A 800      22.921  30.524   2.582  1.00  0.00           C  
HETATM 4895  C   ARG A 800      23.080  31.850   3.319  1.00  0.00           C  
HETATM 4896  O   ARG A 800      24.089  32.537   3.047  1.00  0.00           O  
HETATM 4897  CB  ARG A 800      23.342  29.373   3.501  1.00  0.00           C  
HETATM 4898  CG  ARG A 800      23.112  27.988   2.913  1.00  0.00           C  
HETATM 4899  CD  ARG A 800      23.396  26.895   3.939  1.00  0.00           C  
HETATM 4900  NE  ARG A 800      23.201  25.558   3.385  1.00  0.00           N  
HETATM 4901  CZ  ARG A 800      22.019  25.043   3.051  1.00  0.00           C  
HETATM 4902  NH1 ARG A 800      20.909  25.748   3.217  1.00  0.00           N  
HETATM 4903  NH2 ARG A 800      21.949  23.820   2.544  1.00  0.00           N  
HETATM 4904  OXT ARG A 800      22.418  32.000   4.368  1.00  0.00           O  
TER
END
