# Supplementary material for: Backbone Brackets and Arginine Tweezers delineate Class I and Class II aminoacyl tRNA synthetases
Source: PLoS Comput Biol. 2018 Apr 16;14(4):e1006101. doi: 10.1371/journal.pcbi.1006101 (PMC5919687; doi:10.1371/journal.pcbi.1006101)
Supplement: S11 File — All structures of Class I aaRS with residues renumbered according to the MSA. (GZ) [file pcbi.1006101.s023.tar.gz › 1f7v_A_renum.pdb]

ATOM      1  N   ALA A  38     -16.021  52.263  47.108  1.00  0.00           N  
ATOM      2  CA  ALA A  38     -14.730  52.094  47.824  1.00  0.00           C  
ATOM      3  C   ALA A  38     -13.550  52.324  46.876  1.00  0.00           C  
ATOM      4  O   ALA A  38     -13.737  52.337  45.658  1.00  0.00           O  
ATOM      5  CB  ALA A  38     -14.661  50.704  48.411  1.00  0.00           C  
ATOM      6  N   SER A  83     -12.345  52.507  47.432  1.00  0.00           N  
ATOM      7  CA  SER A  83     -11.131  52.735  46.628  1.00  0.00           C  
ATOM      8  C   SER A  83      -9.811  52.212  47.239  1.00  0.00           C  
ATOM      9  O   SER A  83      -9.786  51.139  47.845  1.00  0.00           O  
ATOM     10  CB  SER A  83     -10.981  54.225  46.302  1.00  0.00           C  
ATOM     11  OG  SER A  83      -9.970  54.427  45.325  1.00  0.00           O  
ATOM     12  N   THR A  84      -8.722  52.973  47.083  1.00  0.00           N  
ATOM     13  CA  THR A  84      -7.398  52.561  47.571  1.00  0.00           C  
ATOM     14  C   THR A  84      -7.186  52.463  49.073  1.00  0.00           C  
ATOM     15  O   THR A  84      -6.612  51.487  49.549  1.00  0.00           O  
ATOM     16  CB  THR A  84      -6.271  53.462  47.016  1.00  0.00           C  
ATOM     17  OG1 THR A  84      -6.234  53.362  45.589  1.00  0.00           O  
ATOM     18  CG2 THR A  84      -4.917  53.022  47.571  1.00  0.00           C  
ATOM     19  N   ALA A  85      -7.600  53.476  49.823  1.00  0.00           N  
ATOM     20  CA  ALA A  85      -7.430  53.418  51.269  1.00  0.00           C  
ATOM     21  C   ALA A  85      -8.322  52.288  51.771  1.00  0.00           C  
ATOM     22  O   ALA A  85      -8.080  51.698  52.827  1.00  0.00           O  
ATOM     23  CB  ALA A  85      -7.836  54.737  51.902  1.00  0.00           C  
ATOM     24  N   ASN A  91      -9.348  51.989  50.978  1.00  0.00           N  
ATOM     25  CA  ASN A  91     -10.315  50.942  51.286  1.00  0.00           C  
ATOM     26  C   ASN A  91      -9.763  49.555  50.964  1.00  0.00           C  
ATOM     27  O   ASN A  91      -9.939  48.619  51.744  1.00  0.00           O  
ATOM     28  CB  ASN A  91     -11.613  51.190  50.504  1.00  0.00           C  
ATOM     29  CG  ASN A  91     -12.253  52.532  50.843  1.00  0.00           C  
ATOM     30  OD1 ASN A  91     -13.194  52.978  50.179  1.00  0.00           O  
ATOM     31  ND2 ASN A  91     -11.746  53.179  51.887  1.00  0.00           N  
ATOM     32  N   MET A  92      -9.100  49.420  49.816  1.00  0.00           N  
ATOM     33  CA  MET A  92      -8.514  48.141  49.418  1.00  0.00           C  
ATOM     34  C   MET A  92      -7.557  47.632  50.494  1.00  0.00           C  
ATOM     35  O   MET A  92      -7.487  46.431  50.772  1.00  0.00           O  
ATOM     36  CB  MET A  92      -7.755  48.293  48.109  1.00  0.00           C  
ATOM     37  CG  MET A  92      -8.624  48.624  46.926  1.00  0.00           C  
ATOM     38  SD  MET A  92      -7.850  48.071  45.394  1.00  0.00           S  
ATOM     39  CE  MET A  92      -7.986  46.234  45.593  1.00  0.00           C  
ATOM     40  N   ILE A  93      -6.819  48.564  51.087  1.00  0.00           N  
ATOM     41  CA  ILE A  93      -5.867  48.261  52.142  1.00  0.00           C  
ATOM     42  C   ILE A  93      -6.567  47.628  53.342  1.00  0.00           C  
ATOM     43  O   ILE A  93      -6.058  46.678  53.937  1.00  0.00           O  
ATOM     44  CB  ILE A  93      -5.142  49.539  52.600  1.00  0.00           C  
ATOM     45  CG1 ILE A  93      -4.326  50.102  51.438  1.00  0.00           C  
ATOM     46  CG2 ILE A  93      -4.258  49.242  53.813  1.00  0.00           C  
ATOM     47  CD1 ILE A  93      -3.543  51.322  51.795  1.00  0.00           C  
ATOM     48  N   SER A  94      -7.730  48.166  53.695  1.00  0.00           N  
ATOM     49  CA  SER A  94      -8.508  47.648  54.816  1.00  0.00           C  
ATOM     50  C   SER A  94      -8.986  46.236  54.490  1.00  0.00           C  
ATOM     51  O   SER A  94      -8.856  45.325  55.305  1.00  0.00           O  
ATOM     52  CB  SER A  94      -9.709  48.556  55.084  1.00  0.00           C  
ATOM     53  OG  SER A  94      -9.291  49.891  55.310  1.00  0.00           O  
ATOM     54  N   GLN A  95      -9.543  46.066  53.294  1.00  0.00           N  
ATOM     55  CA  GLN A  95     -10.021  44.762  52.846  1.00  0.00           C  
ATOM     56  C   GLN A  95      -8.862  43.779  52.890  1.00  0.00           C  
ATOM     57  O   GLN A  95      -9.035  42.615  53.253  1.00  0.00           O  
ATOM     58  CB  GLN A  95     -10.574  44.861  51.415  1.00  0.00           C  
ATOM     59  CG  GLN A  95     -10.536  43.564  50.590  1.00  0.00           C  
ATOM     60  CD  GLN A  95     -11.231  42.390  51.266  1.00  0.00           C  
ATOM     61  OE1 GLN A  95     -12.396  42.478  51.655  1.00  0.00           O  
ATOM     62  NE2 GLN A  95     -10.514  41.279  51.399  1.00  0.00           N  
ATOM     63  N   LEU A  96      -7.679  44.262  52.528  1.00  0.00           N  
ATOM     64  CA  LEU A  96      -6.485  43.433  52.520  1.00  0.00           C  
ATOM     65  C   LEU A  96      -5.887  43.175  53.905  1.00  0.00           C  
ATOM     66  O   LEU A  96      -5.244  42.149  54.116  1.00  0.00           O  
ATOM     67  CB  LEU A  96      -5.445  44.054  51.588  1.00  0.00           C  
ATOM     68  CG  LEU A  96      -5.299  43.345  50.236  1.00  0.00           C  
ATOM     69  CD1 LEU A  96      -6.605  42.675  49.832  1.00  0.00           C  
ATOM     70  CD2 LEU A  96      -4.836  44.351  49.194  1.00  0.00           C  
ATOM     71  N   LYS A  97      -6.099  44.096  54.844  1.00  0.00           N  
ATOM     72  CA  LYS A  97      -5.589  43.932  56.206  1.00  0.00           C  
ATOM     73  C   LYS A  97      -6.487  42.996  57.014  1.00  0.00           C  
ATOM     74  O   LYS A  97      -6.047  42.379  57.983  1.00  0.00           O  
ATOM     75  CB  LYS A  97      -5.506  45.280  56.927  1.00  0.00           C  
ATOM     76  CG  LYS A  97      -4.306  46.129  56.567  1.00  0.00           C  
ATOM     77  CD  LYS A  97      -4.367  47.454  57.307  1.00  0.00           C  
ATOM     78  CE  LYS A  97      -3.252  48.393  56.889  1.00  0.00           C  
ATOM     79  NZ  LYS A  97      -3.429  49.740  57.493  1.00  0.00           N  
ATOM     80  N   LYS A  98      -7.750  42.910  56.616  1.00  0.00           N  
ATOM     81  CA  LYS A  98      -8.719  42.052  57.290  1.00  0.00           C  
ATOM     82  C   LYS A  98      -9.039  40.903  56.340  1.00  0.00           C  
ATOM     83  O   LYS A  98     -10.192  40.488  56.205  1.00  0.00           O  
ATOM     84  CB  LYS A  98      -9.989  42.852  57.611  1.00  0.00           C  
ATOM     85  CG  LYS A  98     -10.921  42.181  58.611  1.00  0.00           C  
ATOM     86  CD  LYS A  98     -11.959  43.154  59.155  1.00  0.00           C  
ATOM     87  CE  LYS A  98     -12.726  42.530  60.311  1.00  0.00           C  
ATOM     88  NZ  LYS A  98     -13.666  43.488  60.952  1.00  0.00           N  
ATOM     89  N   LEU A  99      -7.995  40.399  55.685  1.00  0.00           N  
ATOM     90  CA  LEU A  99      -8.111  39.311  54.716  1.00  0.00           C  
ATOM     91  C   LEU A  99      -7.170  38.150  55.051  1.00  0.00           C  
ATOM     92  O   LEU A  99      -5.945  38.298  55.031  1.00  0.00           O  
ATOM     93  CB  LEU A  99      -7.798  39.844  53.312  1.00  0.00           C  
ATOM     94  CG  LEU A  99      -7.948  38.914  52.111  1.00  0.00           C  
ATOM     95  CD1 LEU A  99      -9.384  38.427  52.022  1.00  0.00           C  
ATOM     96  CD2 LEU A  99      -7.555  39.656  50.842  1.00  0.00           C  
ATOM     97  N   SER A 100      -7.752  36.995  55.360  1.00  0.00           N  
ATOM     98  CA  SER A 100      -6.971  35.810  55.691  1.00  0.00           C  
ATOM     99  C   SER A 100      -7.036  34.808  54.542  1.00  0.00           C  
ATOM    100  O   SER A 100      -7.580  33.710  54.683  1.00  0.00           O  
ATOM    101  CB  SER A 100      -7.498  35.169  56.978  1.00  0.00           C  
ATOM    102  OG  SER A 100      -6.668  34.095  57.383  1.00  0.00           O  
ATOM    103  N   ILE A 101      -6.486  35.210  53.400  1.00  0.00           N  
ATOM    104  CA  ILE A 101      -6.457  34.368  52.212  1.00  0.00           C  
ATOM    105  C   ILE A 101      -5.621  33.140  52.514  1.00  0.00           C  
ATOM    106  O   ILE A 101      -5.722  32.118  51.837  1.00  0.00           O  
ATOM    107  CB  ILE A 101      -5.811  35.099  51.034  1.00  0.00           C  
ATOM    108  CG1 ILE A 101      -4.404  35.543  51.430  1.00  0.00           C  
ATOM    109  CG2 ILE A 101      -6.656  36.294  50.631  1.00  0.00           C  
ATOM    110  CD1 ILE A 101      -3.697  36.317  50.364  1.00  0.00           C  
ATOM    111  N   ALA A 102      -4.779  33.262  53.533  1.00  0.00           N  
ATOM    112  CA  ALA A 102      -3.921  32.168  53.949  1.00  0.00           C  
ATOM    113  C   ALA A 102      -4.751  31.211  54.801  1.00  0.00           C  
ATOM    114  O   ALA A 102      -5.753  31.615  55.392  1.00  0.00           O  
ATOM    115  CB  ALA A 102      -2.749  32.715  54.738  1.00  0.00           C  
ATOM    116  N   GLU A 103      -4.345  29.946  54.857  1.00  0.00           N  
ATOM    117  CA  GLU A 103      -5.073  28.945  55.635  1.00  0.00           C  
ATOM    118  C   GLU A 103      -4.809  29.095  57.136  1.00  0.00           C  
ATOM    119  O   GLU A 103      -3.938  29.863  57.542  1.00  0.00           O  
ATOM    120  CB  GLU A 103      -4.675  27.541  55.182  1.00  0.00           C  
ATOM    121  CG  GLU A 103      -3.254  27.161  55.533  1.00  0.00           C  
ATOM    122  CD  GLU A 103      -2.971  25.702  55.258  1.00  0.00           C  
ATOM    123  OE1 GLU A 103      -2.996  25.303  54.074  1.00  0.00           O  
ATOM    124  OE2 GLU A 103      -2.732  24.954  56.229  1.00  0.00           O  
ATOM    125  N   PRO A 104      -5.560  28.361  57.982  1.00  0.00           N  
ATOM    126  CA  PRO A 104      -5.383  28.434  59.438  1.00  0.00           C  
ATOM    127  C   PRO A 104      -3.938  28.259  59.902  1.00  0.00           C  
ATOM    128  O   PRO A 104      -3.595  28.610  61.032  1.00  0.00           O  
ATOM    129  CB  PRO A 104      -6.290  27.318  59.947  1.00  0.00           C  
ATOM    130  CG  PRO A 104      -7.412  27.350  58.970  1.00  0.00           C  
ATOM    131  CD  PRO A 104      -6.686  27.470  57.645  1.00  0.00           C  
ATOM    132  N   ALA A 105      -3.094  27.721  59.027  1.00  0.00           N  
ATOM    133  CA  ALA A 105      -1.690  27.497  59.356  1.00  0.00           C  
ATOM    134  C   ALA A 105      -0.778  28.635  58.887  1.00  0.00           C  
ATOM    135  O   ALA A 105      -0.034  29.209  59.686  1.00  0.00           O  
ATOM    136  CB  ALA A 105      -1.222  26.167  58.760  1.00  0.00           C  
ATOM    137  N   VAL A 106      -0.839  28.964  57.597  1.00  0.00           N  
ATOM    138  CA  VAL A 106      -0.002  30.024  57.034  1.00  0.00           C  
ATOM    139  C   VAL A 106      -0.504  31.447  57.324  1.00  0.00           C  
ATOM    140  O   VAL A 106       0.295  32.380  57.402  1.00  0.00           O  
ATOM    141  CB  VAL A 106       0.175  29.833  55.497  1.00  0.00           C  
ATOM    142  CG1 VAL A 106      -1.177  29.885  54.801  1.00  0.00           C  
ATOM    143  CG2 VAL A 106       1.125  30.885  54.938  1.00  0.00           C  
ATOM    144  N   ALA A 107      -1.817  31.610  57.489  1.00  0.00           N  
ATOM    145  CA  ALA A 107      -2.400  32.923  57.780  1.00  0.00           C  
ATOM    146  C   ALA A 107      -1.855  33.464  59.095  1.00  0.00           C  
ATOM    147  O   ALA A 107      -1.945  34.661  59.370  1.00  0.00           O  
ATOM    148  CB  ALA A 107      -3.921  32.829  57.839  1.00  0.00           C  
ATOM    149  N   LYS A 108      -1.300  32.570  59.909  1.00  0.00           N  
ATOM    150  CA  LYS A 108      -0.712  32.961  61.181  1.00  0.00           C  
ATOM    151  C   LYS A 108       0.639  33.597  60.868  1.00  0.00           C  
ATOM    152  O   LYS A 108       1.417  33.937  61.766  1.00  0.00           O  
ATOM    153  CB  LYS A 108      -0.529  31.743  62.094  1.00  0.00           C  
ATOM    154  CG  LYS A 108       0.151  32.067  63.422  1.00  0.00           C  
ATOM    155  CD  LYS A 108      -0.530  33.242  64.111  1.00  0.00           C  
ATOM    156  CE  LYS A 108       0.276  33.738  65.296  1.00  0.00           C  
ATOM    157  NZ  LYS A 108      -0.358  34.933  65.917  1.00  0.00           N  
ATOM    158  N   ASP A 109       0.906  33.740  59.571  1.00  0.00           N  
ATOM    159  CA  ASP A 109       2.133  34.356  59.081  1.00  0.00           C  
ATOM    160  C   ASP A 109       1.772  35.675  58.407  1.00  0.00           C  
ATOM    161  O   ASP A 109       2.587  36.599  58.358  1.00  0.00           O  
ATOM    162  CB  ASP A 109       2.847  33.449  58.067  1.00  0.00           C  
ATOM    163  CG  ASP A 109       3.667  32.355  58.728  1.00  0.00           C  
ATOM    164  OD1 ASP A 109       4.565  32.689  59.533  1.00  0.00           O  
ATOM    165  OD2 ASP A 109       3.417  31.165  58.435  1.00  0.00           O  
ATOM    166  N   SER A 110       0.549  35.759  57.889  1.00  0.00           N  
ATOM    167  CA  SER A 110       0.097  36.971  57.218  1.00  0.00           C  
ATOM    168  C   SER A 110      -0.233  38.047  58.241  1.00  0.00           C  
ATOM    169  O   SER A 110      -1.096  37.864  59.097  1.00  0.00           O  
ATOM    170  CB  SER A 110      -1.127  36.680  56.359  1.00  0.00           C  
ATOM    171  OG  SER A 110      -1.439  37.798  55.554  1.00  0.00           O  
ATOM    172  N   HIS A 111       0.469  39.169  58.147  1.00  0.00           N  
ATOM    173  CA  HIS A 111       0.284  40.285  59.061  1.00  0.00           C  
ATOM    174  C   HIS A 111       0.347  41.569  58.254  1.00  0.00           C  
ATOM    175  O   HIS A 111       1.228  42.409  58.457  1.00  0.00           O  
ATOM    176  CB  HIS A 111       1.388  40.267  60.111  1.00  0.00           C  
ATOM    177  CG  HIS A 111       1.341  39.068  61.002  1.00  0.00           C  
ATOM    178  ND1 HIS A 111       0.504  38.987  62.093  1.00  0.00           N  
ATOM    179  CD2 HIS A 111       1.982  37.878  60.928  1.00  0.00           C  
ATOM    180  CE1 HIS A 111       0.632  37.797  62.653  1.00  0.00           C  
ATOM    181  NE2 HIS A 111       1.521  37.105  61.965  1.00  0.00           N  
ATOM    182  N   PRO A 112      -0.611  41.743  57.337  1.00  0.00           N  
ATOM    183  CA  PRO A 112      -0.701  42.912  56.462  1.00  0.00           C  
ATOM    184  C   PRO A 112      -0.537  44.223  57.211  1.00  0.00           C  
ATOM    185  O   PRO A 112      -0.019  45.199  56.673  1.00  0.00           O  
ATOM    186  CB  PRO A 112      -2.096  42.779  55.857  1.00  0.00           C  
ATOM    187  CG  PRO A 112      -2.377  41.309  55.948  1.00  0.00           C  
ATOM    188  CD  PRO A 112      -1.864  40.976  57.300  1.00  0.00           C  
ATOM    189  N   ASP A 113      -0.974  44.232  58.463  1.00  0.00           N  
ATOM    190  CA  ASP A 113      -0.915  45.432  59.281  1.00  0.00           C  
ATOM    191  C   ASP A 113       0.487  45.915  59.647  1.00  0.00           C  
ATOM    192  O   ASP A 113       0.705  47.114  59.797  1.00  0.00           O  
ATOM    193  CB  ASP A 113      -1.760  45.228  60.548  1.00  0.00           C  
ATOM    194  CG  ASP A 113      -1.672  43.800  61.090  1.00  0.00           C  
ATOM    195  OD1 ASP A 113      -0.582  43.395  61.544  1.00  0.00           O  
ATOM    196  OD2 ASP A 113      -2.694  43.077  61.058  1.00  0.00           O  
ATOM    197  N   VAL A 114       1.443  45.000  59.765  1.00  0.00           N  
ATOM    198  CA  VAL A 114       2.792  45.389  60.153  1.00  0.00           C  
ATOM    199  C   VAL A 114       3.887  44.817  59.274  1.00  0.00           C  
ATOM    200  O   VAL A 114       5.051  44.747  59.679  1.00  0.00           O  
ATOM    201  CB  VAL A 114       3.068  44.964  61.594  1.00  0.00           C  
ATOM    202  CG1 VAL A 114       2.055  45.598  62.509  1.00  0.00           C  
ATOM    203  CG2 VAL A 114       3.004  43.452  61.711  1.00  0.00           C  
ATOM    204  N   ASN A 115       3.510  44.405  58.073  1.00  0.00           N  
ATOM    205  CA  ASN A 115       4.452  43.841  57.119  1.00  0.00           C  
ATOM    206  C   ASN A 115       3.940  44.165  55.726  1.00  0.00           C  
ATOM    207  O   ASN A 115       3.044  43.506  55.208  1.00  0.00           O  
ATOM    208  CB  ASN A 115       4.547  42.325  57.287  1.00  0.00           C  
ATOM    209  CG  ASN A 115       5.555  41.711  56.355  1.00  0.00           C  
ATOM    210  OD1 ASN A 115       5.701  42.141  55.208  1.00  0.00           O  
ATOM    211  ND2 ASN A 115       6.253  40.697  56.830  1.00  0.00           N  
ATOM    212  N   ILE A 116       4.517  45.187  55.122  1.00  0.00           N  
ATOM    213  CA  ILE A 116       4.103  45.618  53.800  1.00  0.00           C  
ATOM    214  C   ILE A 116       4.146  44.490  52.774  1.00  0.00           C  
ATOM    215  O   ILE A 116       3.305  44.431  51.880  1.00  0.00           O  
ATOM    216  CB  ILE A 116       4.992  46.779  53.314  1.00  0.00           C  
ATOM    217  CG1 ILE A 116       4.411  47.384  52.042  1.00  0.00           C  
ATOM    218  CG2 ILE A 116       6.429  46.291  53.112  1.00  0.00           C  
ATOM    219  CD1 ILE A 116       3.114  48.118  52.262  1.00  0.00           C  
ATOM    220  N   VAL A 117       5.109  43.585  52.905  1.00  0.00           N  
ATOM    221  CA  VAL A 117       5.230  42.497  51.946  1.00  0.00           C  
ATOM    222  C   VAL A 117       4.054  41.544  52.072  1.00  0.00           C  
ATOM    223  O   VAL A 117       3.603  40.956  51.084  1.00  0.00           O  
ATOM    224  CB  VAL A 117       6.548  41.728  52.132  1.00  0.00           C  
ATOM    225  CG1 VAL A 117       6.750  40.745  50.987  1.00  0.00           C  
ATOM    226  CG2 VAL A 117       7.703  42.703  52.183  1.00  0.00           C  
ATOM    227  N   ASP A 118       3.556  41.386  53.292  1.00  0.00           N  
ATOM    228  CA  ASP A 118       2.405  40.528  53.508  1.00  0.00           C  
ATOM    229  C   ASP A 118       1.203  41.183  52.842  1.00  0.00           C  
ATOM    230  O   ASP A 118       0.401  40.510  52.193  1.00  0.00           O  
ATOM    231  CB  ASP A 118       2.135  40.345  54.997  1.00  0.00           C  
ATOM    232  CG  ASP A 118       2.889  39.178  55.580  1.00  0.00           C  
ATOM    233  OD1 ASP A 118       3.509  38.415  54.805  1.00  0.00           O  
ATOM    234  OD2 ASP A 118       2.848  39.016  56.812  1.00  0.00           O  
ATOM    235  N   LEU A 119       1.083  42.499  53.002  1.00  0.00           N  
ATOM    236  CA  LEU A 119      -0.019  43.222  52.388  1.00  0.00           C  
ATOM    237  C   LEU A 119      -0.010  42.874  50.904  1.00  0.00           C  
ATOM    238  O   LEU A 119      -1.041  42.507  50.333  1.00  0.00           O  
ATOM    239  CB  LEU A 119       0.150  44.734  52.555  1.00  0.00           C  
ATOM    240  CG  LEU A 119      -1.022  45.565  52.023  1.00  0.00           C  
ATOM    241  CD1 LEU A 119      -2.105  45.630  53.086  1.00  0.00           C  
ATOM    242  CD2 LEU A 119      -0.563  46.965  51.667  1.00  0.00           C  
ATOM    243  N   MET A 120       1.161  42.986  50.283  1.00  0.00           N  
ATOM    244  CA  MET A 120       1.294  42.668  48.872  1.00  0.00           C  
ATOM    245  C   MET A 120       0.975  41.196  48.606  1.00  0.00           C  
ATOM    246  O   MET A 120       0.311  40.871  47.620  1.00  0.00           O  
ATOM    247  CB  MET A 120       2.703  42.999  48.392  1.00  0.00           C  
ATOM    248  CG  MET A 120       3.030  44.471  48.484  1.00  0.00           C  
ATOM    249  SD  MET A 120       1.995  45.478  47.414  1.00  0.00           S  
ATOM    250  CE  MET A 120       3.049  46.861  47.164  1.00  0.00           C  
ATOM    251  N   ARG A 121       1.442  40.304  49.476  1.00  0.00           N  
ATOM    252  CA  ARG A 121       1.162  38.882  49.291  1.00  0.00           C  
ATOM    253  C   ARG A 121      -0.348  38.692  49.214  1.00  0.00           C  
ATOM    254  O   ARG A 121      -0.856  37.959  48.362  1.00  0.00           O  
ATOM    255  CB  ARG A 121       1.732  38.053  50.442  1.00  0.00           C  
ATOM    256  CG  ARG A 121       3.223  37.848  50.391  1.00  0.00           C  
ATOM    257  CD  ARG A 121       3.674  36.892  51.485  1.00  0.00           C  
ATOM    258  NE  ARG A 121       5.130  36.766  51.519  1.00  0.00           N  
ATOM    259  CZ  ARG A 121       5.945  37.556  52.216  1.00  0.00           C  
ATOM    260  NH1 ARG A 121       5.464  38.543  52.967  1.00  0.00           N  
ATOM    261  NH2 ARG A 121       7.255  37.370  52.144  1.00  0.00           N  
ATOM    262  N   ASN A 122      -1.063  39.362  50.111  1.00  0.00           N  
ATOM    263  CA  ASN A 122      -2.513  39.287  50.116  1.00  0.00           C  
ATOM    264  C   ASN A 122      -3.033  39.784  48.776  1.00  0.00           C  
ATOM    265  O   ASN A 122      -3.682  39.037  48.035  1.00  0.00           O  
ATOM    266  CB  ASN A 122      -3.089  40.137  51.244  1.00  0.00           C  
ATOM    267  CG  ASN A 122      -3.028  39.437  52.579  1.00  0.00           C  
ATOM    268  OD1 ASN A 122      -2.232  38.531  52.776  1.00  0.00           O  
ATOM    269  ND2 ASN A 122      -3.862  39.864  53.510  1.00  0.00           N  
ATOM    270  N   TYR A 123      -2.736  41.039  48.460  1.00  0.00           N  
ATOM    271  CA  TYR A 123      -3.178  41.620  47.199  1.00  0.00           C  
ATOM    272  C   TYR A 123      -2.917  40.685  46.014  1.00  0.00           C  
ATOM    273  O   TYR A 123      -3.852  40.251  45.333  1.00  0.00           O  
ATOM    274  CB  TYR A 123      -2.477  42.954  46.951  1.00  0.00           C  
ATOM    275  CG  TYR A 123      -2.899  43.614  45.665  1.00  0.00           C  
ATOM    276  CD1 TYR A 123      -4.113  44.297  45.573  1.00  0.00           C  
ATOM    277  CD2 TYR A 123      -2.104  43.526  44.522  1.00  0.00           C  
ATOM    278  CE1 TYR A 123      -4.531  44.877  44.367  1.00  0.00           C  
ATOM    279  CE2 TYR A 123      -2.507  44.098  43.316  1.00  0.00           C  
ATOM    280  CZ  TYR A 123      -3.723  44.771  43.243  1.00  0.00           C  
ATOM    281  OH  TYR A 123      -4.130  45.318  42.044  1.00  0.00           O  
ATOM    282  N   ILE A 124      -1.648  40.367  45.778  1.00  0.00           N  
ATOM    283  CA  ILE A 124      -1.282  39.505  44.662  1.00  0.00           C  
ATOM    284  C   ILE A 124      -2.066  38.200  44.632  1.00  0.00           C  
ATOM    285  O   ILE A 124      -2.487  37.740  43.565  1.00  0.00           O  
ATOM    286  CB  ILE A 124       0.230  39.199  44.682  1.00  0.00           C  
ATOM    287  CG1 ILE A 124       1.004  40.501  44.474  1.00  0.00           C  
ATOM    288  CG2 ILE A 124       0.594  38.154  43.604  1.00  0.00           C  
ATOM    289  CD1 ILE A 124       2.498  40.310  44.453  1.00  0.00           C  
ATOM    290  N   SER A 125      -2.265  37.606  45.802  1.00  0.00           N  
ATOM    291  CA  SER A 125      -3.003  36.352  45.894  1.00  0.00           C  
ATOM    292  C   SER A 125      -4.454  36.535  45.463  1.00  0.00           C  
ATOM    293  O   SER A 125      -4.952  35.841  44.578  1.00  0.00           O  
ATOM    294  CB  SER A 125      -2.951  35.823  47.324  1.00  0.00           C  
ATOM    295  OG  SER A 125      -1.651  35.374  47.645  1.00  0.00           O  
ATOM    296  N   GLN A 126      -5.125  37.476  46.105  1.00  0.00           N  
ATOM    297  CA  GLN A 126      -6.512  37.773  45.802  1.00  0.00           C  
ATOM    298  C   GLN A 126      -6.707  37.987  44.305  1.00  0.00           C  
ATOM    299  O   GLN A 126      -7.586  37.383  43.691  1.00  0.00           O  
ATOM    300  CB  GLN A 126      -6.929  39.019  46.585  1.00  0.00           C  
ATOM    301  CG  GLN A 126      -8.157  39.728  46.071  1.00  0.00           C  
ATOM    302  CD  GLN A 126      -8.463  40.958  46.884  1.00  0.00           C  
ATOM    303  OE1 GLN A 126      -8.848  40.868  48.052  1.00  0.00           O  
ATOM    304  NE2 GLN A 126      -8.272  42.123  46.280  1.00  0.00           N  
ATOM    305  N   GLU A 127      -5.872  38.837  43.719  1.00  0.00           N  
ATOM    306  CA  GLU A 127      -5.967  39.129  42.296  1.00  0.00           C  
ATOM    307  C   GLU A 127      -5.624  37.968  41.384  1.00  0.00           C  
ATOM    308  O   GLU A 127      -6.366  37.688  40.443  1.00  0.00           O  
ATOM    309  CB  GLU A 127      -5.081  40.317  41.932  1.00  0.00           C  
ATOM    310  CG  GLU A 127      -5.584  41.640  42.474  1.00  0.00           C  
ATOM    311  CD  GLU A 127      -7.073  41.823  42.257  1.00  0.00           C  
ATOM    312  OE1 GLU A 127      -7.548  41.601  41.120  1.00  0.00           O  
ATOM    313  OE2 GLU A 127      -7.762  42.192  43.230  1.00  0.00           O  
ATOM    314  N   LEU A 128      -4.501  37.300  41.640  1.00  0.00           N  
ATOM    315  CA  LEU A 128      -4.111  36.182  40.794  1.00  0.00           C  
ATOM    316  C   LEU A 128      -5.144  35.058  40.857  1.00  0.00           C  
ATOM    317  O   LEU A 128      -5.292  34.286  39.903  1.00  0.00           O  
ATOM    318  CB  LEU A 128      -2.732  35.644  41.186  1.00  0.00           C  
ATOM    319  CG  LEU A 128      -2.286  34.464  40.305  1.00  0.00           C  
ATOM    320  CD1 LEU A 128      -2.280  34.887  38.836  1.00  0.00           C  
ATOM    321  CD2 LEU A 128      -0.906  33.989  40.726  1.00  0.00           C  
ATOM    322  N   SER A 129      -5.857  34.962  41.978  1.00  0.00           N  
ATOM    323  CA  SER A 129      -6.880  33.938  42.119  1.00  0.00           C  
ATOM    324  C   SER A 129      -7.995  34.274  41.128  1.00  0.00           C  
ATOM    325  O   SER A 129      -8.431  33.420  40.349  1.00  0.00           O  
ATOM    326  CB  SER A 129      -7.422  33.917  43.555  1.00  0.00           C  
ATOM    327  OG  SER A 129      -8.472  32.968  43.728  1.00  0.00           O  
ATOM    328  N   LYS A 130      -8.439  35.532  41.147  1.00  0.00           N  
ATOM    329  CA  LYS A 130      -9.500  35.974  40.247  1.00  0.00           C  
ATOM    330  C   LYS A 130      -9.126  35.705  38.800  1.00  0.00           C  
ATOM    331  O   LYS A 130      -9.988  35.473  37.962  1.00  0.00           O  
ATOM    332  CB  LYS A 130      -9.761  37.467  40.391  1.00  0.00           C  
ATOM    333  CG  LYS A 130     -10.201  37.936  41.755  1.00  0.00           C  
ATOM    334  CD  LYS A 130     -10.420  39.452  41.713  1.00  0.00           C  
ATOM    335  CE  LYS A 130     -10.551  40.061  43.101  1.00  0.00           C  
ATOM    336  NZ  LYS A 130     -10.798  41.531  43.040  1.00  0.00           N  
ATOM    337  N   ILE A 131      -7.839  35.737  38.504  1.00  0.00           N  
ATOM    338  CA  ILE A 131      -7.394  35.512  37.143  1.00  0.00           C  
ATOM    339  C   ILE A 131      -7.201  34.042  36.794  1.00  0.00           C  
ATOM    340  O   ILE A 131      -7.620  33.584  35.728  1.00  0.00           O  
ATOM    341  CB  ILE A 131      -6.054  36.237  36.883  1.00  0.00           C  
ATOM    342  CG1 ILE A 131      -6.252  37.751  36.963  1.00  0.00           C  
ATOM    343  CG2 ILE A 131      -5.479  35.814  35.535  1.00  0.00           C  
ATOM    344  CD1 ILE A 131      -4.975  38.547  36.743  1.00  0.00           C  
ATOM    345  N   SER A 132      -6.565  33.310  37.702  1.00  0.00           N  
ATOM    346  CA  SER A 132      -6.241  31.906  37.473  1.00  0.00           C  
ATOM    347  C   SER A 132      -7.327  30.887  37.781  1.00  0.00           C  
ATOM    348  O   SER A 132      -7.407  29.845  37.131  1.00  0.00           O  
ATOM    349  CB  SER A 132      -4.990  31.543  38.267  1.00  0.00           C  
ATOM    350  OG  SER A 132      -5.257  31.614  39.655  1.00  0.00           O  
ATOM    351  N   GLY A 133      -8.152  31.177  38.776  1.00  0.00           N  
ATOM    352  CA  GLY A 133      -9.196  30.243  39.145  1.00  0.00           C  
ATOM    353  C   GLY A 133      -8.714  29.393  40.301  1.00  0.00           C  
ATOM    354  O   GLY A 133      -9.488  28.665  40.926  1.00  0.00           O  
ATOM    355  N   VAL A 134      -7.423  29.499  40.591  1.00  0.00           N  
ATOM    356  CA  VAL A 134      -6.813  28.742  41.674  1.00  0.00           C  
ATOM    357  C   VAL A 134      -7.107  29.361  43.033  1.00  0.00           C  
ATOM    358  O   VAL A 134      -7.073  30.574  43.179  1.00  0.00           O  
ATOM    359  CB  VAL A 134      -5.299  28.674  41.486  1.00  0.00           C  
ATOM    360  CG1 VAL A 134      -4.678  27.832  42.582  1.00  0.00           C  
ATOM    361  CG2 VAL A 134      -4.986  28.116  40.112  1.00  0.00           C  
ATOM    362  N   ASP A 135      -7.397  28.519  44.022  1.00  0.00           N  
ATOM    363  CA  ASP A 135      -7.690  28.994  45.372  1.00  0.00           C  
ATOM    364  C   ASP A 135      -6.545  29.880  45.830  1.00  0.00           C  
ATOM    365  O   ASP A 135      -5.381  29.535  45.633  1.00  0.00           O  
ATOM    366  CB  ASP A 135      -7.869  27.802  46.321  1.00  0.00           C  
ATOM    367  CG  ASP A 135      -7.882  28.204  47.791  1.00  0.00           C  
ATOM    368  OD1 ASP A 135      -8.387  29.292  48.123  1.00  0.00           O  
ATOM    369  OD2 ASP A 135      -7.395  27.417  48.626  1.00  0.00           O  
ATOM    370  N   SER A 136      -6.875  31.021  46.427  1.00  0.00           N  
ATOM    371  CA  SER A 136      -5.858  31.964  46.891  1.00  0.00           C  
ATOM    372  C   SER A 136      -4.961  31.389  47.989  1.00  0.00           C  
ATOM    373  O   SER A 136      -3.800  31.789  48.128  1.00  0.00           O  
ATOM    374  CB  SER A 136      -6.519  33.267  47.361  1.00  0.00           C  
ATOM    375  OG  SER A 136      -7.592  33.007  48.248  1.00  0.00           O  
ATOM    376  N   SER A 137      -5.493  30.451  48.765  1.00  0.00           N  
ATOM    377  CA  SER A 137      -4.709  29.817  49.822  1.00  0.00           C  
ATOM    378  C   SER A 137      -3.602  28.960  49.212  1.00  0.00           C  
ATOM    379  O   SER A 137      -2.612  28.642  49.870  1.00  0.00           O  
ATOM    380  CB  SER A 137      -5.601  28.956  50.708  1.00  0.00           C  
ATOM    381  OG  SER A 137      -6.411  29.782  51.519  1.00  0.00           O  
ATOM    382  N   LEU A 138      -3.779  28.590  47.950  1.00  0.00           N  
ATOM    383  CA  LEU A 138      -2.794  27.803  47.235  1.00  0.00           C  
ATOM    384  C   LEU A 138      -1.704  28.712  46.652  1.00  0.00           C  
ATOM    385  O   LEU A 138      -0.538  28.331  46.562  1.00  0.00           O  
ATOM    386  CB  LEU A 138      -3.492  27.030  46.120  1.00  0.00           C  
ATOM    387  CG  LEU A 138      -3.801  25.562  46.422  1.00  0.00           C  
ATOM    388  CD1 LEU A 138      -4.045  25.377  47.904  1.00  0.00           C  
ATOM    389  CD2 LEU A 138      -5.007  25.118  45.607  1.00  0.00           C  
ATOM    390  N   ILE A 139      -2.096  29.923  46.271  1.00  0.00           N  
ATOM    391  CA  ILE A 139      -1.176  30.891  45.692  1.00  0.00           C  
ATOM    392  C   ILE A 139      -0.275  31.563  46.721  1.00  0.00           C  
ATOM    393  O   ILE A 139       0.936  31.667  46.525  1.00  0.00           O  
ATOM    394  CB  ILE A 139      -1.942  32.001  44.952  1.00  0.00           C  
ATOM    395  CG1 ILE A 139      -2.723  31.405  43.786  1.00  0.00           C  
ATOM    396  CG2 ILE A 139      -0.970  33.062  44.457  1.00  0.00           C  
ATOM    397  CD1 ILE A 139      -3.588  32.406  43.066  1.00  0.00           C  
ATOM    398  N   PHE A 140      -0.877  32.025  47.812  1.00  0.00           N  
ATOM    399  CA  PHE A 140      -0.145  32.727  48.858  1.00  0.00           C  
ATOM    400  C   PHE A 140       1.233  32.135  49.194  1.00  0.00           C  
ATOM    401  O   PHE A 140       2.262  32.786  48.996  1.00  0.00           O  
ATOM    402  CB  PHE A 140      -0.999  32.804  50.124  1.00  0.00           C  
ATOM    403  CG  PHE A 140      -0.478  33.773  51.147  1.00  0.00           C  
ATOM    404  CD1 PHE A 140      -0.667  35.131  50.991  1.00  0.00           C  
ATOM    405  CD2 PHE A 140       0.209  33.324  52.267  1.00  0.00           C  
ATOM    406  CE1 PHE A 140      -0.183  36.025  51.933  1.00  0.00           C  
ATOM    407  CE2 PHE A 140       0.696  34.221  53.214  1.00  0.00           C  
ATOM    408  CZ  PHE A 140       0.498  35.566  53.045  1.00  0.00           C  
ATOM    409  N   PRO A 141       1.276  30.892  49.700  1.00  0.00           N  
ATOM    410  CA  PRO A 141       2.567  30.287  50.041  1.00  0.00           C  
ATOM    411  C   PRO A 141       3.477  30.021  48.844  1.00  0.00           C  
ATOM    412  O   PRO A 141       4.641  29.687  49.013  1.00  0.00           O  
ATOM    413  CB  PRO A 141       2.156  29.005  50.737  1.00  0.00           C  
ATOM    414  CG  PRO A 141       0.936  28.612  49.960  1.00  0.00           C  
ATOM    415  CD  PRO A 141       0.185  29.916  49.878  1.00  0.00           C  
ATOM    416  N   ALA A 142       2.950  30.164  47.636  1.00  0.00           N  
ATOM    417  CA  ALA A 142       3.745  29.922  46.438  1.00  0.00           C  
ATOM    418  C   ALA A 142       4.490  31.182  46.015  1.00  0.00           C  
ATOM    419  O   ALA A 142       5.333  31.146  45.114  1.00  0.00           O  
ATOM    420  CB  ALA A 142       2.849  29.441  45.311  1.00  0.00           C  
ATOM    421  N   LEU A 143       4.164  32.295  46.664  1.00  0.00           N  
ATOM    422  CA  LEU A 143       4.801  33.570  46.374  1.00  0.00           C  
ATOM    423  C   LEU A 143       6.145  33.596  47.065  1.00  0.00           C  
ATOM    424  O   LEU A 143       6.218  33.436  48.278  1.00  0.00           O  
ATOM    425  CB  LEU A 143       3.941  34.713  46.890  1.00  0.00           C  
ATOM    426  CG  LEU A 143       2.598  34.849  46.179  1.00  0.00           C  
ATOM    427  CD1 LEU A 143       1.790  35.976  46.801  1.00  0.00           C  
ATOM    428  CD2 LEU A 143       2.843  35.121  44.706  1.00  0.00           C  
ATOM    429  N   GLU A 144       7.210  33.793  46.295  1.00  0.00           N  
ATOM    430  CA  GLU A 144       8.550  33.814  46.867  1.00  0.00           C  
ATOM    431  C   GLU A 144       9.211  35.175  46.792  1.00  0.00           C  
ATOM    432  O   GLU A 144       9.032  35.907  45.818  1.00  0.00           O  
ATOM    433  CB  GLU A 144       9.462  32.816  46.151  1.00  0.00           C  
ATOM    434  CG  GLU A 144       8.985  31.384  46.141  1.00  0.00           C  
ATOM    435  CD  GLU A 144      10.049  30.442  45.618  1.00  0.00           C  
ATOM    436  OE1 GLU A 144      10.768  30.829  44.671  1.00  0.00           O  
ATOM    437  OE2 GLU A 144      10.168  29.315  46.146  1.00  0.00           O  
ATOM    438  N   TRP A 145       9.970  35.517  47.829  1.00  0.00           N  
ATOM    439  CA  TRP A 145      10.700  36.770  47.815  1.00  0.00           C  
ATOM    440  C   TRP A 145      11.862  36.479  46.857  1.00  0.00           C  
ATOM    441  O   TRP A 145      12.341  35.345  46.788  1.00  0.00           O  
ATOM    442  CB  TRP A 145      11.191  37.137  49.220  1.00  0.00           C  
ATOM    443  CG  TRP A 145      12.015  36.097  49.918  1.00  0.00           C  
ATOM    444  CD1 TRP A 145      13.141  35.482  49.449  1.00  0.00           C  
ATOM    445  CD2 TRP A 145      11.786  35.567  51.229  1.00  0.00           C  
ATOM    446  NE1 TRP A 145      13.629  34.601  50.384  1.00  0.00           N  
ATOM    447  CE2 TRP A 145      12.818  34.629  51.487  1.00  0.00           C  
ATOM    448  CE3 TRP A 145      10.811  35.790  52.212  1.00  0.00           C  
ATOM    449  CZ2 TRP A 145      12.902  33.910  52.690  1.00  0.00           C  
ATOM    450  CZ3 TRP A 145      10.895  35.075  53.412  1.00  0.00           C  
ATOM    451  CH2 TRP A 145      11.935  34.146  53.637  1.00  0.00           C  
ATOM    452  N   THR A 146      12.303  37.484  46.109  1.00  0.00           N  
ATOM    453  CA  THR A 146      13.359  37.284  45.119  1.00  0.00           C  
ATOM    454  C   THR A 146      14.801  37.297  45.620  1.00  0.00           C  
ATOM    455  O   THR A 146      15.076  37.709  46.740  1.00  0.00           O  
ATOM    456  CB  THR A 146      13.204  38.306  43.980  1.00  0.00           C  
ATOM    457  OG1 THR A 146      13.082  39.622  44.530  1.00  0.00           O  
ATOM    458  CG2 THR A 146      11.954  37.997  43.160  1.00  0.00           C  
ATOM    459  N   ASN A 147      15.713  36.819  44.776  1.00  0.00           N  
ATOM    460  CA  ASN A 147      17.141  36.755  45.103  1.00  0.00           C  
ATOM    461  C   ASN A 147      17.716  38.158  45.162  1.00  0.00           C  
ATOM    462  O   ASN A 147      18.251  38.595  46.181  1.00  0.00           O  
ATOM    463  CB  ASN A 147      17.904  35.985  44.020  1.00  0.00           C  
ATOM    464  CG  ASN A 147      17.433  34.553  43.868  1.00  0.00           C  
ATOM    465  OD1 ASN A 147      17.676  33.922  42.835  1.00  0.00           O  
ATOM    466  ND2 ASN A 147      16.770  34.026  44.897  1.00  0.00           N  
ATOM    467  N   THR A 148      17.614  38.839  44.028  1.00  0.00           N  
ATOM    468  CA  THR A 148      18.092  40.199  43.866  1.00  0.00           C  
ATOM    469  C   THR A 148      16.894  41.060  43.505  1.00  0.00           C  
ATOM    470  O   THR A 148      15.898  40.552  42.992  1.00  0.00           O  
ATOM    471  CB  THR A 148      19.122  40.269  42.749  1.00  0.00           C  
ATOM    472  OG1 THR A 148      18.615  39.591  41.590  1.00  0.00           O  
ATOM    473  CG2 THR A 148      20.413  39.613  43.201  1.00  0.00           C  
ATOM    474  N   MET A 153      16.985  42.358  43.756  1.00  0.00           N  
ATOM    475  CA  MET A 153      15.863  43.233  43.467  1.00  0.00           C  
ATOM    476  C   MET A 153      15.613  43.495  41.998  1.00  0.00           C  
ATOM    477  O   MET A 153      14.734  44.276  41.643  1.00  0.00           O  
ATOM    478  CB  MET A 153      16.018  44.548  44.219  1.00  0.00           C  
ATOM    479  CG  MET A 153      15.574  44.439  45.667  1.00  0.00           C  
ATOM    480  SD  MET A 153      15.916  45.926  46.591  1.00  0.00           S  
ATOM    481  CE  MET A 153      14.897  47.062  45.751  1.00  0.00           C  
ATOM    482  N   GLU A 154      16.364  42.827  41.136  1.00  0.00           N  
ATOM    483  CA  GLU A 154      16.180  43.028  39.712  1.00  0.00           C  
ATOM    484  C   GLU A 154      15.057  42.147  39.173  1.00  0.00           C  
ATOM    485  O   GLU A 154      14.442  42.463  38.161  1.00  0.00           O  
ATOM    486  CB  GLU A 154      17.483  42.731  38.975  1.00  0.00           C  
ATOM    487  CG  GLU A 154      18.694  43.382  39.618  1.00  0.00           C  
ATOM    488  CD  GLU A 154      19.911  43.380  38.712  1.00  0.00           C  
ATOM    489  OE1 GLU A 154      20.302  42.290  38.238  1.00  0.00           O  
ATOM    490  OE2 GLU A 154      20.479  44.471  38.475  1.00  0.00           O  
ATOM    491  N   ARG A 155      14.779  41.048  39.864  1.00  0.00           N  
ATOM    492  CA  ARG A 155      13.746  40.120  39.423  1.00  0.00           C  
ATOM    493  C   ARG A 155      12.368  40.412  39.985  1.00  0.00           C  
ATOM    494  O   ARG A 155      11.433  39.645  39.760  1.00  0.00           O  
ATOM    495  CB  ARG A 155      14.151  38.685  39.779  1.00  0.00           C  
ATOM    496  CG  ARG A 155      15.315  38.153  38.950  1.00  0.00           C  
ATOM    497  CD  ARG A 155      15.730  36.771  39.400  1.00  0.00           C  
ATOM    498  NE  ARG A 155      16.813  36.226  38.586  1.00  0.00           N  
ATOM    499  CZ  ARG A 155      17.404  35.057  38.823  1.00  0.00           C  
ATOM    500  NH1 ARG A 155      17.014  34.311  39.853  1.00  0.00           N  
ATOM    501  NH2 ARG A 155      18.387  34.633  38.035  1.00  0.00           N  
ATOM    502  N   GLY A 156      12.246  41.521  40.710  1.00  0.00           N  
ATOM    503  CA  GLY A 156      10.969  41.887  41.304  1.00  0.00           C  
ATOM    504  C   GLY A 156      11.038  41.897  42.820  1.00  0.00           C  
ATOM    505  O   GLY A 156      12.121  41.825  43.397  1.00  0.00           O  
ATOM    506  N   ASP A 157       9.883  41.992  43.471  1.00  0.00           N  
ATOM    507  CA  ASP A 157       9.829  42.006  44.926  1.00  0.00           C  
ATOM    508  C   ASP A 157       9.341  40.667  45.422  1.00  0.00           C  
ATOM    509  O   ASP A 157       9.702  40.222  46.509  1.00  0.00           O  
ATOM    510  CB  ASP A 157       8.927  43.134  45.392  1.00  0.00           C  
ATOM    511  CG  ASP A 157       9.529  44.489  45.110  1.00  0.00           C  
ATOM    512  OD1 ASP A 157      10.473  44.878  45.833  1.00  0.00           O  
ATOM    513  OD2 ASP A 157       9.077  45.152  44.151  1.00  0.00           O  
ATOM    514  N   LEU A 163       8.519  40.027  44.604  1.00  0.00           N  
ATOM    515  CA  LEU A 163       7.991  38.696  44.889  1.00  0.00           C  
ATOM    516  C   LEU A 163       7.841  38.041  43.529  1.00  0.00           C  
ATOM    517  O   LEU A 163       7.831  38.715  42.497  1.00  0.00           O  
ATOM    518  CB  LEU A 163       6.610  38.752  45.558  1.00  0.00           C  
ATOM    519  CG  LEU A 163       6.511  39.185  47.020  1.00  0.00           C  
ATOM    520  CD1 LEU A 163       5.056  39.330  47.425  1.00  0.00           C  
ATOM    521  CD2 LEU A 163       7.197  38.161  47.893  1.00  0.00           C  
ATOM    522  N   LEU A 164       7.747  36.725  43.516  1.00  0.00           N  
ATOM    523  CA  LEU A 164       7.551  36.031  42.264  1.00  0.00           C  
ATOM    524  C   LEU A 164       6.900  34.712  42.577  1.00  0.00           C  
ATOM    525  O   LEU A 164       6.871  34.281  43.735  1.00  0.00           O  
ATOM    526  CB  LEU A 164       8.877  35.818  41.528  1.00  0.00           C  
ATOM    527  CG  LEU A 164      10.078  35.100  42.151  1.00  0.00           C  
ATOM    528  CD1 LEU A 164       9.727  33.706  42.633  1.00  0.00           C  
ATOM    529  CD2 LEU A 164      11.155  35.016  41.086  1.00  0.00           C  
ATOM    530  N   ILE A 165       6.350  34.079  41.552  1.00  0.00           N  
ATOM    531  CA  ILE A 165       5.729  32.788  41.757  1.00  0.00           C  
ATOM    532  C   ILE A 165       6.099  31.811  40.652  1.00  0.00           C  
ATOM    533  O   ILE A 165       6.001  32.123  39.469  1.00  0.00           O  
ATOM    534  CB  ILE A 165       4.192  32.897  41.861  1.00  0.00           C  
ATOM    535  CG1 ILE A 165       3.597  31.491  41.897  1.00  0.00           C  
ATOM    536  CG2 ILE A 165       3.638  33.711  40.702  1.00  0.00           C  
ATOM    537  CD1 ILE A 165       2.194  31.418  42.467  1.00  0.00           C  
ATOM    538  N   PRO A 166       6.588  30.628  41.035  1.00  0.00           N  
ATOM    539  CA  PRO A 166       6.968  29.607  40.056  1.00  0.00           C  
ATOM    540  C   PRO A 166       5.669  28.908  39.679  1.00  0.00           C  
ATOM    541  O   PRO A 166       5.078  28.210  40.512  1.00  0.00           O  
ATOM    542  CB  PRO A 166       7.898  28.683  40.851  1.00  0.00           C  
ATOM    543  CG  PRO A 166       8.355  29.532  42.011  1.00  0.00           C  
ATOM    544  CD  PRO A 166       7.110  30.288  42.368  1.00  0.00           C  
ATOM    545  N   ILE A 167       5.204  29.096  38.450  1.00  0.00           N  
ATOM    546  CA  ILE A 167       3.951  28.467  38.063  1.00  0.00           C  
ATOM    547  C   ILE A 167       3.934  26.974  38.389  1.00  0.00           C  
ATOM    548  O   ILE A 167       2.959  26.472  38.948  1.00  0.00           O  
ATOM    549  CB  ILE A 167       3.639  28.677  36.574  1.00  0.00           C  
ATOM    550  CG1 ILE A 167       3.597  30.174  36.258  1.00  0.00           C  
ATOM    551  CG2 ILE A 167       2.273  28.105  36.258  1.00  0.00           C  
ATOM    552  CD1 ILE A 167       2.531  30.928  37.022  1.00  0.00           C  
ATOM    553  N   PRO A 168       5.017  26.246  38.064  1.00  0.00           N  
ATOM    554  CA  PRO A 168       5.068  24.807  38.352  1.00  0.00           C  
ATOM    555  C   PRO A 168       4.591  24.451  39.758  1.00  0.00           C  
ATOM    556  O   PRO A 168       4.013  23.395  39.994  1.00  0.00           O  
ATOM    557  CB  PRO A 168       6.538  24.478  38.152  1.00  0.00           C  
ATOM    558  CG  PRO A 168       6.903  25.373  37.004  1.00  0.00           C  
ATOM    559  CD  PRO A 168       6.251  26.687  37.385  1.00  0.00           C  
ATOM    560  N   ARG A 169       4.817  25.354  40.691  1.00  0.00           N  
ATOM    561  CA  ARG A 169       4.441  25.117  42.068  1.00  0.00           C  
ATOM    562  C   ARG A 169       2.932  24.985  42.262  1.00  0.00           C  
ATOM    563  O   ARG A 169       2.479  24.295  43.171  1.00  0.00           O  
ATOM    564  CB  ARG A 169       5.001  26.245  42.923  1.00  0.00           C  
ATOM    565  CG  ARG A 169       5.278  25.877  44.353  1.00  0.00           C  
ATOM    566  CD  ARG A 169       6.196  26.915  44.930  1.00  0.00           C  
ATOM    567  NE  ARG A 169       6.391  26.804  46.367  1.00  0.00           N  
ATOM    568  CZ  ARG A 169       7.198  27.614  47.039  1.00  0.00           C  
ATOM    569  NH1 ARG A 169       7.855  28.560  46.378  1.00  0.00           N  
ATOM    570  NH2 ARG A 169       7.347  27.493  48.354  1.00  0.00           N  
ATOM    571  N   LEU A 170       2.151  25.641  41.412  1.00  0.00           N  
ATOM    572  CA  LEU A 170       0.703  25.566  41.541  1.00  0.00           C  
ATOM    573  C   LEU A 170       0.178  24.203  41.099  1.00  0.00           C  
ATOM    574  O   LEU A 170      -0.997  23.892  41.293  1.00  0.00           O  
ATOM    575  CB  LEU A 170       0.026  26.677  40.733  1.00  0.00           C  
ATOM    576  CG  LEU A 170       0.240  28.127  41.190  1.00  0.00           C  
ATOM    577  CD1 LEU A 170      -0.558  29.065  40.280  1.00  0.00           C  
ATOM    578  CD2 LEU A 170      -0.194  28.300  42.646  1.00  0.00           C  
ATOM    579  N   ARG A 171       1.050  23.392  40.508  1.00  0.00           N  
ATOM    580  CA  ARG A 171       0.672  22.054  40.056  1.00  0.00           C  
ATOM    581  C   ARG A 171      -0.623  22.051  39.251  1.00  0.00           C  
ATOM    582  O   ARG A 171      -1.572  21.347  39.597  1.00  0.00           O  
ATOM    583  CB  ARG A 171       0.499  21.115  41.252  1.00  0.00           C  
ATOM    584  CG  ARG A 171       1.724  20.954  42.131  1.00  0.00           C  
ATOM    585  CD  ARG A 171       1.399  20.071  43.328  1.00  0.00           C  
ATOM    586  NE  ARG A 171       2.488  20.038  44.301  1.00  0.00           N  
ATOM    587  CZ  ARG A 171       2.414  19.446  45.490  1.00  0.00           C  
ATOM    588  NH1 ARG A 171       1.297  18.831  45.861  1.00  0.00           N  
ATOM    589  NH2 ARG A 171       3.455  19.477  46.314  1.00  0.00           N  
ATOM    590  N   ILE A 172      -0.668  22.841  38.186  1.00  0.00           N  
ATOM    591  CA  ILE A 172      -1.851  22.901  37.338  1.00  0.00           C  
ATOM    592  C   ILE A 172      -1.713  21.846  36.242  1.00  0.00           C  
ATOM    593  O   ILE A 172      -0.949  22.015  35.289  1.00  0.00           O  
ATOM    594  CB  ILE A 172      -1.994  24.300  36.723  1.00  0.00           C  
ATOM    595  CG1 ILE A 172      -2.219  25.317  37.847  1.00  0.00           C  
ATOM    596  CG2 ILE A 172      -3.126  24.320  35.716  1.00  0.00           C  
ATOM    597  CD1 ILE A 172      -2.122  26.756  37.409  1.00  0.00           C  
ATOM    598  N   LYS A 173      -2.461  20.756  36.397  1.00  0.00           N  
ATOM    599  CA  LYS A 173      -2.435  19.629  35.468  1.00  0.00           C  
ATOM    600  C   LYS A 173      -2.398  19.947  33.978  1.00  0.00           C  
ATOM    601  O   LYS A 173      -3.224  20.703  33.463  1.00  0.00           O  
ATOM    602  CB  LYS A 173      -3.613  18.697  35.761  1.00  0.00           C  
ATOM    603  CG  LYS A 173      -3.509  18.009  37.122  1.00  0.00           C  
ATOM    604  CD  LYS A 173      -4.769  17.224  37.478  1.00  0.00           C  
ATOM    605  CE  LYS A 173      -4.686  16.668  38.897  1.00  0.00           C  
ATOM    606  NZ  LYS A 173      -5.948  15.999  39.320  1.00  0.00           N  
ATOM    607  N   GLY A 174      -1.416  19.352  33.302  1.00  0.00           N  
ATOM    608  CA  GLY A 174      -1.245  19.521  31.870  1.00  0.00           C  
ATOM    609  C   GLY A 174      -0.965  20.922  31.373  1.00  0.00           C  
ATOM    610  O   GLY A 174      -0.871  21.146  30.169  1.00  0.00           O  
ATOM    611  N   ALA A 175      -0.818  21.871  32.285  1.00  0.00           N  
ATOM    612  CA  ALA A 175      -0.563  23.249  31.886  1.00  0.00           C  
ATOM    613  C   ALA A 175       0.874  23.493  31.445  1.00  0.00           C  
ATOM    614  O   ALA A 175       1.770  22.697  31.732  1.00  0.00           O  
ATOM    615  CB  ALA A 175      -0.914  24.192  33.032  1.00  0.00           C  
ATOM    616  N   ASN A 176       1.076  24.593  30.726  1.00  0.00           N  
ATOM    617  CA  ASN A 176       2.404  24.987  30.286  1.00  0.00           C  
ATOM    618  C   ASN A 176       2.700  26.306  30.989  1.00  0.00           C  
ATOM    619  O   ASN A 176       2.215  27.365  30.589  1.00  0.00           O  
ATOM    620  CB  ASN A 176       2.465  25.190  28.778  1.00  0.00           C  
ATOM    621  CG  ASN A 176       3.868  25.535  28.303  1.00  0.00           C  
ATOM    622  OD1 ASN A 176       4.439  26.556  28.697  1.00  0.00           O  
ATOM    623  ND2 ASN A 176       4.436  24.678  27.463  1.00  0.00           N  
ATOM    624  N   PRO A 177       3.504  26.252  32.055  1.00  0.00           N  
ATOM    625  CA  PRO A 177       3.905  27.399  32.869  1.00  0.00           C  
ATOM    626  C   PRO A 177       4.291  28.651  32.088  1.00  0.00           C  
ATOM    627  O   PRO A 177       3.787  29.740  32.366  1.00  0.00           O  
ATOM    628  CB  PRO A 177       5.070  26.846  33.676  1.00  0.00           C  
ATOM    629  CG  PRO A 177       4.690  25.414  33.851  1.00  0.00           C  
ATOM    630  CD  PRO A 177       4.226  25.041  32.477  1.00  0.00           C  
ATOM    631  N   LYS A 178       5.187  28.498  31.118  1.00  0.00           N  
ATOM    632  CA  LYS A 178       5.639  29.638  30.330  1.00  0.00           C  
ATOM    633  C   LYS A 178       4.479  30.393  29.691  1.00  0.00           C  
ATOM    634  O   LYS A 178       4.494  31.621  29.640  1.00  0.00           O  
ATOM    635  CB  LYS A 178       6.635  29.190  29.253  1.00  0.00           C  
ATOM    636  CG  LYS A 178       7.974  28.702  29.801  1.00  0.00           C  
ATOM    637  CD  LYS A 178       8.806  28.011  28.719  1.00  0.00           C  
ATOM    638  CE  LYS A 178      10.040  27.318  29.302  1.00  0.00           C  
ATOM    639  NZ  LYS A 178      10.706  26.399  28.327  1.00  0.00           N  
ATOM    640  N   ASP A 179       3.473  29.669  29.210  1.00  0.00           N  
ATOM    641  CA  ASP A 179       2.322  30.324  28.595  1.00  0.00           C  
ATOM    642  C   ASP A 179       1.457  30.968  29.669  1.00  0.00           C  
ATOM    643  O   ASP A 179       1.110  32.146  29.568  1.00  0.00           O  
ATOM    644  CB  ASP A 179       1.486  29.328  27.782  1.00  0.00           C  
ATOM    645  CG  ASP A 179       2.283  28.662  26.666  1.00  0.00           C  
ATOM    646  OD1 ASP A 179       3.122  29.342  26.029  1.00  0.00           O  
ATOM    647  OD2 ASP A 179       2.056  27.456  26.420  1.00  0.00           O  
ATOM    648  N   LEU A 180       1.113  30.196  30.696  1.00  0.00           N  
ATOM    649  CA  LEU A 180       0.306  30.715  31.789  1.00  0.00           C  
ATOM    650  C   LEU A 180       0.905  32.004  32.320  1.00  0.00           C  
ATOM    651  O   LEU A 180       0.204  32.997  32.492  1.00  0.00           O  
ATOM    652  CB  LEU A 180       0.210  29.703  32.930  1.00  0.00           C  
ATOM    653  CG  LEU A 180      -0.674  28.481  32.698  1.00  0.00           C  
ATOM    654  CD1 LEU A 180      -0.954  27.793  34.029  1.00  0.00           C  
ATOM    655  CD2 LEU A 180      -1.981  28.922  32.054  1.00  0.00           C  
ATOM    656  N   ALA A 182       2.206  31.986  32.584  1.00  0.00           N  
ATOM    657  CA  ALA A 182       2.881  33.173  33.098  1.00  0.00           C  
ATOM    658  C   ALA A 182       2.483  34.350  32.234  1.00  0.00           C  
ATOM    659  O   ALA A 182       1.902  35.317  32.722  1.00  0.00           O  
ATOM    660  CB  ALA A 182       4.387  32.986  33.058  1.00  0.00           C  
ATOM    661  N   VAL A 183       2.784  34.241  30.942  1.00  0.00           N  
ATOM    662  CA  VAL A 183       2.471  35.285  29.968  1.00  0.00           C  
ATOM    663  C   VAL A 183       1.008  35.692  30.018  1.00  0.00           C  
ATOM    664  O   VAL A 183       0.689  36.881  30.091  1.00  0.00           O  
ATOM    665  CB  VAL A 183       2.779  34.827  28.541  1.00  0.00           C  
ATOM    666  CG1 VAL A 183       2.541  35.970  27.570  1.00  0.00           C  
ATOM    667  CG2 VAL A 183       4.205  34.348  28.457  1.00  0.00           C  
ATOM    668  N   GLN A 184       0.125  34.699  29.975  1.00  0.00           N  
ATOM    669  CA  GLN A 184      -1.303  34.959  30.021  1.00  0.00           C  
ATOM    670  C   GLN A 184      -1.658  35.728  31.289  1.00  0.00           C  
ATOM    671  O   GLN A 184      -2.079  36.884  31.226  1.00  0.00           O  
ATOM    672  CB  GLN A 184      -2.079  33.643  29.964  1.00  0.00           C  
ATOM    673  CG  GLN A 184      -1.744  32.782  28.755  1.00  0.00           C  
ATOM    674  CD  GLN A 184      -2.480  31.453  28.765  1.00  0.00           C  
ATOM    675  OE1 GLN A 184      -2.202  30.563  27.953  1.00  0.00           O  
ATOM    676  NE2 GLN A 184      -3.427  31.311  29.688  1.00  0.00           N  
ATOM    677  N   TRP A 185      -1.467  35.096  32.441  1.00  0.00           N  
ATOM    678  CA  TRP A 185      -1.781  35.733  33.711  1.00  0.00           C  
ATOM    679  C   TRP A 185      -1.062  37.072  33.897  1.00  0.00           C  
ATOM    680  O   TRP A 185      -1.626  38.018  34.449  1.00  0.00           O  
ATOM    681  CB  TRP A 185      -1.435  34.798  34.876  1.00  0.00           C  
ATOM    682  CG  TRP A 185      -2.148  33.473  34.845  1.00  0.00           C  
ATOM    683  CD1 TRP A 185      -3.125  33.085  33.977  1.00  0.00           C  
ATOM    684  CD2 TRP A 185      -1.934  32.362  35.729  1.00  0.00           C  
ATOM    685  NE1 TRP A 185      -3.534  31.803  34.262  1.00  0.00           N  
ATOM    686  CE2 TRP A 185      -2.818  31.336  35.333  1.00  0.00           C  
ATOM    687  CE3 TRP A 185      -1.081  32.135  36.818  1.00  0.00           C  
ATOM    688  CZ2 TRP A 185      -2.873  30.100  35.989  1.00  0.00           C  
ATOM    689  CZ3 TRP A 185      -1.139  30.906  37.470  1.00  0.00           C  
ATOM    690  CH2 TRP A 185      -2.027  29.907  37.052  1.00  0.00           C  
ATOM    691  N   ALA A 186       0.176  37.158  33.426  1.00  0.00           N  
ATOM    692  CA  ALA A 186       0.948  38.388  33.573  1.00  0.00           C  
ATOM    693  C   ALA A 186       0.366  39.584  32.828  1.00  0.00           C  
ATOM    694  O   ALA A 186       0.172  40.641  33.418  1.00  0.00           O  
ATOM    695  CB  ALA A 186       2.388  38.160  33.132  1.00  0.00           C  
ATOM    696  N   GLU A 187       0.087  39.414  31.538  1.00  0.00           N  
ATOM    697  CA  GLU A 187      -0.440  40.497  30.706  1.00  0.00           C  
ATOM    698  C   GLU A 187      -1.825  40.953  31.106  1.00  0.00           C  
ATOM    699  O   GLU A 187      -2.285  42.008  30.669  1.00  0.00           O  
ATOM    700  CB  GLU A 187      -0.468  40.073  29.238  1.00  0.00           C  
ATOM    701  CG  GLU A 187       0.850  39.488  28.747  1.00  0.00           C  
ATOM    702  CD  GLU A 187       0.890  39.283  27.239  1.00  0.00           C  
ATOM    703  OE1 GLU A 187      -0.100  38.763  26.673  1.00  0.00           O  
ATOM    704  OE2 GLU A 187       1.921  39.634  26.623  1.00  0.00           O  
ATOM    705  N   LYS A 188      -2.482  40.160  31.943  1.00  0.00           N  
ATOM    706  CA  LYS A 188      -3.836  40.460  32.393  1.00  0.00           C  
ATOM    707  C   LYS A 188      -3.869  40.919  33.850  1.00  0.00           C  
ATOM    708  O   LYS A 188      -4.928  41.261  34.386  1.00  0.00           O  
ATOM    709  CB  LYS A 188      -4.707  39.207  32.224  1.00  0.00           C  
ATOM    710  CG  LYS A 188      -6.151  39.376  32.662  1.00  0.00           C  
ATOM    711  CD  LYS A 188      -7.013  38.180  32.274  1.00  0.00           C  
ATOM    712  CE  LYS A 188      -8.481  38.445  32.605  1.00  0.00           C  
ATOM    713  NZ  LYS A 188      -9.371  37.328  32.182  1.00  0.00           N  
ATOM    714  N   PHE A 189      -2.706  40.950  34.487  1.00  0.00           N  
ATOM    715  CA  PHE A 189      -2.652  41.314  35.890  1.00  0.00           C  
ATOM    716  C   PHE A 189      -2.838  42.785  36.243  1.00  0.00           C  
ATOM    717  O   PHE A 189      -2.123  43.655  35.751  1.00  0.00           O  
ATOM    718  CB  PHE A 189      -1.360  40.800  36.504  1.00  0.00           C  
ATOM    719  CG  PHE A 189      -1.457  40.579  37.975  1.00  0.00           C  
ATOM    720  CD1 PHE A 189      -1.416  41.650  38.856  1.00  0.00           C  
ATOM    721  CD2 PHE A 189      -1.631  39.299  38.482  1.00  0.00           C  
ATOM    722  CE1 PHE A 189      -1.547  41.448  40.225  1.00  0.00           C  
ATOM    723  CE2 PHE A 189      -1.762  39.087  39.843  1.00  0.00           C  
ATOM    724  CZ  PHE A 189      -1.720  40.164  40.719  1.00  0.00           C  
ATOM    725  N   PRO A 190      -3.810  43.071  37.125  1.00  0.00           N  
ATOM    726  CA  PRO A 190      -4.187  44.395  37.627  1.00  0.00           C  
ATOM    727  C   PRO A 190      -3.128  44.981  38.558  1.00  0.00           C  
ATOM    728  O   PRO A 190      -2.948  44.492  39.676  1.00  0.00           O  
ATOM    729  CB  PRO A 190      -5.481  44.123  38.399  1.00  0.00           C  
ATOM    730  CG  PRO A 190      -5.976  42.844  37.845  1.00  0.00           C  
ATOM    731  CD  PRO A 190      -4.729  42.051  37.648  1.00  0.00           C  
ATOM    732  N   CYS A 191      -2.443  46.033  38.122  1.00  0.00           N  
ATOM    733  CA  CYS A 191      -1.432  46.651  38.970  1.00  0.00           C  
ATOM    734  C   CYS A 191      -2.012  47.581  40.033  1.00  0.00           C  
ATOM    735  O   CYS A 191      -1.608  47.518  41.192  1.00  0.00           O  
ATOM    736  CB  CYS A 191      -0.420  47.404  38.116  1.00  0.00           C  
ATOM    737  SG  CYS A 191       0.656  46.299  37.183  1.00  0.00           S  
ATOM    738  N   GLY A 193      -2.965  48.429  39.643  1.00  0.00           N  
ATOM    739  CA  GLY A 193      -3.562  49.361  40.587  1.00  0.00           C  
ATOM    740  C   GLY A 193      -2.474  50.246  41.156  1.00  0.00           C  
ATOM    741  O   GLY A 193      -1.488  50.512  40.478  1.00  0.00           O  
ATOM    742  N   ASP A 196      -2.637  50.708  42.390  1.00  0.00           N  
ATOM    743  CA  ASP A 196      -1.614  51.546  43.008  1.00  0.00           C  
ATOM    744  C   ASP A 196      -0.568  50.699  43.707  1.00  0.00           C  
ATOM    745  O   ASP A 196       0.489  51.195  44.078  1.00  0.00           O  
ATOM    746  CB  ASP A 196      -2.223  52.498  44.035  1.00  0.00           C  
ATOM    747  CG  ASP A 196      -2.833  53.722  43.401  1.00  0.00           C  
ATOM    748  OD1 ASP A 196      -2.188  54.306  42.501  1.00  0.00           O  
ATOM    749  OD2 ASP A 196      -3.948  54.108  43.811  1.00  0.00           O  
ATOM    750  N   PHE A 197      -0.871  49.421  43.886  1.00  0.00           N  
ATOM    751  CA  PHE A 197       0.033  48.506  44.563  1.00  0.00           C  
ATOM    752  C   PHE A 197       1.278  48.155  43.762  1.00  0.00           C  
ATOM    753  O   PHE A 197       2.393  48.532  44.121  1.00  0.00           O  
ATOM    754  CB  PHE A 197      -0.707  47.209  44.925  1.00  0.00           C  
ATOM    755  CG  PHE A 197      -1.822  47.405  45.901  1.00  0.00           C  
ATOM    756  CD1 PHE A 197      -2.992  48.051  45.522  1.00  0.00           C  
ATOM    757  CD2 PHE A 197      -1.687  46.985  47.217  1.00  0.00           C  
ATOM    758  CE1 PHE A 197      -4.015  48.282  46.443  1.00  0.00           C  
ATOM    759  CE2 PHE A 197      -2.702  47.211  48.145  1.00  0.00           C  
ATOM    760  CZ  PHE A 197      -3.869  47.863  47.754  1.00  0.00           C  
ATOM    761  N   LEU A 198       1.070  47.420  42.678  1.00  0.00           N  
ATOM    762  CA  LEU A 198       2.150  46.965  41.826  1.00  0.00           C  
ATOM    763  C   LEU A 198       2.593  47.961  40.758  1.00  0.00           C  
ATOM    764  O   LEU A 198       1.787  48.714  40.221  1.00  0.00           O  
ATOM    765  CB  LEU A 198       1.733  45.639  41.178  1.00  0.00           C  
ATOM    766  CG  LEU A 198       1.915  44.361  42.011  1.00  0.00           C  
ATOM    767  CD1 LEU A 198       1.859  44.669  43.493  1.00  0.00           C  
ATOM    768  CD2 LEU A 198       0.852  43.349  41.623  1.00  0.00           C  
ATOM    769  N   GLU A 199       3.886  47.959  40.455  1.00  0.00           N  
ATOM    770  CA  GLU A 199       4.420  48.844  39.431  1.00  0.00           C  
ATOM    771  C   GLU A 199       4.335  48.134  38.089  1.00  0.00           C  
ATOM    772  O   GLU A 199       4.060  48.747  37.060  1.00  0.00           O  
ATOM    773  CB  GLU A 199       5.874  49.204  39.720  1.00  0.00           C  
ATOM    774  CG  GLU A 199       6.481  50.086  38.647  1.00  0.00           C  
ATOM    775  CD  GLU A 199       7.961  50.321  38.846  1.00  0.00           C  
ATOM    776  OE1 GLU A 199       8.335  51.127  39.729  1.00  0.00           O  
ATOM    777  OE2 GLU A 199       8.751  49.686  38.118  1.00  0.00           O  
ATOM    778  N   LYS A 200       4.581  46.832  38.109  1.00  0.00           N  
ATOM    779  CA  LYS A 200       4.513  46.032  36.896  1.00  0.00           C  
ATOM    780  C   LYS A 200       4.605  44.546  37.206  1.00  0.00           C  
ATOM    781  O   LYS A 200       5.210  44.127  38.193  1.00  0.00           O  
ATOM    782  CB  LYS A 200       5.632  46.412  35.926  1.00  0.00           C  
ATOM    783  CG  LYS A 200       7.021  46.183  36.474  1.00  0.00           C  
ATOM    784  CD  LYS A 200       8.058  46.206  35.371  1.00  0.00           C  
ATOM    785  CE  LYS A 200       9.467  46.187  35.939  1.00  0.00           C  
ATOM    786  NZ  LYS A 200      10.483  46.070  34.859  1.00  0.00           N  
ATOM    787  N   VAL A 201       3.973  43.756  36.356  1.00  0.00           N  
ATOM    788  CA  VAL A 201       3.987  42.318  36.498  1.00  0.00           C  
ATOM    789  C   VAL A 201       4.554  41.856  35.176  1.00  0.00           C  
ATOM    790  O   VAL A 201       4.084  42.268  34.120  1.00  0.00           O  
ATOM    791  CB  VAL A 201       2.572  41.757  36.666  1.00  0.00           C  
ATOM    792  CG1 VAL A 201       2.623  40.249  36.661  1.00  0.00           C  
ATOM    793  CG2 VAL A 201       1.954  42.267  37.958  1.00  0.00           C  
ATOM    794  N   GLU A 202       5.580  41.022  35.224  1.00  0.00           N  
ATOM    795  CA  GLU A 202       6.192  40.557  33.993  1.00  0.00           C  
ATOM    796  C   GLU A 202       6.445  39.066  34.018  1.00  0.00           C  
ATOM    797  O   GLU A 202       7.075  38.541  34.937  1.00  0.00           O  
ATOM    798  CB  GLU A 202       7.513  41.295  33.736  1.00  0.00           C  
ATOM    799  CG  GLU A 202       7.403  42.810  33.814  1.00  0.00           C  
ATOM    800  CD  GLU A 202       8.625  43.525  33.259  1.00  0.00           C  
ATOM    801  OE1 GLU A 202       9.763  43.099  33.562  1.00  0.00           O  
ATOM    802  OE2 GLU A 202       8.444  44.523  32.528  1.00  0.00           O  
ATOM    803  N   ALA A 203       5.937  38.386  33.000  1.00  0.00           N  
ATOM    804  CA  ALA A 203       6.132  36.958  32.889  1.00  0.00           C  
ATOM    805  C   ALA A 203       7.603  36.758  32.545  1.00  0.00           C  
ATOM    806  O   ALA A 203       8.210  37.593  31.876  1.00  0.00           O  
ATOM    807  CB  ALA A 203       5.238  36.391  31.791  1.00  0.00           C  
ATOM    808  N   ASN A 204       8.175  35.659  33.015  1.00  0.00           N  
ATOM    809  CA  ASN A 204       9.577  35.357  32.758  1.00  0.00           C  
ATOM    810  C   ASN A 204       9.752  33.856  32.940  1.00  0.00           C  
ATOM    811  O   ASN A 204       9.775  33.353  34.065  1.00  0.00           O  
ATOM    812  CB  ASN A 204      10.460  36.116  33.747  1.00  0.00           C  
ATOM    813  CG  ASN A 204      11.927  35.931  33.471  1.00  0.00           C  
ATOM    814  OD1 ASN A 204      12.392  34.809  33.265  1.00  0.00           O  
ATOM    815  ND2 ASN A 204      12.674  37.029  33.473  1.00  0.00           N  
ATOM    816  N   GLY A 205       9.874  33.139  31.832  1.00  0.00           N  
ATOM    817  CA  GLY A 205       9.996  31.699  31.931  1.00  0.00           C  
ATOM    818  C   GLY A 205       8.753  31.199  32.646  1.00  0.00           C  
ATOM    819  O   GLY A 205       7.677  31.786  32.499  1.00  0.00           O  
ATOM    820  N   PRO A 206       8.860  30.124  33.436  1.00  0.00           N  
ATOM    821  CA  PRO A 206       7.692  29.603  34.148  1.00  0.00           C  
ATOM    822  C   PRO A 206       7.356  30.430  35.378  1.00  0.00           C  
ATOM    823  O   PRO A 206       6.641  29.962  36.267  1.00  0.00           O  
ATOM    824  CB  PRO A 206       8.122  28.188  34.517  1.00  0.00           C  
ATOM    825  CG  PRO A 206       9.580  28.358  34.775  1.00  0.00           C  
ATOM    826  CD  PRO A 206      10.031  29.252  33.636  1.00  0.00           C  
ATOM    827  N   PHE A 207       7.870  31.655  35.437  1.00  0.00           N  
ATOM    828  CA  PHE A 207       7.613  32.508  36.590  1.00  0.00           C  
ATOM    829  C   PHE A 207       6.859  33.784  36.240  1.00  0.00           C  
ATOM    830  O   PHE A 207       6.816  34.198  35.081  1.00  0.00           O  
ATOM    831  CB  PHE A 207       8.919  32.948  37.257  1.00  0.00           C  
ATOM    832  CG  PHE A 207       9.814  31.830  37.702  1.00  0.00           C  
ATOM    833  CD1 PHE A 207      10.666  31.199  36.802  1.00  0.00           C  
ATOM    834  CD2 PHE A 207       9.871  31.466  39.042  1.00  0.00           C  
ATOM    835  CE1 PHE A 207      11.568  30.229  37.230  1.00  0.00           C  
ATOM    836  CE2 PHE A 207      10.769  30.497  39.481  1.00  0.00           C  
ATOM    837  CZ  PHE A 207      11.619  29.879  38.573  1.00  0.00           C  
ATOM    838  N   ILE A 208       6.273  34.400  37.266  1.00  0.00           N  
ATOM    839  CA  ILE A 208       5.590  35.682  37.136  1.00  0.00           C  
ATOM    840  C   ILE A 208       6.182  36.569  38.217  1.00  0.00           C  
ATOM    841  O   ILE A 208       6.059  36.272  39.402  1.00  0.00           O  
ATOM    842  CB  ILE A 208       4.081  35.603  37.390  1.00  0.00           C  
ATOM    843  CG1 ILE A 208       3.384  34.907  36.224  1.00  0.00           C  
ATOM    844  CG2 ILE A 208       3.521  37.010  37.545  1.00  0.00           C  
ATOM    845  CD1 ILE A 208       1.880  34.956  36.313  1.00  0.00           C  
ATOM    846  N   GLN A 209       6.826  37.654  37.811  1.00  0.00           N  
ATOM    847  CA  GLN A 209       7.439  38.569  38.766  1.00  0.00           C  
ATOM    848  C   GLN A 209       6.502  39.715  39.105  1.00  0.00           C  
ATOM    849  O   GLN A 209       5.696  40.137  38.279  1.00  0.00           O  
ATOM    850  CB  GLN A 209       8.731  39.128  38.195  1.00  0.00           C  
ATOM    851  CG  GLN A 209       9.545  38.092  37.456  1.00  0.00           C  
ATOM    852  CD  GLN A 209      10.917  38.592  37.091  1.00  0.00           C  
ATOM    853  OE1 GLN A 209      11.071  39.689  36.548  1.00  0.00           O  
ATOM    854  NE2 GLN A 209      11.927  37.788  37.384  1.00  0.00           N  
ATOM    855  N   PHE A 210       6.623  40.216  40.328  1.00  0.00           N  
ATOM    856  CA  PHE A 210       5.794  41.309  40.803  1.00  0.00           C  
ATOM    857  C   PHE A 210       6.660  42.435  41.343  1.00  0.00           C  
ATOM    858  O   PHE A 210       7.397  42.251  42.307  1.00  0.00           O  
ATOM    859  CB  PHE A 210       4.853  40.802  41.900  1.00  0.00           C  
ATOM    860  CG  PHE A 210       3.904  39.746  41.428  1.00  0.00           C  
ATOM    861  CD1 PHE A 210       2.766  40.089  40.705  1.00  0.00           C  
ATOM    862  CD2 PHE A 210       4.186  38.399  41.637  1.00  0.00           C  
ATOM    863  CE1 PHE A 210       1.921  39.102  40.190  1.00  0.00           C  
ATOM    864  CE2 PHE A 210       3.350  37.409  41.128  1.00  0.00           C  
ATOM    865  CZ  PHE A 210       2.216  37.763  40.402  1.00  0.00           C  
ATOM    866  N   PHE A 211       6.568  43.603  40.719  1.00  0.00           N  
ATOM    867  CA  PHE A 211       7.336  44.763  41.148  1.00  0.00           C  
ATOM    868  C   PHE A 211       6.460  45.754  41.893  1.00  0.00           C  
ATOM    869  O   PHE A 211       5.620  46.410  41.289  1.00  0.00           O  
ATOM    870  CB  PHE A 211       7.959  45.455  39.941  1.00  0.00           C  
ATOM    871  CG  PHE A 211       9.013  44.646  39.264  1.00  0.00           C  
ATOM    872  CD1 PHE A 211       8.667  43.614  38.397  1.00  0.00           C  
ATOM    873  CD2 PHE A 211      10.365  44.919  39.490  1.00  0.00           C  
ATOM    874  CE1 PHE A 211       9.650  42.859  37.751  1.00  0.00           C  
ATOM    875  CE2 PHE A 211      11.357  44.176  38.856  1.00  0.00           C  
ATOM    876  CZ  PHE A 211      10.997  43.138  37.978  1.00  0.00           C  
ATOM    877  N   PHE A 212       6.653  45.861  43.202  1.00  0.00           N  
ATOM    878  CA  PHE A 212       5.865  46.791  44.007  1.00  0.00           C  
ATOM    879  C   PHE A 212       6.024  48.220  43.501  1.00  0.00           C  
ATOM    880  O   PHE A 212       7.006  48.549  42.831  1.00  0.00           O  
ATOM    881  CB  PHE A 212       6.305  46.766  45.477  1.00  0.00           C  
ATOM    882  CG  PHE A 212       6.202  45.415  46.137  1.00  0.00           C  
ATOM    883  CD1 PHE A 212       5.444  44.395  45.573  1.00  0.00           C  
ATOM    884  CD2 PHE A 212       6.838  45.182  47.354  1.00  0.00           C  
ATOM    885  CE1 PHE A 212       5.322  43.170  46.210  1.00  0.00           C  
ATOM    886  CE2 PHE A 212       6.721  43.956  48.003  1.00  0.00           C  
ATOM    887  CZ  PHE A 212       5.965  42.950  47.433  1.00  0.00           C  
ATOM    888  N   ASN A 214       5.046  49.060  43.824  1.00  0.00           N  
ATOM    889  CA  ASN A 214       5.071  50.470  43.449  1.00  0.00           C  
ATOM    890  C   ASN A 214       5.789  51.171  44.598  1.00  0.00           C  
ATOM    891  O   ASN A 214       5.252  51.295  45.700  1.00  0.00           O  
ATOM    892  CB  ASN A 214       3.651  51.014  43.329  1.00  0.00           C  
ATOM    893  CG  ASN A 214       3.616  52.494  43.017  1.00  0.00           C  
ATOM    894  OD1 ASN A 214       4.375  53.283  43.578  1.00  0.00           O  
ATOM    895  ND2 ASN A 214       2.719  52.880  42.130  1.00  0.00           N  
ATOM    896  N   PRO A 215       7.014  51.645  44.352  1.00  0.00           N  
ATOM    897  CA  PRO A 215       7.796  52.324  45.388  1.00  0.00           C  
ATOM    898  C   PRO A 215       7.053  53.456  46.096  1.00  0.00           C  
ATOM    899  O   PRO A 215       7.191  53.633  47.313  1.00  0.00           O  
ATOM    900  CB  PRO A 215       9.025  52.807  44.624  1.00  0.00           C  
ATOM    901  CG  PRO A 215       9.170  51.774  43.532  1.00  0.00           C  
ATOM    902  CD  PRO A 215       7.745  51.614  43.074  1.00  0.00           C  
ATOM    903  N   GLN A 216       6.271  54.214  45.330  1.00  0.00           N  
ATOM    904  CA  GLN A 216       5.492  55.332  45.869  1.00  0.00           C  
ATOM    905  C   GLN A 216       4.506  54.834  46.907  1.00  0.00           C  
ATOM    906  O   GLN A 216       4.395  55.392  48.006  1.00  0.00           O  
ATOM    907  CB  GLN A 216       4.727  56.038  44.751  1.00  0.00           C  
ATOM    908  CG  GLN A 216       5.502  57.159  44.098  1.00  0.00           C  
ATOM    909  CD  GLN A 216       5.827  58.267  45.078  1.00  0.00           C  
ATOM    910  OE1 GLN A 216       4.927  58.873  45.663  1.00  0.00           O  
ATOM    911  NE2 GLN A 216       7.118  58.537  45.267  1.00  0.00           N  
ATOM    912  N   PHE A 217       3.789  53.781  46.534  1.00  0.00           N  
ATOM    913  CA  PHE A 217       2.813  53.164  47.405  1.00  0.00           C  
ATOM    914  C   PHE A 217       3.517  52.706  48.691  1.00  0.00           C  
ATOM    915  O   PHE A 217       3.026  52.943  49.800  1.00  0.00           O  
ATOM    916  CB  PHE A 217       2.185  51.980  46.676  1.00  0.00           C  
ATOM    917  CG  PHE A 217       1.240  51.173  47.516  1.00  0.00           C  
ATOM    918  CD1 PHE A 217       0.006  51.680  47.878  1.00  0.00           C  
ATOM    919  CD2 PHE A 217       1.590  49.902  47.940  1.00  0.00           C  
ATOM    920  CE1 PHE A 217      -0.864  50.936  48.645  1.00  0.00           C  
ATOM    921  CE2 PHE A 217       0.726  49.157  48.705  1.00  0.00           C  
ATOM    922  CZ  PHE A 217      -0.504  49.674  49.059  1.00  0.00           C  
ATOM    923  N   LEU A 218       4.671  52.058  48.532  1.00  0.00           N  
ATOM    924  CA  LEU A 218       5.448  51.576  49.667  1.00  0.00           C  
ATOM    925  C   LEU A 218       5.864  52.748  50.535  1.00  0.00           C  
ATOM    926  O   LEU A 218       5.648  52.756  51.754  1.00  0.00           O  
ATOM    927  CB  LEU A 218       6.712  50.861  49.193  1.00  0.00           C  
ATOM    928  CG  LEU A 218       6.562  49.592  48.356  1.00  0.00           C  
ATOM    929  CD1 LEU A 218       7.917  49.164  47.816  1.00  0.00           C  
ATOM    930  CD2 LEU A 218       5.957  48.500  49.201  1.00  0.00           C  
ATOM    931  N   ALA A 219       6.465  53.739  49.889  1.00  0.00           N  
ATOM    932  CA  ALA A 219       6.951  54.917  50.583  1.00  0.00           C  
ATOM    933  C   ALA A 219       5.922  55.510  51.536  1.00  0.00           C  
ATOM    934  O   ALA A 219       6.179  55.650  52.739  1.00  0.00           O  
ATOM    935  CB  ALA A 219       7.392  55.963  49.572  1.00  0.00           C  
ATOM    936  N   LYS A 220       4.756  55.847  50.993  1.00  0.00           N  
ATOM    937  CA  LYS A 220       3.690  56.450  51.776  1.00  0.00           C  
ATOM    938  C   LYS A 220       3.276  55.632  52.999  1.00  0.00           C  
ATOM    939  O   LYS A 220       2.862  56.196  54.010  1.00  0.00           O  
ATOM    940  CB  LYS A 220       2.480  56.707  50.879  1.00  0.00           C  
ATOM    941  CG  LYS A 220       2.818  57.515  49.630  1.00  0.00           C  
ATOM    942  CD  LYS A 220       1.576  57.901  48.835  1.00  0.00           C  
ATOM    943  CE  LYS A 220       1.935  58.800  47.652  1.00  0.00           C  
ATOM    944  NZ  LYS A 220       0.737  59.296  46.909  1.00  0.00           N  
ATOM    945  N   LEU A 221       3.401  54.310  52.927  1.00  0.00           N  
ATOM    946  CA  LEU A 221       3.014  53.471  54.060  1.00  0.00           C  
ATOM    947  C   LEU A 221       4.170  53.077  54.978  1.00  0.00           C  
ATOM    948  O   LEU A 221       4.076  53.168  56.206  1.00  0.00           O  
ATOM    949  CB  LEU A 221       2.320  52.196  53.564  1.00  0.00           C  
ATOM    950  CG  LEU A 221       1.060  52.364  52.707  1.00  0.00           C  
ATOM    951  CD1 LEU A 221       0.482  51.006  52.341  1.00  0.00           C  
ATOM    952  CD2 LEU A 221       0.039  53.170  53.464  1.00  0.00           C  
ATOM    953  N   VAL A 222       5.270  52.645  54.383  1.00  0.00           N  
ATOM    954  CA  VAL A 222       6.396  52.204  55.179  1.00  0.00           C  
ATOM    955  C   VAL A 222       7.140  53.279  55.966  1.00  0.00           C  
ATOM    956  O   VAL A 222       7.356  53.130  57.168  1.00  0.00           O  
ATOM    957  CB  VAL A 222       7.391  51.453  54.312  1.00  0.00           C  
ATOM    958  CG1 VAL A 222       8.416  50.789  55.186  1.00  0.00           C  
ATOM    959  CG2 VAL A 222       6.663  50.423  53.473  1.00  0.00           C  
ATOM    960  N   ILE A 223       7.539  54.363  55.320  1.00  0.00           N  
ATOM    961  CA  ILE A 223       8.272  55.370  56.067  1.00  0.00           C  
ATOM    962  C   ILE A 223       7.506  55.834  57.303  1.00  0.00           C  
ATOM    963  O   ILE A 223       8.032  55.803  58.420  1.00  0.00           O  
ATOM    964  CB  ILE A 223       8.642  56.567  55.180  1.00  0.00           C  
ATOM    965  CG1 ILE A 223       9.542  56.082  54.034  1.00  0.00           C  
ATOM    966  CG2 ILE A 223       9.364  57.617  56.004  1.00  0.00           C  
ATOM    967  CD1 ILE A 223      10.056  57.173  53.132  1.00  0.00           C  
ATOM    968  N   PRO A 224       6.247  56.262  57.127  1.00  0.00           N  
ATOM    969  CA  PRO A 224       5.489  56.707  58.300  1.00  0.00           C  
ATOM    970  C   PRO A 224       5.387  55.594  59.346  1.00  0.00           C  
ATOM    971  O   PRO A 224       5.527  55.834  60.550  1.00  0.00           O  
ATOM    972  CB  PRO A 224       4.134  57.085  57.706  1.00  0.00           C  
ATOM    973  CG  PRO A 224       4.488  57.561  56.338  1.00  0.00           C  
ATOM    974  CD  PRO A 224       5.495  56.525  55.885  1.00  0.00           C  
ATOM    975  N   ASP A 225       5.144  54.373  58.887  1.00  0.00           N  
ATOM    976  CA  ASP A 225       5.042  53.250  59.810  1.00  0.00           C  
ATOM    977  C   ASP A 225       6.347  53.124  60.592  1.00  0.00           C  
ATOM    978  O   ASP A 225       6.345  52.964  61.816  1.00  0.00           O  
ATOM    979  CB  ASP A 225       4.753  51.961  59.037  1.00  0.00           C  
ATOM    980  CG  ASP A 225       4.612  50.750  59.942  1.00  0.00           C  
ATOM    981  OD1 ASP A 225       4.028  50.890  61.033  1.00  0.00           O  
ATOM    982  OD2 ASP A 225       5.068  49.651  59.554  1.00  0.00           O  
ATOM    983  N   ILE A 226       7.462  53.223  59.875  1.00  0.00           N  
ATOM    984  CA  ILE A 226       8.776  53.123  60.485  1.00  0.00           C  
ATOM    985  C   ILE A 226       9.018  54.300  61.413  1.00  0.00           C  
ATOM    986  O   ILE A 226       9.396  54.120  62.574  1.00  0.00           O  
ATOM    987  CB  ILE A 226       9.870  53.093  59.412  1.00  0.00           C  
ATOM    988  CG1 ILE A 226       9.742  51.805  58.596  1.00  0.00           C  
ATOM    989  CG2 ILE A 226      11.249  53.225  60.059  1.00  0.00           C  
ATOM    990  CD1 ILE A 226      10.701  51.715  57.429  1.00  0.00           C  
ATOM    991  N   LEU A 227       8.791  55.502  60.895  1.00  0.00           N  
ATOM    992  CA  LEU A 227       8.980  56.720  61.671  1.00  0.00           C  
ATOM    993  C   LEU A 227       8.072  56.797  62.901  1.00  0.00           C  
ATOM    994  O   LEU A 227       8.386  57.496  63.862  1.00  0.00           O  
ATOM    995  CB  LEU A 227       8.746  57.933  60.778  1.00  0.00           C  
ATOM    996  CG  LEU A 227       9.971  58.736  60.320  1.00  0.00           C  
ATOM    997  CD1 LEU A 227      11.190  57.851  60.087  1.00  0.00           C  
ATOM    998  CD2 LEU A 227       9.596  59.481  59.047  1.00  0.00           C  
ATOM    999  N   THR A 228       6.962  56.065  62.882  1.00  0.00           N  
ATOM   1000  CA  THR A 228       6.022  56.077  63.998  1.00  0.00           C  
ATOM   1001  C   THR A 228       6.232  54.984  65.052  1.00  0.00           C  
ATOM   1002  O   THR A 228       6.197  55.272  66.241  1.00  0.00           O  
ATOM   1003  CB  THR A 228       4.572  56.002  63.481  1.00  0.00           C  
ATOM   1004  OG1 THR A 228       4.243  57.228  62.815  1.00  0.00           O  
ATOM   1005  CG2 THR A 228       3.602  55.779  64.626  1.00  0.00           C  
ATOM   1006  N   ARG A 229       6.438  53.739  64.627  1.00  0.00           N  
ATOM   1007  CA  ARG A 229       6.646  52.632  65.568  1.00  0.00           C  
ATOM   1008  C   ARG A 229       8.103  52.539  66.023  1.00  0.00           C  
ATOM   1009  O   ARG A 229       8.421  51.905  67.033  1.00  0.00           O  
ATOM   1010  CB  ARG A 229       6.237  51.308  64.924  1.00  0.00           C  
ATOM   1011  CG  ARG A 229       4.742  51.113  64.783  1.00  0.00           C  
ATOM   1012  CD  ARG A 229       4.399  50.131  63.665  1.00  0.00           C  
ATOM   1013  NE  ARG A 229       4.899  48.781  63.902  1.00  0.00           N  
ATOM   1014  CZ  ARG A 229       5.023  47.857  62.952  1.00  0.00           C  
ATOM   1015  NH1 ARG A 229       4.687  48.138  61.699  1.00  0.00           N  
ATOM   1016  NH2 ARG A 229       5.480  46.649  63.253  1.00  0.00           N  
ATOM   1017  N   LYS A 230       8.988  53.164  65.260  1.00  0.00           N  
ATOM   1018  CA  LYS A 230      10.407  53.161  65.568  1.00  0.00           C  
ATOM   1019  C   LYS A 230      10.964  51.801  65.998  1.00  0.00           C  
ATOM   1020  O   LYS A 230      10.956  50.845  65.223  1.00  0.00           O  
ATOM   1021  CB  LYS A 230      10.701  54.227  66.625  1.00  0.00           C  
ATOM   1022  CG  LYS A 230      10.324  55.626  66.156  1.00  0.00           C  
ATOM   1023  CD  LYS A 230      10.795  56.713  67.106  1.00  0.00           C  
ATOM   1024  CE  LYS A 230      10.513  58.097  66.521  1.00  0.00           C  
ATOM   1025  NZ  LYS A 230      10.944  59.216  67.416  1.00  0.00           N  
ATOM   1026  N   GLU A 232      11.446  51.709  67.230  1.00  0.00           N  
ATOM   1027  CA  GLU A 232      12.038  50.465  67.703  1.00  0.00           C  
ATOM   1028  C   GLU A 232      11.146  49.244  67.547  1.00  0.00           C  
ATOM   1029  O   GLU A 232      11.593  48.122  67.752  1.00  0.00           O  
ATOM   1030  CB  GLU A 232      12.497  50.599  69.164  1.00  0.00           C  
ATOM   1031  CG  GLU A 232      11.404  50.945  70.174  1.00  0.00           C  
ATOM   1032  CD  GLU A 232      10.914  52.381  70.068  1.00  0.00           C  
ATOM   1033  OE1 GLU A 232      11.755  53.308  70.071  1.00  0.00           O  
ATOM   1034  OE2 GLU A 232       9.684  52.581  69.993  1.00  0.00           O  
ATOM   1035  N   ASP A 233       9.893  49.447  67.172  1.00  0.00           N  
ATOM   1036  CA  ASP A 233       8.996  48.312  67.001  1.00  0.00           C  
ATOM   1037  C   ASP A 233       8.679  47.995  65.556  1.00  0.00           C  
ATOM   1038  O   ASP A 233       7.851  47.130  65.293  1.00  0.00           O  
ATOM   1039  CB  ASP A 233       7.676  48.548  67.728  1.00  0.00           C  
ATOM   1040  CG  ASP A 233       7.755  48.218  69.191  1.00  0.00           C  
ATOM   1041  OD1 ASP A 233       8.226  47.109  69.525  1.00  0.00           O  
ATOM   1042  OD2 ASP A 233       7.337  49.062  70.005  1.00  0.00           O  
ATOM   1043  N   TYR A 234       9.330  48.683  64.622  1.00  0.00           N  
ATOM   1044  CA  TYR A 234       9.060  48.461  63.205  1.00  0.00           C  
ATOM   1045  C   TYR A 234       9.118  46.997  62.777  1.00  0.00           C  
ATOM   1046  O   TYR A 234       8.118  46.423  62.335  1.00  0.00           O  
ATOM   1047  CB  TYR A 234      10.002  49.296  62.331  1.00  0.00           C  
ATOM   1048  CG  TYR A 234       9.818  49.024  60.856  1.00  0.00           C  
ATOM   1049  CD1 TYR A 234       8.546  49.054  60.271  1.00  0.00           C  
ATOM   1050  CD2 TYR A 234      10.893  48.629  60.066  1.00  0.00           C  
ATOM   1051  CE1 TYR A 234       8.355  48.679  58.934  1.00  0.00           C  
ATOM   1052  CE2 TYR A 234      10.714  48.253  58.737  1.00  0.00           C  
ATOM   1053  CZ  TYR A 234       9.448  48.275  58.180  1.00  0.00           C  
ATOM   1054  OH  TYR A 234       9.288  47.871  56.877  1.00  0.00           O  
ATOM   1055  N   GLY A 235      10.274  46.372  62.906  1.00  0.00           N  
ATOM   1056  CA  GLY A 235      10.345  44.985  62.486  1.00  0.00           C  
ATOM   1057  C   GLY A 235       9.370  44.065  63.198  1.00  0.00           C  
ATOM   1058  O   GLY A 235       9.040  42.986  62.703  1.00  0.00           O  
ATOM   1059  N   SER A 236       8.903  44.504  64.361  1.00  0.00           N  
ATOM   1060  CA  SER A 236       7.997  43.719  65.185  1.00  0.00           C  
ATOM   1061  C   SER A 236       6.794  43.091  64.497  1.00  0.00           C  
ATOM   1062  O   SER A 236       6.354  43.522  63.425  1.00  0.00           O  
ATOM   1063  CB  SER A 236       7.511  44.552  66.364  1.00  0.00           C  
ATOM   1064  OG  SER A 236       6.457  43.886  67.028  1.00  0.00           O  
ATOM   1065  N   CYS A 237       6.268  42.068  65.162  1.00  0.00           N  
ATOM   1066  CA  CYS A 237       5.124  41.302  64.696  1.00  0.00           C  
ATOM   1067  C   CYS A 237       4.738  40.324  65.800  1.00  0.00           C  
ATOM   1068  O   CYS A 237       5.593  39.622  66.339  1.00  0.00           O  
ATOM   1069  CB  CYS A 237       5.501  40.534  63.436  1.00  0.00           C  
ATOM   1070  SG  CYS A 237       4.397  39.185  63.035  1.00  0.00           S  
ATOM   1071  N   LYS A 238       3.454  40.279  66.136  1.00  0.00           N  
ATOM   1072  CA  LYS A 238       2.973  39.386  67.187  1.00  0.00           C  
ATOM   1073  C   LYS A 238       2.693  37.980  66.651  1.00  0.00           C  
ATOM   1074  O   LYS A 238       1.564  37.652  66.280  1.00  0.00           O  
ATOM   1075  CB  LYS A 238       1.715  39.979  67.838  1.00  0.00           C  
ATOM   1076  CG  LYS A 238       0.530  40.199  66.892  1.00  0.00           C  
ATOM   1077  CD  LYS A 238       0.858  41.114  65.708  1.00  0.00           C  
ATOM   1078  CE  LYS A 238      -0.336  41.230  64.768  1.00  0.00           C  
ATOM   1079  NZ  LYS A 238       0.001  41.954  63.518  1.00  0.00           N  
ATOM   1080  N   LEU A 240       3.735  37.152  66.619  1.00  0.00           N  
ATOM   1081  CA  LEU A 240       3.633  35.784  66.115  1.00  0.00           C  
ATOM   1082  C   LEU A 240       3.169  34.769  67.153  1.00  0.00           C  
ATOM   1083  O   LEU A 240       2.789  33.649  66.805  1.00  0.00           O  
ATOM   1084  CB  LEU A 240       4.982  35.334  65.552  1.00  0.00           C  
ATOM   1085  CG  LEU A 240       5.451  36.041  64.285  1.00  0.00           C  
ATOM   1086  CD1 LEU A 240       6.881  35.652  63.992  1.00  0.00           C  
ATOM   1087  CD2 LEU A 240       4.537  35.671  63.125  1.00  0.00           C  
ATOM   1088  N   VAL A 241       3.204  35.150  68.425  1.00  0.00           N  
ATOM   1089  CA  VAL A 241       2.788  34.235  69.472  1.00  0.00           C  
ATOM   1090  C   VAL A 241       1.897  34.852  70.537  1.00  0.00           C  
ATOM   1091  O   VAL A 241       2.084  35.997  70.957  1.00  0.00           O  
ATOM   1092  CB  VAL A 241       4.000  33.582  70.138  1.00  0.00           C  
ATOM   1093  CG1 VAL A 241       4.661  32.625  69.162  1.00  0.00           C  
ATOM   1094  CG2 VAL A 241       4.982  34.649  70.576  1.00  0.00           C  
ATOM   1095  N   GLU A 243       0.931  34.043  70.961  1.00  0.00           N  
ATOM   1096  CA  GLU A 243      -0.090  34.387  71.947  1.00  0.00           C  
ATOM   1097  C   GLU A 243       0.255  33.906  73.359  1.00  0.00           C  
ATOM   1098  O   GLU A 243       0.029  32.742  73.689  1.00  0.00           O  
ATOM   1099  CB  GLU A 243      -1.403  33.735  71.505  1.00  0.00           C  
ATOM   1100  CG  GLU A 243      -1.225  32.229  71.223  1.00  0.00           C  
ATOM   1101  CD  GLU A 243      -2.472  31.545  70.699  1.00  0.00           C  
ATOM   1102  OE1 GLU A 243      -3.549  31.722  71.306  1.00  0.00           O  
ATOM   1103  OE2 GLU A 243      -2.370  30.816  69.686  1.00  0.00           O  
ATOM   1104  N   ASN A 244       0.790  34.787  74.197  1.00  0.00           N  
ATOM   1105  CA  ASN A 244       1.129  34.390  75.566  1.00  0.00           C  
ATOM   1106  C   ASN A 244       1.971  33.115  75.587  1.00  0.00           C  
ATOM   1107  O   ASN A 244       1.477  32.039  75.933  1.00  0.00           O  
ATOM   1108  CB  ASN A 244      -0.144  34.130  76.374  1.00  0.00           C  
ATOM   1109  CG  ASN A 244      -1.160  35.238  76.234  1.00  0.00           C  
ATOM   1110  OD1 ASN A 244      -0.909  36.379  76.634  1.00  0.00           O  
ATOM   1111  ND2 ASN A 244      -2.321  34.913  75.661  1.00  0.00           N  
ATOM   1112  N   LYS A 245       3.235  33.230  75.204  1.00  0.00           N  
ATOM   1113  CA  LYS A 245       4.118  32.078  75.206  1.00  0.00           C  
ATOM   1114  C   LYS A 245       5.387  32.466  75.943  1.00  0.00           C  
ATOM   1115  O   LYS A 245       5.850  33.608  75.863  1.00  0.00           O  
ATOM   1116  CB  LYS A 245       4.462  31.645  73.779  1.00  0.00           C  
ATOM   1117  CG  LYS A 245       3.271  31.367  72.875  1.00  0.00           C  
ATOM   1118  CD  LYS A 245       2.398  30.226  73.378  1.00  0.00           C  
ATOM   1119  CE  LYS A 245       1.188  30.053  72.458  1.00  0.00           C  
ATOM   1120  NZ  LYS A 245       0.230  29.008  72.914  1.00  0.00           N  
ATOM   1121  N   LYS A 265       5.947  31.510  76.668  1.00  0.00           N  
ATOM   1122  CA  LYS A 265       7.157  31.763  77.423  1.00  0.00           C  
ATOM   1123  C   LYS A 265       8.255  30.842  76.922  1.00  0.00           C  
ATOM   1124  O   LYS A 265       8.028  29.654  76.679  1.00  0.00           O  
ATOM   1125  CB  LYS A 265       6.911  31.514  78.909  1.00  0.00           C  
ATOM   1126  CG  LYS A 265       7.981  32.076  79.815  1.00  0.00           C  
ATOM   1127  CD  LYS A 265       7.825  31.570  81.242  1.00  0.00           C  
ATOM   1128  CE  LYS A 265       6.533  32.035  81.896  1.00  0.00           C  
ATOM   1129  NZ  LYS A 265       6.456  31.507  83.284  1.00  0.00           N  
ATOM   1130  N   VAL A 266       9.445  31.400  76.757  1.00  0.00           N  
ATOM   1131  CA  VAL A 266      10.572  30.616  76.292  1.00  0.00           C  
ATOM   1132  C   VAL A 266      11.794  30.816  77.172  1.00  0.00           C  
ATOM   1133  O   VAL A 266      12.090  31.925  77.630  1.00  0.00           O  
ATOM   1134  CB  VAL A 266      10.961  30.970  74.842  1.00  0.00           C  
ATOM   1135  CG1 VAL A 266      11.419  32.422  74.762  1.00  0.00           C  
ATOM   1136  CG2 VAL A 266      12.060  30.029  74.367  1.00  0.00           C  
ATOM   1137  N   ILE A 267      12.497  29.721  77.408  1.00  0.00           N  
ATOM   1138  CA  ILE A 267      13.703  29.751  78.207  1.00  0.00           C  
ATOM   1139  C   ILE A 267      14.852  29.494  77.249  1.00  0.00           C  
ATOM   1140  O   ILE A 267      14.875  28.473  76.547  1.00  0.00           O  
ATOM   1141  CB  ILE A 267      13.674  28.664  79.310  1.00  0.00           C  
ATOM   1142  CG1 ILE A 267      12.748  29.110  80.442  1.00  0.00           C  
ATOM   1143  CG2 ILE A 267      15.068  28.414  79.847  1.00  0.00           C  
ATOM   1144  CD1 ILE A 267      12.467  28.032  81.456  1.00  0.00           C  
ATOM   1145  N   ILE A 268      15.779  30.445  77.195  1.00  0.00           N  
ATOM   1146  CA  ILE A 268      16.946  30.322  76.342  1.00  0.00           C  
ATOM   1147  C   ILE A 268      18.179  30.240  77.230  1.00  0.00           C  
ATOM   1148  O   ILE A 268      18.525  31.198  77.928  1.00  0.00           O  
ATOM   1149  CB  ILE A 268      17.095  31.527  75.406  1.00  0.00           C  
ATOM   1150  CG1 ILE A 268      15.888  31.613  74.470  1.00  0.00           C  
ATOM   1151  CG2 ILE A 268      18.384  31.401  74.610  1.00  0.00           C  
ATOM   1152  CD1 ILE A 268      15.880  32.862  73.600  1.00  0.00           C  
ATOM   1153  N   GLU A 269      18.822  29.079  77.218  1.00  0.00           N  
ATOM   1154  CA  GLU A 269      20.020  28.865  78.009  1.00  0.00           C  
ATOM   1155  C   GLU A 269      21.209  29.091  77.081  1.00  0.00           C  
ATOM   1156  O   GLU A 269      21.382  28.358  76.097  1.00  0.00           O  
ATOM   1157  CB  GLU A 269      20.039  27.433  78.549  1.00  0.00           C  
ATOM   1158  CG  GLU A 269      21.272  27.098  79.374  1.00  0.00           C  
ATOM   1159  CD  GLU A 269      21.585  25.607  79.400  1.00  0.00           C  
ATOM   1160  OE1 GLU A 269      20.774  24.823  79.947  1.00  0.00           O  
ATOM   1161  OE2 GLU A 269      22.649  25.221  78.865  1.00  0.00           O  
ATOM   1162  N   PHE A 270      22.013  30.111  77.369  1.00  0.00           N  
ATOM   1163  CA  PHE A 270      23.169  30.382  76.527  1.00  0.00           C  
ATOM   1164  C   PHE A 270      24.448  30.757  77.260  1.00  0.00           C  
ATOM   1165  O   PHE A 270      24.416  31.302  78.356  1.00  0.00           O  
ATOM   1166  CB  PHE A 270      22.844  31.437  75.452  1.00  0.00           C  
ATOM   1167  CG  PHE A 270      22.269  32.723  75.983  1.00  0.00           C  
ATOM   1168  CD1 PHE A 270      20.955  32.783  76.441  1.00  0.00           C  
ATOM   1169  CD2 PHE A 270      23.022  33.894  75.959  1.00  0.00           C  
ATOM   1170  CE1 PHE A 270      20.391  33.998  76.864  1.00  0.00           C  
ATOM   1171  CE2 PHE A 270      22.473  35.110  76.378  1.00  0.00           C  
ATOM   1172  CZ  PHE A 270      21.152  35.162  76.831  1.00  0.00           C  
ATOM   1173  N   SER A 271      25.566  30.463  76.602  1.00  0.00           N  
ATOM   1174  CA  SER A 271      26.922  30.677  77.098  1.00  0.00           C  
ATOM   1175  C   SER A 271      27.230  29.544  78.065  1.00  0.00           C  
ATOM   1176  O   SER A 271      28.043  28.669  77.763  1.00  0.00           O  
ATOM   1177  CB  SER A 271      27.077  32.024  77.804  1.00  0.00           C  
ATOM   1178  OG  SER A 271      28.455  32.289  78.047  1.00  0.00           O  
ATOM   1179  N   SER A 272      26.560  29.561  79.215  1.00  0.00           N  
ATOM   1180  CA  SER A 272      26.716  28.533  80.241  1.00  0.00           C  
ATOM   1181  C   SER A 272      28.139  27.990  80.280  1.00  0.00           C  
ATOM   1182  O   SER A 272      28.367  26.799  80.061  1.00  0.00           O  
ATOM   1183  CB  SER A 272      25.740  27.388  79.968  1.00  0.00           C  
ATOM   1184  OG  SER A 272      24.425  27.870  79.739  1.00  0.00           O  
ATOM   1185  N   PRO A 273      29.118  28.856  80.575  1.00  0.00           N  
ATOM   1186  CA  PRO A 273      30.526  28.454  80.635  1.00  0.00           C  
ATOM   1187  C   PRO A 273      30.924  27.747  81.922  1.00  0.00           C  
ATOM   1188  O   PRO A 273      30.177  27.745  82.909  1.00  0.00           O  
ATOM   1189  CB  PRO A 273      31.251  29.778  80.496  1.00  0.00           C  
ATOM   1190  CG  PRO A 273      30.377  30.680  81.330  1.00  0.00           C  
ATOM   1191  CD  PRO A 273      28.967  30.288  80.895  1.00  0.00           C  
ATOM   1192  N   ASN A 274      32.114  27.153  81.899  1.00  0.00           N  
ATOM   1193  CA  ASN A 274      32.669  26.478  83.065  1.00  0.00           C  
ATOM   1194  C   ASN A 274      33.487  27.560  83.759  1.00  0.00           C  
ATOM   1195  O   ASN A 274      34.572  27.915  83.302  1.00  0.00           O  
ATOM   1196  CB  ASN A 274      33.590  25.339  82.641  1.00  0.00           C  
ATOM   1197  CG  ASN A 274      34.058  24.509  83.815  1.00  0.00           C  
ATOM   1198  OD1 ASN A 274      34.449  25.046  84.854  1.00  0.00           O  
ATOM   1199  ND2 ASN A 274      34.025  23.190  83.658  1.00  0.00           N  
ATOM   1200  N   ILE A 275      32.971  28.091  84.858  1.00  0.00           N  
ATOM   1201  CA  ILE A 275      33.665  29.158  85.564  1.00  0.00           C  
ATOM   1202  C   ILE A 275      35.091  28.842  86.014  1.00  0.00           C  
ATOM   1203  O   ILE A 275      35.811  29.728  86.462  1.00  0.00           O  
ATOM   1204  CB  ILE A 275      32.848  29.624  86.782  1.00  0.00           C  
ATOM   1205  CG1 ILE A 275      32.616  28.460  87.741  1.00  0.00           C  
ATOM   1206  CG2 ILE A 275      31.515  30.196  86.318  1.00  0.00           C  
ATOM   1207  CD1 ILE A 275      31.927  28.883  89.019  1.00  0.00           C  
ATOM   1208  N   ALA A 276      35.511  27.591  85.884  1.00  0.00           N  
ATOM   1209  CA  ALA A 276      36.857  27.211  86.299  1.00  0.00           C  
ATOM   1210  C   ALA A 276      37.873  27.258  85.164  1.00  0.00           C  
ATOM   1211  O   ALA A 276      39.041  26.924  85.358  1.00  0.00           O  
ATOM   1212  CB  ALA A 276      36.833  25.815  86.912  1.00  0.00           C  
ATOM   1213  N   LYS A 277      37.433  27.674  83.982  1.00  0.00           N  
ATOM   1214  CA  LYS A 277      38.317  27.741  82.822  1.00  0.00           C  
ATOM   1215  C   LYS A 277      38.214  29.092  82.113  1.00  0.00           C  
ATOM   1216  O   LYS A 277      37.145  29.702  82.066  1.00  0.00           O  
ATOM   1217  CB  LYS A 277      37.969  26.614  81.848  1.00  0.00           C  
ATOM   1218  CG  LYS A 277      37.722  25.260  82.520  1.00  0.00           C  
ATOM   1219  CD  LYS A 277      37.364  24.183  81.508  1.00  0.00           C  
ATOM   1220  CE  LYS A 277      38.517  23.938  80.541  1.00  0.00           C  
ATOM   1221  NZ  LYS A 277      38.137  23.046  79.413  1.00  0.00           N  
ATOM   1222  N   PRO A 279      39.327  29.566  81.534  1.00  0.00           N  
ATOM   1223  CA  PRO A 279      39.384  30.846  80.826  1.00  0.00           C  
ATOM   1224  C   PRO A 279      38.234  31.059  79.862  1.00  0.00           C  
ATOM   1225  O   PRO A 279      37.901  30.176  79.073  1.00  0.00           O  
ATOM   1226  CB  PRO A 279      40.720  30.777  80.095  1.00  0.00           C  
ATOM   1227  CG  PRO A 279      41.550  29.922  80.991  1.00  0.00           C  
ATOM   1228  CD  PRO A 279      40.591  28.826  81.367  1.00  0.00           C  
ATOM   1229  N   PHE A 280      37.629  32.240  79.938  1.00  0.00           N  
ATOM   1230  CA  PHE A 280      36.524  32.622  79.060  1.00  0.00           C  
ATOM   1231  C   PHE A 280      37.217  33.236  77.844  1.00  0.00           C  
ATOM   1232  O   PHE A 280      37.495  34.433  77.820  1.00  0.00           O  
ATOM   1233  CB  PHE A 280      35.648  33.671  79.754  1.00  0.00           C  
ATOM   1234  CG  PHE A 280      34.277  33.819  79.158  1.00  0.00           C  
ATOM   1235  CD1 PHE A 280      33.380  32.755  79.167  1.00  0.00           C  
ATOM   1236  CD2 PHE A 280      33.870  35.028  78.607  1.00  0.00           C  
ATOM   1237  CE1 PHE A 280      32.098  32.891  78.638  1.00  0.00           C  
ATOM   1238  CE2 PHE A 280      32.588  35.177  78.073  1.00  0.00           C  
ATOM   1239  CZ  PHE A 280      31.701  34.104  78.090  1.00  0.00           C  
ATOM   1240  N   HIS A 281      37.510  32.413  76.844  1.00  0.00           N  
ATOM   1241  CA  HIS A 281      38.207  32.893  75.655  1.00  0.00           C  
ATOM   1242  C   HIS A 281      37.319  33.253  74.461  1.00  0.00           C  
ATOM   1243  O   HIS A 281      36.093  33.129  74.509  1.00  0.00           O  
ATOM   1244  CB  HIS A 281      39.254  31.861  75.236  1.00  0.00           C  
ATOM   1245  CG  HIS A 281      38.695  30.494  74.997  1.00  0.00           C  
ATOM   1246  ND1 HIS A 281      37.949  30.179  73.882  1.00  0.00           N  
ATOM   1247  CD2 HIS A 281      38.780  29.358  75.726  1.00  0.00           C  
ATOM   1248  CE1 HIS A 281      37.601  28.906  73.932  1.00  0.00           C  
ATOM   1249  NE2 HIS A 281      38.092  28.385  75.041  1.00  0.00           N  
ATOM   1250  N   ALA A 282      37.956  33.708  73.390  1.00  0.00           N  
ATOM   1251  CA  ALA A 282      37.247  34.101  72.181  1.00  0.00           C  
ATOM   1252  C   ALA A 282      36.196  33.070  71.756  1.00  0.00           C  
ATOM   1253  O   ALA A 282      35.127  33.420  71.248  1.00  0.00           O  
ATOM   1254  CB  ALA A 282      38.252  34.329  71.052  1.00  0.00           C  
ATOM   1255  N   GLY A 283      36.504  31.800  71.976  1.00  0.00           N  
ATOM   1256  CA  GLY A 283      35.587  30.743  71.604  1.00  0.00           C  
ATOM   1257  C   GLY A 283      34.223  30.823  72.256  1.00  0.00           C  
ATOM   1258  O   GLY A 283      33.233  30.398  71.669  1.00  0.00           O  
ATOM   1259  N   HIS A 284      34.159  31.365  73.466  1.00  0.00           N  
ATOM   1260  CA  HIS A 284      32.887  31.468  74.175  1.00  0.00           C  
ATOM   1261  C   HIS A 284      32.082  32.701  73.786  1.00  0.00           C  
ATOM   1262  O   HIS A 284      31.037  32.991  74.373  1.00  0.00           O  
ATOM   1263  CB  HIS A 284      33.136  31.444  75.683  1.00  0.00           C  
ATOM   1264  CG  HIS A 284      33.831  30.205  76.144  1.00  0.00           C  
ATOM   1265  ND1 HIS A 284      35.203  30.076  76.133  1.00  0.00           N  
ATOM   1266  CD2 HIS A 284      33.342  29.004  76.533  1.00  0.00           C  
ATOM   1267  CE1 HIS A 284      35.528  28.846  76.492  1.00  0.00           C  
ATOM   1268  NE2 HIS A 284      34.418  28.175  76.738  1.00  0.00           N  
ATOM   1269  N   LEU A 285      32.577  33.422  72.786  1.00  0.00           N  
ATOM   1270  CA  LEU A 285      31.907  34.608  72.293  1.00  0.00           C  
ATOM   1271  C   LEU A 285      30.639  34.165  71.569  1.00  0.00           C  
ATOM   1272  O   LEU A 285      29.591  34.824  71.654  1.00  0.00           O  
ATOM   1273  CB  LEU A 285      32.842  35.349  71.336  1.00  0.00           C  
ATOM   1274  CG  LEU A 285      32.424  36.632  70.601  1.00  0.00           C  
ATOM   1275  CD1 LEU A 285      31.601  36.281  69.384  1.00  0.00           C  
ATOM   1276  CD2 LEU A 285      31.669  37.559  71.540  1.00  0.00           C  
ATOM   1277  N   ARG A 286      30.747  33.019  70.892  1.00  0.00           N  
ATOM   1278  CA  ARG A 286      29.661  32.431  70.103  1.00  0.00           C  
ATOM   1279  C   ARG A 286      28.364  32.118  70.840  1.00  0.00           C  
ATOM   1280  O   ARG A 286      27.332  32.743  70.581  1.00  0.00           O  
ATOM   1281  CB  ARG A 286      30.136  31.150  69.404  1.00  0.00           C  
ATOM   1282  CG  ARG A 286      31.404  31.296  68.581  1.00  0.00           C  
ATOM   1283  CD  ARG A 286      31.278  30.592  67.241  1.00  0.00           C  
ATOM   1284  NE  ARG A 286      30.435  31.345  66.316  1.00  0.00           N  
ATOM   1285  CZ  ARG A 286      29.961  30.862  65.172  1.00  0.00           C  
ATOM   1286  NH1 ARG A 286      30.237  29.619  64.798  1.00  0.00           N  
ATOM   1287  NH2 ARG A 286      29.216  31.627  64.392  1.00  0.00           N  
ATOM   1288  N   SER A 288      28.397  31.144  71.741  1.00  0.00           N  
ATOM   1289  CA  SER A 288      27.178  30.780  72.455  1.00  0.00           C  
ATOM   1290  C   SER A 288      26.539  31.975  73.139  1.00  0.00           C  
ATOM   1291  O   SER A 288      25.331  31.999  73.369  1.00  0.00           O  
ATOM   1292  CB  SER A 288      27.458  29.711  73.498  1.00  0.00           C  
ATOM   1293  OG  SER A 288      26.265  29.397  74.191  1.00  0.00           O  
ATOM   1294  N   THR A 289      27.365  32.966  73.455  1.00  0.00           N  
ATOM   1295  CA  THR A 289      26.914  34.173  74.128  1.00  0.00           C  
ATOM   1296  C   THR A 289      26.097  35.077  73.203  1.00  0.00           C  
ATOM   1297  O   THR A 289      24.883  35.237  73.383  1.00  0.00           O  
ATOM   1298  CB  THR A 289      28.122  34.960  74.682  1.00  0.00           C  
ATOM   1299  OG1 THR A 289      28.868  34.120  75.570  1.00  0.00           O  
ATOM   1300  CG2 THR A 289      27.665  36.191  75.444  1.00  0.00           C  
ATOM   1301  N   ILE A 290      26.748  35.657  72.201  1.00  0.00           N  
ATOM   1302  CA  ILE A 290      26.027  36.553  71.316  1.00  0.00           C  
ATOM   1303  C   ILE A 290      24.883  35.891  70.535  1.00  0.00           C  
ATOM   1304  O   ILE A 290      23.856  36.525  70.281  1.00  0.00           O  
ATOM   1305  CB  ILE A 290      26.999  37.290  70.365  1.00  0.00           C  
ATOM   1306  CG1 ILE A 290      27.698  36.311  69.428  1.00  0.00           C  
ATOM   1307  CG2 ILE A 290      28.044  38.042  71.193  1.00  0.00           C  
ATOM   1308  CD1 ILE A 290      28.544  37.008  68.382  1.00  0.00           C  
ATOM   1309  N   ILE A 291      25.042  34.623  70.163  1.00  0.00           N  
ATOM   1310  CA  ILE A 291      23.969  33.930  69.453  1.00  0.00           C  
ATOM   1311  C   ILE A 291      22.744  33.905  70.366  1.00  0.00           C  
ATOM   1312  O   ILE A 291      21.643  34.282  69.961  1.00  0.00           O  
ATOM   1313  CB  ILE A 291      24.338  32.474  69.115  1.00  0.00           C  
ATOM   1314  CG1 ILE A 291      25.493  32.434  68.118  1.00  0.00           C  
ATOM   1315  CG2 ILE A 291      23.132  31.758  68.542  1.00  0.00           C  
ATOM   1316  CD1 ILE A 291      25.823  31.030  67.618  1.00  0.00           C  
ATOM   1317  N   GLY A 292      22.951  33.459  71.604  1.00  0.00           N  
ATOM   1318  CA  GLY A 292      21.865  33.392  72.567  1.00  0.00           C  
ATOM   1319  C   GLY A 292      21.299  34.766  72.864  1.00  0.00           C  
ATOM   1320  O   GLY A 292      20.103  34.922  73.093  1.00  0.00           O  
ATOM   1321  N   GLY A 293      22.162  35.774  72.874  1.00  0.00           N  
ATOM   1322  CA  GLY A 293      21.685  37.118  73.120  1.00  0.00           C  
ATOM   1323  C   GLY A 293      20.741  37.500  71.996  1.00  0.00           C  
ATOM   1324  O   GLY A 293      19.679  38.081  72.226  1.00  0.00           O  
ATOM   1325  N   PHE A 294      21.137  37.159  70.774  1.00  0.00           N  
ATOM   1326  CA  PHE A 294      20.347  37.443  69.583  1.00  0.00           C  
ATOM   1327  C   PHE A 294      18.972  36.780  69.639  1.00  0.00           C  
ATOM   1328  O   PHE A 294      17.941  37.449  69.539  1.00  0.00           O  
ATOM   1329  CB  PHE A 294      21.110  36.961  68.342  1.00  0.00           C  
ATOM   1330  CG  PHE A 294      20.284  36.917  67.071  1.00  0.00           C  
ATOM   1331  CD1 PHE A 294      19.739  38.080  66.527  1.00  0.00           C  
ATOM   1332  CD2 PHE A 294      20.115  35.707  66.378  1.00  0.00           C  
ATOM   1333  CE1 PHE A 294      19.046  38.040  65.311  1.00  0.00           C  
ATOM   1334  CE2 PHE A 294      19.426  35.655  65.162  1.00  0.00           C  
ATOM   1335  CZ  PHE A 294      18.893  36.823  64.628  1.00  0.00           C  
ATOM   1336  N   LEU A 295      18.953  35.465  69.805  1.00  0.00           N  
ATOM   1337  CA  LEU A 295      17.685  34.755  69.839  1.00  0.00           C  
ATOM   1338  C   LEU A 295      16.763  35.349  70.894  1.00  0.00           C  
ATOM   1339  O   LEU A 295      15.550  35.441  70.698  1.00  0.00           O  
ATOM   1340  CB  LEU A 295      17.927  33.264  70.090  1.00  0.00           C  
ATOM   1341  CG  LEU A 295      18.794  32.575  69.024  1.00  0.00           C  
ATOM   1342  CD1 LEU A 295      18.815  31.070  69.252  1.00  0.00           C  
ATOM   1343  CD2 LEU A 295      18.242  32.883  67.632  1.00  0.00           C  
ATOM   1344  N   ALA A 296      17.348  35.773  72.007  1.00  0.00           N  
ATOM   1345  CA  ALA A 296      16.574  36.367  73.083  1.00  0.00           C  
ATOM   1346  C   ALA A 296      15.860  37.623  72.582  1.00  0.00           C  
ATOM   1347  O   ALA A 296      14.642  37.739  72.696  1.00  0.00           O  
ATOM   1348  CB  ALA A 296      17.489  36.710  74.255  1.00  0.00           C  
ATOM   1349  N   ASN A 297      16.619  38.557  72.014  1.00  0.00           N  
ATOM   1350  CA  ASN A 297      16.038  39.797  71.515  1.00  0.00           C  
ATOM   1351  C   ASN A 297      15.047  39.553  70.388  1.00  0.00           C  
ATOM   1352  O   ASN A 297      14.003  40.207  70.306  1.00  0.00           O  
ATOM   1353  CB  ASN A 297      17.135  40.748  71.030  1.00  0.00           C  
ATOM   1354  CG  ASN A 297      18.057  41.187  72.142  1.00  0.00           C  
ATOM   1355  OD1 ASN A 297      17.658  41.246  73.310  1.00  0.00           O  
ATOM   1356  ND2 ASN A 297      19.295  41.518  71.789  1.00  0.00           N  
ATOM   1357  N   LEU A 298      15.381  38.611  69.517  1.00  0.00           N  
ATOM   1358  CA  LEU A 298      14.526  38.287  68.383  1.00  0.00           C  
ATOM   1359  C   LEU A 298      13.182  37.764  68.874  1.00  0.00           C  
ATOM   1360  O   LEU A 298      12.124  38.214  68.428  1.00  0.00           O  
ATOM   1361  CB  LEU A 298      15.212  37.236  67.503  1.00  0.00           C  
ATOM   1362  CG  LEU A 298      14.489  36.702  66.269  1.00  0.00           C  
ATOM   1363  CD1 LEU A 298      14.291  37.815  65.277  1.00  0.00           C  
ATOM   1364  CD2 LEU A 298      15.310  35.590  65.640  1.00  0.00           C  
ATOM   1365  N   TYR A 299      13.229  36.819  69.806  1.00  0.00           N  
ATOM   1366  CA  TYR A 299      12.005  36.239  70.322  1.00  0.00           C  
ATOM   1367  C   TYR A 299      11.112  37.263  70.981  1.00  0.00           C  
ATOM   1368  O   TYR A 299       9.895  37.207  70.832  1.00  0.00           O  
ATOM   1369  CB  TYR A 299      12.311  35.103  71.300  1.00  0.00           C  
ATOM   1370  CG  TYR A 299      12.405  33.760  70.618  1.00  0.00           C  
ATOM   1371  CD1 TYR A 299      13.545  33.395  69.898  1.00  0.00           C  
ATOM   1372  CD2 TYR A 299      11.327  32.876  70.637  1.00  0.00           C  
ATOM   1373  CE1 TYR A 299      13.607  32.181  69.206  1.00  0.00           C  
ATOM   1374  CE2 TYR A 299      11.378  31.659  69.949  1.00  0.00           C  
ATOM   1375  CZ  TYR A 299      12.521  31.322  69.236  1.00  0.00           C  
ATOM   1376  OH  TYR A 299      12.562  30.135  68.553  1.00  0.00           O  
ATOM   1377  N   GLU A 300      11.711  38.198  71.708  1.00  0.00           N  
ATOM   1378  CA  GLU A 300      10.935  39.228  72.377  1.00  0.00           C  
ATOM   1379  C   GLU A 300      10.217  40.074  71.329  1.00  0.00           C  
ATOM   1380  O   GLU A 300       9.023  40.326  71.447  1.00  0.00           O  
ATOM   1381  CB  GLU A 300      11.840  40.108  73.247  1.00  0.00           C  
ATOM   1382  CG  GLU A 300      12.631  39.334  74.296  1.00  0.00           C  
ATOM   1383  CD  GLU A 300      13.216  40.227  75.388  1.00  0.00           C  
ATOM   1384  OE1 GLU A 300      13.756  41.299  75.051  1.00  0.00           O  
ATOM   1385  OE2 GLU A 300      13.146  39.852  76.581  1.00  0.00           O  
ATOM   1386  N   LYS A 301      10.940  40.492  70.294  1.00  0.00           N  
ATOM   1387  CA  LYS A 301      10.356  41.309  69.233  1.00  0.00           C  
ATOM   1388  C   LYS A 301       9.190  40.640  68.532  1.00  0.00           C  
ATOM   1389  O   LYS A 301       8.374  41.314  67.909  1.00  0.00           O  
ATOM   1390  CB  LYS A 301      11.410  41.671  68.186  1.00  0.00           C  
ATOM   1391  CG  LYS A 301      12.315  42.806  68.585  1.00  0.00           C  
ATOM   1392  CD  LYS A 301      11.536  44.093  68.787  1.00  0.00           C  
ATOM   1393  CE  LYS A 301      12.444  45.172  69.349  1.00  0.00           C  
ATOM   1394  NZ  LYS A 301      11.680  46.337  69.870  1.00  0.00           N  
ATOM   1395  N   LEU A 302       9.113  39.317  68.610  1.00  0.00           N  
ATOM   1396  CA  LEU A 302       8.020  38.611  67.956  1.00  0.00           C  
ATOM   1397  C   LEU A 302       6.932  38.132  68.915  1.00  0.00           C  
ATOM   1398  O   LEU A 302       6.132  37.266  68.572  1.00  0.00           O  
ATOM   1399  CB  LEU A 302       8.565  37.450  67.117  1.00  0.00           C  
ATOM   1400  CG  LEU A 302       9.479  37.931  65.981  1.00  0.00           C  
ATOM   1401  CD1 LEU A 302       9.996  36.761  65.148  1.00  0.00           C  
ATOM   1402  CD2 LEU A 302       8.696  38.886  65.106  1.00  0.00           C  
ATOM   1403  N   GLY A 303       6.919  38.704  70.117  1.00  0.00           N  
ATOM   1404  CA  GLY A 303       5.895  38.383  71.100  1.00  0.00           C  
ATOM   1405  C   GLY A 303       6.100  37.307  72.150  1.00  0.00           C  
ATOM   1406  O   GLY A 303       5.124  36.766  72.665  1.00  0.00           O  
ATOM   1407  N   TRP A 304       7.339  36.987  72.485  1.00  0.00           N  
ATOM   1408  CA  TRP A 304       7.581  35.962  73.492  1.00  0.00           C  
ATOM   1409  C   TRP A 304       8.036  36.568  74.806  1.00  0.00           C  
ATOM   1410  O   TRP A 304       8.503  37.709  74.845  1.00  0.00           O  
ATOM   1411  CB  TRP A 304       8.681  35.004  73.045  1.00  0.00           C  
ATOM   1412  CG  TRP A 304       8.326  34.066  71.961  1.00  0.00           C  
ATOM   1413  CD1 TRP A 304       8.319  34.316  70.620  1.00  0.00           C  
ATOM   1414  CD2 TRP A 304       7.963  32.697  72.118  1.00  0.00           C  
ATOM   1415  NE1 TRP A 304       7.976  33.175  69.926  1.00  0.00           N  
ATOM   1416  CE2 TRP A 304       7.751  32.168  70.826  1.00  0.00           C  
ATOM   1417  CE3 TRP A 304       7.797  31.862  73.229  1.00  0.00           C  
ATOM   1418  CZ2 TRP A 304       7.379  30.839  70.613  1.00  0.00           C  
ATOM   1419  CZ3 TRP A 304       7.427  30.540  73.020  1.00  0.00           C  
ATOM   1420  CH2 TRP A 304       7.222  30.042  71.718  1.00  0.00           C  
ATOM   1421  N   GLU A 305       7.880  35.805  75.884  1.00  0.00           N  
ATOM   1422  CA  GLU A 305       8.377  36.243  77.181  1.00  0.00           C  
ATOM   1423  C   GLU A 305       9.656  35.435  77.180  1.00  0.00           C  
ATOM   1424  O   GLU A 305       9.636  34.244  76.866  1.00  0.00           O  
ATOM   1425  CB  GLU A 305       7.492  35.787  78.337  1.00  0.00           C  
ATOM   1426  CG  GLU A 305       7.843  36.486  79.649  1.00  0.00           C  
ATOM   1427  CD  GLU A 305       7.261  35.807  80.878  1.00  0.00           C  
ATOM   1428  OE1 GLU A 305       6.080  35.393  80.844  1.00  0.00           O  
ATOM   1429  OE2 GLU A 305       7.990  35.701  81.887  1.00  0.00           O  
ATOM   1430  N   VAL A 306      10.775  36.055  77.509  1.00  0.00           N  
ATOM   1431  CA  VAL A 306      12.015  35.304  77.459  1.00  0.00           C  
ATOM   1432  C   VAL A 306      12.783  35.270  78.768  1.00  0.00           C  
ATOM   1433  O   VAL A 306      12.973  36.295  79.421  1.00  0.00           O  
ATOM   1434  CB  VAL A 306      12.940  35.854  76.326  1.00  0.00           C  
ATOM   1435  CG1 VAL A 306      14.119  34.926  76.114  1.00  0.00           C  
ATOM   1436  CG2 VAL A 306      12.150  36.002  75.028  1.00  0.00           C  
ATOM   1437  N   ILE A 307      13.209  34.074  79.153  1.00  0.00           N  
ATOM   1438  CA  ILE A 307      13.997  33.912  80.362  1.00  0.00           C  
ATOM   1439  C   ILE A 307      15.427  33.675  79.872  1.00  0.00           C  
ATOM   1440  O   ILE A 307      15.714  32.668  79.224  1.00  0.00           O  
ATOM   1441  CB  ILE A 307      13.539  32.687  81.204  1.00  0.00           C  
ATOM   1442  CG1 ILE A 307      12.025  32.698  81.395  1.00  0.00           C  
ATOM   1443  CG2 ILE A 307      14.195  32.731  82.576  1.00  0.00           C  
ATOM   1444  CD1 ILE A 307      11.516  33.895  82.150  1.00  0.00           C  
ATOM   1445  N   ARG A 308      16.316  34.618  80.146  1.00  0.00           N  
ATOM   1446  CA  ARG A 308      17.701  34.468  79.730  1.00  0.00           C  
ATOM   1447  C   ARG A 308      18.420  33.744  80.856  1.00  0.00           C  
ATOM   1448  O   ARG A 308      18.693  34.324  81.906  1.00  0.00           O  
ATOM   1449  CB  ARG A 308      18.336  35.838  79.473  1.00  0.00           C  
ATOM   1450  CG  ARG A 308      17.762  36.592  78.274  1.00  0.00           C  
ATOM   1451  CD  ARG A 308      18.421  37.956  78.135  1.00  0.00           C  
ATOM   1452  NE  ARG A 308      17.942  38.724  76.985  1.00  0.00           N  
ATOM   1453  CZ  ARG A 308      16.680  39.099  76.795  1.00  0.00           C  
ATOM   1454  NH1 ARG A 308      15.744  38.777  77.678  1.00  0.00           N  
ATOM   1455  NH2 ARG A 308      16.353  39.807  75.723  1.00  0.00           N  
ATOM   1456  N   MET A 309      18.724  32.470  80.635  1.00  0.00           N  
ATOM   1457  CA  MET A 309      19.383  31.671  81.657  1.00  0.00           C  
ATOM   1458  C   MET A 309      20.797  31.234  81.353  1.00  0.00           C  
ATOM   1459  O   MET A 309      21.056  30.621  80.319  1.00  0.00           O  
ATOM   1460  CB  MET A 309      18.563  30.418  81.949  1.00  0.00           C  
ATOM   1461  CG  MET A 309      19.203  29.505  82.980  1.00  0.00           C  
ATOM   1462  SD  MET A 309      18.266  27.998  83.176  1.00  0.00           S  
ATOM   1463  CE  MET A 309      16.701  28.657  83.826  1.00  0.00           C  
ATOM   1464  N   ASN A 310      21.708  31.529  82.273  1.00  0.00           N  
ATOM   1465  CA  ASN A 310      23.098  31.111  82.121  1.00  0.00           C  
ATOM   1466  C   ASN A 310      23.273  29.888  83.033  1.00  0.00           C  
ATOM   1467  O   ASN A 310      23.265  30.012  84.256  1.00  0.00           O  
ATOM   1468  CB  ASN A 310      24.056  32.225  82.553  1.00  0.00           C  
ATOM   1469  CG  ASN A 310      25.464  32.025  82.011  1.00  0.00           C  
ATOM   1470  OD1 ASN A 310      25.928  30.892  81.856  1.00  0.00           O  
ATOM   1471  ND2 ASN A 310      26.158  33.129  81.733  1.00  0.00           N  
ATOM   1472  N   TYR A 311      23.407  28.709  82.432  1.00  0.00           N  
ATOM   1473  CA  TYR A 311      23.570  27.474  83.191  1.00  0.00           C  
ATOM   1474  C   TYR A 311      25.052  27.225  83.470  1.00  0.00           C  
ATOM   1475  O   TYR A 311      25.696  26.415  82.802  1.00  0.00           O  
ATOM   1476  CB  TYR A 311      22.971  26.311  82.403  1.00  0.00           C  
ATOM   1477  CG  TYR A 311      23.007  24.978  83.112  1.00  0.00           C  
ATOM   1478  CD1 TYR A 311      22.314  24.772  84.303  1.00  0.00           C  
ATOM   1479  CD2 TYR A 311      23.718  23.907  82.571  1.00  0.00           C  
ATOM   1480  CE1 TYR A 311      22.328  23.524  84.936  1.00  0.00           C  
ATOM   1481  CE2 TYR A 311      23.737  22.663  83.192  1.00  0.00           C  
ATOM   1482  CZ  TYR A 311      23.044  22.475  84.369  1.00  0.00           C  
ATOM   1483  OH  TYR A 311      23.071  21.233  84.965  1.00  0.00           O  
ATOM   1484  N   LEU A 312      25.576  27.922  84.474  1.00  0.00           N  
ATOM   1485  CA  LEU A 312      26.983  27.841  84.859  1.00  0.00           C  
ATOM   1486  C   LEU A 312      27.555  26.470  85.201  1.00  0.00           C  
ATOM   1487  O   LEU A 312      27.059  25.788  86.094  1.00  0.00           O  
ATOM   1488  CB  LEU A 312      27.239  28.769  86.042  1.00  0.00           C  
ATOM   1489  CG  LEU A 312      26.904  30.242  85.837  1.00  0.00           C  
ATOM   1490  CD1 LEU A 312      27.119  30.982  87.149  1.00  0.00           C  
ATOM   1491  CD2 LEU A 312      27.773  30.822  84.728  1.00  0.00           C  
ATOM   1492  N   GLY A 313      28.615  26.086  84.488  1.00  0.00           N  
ATOM   1493  CA  GLY A 313      29.294  24.826  84.755  1.00  0.00           C  
ATOM   1494  C   GLY A 313      30.156  25.133  85.963  1.00  0.00           C  
ATOM   1495  O   GLY A 313      31.316  25.545  85.840  1.00  0.00           O  
ATOM   1496  N   ASP A 314      29.576  24.929  87.140  1.00  0.00           N  
ATOM   1497  CA  ASP A 314      30.241  25.256  88.386  1.00  0.00           C  
ATOM   1498  C   ASP A 314      30.241  24.146  89.424  1.00  0.00           C  
ATOM   1499  O   ASP A 314      30.275  24.434  90.621  1.00  0.00           O  
ATOM   1500  CB  ASP A 314      29.531  26.453  88.994  1.00  0.00           C  
ATOM   1501  CG  ASP A 314      28.075  26.143  89.317  1.00  0.00           C  
ATOM   1502  OD1 ASP A 314      27.685  24.958  89.188  1.00  0.00           O  
ATOM   1503  OD2 ASP A 314      27.325  27.066  89.702  1.00  0.00           O  
ATOM   1504  N   TRP A 315      30.203  22.888  89.010  1.00  0.00           N  
ATOM   1505  CA  TRP A 315      30.171  21.839  90.017  1.00  0.00           C  
ATOM   1506  C   TRP A 315      30.840  20.538  89.582  1.00  0.00           C  
ATOM   1507  O   TRP A 315      30.163  19.607  89.145  1.00  0.00           O  
ATOM   1508  CB  TRP A 315      28.708  21.602  90.417  1.00  0.00           C  
ATOM   1509  CG  TRP A 315      28.527  20.783  91.646  1.00  0.00           C  
ATOM   1510  CD1 TRP A 315      28.325  19.437  91.711  1.00  0.00           C  
ATOM   1511  CD2 TRP A 315      28.552  21.252  93.000  1.00  0.00           C  
ATOM   1512  NE1 TRP A 315      28.222  19.035  93.023  1.00  0.00           N  
ATOM   1513  CE2 TRP A 315      28.358  20.130  93.835  1.00  0.00           C  
ATOM   1514  CE3 TRP A 315      28.721  22.511  93.590  1.00  0.00           C  
ATOM   1515  CZ2 TRP A 315      28.329  20.228  95.231  1.00  0.00           C  
ATOM   1516  CZ3 TRP A 315      28.692  22.609  94.983  1.00  0.00           C  
ATOM   1517  CH2 TRP A 315      28.497  21.472  95.785  1.00  0.00           C  
ATOM   1518  N   GLY A 316      32.165  20.466  89.712  1.00  0.00           N  
ATOM   1519  CA  GLY A 316      32.865  19.256  89.304  1.00  0.00           C  
ATOM   1520  C   GLY A 316      34.389  19.251  89.359  1.00  0.00           C  
ATOM   1521  O   GLY A 316      35.028  20.236  89.735  1.00  0.00           O  
ATOM   1522  N   LYS A 317      34.971  18.120  88.968  1.00  0.00           N  
ATOM   1523  CA  LYS A 317      36.419  17.934  88.970  1.00  0.00           C  
ATOM   1524  C   LYS A 317      37.181  19.151  88.470  1.00  0.00           C  
ATOM   1525  O   LYS A 317      38.238  19.485  88.999  1.00  0.00           O  
ATOM   1526  CB  LYS A 317      36.789  16.722  88.111  1.00  0.00           C  
ATOM   1527  CG  LYS A 317      36.011  15.476  88.470  1.00  0.00           C  
ATOM   1528  CD  LYS A 317      36.221  14.349  87.470  1.00  0.00           C  
ATOM   1529  CE  LYS A 317      35.249  13.203  87.761  1.00  0.00           C  
ATOM   1530  NZ  LYS A 317      35.324  12.086  86.771  1.00  0.00           N  
ATOM   1531  N   GLN A 333      36.639  19.812  87.452  1.00  0.00           N  
ATOM   1532  CA  GLN A 333      37.282  20.984  86.867  1.00  0.00           C  
ATOM   1533  C   GLN A 333      37.554  22.059  87.911  1.00  0.00           C  
ATOM   1534  O   GLN A 333      38.668  22.578  87.990  1.00  0.00           O  
ATOM   1535  CB  GLN A 333      36.418  21.559  85.745  1.00  0.00           C  
ATOM   1536  CG  GLN A 333      37.183  22.447  84.767  1.00  0.00           C  
ATOM   1537  CD  GLN A 333      38.140  21.668  83.871  1.00  0.00           C  
ATOM   1538  OE1 GLN A 333      37.716  20.866  83.035  1.00  0.00           O  
ATOM   1539  NE2 GLN A 333      39.435  21.907  84.041  1.00  0.00           N  
ATOM   1540  N   PHE A 334      36.541  22.405  88.702  1.00  0.00           N  
ATOM   1541  CA  PHE A 334      36.736  23.408  89.744  1.00  0.00           C  
ATOM   1542  C   PHE A 334      37.708  22.830  90.754  1.00  0.00           C  
ATOM   1543  O   PHE A 334      38.544  23.546  91.309  1.00  0.00           O  
ATOM   1544  CB  PHE A 334      35.435  23.743  90.466  1.00  0.00           C  
ATOM   1545  CG  PHE A 334      35.637  24.572  91.705  1.00  0.00           C  
ATOM   1546  CD1 PHE A 334      36.063  25.890  91.616  1.00  0.00           C  
ATOM   1547  CD2 PHE A 334      35.429  24.024  92.965  1.00  0.00           C  
ATOM   1548  CE1 PHE A 334      36.279  26.655  92.764  1.00  0.00           C  
ATOM   1549  CE2 PHE A 334      35.643  24.780  94.120  1.00  0.00           C  
ATOM   1550  CZ  PHE A 334      36.067  26.097  94.017  1.00  0.00           C  
ATOM   1551  N   GLY A 336      37.577  21.528  90.996  1.00  0.00           N  
ATOM   1552  CA  GLY A 336      38.461  20.867  91.932  1.00  0.00           C  
ATOM   1553  C   GLY A 336      39.889  21.148  91.522  1.00  0.00           C  
ATOM   1554  O   GLY A 336      40.721  21.544  92.337  1.00  0.00           O  
ATOM   1555  N   LEU A 340      40.164  20.962  90.238  1.00  0.00           N  
ATOM   1556  CA  LEU A 340      41.495  21.187  89.703  1.00  0.00           C  
ATOM   1557  C   LEU A 340      41.957  22.607  89.970  1.00  0.00           C  
ATOM   1558  O   LEU A 340      43.126  22.842  90.277  1.00  0.00           O  
ATOM   1559  CB  LEU A 340      41.515  20.926  88.195  1.00  0.00           C  
ATOM   1560  CG  LEU A 340      42.861  21.198  87.524  1.00  0.00           C  
ATOM   1561  CD1 LEU A 340      43.906  20.230  88.048  1.00  0.00           C  
ATOM   1562  CD2 LEU A 340      42.720  21.056  86.028  1.00  0.00           C  
ATOM   1563  N   LEU A 341      41.042  23.559  89.854  1.00  0.00           N  
ATOM   1564  CA  LEU A 341      41.410  24.948  90.076  1.00  0.00           C  
ATOM   1565  C   LEU A 341      41.699  25.196  91.552  1.00  0.00           C  
ATOM   1566  O   LEU A 341      42.631  25.925  91.887  1.00  0.00           O  
ATOM   1567  CB  LEU A 341      40.301  25.889  89.587  1.00  0.00           C  
ATOM   1568  CG  LEU A 341      40.657  27.378  89.627  1.00  0.00           C  
ATOM   1569  CD1 LEU A 341      41.748  27.681  88.622  1.00  0.00           C  
ATOM   1570  CD2 LEU A 341      39.436  28.199  89.329  1.00  0.00           C  
ATOM   1571  N   ALA A 342      40.901  24.586  92.427  1.00  0.00           N  
ATOM   1572  CA  ALA A 342      41.080  24.734  93.870  1.00  0.00           C  
ATOM   1573  C   ALA A 342      42.434  24.156  94.271  1.00  0.00           C  
ATOM   1574  O   ALA A 342      43.259  24.833  94.895  1.00  0.00           O  
ATOM   1575  CB  ALA A 342      39.966  24.017  94.609  1.00  0.00           C  
ATOM   1576  N   VAL A 343      42.654  22.897  93.907  1.00  0.00           N  
ATOM   1577  CA  VAL A 343      43.914  22.228  94.200  1.00  0.00           C  
ATOM   1578  C   VAL A 343      45.032  23.114  93.684  1.00  0.00           C  
ATOM   1579  O   VAL A 343      45.990  23.404  94.393  1.00  0.00           O  
ATOM   1580  CB  VAL A 343      44.017  20.875  93.478  1.00  0.00           C  
ATOM   1581  CG1 VAL A 343      45.383  20.254  93.735  1.00  0.00           C  
ATOM   1582  CG2 VAL A 343      42.901  19.954  93.940  1.00  0.00           C  
ATOM   1583  N   GLY A 344      44.893  23.543  92.436  1.00  0.00           N  
ATOM   1584  CA  GLY A 344      45.896  24.393  91.833  1.00  0.00           C  
ATOM   1585  C   GLY A 344      46.184  25.645  92.634  1.00  0.00           C  
ATOM   1586  O   GLY A 344      47.303  26.161  92.605  1.00  0.00           O  
ATOM   1587  N   PHE A 345      45.186  26.144  93.356  1.00  0.00           N  
ATOM   1588  CA  PHE A 345      45.396  27.349  94.138  1.00  0.00           C  
ATOM   1589  C   PHE A 345      46.244  27.076  95.375  1.00  0.00           C  
ATOM   1590  O   PHE A 345      46.926  27.968  95.875  1.00  0.00           O  
ATOM   1591  CB  PHE A 345      44.071  27.974  94.560  1.00  0.00           C  
ATOM   1592  CG  PHE A 345      44.236  29.318  95.198  1.00  0.00           C  
ATOM   1593  CD1 PHE A 345      44.704  30.396  94.452  1.00  0.00           C  
ATOM   1594  CD2 PHE A 345      43.984  29.499  96.553  1.00  0.00           C  
ATOM   1595  CE1 PHE A 345      44.922  31.634  95.049  1.00  0.00           C  
ATOM   1596  CE2 PHE A 345      44.198  30.733  97.161  1.00  0.00           C  
ATOM   1597  CZ  PHE A 345      44.669  31.803  96.408  1.00  0.00           C  
ATOM   1598  N   GLU A 346      46.188  25.844  95.873  1.00  0.00           N  
ATOM   1599  CA  GLU A 346      46.980  25.464  97.039  1.00  0.00           C  
ATOM   1600  C   GLU A 346      48.428  25.371  96.575  1.00  0.00           C  
ATOM   1601  O   GLU A 346      49.337  25.902  97.209  1.00  0.00           O  
ATOM   1602  CB  GLU A 346      46.529  24.103  97.579  1.00  0.00           C  
ATOM   1603  CG  GLU A 346      45.025  23.982  97.774  1.00  0.00           C  
ATOM   1604  CD  GLU A 346      44.607  22.641  98.356  1.00  0.00           C  
ATOM   1605  OE1 GLU A 346      45.042  21.594  97.824  1.00  0.00           O  
ATOM   1606  OE2 GLU A 346      43.834  22.634  99.340  1.00  0.00           O  
ATOM   1607  N   ARG A 347      48.619  24.708  95.440  1.00  0.00           N  
ATOM   1608  CA  ARG A 347      49.935  24.511  94.862  1.00  0.00           C  
ATOM   1609  C   ARG A 347      50.643  25.805  94.449  1.00  0.00           C  
ATOM   1610  O   ARG A 347      51.807  26.012  94.797  1.00  0.00           O  
ATOM   1611  CB  ARG A 347      49.828  23.585  93.648  1.00  0.00           C  
ATOM   1612  CG  ARG A 347      51.161  23.053  93.152  1.00  0.00           C  
ATOM   1613  CD  ARG A 347      51.323  21.592  93.522  1.00  0.00           C  
ATOM   1614  NE  ARG A 347      50.720  20.702  92.533  1.00  0.00           N  
ATOM   1615  CZ  ARG A 347      50.356  19.446  92.777  1.00  0.00           C  
ATOM   1616  NH1 ARG A 347      50.522  18.920  93.985  1.00  0.00           N  
ATOM   1617  NH2 ARG A 347      49.837  18.708  91.808  1.00  0.00           N  
ATOM   1618  N   TYR A 348      49.953  26.677  93.718  1.00  0.00           N  
ATOM   1619  CA  TYR A 348      50.583  27.912  93.254  1.00  0.00           C  
ATOM   1620  C   TYR A 348      49.918  29.205  93.690  1.00  0.00           C  
ATOM   1621  O   TYR A 348      50.489  30.279  93.515  1.00  0.00           O  
ATOM   1622  CB  TYR A 348      50.663  27.923  91.727  1.00  0.00           C  
ATOM   1623  CG  TYR A 348      51.191  26.651  91.111  1.00  0.00           C  
ATOM   1624  CD1 TYR A 348      50.339  25.584  90.823  1.00  0.00           C  
ATOM   1625  CD2 TYR A 348      52.542  26.520  90.795  1.00  0.00           C  
ATOM   1626  CE1 TYR A 348      50.822  24.418  90.227  1.00  0.00           C  
ATOM   1627  CE2 TYR A 348      53.036  25.362  90.202  1.00  0.00           C  
ATOM   1628  CZ  TYR A 348      52.174  24.316  89.917  1.00  0.00           C  
ATOM   1629  OH  TYR A 348      52.667  23.185  89.306  1.00  0.00           O  
ATOM   1630  N   GLY A 349      48.716  29.108  94.244  1.00  0.00           N  
ATOM   1631  CA  GLY A 349      48.002  30.303  94.664  1.00  0.00           C  
ATOM   1632  C   GLY A 349      48.703  31.151  95.709  1.00  0.00           C  
ATOM   1633  O   GLY A 349      49.470  30.640  96.523  1.00  0.00           O  
ATOM   1634  N   ASN A 350      48.428  32.453  95.681  1.00  0.00           N  
ATOM   1635  CA  ASN A 350      49.013  33.399  96.625  1.00  0.00           C  
ATOM   1636  C   ASN A 350      48.016  34.499  96.997  1.00  0.00           C  
ATOM   1637  O   ASN A 350      47.937  35.529  96.327  1.00  0.00           O  
ATOM   1638  CB  ASN A 350      50.270  34.025  96.031  1.00  0.00           C  
ATOM   1639  CG  ASN A 350      50.718  35.243  96.800  1.00  0.00           C  
ATOM   1640  OD1 ASN A 350      50.752  35.230  98.028  1.00  0.00           O  
ATOM   1641  ND2 ASN A 350      51.065  36.306  96.085  1.00  0.00           N  
ATOM   1642  N   GLU A 351      47.276  34.274  98.079  1.00  0.00           N  
ATOM   1643  CA  GLU A 351      46.250  35.199  98.559  1.00  0.00           C  
ATOM   1644  C   GLU A 351      46.407  36.692  98.262  1.00  0.00           C  
ATOM   1645  O   GLU A 351      45.411  37.372  98.028  1.00  0.00           O  
ATOM   1646  CB  GLU A 351      46.048  35.009 100.063  1.00  0.00           C  
ATOM   1647  CG  GLU A 351      44.945  35.874 100.685  1.00  0.00           C  
ATOM   1648  CD  GLU A 351      43.557  35.561 100.142  1.00  0.00           C  
ATOM   1649  OE1 GLU A 351      43.221  34.360 100.018  1.00  0.00           O  
ATOM   1650  OE2 GLU A 351      42.799  36.517  99.854  1.00  0.00           O  
ATOM   1651  N   GLU A 352      47.627  37.219  98.271  1.00  0.00           N  
ATOM   1652  CA  GLU A 352      47.788  38.647  98.003  1.00  0.00           C  
ATOM   1653  C   GLU A 352      47.795  38.956  96.514  1.00  0.00           C  
ATOM   1654  O   GLU A 352      47.186  39.932  96.076  1.00  0.00           O  
ATOM   1655  CB  GLU A 352      49.066  39.195  98.647  1.00  0.00           C  
ATOM   1656  CG  GLU A 352      50.359  38.634  98.082  1.00  0.00           C  
ATOM   1657  CD  GLU A 352      51.581  39.413  98.544  1.00  0.00           C  
ATOM   1658  OE1 GLU A 352      51.714  39.647  99.765  1.00  0.00           O  
ATOM   1659  OE2 GLU A 352      52.411  39.786  97.685  1.00  0.00           O  
ATOM   1660  N   ALA A 353      48.489  38.128  95.739  1.00  0.00           N  
ATOM   1661  CA  ALA A 353      48.555  38.312  94.290  1.00  0.00           C  
ATOM   1662  C   ALA A 353      47.141  38.200  93.729  1.00  0.00           C  
ATOM   1663  O   ALA A 353      46.798  38.844  92.735  1.00  0.00           O  
ATOM   1664  CB  ALA A 353      49.447  37.253  93.668  1.00  0.00           C  
ATOM   1665  N   LEU A 354      46.331  37.368  94.381  1.00  0.00           N  
ATOM   1666  CA  LEU A 354      44.947  37.163  93.989  1.00  0.00           C  
ATOM   1667  C   LEU A 354      44.228  38.504  94.018  1.00  0.00           C  
ATOM   1668  O   LEU A 354      43.421  38.806  93.145  1.00  0.00           O  
ATOM   1669  CB  LEU A 354      44.259  36.205  94.960  1.00  0.00           C  
ATOM   1670  CG  LEU A 354      42.764  35.996  94.709  1.00  0.00           C  
ATOM   1671  CD1 LEU A 354      42.578  35.055  93.531  1.00  0.00           C  
ATOM   1672  CD2 LEU A 354      42.106  35.422  95.943  1.00  0.00           C  
ATOM   1673  N   VAL A 355      44.524  39.311  95.028  1.00  0.00           N  
ATOM   1674  CA  VAL A 355      43.893  40.614  95.148  1.00  0.00           C  
ATOM   1675  C   VAL A 355      44.391  41.607  94.102  1.00  0.00           C  
ATOM   1676  O   VAL A 355      43.598  42.371  93.564  1.00  0.00           O  
ATOM   1677  CB  VAL A 355      44.101  41.194  96.554  1.00  0.00           C  
ATOM   1678  CG1 VAL A 355      43.568  42.614  96.616  1.00  0.00           C  
ATOM   1679  CG2 VAL A 355      43.388  40.319  97.573  1.00  0.00           C  
ATOM   1680  N   LYS A 356      45.694  41.602  93.815  1.00  0.00           N  
ATOM   1681  CA  LYS A 356      46.264  42.507  92.808  1.00  0.00           C  
ATOM   1682  C   LYS A 356      45.452  42.427  91.518  1.00  0.00           C  
ATOM   1683  O   LYS A 356      45.020  43.446  90.977  1.00  0.00           O  
ATOM   1684  CB  LYS A 356      47.725  42.147  92.523  1.00  0.00           C  
ATOM   1685  CG  LYS A 356      48.710  42.756  93.504  1.00  0.00           C  
ATOM   1686  CD  LYS A 356      48.677  44.279  93.426  1.00  0.00           C  
ATOM   1687  CE  LYS A 356      49.680  44.920  94.376  1.00  0.00           C  
ATOM   1688  NZ  LYS A 356      49.605  46.407  94.343  1.00  0.00           N  
ATOM   1689  N   ASP A 357      45.275  41.207  91.021  1.00  0.00           N  
ATOM   1690  CA  ASP A 357      44.469  40.946  89.835  1.00  0.00           C  
ATOM   1691  C   ASP A 357      44.078  39.486  89.882  1.00  0.00           C  
ATOM   1692  O   ASP A 357      44.812  38.609  89.421  1.00  0.00           O  
ATOM   1693  CB  ASP A 357      45.209  41.238  88.527  1.00  0.00           C  
ATOM   1694  CG  ASP A 357      44.338  40.951  87.291  1.00  0.00           C  
ATOM   1695  OD1 ASP A 357      43.111  41.219  87.327  1.00  0.00           O  
ATOM   1696  OD2 ASP A 357      44.879  40.464  86.277  1.00  0.00           O  
ATOM   1697  N   PRO A 358      42.903  39.209  90.453  1.00  0.00           N  
ATOM   1698  CA  PRO A 358      42.377  37.853  90.584  1.00  0.00           C  
ATOM   1699  C   PRO A 358      42.578  37.036  89.325  1.00  0.00           C  
ATOM   1700  O   PRO A 358      43.183  35.965  89.354  1.00  0.00           O  
ATOM   1701  CB  PRO A 358      40.901  38.089  90.883  1.00  0.00           C  
ATOM   1702  CG  PRO A 358      40.930  39.353  91.667  1.00  0.00           C  
ATOM   1703  CD  PRO A 358      41.906  40.202  90.887  1.00  0.00           C  
ATOM   1704  N   ILE A 359      42.083  37.573  88.218  1.00  0.00           N  
ATOM   1705  CA  ILE A 359      42.152  36.897  86.936  1.00  0.00           C  
ATOM   1706  C   ILE A 359      43.559  36.578  86.423  1.00  0.00           C  
ATOM   1707  O   ILE A 359      43.832  35.430  86.061  1.00  0.00           O  
ATOM   1708  CB  ILE A 359      41.345  37.690  85.875  1.00  0.00           C  
ATOM   1709  CG1 ILE A 359      39.938  37.966  86.418  1.00  0.00           C  
ATOM   1710  CG2 ILE A 359      41.210  36.880  84.590  1.00  0.00           C  
ATOM   1711  CD1 ILE A 359      39.047  38.704  85.461  1.00  0.00           C  
ATOM   1712  N   HIS A 360      44.458  37.557  86.388  1.00  0.00           N  
ATOM   1713  CA  HIS A 360      45.809  37.269  85.903  1.00  0.00           C  
ATOM   1714  C   HIS A 360      46.425  36.140  86.730  1.00  0.00           C  
ATOM   1715  O   HIS A 360      46.966  35.171  86.186  1.00  0.00           O  
ATOM   1716  CB  HIS A 360      46.710  38.504  85.998  1.00  0.00           C  
ATOM   1717  CG  HIS A 360      48.040  38.333  85.328  1.00  0.00           C  
ATOM   1718  ND1 HIS A 360      48.198  38.390  83.959  1.00  0.00           N  
ATOM   1719  CD2 HIS A 360      49.271  38.083  85.837  1.00  0.00           C  
ATOM   1720  CE1 HIS A 360      49.467  38.183  83.653  1.00  0.00           C  
ATOM   1721  NE2 HIS A 360      50.139  37.993  84.774  1.00  0.00           N  
ATOM   1722  N   HIS A 361      46.329  36.274  88.049  1.00  0.00           N  
ATOM   1723  CA  HIS A 361      46.872  35.284  88.968  1.00  0.00           C  
ATOM   1724  C   HIS A 361      46.184  33.935  88.799  1.00  0.00           C  
ATOM   1725  O   HIS A 361      46.844  32.905  88.647  1.00  0.00           O  
ATOM   1726  CB  HIS A 361      46.713  35.769  90.413  1.00  0.00           C  
ATOM   1727  CG  HIS A 361      47.287  34.834  91.434  1.00  0.00           C  
ATOM   1728  ND1 HIS A 361      48.609  34.439  91.422  1.00  0.00           N  
ATOM   1729  CD2 HIS A 361      46.720  34.221  92.501  1.00  0.00           C  
ATOM   1730  CE1 HIS A 361      48.829  33.623  92.437  1.00  0.00           C  
ATOM   1731  NE2 HIS A 361      47.700  33.474  93.107  1.00  0.00           N  
ATOM   1732  N   LEU A 362      44.856  33.948  88.831  1.00  0.00           N  
ATOM   1733  CA  LEU A 362      44.086  32.723  88.678  1.00  0.00           C  
ATOM   1734  C   LEU A 362      44.437  32.012  87.369  1.00  0.00           C  
ATOM   1735  O   LEU A 362      44.553  30.782  87.332  1.00  0.00           O  
ATOM   1736  CB  LEU A 362      42.586  33.036  88.742  1.00  0.00           C  
ATOM   1737  CG  LEU A 362      42.044  33.402  90.132  1.00  0.00           C  
ATOM   1738  CD1 LEU A 362      40.596  33.860  90.041  1.00  0.00           C  
ATOM   1739  CD2 LEU A 362      42.159  32.194  91.049  1.00  0.00           C  
ATOM   1740  N   PHE A 363      44.615  32.780  86.297  1.00  0.00           N  
ATOM   1741  CA  PHE A 363      44.970  32.180  85.017  1.00  0.00           C  
ATOM   1742  C   PHE A 363      46.347  31.541  85.148  1.00  0.00           C  
ATOM   1743  O   PHE A 363      46.578  30.436  84.658  1.00  0.00           O  
ATOM   1744  CB  PHE A 363      44.984  33.225  83.895  1.00  0.00           C  
ATOM   1745  CG  PHE A 363      45.344  32.656  82.543  1.00  0.00           C  
ATOM   1746  CD1 PHE A 363      44.654  31.555  82.027  1.00  0.00           C  
ATOM   1747  CD2 PHE A 363      46.374  33.211  81.789  1.00  0.00           C  
ATOM   1748  CE1 PHE A 363      44.986  31.012  80.778  1.00  0.00           C  
ATOM   1749  CE2 PHE A 363      46.715  32.678  80.543  1.00  0.00           C  
ATOM   1750  CZ  PHE A 363      46.018  31.574  80.037  1.00  0.00           C  
ATOM   1751  N   ASP A 364      47.264  32.238  85.808  1.00  0.00           N  
ATOM   1752  CA  ASP A 364      48.594  31.690  86.001  1.00  0.00           C  
ATOM   1753  C   ASP A 364      48.430  30.366  86.743  1.00  0.00           C  
ATOM   1754  O   ASP A 364      49.103  29.381  86.437  1.00  0.00           O  
ATOM   1755  CB  ASP A 364      49.458  32.660  86.814  1.00  0.00           C  
ATOM   1756  CG  ASP A 364      50.860  32.126  87.067  1.00  0.00           C  
ATOM   1757  OD1 ASP A 364      51.478  31.591  86.119  1.00  0.00           O  
ATOM   1758  OD2 ASP A 364      51.345  32.252  88.214  1.00  0.00           O  
ATOM   1759  N   VAL A 365      47.520  30.349  87.712  1.00  0.00           N  
ATOM   1760  CA  VAL A 365      47.250  29.147  88.486  1.00  0.00           C  
ATOM   1761  C   VAL A 365      46.761  28.059  87.545  1.00  0.00           C  
ATOM   1762  O   VAL A 365      47.346  26.974  87.473  1.00  0.00           O  
ATOM   1763  CB  VAL A 365      46.166  29.399  89.557  1.00  0.00           C  
ATOM   1764  CG1 VAL A 365      45.779  28.097  90.237  1.00  0.00           C  
ATOM   1765  CG2 VAL A 365      46.679  30.390  90.581  1.00  0.00           C  
ATOM   1766  N   TYR A 366      45.683  28.360  86.827  1.00  0.00           N  
ATOM   1767  CA  TYR A 366      45.094  27.421  85.877  1.00  0.00           C  
ATOM   1768  C   TYR A 366      46.175  26.818  84.983  1.00  0.00           C  
ATOM   1769  O   TYR A 366      46.288  25.598  84.861  1.00  0.00           O  
ATOM   1770  CB  TYR A 366      44.054  28.143  85.017  1.00  0.00           C  
ATOM   1771  CG  TYR A 366      43.377  27.276  83.975  1.00  0.00           C  
ATOM   1772  CD1 TYR A 366      42.353  26.398  84.324  1.00  0.00           C  
ATOM   1773  CD2 TYR A 366      43.756  27.347  82.633  1.00  0.00           C  
ATOM   1774  CE1 TYR A 366      41.720  25.613  83.358  1.00  0.00           C  
ATOM   1775  CE2 TYR A 366      43.132  26.569  81.662  1.00  0.00           C  
ATOM   1776  CZ  TYR A 366      42.116  25.705  82.028  1.00  0.00           C  
ATOM   1777  OH  TYR A 366      41.493  24.943  81.065  1.00  0.00           O  
ATOM   1778  N   VAL A 367      46.974  27.688  84.375  1.00  0.00           N  
ATOM   1779  CA  VAL A 367      48.055  27.284  83.480  1.00  0.00           C  
ATOM   1780  C   VAL A 367      49.013  26.263  84.082  1.00  0.00           C  
ATOM   1781  O   VAL A 367      49.223  25.188  83.518  1.00  0.00           O  
ATOM   1782  CB  VAL A 367      48.879  28.509  83.030  1.00  0.00           C  
ATOM   1783  CG1 VAL A 367      50.026  28.072  82.139  1.00  0.00           C  
ATOM   1784  CG2 VAL A 367      47.986  29.482  82.294  1.00  0.00           C  
ATOM   1785  N   ARG A 368      49.600  26.618  85.222  1.00  0.00           N  
ATOM   1786  CA  ARG A 368      50.552  25.758  85.922  1.00  0.00           C  
ATOM   1787  C   ARG A 368      49.958  24.420  86.338  1.00  0.00           C  
ATOM   1788  O   ARG A 368      50.447  23.356  85.943  1.00  0.00           O  
ATOM   1789  CB  ARG A 368      51.091  26.478  87.161  1.00  0.00           C  
ATOM   1790  CG  ARG A 368      52.004  27.644  86.839  1.00  0.00           C  
ATOM   1791  CD  ARG A 368      52.424  28.386  88.095  1.00  0.00           C  
ATOM   1792  NE  ARG A 368      53.397  29.435  87.801  1.00  0.00           N  
ATOM   1793  CZ  ARG A 368      54.671  29.216  87.490  1.00  0.00           C  
ATOM   1794  NH1 ARG A 368      55.152  27.976  87.435  1.00  0.00           N  
ATOM   1795  NH2 ARG A 368      55.463  30.243  87.219  1.00  0.00           N  
ATOM   1796  N   ILE A 369      48.903  24.480  87.139  1.00  0.00           N  
ATOM   1797  CA  ILE A 369      48.256  23.271  87.613  1.00  0.00           C  
ATOM   1798  C   ILE A 369      47.938  22.344  86.448  1.00  0.00           C  
ATOM   1799  O   ILE A 369      47.957  21.124  86.593  1.00  0.00           O  
ATOM   1800  CB  ILE A 369      46.959  23.603  88.359  1.00  0.00           C  
ATOM   1801  CG1 ILE A 369      46.531  22.398  89.189  1.00  0.00           C  
ATOM   1802  CG2 ILE A 369      45.875  24.000  87.371  1.00  0.00           C  
ATOM   1803  CD1 ILE A 369      47.586  21.971  90.182  1.00  0.00           C  
ATOM   1804  N   ASN A 370      47.647  22.925  85.289  1.00  0.00           N  
ATOM   1805  CA  ASN A 370      47.334  22.125  84.113  1.00  0.00           C  
ATOM   1806  C   ASN A 370      48.589  21.519  83.498  1.00  0.00           C  
ATOM   1807  O   ASN A 370      48.531  20.484  82.831  1.00  0.00           O  
ATOM   1808  CB  ASN A 370      46.574  22.959  83.075  1.00  0.00           C  
ATOM   1809  CG  ASN A 370      45.065  22.760  83.163  1.00  0.00           C  
ATOM   1810  OD1 ASN A 370      44.562  21.648  82.976  1.00  0.00           O  
ATOM   1811  ND2 ASN A 370      44.338  23.834  83.453  1.00  0.00           N  
ATOM   1812  N   LYS A 371      49.730  22.157  83.717  1.00  0.00           N  
ATOM   1813  CA  LYS A 371      50.959  21.609  83.183  1.00  0.00           C  
ATOM   1814  C   LYS A 371      51.266  20.349  83.973  1.00  0.00           C  
ATOM   1815  O   LYS A 371      51.845  19.402  83.443  1.00  0.00           O  
ATOM   1816  CB  LYS A 371      52.113  22.594  83.332  1.00  0.00           C  
ATOM   1817  CG  LYS A 371      52.049  23.794  82.417  1.00  0.00           C  
ATOM   1818  CD  LYS A 371      53.374  24.535  82.453  1.00  0.00           C  
ATOM   1819  CE  LYS A 371      53.368  25.745  81.545  1.00  0.00           C  
ATOM   1820  NZ  LYS A 371      54.704  26.398  81.518  1.00  0.00           N  
ATOM   1821  N   ASP A 372      50.870  20.336  85.243  1.00  0.00           N  
ATOM   1822  CA  ASP A 372      51.125  19.179  86.087  1.00  0.00           C  
ATOM   1823  C   ASP A 372      50.406  17.956  85.551  1.00  0.00           C  
ATOM   1824  O   ASP A 372      51.045  16.945  85.256  1.00  0.00           O  
ATOM   1825  CB  ASP A 372      50.692  19.438  87.533  1.00  0.00           C  
ATOM   1826  CG  ASP A 372      51.460  20.585  88.182  1.00  0.00           C  
ATOM   1827  OD1 ASP A 372      52.672  20.735  87.896  1.00  0.00           O  
ATOM   1828  OD2 ASP A 372      50.852  21.326  88.990  1.00  0.00           O  
ATOM   1829  N   ILE A 373      49.085  18.044  85.415  1.00  0.00           N  
ATOM   1830  CA  ILE A 373      48.302  16.916  84.907  1.00  0.00           C  
ATOM   1831  C   ILE A 373      48.909  16.377  83.611  1.00  0.00           C  
ATOM   1832  O   ILE A 373      48.956  15.166  83.384  1.00  0.00           O  
ATOM   1833  CB  ILE A 373      46.836  17.313  84.626  1.00  0.00           C  
ATOM   1834  CG1 ILE A 373      46.785  18.348  83.500  1.00  0.00           C  
ATOM   1835  CG2 ILE A 373      46.195  17.866  85.888  1.00  0.00           C  
ATOM   1836  CD1 ILE A 373      45.382  18.716  83.043  1.00  0.00           C  
ATOM   1837  N   GLU A 374      49.381  17.288  82.768  1.00  0.00           N  
ATOM   1838  CA  GLU A 374      49.986  16.916  81.499  1.00  0.00           C  
ATOM   1839  C   GLU A 374      51.350  16.261  81.687  1.00  0.00           C  
ATOM   1840  O   GLU A 374      51.585  15.154  81.205  1.00  0.00           O  
ATOM   1841  CB  GLU A 374      50.121  18.149  80.607  1.00  0.00           C  
ATOM   1842  CG  GLU A 374      50.925  17.910  79.346  1.00  0.00           C  
ATOM   1843  CD  GLU A 374      50.921  19.110  78.423  1.00  0.00           C  
ATOM   1844  OE1 GLU A 374      51.133  20.243  78.916  1.00  0.00           O  
ATOM   1845  OE2 GLU A 374      50.713  18.918  77.204  1.00  0.00           O  
ATOM   1846  N   GLU A 375      52.242  16.946  82.397  1.00  0.00           N  
ATOM   1847  CA  GLU A 375      53.589  16.441  82.641  1.00  0.00           C  
ATOM   1848  C   GLU A 375      53.633  15.076  83.322  1.00  0.00           C  
ATOM   1849  O   GLU A 375      54.398  14.199  82.922  1.00  0.00           O  
ATOM   1850  CB  GLU A 375      54.383  17.442  83.485  1.00  0.00           C  
ATOM   1851  CG  GLU A 375      55.787  16.961  83.847  1.00  0.00           C  
ATOM   1852  CD  GLU A 375      56.552  17.956  84.699  1.00  0.00           C  
ATOM   1853  OE1 GLU A 375      56.056  18.308  85.793  1.00  0.00           O  
ATOM   1854  OE2 GLU A 375      57.650  18.382  84.277  1.00  0.00           O  
ATOM   1855  N   GLU A 376      52.817  14.894  84.350  1.00  0.00           N  
ATOM   1856  CA  GLU A 376      52.811  13.632  85.078  1.00  0.00           C  
ATOM   1857  C   GLU A 376      51.846  12.588  84.524  1.00  0.00           C  
ATOM   1858  O   GLU A 376      51.490  11.639  85.222  1.00  0.00           O  
ATOM   1859  CB  GLU A 376      52.490  13.895  86.543  1.00  0.00           C  
ATOM   1860  CG  GLU A 376      51.161  14.558  86.752  1.00  0.00           C  
ATOM   1861  CD  GLU A 376      50.927  14.902  88.194  1.00  0.00           C  
ATOM   1862  OE1 GLU A 376      51.764  15.637  88.761  1.00  0.00           O  
ATOM   1863  OE2 GLU A 376      49.909  14.442  88.758  1.00  0.00           O  
ATOM   1864  N   GLY A 377      51.436  12.771  83.273  1.00  0.00           N  
ATOM   1865  CA  GLY A 377      50.523  11.848  82.614  1.00  0.00           C  
ATOM   1866  C   GLY A 377      49.963  10.663  83.390  1.00  0.00           C  
ATOM   1867  O   GLY A 377      49.056  10.823  84.207  1.00  0.00           O  
ATOM   1868  N   ASP A 378      50.502   9.471  83.135  1.00  0.00           N  
ATOM   1869  CA  ASP A 378      50.031   8.247  83.788  1.00  0.00           C  
ATOM   1870  C   ASP A 378      50.929   7.723  84.906  1.00  0.00           C  
ATOM   1871  O   ASP A 378      50.753   6.592  85.363  1.00  0.00           O  
ATOM   1872  CB  ASP A 378      49.858   7.133  82.749  1.00  0.00           C  
ATOM   1873  CG  ASP A 378      48.906   7.514  81.631  1.00  0.00           C  
ATOM   1874  OD1 ASP A 378      49.215   8.459  80.875  1.00  0.00           O  
ATOM   1875  OD2 ASP A 378      47.845   6.867  81.506  1.00  0.00           O  
ATOM   1876  N   SER A 379      51.880   8.536  85.351  1.00  0.00           N  
ATOM   1877  CA  SER A 379      52.798   8.112  86.401  1.00  0.00           C  
ATOM   1878  C   SER A 379      52.182   8.022  87.798  1.00  0.00           C  
ATOM   1879  O   SER A 379      51.607   6.996  88.162  1.00  0.00           O  
ATOM   1880  CB  SER A 379      54.010   9.037  86.422  1.00  0.00           C  
ATOM   1881  OG  SER A 379      54.682   8.984  85.178  1.00  0.00           O  
ATOM   1882  N   ILE A 380      52.305   9.092  88.576  1.00  0.00           N  
ATOM   1883  CA  ILE A 380      51.783   9.127  89.941  1.00  0.00           C  
ATOM   1884  C   ILE A 380      50.429   8.457  90.111  1.00  0.00           C  
ATOM   1885  O   ILE A 380      49.465   8.802  89.431  1.00  0.00           O  
ATOM   1886  CB  ILE A 380      51.636  10.566  90.465  1.00  0.00           C  
ATOM   1887  CG1 ILE A 380      52.967  11.311  90.361  1.00  0.00           C  
ATOM   1888  CG2 ILE A 380      51.180  10.535  91.911  1.00  0.00           C  
ATOM   1889  CD1 ILE A 380      53.384  11.639  88.949  1.00  0.00           C  
ATOM   1890  N   PRO A 381      50.343   7.485  91.032  1.00  0.00           N  
ATOM   1891  CA  PRO A 381      49.103   6.755  91.309  1.00  0.00           C  
ATOM   1892  C   PRO A 381      48.007   7.706  91.782  1.00  0.00           C  
ATOM   1893  O   PRO A 381      48.213   8.500  92.699  1.00  0.00           O  
ATOM   1894  CB  PRO A 381      49.521   5.769  92.392  1.00  0.00           C  
ATOM   1895  CG  PRO A 381      50.951   5.495  92.047  1.00  0.00           C  
ATOM   1896  CD  PRO A 381      51.474   6.879  91.753  1.00  0.00           C  
ATOM   1897  N   LEU A 382      46.847   7.602  91.143  1.00  0.00           N  
ATOM   1898  CA  LEU A 382      45.681   8.432  91.424  1.00  0.00           C  
ATOM   1899  C   LEU A 382      45.689   9.199  92.746  1.00  0.00           C  
ATOM   1900  O   LEU A 382      45.907  10.410  92.766  1.00  0.00           O  
ATOM   1901  CB  LEU A 382      44.417   7.577  91.337  1.00  0.00           C  
ATOM   1902  CG  LEU A 382      43.214   8.254  90.676  1.00  0.00           C  
ATOM   1903  CD1 LEU A 382      43.610   8.780  89.300  1.00  0.00           C  
ATOM   1904  CD2 LEU A 382      42.070   7.260  90.557  1.00  0.00           C  
ATOM   1905  N   GLU A 385      45.446   8.498  93.847  1.00  0.00           N  
ATOM   1906  CA  GLU A 385      45.411   9.134  95.159  1.00  0.00           C  
ATOM   1907  C   GLU A 385      46.486  10.201  95.341  1.00  0.00           C  
ATOM   1908  O   GLU A 385      46.241  11.243  95.949  1.00  0.00           O  
ATOM   1909  CB  GLU A 385      45.561   8.082  96.258  1.00  0.00           C  
ATOM   1910  CG  GLU A 385      45.471   8.655  97.662  1.00  0.00           C  
ATOM   1911  CD  GLU A 385      45.779   7.628  98.732  1.00  0.00           C  
ATOM   1912  OE1 GLU A 385      45.116   6.567  98.750  1.00  0.00           O  
ATOM   1913  OE2 GLU A 385      46.685   7.883  99.556  1.00  0.00           O  
ATOM   1914  N   GLN A 386      47.672   9.941  94.804  1.00  0.00           N  
ATOM   1915  CA  GLN A 386      48.788  10.871  94.932  1.00  0.00           C  
ATOM   1916  C   GLN A 386      49.009  11.794  93.727  1.00  0.00           C  
ATOM   1917  O   GLN A 386      49.791  12.740  93.807  1.00  0.00           O  
ATOM   1918  CB  GLN A 386      50.071  10.086  95.225  1.00  0.00           C  
ATOM   1919  CG  GLN A 386      51.272  10.949  95.594  1.00  0.00           C  
ATOM   1920  CD  GLN A 386      51.094  11.711  96.905  1.00  0.00           C  
ATOM   1921  OE1 GLN A 386      51.949  12.511  97.288  1.00  0.00           O  
ATOM   1922  NE2 GLN A 386      49.986  11.461  97.597  1.00  0.00           N  
ATOM   1923  N   SER A 387      48.330  11.530  92.614  1.00  0.00           N  
ATOM   1924  CA  SER A 387      48.486  12.365  91.423  1.00  0.00           C  
ATOM   1925  C   SER A 387      47.687  13.656  91.557  1.00  0.00           C  
ATOM   1926  O   SER A 387      46.828  13.783  92.433  1.00  0.00           O  
ATOM   1927  CB  SER A 387      48.020  11.620  90.171  1.00  0.00           C  
ATOM   1928  OG  SER A 387      46.605  11.569  90.105  1.00  0.00           O  
ATOM   1929  N   THR A 388      47.970  14.613  90.681  1.00  0.00           N  
ATOM   1930  CA  THR A 388      47.273  15.887  90.710  1.00  0.00           C  
ATOM   1931  C   THR A 388      45.820  15.696  90.304  1.00  0.00           C  
ATOM   1932  O   THR A 388      44.909  16.151  90.995  1.00  0.00           O  
ATOM   1933  CB  THR A 388      47.921  16.889  89.756  1.00  0.00           C  
ATOM   1934  OG1 THR A 388      49.325  16.953  90.024  1.00  0.00           O  
ATOM   1935  CG2 THR A 388      47.305  18.274  89.942  1.00  0.00           C  
ATOM   1936  N   ASN A 389      45.607  15.019  89.181  1.00  0.00           N  
ATOM   1937  CA  ASN A 389      44.257  14.772  88.699  1.00  0.00           C  
ATOM   1938  C   ASN A 389      43.394  14.189  89.810  1.00  0.00           C  
ATOM   1939  O   ASN A 389      42.374  14.763  90.183  1.00  0.00           O  
ATOM   1940  CB  ASN A 389      44.280  13.810  87.510  1.00  0.00           C  
ATOM   1941  CG  ASN A 389      42.886  13.481  87.001  1.00  0.00           C  
ATOM   1942  OD1 ASN A 389      42.089  12.853  87.700  1.00  0.00           O  
ATOM   1943  ND2 ASN A 389      42.584  13.912  85.782  1.00  0.00           N  
ATOM   1944  N   GLY A 390      43.810  13.045  90.339  1.00  0.00           N  
ATOM   1945  CA  GLY A 390      43.049  12.415  91.403  1.00  0.00           C  
ATOM   1946  C   GLY A 390      42.828  13.351  92.573  1.00  0.00           C  
ATOM   1947  O   GLY A 390      41.761  13.355  93.193  1.00  0.00           O  
ATOM   1948  N   LYS A 391      43.847  14.149  92.871  1.00  0.00           N  
ATOM   1949  CA  LYS A 391      43.782  15.106  93.967  1.00  0.00           C  
ATOM   1950  C   LYS A 391      42.673  16.113  93.669  1.00  0.00           C  
ATOM   1951  O   LYS A 391      42.031  16.638  94.580  1.00  0.00           O  
ATOM   1952  CB  LYS A 391      45.137  15.805  94.118  1.00  0.00           C  
ATOM   1953  CG  LYS A 391      45.375  16.436  95.481  1.00  0.00           C  
ATOM   1954  CD  LYS A 391      46.844  16.318  95.893  1.00  0.00           C  
ATOM   1955  CE  LYS A 391      47.249  14.861  96.117  1.00  0.00           C  
ATOM   1956  NZ  LYS A 391      46.470  14.194  97.212  1.00  0.00           N  
ATOM   1957  N   ALA A 392      42.446  16.364  92.382  1.00  0.00           N  
ATOM   1958  CA  ALA A 392      41.402  17.285  91.951  1.00  0.00           C  
ATOM   1959  C   ALA A 392      40.049  16.607  92.140  1.00  0.00           C  
ATOM   1960  O   ALA A 392      39.123  17.196  92.696  1.00  0.00           O  
ATOM   1961  CB  ALA A 392      41.605  17.663  90.492  1.00  0.00           C  
ATOM   1962  N   ARG A 393      39.943  15.366  91.675  1.00  0.00           N  
ATOM   1963  CA  ARG A 393      38.714  14.598  91.817  1.00  0.00           C  
ATOM   1964  C   ARG A 393      38.366  14.554  93.296  1.00  0.00           C  
ATOM   1965  O   ARG A 393      37.197  14.642  93.685  1.00  0.00           O  
ATOM   1966  CB  ARG A 393      38.921  13.176  91.304  1.00  0.00           C  
ATOM   1967  CG  ARG A 393      39.065  13.080  89.802  1.00  0.00           C  
ATOM   1968  CD  ARG A 393      39.585  11.717  89.380  1.00  0.00           C  
ATOM   1969  NE  ARG A 393      39.242  11.423  87.993  1.00  0.00           N  
ATOM   1970  CZ  ARG A 393      38.016  11.118  87.582  1.00  0.00           C  
ATOM   1971  NH1 ARG A 393      37.019  11.060  88.456  1.00  0.00           N  
ATOM   1972  NH2 ARG A 393      37.784  10.875  86.299  1.00  0.00           N  
ATOM   1973  N   GLU A 394      39.401  14.416  94.118  1.00  0.00           N  
ATOM   1974  CA  GLU A 394      39.227  14.368  95.557  1.00  0.00           C  
ATOM   1975  C   GLU A 394      38.552  15.643  96.050  1.00  0.00           C  
ATOM   1976  O   GLU A 394      37.532  15.592  96.739  1.00  0.00           O  
ATOM   1977  CB  GLU A 394      40.584  14.205  96.253  1.00  0.00           C  
ATOM   1978  CG  GLU A 394      41.201  12.806  96.169  1.00  0.00           C  
ATOM   1979  CD  GLU A 394      42.601  12.744  96.783  1.00  0.00           C  
ATOM   1980  OE1 GLU A 394      42.776  13.229  97.923  1.00  0.00           O  
ATOM   1981  OE2 GLU A 394      43.523  12.206  96.128  1.00  0.00           O  
ATOM   1982  N   TYR A 395      39.120  16.789  95.692  1.00  0.00           N  
ATOM   1983  CA  TYR A 395      38.564  18.062  96.128  1.00  0.00           C  
ATOM   1984  C   TYR A 395      37.071  18.148  95.836  1.00  0.00           C  
ATOM   1985  O   TYR A 395      36.302  18.663  96.647  1.00  0.00           O  
ATOM   1986  CB  TYR A 395      39.285  19.225  95.451  1.00  0.00           C  
ATOM   1987  CG  TYR A 395      39.131  20.523  96.203  1.00  0.00           C  
ATOM   1988  CD1 TYR A 395      37.875  21.097  96.394  1.00  0.00           C  
ATOM   1989  CD2 TYR A 395      40.238  21.162  96.753  1.00  0.00           C  
ATOM   1990  CE1 TYR A 395      37.723  22.273  97.114  1.00  0.00           C  
ATOM   1991  CE2 TYR A 395      40.100  22.339  97.476  1.00  0.00           C  
ATOM   1992  CZ  TYR A 395      38.840  22.889  97.654  1.00  0.00           C  
ATOM   1993  OH  TYR A 395      38.702  24.053  98.375  1.00  0.00           O  
ATOM   1994  N   PHE A 396      36.665  17.647  94.674  1.00  0.00           N  
ATOM   1995  CA  PHE A 396      35.255  17.666  94.300  1.00  0.00           C  
ATOM   1996  C   PHE A 396      34.493  16.730  95.237  1.00  0.00           C  
ATOM   1997  O   PHE A 396      33.357  17.011  95.618  1.00  0.00           O  
ATOM   1998  CB  PHE A 396      35.080  17.249  92.827  1.00  0.00           C  
ATOM   1999  CG  PHE A 396      33.648  17.259  92.353  1.00  0.00           C  
ATOM   2000  CD1 PHE A 396      32.818  18.347  92.617  1.00  0.00           C  
ATOM   2001  CD2 PHE A 396      33.122  16.171  91.666  1.00  0.00           C  
ATOM   2002  CE1 PHE A 396      31.480  18.349  92.206  1.00  0.00           C  
ATOM   2003  CE2 PHE A 396      31.783  16.161  91.248  1.00  0.00           C  
ATOM   2004  CZ  PHE A 396      30.964  17.251  91.522  1.00  0.00           C  
ATOM   2005  N   LYS A 397      35.124  15.620  95.614  1.00  0.00           N  
ATOM   2006  CA  LYS A 397      34.490  14.688  96.535  1.00  0.00           C  
ATOM   2007  C   LYS A 397      34.173  15.465  97.802  1.00  0.00           C  
ATOM   2008  O   LYS A 397      33.028  15.511  98.235  1.00  0.00           O  
ATOM   2009  CB  LYS A 397      35.422  13.525  96.877  1.00  0.00           C  
ATOM   2010  CG  LYS A 397      34.924  12.667  98.042  1.00  0.00           C  
ATOM   2011  CD  LYS A 397      35.891  11.532  98.378  1.00  0.00           C  
ATOM   2012  CE  LYS A 397      35.393  10.708  99.564  1.00  0.00           C  
ATOM   2013  NZ  LYS A 397      36.237   9.501  99.817  1.00  0.00           N  
ATOM   2014  N   ARG A 398      35.195  16.082  98.386  1.00  0.00           N  
ATOM   2015  CA  ARG A 398      35.015  16.870  99.600  1.00  0.00           C  
ATOM   2016  C   ARG A 398      33.810  17.815  99.515  1.00  0.00           C  
ATOM   2017  O   ARG A 398      33.106  18.015 100.504  1.00  0.00           O  
ATOM   2018  CB  ARG A 398      36.280  17.678  99.897  1.00  0.00           C  
ATOM   2019  CG  ARG A 398      37.478  16.846 100.331  1.00  0.00           C  
ATOM   2020  CD  ARG A 398      38.713  17.726 100.467  1.00  0.00           C  
ATOM   2021  NE  ARG A 398      38.468  18.871 101.344  1.00  0.00           N  
ATOM   2022  CZ  ARG A 398      39.306  19.895 101.497  1.00  0.00           C  
ATOM   2023  NH1 ARG A 398      40.453  19.921 100.829  1.00  0.00           N  
ATOM   2024  NH2 ARG A 398      38.996  20.896 102.315  1.00  0.00           N  
ATOM   2025  N   MET A 399      33.574  18.392  98.338  1.00  0.00           N  
ATOM   2026  CA  MET A 399      32.447  19.310  98.137  1.00  0.00           C  
ATOM   2027  C   MET A 399      31.125  18.560  98.061  1.00  0.00           C  
ATOM   2028  O   MET A 399      30.208  18.783  98.854  1.00  0.00           O  
ATOM   2029  CB  MET A 399      32.613  20.095  96.838  1.00  0.00           C  
ATOM   2030  CG  MET A 399      33.852  20.951  96.755  1.00  0.00           C  
ATOM   2031  SD  MET A 399      33.780  21.967  95.274  1.00  0.00           S  
ATOM   2032  CE  MET A 399      34.410  20.831  94.053  1.00  0.00           C  
ATOM   2033  N   GLU A 400      31.037  17.681  97.072  1.00  0.00           N  
ATOM   2034  CA  GLU A 400      29.846  16.878  96.851  1.00  0.00           C  
ATOM   2035  C   GLU A 400      29.595  16.044  98.099  1.00  0.00           C  
ATOM   2036  O   GLU A 400      28.514  15.492  98.285  1.00  0.00           O  
ATOM   2037  CB  GLU A 400      30.061  15.976  95.629  1.00  0.00           C  
ATOM   2038  CG  GLU A 400      28.855  15.152  95.211  1.00  0.00           C  
ATOM   2039  CD  GLU A 400      29.082  14.420  93.897  1.00  0.00           C  
ATOM   2040  OE1 GLU A 400      29.192  15.099  92.855  1.00  0.00           O  
ATOM   2041  OE2 GLU A 400      29.154  13.170  93.907  1.00  0.00           O  
ATOM   2042  N   ASP A 401      30.606  15.975  98.957  1.00  0.00           N  
ATOM   2043  CA  ASP A 401      30.524  15.206 100.190  1.00  0.00           C  
ATOM   2044  C   ASP A 401      29.899  16.043 101.297  1.00  0.00           C  
ATOM   2045  O   ASP A 401      29.018  15.574 102.017  1.00  0.00           O  
ATOM   2046  CB  ASP A 401      31.918  14.757 100.617  1.00  0.00           C  
ATOM   2047  CG  ASP A 401      31.896  13.472 101.403  1.00  0.00           C  
ATOM   2048  OD1 ASP A 401      31.519  12.432 100.820  1.00  0.00           O  
ATOM   2049  OD2 ASP A 401      32.254  13.500 102.599  1.00  0.00           O  
ATOM   2050  N   GLY A 402      30.369  17.281 101.430  1.00  0.00           N  
ATOM   2051  CA  GLY A 402      29.833  18.170 102.443  1.00  0.00           C  
ATOM   2052  C   GLY A 402      30.852  19.104 103.063  1.00  0.00           C  
ATOM   2053  O   GLY A 402      30.484  20.140 103.617  1.00  0.00           O  
ATOM   2054  N   ASP A 403      32.127  18.742 102.958  1.00  0.00           N  
ATOM   2055  CA  ASP A 403      33.225  19.521 103.529  1.00  0.00           C  
ATOM   2056  C   ASP A 403      32.957  21.019 103.592  1.00  0.00           C  
ATOM   2057  O   ASP A 403      33.242  21.745 102.644  1.00  0.00           O  
ATOM   2058  CB  ASP A 403      34.505  19.269 102.734  1.00  0.00           C  
ATOM   2059  CG  ASP A 403      35.727  19.858 103.402  1.00  0.00           C  
ATOM   2060  OD1 ASP A 403      35.703  21.061 103.728  1.00  0.00           O  
ATOM   2061  OD2 ASP A 403      36.713  19.116 103.596  1.00  0.00           O  
ATOM   2062  N   GLU A 404      32.427  21.477 104.724  1.00  0.00           N  
ATOM   2063  CA  GLU A 404      32.104  22.892 104.920  1.00  0.00           C  
ATOM   2064  C   GLU A 404      33.288  23.802 104.633  1.00  0.00           C  
ATOM   2065  O   GLU A 404      33.123  25.009 104.444  1.00  0.00           O  
ATOM   2066  CB  GLU A 404      31.628  23.149 106.356  1.00  0.00           C  
ATOM   2067  CG  GLU A 404      30.345  22.430 106.764  1.00  0.00           C  
ATOM   2068  CD  GLU A 404      30.512  20.923 106.864  1.00  0.00           C  
ATOM   2069  OE1 GLU A 404      31.415  20.470 107.603  1.00  0.00           O  
ATOM   2070  OE2 GLU A 404      29.736  20.194 106.209  1.00  0.00           O  
ATOM   2071  N   GLU A 405      34.482  23.220 104.609  1.00  0.00           N  
ATOM   2072  CA  GLU A 405      35.695  23.985 104.358  1.00  0.00           C  
ATOM   2073  C   GLU A 405      35.827  24.270 102.860  1.00  0.00           C  
ATOM   2074  O   GLU A 405      36.191  25.377 102.454  1.00  0.00           O  
ATOM   2075  CB  GLU A 405      36.910  23.206 104.882  1.00  0.00           C  
ATOM   2076  CG  GLU A 405      37.999  24.067 105.495  1.00  0.00           C  
ATOM   2077  CD  GLU A 405      38.754  24.867 104.459  1.00  0.00           C  
ATOM   2078  OE1 GLU A 405      39.401  24.240 103.594  1.00  0.00           O  
ATOM   2079  OE2 GLU A 405      38.702  26.115 104.507  1.00  0.00           O  
ATOM   2080  N   ALA A 406      35.511  23.272 102.041  1.00  0.00           N  
ATOM   2081  CA  ALA A 406      35.589  23.418 100.592  1.00  0.00           C  
ATOM   2082  C   ALA A 406      34.424  24.262 100.086  1.00  0.00           C  
ATOM   2083  O   ALA A 406      34.611  25.182  99.293  1.00  0.00           O  
ATOM   2084  CB  ALA A 406      35.573  22.047  99.927  1.00  0.00           C  
ATOM   2085  N   LEU A 407      33.221  23.951 100.555  1.00  0.00           N  
ATOM   2086  CA  LEU A 407      32.036  24.686 100.136  1.00  0.00           C  
ATOM   2087  C   LEU A 407      32.126  26.165 100.477  1.00  0.00           C  
ATOM   2088  O   LEU A 407      31.199  26.925 100.209  1.00  0.00           O  
ATOM   2089  CB  LEU A 407      30.774  24.087 100.769  1.00  0.00           C  
ATOM   2090  CG  LEU A 407      30.213  22.806 100.143  1.00  0.00           C  
ATOM   2091  CD1 LEU A 407      29.839  23.065  98.698  1.00  0.00           C  
ATOM   2092  CD2 LEU A 407      31.241  21.695 100.218  1.00  0.00           C  
ATOM   2093  N   LYS A 408      33.236  26.577 101.073  1.00  0.00           N  
ATOM   2094  CA  LYS A 408      33.414  27.980 101.419  1.00  0.00           C  
ATOM   2095  C   LYS A 408      34.316  28.659 100.401  1.00  0.00           C  
ATOM   2096  O   LYS A 408      34.026  29.761  99.931  1.00  0.00           O  
ATOM   2097  CB  LYS A 408      34.014  28.121 102.822  1.00  0.00           C  
ATOM   2098  CG  LYS A 408      33.041  28.693 103.846  1.00  0.00           C  
ATOM   2099  CD  LYS A 408      32.467  30.025 103.367  1.00  0.00           C  
ATOM   2100  CE  LYS A 408      31.378  30.540 104.298  1.00  0.00           C  
ATOM   2101  NZ  LYS A 408      30.751  31.784 103.771  1.00  0.00           N  
ATOM   2102  N   ILE A 418      35.416  27.991 100.070  1.00  0.00           N  
ATOM   2103  CA  ILE A 418      36.366  28.511  99.098  1.00  0.00           C  
ATOM   2104  C   ILE A 418      35.662  28.503  97.744  1.00  0.00           C  
ATOM   2105  O   ILE A 418      35.942  29.330  96.881  1.00  0.00           O  
ATOM   2106  CB  ILE A 418      37.630  27.624  99.041  1.00  0.00           C  
ATOM   2107  CG1 ILE A 418      38.872  28.491  98.853  1.00  0.00           C  
ATOM   2108  CG2 ILE A 418      37.527  26.631  97.893  1.00  0.00           C  
ATOM   2109  CD1 ILE A 418      40.166  27.718  98.982  1.00  0.00           C  
ATOM   2110  N   TRP A 419      34.743  27.554  97.580  1.00  0.00           N  
ATOM   2111  CA  TRP A 419      33.964  27.416  96.355  1.00  0.00           C  
ATOM   2112  C   TRP A 419      32.987  28.583  96.239  1.00  0.00           C  
ATOM   2113  O   TRP A 419      33.041  29.352  95.282  1.00  0.00           O  
ATOM   2114  CB  TRP A 419      33.180  26.100  96.367  1.00  0.00           C  
ATOM   2115  CG  TRP A 419      32.233  25.946  95.204  1.00  0.00           C  
ATOM   2116  CD1 TRP A 419      32.558  25.637  93.915  1.00  0.00           C  
ATOM   2117  CD2 TRP A 419      30.808  26.108  95.229  1.00  0.00           C  
ATOM   2118  NE1 TRP A 419      31.428  25.593  93.135  1.00  0.00           N  
ATOM   2119  CE2 TRP A 419      30.339  25.878  93.915  1.00  0.00           C  
ATOM   2120  CE3 TRP A 419      29.882  26.425  96.233  1.00  0.00           C  
ATOM   2121  CZ2 TRP A 419      28.980  25.954  93.578  1.00  0.00           C  
ATOM   2122  CZ3 TRP A 419      28.527  26.501  95.896  1.00  0.00           C  
ATOM   2123  CH2 TRP A 419      28.093  26.265  94.580  1.00  0.00           C  
ATOM   2124  N   LYS A 420      32.090  28.710  97.212  1.00  0.00           N  
ATOM   2125  CA  LYS A 420      31.120  29.792  97.193  1.00  0.00           C  
ATOM   2126  C   LYS A 420      31.819  31.142  96.995  1.00  0.00           C  
ATOM   2127  O   LYS A 420      31.276  32.040  96.349  1.00  0.00           O  
ATOM   2128  CB  LYS A 420      30.303  29.805  98.493  1.00  0.00           C  
ATOM   2129  CG  LYS A 420      29.331  30.984  98.604  1.00  0.00           C  
ATOM   2130  CD  LYS A 420      28.489  30.954  99.884  1.00  0.00           C  
ATOM   2131  CE  LYS A 420      27.400  29.879  99.843  1.00  0.00           C  
ATOM   2132  NZ  LYS A 420      27.943  28.490  99.799  1.00  0.00           N  
ATOM   2133  N   ARG A 421      33.023  31.285  97.542  1.00  0.00           N  
ATOM   2134  CA  ARG A 421      33.764  32.539  97.401  1.00  0.00           C  
ATOM   2135  C   ARG A 421      34.055  32.780  95.920  1.00  0.00           C  
ATOM   2136  O   ARG A 421      33.837  33.874  95.391  1.00  0.00           O  
ATOM   2137  CB  ARG A 421      35.081  32.476  98.183  1.00  0.00           C  
ATOM   2138  CG  ARG A 421      35.905  33.763  98.146  1.00  0.00           C  
ATOM   2139  CD  ARG A 421      37.327  33.501  98.632  1.00  0.00           C  
ATOM   2140  NE  ARG A 421      38.185  34.685  98.589  1.00  0.00           N  
ATOM   2141  CZ  ARG A 421      39.514  34.646  98.697  1.00  0.00           C  
ATOM   2142  NH1 ARG A 421      40.135  33.481  98.853  1.00  0.00           N  
ATOM   2143  NH2 ARG A 421      40.225  35.768  98.646  1.00  0.00           N  
ATOM   2144  N   PHE A 422      34.550  31.739  95.263  1.00  0.00           N  
ATOM   2145  CA  PHE A 422      34.867  31.801  93.847  1.00  0.00           C  
ATOM   2146  C   PHE A 422      33.575  32.047  93.072  1.00  0.00           C  
ATOM   2147  O   PHE A 422      33.479  32.990  92.293  1.00  0.00           O  
ATOM   2148  CB  PHE A 422      35.496  30.482  93.408  1.00  0.00           C  
ATOM   2149  CG  PHE A 422      35.964  30.479  91.991  1.00  0.00           C  
ATOM   2150  CD1 PHE A 422      37.112  31.165  91.628  1.00  0.00           C  
ATOM   2151  CD2 PHE A 422      35.247  29.801  91.013  1.00  0.00           C  
ATOM   2152  CE1 PHE A 422      37.542  31.177  90.310  1.00  0.00           C  
ATOM   2153  CE2 PHE A 422      35.667  29.806  89.694  1.00  0.00           C  
ATOM   2154  CZ  PHE A 422      36.816  30.495  89.340  1.00  0.00           C  
ATOM   2155  N   ARG A 423      32.588  31.191  93.310  1.00  0.00           N  
ATOM   2156  CA  ARG A 423      31.273  31.266  92.673  1.00  0.00           C  
ATOM   2157  C   ARG A 423      30.693  32.682  92.615  1.00  0.00           C  
ATOM   2158  O   ARG A 423      30.262  33.137  91.556  1.00  0.00           O  
ATOM   2159  CB  ARG A 423      30.306  30.354  93.427  1.00  0.00           C  
ATOM   2160  CG  ARG A 423      28.897  30.283  92.878  1.00  0.00           C  
ATOM   2161  CD  ARG A 423      28.850  29.481  91.604  1.00  0.00           C  
ATOM   2162  NE  ARG A 423      27.503  29.011  91.271  1.00  0.00           N  
ATOM   2163  CZ  ARG A 423      26.394  29.747  91.342  1.00  0.00           C  
ATOM   2164  NH1 ARG A 423      26.445  31.009  91.753  1.00  0.00           N  
ATOM   2165  NH2 ARG A 423      25.231  29.225  90.974  1.00  0.00           N  
ATOM   2166  N   GLU A 424      30.666  33.366  93.756  1.00  0.00           N  
ATOM   2167  CA  GLU A 424      30.137  34.728  93.827  1.00  0.00           C  
ATOM   2168  C   GLU A 424      30.967  35.682  92.982  1.00  0.00           C  
ATOM   2169  O   GLU A 424      30.428  36.471  92.202  1.00  0.00           O  
ATOM   2170  CB  GLU A 424      30.143  35.227  95.267  1.00  0.00           C  
ATOM   2171  CG  GLU A 424      29.109  34.602  96.165  1.00  0.00           C  
ATOM   2172  CD  GLU A 424      29.338  34.980  97.609  1.00  0.00           C  
ATOM   2173  OE1 GLU A 424      29.520  36.189  97.878  1.00  0.00           O  
ATOM   2174  OE2 GLU A 424      29.340  34.075  98.471  1.00  0.00           O  
ATOM   2175  N   PHE A 425      32.283  35.610  93.164  1.00  0.00           N  
ATOM   2176  CA  PHE A 425      33.227  36.446  92.435  1.00  0.00           C  
ATOM   2177  C   PHE A 425      33.105  36.268  90.930  1.00  0.00           C  
ATOM   2178  O   PHE A 425      32.945  37.244  90.196  1.00  0.00           O  
ATOM   2179  CB  PHE A 425      34.655  36.109  92.855  1.00  0.00           C  
ATOM   2180  CG  PHE A 425      35.704  36.655  91.929  1.00  0.00           C  
ATOM   2181  CD1 PHE A 425      35.958  38.023  91.868  1.00  0.00           C  
ATOM   2182  CD2 PHE A 425      36.432  35.798  91.104  1.00  0.00           C  
ATOM   2183  CE1 PHE A 425      36.927  38.533  90.996  1.00  0.00           C  
ATOM   2184  CE2 PHE A 425      37.399  36.294  90.231  1.00  0.00           C  
ATOM   2185  CZ  PHE A 425      37.648  37.666  90.176  1.00  0.00           C  
ATOM   2186  N   SER A 426      33.196  35.024  90.470  1.00  0.00           N  
ATOM   2187  CA  SER A 426      33.098  34.755  89.042  1.00  0.00           C  
ATOM   2188  C   SER A 426      31.806  35.336  88.462  1.00  0.00           C  
ATOM   2189  O   SER A 426      31.834  36.024  87.438  1.00  0.00           O  
ATOM   2190  CB  SER A 426      33.180  33.248  88.764  1.00  0.00           C  
ATOM   2191  OG  SER A 426      32.044  32.563  89.252  1.00  0.00           O  
ATOM   2192  N   ILE A 427      30.677  35.083  89.115  1.00  0.00           N  
ATOM   2193  CA  ILE A 427      29.419  35.616  88.614  1.00  0.00           C  
ATOM   2194  C   ILE A 427      29.476  37.138  88.481  1.00  0.00           C  
ATOM   2195  O   ILE A 427      28.898  37.707  87.553  1.00  0.00           O  
ATOM   2196  CB  ILE A 427      28.234  35.225  89.516  1.00  0.00           C  
ATOM   2197  CG1 ILE A 427      27.991  33.723  89.404  1.00  0.00           C  
ATOM   2198  CG2 ILE A 427      26.978  35.999  89.107  1.00  0.00           C  
ATOM   2199  CD1 ILE A 427      26.669  33.271  89.964  1.00  0.00           C  
ATOM   2200  N   GLU A 429      30.175  37.797  89.399  1.00  0.00           N  
ATOM   2201  CA  GLU A 429      30.286  39.248  89.338  1.00  0.00           C  
ATOM   2202  C   GLU A 429      31.102  39.649  88.114  1.00  0.00           C  
ATOM   2203  O   GLU A 429      30.714  40.551  87.366  1.00  0.00           O  
ATOM   2204  CB  GLU A 429      30.924  39.792  90.622  1.00  0.00           C  
ATOM   2205  CG  GLU A 429      29.966  39.817  91.811  1.00  0.00           C  
ATOM   2206  CD  GLU A 429      30.628  40.265  93.106  1.00  0.00           C  
ATOM   2207  OE1 GLU A 429      31.412  39.478  93.689  1.00  0.00           O  
ATOM   2208  OE2 GLU A 429      30.363  41.409  93.540  1.00  0.00           O  
ATOM   2209  N   LYS A 431      32.223  38.964  87.909  1.00  0.00           N  
ATOM   2210  CA  LYS A 431      33.090  39.229  86.768  1.00  0.00           C  
ATOM   2211  C   LYS A 431      32.330  39.008  85.466  1.00  0.00           C  
ATOM   2212  O   LYS A 431      32.514  39.747  84.495  1.00  0.00           O  
ATOM   2213  CB  LYS A 431      34.303  38.301  86.798  1.00  0.00           C  
ATOM   2214  CG  LYS A 431      35.344  38.635  87.852  1.00  0.00           C  
ATOM   2215  CD  LYS A 431      36.467  39.489  87.278  1.00  0.00           C  
ATOM   2216  CE  LYS A 431      36.010  40.902  86.977  1.00  0.00           C  
ATOM   2217  NZ  LYS A 431      35.555  41.585  88.222  1.00  0.00           N  
ATOM   2218  N   TYR A 432      31.486  37.976  85.454  1.00  0.00           N  
ATOM   2219  CA  TYR A 432      30.681  37.639  84.282  1.00  0.00           C  
ATOM   2220  C   TYR A 432      29.606  38.685  83.986  1.00  0.00           C  
ATOM   2221  O   TYR A 432      29.423  39.087  82.834  1.00  0.00           O  
ATOM   2222  CB  TYR A 432      30.026  36.265  84.468  1.00  0.00           C  
ATOM   2223  CG  TYR A 432      30.905  35.103  84.062  1.00  0.00           C  
ATOM   2224  CD1 TYR A 432      31.271  34.917  82.731  1.00  0.00           C  
ATOM   2225  CD2 TYR A 432      31.393  34.206  85.008  1.00  0.00           C  
ATOM   2226  CE1 TYR A 432      32.101  33.872  82.353  1.00  0.00           C  
ATOM   2227  CE2 TYR A 432      32.223  33.156  84.642  1.00  0.00           C  
ATOM   2228  CZ  TYR A 432      32.574  32.997  83.312  1.00  0.00           C  
ATOM   2229  OH  TYR A 432      33.406  31.965  82.940  1.00  0.00           O  
ATOM   2230  N   ILE A 433      28.899  39.123  85.026  1.00  0.00           N  
ATOM   2231  CA  ILE A 433      27.846  40.114  84.867  1.00  0.00           C  
ATOM   2232  C   ILE A 433      28.330  41.335  84.085  1.00  0.00           C  
ATOM   2233  O   ILE A 433      27.592  41.897  83.273  1.00  0.00           O  
ATOM   2234  CB  ILE A 433      27.289  40.554  86.239  1.00  0.00           C  
ATOM   2235  CG1 ILE A 433      26.524  39.388  86.865  1.00  0.00           C  
ATOM   2236  CG2 ILE A 433      26.383  41.768  86.084  1.00  0.00           C  
ATOM   2237  CD1 ILE A 433      25.418  39.788  87.815  1.00  0.00           C  
ATOM   2238  N   ASP A 434      29.571  41.743  84.319  1.00  0.00           N  
ATOM   2239  CA  ASP A 434      30.113  42.884  83.601  1.00  0.00           C  
ATOM   2240  C   ASP A 434      30.336  42.546  82.130  1.00  0.00           C  
ATOM   2241  O   ASP A 434      29.924  43.299  81.246  1.00  0.00           O  
ATOM   2242  CB  ASP A 434      31.438  43.332  84.215  1.00  0.00           C  
ATOM   2243  CG  ASP A 434      31.287  43.808  85.642  1.00  0.00           C  
ATOM   2244  OD1 ASP A 434      30.275  44.484  85.938  1.00  0.00           O  
ATOM   2245  OD2 ASP A 434      32.188  43.518  86.462  1.00  0.00           O  
ATOM   2246  N   THR A 435      30.985  41.411  81.875  1.00  0.00           N  
ATOM   2247  CA  THR A 435      31.284  40.983  80.512  1.00  0.00           C  
ATOM   2248  C   THR A 435      30.033  40.860  79.660  1.00  0.00           C  
ATOM   2249  O   THR A 435      29.979  41.386  78.549  1.00  0.00           O  
ATOM   2250  CB  THR A 435      32.022  39.635  80.495  1.00  0.00           C  
ATOM   2251  OG1 THR A 435      33.220  39.732  81.276  1.00  0.00           O  
ATOM   2252  CG2 THR A 435      32.393  39.250  79.066  1.00  0.00           C  
ATOM   2253  N   TYR A 436      29.027  40.165  80.177  1.00  0.00           N  
ATOM   2254  CA  TYR A 436      27.786  39.991  79.433  1.00  0.00           C  
ATOM   2255  C   TYR A 436      27.142  41.346  79.180  1.00  0.00           C  
ATOM   2256  O   TYR A 436      26.580  41.590  78.114  1.00  0.00           O  
ATOM   2257  CB  TYR A 436      26.819  39.076  80.198  1.00  0.00           C  
ATOM   2258  CG  TYR A 436      27.288  37.643  80.283  1.00  0.00           C  
ATOM   2259  CD1 TYR A 436      27.586  36.920  79.124  1.00  0.00           C  
ATOM   2260  CD2 TYR A 436      27.464  37.014  81.513  1.00  0.00           C  
ATOM   2261  CE1 TYR A 436      28.052  35.607  79.184  1.00  0.00           C  
ATOM   2262  CE2 TYR A 436      27.929  35.697  81.585  1.00  0.00           C  
ATOM   2263  CZ  TYR A 436      28.222  35.004  80.413  1.00  0.00           C  
ATOM   2264  OH  TYR A 436      28.701  33.719  80.470  1.00  0.00           O  
ATOM   2265  N   ALA A 437      27.231  42.228  80.163  1.00  0.00           N  
ATOM   2266  CA  ALA A 437      26.658  43.557  80.024  1.00  0.00           C  
ATOM   2267  C   ALA A 437      27.400  44.311  78.928  1.00  0.00           C  
ATOM   2268  O   ALA A 437      26.793  45.044  78.153  1.00  0.00           O  
ATOM   2269  CB  ALA A 437      26.755  44.314  81.338  1.00  0.00           C  
ATOM   2270  N   ARG A 438      28.713  44.124  78.862  1.00  0.00           N  
ATOM   2271  CA  ARG A 438      29.514  44.800  77.850  1.00  0.00           C  
ATOM   2272  C   ARG A 438      29.068  44.324  76.474  1.00  0.00           C  
ATOM   2273  O   ARG A 438      29.423  44.914  75.458  1.00  0.00           O  
ATOM   2274  CB  ARG A 438      30.999  44.497  78.054  1.00  0.00           C  
ATOM   2275  CG  ARG A 438      31.929  45.471  77.361  1.00  0.00           C  
ATOM   2276  CD  ARG A 438      33.381  45.095  77.598  1.00  0.00           C  
ATOM   2277  NE  ARG A 438      34.314  45.875  76.788  1.00  0.00           N  
ATOM   2278  CZ  ARG A 438      35.627  45.667  76.774  1.00  0.00           C  
ATOM   2279  NH1 ARG A 438      36.158  44.708  77.524  1.00  0.00           N  
ATOM   2280  NH2 ARG A 438      36.412  46.407  76.007  1.00  0.00           N  
ATOM   2281  N   LEU A 439      28.281  43.252  76.454  1.00  0.00           N  
ATOM   2282  CA  LEU A 439      27.761  42.685  75.213  1.00  0.00           C  
ATOM   2283  C   LEU A 439      26.245  42.790  75.219  1.00  0.00           C  
ATOM   2284  O   LEU A 439      25.541  41.976  74.609  1.00  0.00           O  
ATOM   2285  CB  LEU A 439      28.184  41.225  75.080  1.00  0.00           C  
ATOM   2286  CG  LEU A 439      29.698  41.055  75.129  1.00  0.00           C  
ATOM   2287  CD1 LEU A 439      30.071  39.585  75.023  1.00  0.00           C  
ATOM   2288  CD2 LEU A 439      30.313  41.861  73.999  1.00  0.00           C  
ATOM   2289  N   ASN A 444      25.761  43.806  75.927  1.00  0.00           N  
ATOM   2290  CA  ASN A 444      24.338  44.091  76.044  1.00  0.00           C  
ATOM   2291  C   ASN A 444      23.492  42.907  76.441  1.00  0.00           C  
ATOM   2292  O   ASN A 444      22.393  42.738  75.931  1.00  0.00           O  
ATOM   2293  CB  ASN A 444      23.803  44.674  74.736  1.00  0.00           C  
ATOM   2294  CG  ASN A 444      24.194  46.119  74.548  1.00  0.00           C  
ATOM   2295  OD1 ASN A 444      23.949  46.946  75.419  1.00  0.00           O  
ATOM   2296  ND2 ASN A 444      24.799  46.435  73.411  1.00  0.00           N  
ATOM   2297  N   ILE A 445      23.998  42.089  77.354  1.00  0.00           N  
ATOM   2298  CA  ILE A 445      23.247  40.927  77.809  1.00  0.00           C  
ATOM   2299  C   ILE A 445      23.073  40.952  79.316  1.00  0.00           C  
ATOM   2300  O   ILE A 445      24.033  41.216  80.049  1.00  0.00           O  
ATOM   2301  CB  ILE A 445      23.955  39.613  77.446  1.00  0.00           C  
ATOM   2302  CG1 ILE A 445      24.064  39.477  75.925  1.00  0.00           C  
ATOM   2303  CG2 ILE A 445      23.193  38.436  78.046  1.00  0.00           C  
ATOM   2304  CD1 ILE A 445      24.837  38.244  75.476  1.00  0.00           C  
ATOM   2305  N   LYS A 460      21.847  40.699  79.770  1.00  0.00           N  
ATOM   2306  CA  LYS A 460      21.547  40.636  81.198  1.00  0.00           C  
ATOM   2307  C   LYS A 460      20.761  39.366  81.483  1.00  0.00           C  
ATOM   2308  O   LYS A 460      19.594  39.245  81.107  1.00  0.00           O  
ATOM   2309  CB  LYS A 460      20.724  41.829  81.653  1.00  0.00           C  
ATOM   2310  CG  LYS A 460      20.313  41.734  83.109  1.00  0.00           C  
ATOM   2311  CD  LYS A 460      19.469  42.924  83.530  1.00  0.00           C  
ATOM   2312  CE  LYS A 460      19.148  42.869  85.023  1.00  0.00           C  
ATOM   2313  NZ  LYS A 460      18.246  43.984  85.452  1.00  0.00           N  
ATOM   2314  N   TYR A 461      21.397  38.410  82.145  1.00  0.00           N  
ATOM   2315  CA  TYR A 461      20.714  37.164  82.454  1.00  0.00           C  
ATOM   2316  C   TYR A 461      19.674  37.364  83.539  1.00  0.00           C  
ATOM   2317  O   TYR A 461      19.833  38.214  84.421  1.00  0.00           O  
ATOM   2318  CB  TYR A 461      21.715  36.101  82.903  1.00  0.00           C  
ATOM   2319  CG  TYR A 461      22.599  35.591  81.797  1.00  0.00           C  
ATOM   2320  CD1 TYR A 461      22.104  34.712  80.828  1.00  0.00           C  
ATOM   2321  CD2 TYR A 461      23.929  35.992  81.707  1.00  0.00           C  
ATOM   2322  CE1 TYR A 461      22.921  34.241  79.795  1.00  0.00           C  
ATOM   2323  CE2 TYR A 461      24.752  35.532  80.680  1.00  0.00           C  
ATOM   2324  CZ  TYR A 461      24.245  34.658  79.733  1.00  0.00           C  
ATOM   2325  OH  TYR A 461      25.072  34.196  78.741  1.00  0.00           O  
ATOM   2326  N   ASP A 463      18.603  36.580  83.451  1.00  0.00           N  
ATOM   2327  CA  ASP A 463      17.528  36.607  84.434  1.00  0.00           C  
ATOM   2328  C   ASP A 463      17.940  35.750  85.629  1.00  0.00           C  
ATOM   2329  O   ASP A 463      17.731  36.124  86.776  1.00  0.00           O  
ATOM   2330  CB  ASP A 463      16.245  36.049  83.831  1.00  0.00           C  
ATOM   2331  CG  ASP A 463      15.695  36.926  82.744  1.00  0.00           C  
ATOM   2332  OD1 ASP A 463      15.659  38.152  82.964  1.00  0.00           O  
ATOM   2333  OD2 ASP A 463      15.292  36.398  81.682  1.00  0.00           O  
ATOM   2334  N   VAL A 473      18.535  34.598  85.347  1.00  0.00           N  
ATOM   2335  CA  VAL A 473      18.981  33.703  86.396  1.00  0.00           C  
ATOM   2336  C   VAL A 473      20.298  33.020  86.037  1.00  0.00           C  
ATOM   2337  O   VAL A 473      20.461  32.510  84.923  1.00  0.00           O  
ATOM   2338  CB  VAL A 473      17.911  32.608  86.700  1.00  0.00           C  
ATOM   2339  CG1 VAL A 473      17.449  31.945  85.421  1.00  0.00           C  
ATOM   2340  CG2 VAL A 473      18.495  31.558  87.633  1.00  0.00           C  
ATOM   2341  N   TYR A 474      21.239  33.030  86.979  1.00  0.00           N  
ATOM   2342  CA  TYR A 474      22.520  32.369  86.771  1.00  0.00           C  
ATOM   2343  C   TYR A 474      22.452  30.991  87.424  1.00  0.00           C  
ATOM   2344  O   TYR A 474      22.932  30.810  88.536  1.00  0.00           O  
ATOM   2345  CB  TYR A 474      23.674  33.158  87.405  1.00  0.00           C  
ATOM   2346  CG  TYR A 474      24.177  34.334  86.601  1.00  0.00           C  
ATOM   2347  CD1 TYR A 474      23.508  35.556  86.620  1.00  0.00           C  
ATOM   2348  CD2 TYR A 474      25.333  34.226  85.824  1.00  0.00           C  
ATOM   2349  CE1 TYR A 474      23.976  36.646  85.886  1.00  0.00           C  
ATOM   2350  CE2 TYR A 474      25.809  35.308  85.083  1.00  0.00           C  
ATOM   2351  CZ  TYR A 474      25.124  36.513  85.121  1.00  0.00           C  
ATOM   2352  OH  TYR A 474      25.579  37.583  84.386  1.00  0.00           O  
ATOM   2353  N   SER A 475      21.849  30.024  86.742  1.00  0.00           N  
ATOM   2354  CA  SER A 475      21.741  28.672  87.283  1.00  0.00           C  
ATOM   2355  C   SER A 475      23.103  27.972  87.201  1.00  0.00           C  
ATOM   2356  O   SER A 475      24.145  28.631  87.147  1.00  0.00           O  
ATOM   2357  CB  SER A 475      20.682  27.880  86.507  1.00  0.00           C  
ATOM   2358  OG  SER A 475      20.424  26.621  87.105  1.00  0.00           O  
ATOM   2359  N   GLY A 476      23.097  26.642  87.195  1.00  0.00           N  
ATOM   2360  CA  GLY A 476      24.349  25.910  87.124  1.00  0.00           C  
ATOM   2361  C   GLY A 476      24.247  24.461  87.567  1.00  0.00           C  
ATOM   2362  O   GLY A 476      23.371  24.105  88.352  1.00  0.00           O  
ATOM   2363  N   GLU A 477      25.149  23.623  87.065  1.00  0.00           N  
ATOM   2364  CA  GLU A 477      25.158  22.205  87.405  1.00  0.00           C  
ATOM   2365  C   GLU A 477      24.894  22.006  88.890  1.00  0.00           C  
ATOM   2366  O   GLU A 477      24.273  21.030  89.291  1.00  0.00           O  
ATOM   2367  CB  GLU A 477      26.510  21.586  87.049  1.00  0.00           C  
ATOM   2368  CG  GLU A 477      26.955  21.841  85.621  1.00  0.00           C  
ATOM   2369  CD  GLU A 477      28.332  21.269  85.324  1.00  0.00           C  
ATOM   2370  OE1 GLU A 477      29.292  21.605  86.058  1.00  0.00           O  
ATOM   2371  OE2 GLU A 477      28.454  20.489  84.352  1.00  0.00           O  
ATOM   2372  N   SER A 478      25.369  22.938  89.706  1.00  0.00           N  
ATOM   2373  CA  SER A 478      25.187  22.842  91.143  1.00  0.00           C  
ATOM   2374  C   SER A 478      23.718  22.969  91.518  1.00  0.00           C  
ATOM   2375  O   SER A 478      23.207  22.204  92.333  1.00  0.00           O  
ATOM   2376  CB  SER A 478      25.986  23.937  91.854  1.00  0.00           C  
ATOM   2377  OG  SER A 478      25.392  25.211  91.669  1.00  0.00           O  
ATOM   2378  N   GLN A 479      23.041  23.934  90.911  1.00  0.00           N  
ATOM   2379  CA  GLN A 479      21.635  24.188  91.193  1.00  0.00           C  
ATOM   2380  C   GLN A 479      20.692  22.995  91.026  1.00  0.00           C  
ATOM   2381  O   GLN A 479      19.528  23.074  91.413  1.00  0.00           O  
ATOM   2382  CB  GLN A 479      21.144  25.356  90.338  1.00  0.00           C  
ATOM   2383  CG  GLN A 479      21.931  26.632  90.559  1.00  0.00           C  
ATOM   2384  CD  GLN A 479      21.904  27.073  92.003  1.00  0.00           C  
ATOM   2385  OE1 GLN A 479      20.881  27.534  92.504  1.00  0.00           O  
ATOM   2386  NE2 GLN A 479      23.030  26.920  92.687  1.00  0.00           N  
ATOM   2387  N   VAL A 482      21.166  21.899  90.444  1.00  0.00           N  
ATOM   2388  CA  VAL A 482      20.301  20.733  90.291  1.00  0.00           C  
ATOM   2389  C   VAL A 482      20.677  19.691  91.347  1.00  0.00           C  
ATOM   2390  O   VAL A 482      21.745  19.064  91.297  1.00  0.00           O  
ATOM   2391  CB  VAL A 482      20.354  20.156  88.831  1.00  0.00           C  
ATOM   2392  CG1 VAL A 482      21.689  20.443  88.204  1.00  0.00           C  
ATOM   2393  CG2 VAL A 482      20.075  18.663  88.828  1.00  0.00           C  
ATOM   2394  N   SER A 483      19.777  19.548  92.319  1.00  0.00           N  
ATOM   2395  CA  SER A 483      19.931  18.642  93.458  1.00  0.00           C  
ATOM   2396  C   SER A 483      19.997  17.151  93.127  1.00  0.00           C  
ATOM   2397  O   SER A 483      19.688  16.736  92.006  1.00  0.00           O  
ATOM   2398  CB  SER A 483      18.782  18.879  94.441  1.00  0.00           C  
ATOM   2399  OG  SER A 483      17.527  18.605  93.834  1.00  0.00           O  
ATOM   2400  N   LYS A 489      20.403  16.353  94.118  1.00  0.00           N  
ATOM   2401  CA  LYS A 489      20.483  14.902  93.957  1.00  0.00           C  
ATOM   2402  C   LYS A 489      19.052  14.384  94.045  1.00  0.00           C  
ATOM   2403  O   LYS A 489      18.746  13.259  93.647  1.00  0.00           O  
ATOM   2404  CB  LYS A 489      21.335  14.265  95.064  1.00  0.00           C  
ATOM   2405  CG  LYS A 489      20.751  14.397  96.458  1.00  0.00           C  
ATOM   2406  CD  LYS A 489      21.440  13.481  97.467  1.00  0.00           C  
ATOM   2407  CE  LYS A 489      20.732  13.539  98.822  1.00  0.00           C  
ATOM   2408  NZ  LYS A 489      21.357  12.663  99.850  1.00  0.00           N  
ATOM   2409  N   GLU A 490      18.177  15.226  94.581  1.00  0.00           N  
ATOM   2410  CA  GLU A 490      16.774  14.884  94.708  1.00  0.00           C  
ATOM   2411  C   GLU A 490      16.232  14.814  93.286  1.00  0.00           C  
ATOM   2412  O   GLU A 490      15.758  13.769  92.828  1.00  0.00           O  
ATOM   2413  CB  GLU A 490      16.029  15.969  95.501  1.00  0.00           C  
ATOM   2414  CG  GLU A 490      16.462  16.139  96.973  1.00  0.00           C  
ATOM   2415  CD  GLU A 490      17.758  16.928  97.159  1.00  0.00           C  
ATOM   2416  OE1 GLU A 490      18.817  16.484  96.669  1.00  0.00           O  
ATOM   2417  OE2 GLU A 490      17.721  17.998  97.804  1.00  0.00           O  
ATOM   2418  N   SER A 494      16.336  15.946  92.591  1.00  0.00           N  
ATOM   2419  CA  SER A 494      15.872  16.079  91.215  1.00  0.00           C  
ATOM   2420  C   SER A 494      16.574  15.073  90.318  1.00  0.00           C  
ATOM   2421  O   SER A 494      15.965  14.506  89.413  1.00  0.00           O  
ATOM   2422  CB  SER A 494      16.149  17.495  90.703  1.00  0.00           C  
ATOM   2423  OG  SER A 494      15.578  18.475  91.556  1.00  0.00           O  
ATOM   2424  N   MET A 495      17.858  14.855  90.575  1.00  0.00           N  
ATOM   2425  CA  MET A 495      18.634  13.918  89.779  1.00  0.00           C  
ATOM   2426  C   MET A 495      18.159  12.487  89.961  1.00  0.00           C  
ATOM   2427  O   MET A 495      17.893  11.786  88.984  1.00  0.00           O  
ATOM   2428  CB  MET A 495      20.114  14.015  90.134  1.00  0.00           C  
ATOM   2429  CG  MET A 495      20.748  15.318  89.725  1.00  0.00           C  
ATOM   2430  SD  MET A 495      22.502  15.335  90.056  1.00  0.00           S  
ATOM   2431  CE  MET A 495      23.078  14.390  88.674  1.00  0.00           C  
ATOM   2432  N   LEU A 496      18.056  12.053  91.213  1.00  0.00           N  
ATOM   2433  CA  LEU A 496      17.616  10.693  91.496  1.00  0.00           C  
ATOM   2434  C   LEU A 496      16.158  10.480  91.101  1.00  0.00           C  
ATOM   2435  O   LEU A 496      15.796   9.411  90.598  1.00  0.00           O  
ATOM   2436  CB  LEU A 496      17.835  10.353  92.977  1.00  0.00           C  
ATOM   2437  CG  LEU A 496      19.245   9.859  93.332  1.00  0.00           C  
ATOM   2438  CD1 LEU A 496      20.278  10.905  92.950  1.00  0.00           C  
ATOM   2439  CD2 LEU A 496      19.324   9.549  94.810  1.00  0.00           C  
ATOM   2440  N   LYS A 498      15.321  11.490  91.316  1.00  0.00           N  
ATOM   2441  CA  LYS A 498      13.922  11.363  90.939  1.00  0.00           C  
ATOM   2442  C   LYS A 498      13.874  11.023  89.458  1.00  0.00           C  
ATOM   2443  O   LYS A 498      12.973  10.324  88.999  1.00  0.00           O  
ATOM   2444  CB  LYS A 498      13.165  12.666  91.174  1.00  0.00           C  
ATOM   2445  CG  LYS A 498      11.749  12.617  90.633  1.00  0.00           C  
ATOM   2446  CD  LYS A 498      11.107  13.982  90.623  1.00  0.00           C  
ATOM   2447  CE  LYS A 498       9.806  13.945  89.855  1.00  0.00           C  
ATOM   2448  NZ  LYS A 498       9.301  15.314  89.593  1.00  0.00           N  
ATOM   2449  N   ALA A 499      14.854  11.530  88.717  1.00  0.00           N  
ATOM   2450  CA  ALA A 499      14.945  11.281  87.285  1.00  0.00           C  
ATOM   2451  C   ALA A 499      15.387   9.846  87.053  1.00  0.00           C  
ATOM   2452  O   ALA A 499      14.843   9.153  86.195  1.00  0.00           O  
ATOM   2453  CB  ALA A 499      15.933  12.241  86.648  1.00  0.00           C  
ATOM   2454  N   ILE A 500      16.381   9.405  87.819  1.00  0.00           N  
ATOM   2455  CA  ILE A 500      16.878   8.042  87.696  1.00  0.00           C  
ATOM   2456  C   ILE A 500      15.700   7.081  87.788  1.00  0.00           C  
ATOM   2457  O   ILE A 500      15.529   6.209  86.937  1.00  0.00           O  
ATOM   2458  CB  ILE A 500      17.876   7.692  88.821  1.00  0.00           C  
ATOM   2459  CG1 ILE A 500      19.175   8.478  88.649  1.00  0.00           C  
ATOM   2460  CG2 ILE A 500      18.173   6.203  88.800  1.00  0.00           C  
ATOM   2461  CD1 ILE A 500      19.998   8.047  87.449  1.00  0.00           C  
ATOM   2462  N   ASP A 501      14.882   7.253  88.823  1.00  0.00           N  
ATOM   2463  CA  ASP A 501      13.729   6.385  89.021  1.00  0.00           C  
ATOM   2464  C   ASP A 501      12.800   6.416  87.818  1.00  0.00           C  
ATOM   2465  O   ASP A 501      12.223   5.396  87.446  1.00  0.00           O  
ATOM   2466  CB  ASP A 501      12.963   6.781  90.289  1.00  0.00           C  
ATOM   2467  CG  ASP A 501      13.780   6.569  91.560  1.00  0.00           C  
ATOM   2468  OD1 ASP A 501      14.400   5.490  91.705  1.00  0.00           O  
ATOM   2469  OD2 ASP A 501      13.792   7.479  92.420  1.00  0.00           O  
ATOM   2470  N   LEU A 502      12.661   7.588  87.209  1.00  0.00           N  
ATOM   2471  CA  LEU A 502      11.807   7.728  86.038  1.00  0.00           C  
ATOM   2472  C   LEU A 502      12.343   6.914  84.869  1.00  0.00           C  
ATOM   2473  O   LEU A 502      11.566   6.354  84.095  1.00  0.00           O  
ATOM   2474  CB  LEU A 502      11.692   9.198  85.629  1.00  0.00           C  
ATOM   2475  CG  LEU A 502      10.493   9.987  86.160  1.00  0.00           C  
ATOM   2476  CD1 LEU A 502       9.224   9.458  85.514  1.00  0.00           C  
ATOM   2477  CD2 LEU A 502      10.421   9.877  87.680  1.00  0.00           C  
ATOM   2478  N   PHE A 503      13.668   6.850  84.740  1.00  0.00           N  
ATOM   2479  CA  PHE A 503      14.278   6.091  83.650  1.00  0.00           C  
ATOM   2480  C   PHE A 503      13.879   4.628  83.800  1.00  0.00           C  
ATOM   2481  O   PHE A 503      13.533   3.959  82.824  1.00  0.00           O  
ATOM   2482  CB  PHE A 503      15.816   6.190  83.673  1.00  0.00           C  
ATOM   2483  CG  PHE A 503      16.354   7.601  83.680  1.00  0.00           C  
ATOM   2484  CD1 PHE A 503      15.691   8.630  83.017  1.00  0.00           C  
ATOM   2485  CD2 PHE A 503      17.545   7.892  84.341  1.00  0.00           C  
ATOM   2486  CE1 PHE A 503      16.203   9.927  83.015  1.00  0.00           C  
ATOM   2487  CE2 PHE A 503      18.066   9.181  84.344  1.00  0.00           C  
ATOM   2488  CZ  PHE A 503      17.392  10.202  83.680  1.00  0.00           C  
ATOM   2489  N   LYS A 504      13.933   4.141  85.036  1.00  0.00           N  
ATOM   2490  CA  LYS A 504      13.581   2.760  85.339  1.00  0.00           C  
ATOM   2491  C   LYS A 504      12.069   2.611  85.283  1.00  0.00           C  
ATOM   2492  O   LYS A 504      11.548   1.686  84.671  1.00  0.00           O  
ATOM   2493  CB  LYS A 504      14.086   2.388  86.733  1.00  0.00           C  
ATOM   2494  CG  LYS A 504      15.573   2.615  86.932  1.00  0.00           C  
ATOM   2495  CD  LYS A 504      15.921   2.647  88.410  1.00  0.00           C  
ATOM   2496  CE  LYS A 504      17.367   3.061  88.634  1.00  0.00           C  
ATOM   2497  NZ  LYS A 504      17.639   3.325  90.075  1.00  0.00           N  
ATOM   2498  N   GLU A 505      11.373   3.540  85.925  1.00  0.00           N  
ATOM   2499  CA  GLU A 505       9.916   3.535  85.964  1.00  0.00           C  
ATOM   2500  C   GLU A 505       9.325   3.381  84.567  1.00  0.00           C  
ATOM   2501  O   GLU A 505       8.199   2.911  84.413  1.00  0.00           O  
ATOM   2502  CB  GLU A 505       9.419   4.833  86.602  1.00  0.00           C  
ATOM   2503  CG  GLU A 505       7.916   4.919  86.792  1.00  0.00           C  
ATOM   2504  CD  GLU A 505       7.504   6.194  87.515  1.00  0.00           C  
ATOM   2505  OE1 GLU A 505       7.996   6.425  88.644  1.00  0.00           O  
ATOM   2506  OE2 GLU A 505       6.692   6.964  86.957  1.00  0.00           O  
ATOM   2507  N   LYS A 506      10.093   3.781  83.555  1.00  0.00           N  
ATOM   2508  CA  LYS A 506       9.661   3.698  82.162  1.00  0.00           C  
ATOM   2509  C   LYS A 506      10.380   2.575  81.423  1.00  0.00           C  
ATOM   2510  O   LYS A 506      10.165   2.371  80.229  1.00  0.00           O  
ATOM   2511  CB  LYS A 506       9.933   5.021  81.443  1.00  0.00           C  
ATOM   2512  CG  LYS A 506       9.100   6.196  81.925  1.00  0.00           C  
ATOM   2513  CD  LYS A 506       7.664   6.110  81.430  1.00  0.00           C  
ATOM   2514  CE  LYS A 506       6.862   7.341  81.846  1.00  0.00           C  
ATOM   2515  NZ  LYS A 506       5.469   7.330  81.306  1.00  0.00           N  
ATOM   2516  N   GLY A 507      11.234   1.848  82.131  1.00  0.00           N  
ATOM   2517  CA  GLY A 507      11.962   0.763  81.503  1.00  0.00           C  
ATOM   2518  C   GLY A 507      12.873   1.266  80.400  1.00  0.00           C  
ATOM   2519  O   GLY A 507      12.798   0.798  79.265  1.00  0.00           O  
ATOM   2520  N   LEU A 508      13.733   2.225  80.739  1.00  0.00           N  
ATOM   2521  CA  LEU A 508      14.671   2.808  79.782  1.00  0.00           C  
ATOM   2522  C   LEU A 508      16.102   2.421  80.123  1.00  0.00           C  
ATOM   2523  O   LEU A 508      16.997   2.514  79.282  1.00  0.00           O  
ATOM   2524  CB  LEU A 508      14.571   4.336  79.792  1.00  0.00           C  
ATOM   2525  CG  LEU A 508      13.234   5.008  79.477  1.00  0.00           C  
ATOM   2526  CD1 LEU A 508      13.377   6.502  79.719  1.00  0.00           C  
ATOM   2527  CD2 LEU A 508      12.814   4.733  78.040  1.00  0.00           C  
ATOM   2528  N   THR A 509      16.316   1.994  81.361  1.00  0.00           N  
ATOM   2529  CA  THR A 509      17.649   1.620  81.809  1.00  0.00           C  
ATOM   2530  C   THR A 509      17.852   0.120  81.956  1.00  0.00           C  
ATOM   2531  O   THR A 509      16.893  -0.644  82.083  1.00  0.00           O  
ATOM   2532  CB  THR A 509      17.977   2.273  83.168  1.00  0.00           C  
ATOM   2533  OG1 THR A 509      17.001   1.880  84.141  1.00  0.00           O  
ATOM   2534  CG2 THR A 509      17.969   3.780  83.047  1.00  0.00           C  
ATOM   2535  N   HIS A 510      19.116  -0.288  81.924  1.00  0.00           N  
ATOM   2536  CA  HIS A 510      19.482  -1.683  82.098  1.00  0.00           C  
ATOM   2537  C   HIS A 510      20.730  -1.725  82.973  1.00  0.00           C  
ATOM   2538  O   HIS A 510      21.542  -0.798  82.957  1.00  0.00           O  
ATOM   2539  CB  HIS A 510      19.692  -2.381  80.733  1.00  0.00           C  
ATOM   2540  CG  HIS A 510      20.949  -1.999  80.004  1.00  0.00           C  
ATOM   2541  ND1 HIS A 510      21.013  -1.953  78.627  1.00  0.00           N  
ATOM   2542  CD2 HIS A 510      22.203  -1.733  80.443  1.00  0.00           C  
ATOM   2543  CE1 HIS A 510      22.249  -1.676  78.251  1.00  0.00           C  
ATOM   2544  NE2 HIS A 510      22.991  -1.539  79.334  1.00  0.00           N  
ATOM   2545  N   GLU A 511      20.868  -2.783  83.762  1.00  0.00           N  
ATOM   2546  CA  GLU A 511      22.008  -2.913  84.660  1.00  0.00           C  
ATOM   2547  C   GLU A 511      23.250  -3.438  83.955  1.00  0.00           C  
ATOM   2548  O   GLU A 511      23.176  -4.363  83.150  1.00  0.00           O  
ATOM   2549  CB  GLU A 511      21.662  -3.853  85.817  1.00  0.00           C  
ATOM   2550  CG  GLU A 511      20.461  -3.435  86.662  1.00  0.00           C  
ATOM   2551  CD  GLU A 511      20.670  -2.117  87.389  1.00  0.00           C  
ATOM   2552  OE1 GLU A 511      21.788  -1.883  87.900  1.00  0.00           O  
ATOM   2553  OE2 GLU A 511      19.707  -1.324  87.463  1.00  0.00           O  
ATOM   2554  N   ASP A 512      24.392  -2.842  84.266  1.00  0.00           N  
ATOM   2555  CA  ASP A 512      25.659  -3.265  83.688  1.00  0.00           C  
ATOM   2556  C   ASP A 512      26.719  -3.180  84.774  1.00  0.00           C  
ATOM   2557  O   ASP A 512      27.229  -2.097  85.078  1.00  0.00           O  
ATOM   2558  CB  ASP A 512      26.043  -2.372  82.508  1.00  0.00           C  
ATOM   2559  CG  ASP A 512      27.386  -2.748  81.905  1.00  0.00           C  
ATOM   2560  OD1 ASP A 512      27.614  -3.957  81.681  1.00  0.00           O  
ATOM   2561  OD2 ASP A 512      28.208  -1.836  81.648  1.00  0.00           O  
ATOM   2562  N   LYS A 513      27.037  -4.330  85.360  1.00  0.00           N  
ATOM   2563  CA  LYS A 513      28.021  -4.405  86.429  1.00  0.00           C  
ATOM   2564  C   LYS A 513      27.876  -3.252  87.413  1.00  0.00           C  
ATOM   2565  O   LYS A 513      28.844  -2.562  87.726  1.00  0.00           O  
ATOM   2566  CB  LYS A 513      29.440  -4.442  85.854  1.00  0.00           C  
ATOM   2567  CG  LYS A 513      29.725  -5.697  85.035  1.00  0.00           C  
ATOM   2568  CD  LYS A 513      31.175  -5.771  84.576  1.00  0.00           C  
ATOM   2569  CE  LYS A 513      31.424  -7.018  83.736  1.00  0.00           C  
ATOM   2570  NZ  LYS A 513      32.825  -7.076  83.222  1.00  0.00           N  
ATOM   2571  N   GLY A 833      26.646  -3.045  87.881  1.00  0.00           N  
ATOM   2572  CA  GLY A 833      26.369  -1.998  88.851  1.00  0.00           C  
ATOM   2573  C   GLY A 833      26.122  -0.595  88.331  1.00  0.00           C  
ATOM   2574  O   GLY A 833      25.777   0.298  89.104  1.00  0.00           O  
ATOM   2575  N   ALA A 834      26.292  -0.389  87.030  1.00  0.00           N  
ATOM   2576  CA  ALA A 834      26.085   0.931  86.446  1.00  0.00           C  
ATOM   2577  C   ALA A 834      24.745   1.020  85.735  1.00  0.00           C  
ATOM   2578  O   ALA A 834      24.323   0.075  85.070  1.00  0.00           O  
ATOM   2579  CB  ALA A 834      27.205   1.246  85.474  1.00  0.00           C  
ATOM   2580  N   VAL A 835      24.073   2.155  85.880  1.00  0.00           N  
ATOM   2581  CA  VAL A 835      22.785   2.352  85.228  1.00  0.00           C  
ATOM   2582  C   VAL A 835      23.035   2.921  83.829  1.00  0.00           C  
ATOM   2583  O   VAL A 835      23.659   3.976  83.674  1.00  0.00           O  
ATOM   2584  CB  VAL A 835      21.892   3.332  86.025  1.00  0.00           C  
ATOM   2585  CG1 VAL A 835      20.450   3.236  85.541  1.00  0.00           C  
ATOM   2586  CG2 VAL A 835      21.978   3.029  87.505  1.00  0.00           C  
ATOM   2587  N   LEU A 836      22.561   2.207  82.813  1.00  0.00           N  
ATOM   2588  CA  LEU A 836      22.742   2.634  81.430  1.00  0.00           C  
ATOM   2589  C   LEU A 836      21.425   2.749  80.678  1.00  0.00           C  
ATOM   2590  O   LEU A 836      20.383   2.292  81.144  1.00  0.00           O  
ATOM   2591  CB  LEU A 836      23.649   1.651  80.681  1.00  0.00           C  
ATOM   2592  CG  LEU A 836      25.148   1.627  80.992  1.00  0.00           C  
ATOM   2593  CD1 LEU A 836      25.389   1.280  82.444  1.00  0.00           C  
ATOM   2594  CD2 LEU A 836      25.819   0.604  80.098  1.00  0.00           C  
ATOM   2595  N   ILE A 837      21.484   3.376  79.511  1.00  0.00           N  
ATOM   2596  CA  ILE A 837      20.315   3.527  78.662  1.00  0.00           C  
ATOM   2597  C   ILE A 837      20.735   3.338  77.218  1.00  0.00           C  
ATOM   2598  O   ILE A 837      21.475   4.147  76.669  1.00  0.00           O  
ATOM   2599  CB  ILE A 837      19.676   4.911  78.782  1.00  0.00           C  
ATOM   2600  CG1 ILE A 837      19.201   5.146  80.210  1.00  0.00           C  
ATOM   2601  CG2 ILE A 837      18.506   5.015  77.818  1.00  0.00           C  
ATOM   2602  CD1 ILE A 837      18.425   6.436  80.391  1.00  0.00           C  
ATOM   2603  N   ASP A 838      20.272   2.253  76.614  1.00  0.00           N  
ATOM   2604  CA  ASP A 838      20.584   1.968  75.225  1.00  0.00           C  
ATOM   2605  C   ASP A 838      19.496   2.587  74.353  1.00  0.00           C  
ATOM   2606  O   ASP A 838      18.413   2.023  74.196  1.00  0.00           O  
ATOM   2607  CB  ASP A 838      20.653   0.460  75.002  1.00  0.00           C  
ATOM   2608  CG  ASP A 838      20.736   0.094  73.539  1.00  0.00           C  
ATOM   2609  OD1 ASP A 838      19.710   0.241  72.836  1.00  0.00           O  
ATOM   2610  OD2 ASP A 838      21.826  -0.332  73.091  1.00  0.00           O  
ATOM   2611  N   LEU A 839      19.794   3.752  73.788  1.00  0.00           N  
ATOM   2612  CA  LEU A 839      18.840   4.462  72.951  1.00  0.00           C  
ATOM   2613  C   LEU A 839      18.711   3.870  71.551  1.00  0.00           C  
ATOM   2614  O   LEU A 839      17.936   4.367  70.735  1.00  0.00           O  
ATOM   2615  CB  LEU A 839      19.240   5.938  72.868  1.00  0.00           C  
ATOM   2616  CG  LEU A 839      19.258   6.684  74.210  1.00  0.00           C  
ATOM   2617  CD1 LEU A 839      20.056   7.980  74.091  1.00  0.00           C  
ATOM   2618  CD2 LEU A 839      17.826   6.956  74.656  1.00  0.00           C  
ATOM   2619  N   THR A1091      19.459   2.804  71.278  1.00  0.00           N  
ATOM   2620  CA  THR A1091      19.416   2.155  69.969  1.00  0.00           C  
ATOM   2621  C   THR A1091      17.992   1.884  69.519  1.00  0.00           C  
ATOM   2622  O   THR A1091      17.620   2.230  68.402  1.00  0.00           O  
ATOM   2623  CB  THR A1091      20.178   0.816  69.961  1.00  0.00           C  
ATOM   2624  OG1 THR A1091      21.585   1.060  70.099  1.00  0.00           O  
ATOM   2625  CG2 THR A1091      19.918   0.066  68.657  1.00  0.00           C  
ATOM   2626  N   LYS A1093      17.204   1.254  70.385  1.00  0.00           N  
ATOM   2627  CA  LYS A1093      15.812   0.949  70.066  1.00  0.00           C  
ATOM   2628  C   LYS A1093      15.197   2.090  69.266  1.00  0.00           C  
ATOM   2629  O   LYS A1093      14.578   1.884  68.225  1.00  0.00           O  
ATOM   2630  CB  LYS A1093      14.989   0.766  71.347  1.00  0.00           C  
ATOM   2631  CG  LYS A1093      15.168  -0.554  72.069  1.00  0.00           C  
ATOM   2632  CD  LYS A1093      14.141  -0.678  73.196  1.00  0.00           C  
ATOM   2633  CE  LYS A1093      14.105  -2.089  73.776  1.00  0.00           C  
ATOM   2634  NZ  LYS A1093      13.095  -2.230  74.862  1.00  0.00           N  
ATOM   2635  N   PHE A1098      15.394   3.301  69.772  1.00  0.00           N  
ATOM   2636  CA  PHE A1098      14.855   4.512  69.169  1.00  0.00           C  
ATOM   2637  C   PHE A1098      15.689   5.057  68.013  1.00  0.00           C  
ATOM   2638  O   PHE A1098      15.136   5.579  67.046  1.00  0.00           O  
ATOM   2639  CB  PHE A1098      14.711   5.571  70.257  1.00  0.00           C  
ATOM   2640  CG  PHE A1098      14.234   5.014  71.562  1.00  0.00           C  
ATOM   2641  CD1 PHE A1098      12.908   4.639  71.729  1.00  0.00           C  
ATOM   2642  CD2 PHE A1098      15.125   4.805  72.607  1.00  0.00           C  
ATOM   2643  CE1 PHE A1098      12.475   4.060  72.920  1.00  0.00           C  
ATOM   2644  CE2 PHE A1098      14.701   4.227  73.800  1.00  0.00           C  
ATOM   2645  CZ  PHE A1098      13.372   3.854  73.956  1.00  0.00           C  
ATOM   2646  N   ASN A1099      17.010   4.935  68.104  1.00  0.00           N  
ATOM   2647  CA  ASN A1099      17.876   5.437  67.043  1.00  0.00           C  
ATOM   2648  C   ASN A1099      19.264   4.816  67.087  1.00  0.00           C  
ATOM   2649  O   ASN A1099      20.023   5.045  68.023  1.00  0.00           O  
ATOM   2650  CB  ASN A1099      18.016   6.949  67.156  1.00  0.00           C  
ATOM   2651  CG  ASN A1099      18.617   7.562  65.921  1.00  0.00           C  
ATOM   2652  OD1 ASN A1099      19.583   7.041  65.353  1.00  0.00           O  
ATOM   2653  ND2 ASN A1099      18.052   8.683  65.494  1.00  0.00           N  
ATOM   2654  N   LYS A1100      19.601   4.054  66.055  1.00  0.00           N  
ATOM   2655  CA  LYS A1100      20.895   3.391  65.991  1.00  0.00           C  
ATOM   2656  C   LYS A1100      22.062   4.327  66.290  1.00  0.00           C  
ATOM   2657  O   LYS A1100      23.001   3.951  66.994  1.00  0.00           O  
ATOM   2658  CB  LYS A1100      21.076   2.753  64.612  1.00  0.00           C  
ATOM   2659  CG  LYS A1100      19.962   1.778  64.255  1.00  0.00           C  
ATOM   2660  CD  LYS A1100      20.041   1.299  62.808  1.00  0.00           C  
ATOM   2661  CE  LYS A1100      18.891   0.346  62.482  1.00  0.00           C  
ATOM   2662  NZ  LYS A1100      18.852  -0.031  61.041  1.00  0.00           N  
ATOM   2663  N   LYS A1101      21.991   5.551  65.771  1.00  0.00           N  
ATOM   2664  CA  LYS A1101      23.058   6.537  65.953  1.00  0.00           C  
ATOM   2665  C   LYS A1101      23.215   7.045  67.385  1.00  0.00           C  
ATOM   2666  O   LYS A1101      24.284   7.520  67.760  1.00  0.00           O  
ATOM   2667  CB  LYS A1101      22.830   7.736  65.032  1.00  0.00           C  
ATOM   2668  CG  LYS A1101      22.691   7.411  63.547  1.00  0.00           C  
ATOM   2669  CD  LYS A1101      22.201   8.650  62.797  1.00  0.00           C  
ATOM   2670  CE  LYS A1101      21.866   8.382  61.338  1.00  0.00           C  
ATOM   2671  NZ  LYS A1101      21.079   9.522  60.764  1.00  0.00           N  
ATOM   2672  N   LEU A1102      22.160   6.947  68.182  1.00  0.00           N  
ATOM   2673  CA  LEU A1102      22.213   7.420  69.557  1.00  0.00           C  
ATOM   2674  C   LEU A1102      23.048   6.560  70.506  1.00  0.00           C  
ATOM   2675  O   LEU A1102      23.700   7.086  71.407  1.00  0.00           O  
ATOM   2676  CB  LEU A1102      20.795   7.572  70.097  1.00  0.00           C  
ATOM   2677  CG  LEU A1102      19.967   8.574  69.291  1.00  0.00           C  
ATOM   2678  CD1 LEU A1102      18.595   8.754  69.919  1.00  0.00           C  
ATOM   2679  CD2 LEU A1102      20.704   9.898  69.248  1.00  0.00           C  
ATOM   2680  N   GLY A1103      23.022   5.244  70.313  1.00  0.00           N  
ATOM   2681  CA  GLY A1103      23.795   4.345  71.160  1.00  0.00           C  
ATOM   2682  C   GLY A1103      23.376   4.189  72.621  1.00  0.00           C  
ATOM   2683  O   GLY A1103      22.209   4.384  72.985  1.00  0.00           O  
ATOM   2684  N   LYS A1104      24.351   3.818  73.455  1.00  0.00           N  
ATOM   2685  CA  LYS A1104      24.155   3.610  74.891  1.00  0.00           C  
ATOM   2686  C   LYS A1104      24.721   4.794  75.662  1.00  0.00           C  
ATOM   2687  O   LYS A1104      25.712   5.386  75.247  1.00  0.00           O  
ATOM   2688  CB  LYS A1104      24.870   2.334  75.348  1.00  0.00           C  
ATOM   2689  CG  LYS A1104      24.276   1.037  74.821  1.00  0.00           C  
ATOM   2690  CD  LYS A1104      25.043  -0.176  75.351  1.00  0.00           C  
ATOM   2691  CE  LYS A1104      24.341  -1.486  75.006  1.00  0.00           C  
ATOM   2692  NZ  LYS A1104      24.154  -1.658  73.534  1.00  0.00           N  
ATOM   2693  N   ALA A1105      24.105   5.122  76.792  1.00  0.00           N  
ATOM   2694  CA  ALA A1105      24.555   6.249  77.599  1.00  0.00           C  
ATOM   2695  C   ALA A1105      24.582   5.913  79.082  1.00  0.00           C  
ATOM   2696  O   ALA A1105      23.604   5.408  79.624  1.00  0.00           O  
ATOM   2697  CB  ALA A1105      23.645   7.442  77.361  1.00  0.00           C  
ATOM   2698  N   ILE A1106      25.699   6.205  79.740  1.00  0.00           N  
ATOM   2699  CA  ILE A1106      25.831   5.941  81.169  1.00  0.00           C  
ATOM   2700  C   ILE A1106      25.121   7.063  81.931  1.00  0.00           C  
ATOM   2701  O   ILE A1106      25.469   8.235  81.784  1.00  0.00           O  
ATOM   2702  CB  ILE A1106      27.315   5.915  81.608  1.00  0.00           C  
ATOM   2703  CG1 ILE A1106      28.181   5.234  80.536  1.00  0.00           C  
ATOM   2704  CG2 ILE A1106      27.442   5.204  82.955  1.00  0.00           C  
ATOM   2705  CD1 ILE A1106      27.804   3.799  80.223  1.00  0.00           C  
ATOM   2706  N   VAL A1107      24.134   6.700  82.745  1.00  0.00           N  
ATOM   2707  CA  VAL A1107      23.365   7.678  83.513  1.00  0.00           C  
ATOM   2708  C   VAL A1107      23.743   7.700  84.987  1.00  0.00           C  
ATOM   2709  O   VAL A1107      23.525   8.692  85.687  1.00  0.00           O  
ATOM   2710  CB  VAL A1107      21.871   7.385  83.407  1.00  0.00           C  
ATOM   2711  CG1 VAL A1107      21.415   7.542  81.966  1.00  0.00           C  
ATOM   2712  CG2 VAL A1107      21.594   5.976  83.889  1.00  0.00           C  
ATOM   2713  N   GLN A1179      24.302   6.592  85.456  1.00  0.00           N  
ATOM   2714  CA  GLN A1179      24.724   6.461  86.844  1.00  0.00           C  
ATOM   2715  C   GLN A1179      25.747   5.336  86.906  1.00  0.00           C  
ATOM   2716  O   GLN A1179      25.539   4.259  86.344  1.00  0.00           O  
ATOM   2717  CB  GLN A1179      23.517   6.147  87.731  1.00  0.00           C  
ATOM   2718  CG  GLN A1179      23.843   5.967  89.206  1.00  0.00           C  
ATOM   2719  CD  GLN A1179      22.600   5.972  90.082  1.00  0.00           C  
ATOM   2720  OE1 GLN A1179      21.627   5.266  89.807  1.00  0.00           O  
ATOM   2721  NE2 GLN A1179      22.629   6.767  91.144  1.00  0.00           N  
ATOM   2722  N   LYS A1192      26.860   5.591  87.577  1.00  0.00           N  
ATOM   2723  CA  LYS A1192      27.911   4.594  87.678  1.00  0.00           C  
ATOM   2724  C   LYS A1192      27.892   3.818  88.992  1.00  0.00           C  
ATOM   2725  O   LYS A1192      27.316   4.266  89.984  1.00  0.00           O  
ATOM   2726  CB  LYS A1192      29.275   5.259  87.460  1.00  0.00           C  
ATOM   2727  CG  LYS A1192      29.483   6.565  88.216  1.00  0.00           C  
ATOM   2728  CD  LYS A1192      30.738   7.280  87.730  1.00  0.00           C  
ATOM   2729  CE  LYS A1192      31.965   6.398  87.893  1.00  0.00           C  
ATOM   2730  NZ  LYS A1192      33.191   7.002  87.315  1.00  0.00           N  
ATOM   2731  N   SER A1193      28.522   2.646  88.973  1.00  0.00           N  
ATOM   2732  CA  SER A1193      28.606   1.749  90.123  1.00  0.00           C  
ATOM   2733  C   SER A1193      28.644   2.419  91.495  1.00  0.00           C  
ATOM   2734  O   SER A1193      27.875   2.059  92.384  1.00  0.00           O  
ATOM   2735  CB  SER A1193      29.824   0.841  89.968  1.00  0.00           C  
ATOM   2736  OG  SER A1193      29.704   0.048  88.800  1.00  0.00           O  
ATOM   2737  N   ASP A1194      29.535   3.387  91.672  1.00  0.00           N  
ATOM   2738  CA  ASP A1194      29.662   4.081  92.950  1.00  0.00           C  
ATOM   2739  C   ASP A1194      28.417   4.853  93.379  1.00  0.00           C  
ATOM   2740  O   ASP A1194      28.361   5.386  94.489  1.00  0.00           O  
ATOM   2741  CB  ASP A1194      30.857   5.026  92.901  1.00  0.00           C  
ATOM   2742  CG  ASP A1194      30.890   5.843  91.634  1.00  0.00           C  
ATOM   2743  OD1 ASP A1194      29.935   6.616  91.398  1.00  0.00           O  
ATOM   2744  OD2 ASP A1194      31.871   5.702  90.870  1.00  0.00           O  
ATOM   2745  N   GLY A1195      27.422   4.919  92.502  1.00  0.00           N  
ATOM   2746  CA  GLY A1195      26.196   5.625  92.833  1.00  0.00           C  
ATOM   2747  C   GLY A1195      26.083   7.012  92.226  1.00  0.00           C  
ATOM   2748  O   GLY A1195      24.981   7.538  92.057  1.00  0.00           O  
ATOM   2749  N   THR A1196      27.222   7.607  91.892  1.00  0.00           N  
ATOM   2750  CA  THR A1196      27.248   8.938  91.309  1.00  0.00           C  
ATOM   2751  C   THR A1196      26.459   9.034  90.009  1.00  0.00           C  
ATOM   2752  O   THR A1196      26.736   8.319  89.042  1.00  0.00           O  
ATOM   2753  CB  THR A1196      28.698   9.388  91.037  1.00  0.00           C  
ATOM   2754  OG1 THR A1196      29.375   9.601  92.283  1.00  0.00           O  
ATOM   2755  CG2 THR A1196      28.720  10.673  90.230  1.00  0.00           C  
ATOM   2756  N   THR A1198      25.466   9.918  89.994  1.00  0.00           N  
ATOM   2757  CA  THR A1198      24.658  10.137  88.800  1.00  0.00           C  
ATOM   2758  C   THR A1198      25.491  11.019  87.877  1.00  0.00           C  
ATOM   2759  O   THR A1198      26.121  11.979  88.329  1.00  0.00           O  
ATOM   2760  CB  THR A1198      23.346  10.860  89.137  1.00  0.00           C  
ATOM   2761  OG1 THR A1198      23.622  11.944  90.030  1.00  0.00           O  
ATOM   2762  CG2 THR A1198      22.354   9.906  89.784  1.00  0.00           C  
ATOM   2763  N   LEU A1199      25.505  10.695  86.589  1.00  0.00           N  
ATOM   2764  CA  LEU A1199      26.291  11.471  85.641  1.00  0.00           C  
ATOM   2765  C   LEU A1199      25.544  12.655  85.058  1.00  0.00           C  
ATOM   2766  O   LEU A1199      24.327  12.790  85.217  1.00  0.00           O  
ATOM   2767  CB  LEU A1199      26.814  10.574  84.517  1.00  0.00           C  
ATOM   2768  CG  LEU A1199      27.784   9.487  84.993  1.00  0.00           C  
ATOM   2769  CD1 LEU A1199      28.312   8.720  83.804  1.00  0.00           C  
ATOM   2770  CD2 LEU A1199      28.929  10.119  85.766  1.00  0.00           C  
ATOM   2771  N   TYR A1200      26.297  13.510  84.375  1.00  0.00           N  
ATOM   2772  CA  TYR A1200      25.766  14.724  83.776  1.00  0.00           C  
ATOM   2773  C   TYR A1200      24.558  14.564  82.870  1.00  0.00           C  
ATOM   2774  O   TYR A1200      23.733  15.467  82.786  1.00  0.00           O  
ATOM   2775  CB  TYR A1200      26.901  15.466  83.067  1.00  0.00           C  
ATOM   2776  CG  TYR A1200      27.909  15.992  84.067  1.00  0.00           C  
ATOM   2777  CD1 TYR A1200      27.594  17.077  84.891  1.00  0.00           C  
ATOM   2778  CD2 TYR A1200      29.134  15.350  84.261  1.00  0.00           C  
ATOM   2779  CE1 TYR A1200      28.466  17.506  85.888  1.00  0.00           C  
ATOM   2780  CE2 TYR A1200      30.015  15.770  85.259  1.00  0.00           C  
ATOM   2781  CZ  TYR A1200      29.672  16.847  86.071  1.00  0.00           C  
ATOM   2782  OH  TYR A1200      30.519  17.246  87.083  1.00  0.00           O  
ATOM   2783  N   LEU A1201      24.425  13.428  82.201  1.00  0.00           N  
ATOM   2784  CA  LEU A1201      23.262  13.255  81.346  1.00  0.00           C  
ATOM   2785  C   LEU A1201      22.030  13.292  82.252  1.00  0.00           C  
ATOM   2786  O   LEU A1201      21.009  13.886  81.908  1.00  0.00           O  
ATOM   2787  CB  LEU A1201      23.342  11.930  80.581  1.00  0.00           C  
ATOM   2788  CG  LEU A1201      22.352  11.769  79.423  1.00  0.00           C  
ATOM   2789  CD1 LEU A1201      22.461  12.961  78.505  1.00  0.00           C  
ATOM   2790  CD2 LEU A1201      22.635  10.491  78.655  1.00  0.00           C  
ATOM   2791  N   THR A1202      22.148  12.678  83.427  1.00  0.00           N  
ATOM   2792  CA  THR A1202      21.062  12.643  84.403  1.00  0.00           C  
ATOM   2793  C   THR A1202      20.811  14.011  85.032  1.00  0.00           C  
ATOM   2794  O   THR A1202      19.670  14.367  85.322  1.00  0.00           O  
ATOM   2795  CB  THR A1202      21.361  11.624  85.539  1.00  0.00           C  
ATOM   2796  OG1 THR A1202      21.122  10.293  85.062  1.00  0.00           O  
ATOM   2797  CG2 THR A1202      20.482  11.890  86.760  1.00  0.00           C  
ATOM   2798  N   ARG A1203      21.878  14.773  85.251  1.00  0.00           N  
ATOM   2799  CA  ARG A1203      21.754  16.100  85.849  1.00  0.00           C  
ATOM   2800  C   ARG A1203      20.999  17.051  84.921  1.00  0.00           C  
ATOM   2801  O   ARG A1203      20.204  17.891  85.361  1.00  0.00           O  
ATOM   2802  CB  ARG A1203      23.138  16.670  86.144  1.00  0.00           C  
ATOM   2803  CG  ARG A1203      23.096  17.991  86.874  1.00  0.00           C  
ATOM   2804  CD  ARG A1203      24.494  18.530  87.110  1.00  0.00           C  
ATOM   2805  NE  ARG A1203      25.262  17.708  88.041  1.00  0.00           N  
ATOM   2806  CZ  ARG A1203      25.144  17.771  89.363  1.00  0.00           C  
ATOM   2807  NH1 ARG A1203      24.287  18.619  89.914  1.00  0.00           N  
ATOM   2808  NH2 ARG A1203      25.890  16.989  90.134  1.00  0.00           N  
ATOM   2809  N   ASP A1204      21.260  16.907  83.628  1.00  0.00           N  
ATOM   2810  CA  ASP A1204      20.613  17.731  82.626  1.00  0.00           C  
ATOM   2811  C   ASP A1204      19.113  17.467  82.648  1.00  0.00           C  
ATOM   2812  O   ASP A1204      18.309  18.402  82.574  1.00  0.00           O  
ATOM   2813  CB  ASP A1204      21.192  17.427  81.240  1.00  0.00           C  
ATOM   2814  CG  ASP A1204      22.636  17.901  81.085  1.00  0.00           C  
ATOM   2815  OD1 ASP A1204      23.134  18.622  81.987  1.00  0.00           O  
ATOM   2816  OD2 ASP A1204      23.265  17.555  80.055  1.00  0.00           O  
ATOM   2817  N   VAL A1205      18.741  16.193  82.751  1.00  0.00           N  
ATOM   2818  CA  VAL A1205      17.330  15.820  82.804  1.00  0.00           C  
ATOM   2819  C   VAL A1205      16.710  16.392  84.072  1.00  0.00           C  
ATOM   2820  O   VAL A1205      15.548  16.791  84.082  1.00  0.00           O  
ATOM   2821  CB  VAL A1205      17.131  14.289  82.822  1.00  0.00           C  
ATOM   2822  CG1 VAL A1205      15.638  13.962  82.787  1.00  0.00           C  
ATOM   2823  CG2 VAL A1205      17.844  13.653  81.643  1.00  0.00           C  
ATOM   2824  N   GLY A1206      17.487  16.415  85.149  1.00  0.00           N  
ATOM   2825  CA  GLY A1206      16.978  16.961  86.388  1.00  0.00           C  
ATOM   2826  C   GLY A1206      16.696  18.418  86.110  1.00  0.00           C  
ATOM   2827  O   GLY A1206      15.549  18.882  86.177  1.00  0.00           O  
ATOM   2828  N   ALA A1207      17.761  19.137  85.770  1.00  0.00           N  
ATOM   2829  CA  ALA A1207      17.668  20.552  85.466  1.00  0.00           C  
ATOM   2830  C   ALA A1207      16.429  20.829  84.615  1.00  0.00           C  
ATOM   2831  O   ALA A1207      15.624  21.695  84.946  1.00  0.00           O  
ATOM   2832  CB  ALA A1207      18.922  20.996  84.737  1.00  0.00           C  
ATOM   2833  N   ALA A1208      16.278  20.079  83.527  1.00  0.00           N  
ATOM   2834  CA  ALA A1208      15.140  20.248  82.631  1.00  0.00           C  
ATOM   2835  C   ALA A1208      13.829  20.214  83.409  1.00  0.00           C  
ATOM   2836  O   ALA A1208      13.105  21.206  83.479  1.00  0.00           O  
ATOM   2837  CB  ALA A1208      15.150  19.158  81.575  1.00  0.00           C  
ATOM   2838  N   MET A1209      13.534  19.064  84.004  1.00  0.00           N  
ATOM   2839  CA  MET A1209      12.318  18.890  84.786  1.00  0.00           C  
ATOM   2840  C   MET A1209      12.162  20.027  85.778  1.00  0.00           C  
ATOM   2841  O   MET A1209      11.077  20.595  85.902  1.00  0.00           O  
ATOM   2842  CB  MET A1209      12.358  17.560  85.535  1.00  0.00           C  
ATOM   2843  CG  MET A1209      12.450  16.339  84.632  1.00  0.00           C  
ATOM   2844  SD  MET A1209      12.662  14.809  85.559  1.00  0.00           S  
ATOM   2845  CE  MET A1209      11.009  14.617  86.247  1.00  0.00           C  
ATOM   2846  N   ASP A1210      13.240  20.365  86.483  1.00  0.00           N  
ATOM   2847  CA  ASP A1210      13.170  21.448  87.460  1.00  0.00           C  
ATOM   2848  C   ASP A1210      12.656  22.723  86.816  1.00  0.00           C  
ATOM   2849  O   ASP A1210      11.816  23.424  87.389  1.00  0.00           O  
ATOM   2850  CB  ASP A1210      14.536  21.730  88.081  1.00  0.00           C  
ATOM   2851  CG  ASP A1210      14.990  20.636  89.019  1.00  0.00           C  
ATOM   2852  OD1 ASP A1210      14.159  20.145  89.816  1.00  0.00           O  
ATOM   2853  OD2 ASP A1210      16.185  20.278  88.969  1.00  0.00           O  
ATOM   2854  N   ARG A1211      13.162  23.014  85.620  1.00  0.00           N  
ATOM   2855  CA  ARG A1211      12.773  24.217  84.893  1.00  0.00           C  
ATOM   2856  C   ARG A1211      11.315  24.197  84.480  1.00  0.00           C  
ATOM   2857  O   ARG A1211      10.610  25.204  84.611  1.00  0.00           O  
ATOM   2858  CB  ARG A1211      13.641  24.391  83.647  1.00  0.00           C  
ATOM   2859  CG  ARG A1211      15.086  24.748  83.921  1.00  0.00           C  
ATOM   2860  CD  ARG A1211      15.871  24.677  82.637  1.00  0.00           C  
ATOM   2861  NE  ARG A1211      17.302  24.845  82.841  1.00  0.00           N  
ATOM   2862  CZ  ARG A1211      18.206  24.636  81.891  1.00  0.00           C  
ATOM   2863  NH1 ARG A1211      17.815  24.253  80.682  1.00  0.00           N  
ATOM   2864  NH2 ARG A1211      19.497  24.808  82.147  1.00  0.00           N  
ATOM   2865  N   TYR A1285      10.860  23.055  83.971  1.00  0.00           N  
ATOM   2866  CA  TYR A1285       9.478  22.961  83.543  1.00  0.00           C  
ATOM   2867  C   TYR A1285       8.561  23.193  84.720  1.00  0.00           C  
ATOM   2868  O   TYR A1285       7.492  23.775  84.580  1.00  0.00           O  
ATOM   2869  CB  TYR A1285       9.156  21.602  82.942  1.00  0.00           C  
ATOM   2870  CG  TYR A1285       7.708  21.535  82.531  1.00  0.00           C  
ATOM   2871  CD1 TYR A1285       7.222  22.350  81.509  1.00  0.00           C  
ATOM   2872  CD2 TYR A1285       6.807  20.716  83.206  1.00  0.00           C  
ATOM   2873  CE1 TYR A1285       5.878  22.357  81.171  1.00  0.00           C  
ATOM   2874  CE2 TYR A1285       5.457  20.714  82.875  1.00  0.00           C  
ATOM   2875  CZ  TYR A1285       5.001  21.539  81.856  1.00  0.00           C  
ATOM   2876  OH  TYR A1285       3.669  21.540  81.517  1.00  0.00           O  
ATOM   2877  N   GLU A1286       8.985  22.729  85.885  1.00  0.00           N  
ATOM   2878  CA  GLU A1286       8.180  22.895  87.074  1.00  0.00           C  
ATOM   2879  C   GLU A1286       8.113  24.369  87.449  1.00  0.00           C  
ATOM   2880  O   GLU A1286       7.030  24.926  87.618  1.00  0.00           O  
ATOM   2881  CB  GLU A1286       8.772  22.081  88.222  1.00  0.00           C  
ATOM   2882  CG  GLU A1286       7.750  21.692  89.276  1.00  0.00           C  
ATOM   2883  CD  GLU A1286       6.488  21.103  88.661  1.00  0.00           C  
ATOM   2884  OE1 GLU A1286       6.603  20.263  87.739  1.00  0.00           O  
ATOM   2885  OE2 GLU A1286       5.382  21.479  89.105  1.00  0.00           O  
ATOM   2886  N   LYS A1287       9.275  25.004  87.552  1.00  0.00           N  
ATOM   2887  CA  LYS A1287       9.341  26.415  87.922  1.00  0.00           C  
ATOM   2888  C   LYS A1287       8.831  27.427  86.901  1.00  0.00           C  
ATOM   2889  O   LYS A1287       8.352  28.497  87.284  1.00  0.00           O  
ATOM   2890  CB  LYS A1287      10.774  26.800  88.308  1.00  0.00           C  
ATOM   2891  CG  LYS A1287      10.953  28.299  88.481  1.00  0.00           C  
ATOM   2892  CD  LYS A1287      12.109  28.634  89.393  1.00  0.00           C  
ATOM   2893  CE  LYS A1287      12.088  30.111  89.754  1.00  0.00           C  
ATOM   2894  NZ  LYS A1287      13.028  30.417  90.867  1.00  0.00           N  
ATOM   2895  N   TYR A1288       8.926  27.112  85.612  1.00  0.00           N  
ATOM   2896  CA  TYR A1288       8.491  28.069  84.602  1.00  0.00           C  
ATOM   2897  C   TYR A1288       7.306  27.659  83.747  1.00  0.00           C  
ATOM   2898  O   TYR A1288       6.569  28.518  83.267  1.00  0.00           O  
ATOM   2899  CB  TYR A1288       9.665  28.422  83.695  1.00  0.00           C  
ATOM   2900  CG  TYR A1288      10.847  28.987  84.442  1.00  0.00           C  
ATOM   2901  CD1 TYR A1288      10.854  30.307  84.879  1.00  0.00           C  
ATOM   2902  CD2 TYR A1288      11.951  28.189  84.734  1.00  0.00           C  
ATOM   2903  CE1 TYR A1288      11.934  30.819  85.588  1.00  0.00           C  
ATOM   2904  CE2 TYR A1288      13.031  28.689  85.441  1.00  0.00           C  
ATOM   2905  CZ  TYR A1288      13.020  30.003  85.867  1.00  0.00           C  
ATOM   2906  OH  TYR A1288      14.098  30.493  86.574  1.00  0.00           O  
ATOM   2907  N   HIS A1289       7.120  26.359  83.547  1.00  0.00           N  
ATOM   2908  CA  HIS A1289       6.008  25.888  82.728  1.00  0.00           C  
ATOM   2909  C   HIS A1289       6.098  26.549  81.356  1.00  0.00           C  
ATOM   2910  O   HIS A1289       5.100  26.984  80.780  1.00  0.00           O  
ATOM   2911  CB  HIS A1289       4.683  26.242  83.401  1.00  0.00           C  
ATOM   2912  CG  HIS A1289       4.474  25.552  84.712  1.00  0.00           C  
ATOM   2913  ND1 HIS A1289       4.165  24.211  84.806  1.00  0.00           N  
ATOM   2914  CD2 HIS A1289       4.559  26.010  85.984  1.00  0.00           C  
ATOM   2915  CE1 HIS A1289       4.069  23.874  86.079  1.00  0.00           C  
ATOM   2916  NE2 HIS A1289       4.304  24.947  86.814  1.00  0.00           N  
ATOM   2917  N   PHE A1290       7.323  26.617  80.854  1.00  0.00           N  
ATOM   2918  CA  PHE A1290       7.630  27.211  79.565  1.00  0.00           C  
ATOM   2919  C   PHE A1290       6.920  26.533  78.398  1.00  0.00           C  
ATOM   2920  O   PHE A1290       6.572  25.350  78.461  1.00  0.00           O  
ATOM   2921  CB  PHE A1290       9.138  27.135  79.342  1.00  0.00           C  
ATOM   2922  CG  PHE A1290       9.690  25.732  79.403  1.00  0.00           C  
ATOM   2923  CD1 PHE A1290       9.419  24.813  78.389  1.00  0.00           C  
ATOM   2924  CD2 PHE A1290      10.489  25.333  80.470  1.00  0.00           C  
ATOM   2925  CE1 PHE A1290       9.938  23.518  78.434  1.00  0.00           C  
ATOM   2926  CE2 PHE A1290      11.015  24.040  80.526  1.00  0.00           C  
ATOM   2927  CZ  PHE A1290      10.739  23.132  79.505  1.00  0.00           C  
ATOM   2928  N   ASP A1291       6.726  27.291  77.323  1.00  0.00           N  
ATOM   2929  CA  ASP A1291       6.090  26.770  76.121  1.00  0.00           C  
ATOM   2930  C   ASP A1291       7.163  26.267  75.160  1.00  0.00           C  
ATOM   2931  O   ASP A1291       6.878  25.537  74.207  1.00  0.00           O  
ATOM   2932  CB  ASP A1291       5.268  27.865  75.463  1.00  0.00           C  
ATOM   2933  CG  ASP A1291       4.087  28.270  76.299  1.00  0.00           C  
ATOM   2934  OD1 ASP A1291       3.123  27.479  76.371  1.00  0.00           O  
ATOM   2935  OD2 ASP A1291       4.125  29.369  76.891  1.00  0.00           O  
ATOM   2936  N   LYS A1292       8.403  26.665  75.426  1.00  0.00           N  
ATOM   2937  CA  LYS A1292       9.534  26.257  74.607  1.00  0.00           C  
ATOM   2938  C   LYS A1292      10.842  26.589  75.304  1.00  0.00           C  
ATOM   2939  O   LYS A1292      10.953  27.611  75.980  1.00  0.00           O  
ATOM   2940  CB  LYS A1292       9.497  26.960  73.248  1.00  0.00           C  
ATOM   2941  CG  LYS A1292      10.644  26.562  72.339  1.00  0.00           C  
ATOM   2942  CD  LYS A1292      10.490  27.141  70.949  1.00  0.00           C  
ATOM   2943  CE  LYS A1292      11.542  26.560  70.021  1.00  0.00           C  
ATOM   2944  NZ  LYS A1292      11.465  27.127  68.652  1.00  0.00           N  
ATOM   2945  N   MET A1293      11.831  25.719  75.142  1.00  0.00           N  
ATOM   2946  CA  MET A1293      13.139  25.939  75.743  1.00  0.00           C  
ATOM   2947  C   MET A1293      14.205  25.725  74.677  1.00  0.00           C  
ATOM   2948  O   MET A1293      14.236  24.686  74.012  1.00  0.00           O  
ATOM   2949  CB  MET A1293      13.361  24.985  76.925  1.00  0.00           C  
ATOM   2950  CG  MET A1293      14.717  25.139  77.607  1.00  0.00           C  
ATOM   2951  SD  MET A1293      14.680  24.829  79.392  1.00  0.00           S  
ATOM   2952  CE  MET A1293      14.551  23.034  79.439  1.00  0.00           C  
ATOM   2953  N   ILE A1294      15.068  26.720  74.505  1.00  0.00           N  
ATOM   2954  CA  ILE A1294      16.120  26.634  73.504  1.00  0.00           C  
ATOM   2955  C   ILE A1294      17.483  26.458  74.144  1.00  0.00           C  
ATOM   2956  O   ILE A1294      17.881  27.233  75.020  1.00  0.00           O  
ATOM   2957  CB  ILE A1294      16.144  27.893  72.620  1.00  0.00           C  
ATOM   2958  CG1 ILE A1294      14.807  28.040  71.891  1.00  0.00           C  
ATOM   2959  CG2 ILE A1294      17.281  27.801  71.618  1.00  0.00           C  
ATOM   2960  CD1 ILE A1294      14.741  29.221  70.970  1.00  0.00           C  
ATOM   2961  N   TYR A1295      18.195  25.426  73.709  1.00  0.00           N  
ATOM   2962  CA  TYR A1295      19.524  25.148  74.228  1.00  0.00           C  
ATOM   2963  C   TYR A1295      20.563  25.619  73.217  1.00  0.00           C  
ATOM   2964  O   TYR A1295      20.708  25.026  72.146  1.00  0.00           O  
ATOM   2965  CB  TYR A1295      19.687  23.651  74.470  1.00  0.00           C  
ATOM   2966  CG  TYR A1295      18.990  23.127  75.706  1.00  0.00           C  
ATOM   2967  CD1 TYR A1295      19.562  23.277  76.971  1.00  0.00           C  
ATOM   2968  CD2 TYR A1295      17.775  22.452  75.609  1.00  0.00           C  
ATOM   2969  CE1 TYR A1295      18.944  22.762  78.106  1.00  0.00           C  
ATOM   2970  CE2 TYR A1295      17.149  21.933  76.737  1.00  0.00           C  
ATOM   2971  CZ  TYR A1295      17.741  22.089  77.981  1.00  0.00           C  
ATOM   2972  OH  TYR A1295      17.136  21.549  79.093  1.00  0.00           O  
ATOM   2973  N   VAL A1296      21.271  26.697  73.542  1.00  0.00           N  
ATOM   2974  CA  VAL A1296      22.291  27.212  72.636  1.00  0.00           C  
ATOM   2975  C   VAL A1296      23.638  26.603  72.983  1.00  0.00           C  
ATOM   2976  O   VAL A1296      24.443  27.206  73.694  1.00  0.00           O  
ATOM   2977  CB  VAL A1296      22.405  28.743  72.712  1.00  0.00           C  
ATOM   2978  CG1 VAL A1296      23.434  29.239  71.697  1.00  0.00           C  
ATOM   2979  CG2 VAL A1296      21.051  29.372  72.442  1.00  0.00           C  
ATOM   2980  N   ILE A1297      23.876  25.403  72.472  1.00  0.00           N  
ATOM   2981  CA  ILE A1297      25.120  24.699  72.732  1.00  0.00           C  
ATOM   2982  C   ILE A1297      25.950  24.604  71.461  1.00  0.00           C  
ATOM   2983  O   ILE A1297      25.505  25.008  70.392  1.00  0.00           O  
ATOM   2984  CB  ILE A1297      24.841  23.288  73.249  1.00  0.00           C  
ATOM   2985  CG1 ILE A1297      23.714  23.331  74.274  1.00  0.00           C  
ATOM   2986  CG2 ILE A1297      26.078  22.726  73.914  1.00  0.00           C  
ATOM   2987  CD1 ILE A1297      23.196  21.968  74.632  1.00  0.00           C  
ATOM   2988  N   ALA A1298      27.159  24.070  71.589  1.00  0.00           N  
ATOM   2989  CA  ALA A1298      28.058  23.925  70.456  1.00  0.00           C  
ATOM   2990  C   ALA A1298      27.863  22.584  69.775  1.00  0.00           C  
ATOM   2991  O   ALA A1298      27.488  21.602  70.413  1.00  0.00           O  
ATOM   2992  CB  ALA A1298      29.495  24.070  70.913  1.00  0.00           C  
ATOM   2993  N   SER A1299      28.131  22.556  68.473  1.00  0.00           N  
ATOM   2994  CA  SER A1299      27.986  21.354  67.661  1.00  0.00           C  
ATOM   2995  C   SER A1299      28.716  20.158  68.252  1.00  0.00           C  
ATOM   2996  O   SER A1299      28.415  19.011  67.934  1.00  0.00           O  
ATOM   2997  CB  SER A1299      28.531  21.606  66.262  1.00  0.00           C  
ATOM   2998  OG  SER A1299      29.943  21.555  66.282  1.00  0.00           O  
ATOM   2999  N   GLN A1300      29.686  20.420  69.111  1.00  0.00           N  
ATOM   3000  CA  GLN A1300      30.437  19.329  69.703  1.00  0.00           C  
ATOM   3001  C   GLN A1300      29.621  18.580  70.738  1.00  0.00           C  
ATOM   3002  O   GLN A1300      30.070  17.589  71.298  1.00  0.00           O  
ATOM   3003  CB  GLN A1300      31.719  19.877  70.306  1.00  0.00           C  
ATOM   3004  CG  GLN A1300      32.419  20.779  69.318  1.00  0.00           C  
ATOM   3005  CD  GLN A1300      33.760  21.241  69.795  1.00  0.00           C  
ATOM   3006  OE1 GLN A1300      34.394  22.083  69.160  1.00  0.00           O  
ATOM   3007  NE2 GLN A1300      34.214  20.692  70.919  1.00  0.00           N  
ATOM   3008  N   GLN A1301      28.406  19.050  70.977  1.00  0.00           N  
ATOM   3009  CA  GLN A1301      27.533  18.408  71.940  1.00  0.00           C  
ATOM   3010  C   GLN A1301      26.322  17.882  71.206  1.00  0.00           C  
ATOM   3011  O   GLN A1301      25.284  17.616  71.816  1.00  0.00           O  
ATOM   3012  CB  GLN A1301      27.096  19.411  73.002  1.00  0.00           C  
ATOM   3013  CG  GLN A1301      28.261  20.046  73.717  1.00  0.00           C  
ATOM   3014  CD  GLN A1301      29.087  19.027  74.467  1.00  0.00           C  
ATOM   3015  OE1 GLN A1301      30.232  19.291  74.840  1.00  0.00           O  
ATOM   3016  NE2 GLN A1301      28.506  17.851  74.705  1.00  0.00           N  
ATOM   3017  N   ASP A1302      26.451  17.739  69.891  1.00  0.00           N  
ATOM   3018  CA  ASP A1302      25.339  17.255  69.086  1.00  0.00           C  
ATOM   3019  C   ASP A1302      24.814  15.913  69.573  1.00  0.00           C  
ATOM   3020  O   ASP A1302      23.617  15.784  69.862  1.00  0.00           O  
ATOM   3021  CB  ASP A1302      25.735  17.153  67.615  1.00  0.00           C  
ATOM   3022  CG  ASP A1302      25.885  18.507  66.957  1.00  0.00           C  
ATOM   3023  OD1 ASP A1302      25.275  19.493  67.435  1.00  0.00           O  
ATOM   3024  OD2 ASP A1302      26.609  18.582  65.945  1.00  0.00           O  
ATOM   3025  N   LEU A1303      25.705  14.923  69.665  1.00  0.00           N  
ATOM   3026  CA  LEU A1303      25.321  13.589  70.125  1.00  0.00           C  
ATOM   3027  C   LEU A1303      24.694  13.680  71.506  1.00  0.00           C  
ATOM   3028  O   LEU A1303      23.583  13.193  71.725  1.00  0.00           O  
ATOM   3029  CB  LEU A1303      26.535  12.667  70.172  1.00  0.00           C  
ATOM   3030  CG  LEU A1303      26.301  11.240  70.691  1.00  0.00           C  
ATOM   3031  CD1 LEU A1303      25.178  10.550  69.914  1.00  0.00           C  
ATOM   3032  CD2 LEU A1303      27.605  10.454  70.572  1.00  0.00           C  
ATOM   3033  N   HIS A1304      25.415  14.309  72.430  1.00  0.00           N  
ATOM   3034  CA  HIS A1304      24.920  14.487  73.786  1.00  0.00           C  
ATOM   3035  C   HIS A1304      23.529  15.104  73.739  1.00  0.00           C  
ATOM   3036  O   HIS A1304      22.559  14.502  74.204  1.00  0.00           O  
ATOM   3037  CB  HIS A1304      25.877  15.377  74.588  1.00  0.00           C  
ATOM   3038  CG  HIS A1304      25.280  15.941  75.840  1.00  0.00           C  
ATOM   3039  ND1 HIS A1304      24.654  15.159  76.787  1.00  0.00           N  
ATOM   3040  CD2 HIS A1304      25.212  17.213  76.301  1.00  0.00           C  
ATOM   3041  CE1 HIS A1304      24.225  15.924  77.776  1.00  0.00           C  
ATOM   3042  NE2 HIS A1304      24.551  17.175  77.506  1.00  0.00           N  
ATOM   3043  N   ALA A1306      23.425  16.292  73.155  1.00  0.00           N  
ATOM   3044  CA  ALA A1306      22.142  16.979  73.063  1.00  0.00           C  
ATOM   3045  C   ALA A1306      21.048  16.059  72.531  1.00  0.00           C  
ATOM   3046  O   ALA A1306      19.927  16.051  73.045  1.00  0.00           O  
ATOM   3047  CB  ALA A1306      22.268  18.202  72.170  1.00  0.00           C  
ATOM   3048  N   ALA A1310      21.378  15.281  71.504  1.00  0.00           N  
ATOM   3049  CA  ALA A1310      20.412  14.370  70.907  1.00  0.00           C  
ATOM   3050  C   ALA A1310      19.922  13.338  71.925  1.00  0.00           C  
ATOM   3051  O   ALA A1310      18.715  13.178  72.120  1.00  0.00           O  
ATOM   3052  CB  ALA A1310      21.027  13.678  69.700  1.00  0.00           C  
ATOM   3053  N   GLN A1312      20.860  12.648  72.574  1.00  0.00           N  
ATOM   3054  CA  GLN A1312      20.526  11.636  73.578  1.00  0.00           C  
ATOM   3055  C   GLN A1312      19.653  12.267  74.643  1.00  0.00           C  
ATOM   3056  O   GLN A1312      18.588  11.759  74.985  1.00  0.00           O  
ATOM   3057  CB  GLN A1312      21.795  11.105  74.238  1.00  0.00           C  
ATOM   3058  CG  GLN A1312      22.809  10.592  73.253  1.00  0.00           C  
ATOM   3059  CD  GLN A1312      24.067  10.129  73.925  1.00  0.00           C  
ATOM   3060  OE1 GLN A1312      24.635  10.841  74.752  1.00  0.00           O  
ATOM   3061  NE2 GLN A1312      24.522   8.931  73.574  1.00  0.00           N  
ATOM   3062  N   PHE A1314      20.138  13.377  75.174  1.00  0.00           N  
ATOM   3063  CA  PHE A1314      19.426  14.109  76.192  1.00  0.00           C  
ATOM   3064  C   PHE A1314      17.974  14.278  75.762  1.00  0.00           C  
ATOM   3065  O   PHE A1314      17.059  13.882  76.482  1.00  0.00           O  
ATOM   3066  CB  PHE A1314      20.110  15.461  76.393  1.00  0.00           C  
ATOM   3067  CG  PHE A1314      19.315  16.435  77.203  1.00  0.00           C  
ATOM   3068  CD1 PHE A1314      18.804  16.080  78.442  1.00  0.00           C  
ATOM   3069  CD2 PHE A1314      19.092  17.720  76.730  1.00  0.00           C  
ATOM   3070  CE1 PHE A1314      18.081  16.994  79.199  1.00  0.00           C  
ATOM   3071  CE2 PHE A1314      18.374  18.640  77.474  1.00  0.00           C  
ATOM   3072  CZ  PHE A1314      17.866  18.277  78.713  1.00  0.00           C  
ATOM   3073  N   PHE A1316      17.757  14.840  74.576  1.00  0.00           N  
ATOM   3074  CA  PHE A1316      16.395  15.055  74.083  1.00  0.00           C  
ATOM   3075  C   PHE A1316      15.590  13.767  73.967  1.00  0.00           C  
ATOM   3076  O   PHE A1316      14.453  13.691  74.431  1.00  0.00           O  
ATOM   3077  CB  PHE A1316      16.430  15.786  72.736  1.00  0.00           C  
ATOM   3078  CG  PHE A1316      16.679  17.268  72.860  1.00  0.00           C  
ATOM   3079  CD1 PHE A1316      17.081  17.826  74.075  1.00  0.00           C  
ATOM   3080  CD2 PHE A1316      16.527  18.105  71.764  1.00  0.00           C  
ATOM   3081  CE1 PHE A1316      17.329  19.192  74.193  1.00  0.00           C  
ATOM   3082  CE2 PHE A1316      16.775  19.477  71.875  1.00  0.00           C  
ATOM   3083  CZ  PHE A1316      17.177  20.018  73.091  1.00  0.00           C  
ATOM   3084  N   GLU A1317      16.194  12.757  73.353  1.00  0.00           N  
ATOM   3085  CA  GLU A1317      15.554  11.461  73.172  1.00  0.00           C  
ATOM   3086  C   GLU A1317      15.002  10.956  74.496  1.00  0.00           C  
ATOM   3087  O   GLU A1317      13.841  10.551  74.586  1.00  0.00           O  
ATOM   3088  CB  GLU A1317      16.567  10.453  72.632  1.00  0.00           C  
ATOM   3089  CG  GLU A1317      15.938   9.172  72.163  1.00  0.00           C  
ATOM   3090  CD  GLU A1317      14.866   9.429  71.135  1.00  0.00           C  
ATOM   3091  OE1 GLU A1317      15.179  10.040  70.094  1.00  0.00           O  
ATOM   3092  OE2 GLU A1317      13.708   9.029  71.369  1.00  0.00           O  
ATOM   3093  N   ILE A1318      15.852  10.984  75.519  1.00  0.00           N  
ATOM   3094  CA  ILE A1318      15.483  10.537  76.852  1.00  0.00           C  
ATOM   3095  C   ILE A1318      14.252  11.269  77.375  1.00  0.00           C  
ATOM   3096  O   ILE A1318      13.322  10.632  77.867  1.00  0.00           O  
ATOM   3097  CB  ILE A1318      16.666  10.712  77.840  1.00  0.00           C  
ATOM   3098  CG1 ILE A1318      17.828   9.810  77.405  1.00  0.00           C  
ATOM   3099  CG2 ILE A1318      16.232  10.362  79.260  1.00  0.00           C  
ATOM   3100  CD1 ILE A1318      19.082   9.943  78.261  1.00  0.00           C  
ATOM   3101  N   LEU A1319      14.226  12.593  77.267  1.00  0.00           N  
ATOM   3102  CA  LEU A1319      13.058  13.326  77.746  1.00  0.00           C  
ATOM   3103  C   LEU A1319      11.808  12.879  77.001  1.00  0.00           C  
ATOM   3104  O   LEU A1319      10.698  12.934  77.531  1.00  0.00           O  
ATOM   3105  CB  LEU A1319      13.228  14.834  77.570  1.00  0.00           C  
ATOM   3106  CG  LEU A1319      14.061  15.565  78.617  1.00  0.00           C  
ATOM   3107  CD1 LEU A1319      13.639  15.145  80.018  1.00  0.00           C  
ATOM   3108  CD2 LEU A1319      15.507  15.240  78.384  1.00  0.00           C  
ATOM   3109  N   LYS A1321      11.996  12.441  75.765  1.00  0.00           N  
ATOM   3110  CA  LYS A1321      10.887  11.984  74.952  1.00  0.00           C  
ATOM   3111  C   LYS A1321      10.326  10.704  75.563  1.00  0.00           C  
ATOM   3112  O   LYS A1321       9.185  10.668  76.039  1.00  0.00           O  
ATOM   3113  CB  LYS A1321      11.377  11.714  73.529  1.00  0.00           C  
ATOM   3114  CG  LYS A1321      10.283  11.400  72.523  1.00  0.00           C  
ATOM   3115  CD  LYS A1321      10.885  11.152  71.153  1.00  0.00           C  
ATOM   3116  CE  LYS A1321       9.820  11.113  70.079  1.00  0.00           C  
ATOM   3117  NZ  LYS A1321      10.437  10.972  68.733  1.00  0.00           N  
ATOM   3118  N   GLN A1322      11.152   9.662  75.560  1.00  0.00           N  
ATOM   3119  CA  GLN A1322      10.775   8.360  76.090  1.00  0.00           C  
ATOM   3120  C   GLN A1322      10.329   8.390  77.550  1.00  0.00           C  
ATOM   3121  O   GLN A1322       9.770   7.411  78.050  1.00  0.00           O  
ATOM   3122  CB  GLN A1322      11.934   7.382  75.919  1.00  0.00           C  
ATOM   3123  CG  GLN A1322      12.419   7.286  74.486  1.00  0.00           C  
ATOM   3124  CD  GLN A1322      11.291   7.006  73.515  1.00  0.00           C  
ATOM   3125  OE1 GLN A1322      10.610   5.991  73.619  1.00  0.00           O  
ATOM   3126  NE2 GLN A1322      11.087   7.908  72.567  1.00  0.00           N  
ATOM   3127  N   MET A1323      10.585   9.498  78.239  1.00  0.00           N  
ATOM   3128  CA  MET A1323      10.164   9.623  79.628  1.00  0.00           C  
ATOM   3129  C   MET A1323       8.705  10.063  79.626  1.00  0.00           C  
ATOM   3130  O   MET A1323       8.058  10.148  80.674  1.00  0.00           O  
ATOM   3131  CB  MET A1323      11.036  10.635  80.366  1.00  0.00           C  
ATOM   3132  CG  MET A1323      12.412  10.101  80.722  1.00  0.00           C  
ATOM   3133  SD  MET A1323      13.538  11.369  81.336  1.00  0.00           S  
ATOM   3134  CE  MET A1323      13.058  11.495  83.070  1.00  0.00           C  
ATOM   3135  N   GLY A1324       8.201  10.349  78.427  1.00  0.00           N  
ATOM   3136  CA  GLY A1324       6.813  10.740  78.266  1.00  0.00           C  
ATOM   3137  C   GLY A1324       6.423  12.165  78.591  1.00  0.00           C  
ATOM   3138  O   GLY A1324       5.238  12.464  78.726  1.00  0.00           O  
ATOM   3139  N   PHE A1325       7.395  13.054  78.722  1.00  0.00           N  
ATOM   3140  CA  PHE A1325       7.070  14.442  79.021  1.00  0.00           C  
ATOM   3141  C   PHE A1325       6.422  15.101  77.802  1.00  0.00           C  
ATOM   3142  O   PHE A1325       6.904  14.974  76.673  1.00  0.00           O  
ATOM   3143  CB  PHE A1325       8.331  15.199  79.426  1.00  0.00           C  
ATOM   3144  CG  PHE A1325       8.954  14.695  80.689  1.00  0.00           C  
ATOM   3145  CD1 PHE A1325       8.325  14.887  81.911  1.00  0.00           C  
ATOM   3146  CD2 PHE A1325      10.180  14.045  80.662  1.00  0.00           C  
ATOM   3147  CE1 PHE A1325       8.913  14.440  83.092  1.00  0.00           C  
ATOM   3148  CE2 PHE A1325      10.775  13.594  81.838  1.00  0.00           C  
ATOM   3149  CZ  PHE A1325      10.141  13.793  83.053  1.00  0.00           C  
ATOM   3150  N   GLU A1326       5.315  15.795  78.030  1.00  0.00           N  
ATOM   3151  CA  GLU A1326       4.620  16.457  76.941  1.00  0.00           C  
ATOM   3152  C   GLU A1326       5.530  17.537  76.372  1.00  0.00           C  
ATOM   3153  O   GLU A1326       5.653  17.673  75.156  1.00  0.00           O  
ATOM   3154  CB  GLU A1326       3.320  17.099  77.437  1.00  0.00           C  
ATOM   3155  CG  GLU A1326       2.595  16.319  78.530  1.00  0.00           C  
ATOM   3156  CD  GLU A1326       3.144  16.598  79.930  1.00  0.00           C  
ATOM   3157  OE1 GLU A1326       3.045  17.760  80.391  1.00  0.00           O  
ATOM   3158  OE2 GLU A1326       3.669  15.658  80.569  1.00  0.00           O  
ATOM   3159  N   TRP A1341       6.176  18.291  77.263  1.00  0.00           N  
ATOM   3160  CA  TRP A1341       7.062  19.385  76.862  1.00  0.00           C  
ATOM   3161  C   TRP A1341       8.330  18.976  76.127  1.00  0.00           C  
ATOM   3162  O   TRP A1341       8.970  19.811  75.487  1.00  0.00           O  
ATOM   3163  CB  TRP A1341       7.441  20.256  78.073  1.00  0.00           C  
ATOM   3164  CG  TRP A1341       7.744  19.493  79.327  1.00  0.00           C  
ATOM   3165  CD1 TRP A1341       6.867  19.170  80.322  1.00  0.00           C  
ATOM   3166  CD2 TRP A1341       9.010  18.950  79.716  1.00  0.00           C  
ATOM   3167  NE1 TRP A1341       7.509  18.462  81.312  1.00  0.00           N  
ATOM   3168  CE2 TRP A1341       8.826  18.311  80.965  1.00  0.00           C  
ATOM   3169  CE3 TRP A1341      10.284  18.939  79.131  1.00  0.00           C  
ATOM   3170  CZ2 TRP A1341       9.867  17.671  81.639  1.00  0.00           C  
ATOM   3171  CZ3 TRP A1341      11.319  18.301  79.800  1.00  0.00           C  
ATOM   3172  CH2 TRP A1341      11.103  17.675  81.043  1.00  0.00           C  
ATOM   3173  N   ALA A1342       8.697  17.703  76.215  1.00  0.00           N  
ATOM   3174  CA  ALA A1342       9.893  17.222  75.537  1.00  0.00           C  
ATOM   3175  C   ALA A1342       9.908  17.721  74.096  1.00  0.00           C  
ATOM   3176  O   ALA A1342      10.948  18.119  73.576  1.00  0.00           O  
ATOM   3177  CB  ALA A1342       9.933  15.701  75.560  1.00  0.00           C  
ATOM   3178  N   LYS A1344       8.743  17.711  73.459  1.00  0.00           N  
ATOM   3179  CA  LYS A1344       8.639  18.152  72.078  1.00  0.00           C  
ATOM   3180  C   LYS A1344       8.843  19.653  71.911  1.00  0.00           C  
ATOM   3181  O   LYS A1344       8.860  20.153  70.787  1.00  0.00           O  
ATOM   3182  CB  LYS A1344       7.279  17.775  71.500  1.00  0.00           C  
ATOM   3183  CG  LYS A1344       6.123  18.577  72.050  1.00  0.00           C  
ATOM   3184  CD  LYS A1344       4.892  18.410  71.175  1.00  0.00           C  
ATOM   3185  CE  LYS A1344       3.677  19.082  71.789  1.00  0.00           C  
ATOM   3186  NZ  LYS A1344       3.271  18.413  73.062  1.00  0.00           N  
ATOM   3187  N   ASP A1345       8.991  20.368  73.021  1.00  0.00           N  
ATOM   3188  CA  ASP A1345       9.183  21.813  72.968  1.00  0.00           C  
ATOM   3189  C   ASP A1345      10.619  22.225  73.237  1.00  0.00           C  
ATOM   3190  O   ASP A1345      10.902  23.397  73.492  1.00  0.00           O  
ATOM   3191  CB  ASP A1345       8.267  22.506  73.970  1.00  0.00           C  
ATOM   3192  CG  ASP A1345       6.814  22.349  73.623  1.00  0.00           C  
ATOM   3193  OD1 ASP A1345       6.403  22.876  72.569  1.00  0.00           O  
ATOM   3194  OD2 ASP A1345       6.088  21.696  74.399  1.00  0.00           O  
ATOM   3195  N   LEU A1347      11.521  21.252  73.183  1.00  0.00           N  
ATOM   3196  CA  LEU A1347      12.938  21.498  73.409  1.00  0.00           C  
ATOM   3197  C   LEU A1347      13.648  21.571  72.075  1.00  0.00           C  
ATOM   3198  O   LEU A1347      13.340  20.807  71.163  1.00  0.00           O  
ATOM   3199  CB  LEU A1347      13.545  20.376  74.247  1.00  0.00           C  
ATOM   3200  CG  LEU A1347      13.368  20.495  75.757  1.00  0.00           C  
ATOM   3201  CD1 LEU A1347      11.935  20.840  76.113  1.00  0.00           C  
ATOM   3202  CD2 LEU A1347      13.799  19.187  76.384  1.00  0.00           C  
ATOM   3203  N   GLN A1348      14.603  22.489  71.967  1.00  0.00           N  
ATOM   3204  CA  GLN A1348      15.346  22.661  70.729  1.00  0.00           C  
ATOM   3205  C   GLN A1348      16.816  22.985  70.971  1.00  0.00           C  
ATOM   3206  O   GLN A1348      17.172  23.725  71.888  1.00  0.00           O  
ATOM   3207  CB  GLN A1348      14.688  23.759  69.894  1.00  0.00           C  
ATOM   3208  CG  GLN A1348      15.362  24.030  68.569  1.00  0.00           C  
ATOM   3209  CD  GLN A1348      14.531  24.933  67.685  1.00  0.00           C  
ATOM   3210  OE1 GLN A1348      13.959  25.924  68.151  1.00  0.00           O  
ATOM   3211  NE2 GLN A1348      14.462  24.601  66.399  1.00  0.00           N  
ATOM   3212  N   HIS A1349      17.668  22.420  70.130  1.00  0.00           N  
ATOM   3213  CA  HIS A1349      19.099  22.626  70.238  1.00  0.00           C  
ATOM   3214  C   HIS A1349      19.605  23.510  69.103  1.00  0.00           C  
ATOM   3215  O   HIS A1349      19.513  23.148  67.931  1.00  0.00           O  
ATOM   3216  CB  HIS A1349      19.802  21.259  70.219  1.00  0.00           C  
ATOM   3217  CG  HIS A1349      21.288  21.325  70.028  1.00  0.00           C  
ATOM   3218  ND1 HIS A1349      22.097  22.198  70.726  1.00  0.00           N  
ATOM   3219  CD2 HIS A1349      22.118  20.577  69.263  1.00  0.00           C  
ATOM   3220  CE1 HIS A1349      23.360  21.984  70.402  1.00  0.00           C  
ATOM   3221  NE2 HIS A1349      23.401  21.004  69.517  1.00  0.00           N  
ATOM   3222  N   VAL A1350      20.126  24.680  69.452  1.00  0.00           N  
ATOM   3223  CA  VAL A1350      20.674  25.584  68.448  1.00  0.00           C  
ATOM   3224  C   VAL A1350      22.193  25.523  68.564  1.00  0.00           C  
ATOM   3225  O   VAL A1350      22.773  26.095  69.485  1.00  0.00           O  
ATOM   3226  CB  VAL A1350      20.193  27.018  68.676  1.00  0.00           C  
ATOM   3227  CG1 VAL A1350      20.797  27.941  67.631  1.00  0.00           C  
ATOM   3228  CG2 VAL A1350      18.677  27.057  68.602  1.00  0.00           C  
ATOM   3229  N   ASN A1351      22.833  24.823  67.632  1.00  0.00           N  
ATOM   3230  CA  ASN A1351      24.282  24.661  67.673  1.00  0.00           C  
ATOM   3231  C   ASN A1351      25.059  25.702  66.886  1.00  0.00           C  
ATOM   3232  O   ASN A1351      24.504  26.683  66.379  1.00  0.00           O  
ATOM   3233  CB  ASN A1351      24.670  23.268  67.175  1.00  0.00           C  
ATOM   3234  CG  ASN A1351      24.581  23.144  65.669  1.00  0.00           C  
ATOM   3235  OD1 ASN A1351      23.725  23.758  65.039  1.00  0.00           O  
ATOM   3236  ND2 ASN A1351      25.452  22.337  65.085  1.00  0.00           N  
ATOM   3237  N   PHE A1352      26.360  25.461  66.776  1.00  0.00           N  
ATOM   3238  CA  PHE A1352      27.234  26.374  66.072  1.00  0.00           C  
ATOM   3239  C   PHE A1352      28.646  25.821  65.991  1.00  0.00           C  
ATOM   3240  O   PHE A1352      29.063  25.034  66.839  1.00  0.00           O  
ATOM   3241  CB  PHE A1352      27.245  27.714  66.798  1.00  0.00           C  
ATOM   3242  CG  PHE A1352      27.689  27.623  68.231  1.00  0.00           C  
ATOM   3243  CD1 PHE A1352      29.043  27.603  68.557  1.00  0.00           C  
ATOM   3244  CD2 PHE A1352      26.753  27.600  69.264  1.00  0.00           C  
ATOM   3245  CE1 PHE A1352      29.459  27.571  69.895  1.00  0.00           C  
ATOM   3246  CE2 PHE A1352      27.158  27.566  70.608  1.00  0.00           C  
ATOM   3247  CZ  PHE A1352      28.515  27.554  70.920  1.00  0.00           C  
ATOM   3248  N   GLY A1356      29.369  26.238  64.956  1.00  0.00           N  
ATOM   3249  CA  GLY A1356      30.741  25.803  64.765  1.00  0.00           C  
ATOM   3250  C   GLY A1356      31.674  26.453  65.770  1.00  0.00           C  
ATOM   3251  O   GLY A1356      31.316  27.431  66.427  1.00  0.00           O  
ATOM   3252  N   MET A1360      32.886  25.928  65.875  1.00  0.00           N  
ATOM   3253  CA  MET A1360      33.842  26.444  66.840  1.00  0.00           C  
ATOM   3254  C   MET A1360      34.896  27.369  66.276  1.00  0.00           C  
ATOM   3255  O   MET A1360      35.260  27.288  65.102  1.00  0.00           O  
ATOM   3256  CB  MET A1360      34.558  25.291  67.531  1.00  0.00           C  
ATOM   3257  CG  MET A1360      35.604  24.653  66.653  1.00  0.00           C  
ATOM   3258  SD  MET A1360      36.391  23.267  67.439  1.00  0.00           S  
ATOM   3259  CE  MET A1360      37.359  24.103  68.676  1.00  0.00           C  
ATOM   3260  N   VAL A1361      35.379  28.247  67.149  1.00  0.00           N  
ATOM   3261  CA  VAL A1361      36.437  29.184  66.822  1.00  0.00           C  
ATOM   3262  C   VAL A1361      37.708  28.391  67.084  1.00  0.00           C  
ATOM   3263  O   VAL A1361      37.962  27.969  68.209  1.00  0.00           O  
ATOM   3264  CB  VAL A1361      36.404  30.401  67.751  1.00  0.00           C  
ATOM   3265  CG1 VAL A1361      37.613  31.273  67.507  1.00  0.00           C  
ATOM   3266  CG2 VAL A1361      35.142  31.185  67.515  1.00  0.00           C  
ATOM   3267  N   GLN A1365      38.490  28.169  66.039  1.00  0.00           N  
ATOM   3268  CA  GLN A1365      39.719  27.405  66.162  1.00  0.00           C  
ATOM   3269  C   GLN A1365      40.920  28.319  66.387  1.00  0.00           C  
ATOM   3270  O   GLN A1365      40.925  29.465  65.942  1.00  0.00           O  
ATOM   3271  CB  GLN A1365      39.896  26.538  64.911  1.00  0.00           C  
ATOM   3272  CG  GLN A1365      38.825  25.450  64.808  1.00  0.00           C  
ATOM   3273  CD  GLN A1365      38.666  24.876  63.406  1.00  0.00           C  
ATOM   3274  OE1 GLN A1365      37.845  23.981  63.181  1.00  0.00           O  
ATOM   3275  NE2 GLN A1365      39.447  25.389  62.455  1.00  0.00           N  
ATOM   3276  N   GLY A1366      41.920  27.809  67.105  1.00  0.00           N  
ATOM   3277  CA  GLY A1366      43.108  28.591  67.394  1.00  0.00           C  
ATOM   3278  C   GLY A1366      43.173  29.063  68.838  1.00  0.00           C  
ATOM   3279  O   GLY A1366      43.889  30.011  69.153  1.00  0.00           O  
ATOM   3280  N   MET A1415      42.416  28.410  69.716  1.00  0.00           N  
ATOM   3281  CA  MET A1415      42.399  28.755  71.139  1.00  0.00           C  
ATOM   3282  C   MET A1415      42.887  27.555  71.949  1.00  0.00           C  
ATOM   3283  O   MET A1415      42.184  26.547  72.049  1.00  0.00           O  
ATOM   3284  CB  MET A1415      40.978  29.111  71.590  1.00  0.00           C  
ATOM   3285  CG  MET A1415      40.411  30.398  71.022  1.00  0.00           C  
ATOM   3286  SD  MET A1415      41.071  31.882  71.804  1.00  0.00           S  
ATOM   3287  CE  MET A1415      42.148  32.527  70.495  1.00  0.00           C  
ATOM   3288  N   SER A1416      44.085  27.656  72.519  1.00  0.00           N  
ATOM   3289  CA  SER A1416      44.644  26.563  73.320  1.00  0.00           C  
ATOM   3290  C   SER A1416      45.553  27.076  74.427  1.00  0.00           C  
ATOM   3291  O   SER A1416      46.563  27.729  74.160  1.00  0.00           O  
ATOM   3292  CB  SER A1416      45.439  25.593  72.439  1.00  0.00           C  
ATOM   3293  OG  SER A1416      46.060  24.586  73.227  1.00  0.00           O  
ATOM   3294  N   THR A1417      45.196  26.769  75.670  1.00  0.00           N  
ATOM   3295  CA  THR A1417      45.989  27.205  76.811  1.00  0.00           C  
ATOM   3296  C   THR A1417      47.348  26.513  76.802  1.00  0.00           C  
ATOM   3297  O   THR A1417      48.376  27.144  77.048  1.00  0.00           O  
ATOM   3298  CB  THR A1417      45.269  26.899  78.133  1.00  0.00           C  
ATOM   3299  OG1 THR A1417      43.945  27.448  78.095  1.00  0.00           O  
ATOM   3300  CG2 THR A1417      46.024  27.514  79.296  1.00  0.00           C  
ATOM   3301  N   ARG A1441      47.352  25.215  76.509  1.00  0.00           N  
ATOM   3302  CA  ARG A1441      48.598  24.461  76.463  1.00  0.00           C  
ATOM   3303  C   ARG A1441      49.444  24.833  75.246  1.00  0.00           C  
ATOM   3304  O   ARG A1441      50.605  24.442  75.145  1.00  0.00           O  
ATOM   3305  CB  ARG A1441      48.322  22.948  76.487  1.00  0.00           C  
ATOM   3306  CG  ARG A1441      47.143  22.477  75.644  1.00  0.00           C  
ATOM   3307  CD  ARG A1441      46.987  20.956  75.733  1.00  0.00           C  
ATOM   3308  NE  ARG A1441      48.000  20.253  74.949  1.00  0.00           N  
ATOM   3309  CZ  ARG A1441      47.927  20.056  73.634  1.00  0.00           C  
ATOM   3310  NH1 ARG A1441      46.880  20.503  72.946  1.00  0.00           N  
ATOM   3311  NH2 ARG A1441      48.910  19.424  73.003  1.00  0.00           N  
ATOM   3312  N   LYS A1444      48.861  25.593  74.325  1.00  0.00           N  
ATOM   3313  CA  LYS A1444      49.587  26.035  73.138  1.00  0.00           C  
ATOM   3314  C   LYS A1444      49.925  27.519  73.269  1.00  0.00           C  
ATOM   3315  O   LYS A1444      50.595  28.093  72.410  1.00  0.00           O  
ATOM   3316  CB  LYS A1444      48.759  25.802  71.867  1.00  0.00           C  
ATOM   3317  CG  LYS A1444      48.644  24.340  71.454  1.00  0.00           C  
ATOM   3318  CD  LYS A1444      47.916  24.186  70.127  1.00  0.00           C  
ATOM   3319  CE  LYS A1444      47.788  22.722  69.740  1.00  0.00           C  
ATOM   3320  NZ  LYS A1444      47.016  22.531  68.479  1.00  0.00           N  
ATOM   3321  N   GLY A1450      49.455  28.130  74.354  1.00  0.00           N  
ATOM   3322  CA  GLY A1450      49.716  29.537  74.593  1.00  0.00           C  
ATOM   3323  C   GLY A1450      48.957  30.463  73.665  1.00  0.00           C  
ATOM   3324  O   GLY A1450      49.079  31.682  73.774  1.00  0.00           O  
ATOM   3325  N   THR A1452      48.171  29.888  72.756  1.00  0.00           N  
ATOM   3326  CA  THR A1452      47.385  30.663  71.795  1.00  0.00           C  
ATOM   3327  C   THR A1452      46.137  31.287  72.423  1.00  0.00           C  
ATOM   3328  O   THR A1452      45.498  32.158  71.827  1.00  0.00           O  
ATOM   3329  CB  THR A1452      46.944  29.788  70.597  1.00  0.00           C  
ATOM   3330  OG1 THR A1452      46.209  28.651  71.071  1.00  0.00           O  
ATOM   3331  CG2 THR A1452      48.158  29.316  69.807  1.00  0.00           C  
ATOM   3332  N   VAL A1455      45.801  30.836  73.629  1.00  0.00           N  
ATOM   3333  CA  VAL A1455      44.640  31.337  74.359  1.00  0.00           C  
ATOM   3334  C   VAL A1455      44.650  32.859  74.504  1.00  0.00           C  
ATOM   3335  O   VAL A1455      45.702  33.475  74.697  1.00  0.00           O  
ATOM   3336  CB  VAL A1455      44.568  30.715  75.779  1.00  0.00           C  
ATOM   3337  CG1 VAL A1455      45.870  30.974  76.529  1.00  0.00           C  
ATOM   3338  CG2 VAL A1455      43.395  31.303  76.552  1.00  0.00           C  
ATOM   3339  N   VAL A1456      43.466  33.454  74.404  1.00  0.00           N  
ATOM   3340  CA  VAL A1456      43.293  34.895  74.545  1.00  0.00           C  
ATOM   3341  C   VAL A1456      41.899  35.086  75.127  1.00  0.00           C  
ATOM   3342  O   VAL A1456      40.911  34.691  74.508  1.00  0.00           O  
ATOM   3343  CB  VAL A1456      43.371  35.631  73.175  1.00  0.00           C  
ATOM   3344  CG1 VAL A1456      43.320  37.131  73.388  1.00  0.00           C  
ATOM   3345  CG2 VAL A1456      44.649  35.260  72.442  1.00  0.00           C  
ATOM   3346  N   PHE A1457      41.820  35.669  76.321  1.00  0.00           N  
ATOM   3347  CA  PHE A1457      40.531  35.904  76.974  1.00  0.00           C  
ATOM   3348  C   PHE A1457      39.636  36.812  76.146  1.00  0.00           C  
ATOM   3349  O   PHE A1457      40.118  37.641  75.378  1.00  0.00           O  
ATOM   3350  CB  PHE A1457      40.727  36.537  78.352  1.00  0.00           C  
ATOM   3351  CG  PHE A1457      41.278  35.598  79.375  1.00  0.00           C  
ATOM   3352  CD1 PHE A1457      42.623  35.245  79.362  1.00  0.00           C  
ATOM   3353  CD2 PHE A1457      40.440  35.033  80.334  1.00  0.00           C  
ATOM   3354  CE1 PHE A1457      43.127  34.336  80.289  1.00  0.00           C  
ATOM   3355  CE2 PHE A1457      40.931  34.127  81.262  1.00  0.00           C  
ATOM   3356  CZ  PHE A1457      42.279  33.776  81.240  1.00  0.00           C  
ATOM   3357  N   LEU A1458      38.328  36.666  76.313  1.00  0.00           N  
ATOM   3358  CA  LEU A1458      37.396  37.492  75.573  1.00  0.00           C  
ATOM   3359  C   LEU A1458      37.478  38.948  76.044  1.00  0.00           C  
ATOM   3360  O   LEU A1458      37.483  39.865  75.222  1.00  0.00           O  
ATOM   3361  CB  LEU A1458      35.976  36.956  75.736  1.00  0.00           C  
ATOM   3362  CG  LEU A1458      34.889  37.729  74.987  1.00  0.00           C  
ATOM   3363  CD1 LEU A1458      35.187  37.705  73.493  1.00  0.00           C  
ATOM   3364  CD2 LEU A1458      33.531  37.121  75.267  1.00  0.00           C  
ATOM   3365  N   ASP A1459      37.552  39.170  77.356  1.00  0.00           N  
ATOM   3366  CA  ASP A1459      37.643  40.539  77.867  1.00  0.00           C  
ATOM   3367  C   ASP A1459      38.793  41.275  77.195  1.00  0.00           C  
ATOM   3368  O   ASP A1459      38.708  42.478  76.941  1.00  0.00           O  
ATOM   3369  CB  ASP A1459      37.874  40.565  79.381  1.00  0.00           C  
ATOM   3370  CG  ASP A1459      36.637  40.207  80.171  1.00  0.00           C  
ATOM   3371  OD1 ASP A1459      35.534  40.613  79.745  1.00  0.00           O  
ATOM   3372  OD2 ASP A1459      36.773  39.539  81.226  1.00  0.00           O  
ATOM   3373  N   ASN A1460      39.872  40.550  76.915  1.00  0.00           N  
ATOM   3374  CA  ASN A1460      41.035  41.150  76.277  1.00  0.00           C  
ATOM   3375  C   ASN A1460      40.812  41.373  74.795  1.00  0.00           C  
ATOM   3376  O   ASN A1460      41.208  42.409  74.266  1.00  0.00           O  
ATOM   3377  CB  ASN A1460      42.279  40.290  76.499  1.00  0.00           C  
ATOM   3378  CG  ASN A1460      42.665  40.208  77.961  1.00  0.00           C  
ATOM   3379  OD1 ASN A1460      42.640  41.212  78.672  1.00  0.00           O  
ATOM   3380  ND2 ASN A1460      43.030  39.013  78.418  1.00  0.00           N  
ATOM   3381  N   ILE A1461      40.185  40.406  74.127  1.00  0.00           N  
ATOM   3382  CA  ILE A1461      39.894  40.531  72.702  1.00  0.00           C  
ATOM   3383  C   ILE A1461      39.174  41.866  72.534  1.00  0.00           C  
ATOM   3384  O   ILE A1461      39.547  42.698  71.701  1.00  0.00           O  
ATOM   3385  CB  ILE A1461      38.957  39.396  72.208  1.00  0.00           C  
ATOM   3386  CG1 ILE A1461      39.657  38.039  72.307  1.00  0.00           C  
ATOM   3387  CG2 ILE A1461      38.555  39.642  70.768  1.00  0.00           C  
ATOM   3388  CD1 ILE A1461      40.823  37.878  71.368  1.00  0.00           C  
ATOM   3389  N   LEU A1462      38.145  42.062  73.350  1.00  0.00           N  
ATOM   3390  CA  LEU A1462      37.360  43.288  73.332  1.00  0.00           C  
ATOM   3391  C   LEU A1462      38.256  44.497  73.538  1.00  0.00           C  
ATOM   3392  O   LEU A1462      38.317  45.396  72.698  1.00  0.00           O  
ATOM   3393  CB  LEU A1462      36.306  43.248  74.440  1.00  0.00           C  
ATOM   3394  CG  LEU A1462      34.891  42.784  74.086  1.00  0.00           C  
ATOM   3395  CD1 LEU A1462      34.913  41.641  73.090  1.00  0.00           C  
ATOM   3396  CD2 LEU A1462      34.195  42.369  75.359  1.00  0.00           C  
ATOM   3397  N   GLU A1463      38.955  44.503  74.665  1.00  0.00           N  
ATOM   3398  CA  GLU A1463      39.844  45.595  75.019  1.00  0.00           C  
ATOM   3399  C   GLU A1463      40.844  45.933  73.926  1.00  0.00           C  
ATOM   3400  O   GLU A1463      40.961  47.087  73.532  1.00  0.00           O  
ATOM   3401  CB  GLU A1463      40.593  45.255  76.302  1.00  0.00           C  
ATOM   3402  CG  GLU A1463      41.211  46.458  76.980  1.00  0.00           C  
ATOM   3403  CD  GLU A1463      40.176  47.508  77.338  1.00  0.00           C  
ATOM   3404  OE1 GLU A1463      39.089  47.125  77.823  1.00  0.00           O  
ATOM   3405  OE2 GLU A1463      40.451  48.712  77.146  1.00  0.00           O  
ATOM   3406  N   GLU A1465      41.561  44.926  73.437  1.00  0.00           N  
ATOM   3407  CA  GLU A1465      42.565  45.128  72.396  1.00  0.00           C  
ATOM   3408  C   GLU A1465      41.936  45.767  71.162  1.00  0.00           C  
ATOM   3409  O   GLU A1465      42.510  46.676  70.562  1.00  0.00           O  
ATOM   3410  CB  GLU A1465      43.207  43.789  72.024  1.00  0.00           C  
ATOM   3411  CG  GLU A1465      44.733  43.806  71.922  1.00  0.00           C  
ATOM   3412  CD  GLU A1465      45.258  44.579  70.715  1.00  0.00           C  
ATOM   3413  OE1 GLU A1465      45.160  45.823  70.715  1.00  0.00           O  
ATOM   3414  OE2 GLU A1465      45.767  43.943  69.761  1.00  0.00           O  
ATOM   3415  N   THR A1467      40.752  45.294  70.787  1.00  0.00           N  
ATOM   3416  CA  THR A1467      40.050  45.830  69.626  1.00  0.00           C  
ATOM   3417  C   THR A1467      39.627  47.286  69.852  1.00  0.00           C  
ATOM   3418  O   THR A1467      39.718  48.127  68.951  1.00  0.00           O  
ATOM   3419  CB  THR A1467      38.814  44.982  69.315  1.00  0.00           C  
ATOM   3420  OG1 THR A1467      39.235  43.646  69.035  1.00  0.00           O  
ATOM   3421  CG2 THR A1467      38.064  45.535  68.115  1.00  0.00           C  
ATOM   3422  N   LYS A1468      39.160  47.570  71.061  1.00  0.00           N  
ATOM   3423  CA  LYS A1468      38.735  48.910  71.431  1.00  0.00           C  
ATOM   3424  C   LYS A1468      39.856  49.908  71.208  1.00  0.00           C  
ATOM   3425  O   LYS A1468      39.648  50.991  70.660  1.00  0.00           O  
ATOM   3426  CB  LYS A1468      38.343  48.926  72.902  1.00  0.00           C  
ATOM   3427  CG  LYS A1468      38.413  50.285  73.553  1.00  0.00           C  
ATOM   3428  CD  LYS A1468      38.176  50.147  75.040  1.00  0.00           C  
ATOM   3429  CE  LYS A1468      38.147  51.492  75.734  1.00  0.00           C  
ATOM   3430  NZ  LYS A1468      37.623  51.353  77.125  1.00  0.00           N  
ATOM   3431  N   GLU A1469      41.050  49.530  71.647  1.00  0.00           N  
ATOM   3432  CA  GLU A1469      42.209  50.392  71.527  1.00  0.00           C  
ATOM   3433  C   GLU A1469      42.542  50.649  70.067  1.00  0.00           C  
ATOM   3434  O   GLU A1469      42.762  51.793  69.665  1.00  0.00           O  
ATOM   3435  CB  GLU A1469      43.396  49.774  72.274  1.00  0.00           C  
ATOM   3436  CG  GLU A1469      43.038  49.356  73.704  1.00  0.00           C  
ATOM   3437  CD  GLU A1469      44.244  49.081  74.593  1.00  0.00           C  
ATOM   3438  OE1 GLU A1469      45.211  48.445  74.115  1.00  0.00           O  
ATOM   3439  OE2 GLU A1469      44.211  49.489  75.779  1.00  0.00           O  
ATOM   3440  N   LYS A1470      42.560  49.590  69.270  1.00  0.00           N  
ATOM   3441  CA  LYS A1470      42.849  49.728  67.851  1.00  0.00           C  
ATOM   3442  C   LYS A1470      41.820  50.637  67.190  1.00  0.00           C  
ATOM   3443  O   LYS A1470      42.171  51.530  66.417  1.00  0.00           O  
ATOM   3444  CB  LYS A1470      42.841  48.361  67.183  1.00  0.00           C  
ATOM   3445  CG  LYS A1470      43.942  47.441  67.684  1.00  0.00           C  
ATOM   3446  CD  LYS A1470      45.319  48.022  67.392  1.00  0.00           C  
ATOM   3447  CE  LYS A1470      46.407  47.019  67.715  1.00  0.00           C  
ATOM   3448  NZ  LYS A1470      47.739  47.529  67.311  1.00  0.00           N  
ATOM   3449  N   MET A1471      40.548  50.412  67.496  1.00  0.00           N  
ATOM   3450  CA  MET A1471      39.494  51.237  66.926  1.00  0.00           C  
ATOM   3451  C   MET A1471      39.661  52.675  67.410  1.00  0.00           C  
ATOM   3452  O   MET A1471      39.307  53.632  66.715  1.00  0.00           O  
ATOM   3453  CB  MET A1471      38.113  50.704  67.324  1.00  0.00           C  
ATOM   3454  CG  MET A1471      37.732  49.383  66.661  1.00  0.00           C  
ATOM   3455  SD  MET A1471      37.762  49.448  64.858  1.00  0.00           S  
ATOM   3456  CE  MET A1471      38.537  47.871  64.437  1.00  0.00           C  
ATOM   3457  N   HIS A1472      40.215  52.828  68.605  1.00  0.00           N  
ATOM   3458  CA  HIS A1472      40.419  54.156  69.151  1.00  0.00           C  
ATOM   3459  C   HIS A1472      41.431  54.927  68.317  1.00  0.00           C  
ATOM   3460  O   HIS A1472      41.292  56.124  68.099  1.00  0.00           O  
ATOM   3461  CB  HIS A1472      40.913  54.065  70.585  1.00  0.00           C  
ATOM   3462  CG  HIS A1472      40.864  55.368  71.316  1.00  0.00           C  
ATOM   3463  ND1 HIS A1472      41.244  55.499  72.633  1.00  0.00           N  
ATOM   3464  CD2 HIS A1472      40.465  56.597  70.914  1.00  0.00           C  
ATOM   3465  CE1 HIS A1472      41.080  56.754  73.011  1.00  0.00           C  
ATOM   3466  NE2 HIS A1472      40.609  57.441  71.987  1.00  0.00           N  
ATOM   3467  N   GLU A1473      42.454  54.235  67.841  1.00  0.00           N  
ATOM   3468  CA  GLU A1473      43.471  54.892  67.049  1.00  0.00           C  
ATOM   3469  C   GLU A1473      42.945  55.347  65.702  1.00  0.00           C  
ATOM   3470  O   GLU A1473      43.217  56.467  65.281  1.00  0.00           O  
ATOM   3471  CB  GLU A1473      44.690  53.977  66.876  1.00  0.00           C  
ATOM   3472  CG  GLU A1473      45.483  53.764  68.168  1.00  0.00           C  
ATOM   3473  CD  GLU A1473      45.785  55.076  68.902  1.00  0.00           C  
ATOM   3474  OE1 GLU A1473      46.527  55.921  68.348  1.00  0.00           O  
ATOM   3475  OE2 GLU A1473      45.275  55.263  70.034  1.00  0.00           O  
ATOM   3476  N   VAL A1474      42.192  54.493  65.018  1.00  0.00           N  
ATOM   3477  CA  VAL A1474      41.650  54.874  63.713  1.00  0.00           C  
ATOM   3478  C   VAL A1474      40.708  56.064  63.909  1.00  0.00           C  
ATOM   3479  O   VAL A1474      40.603  56.950  63.057  1.00  0.00           O  
ATOM   3480  CB  VAL A1474      40.932  53.666  63.037  1.00  0.00           C  
ATOM   3481  CG1 VAL A1474      40.261  52.828  64.085  1.00  0.00           C  
ATOM   3482  CG2 VAL A1474      39.923  54.148  61.996  1.00  0.00           C  
ATOM   3483  N   MET A1475      40.059  56.089  65.064  1.00  0.00           N  
ATOM   3484  CA  MET A1475      39.140  57.158  65.435  1.00  0.00           C  
ATOM   3485  C   MET A1475      39.854  58.516  65.573  1.00  0.00           C  
ATOM   3486  O   MET A1475      39.282  59.566  65.283  1.00  0.00           O  
ATOM   3487  CB  MET A1475      38.489  56.793  66.757  1.00  0.00           C  
ATOM   3488  CG  MET A1475      37.263  57.566  67.082  1.00  0.00           C  
ATOM   3489  SD  MET A1475      36.602  56.932  68.614  1.00  0.00           S  
ATOM   3490  CE  MET A1475      36.245  55.259  68.161  1.00  0.00           C  
ATOM   3491  N   LYS A1476      41.105  58.492  66.021  1.00  0.00           N  
ATOM   3492  CA  LYS A1476      41.880  59.715  66.193  1.00  0.00           C  
ATOM   3493  C   LYS A1476      42.448  60.225  64.868  1.00  0.00           C  
ATOM   3494  O   LYS A1476      42.846  61.386  64.760  1.00  0.00           O  
ATOM   3495  CB  LYS A1476      43.034  59.476  67.170  1.00  0.00           C  
ATOM   3496  CG  LYS A1476      42.617  59.054  68.568  1.00  0.00           C  
ATOM   3497  CD  LYS A1476      43.836  58.853  69.466  1.00  0.00           C  
ATOM   3498  CE  LYS A1476      43.441  58.385  70.867  1.00  0.00           C  
ATOM   3499  NZ  LYS A1476      44.611  58.251  71.796  1.00  0.00           N  
ATOM   3500  N   LYS A1477      42.495  59.361  63.862  1.00  0.00           N  
ATOM   3501  CA  LYS A1477      43.026  59.752  62.562  1.00  0.00           C  
ATOM   3502  C   LYS A1477      42.314  60.973  61.972  1.00  0.00           C  
ATOM   3503  O   LYS A1477      42.851  61.653  61.099  1.00  0.00           O  
ATOM   3504  CB  LYS A1477      42.929  58.585  61.578  1.00  0.00           C  
ATOM   3505  CG  LYS A1477      44.261  57.981  61.164  1.00  0.00           C  
ATOM   3506  CD  LYS A1477      44.916  57.172  62.276  1.00  0.00           C  
ATOM   3507  CE  LYS A1477      46.206  56.508  61.777  1.00  0.00           C  
ATOM   3508  NZ  LYS A1477      46.790  55.505  62.728  1.00  0.00           N  
ATOM   3509  N   ASN A1478      41.108  61.251  62.456  1.00  0.00           N  
ATOM   3510  CA  ASN A1478      40.325  62.379  61.960  1.00  0.00           C  
ATOM   3511  C   ASN A1478      40.102  63.396  63.072  1.00  0.00           C  
ATOM   3512  O   ASN A1478      39.073  63.358  63.749  1.00  0.00           O  
ATOM   3513  CB  ASN A1478      38.975  61.875  61.460  1.00  0.00           C  
ATOM   3514  CG  ASN A1478      38.228  62.909  60.658  1.00  0.00           C  
ATOM   3515  OD1 ASN A1478      38.204  64.091  61.007  1.00  0.00           O  
ATOM   3516  ND2 ASN A1478      37.595  62.467  59.576  1.00  0.00           N  
ATOM   3517  N   GLU A1479      41.056  64.307  63.256  1.00  0.00           N  
ATOM   3518  CA  GLU A1479      40.958  65.318  64.308  1.00  0.00           C  
ATOM   3519  C   GLU A1479      39.620  66.046  64.362  1.00  0.00           C  
ATOM   3520  O   GLU A1479      38.834  65.850  65.292  1.00  0.00           O  
ATOM   3521  CB  GLU A1479      42.085  66.344  64.170  1.00  0.00           C  
ATOM   3522  CG  GLU A1479      43.446  65.825  64.605  1.00  0.00           C  
ATOM   3523  CD  GLU A1479      44.516  66.904  64.603  1.00  0.00           C  
ATOM   3524  OE1 GLU A1479      44.296  67.966  65.230  1.00  0.00           O  
ATOM   3525  OE2 GLU A1479      45.578  66.685  63.980  1.00  0.00           O  
ATOM   3526  N   ASN A1480      39.368  66.891  63.368  1.00  0.00           N  
ATOM   3527  CA  ASN A1480      38.131  67.658  63.301  1.00  0.00           C  
ATOM   3528  C   ASN A1480      36.951  66.882  63.892  1.00  0.00           C  
ATOM   3529  O   ASN A1480      36.280  67.354  64.812  1.00  0.00           O  
ATOM   3530  CB  ASN A1480      37.851  68.036  61.845  1.00  0.00           C  
ATOM   3531  CG  ASN A1480      36.628  68.919  61.692  1.00  0.00           C  
ATOM   3532  OD1 ASN A1480      35.490  68.465  61.841  1.00  0.00           O  
ATOM   3533  ND2 ASN A1480      36.857  70.194  61.396  1.00  0.00           N  
ATOM   3534  N   LYS A1481      36.712  65.683  63.372  1.00  0.00           N  
ATOM   3535  CA  LYS A1481      35.618  64.848  63.845  1.00  0.00           C  
ATOM   3536  C   LYS A1481      35.850  64.344  65.269  1.00  0.00           C  
ATOM   3537  O   LYS A1481      35.008  64.534  66.151  1.00  0.00           O  
ATOM   3538  CB  LYS A1481      35.425  63.658  62.904  1.00  0.00           C  
ATOM   3539  CG  LYS A1481      34.845  64.016  61.549  1.00  0.00           C  
ATOM   3540  CD  LYS A1481      33.434  64.535  61.701  1.00  0.00           C  
ATOM   3541  CE  LYS A1481      32.868  65.029  60.382  1.00  0.00           C  
ATOM   3542  NZ  LYS A1481      31.501  65.600  60.578  1.00  0.00           N  
ATOM   3543  N   TYR A1482      36.996  63.705  65.486  1.00  0.00           N  
ATOM   3544  CA  TYR A1482      37.341  63.154  66.791  1.00  0.00           C  
ATOM   3545  C   TYR A1482      37.015  64.125  67.925  1.00  0.00           C  
ATOM   3546  O   TYR A1482      36.451  63.752  68.962  1.00  0.00           O  
ATOM   3547  CB  TYR A1482      38.836  62.819  66.832  1.00  0.00           C  
ATOM   3548  CG  TYR A1482      39.257  62.114  68.103  1.00  0.00           C  
ATOM   3549  CD1 TYR A1482      39.119  60.737  68.237  1.00  0.00           C  
ATOM   3550  CD2 TYR A1482      39.715  62.835  69.201  1.00  0.00           C  
ATOM   3551  CE1 TYR A1482      39.418  60.101  69.435  1.00  0.00           C  
ATOM   3552  CE2 TYR A1482      40.017  62.205  70.399  1.00  0.00           C  
ATOM   3553  CZ  TYR A1482      39.863  60.845  70.510  1.00  0.00           C  
ATOM   3554  OH  TYR A1482      40.126  60.232  71.707  1.00  0.00           O  
ATOM   3555  N   ALA A1483      37.383  65.381  67.708  1.00  0.00           N  
ATOM   3556  CA  ALA A1483      37.182  66.435  68.686  1.00  0.00           C  
ATOM   3557  C   ALA A1483      35.755  66.524  69.181  1.00  0.00           C  
ATOM   3558  O   ALA A1483      35.509  66.842  70.341  1.00  0.00           O  
ATOM   3559  CB  ALA A1483      37.597  67.762  68.089  1.00  0.00           C  
ATOM   3560  N   GLN A1484      34.814  66.233  68.295  1.00  0.00           N  
ATOM   3561  CA  GLN A1484      33.406  66.327  68.640  1.00  0.00           C  
ATOM   3562  C   GLN A1484      32.848  65.160  69.440  1.00  0.00           C  
ATOM   3563  O   GLN A1484      31.661  65.147  69.767  1.00  0.00           O  
ATOM   3564  CB  GLN A1484      32.601  66.520  67.364  1.00  0.00           C  
ATOM   3565  CG  GLN A1484      33.121  67.656  66.523  1.00  0.00           C  
ATOM   3566  CD  GLN A1484      32.517  67.654  65.147  1.00  0.00           C  
ATOM   3567  OE1 GLN A1484      31.296  67.656  64.998  1.00  0.00           O  
ATOM   3568  NE2 GLN A1484      33.366  67.645  64.126  1.00  0.00           N  
ATOM   3569  N   ILE A1485      33.696  64.191  69.766  1.00  0.00           N  
ATOM   3570  CA  ILE A1485      33.245  63.032  70.525  1.00  0.00           C  
ATOM   3571  C   ILE A1485      33.478  63.267  72.005  1.00  0.00           C  
ATOM   3572  O   ILE A1485      34.575  63.654  72.406  1.00  0.00           O  
ATOM   3573  CB  ILE A1485      33.992  61.746  70.087  1.00  0.00           C  
ATOM   3574  CG1 ILE A1485      33.715  61.469  68.608  1.00  0.00           C  
ATOM   3575  CG2 ILE A1485      33.556  60.557  70.947  1.00  0.00           C  
ATOM   3576  CD1 ILE A1485      34.464  60.281  68.054  1.00  0.00           C  
ATOM   3577  N   GLU A1486      32.444  63.031  72.808  1.00  0.00           N  
ATOM   3578  CA  GLU A1486      32.532  63.221  74.251  1.00  0.00           C  
ATOM   3579  C   GLU A1486      33.252  62.108  74.982  1.00  0.00           C  
ATOM   3580  O   GLU A1486      33.955  62.358  75.959  1.00  0.00           O  
ATOM   3581  CB  GLU A1486      31.142  63.397  74.861  1.00  0.00           C  
ATOM   3582  CG  GLU A1486      30.673  64.843  74.880  1.00  0.00           C  
ATOM   3583  CD  GLU A1486      31.675  65.773  75.559  1.00  0.00           C  
ATOM   3584  OE1 GLU A1486      31.977  65.553  76.755  1.00  0.00           O  
ATOM   3585  OE2 GLU A1486      32.161  66.719  74.894  1.00  0.00           O  
ATOM   3586  N   HIS A1487      33.078  60.877  74.523  1.00  0.00           N  
ATOM   3587  CA  HIS A1487      33.734  59.760  75.177  1.00  0.00           C  
ATOM   3588  C   HIS A1487      34.381  58.825  74.181  1.00  0.00           C  
ATOM   3589  O   HIS A1487      33.887  57.728  73.937  1.00  0.00           O  
ATOM   3590  CB  HIS A1487      32.730  59.004  76.037  1.00  0.00           C  
ATOM   3591  CG  HIS A1487      32.187  59.818  77.169  1.00  0.00           C  
ATOM   3592  ND1 HIS A1487      32.985  60.307  78.181  1.00  0.00           N  
ATOM   3593  CD2 HIS A1487      30.932  60.250  77.437  1.00  0.00           C  
ATOM   3594  CE1 HIS A1487      32.244  61.004  79.024  1.00  0.00           C  
ATOM   3595  NE2 HIS A1487      30.995  60.985  78.595  1.00  0.00           N  
ATOM   3596  N   PRO A1488      35.505  59.254  73.589  1.00  0.00           N  
ATOM   3597  CA  PRO A1488      36.246  58.462  72.606  1.00  0.00           C  
ATOM   3598  C   PRO A1488      36.440  57.008  73.047  1.00  0.00           C  
ATOM   3599  O   PRO A1488      36.305  56.086  72.248  1.00  0.00           O  
ATOM   3600  CB  PRO A1488      37.562  59.222  72.492  1.00  0.00           C  
ATOM   3601  CG  PRO A1488      37.122  60.636  72.639  1.00  0.00           C  
ATOM   3602  CD  PRO A1488      36.151  60.561  73.798  1.00  0.00           C  
ATOM   3603  N   GLU A1489      36.752  56.813  74.323  1.00  0.00           N  
ATOM   3604  CA  GLU A1489      36.955  55.475  74.866  1.00  0.00           C  
ATOM   3605  C   GLU A1489      35.681  54.641  74.790  1.00  0.00           C  
ATOM   3606  O   GLU A1489      35.680  53.535  74.247  1.00  0.00           O  
ATOM   3607  CB  GLU A1489      37.432  55.565  76.318  1.00  0.00           C  
ATOM   3608  CG  GLU A1489      38.905  55.912  76.465  1.00  0.00           C  
ATOM   3609  CD  GLU A1489      39.810  54.728  76.173  1.00  0.00           C  
ATOM   3610  OE1 GLU A1489      39.822  53.776  76.983  1.00  0.00           O  
ATOM   3611  OE2 GLU A1489      40.505  54.741  75.134  1.00  0.00           O  
ATOM   3612  N   GLU A1490      34.594  55.169  75.337  1.00  0.00           N  
ATOM   3613  CA  GLU A1490      33.326  54.452  75.318  1.00  0.00           C  
ATOM   3614  C   GLU A1490      32.914  54.094  73.892  1.00  0.00           C  
ATOM   3615  O   GLU A1490      32.508  52.966  73.613  1.00  0.00           O  
ATOM   3616  CB  GLU A1490      32.234  55.294  75.983  1.00  0.00           C  
ATOM   3617  CG  GLU A1490      32.344  55.375  77.500  1.00  0.00           C  
ATOM   3618  CD  GLU A1490      31.389  56.396  78.107  1.00  0.00           C  
ATOM   3619  OE1 GLU A1490      30.173  56.348  77.809  1.00  0.00           O  
ATOM   3620  OE2 GLU A1490      31.859  57.247  78.888  1.00  0.00           O  
ATOM   3621  N   VAL A1491      33.032  55.061  72.992  1.00  0.00           N  
ATOM   3622  CA  VAL A1491      32.663  54.846  71.603  1.00  0.00           C  
ATOM   3623  C   VAL A1491      33.566  53.828  70.914  1.00  0.00           C  
ATOM   3624  O   VAL A1491      33.095  52.965  70.163  1.00  0.00           O  
ATOM   3625  CB  VAL A1491      32.696  56.169  70.827  1.00  0.00           C  
ATOM   3626  CG1 VAL A1491      32.476  55.918  69.339  1.00  0.00           C  
ATOM   3627  CG2 VAL A1491      31.623  57.095  71.370  1.00  0.00           C  
ATOM   3628  N   ALA A1492      34.863  53.931  71.168  1.00  0.00           N  
ATOM   3629  CA  ALA A1492      35.810  53.013  70.568  1.00  0.00           C  
ATOM   3630  C   ALA A1492      35.429  51.586  70.936  1.00  0.00           C  
ATOM   3631  O   ALA A1492      35.441  50.685  70.088  1.00  0.00           O  
ATOM   3632  CB  ALA A1492      37.204  53.324  71.047  1.00  0.00           C  
ATOM   3633  N   ASP A1493      35.074  51.384  72.201  1.00  0.00           N  
ATOM   3634  CA  ASP A1493      34.696  50.058  72.661  1.00  0.00           C  
ATOM   3635  C   ASP A1493      33.420  49.573  71.972  1.00  0.00           C  
ATOM   3636  O   ASP A1493      33.266  48.386  71.699  1.00  0.00           O  
ATOM   3637  CB  ASP A1493      34.512  50.053  74.175  1.00  0.00           C  
ATOM   3638  CG  ASP A1493      34.318  48.664  74.719  1.00  0.00           C  
ATOM   3639  OD1 ASP A1493      35.093  47.775  74.310  1.00  0.00           O  
ATOM   3640  OD2 ASP A1493      33.402  48.457  75.549  1.00  0.00           O  
ATOM   3641  N   LEU A1494      32.504  50.494  71.696  1.00  0.00           N  
ATOM   3642  CA  LEU A1494      31.267  50.143  71.014  1.00  0.00           C  
ATOM   3643  C   LEU A1494      31.587  49.769  69.572  1.00  0.00           C  
ATOM   3644  O   LEU A1494      31.043  48.808  69.025  1.00  0.00           O  
ATOM   3645  CB  LEU A1494      30.296  51.318  71.043  1.00  0.00           C  
ATOM   3646  CG  LEU A1494      29.755  51.572  72.446  1.00  0.00           C  
ATOM   3647  CD1 LEU A1494      28.843  52.779  72.441  1.00  0.00           C  
ATOM   3648  CD2 LEU A1494      29.005  50.337  72.921  1.00  0.00           C  
ATOM   3649  N   VAL A1496      32.481  50.532  68.960  1.00  0.00           N  
ATOM   3650  CA  VAL A1496      32.870  50.255  67.596  1.00  0.00           C  
ATOM   3651  C   VAL A1496      33.561  48.899  67.530  1.00  0.00           C  
ATOM   3652  O   VAL A1496      33.204  48.056  66.718  1.00  0.00           O  
ATOM   3653  CB  VAL A1496      33.820  51.346  67.048  1.00  0.00           C  
ATOM   3654  CG1 VAL A1496      34.304  50.973  65.644  1.00  0.00           C  
ATOM   3655  CG2 VAL A1496      33.095  52.677  67.009  1.00  0.00           C  
ATOM   3656  N   GLY A1506      34.540  48.682  68.396  1.00  0.00           N  
ATOM   3657  CA  GLY A1506      35.252  47.415  68.375  1.00  0.00           C  
ATOM   3658  C   GLY A1506      34.363  46.204  68.592  1.00  0.00           C  
ATOM   3659  O   GLY A1506      34.533  45.164  67.947  1.00  0.00           O  
ATOM   3660  N   ILE A1507      33.413  46.333  69.509  1.00  0.00           N  
ATOM   3661  CA  ILE A1507      32.506  45.242  69.805  1.00  0.00           C  
ATOM   3662  C   ILE A1507      31.689  44.893  68.575  1.00  0.00           C  
ATOM   3663  O   ILE A1507      31.454  43.715  68.293  1.00  0.00           O  
ATOM   3664  CB  ILE A1507      31.581  45.610  70.981  1.00  0.00           C  
ATOM   3665  CG1 ILE A1507      32.408  45.625  72.275  1.00  0.00           C  
ATOM   3666  CG2 ILE A1507      30.411  44.628  71.069  1.00  0.00           C  
ATOM   3667  CD1 ILE A1507      31.696  46.181  73.466  1.00  0.00           C  
ATOM   3668  N   SER A1508      31.259  45.913  67.838  1.00  0.00           N  
ATOM   3669  CA  SER A1508      30.487  45.666  66.635  1.00  0.00           C  
ATOM   3670  C   SER A1508      31.384  44.871  65.691  1.00  0.00           C  
ATOM   3671  O   SER A1508      30.950  43.917  65.046  1.00  0.00           O  
ATOM   3672  CB  SER A1508      30.057  46.983  65.981  1.00  0.00           C  
ATOM   3673  OG  SER A1508      31.123  47.594  65.280  1.00  0.00           O  
ATOM   3674  N   ALA A1509      32.646  45.266  65.626  1.00  0.00           N  
ATOM   3675  CA  ALA A1509      33.613  44.584  64.784  1.00  0.00           C  
ATOM   3676  C   ALA A1509      33.650  43.096  65.152  1.00  0.00           C  
ATOM   3677  O   ALA A1509      33.408  42.227  64.308  1.00  0.00           O  
ATOM   3678  CB  ALA A1509      34.989  45.211  64.974  1.00  0.00           C  
ATOM   3679  N   VAL A1510      33.939  42.823  66.424  1.00  0.00           N  
ATOM   3680  CA  VAL A1510      34.021  41.463  66.949  1.00  0.00           C  
ATOM   3681  C   VAL A1510      32.751  40.644  66.735  1.00  0.00           C  
ATOM   3682  O   VAL A1510      32.801  39.519  66.234  1.00  0.00           O  
ATOM   3683  CB  VAL A1510      34.314  41.480  68.455  1.00  0.00           C  
ATOM   3684  CG1 VAL A1510      34.224  40.073  69.019  1.00  0.00           C  
ATOM   3685  CG2 VAL A1510      35.687  42.068  68.709  1.00  0.00           C  
ATOM   3686  N   MET A1511      31.615  41.200  67.139  1.00  0.00           N  
ATOM   3687  CA  MET A1511      30.347  40.505  66.988  1.00  0.00           C  
ATOM   3688  C   MET A1511      30.014  40.173  65.533  1.00  0.00           C  
ATOM   3689  O   MET A1511      29.793  39.007  65.194  1.00  0.00           O  
ATOM   3690  CB  MET A1511      29.220  41.335  67.598  1.00  0.00           C  
ATOM   3691  CG  MET A1511      29.383  41.556  69.088  1.00  0.00           C  
ATOM   3692  SD  MET A1511      28.072  42.532  69.822  1.00  0.00           S  
ATOM   3693  CE  MET A1511      26.854  41.304  70.085  1.00  0.00           C  
ATOM   3694  N   ILE A1516      29.989  41.185  64.669  1.00  0.00           N  
ATOM   3695  CA  ILE A1516      29.649  40.954  63.269  1.00  0.00           C  
ATOM   3696  C   ILE A1516      30.504  39.901  62.585  1.00  0.00           C  
ATOM   3697  O   ILE A1516      29.975  38.963  61.992  1.00  0.00           O  
ATOM   3698  CB  ILE A1516      29.719  42.247  62.444  1.00  0.00           C  
ATOM   3699  CG1 ILE A1516      28.636  43.219  62.917  1.00  0.00           C  
ATOM   3700  CG2 ILE A1516      29.536  41.925  60.956  1.00  0.00           C  
ATOM   3701  CD1 ILE A1516      27.219  42.706  62.731  1.00  0.00           C  
ATOM   3702  N   GLN A1517      31.820  40.049  62.665  1.00  0.00           N  
ATOM   3703  CA  GLN A1517      32.724  39.094  62.038  1.00  0.00           C  
ATOM   3704  C   GLN A1517      32.417  37.658  62.424  1.00  0.00           C  
ATOM   3705  O   GLN A1517      32.871  36.732  61.764  1.00  0.00           O  
ATOM   3706  CB  GLN A1517      34.183  39.422  62.382  1.00  0.00           C  
ATOM   3707  CG  GLN A1517      34.582  39.251  63.834  1.00  0.00           C  
ATOM   3708  CD  GLN A1517      34.735  37.800  64.233  1.00  0.00           C  
ATOM   3709  OE1 GLN A1517      35.386  37.018  63.533  1.00  0.00           O  
ATOM   3710  NE2 GLN A1517      34.145  37.431  65.368  1.00  0.00           N  
ATOM   3711  N   ASP A1518      31.656  37.474  63.498  1.00  0.00           N  
ATOM   3712  CA  ASP A1518      31.279  36.141  63.954  1.00  0.00           C  
ATOM   3713  C   ASP A1518      29.898  35.778  63.428  1.00  0.00           C  
ATOM   3714  O   ASP A1518      29.660  34.655  63.003  1.00  0.00           O  
ATOM   3715  CB  ASP A1518      31.268  36.098  65.480  1.00  0.00           C  
ATOM   3716  CG  ASP A1518      30.773  34.774  66.027  1.00  0.00           C  
ATOM   3717  OD1 ASP A1518      29.549  34.538  66.014  1.00  0.00           O  
ATOM   3718  OD2 ASP A1518      31.611  33.961  66.466  1.00  0.00           O  
ATOM   3719  N   MET A1527      28.994  36.751  63.441  1.00  0.00           N  
ATOM   3720  CA  MET A1527      27.623  36.547  62.989  1.00  0.00           C  
ATOM   3721  C   MET A1527      27.427  36.593  61.468  1.00  0.00           C  
ATOM   3722  O   MET A1527      26.325  36.334  60.975  1.00  0.00           O  
ATOM   3723  CB  MET A1527      26.719  37.594  63.640  1.00  0.00           C  
ATOM   3724  CG  MET A1527      26.835  37.673  65.148  1.00  0.00           C  
ATOM   3725  SD  MET A1527      25.822  38.999  65.830  1.00  0.00           S  
ATOM   3726  CE  MET A1527      24.990  38.158  67.183  1.00  0.00           C  
ATOM   3727  N   GLN A1528      28.484  36.911  60.724  1.00  0.00           N  
ATOM   3728  CA  GLN A1528      28.376  37.005  59.268  1.00  0.00           C  
ATOM   3729  C   GLN A1528      27.994  35.707  58.582  1.00  0.00           C  
ATOM   3730  O   GLN A1528      27.211  35.707  57.633  1.00  0.00           O  
ATOM   3731  CB  GLN A1528      29.674  37.553  58.667  1.00  0.00           C  
ATOM   3732  CG  GLN A1528      30.102  38.856  59.321  1.00  0.00           C  
ATOM   3733  CD  GLN A1528      30.900  39.763  58.416  1.00  0.00           C  
ATOM   3734  OE1 GLN A1528      30.404  40.222  57.392  1.00  0.00           O  
ATOM   3735  NE2 GLN A1528      32.140  40.041  58.800  1.00  0.00           N  
ATOM   3736  N   GLY A1550      28.534  34.595  59.052  1.00  0.00           N  
ATOM   3737  CA  GLY A1550      28.188  33.325  58.436  1.00  0.00           C  
ATOM   3738  C   GLY A1550      27.304  32.501  59.351  1.00  0.00           C  
ATOM   3739  O   GLY A1550      27.209  32.794  60.548  1.00  0.00           O  
ATOM   3740  N   LYS A1551      26.668  31.470  58.798  1.00  0.00           N  
ATOM   3741  CA  LYS A1551      25.786  30.600  59.574  1.00  0.00           C  
ATOM   3742  C   LYS A1551      26.480  29.977  60.785  1.00  0.00           C  
ATOM   3743  O   LYS A1551      27.653  29.596  60.724  1.00  0.00           O  
ATOM   3744  CB  LYS A1551      25.221  29.497  58.685  1.00  0.00           C  
ATOM   3745  CG  LYS A1551      24.286  30.009  57.618  1.00  0.00           C  
ATOM   3746  CD  LYS A1551      23.437  28.892  57.025  1.00  0.00           C  
ATOM   3747  CE  LYS A1551      24.237  27.978  56.126  1.00  0.00           C  
ATOM   3748  NZ  LYS A1551      24.857  28.757  55.032  1.00  0.00           N  
ATOM   3749  N   ARG A1594      25.739  29.876  61.885  1.00  0.00           N  
ATOM   3750  CA  ARG A1594      26.258  29.325  63.135  1.00  0.00           C  
ATOM   3751  C   ARG A1594      27.185  28.124  62.955  1.00  0.00           C  
ATOM   3752  O   ARG A1594      28.313  28.116  63.440  1.00  0.00           O  
ATOM   3753  CB  ARG A1594      25.097  28.929  64.053  1.00  0.00           C  
ATOM   3754  CG  ARG A1594      24.065  30.020  64.234  1.00  0.00           C  
ATOM   3755  CD  ARG A1594      23.147  29.717  65.394  1.00  0.00           C  
ATOM   3756  NE  ARG A1594      22.389  28.481  65.203  1.00  0.00           N  
ATOM   3757  CZ  ARG A1594      21.506  28.293  64.231  1.00  0.00           C  
ATOM   3758  NH1 ARG A1594      21.275  29.256  63.357  1.00  0.00           N  
ATOM   3759  NH2 ARG A1594      20.837  27.159  64.145  1.00  0.00           N  
ATOM   3760  N   ILE A1596      26.687  27.125  62.242  1.00  0.00           N  
ATOM   3761  CA  ILE A1596      27.386  25.875  61.983  1.00  0.00           C  
ATOM   3762  C   ILE A1596      28.836  25.989  61.508  1.00  0.00           C  
ATOM   3763  O   ILE A1596      29.657  25.122  61.798  1.00  0.00           O  
ATOM   3764  CB  ILE A1596      26.572  25.045  60.959  1.00  0.00           C  
ATOM   3765  CG1 ILE A1596      26.969  23.570  61.021  1.00  0.00           C  
ATOM   3766  CG2 ILE A1596      26.803  25.594  59.560  1.00  0.00           C  
ATOM   3767  CD1 ILE A1596      27.089  23.017  62.426  1.00  0.00           C  
ATOM   3768  N   ASN A1601      29.154  27.053  60.781  1.00  0.00           N  
ATOM   3769  CA  ASN A1601      30.507  27.243  60.268  1.00  0.00           C  
ATOM   3770  C   ASN A1601      31.585  27.472  61.326  1.00  0.00           C  
ATOM   3771  O   ASN A1601      31.383  28.218  62.286  1.00  0.00           O  
ATOM   3772  CB  ASN A1601      30.558  28.429  59.306  1.00  0.00           C  
ATOM   3773  CG  ASN A1601      29.664  28.254  58.112  1.00  0.00           C  
ATOM   3774  OD1 ASN A1601      29.626  27.192  57.500  1.00  0.00           O  
ATOM   3775  ND2 ASN A1601      28.944  29.314  57.756  1.00  0.00           N  
ATOM   3776  N   ASN A1602      32.738  26.837  61.132  1.00  0.00           N  
ATOM   3777  CA  ASN A1602      33.870  27.025  62.030  1.00  0.00           C  
ATOM   3778  C   ASN A1602      34.660  28.178  61.444  1.00  0.00           C  
ATOM   3779  O   ASN A1602      34.414  28.596  60.314  1.00  0.00           O  
ATOM   3780  CB  ASN A1602      34.793  25.806  62.038  1.00  0.00           C  
ATOM   3781  CG  ASN A1602      34.197  24.625  62.740  1.00  0.00           C  
ATOM   3782  OD1 ASN A1602      33.788  24.715  63.896  1.00  0.00           O  
ATOM   3783  ND2 ASN A1602      34.157  23.497  62.054  1.00  0.00           N  
ATOM   3784  N   TYR A1603      35.607  28.700  62.209  1.00  0.00           N  
ATOM   3785  CA  TYR A1603      36.461  29.754  61.689  1.00  0.00           C  
ATOM   3786  C   TYR A1603      37.716  29.910  62.528  1.00  0.00           C  
ATOM   3787  O   TYR A1603      37.701  29.688  63.738  1.00  0.00           O  
ATOM   3788  CB  TYR A1603      35.688  31.072  61.536  1.00  0.00           C  
ATOM   3789  CG  TYR A1603      35.281  31.793  62.793  1.00  0.00           C  
ATOM   3790  CD1 TYR A1603      36.188  32.607  63.482  1.00  0.00           C  
ATOM   3791  CD2 TYR A1603      33.961  31.748  63.243  1.00  0.00           C  
ATOM   3792  CE1 TYR A1603      35.784  33.369  64.582  1.00  0.00           C  
ATOM   3793  CE2 TYR A1603      33.544  32.512  64.350  1.00  0.00           C  
ATOM   3794  CZ  TYR A1603      34.462  33.321  65.008  1.00  0.00           C  
ATOM   3795  OH  TYR A1603      34.053  34.088  66.076  1.00  0.00           O  
ATOM   3796  N   GLU A1604      38.807  30.258  61.853  1.00  0.00           N  
ATOM   3797  CA  GLU A1604      40.119  30.425  62.471  1.00  0.00           C  
ATOM   3798  C   GLU A1604      40.272  31.796  63.114  1.00  0.00           C  
ATOM   3799  O   GLU A1604      40.109  32.821  62.445  1.00  0.00           O  
ATOM   3800  CB  GLU A1604      41.204  30.251  61.403  1.00  0.00           C  
ATOM   3801  CG  GLU A1604      42.603  29.966  61.922  1.00  0.00           C  
ATOM   3802  CD  GLU A1604      42.770  28.526  62.368  1.00  0.00           C  
ATOM   3803  OE1 GLU A1604      42.445  27.616  61.569  1.00  0.00           O  
ATOM   3804  OE2 GLU A1604      43.229  28.306  63.512  1.00  0.00           O  
ATOM   3805  N   PHE A1613      40.585  31.815  64.408  1.00  0.00           N  
ATOM   3806  CA  PHE A1613      40.779  33.078  65.104  1.00  0.00           C  
ATOM   3807  C   PHE A1613      41.909  33.847  64.428  1.00  0.00           C  
ATOM   3808  O   PHE A1613      42.990  33.307  64.209  1.00  0.00           O  
ATOM   3809  CB  PHE A1613      41.144  32.858  66.571  1.00  0.00           C  
ATOM   3810  CG  PHE A1613      41.459  34.133  67.298  1.00  0.00           C  
ATOM   3811  CD1 PHE A1613      40.448  35.045  67.602  1.00  0.00           C  
ATOM   3812  CD2 PHE A1613      42.771  34.462  67.615  1.00  0.00           C  
ATOM   3813  CE1 PHE A1613      40.739  36.272  68.207  1.00  0.00           C  
ATOM   3814  CE2 PHE A1613      43.073  35.682  68.217  1.00  0.00           C  
ATOM   3815  CZ  PHE A1613      42.053  36.590  68.513  1.00  0.00           C  
ATOM   3816  N   LYS A1614      41.647  35.102  64.086  1.00  0.00           N  
ATOM   3817  CA  LYS A1614      42.641  35.954  63.444  1.00  0.00           C  
ATOM   3818  C   LYS A1614      42.370  37.391  63.845  1.00  0.00           C  
ATOM   3819  O   LYS A1614      41.278  37.902  63.622  1.00  0.00           O  
ATOM   3820  CB  LYS A1614      42.571  35.826  61.915  1.00  0.00           C  
ATOM   3821  CG  LYS A1614      43.259  34.594  61.351  1.00  0.00           C  
ATOM   3822  CD  LYS A1614      43.290  34.629  59.831  1.00  0.00           C  
ATOM   3823  CE  LYS A1614      44.070  33.445  59.249  1.00  0.00           C  
ATOM   3824  NZ  LYS A1614      44.105  33.457  57.746  1.00  0.00           N  
ATOM   3825  N   TRP A1615      43.359  38.045  64.438  1.00  0.00           N  
ATOM   3826  CA  TRP A1615      43.184  39.430  64.853  1.00  0.00           C  
ATOM   3827  C   TRP A1615      42.675  40.335  63.737  1.00  0.00           C  
ATOM   3828  O   TRP A1615      41.876  41.236  63.987  1.00  0.00           O  
ATOM   3829  CB  TRP A1615      44.490  39.990  65.417  1.00  0.00           C  
ATOM   3830  CG  TRP A1615      44.741  39.550  66.820  1.00  0.00           C  
ATOM   3831  CD1 TRP A1615      45.655  38.627  67.248  1.00  0.00           C  
ATOM   3832  CD2 TRP A1615      44.030  39.981  67.983  1.00  0.00           C  
ATOM   3833  NE1 TRP A1615      45.555  38.457  68.610  1.00  0.00           N  
ATOM   3834  CE2 TRP A1615      44.563  39.277  69.085  1.00  0.00           C  
ATOM   3835  CE3 TRP A1615      42.991  40.892  68.201  1.00  0.00           C  
ATOM   3836  CZ2 TRP A1615      44.090  39.457  70.388  1.00  0.00           C  
ATOM   3837  CZ3 TRP A1615      42.520  41.072  69.500  1.00  0.00           C  
ATOM   3838  CH2 TRP A1615      43.071  40.356  70.575  1.00  0.00           C  
ATOM   3839  N   GLU A1616      43.123  40.101  62.507  1.00  0.00           N  
ATOM   3840  CA  GLU A1616      42.673  40.926  61.396  1.00  0.00           C  
ATOM   3841  C   GLU A1616      41.157  40.835  61.228  1.00  0.00           C  
ATOM   3842  O   GLU A1616      40.538  41.744  60.677  1.00  0.00           O  
ATOM   3843  CB  GLU A1616      43.377  40.519  60.104  1.00  0.00           C  
ATOM   3844  CG  GLU A1616      43.162  39.077  59.708  1.00  0.00           C  
ATOM   3845  CD  GLU A1616      43.988  38.681  58.494  1.00  0.00           C  
ATOM   3846  OE1 GLU A1616      43.830  39.332  57.435  1.00  0.00           O  
ATOM   3847  OE2 GLU A1616      44.791  37.722  58.601  1.00  0.00           O  
ATOM   3848  N   ARG A1617      40.561  39.745  61.709  1.00  0.00           N  
ATOM   3849  CA  ARG A1617      39.111  39.563  61.620  1.00  0.00           C  
ATOM   3850  C   ARG A1617      38.402  40.478  62.607  1.00  0.00           C  
ATOM   3851  O   ARG A1617      37.279  40.909  62.370  1.00  0.00           O  
ATOM   3852  CB  ARG A1617      38.707  38.115  61.934  1.00  0.00           C  
ATOM   3853  CG  ARG A1617      38.888  37.121  60.800  1.00  0.00           C  
ATOM   3854  CD  ARG A1617      38.443  35.713  61.212  1.00  0.00           C  
ATOM   3855  NE  ARG A1617      37.003  35.621  61.441  1.00  0.00           N  
ATOM   3856  CZ  ARG A1617      36.179  34.861  60.720  1.00  0.00           C  
ATOM   3857  NH1 ARG A1617      36.651  34.128  59.723  1.00  0.00           N  
ATOM   3858  NH2 ARG A1617      34.881  34.827  60.995  1.00  0.00           N  
ATOM   3859  N   MET A1619      39.057  40.763  63.723  1.00  0.00           N  
ATOM   3860  CA  MET A1619      38.465  41.616  64.740  1.00  0.00           C  
ATOM   3861  C   MET A1619      38.868  43.058  64.513  1.00  0.00           C  
ATOM   3862  O   MET A1619      38.155  43.975  64.906  1.00  0.00           O  
ATOM   3863  CB  MET A1619      38.945  41.205  66.134  1.00  0.00           C  
ATOM   3864  CG  MET A1619      38.994  39.724  66.375  1.00  0.00           C  
ATOM   3865  SD  MET A1619      37.380  38.959  66.316  1.00  0.00           S  
ATOM   3866  CE  MET A1619      37.643  37.514  67.394  1.00  0.00           C  
ATOM   3867  N   LEU A1620      40.006  43.261  63.861  1.00  0.00           N  
ATOM   3868  CA  LEU A1620      40.523  44.607  63.659  1.00  0.00           C  
ATOM   3869  C   LEU A1620      40.153  45.364  62.387  1.00  0.00           C  
ATOM   3870  O   LEU A1620      40.361  46.578  62.307  1.00  0.00           O  
ATOM   3871  CB  LEU A1620      42.045  44.570  63.826  1.00  0.00           C  
ATOM   3872  CG  LEU A1620      42.437  43.965  65.179  1.00  0.00           C  
ATOM   3873  CD1 LEU A1620      43.937  43.791  65.261  1.00  0.00           C  
ATOM   3874  CD2 LEU A1620      41.923  44.849  66.308  1.00  0.00           C  
ATOM   3875  N   SER A1621      39.590  44.673  61.402  1.00  0.00           N  
ATOM   3876  CA  SER A1621      39.227  45.336  60.152  1.00  0.00           C  
ATOM   3877  C   SER A1621      38.024  46.260  60.289  1.00  0.00           C  
ATOM   3878  O   SER A1621      37.061  45.954  60.994  1.00  0.00           O  
ATOM   3879  CB  SER A1621      38.942  44.300  59.063  1.00  0.00           C  
ATOM   3880  OG  SER A1621      40.067  43.466  58.861  1.00  0.00           O  
ATOM   3881  N   PHE A1622      38.081  47.396  59.610  1.00  0.00           N  
ATOM   3882  CA  PHE A1622      36.976  48.328  59.650  1.00  0.00           C  
ATOM   3883  C   PHE A1622      36.498  48.689  58.243  1.00  0.00           C  
ATOM   3884  O   PHE A1622      35.449  49.304  58.073  1.00  0.00           O  
ATOM   3885  CB  PHE A1622      37.368  49.590  60.422  1.00  0.00           C  
ATOM   3886  CG  PHE A1622      38.661  50.200  59.976  1.00  0.00           C  
ATOM   3887  CD1 PHE A1622      39.876  49.684  60.409  1.00  0.00           C  
ATOM   3888  CD2 PHE A1622      38.671  51.287  59.116  1.00  0.00           C  
ATOM   3889  CE1 PHE A1622      41.082  50.245  59.991  1.00  0.00           C  
ATOM   3890  CE2 PHE A1622      39.871  51.849  58.697  1.00  0.00           C  
ATOM   3891  CZ  PHE A1622      41.075  51.326  59.136  1.00  0.00           C  
ATOM   3892  N   GLU A1632      37.260  48.298  57.233  1.00  0.00           N  
ATOM   3893  CA  GLU A1632      36.878  48.592  55.855  1.00  0.00           C  
ATOM   3894  C   GLU A1632      36.153  47.401  55.224  1.00  0.00           C  
ATOM   3895  O   GLU A1632      36.480  46.244  55.509  1.00  0.00           O  
ATOM   3896  CB  GLU A1632      38.117  48.953  55.039  1.00  0.00           C  
ATOM   3897  CG  GLU A1632      38.950  50.061  55.667  1.00  0.00           C  
ATOM   3898  CD  GLU A1632      39.992  50.610  54.712  1.00  0.00           C  
ATOM   3899  OE1 GLU A1632      40.873  49.835  54.282  1.00  0.00           O  
ATOM   3900  OE2 GLU A1632      39.921  51.816  54.384  1.00  0.00           O  
ATOM   3901  N   GLY A1635      35.173  47.687  54.366  1.00  0.00           N  
ATOM   3902  CA  GLY A1635      34.404  46.625  53.740  1.00  0.00           C  
ATOM   3903  C   GLY A1635      33.277  46.219  54.677  1.00  0.00           C  
ATOM   3904  O   GLY A1635      33.007  46.929  55.645  1.00  0.00           O  
ATOM   3905  N   ASP A1636      32.629  45.085  54.416  1.00  0.00           N  
ATOM   3906  CA  ASP A1636      31.525  44.628  55.265  1.00  0.00           C  
ATOM   3907  C   ASP A1636      31.979  44.207  56.655  1.00  0.00           C  
ATOM   3908  O   ASP A1636      32.234  43.029  56.897  1.00  0.00           O  
ATOM   3909  CB  ASP A1636      30.795  43.465  54.603  1.00  0.00           C  
ATOM   3910  CG  ASP A1636      30.010  43.893  53.385  1.00  0.00           C  
ATOM   3911  OD1 ASP A1636      30.043  45.093  53.048  1.00  0.00           O  
ATOM   3912  OD2 ASP A1636      29.360  43.029  52.765  1.00  0.00           O  
ATOM   3913  N   THR A1637      32.052  45.176  57.565  1.00  0.00           N  
ATOM   3914  CA  THR A1637      32.493  44.944  58.939  1.00  0.00           C  
ATOM   3915  C   THR A1637      31.590  45.702  59.882  1.00  0.00           C  
ATOM   3916  O   THR A1637      30.906  46.633  59.463  1.00  0.00           O  
ATOM   3917  CB  THR A1637      33.861  45.534  59.190  1.00  0.00           C  
ATOM   3918  OG1 THR A1637      33.735  46.959  59.169  1.00  0.00           O  
ATOM   3919  CG2 THR A1637      34.853  45.105  58.128  1.00  0.00           C  
ATOM   3920  N   GLY A1638      31.618  45.327  61.160  1.00  0.00           N  
ATOM   3921  CA  GLY A1638      30.810  46.023  62.149  1.00  0.00           C  
ATOM   3922  C   GLY A1638      30.964  47.519  61.933  1.00  0.00           C  
ATOM   3923  O   GLY A1638      29.973  48.228  61.756  1.00  0.00           O  
ATOM   3924  N   PRO A1639      32.208  48.031  61.926  1.00  0.00           N  
ATOM   3925  CA  PRO A1639      32.468  49.461  61.721  1.00  0.00           C  
ATOM   3926  C   PRO A1639      31.686  50.073  60.560  1.00  0.00           C  
ATOM   3927  O   PRO A1639      31.251  51.225  60.638  1.00  0.00           O  
ATOM   3928  CB  PRO A1639      33.974  49.498  61.504  1.00  0.00           C  
ATOM   3929  CG  PRO A1639      34.444  48.450  62.475  1.00  0.00           C  
ATOM   3930  CD  PRO A1639      33.457  47.314  62.251  1.00  0.00           C  
ATOM   3931  N   TYR A1640      31.515  49.307  59.486  1.00  0.00           N  
ATOM   3932  CA  TYR A1640      30.763  49.774  58.323  1.00  0.00           C  
ATOM   3933  C   TYR A1640      29.343  50.160  58.749  1.00  0.00           C  
ATOM   3934  O   TYR A1640      28.874  51.266  58.466  1.00  0.00           O  
ATOM   3935  CB  TYR A1640      30.668  48.673  57.267  1.00  0.00           C  
ATOM   3936  CG  TYR A1640      29.964  49.082  55.990  1.00  0.00           C  
ATOM   3937  CD1 TYR A1640      30.649  49.768  54.992  1.00  0.00           C  
ATOM   3938  CD2 TYR A1640      28.618  48.773  55.771  1.00  0.00           C  
ATOM   3939  CE1 TYR A1640      30.026  50.137  53.803  1.00  0.00           C  
ATOM   3940  CE2 TYR A1640      27.979  49.136  54.579  1.00  0.00           C  
ATOM   3941  CZ  TYR A1640      28.698  49.820  53.599  1.00  0.00           C  
ATOM   3942  OH  TYR A1640      28.114  50.182  52.405  1.00  0.00           O  
ATOM   3943  N   LEU A1641      28.657  49.240  59.422  1.00  0.00           N  
ATOM   3944  CA  LEU A1641      27.299  49.506  59.880  1.00  0.00           C  
ATOM   3945  C   LEU A1641      27.296  50.706  60.816  1.00  0.00           C  
ATOM   3946  O   LEU A1641      26.448  51.593  60.696  1.00  0.00           O  
ATOM   3947  CB  LEU A1641      26.718  48.288  60.608  1.00  0.00           C  
ATOM   3948  CG  LEU A1641      26.567  46.987  59.819  1.00  0.00           C  
ATOM   3949  CD1 LEU A1641      25.984  45.921  60.729  1.00  0.00           C  
ATOM   3950  CD2 LEU A1641      25.674  47.199  58.603  1.00  0.00           C  
ATOM   3951  N   GLN A1642      28.248  50.724  61.746  1.00  0.00           N  
ATOM   3952  CA  GLN A1642      28.369  51.816  62.710  1.00  0.00           C  
ATOM   3953  C   GLN A1642      28.550  53.153  62.013  1.00  0.00           C  
ATOM   3954  O   GLN A1642      27.895  54.127  62.366  1.00  0.00           O  
ATOM   3955  CB  GLN A1642      29.551  51.568  63.646  1.00  0.00           C  
ATOM   3956  CG  GLN A1642      29.288  50.488  64.676  1.00  0.00           C  
ATOM   3957  CD  GLN A1642      28.469  50.994  65.842  1.00  0.00           C  
ATOM   3958  OE1 GLN A1642      27.670  51.917  65.700  1.00  0.00           O  
ATOM   3959  NE2 GLN A1642      28.657  50.383  67.004  1.00  0.00           N  
ATOM   3960  N   TYR A1662      29.446  53.192  61.028  1.00  0.00           N  
ATOM   3961  CA  TYR A1662      29.725  54.412  60.274  1.00  0.00           C  
ATOM   3962  C   TYR A1662      28.488  54.882  59.499  1.00  0.00           C  
ATOM   3963  O   TYR A1662      28.236  56.078  59.388  1.00  0.00           O  
ATOM   3964  CB  TYR A1662      30.889  54.164  59.307  1.00  0.00           C  
ATOM   3965  CG  TYR A1662      31.378  55.397  58.571  1.00  0.00           C  
ATOM   3966  CD1 TYR A1662      32.114  56.387  59.230  1.00  0.00           C  
ATOM   3967  CD2 TYR A1662      31.127  55.564  57.208  1.00  0.00           C  
ATOM   3968  CE1 TYR A1662      32.593  57.510  58.544  1.00  0.00           C  
ATOM   3969  CE2 TYR A1662      31.598  56.681  56.512  1.00  0.00           C  
ATOM   3970  CZ  TYR A1662      32.333  57.647  57.188  1.00  0.00           C  
ATOM   3971  OH  TYR A1662      32.817  58.735  56.502  1.00  0.00           O  
ATOM   3972  N   ALA A1663      27.724  53.939  58.956  1.00  0.00           N  
ATOM   3973  CA  ALA A1663      26.522  54.284  58.214  1.00  0.00           C  
ATOM   3974  C   ALA A1663      25.544  54.921  59.184  1.00  0.00           C  
ATOM   3975  O   ALA A1663      24.950  55.964  58.909  1.00  0.00           O  
ATOM   3976  CB  ALA A1663      25.905  53.044  57.617  1.00  0.00           C  
ATOM   3977  N   HIS A1664      25.373  54.278  60.328  1.00  0.00           N  
ATOM   3978  CA  HIS A1664      24.459  54.794  61.319  1.00  0.00           C  
ATOM   3979  C   HIS A1664      24.942  56.157  61.765  1.00  0.00           C  
ATOM   3980  O   HIS A1664      24.172  57.111  61.860  1.00  0.00           O  
ATOM   3981  CB  HIS A1664      24.383  53.848  62.514  1.00  0.00           C  
ATOM   3982  CG  HIS A1664      23.423  54.301  63.565  1.00  0.00           C  
ATOM   3983  ND1 HIS A1664      23.685  55.365  64.399  1.00  0.00           N  
ATOM   3984  CD2 HIS A1664      22.176  53.879  63.874  1.00  0.00           C  
ATOM   3985  CE1 HIS A1664      22.639  55.580  65.176  1.00  0.00           C  
ATOM   3986  NE2 HIS A1664      21.709  54.693  64.877  1.00  0.00           N  
ATOM   3987  N   SER A1665      26.238  56.246  62.018  1.00  0.00           N  
ATOM   3988  CA  SER A1665      26.840  57.486  62.475  1.00  0.00           C  
ATOM   3989  C   SER A1665      26.726  58.624  61.472  1.00  0.00           C  
ATOM   3990  O   SER A1665      26.510  59.777  61.861  1.00  0.00           O  
ATOM   3991  CB  SER A1665      28.307  57.255  62.822  1.00  0.00           C  
ATOM   3992  OG  SER A1665      28.913  58.451  63.265  1.00  0.00           O  
ATOM   3993  N   ARG A1666      26.860  58.325  60.184  1.00  0.00           N  
ATOM   3994  CA  ARG A1666      26.771  59.410  59.226  1.00  0.00           C  
ATOM   3995  C   ARG A1666      25.355  59.807  58.851  1.00  0.00           C  
ATOM   3996  O   ARG A1666      25.125  60.926  58.380  1.00  0.00           O  
ATOM   3997  CB  ARG A1666      27.631  59.145  57.980  1.00  0.00           C  
ATOM   3998  CG  ARG A1666      27.211  58.103  56.959  1.00  0.00           C  
ATOM   3999  CD  ARG A1666      28.003  58.460  55.695  1.00  0.00           C  
ATOM   4000  NE  ARG A1666      28.408  57.341  54.854  1.00  0.00           N  
ATOM   4001  CZ  ARG A1666      29.297  57.442  53.864  1.00  0.00           C  
ATOM   4002  NH1 ARG A1666      29.876  58.607  53.591  1.00  0.00           N  
ATOM   4003  NH2 ARG A1666      29.613  56.377  53.142  1.00  0.00           N  
ATOM   4004  N   LEU A1667      24.404  58.908  59.079  1.00  0.00           N  
ATOM   4005  CA  LEU A1667      23.016  59.223  58.784  1.00  0.00           C  
ATOM   4006  C   LEU A1667      22.561  60.187  59.871  1.00  0.00           C  
ATOM   4007  O   LEU A1667      21.706  61.043  59.639  1.00  0.00           O  
ATOM   4008  CB  LEU A1667      22.158  57.956  58.789  1.00  0.00           C  
ATOM   4009  CG  LEU A1667      22.181  57.116  57.505  1.00  0.00           C  
ATOM   4010  CD1 LEU A1667      21.356  55.874  57.696  1.00  0.00           C  
ATOM   4011  CD2 LEU A1667      21.617  57.912  56.352  1.00  0.00           C  
ATOM   4012  N   ARG A1668      23.152  60.048  61.057  1.00  0.00           N  
ATOM   4013  CA  ARG A1668      22.831  60.921  62.185  1.00  0.00           C  
ATOM   4014  C   ARG A1668      23.409  62.294  61.931  1.00  0.00           C  
ATOM   4015  O   ARG A1668      22.763  63.301  62.183  1.00  0.00           O  
ATOM   4016  CB  ARG A1668      23.416  60.371  63.485  1.00  0.00           C  
ATOM   4017  CG  ARG A1668      22.453  59.534  64.290  1.00  0.00           C  
ATOM   4018  CD  ARG A1668      21.469  60.409  65.038  1.00  0.00           C  
ATOM   4019  NE  ARG A1668      20.443  59.601  65.690  1.00  0.00           N  
ATOM   4020  CZ  ARG A1668      19.593  60.055  66.607  1.00  0.00           C  
ATOM   4021  NH1 ARG A1668      19.642  61.326  66.993  1.00  0.00           N  
ATOM   4022  NH2 ARG A1668      18.693  59.233  67.135  1.00  0.00           N  
ATOM   4023  N   SER A1669      24.639  62.330  61.431  1.00  0.00           N  
ATOM   4024  CA  SER A1669      25.285  63.602  61.144  1.00  0.00           C  
ATOM   4025  C   SER A1669      24.410  64.396  60.175  1.00  0.00           C  
ATOM   4026  O   SER A1669      24.218  65.601  60.335  1.00  0.00           O  
ATOM   4027  CB  SER A1669      26.672  63.374  60.538  1.00  0.00           C  
ATOM   4028  OG  SER A1669      27.336  64.609  60.322  1.00  0.00           O  
ATOM   4029  N   VAL A1670      23.875  63.712  59.171  1.00  0.00           N  
ATOM   4030  CA  VAL A1670      23.015  64.360  58.204  1.00  0.00           C  
ATOM   4031  C   VAL A1670      21.803  64.957  58.914  1.00  0.00           C  
ATOM   4032  O   VAL A1670      21.379  66.071  58.594  1.00  0.00           O  
ATOM   4033  CB  VAL A1670      22.553  63.364  57.138  1.00  0.00           C  
ATOM   4034  CG1 VAL A1670      21.550  64.010  56.211  1.00  0.00           C  
ATOM   4035  CG2 VAL A1670      23.741  62.894  56.357  1.00  0.00           C  
ATOM   4036  N   GLU A1671      21.247  64.213  59.870  1.00  0.00           N  
ATOM   4037  CA  GLU A1671      20.094  64.683  60.635  1.00  0.00           C  
ATOM   4038  C   GLU A1671      20.467  65.955  61.378  1.00  0.00           C  
ATOM   4039  O   GLU A1671      19.838  66.997  61.198  1.00  0.00           O  
ATOM   4040  CB  GLU A1671      19.649  63.632  61.650  1.00  0.00           C  
ATOM   4041  CG  GLU A1671      18.813  62.507  61.068  1.00  0.00           C  
ATOM   4042  CD  GLU A1671      18.401  61.496  62.120  1.00  0.00           C  
ATOM   4043  OE1 GLU A1671      18.144  61.912  63.274  1.00  0.00           O  
ATOM   4044  OE2 GLU A1671      18.323  60.293  61.790  1.00  0.00           O  
ATOM   4045  N   ARG A1672      21.492  65.854  62.223  1.00  0.00           N  
ATOM   4046  CA  ARG A1672      21.977  66.996  62.990  1.00  0.00           C  
ATOM   4047  C   ARG A1672      22.253  68.139  62.029  1.00  0.00           C  
ATOM   4048  O   ARG A1672      21.922  69.289  62.302  1.00  0.00           O  
ATOM   4049  CB  ARG A1672      23.265  66.633  63.741  1.00  0.00           C  
ATOM   4050  CG  ARG A1672      23.041  65.720  64.933  1.00  0.00           C  
ATOM   4051  CD  ARG A1672      24.293  65.543  65.794  1.00  0.00           C  
ATOM   4052  NE  ARG A1672      25.098  64.383  65.413  1.00  0.00           N  
ATOM   4053  CZ  ARG A1672      25.984  64.371  64.422  1.00  0.00           C  
ATOM   4054  NH1 ARG A1672      26.193  65.467  63.699  1.00  0.00           N  
ATOM   4055  NH2 ARG A1672      26.658  63.257  64.152  1.00  0.00           N  
ATOM   4056  N   ASN A1673      22.853  67.807  60.893  1.00  0.00           N  
ATOM   4057  CA  ASN A1673      23.189  68.793  59.882  1.00  0.00           C  
ATOM   4058  C   ASN A1673      21.988  69.585  59.381  1.00  0.00           C  
ATOM   4059  O   ASN A1673      22.149  70.633  58.761  1.00  0.00           O  
ATOM   4060  CB  ASN A1673      23.874  68.103  58.706  1.00  0.00           C  
ATOM   4061  CG  ASN A1673      23.881  68.955  57.463  1.00  0.00           C  
ATOM   4062  OD1 ASN A1673      24.427  70.056  57.460  1.00  0.00           O  
ATOM   4063  ND2 ASN A1673      23.263  68.453  56.394  1.00  0.00           N  
ATOM   4064  N   ALA A1684      20.785  69.082  59.636  1.00  0.00           N  
ATOM   4065  CA  ALA A1684      19.572  69.769  59.200  1.00  0.00           C  
ATOM   4066  C   ALA A1684      18.531  69.789  60.314  1.00  0.00           C  
ATOM   4067  O   ALA A1684      17.420  69.272  60.165  1.00  0.00           O  
ATOM   4068  CB  ALA A1684      18.998  69.103  57.950  1.00  0.00           C  
ATOM   4069  N   SER A1685      18.910  70.391  61.436  1.00  0.00           N  
ATOM   4070  CA  SER A1685      18.026  70.506  62.585  1.00  0.00           C  
ATOM   4071  C   SER A1685      16.799  71.296  62.154  1.00  0.00           C  
ATOM   4072  O   SER A1685      15.699  71.088  62.666  1.00  0.00           O  
ATOM   4073  CB  SER A1685      18.735  71.251  63.715  1.00  0.00           C  
ATOM   4074  OG  SER A1685      20.001  70.680  63.980  1.00  0.00           O  
ATOM   4075  N   GLY A1686      17.013  72.206  61.206  1.00  0.00           N  
ATOM   4076  CA  GLY A1686      15.940  73.039  60.702  1.00  0.00           C  
ATOM   4077  C   GLY A1686      14.652  72.278  60.469  1.00  0.00           C  
ATOM   4078  O   GLY A1686      13.569  72.856  60.524  1.00  0.00           O  
ATOM   4079  N   ILE A1689      14.762  70.982  60.203  1.00  0.00           N  
ATOM   4080  CA  ILE A1689      13.584  70.161  59.968  1.00  0.00           C  
ATOM   4081  C   ILE A1689      13.505  69.062  61.031  1.00  0.00           C  
ATOM   4082  O   ILE A1689      14.529  68.531  61.469  1.00  0.00           O  
ATOM   4083  CB  ILE A1689      13.626  69.541  58.552  1.00  0.00           C  
ATOM   4084  CG1 ILE A1689      13.831  70.645  57.511  1.00  0.00           C  
ATOM   4085  CG2 ILE A1689      12.327  68.809  58.261  1.00  0.00           C  
ATOM   4086  CD1 ILE A1689      13.939  70.138  56.094  1.00  0.00           C  
ATOM   4087  N   THR A1690      12.288  68.730  61.449  1.00  0.00           N  
ATOM   4088  CA  THR A1690      12.087  67.712  62.473  1.00  0.00           C  
ATOM   4089  C   THR A1690      11.194  66.549  62.034  1.00  0.00           C  
ATOM   4090  O   THR A1690      10.401  66.680  61.101  1.00  0.00           O  
ATOM   4091  CB  THR A1690      11.518  68.352  63.751  1.00  0.00           C  
ATOM   4092  OG1 THR A1690      10.771  69.530  63.408  1.00  0.00           O  
ATOM   4093  CG2 THR A1690      12.646  68.711  64.712  1.00  0.00           C  
ATOM   4094  N   GLN A1691      11.331  65.418  62.727  1.00  0.00           N  
ATOM   4095  CA  GLN A1691      10.587  64.191  62.426  1.00  0.00           C  
ATOM   4096  C   GLN A1691       9.097  64.328  62.114  1.00  0.00           C  
ATOM   4097  O   GLN A1691       8.606  63.738  61.149  1.00  0.00           O  
ATOM   4098  CB  GLN A1691      10.799  63.166  63.551  1.00  0.00           C  
ATOM   4099  CG  GLN A1691      12.217  62.590  63.550  1.00  0.00           C  
ATOM   4100  CD  GLN A1691      12.416  61.440  64.522  1.00  0.00           C  
ATOM   4101  OE1 GLN A1691      11.641  60.480  64.538  1.00  0.00           O  
ATOM   4102  NE2 GLN A1691      13.471  61.524  65.329  1.00  0.00           N  
ATOM   4103  N   GLU A1694       8.380  65.093  62.925  1.00  0.00           N  
ATOM   4104  CA  GLU A1694       6.951  65.303  62.710  1.00  0.00           C  
ATOM   4105  C   GLU A1694       6.677  65.717  61.264  1.00  0.00           C  
ATOM   4106  O   GLU A1694       5.683  65.297  60.659  1.00  0.00           O  
ATOM   4107  CB  GLU A1694       6.432  66.377  63.672  1.00  0.00           C  
ATOM   4108  CG  GLU A1694       7.494  67.384  64.103  1.00  0.00           C  
ATOM   4109  CD  GLU A1694       8.536  66.774  65.038  1.00  0.00           C  
ATOM   4110  OE1 GLU A1694       8.209  66.519  66.216  1.00  0.00           O  
ATOM   4111  OE2 GLU A1694       9.680  66.536  64.595  1.00  0.00           O  
ATOM   4112  N   LYS A1701       7.571  66.536  60.714  1.00  0.00           N  
ATOM   4113  CA  LYS A1701       7.435  67.016  59.342  1.00  0.00           C  
ATOM   4114  C   LYS A1701       7.799  65.945  58.319  1.00  0.00           C  
ATOM   4115  O   LYS A1701       7.287  65.962  57.197  1.00  0.00           O  
ATOM   4116  CB  LYS A1701       8.309  68.258  59.114  1.00  0.00           C  
ATOM   4117  CG  LYS A1701       7.838  69.511  59.844  1.00  0.00           C  
ATOM   4118  CD  LYS A1701       7.962  69.352  61.352  1.00  0.00           C  
ATOM   4119  CE  LYS A1701       7.432  70.569  62.101  1.00  0.00           C  
ATOM   4120  NZ  LYS A1701       7.546  70.400  63.582  1.00  0.00           N  
ATOM   4121  N   TRP A1702       8.678  65.022  58.714  1.00  0.00           N  
ATOM   4122  CA  TRP A1702       9.128  63.935  57.843  1.00  0.00           C  
ATOM   4123  C   TRP A1702       7.994  63.001  57.470  1.00  0.00           C  
ATOM   4124  O   TRP A1702       7.840  62.626  56.315  1.00  0.00           O  
ATOM   4125  CB  TRP A1702      10.198  63.091  58.531  1.00  0.00           C  
ATOM   4126  CG  TRP A1702      11.432  63.813  58.943  1.00  0.00           C  
ATOM   4127  CD1 TRP A1702      11.744  65.122  58.713  1.00  0.00           C  
ATOM   4128  CD2 TRP A1702      12.540  63.253  59.659  1.00  0.00           C  
ATOM   4129  NE1 TRP A1702      12.985  65.413  59.244  1.00  0.00           N  
ATOM   4130  CE2 TRP A1702      13.493  64.284  59.830  1.00  0.00           C  
ATOM   4131  CE3 TRP A1702      12.821  61.979  60.175  1.00  0.00           C  
ATOM   4132  CZ2 TRP A1702      14.706  64.079  60.495  1.00  0.00           C  
ATOM   4133  CZ3 TRP A1702      14.032  61.777  60.840  1.00  0.00           C  
ATOM   4134  CH2 TRP A1702      14.956  62.823  60.992  1.00  0.00           C  
ATOM   4135  N   ILE A1703       7.217  62.610  58.471  1.00  0.00           N  
ATOM   4136  CA  ILE A1703       6.104  61.699  58.272  1.00  0.00           C  
ATOM   4137  C   ILE A1703       5.105  62.209  57.245  1.00  0.00           C  
ATOM   4138  O   ILE A1703       4.434  61.420  56.585  1.00  0.00           O  
ATOM   4139  CB  ILE A1703       5.377  61.424  59.610  1.00  0.00           C  
ATOM   4140  CG1 ILE A1703       6.354  60.765  60.587  1.00  0.00           C  
ATOM   4141  CG2 ILE A1703       4.167  60.532  59.386  1.00  0.00           C  
ATOM   4142  CD1 ILE A1703       5.708  60.178  61.829  1.00  0.00           C  
ATOM   4143  N   ASN A1704       5.008  63.526  57.103  1.00  0.00           N  
ATOM   4144  CA  ASN A1704       4.072  64.111  56.146  1.00  0.00           C  
ATOM   4145  C   ASN A1704       4.797  64.748  54.971  1.00  0.00           C  
ATOM   4146  O   ASN A1704       4.352  65.756  54.427  1.00  0.00           O  
ATOM   4147  CB  ASN A1704       3.207  65.160  56.841  1.00  0.00           C  
ATOM   4148  CG  ASN A1704       2.338  64.566  57.926  1.00  0.00           C  
ATOM   4149  OD1 ASN A1704       1.359  63.872  57.644  1.00  0.00           O  
ATOM   4150  ND2 ASN A1704       2.701  64.823  59.178  1.00  0.00           N  
ATOM   4151  N   ALA A1705       5.919  64.157  54.584  1.00  0.00           N  
ATOM   4152  CA  ALA A1705       6.707  64.676  53.482  1.00  0.00           C  
ATOM   4153  C   ALA A1705       6.043  64.304  52.176  1.00  0.00           C  
ATOM   4154  O   ALA A1705       5.208  63.405  52.138  1.00  0.00           O  
ATOM   4155  CB  ALA A1705       8.113  64.088  53.533  1.00  0.00           C  
ATOM   4156  N   ASP A1706       6.402  64.991  51.101  1.00  0.00           N  
ATOM   4157  CA  ASP A1706       5.833  64.649  49.813  1.00  0.00           C  
ATOM   4158  C   ASP A1706       6.652  63.499  49.246  1.00  0.00           C  
ATOM   4159  O   ASP A1706       7.557  63.707  48.431  1.00  0.00           O  
ATOM   4160  CB  ASP A1706       5.894  65.832  48.862  1.00  0.00           C  
ATOM   4161  CG  ASP A1706       5.378  65.485  47.482  1.00  0.00           C  
ATOM   4162  OD1 ASP A1706       4.866  64.350  47.298  1.00  0.00           O  
ATOM   4163  OD2 ASP A1706       5.482  66.352  46.589  1.00  0.00           O  
ATOM   4164  N   PHE A1707       6.325  62.285  49.678  1.00  0.00           N  
ATOM   4165  CA  PHE A1707       7.041  61.091  49.240  1.00  0.00           C  
ATOM   4166  C   PHE A1707       7.181  60.914  47.733  1.00  0.00           C  
ATOM   4167  O   PHE A1707       8.021  60.140  47.279  1.00  0.00           O  
ATOM   4168  CB  PHE A1707       6.392  59.855  49.851  1.00  0.00           C  
ATOM   4169  CG  PHE A1707       6.457  59.832  51.344  1.00  0.00           C  
ATOM   4170  CD1 PHE A1707       7.669  59.650  51.994  1.00  0.00           C  
ATOM   4171  CD2 PHE A1707       5.320  60.041  52.103  1.00  0.00           C  
ATOM   4172  CE1 PHE A1707       7.743  59.681  53.383  1.00  0.00           C  
ATOM   4173  CE2 PHE A1707       5.382  60.074  53.496  1.00  0.00           C  
ATOM   4174  CZ  PHE A1707       6.589  59.895  54.137  1.00  0.00           C  
ATOM   4175  N   SER A1709       6.376  61.627  46.952  1.00  0.00           N  
ATOM   4176  CA  SER A1709       6.474  61.505  45.503  1.00  0.00           C  
ATOM   4177  C   SER A1709       7.825  62.019  45.030  1.00  0.00           C  
ATOM   4178  O   SER A1709       8.286  61.679  43.947  1.00  0.00           O  
ATOM   4179  CB  SER A1709       5.347  62.282  44.813  1.00  0.00           C  
ATOM   4180  OG  SER A1709       5.337  63.642  45.198  1.00  0.00           O  
ATOM   4181  N   LEU A1710       8.463  62.839  45.855  1.00  0.00           N  
ATOM   4182  CA  LEU A1710       9.763  63.389  45.510  1.00  0.00           C  
ATOM   4183  C   LEU A1710      10.901  62.379  45.662  1.00  0.00           C  
ATOM   4184  O   LEU A1710      12.065  62.712  45.451  1.00  0.00           O  
ATOM   4185  CB  LEU A1710      10.040  64.631  46.361  1.00  0.00           C  
ATOM   4186  CG  LEU A1710       9.435  65.954  45.862  1.00  0.00           C  
ATOM   4187  CD1 LEU A1710       8.043  65.724  45.308  1.00  0.00           C  
ATOM   4188  CD2 LEU A1710       9.400  66.959  47.004  1.00  0.00           C  
ATOM   4189  N   LEU A1711      10.566  61.141  46.011  1.00  0.00           N  
ATOM   4190  CA  LEU A1711      11.576  60.104  46.188  1.00  0.00           C  
ATOM   4191  C   LEU A1711      11.598  59.154  44.987  1.00  0.00           C  
ATOM   4192  O   LEU A1711      11.707  57.947  45.142  1.00  0.00           O  
ATOM   4193  CB  LEU A1711      11.281  59.333  47.474  1.00  0.00           C  
ATOM   4194  CG  LEU A1711      11.262  60.177  48.750  1.00  0.00           C  
ATOM   4195  CD1 LEU A1711      10.924  59.300  49.942  1.00  0.00           C  
ATOM   4196  CD2 LEU A1711      12.620  60.837  48.954  1.00  0.00           C  
ATOM   4197  N   LYS A1712      11.537  59.729  43.791  1.00  0.00           N  
ATOM   4198  CA  LYS A1712      11.486  58.997  42.525  1.00  0.00           C  
ATOM   4199  C   LYS A1712      12.766  58.425  41.930  1.00  0.00           C  
ATOM   4200  O   LYS A1712      12.699  57.648  40.980  1.00  0.00           O  
ATOM   4201  CB  LYS A1712      10.851  59.893  41.457  1.00  0.00           C  
ATOM   4202  CG  LYS A1712      11.677  61.171  41.134  1.00  0.00           C  
ATOM   4203  CD  LYS A1712      11.854  62.061  42.367  1.00  0.00           C  
ATOM   4204  CE  LYS A1712      12.878  63.175  42.151  1.00  0.00           C  
ATOM   4205  NZ  LYS A1712      13.150  63.993  43.394  1.00  0.00           N  
ATOM   4206  N   GLU A1713      13.928  58.801  42.445  1.00  0.00           N  
ATOM   4207  CA  GLU A1713      15.163  58.292  41.853  1.00  0.00           C  
ATOM   4208  C   GLU A1713      15.377  56.812  42.124  1.00  0.00           C  
ATOM   4209  O   GLU A1713      15.007  56.295  43.182  1.00  0.00           O  
ATOM   4210  CB  GLU A1713      16.375  59.090  42.347  1.00  0.00           C  
ATOM   4211  CG  GLU A1713      16.281  60.576  42.078  1.00  0.00           C  
ATOM   4212  CD  GLU A1713      15.561  61.347  43.173  1.00  0.00           C  
ATOM   4213  OE1 GLU A1713      14.773  60.741  43.933  1.00  0.00           O  
ATOM   4214  OE2 GLU A1713      15.779  62.576  43.266  1.00  0.00           O  
ATOM   4215  N   PRO A1714      15.976  56.105  41.156  1.00  0.00           N  
ATOM   4216  CA  PRO A1714      16.254  54.669  41.267  1.00  0.00           C  
ATOM   4217  C   PRO A1714      16.832  54.316  42.630  1.00  0.00           C  
ATOM   4218  O   PRO A1714      16.297  53.468  43.343  1.00  0.00           O  
ATOM   4219  CB  PRO A1714      17.240  54.429  40.134  1.00  0.00           C  
ATOM   4220  CG  PRO A1714      16.727  55.367  39.076  1.00  0.00           C  
ATOM   4221  CD  PRO A1714      16.448  56.634  39.865  1.00  0.00           C  
ATOM   4222  N   ALA A1715      17.915  54.992  42.989  1.00  0.00           N  
ATOM   4223  CA  ALA A1715      18.577  54.772  44.265  1.00  0.00           C  
ATOM   4224  C   ALA A1715      17.592  54.858  45.420  1.00  0.00           C  
ATOM   4225  O   ALA A1715      17.658  54.059  46.342  1.00  0.00           O  
ATOM   4226  CB  ALA A1715      19.681  55.793  44.456  1.00  0.00           C  
ATOM   4227  N   ALA A1716      16.687  55.831  45.376  1.00  0.00           N  
ATOM   4228  CA  ALA A1716      15.708  55.979  46.443  1.00  0.00           C  
ATOM   4229  C   ALA A1716      14.712  54.831  46.409  1.00  0.00           C  
ATOM   4230  O   ALA A1716      14.276  54.355  47.457  1.00  0.00           O  
ATOM   4231  CB  ALA A1716      14.968  57.303  46.313  1.00  0.00           C  
ATOM   4232  N   LYS A1717      14.345  54.397  45.204  1.00  0.00           N  
ATOM   4233  CA  LYS A1717      13.395  53.307  45.050  1.00  0.00           C  
ATOM   4234  C   LYS A1717      13.973  52.020  45.640  1.00  0.00           C  
ATOM   4235  O   LYS A1717      13.327  51.358  46.468  1.00  0.00           O  
ATOM   4236  CB  LYS A1717      13.081  53.076  43.582  1.00  0.00           C  
ATOM   4237  CG  LYS A1717      12.344  54.192  42.881  1.00  0.00           C  
ATOM   4238  CD  LYS A1717      11.782  53.665  41.563  1.00  0.00           C  
ATOM   4239  CE  LYS A1717      11.104  54.754  40.759  1.00  0.00           C  
ATOM   4240  NZ  LYS A1717      10.677  54.251  39.419  1.00  0.00           N  
ATOM   4241  N   LEU A1718      15.185  51.661  45.211  1.00  0.00           N  
ATOM   4242  CA  LEU A1718      15.830  50.457  45.723  1.00  0.00           C  
ATOM   4243  C   LEU A1718      15.830  50.505  47.243  1.00  0.00           C  
ATOM   4244  O   LEU A1718      15.478  49.527  47.909  1.00  0.00           O  
ATOM   4245  CB  LEU A1718      17.275  50.340  45.219  1.00  0.00           C  
ATOM   4246  CG  LEU A1718      17.571  49.819  43.806  1.00  0.00           C  
ATOM   4247  CD1 LEU A1718      16.926  48.453  43.647  1.00  0.00           C  
ATOM   4248  CD2 LEU A1718      17.028  50.766  42.752  1.00  0.00           C  
ATOM   4249  N   LEU A1719      16.207  51.657  47.793  1.00  0.00           N  
ATOM   4250  CA  LEU A1719      16.261  51.818  49.238  1.00  0.00           C  
ATOM   4251  C   LEU A1719      14.893  51.691  49.903  1.00  0.00           C  
ATOM   4252  O   LEU A1719      14.771  51.094  50.969  1.00  0.00           O  
ATOM   4253  CB  LEU A1719      16.905  53.156  49.593  1.00  0.00           C  
ATOM   4254  CG  LEU A1719      17.002  53.461  51.091  1.00  0.00           C  
ATOM   4255  CD1 LEU A1719      17.626  52.291  51.857  1.00  0.00           C  
ATOM   4256  CD2 LEU A1719      17.819  54.727  51.265  1.00  0.00           C  
ATOM   4257  N   ILE A1720      13.866  52.248  49.274  1.00  0.00           N  
ATOM   4258  CA  ILE A1720      12.514  52.168  49.816  1.00  0.00           C  
ATOM   4259  C   ILE A1720      12.105  50.702  49.879  1.00  0.00           C  
ATOM   4260  O   ILE A1720      11.734  50.198  50.942  1.00  0.00           O  
ATOM   4261  CB  ILE A1720      11.517  52.949  48.932  1.00  0.00           C  
ATOM   4262  CG1 ILE A1720      11.745  54.446  49.107  1.00  0.00           C  
ATOM   4263  CG2 ILE A1720      10.098  52.608  49.299  1.00  0.00           C  
ATOM   4264  CD1 ILE A1720      10.879  55.299  48.217  1.00  0.00           C  
ATOM   4265  N   ARG A1721      12.188  50.015  48.742  1.00  0.00           N  
ATOM   4266  CA  ARG A1721      11.825  48.602  48.689  1.00  0.00           C  
ATOM   4267  C   ARG A1721      12.562  47.852  49.779  1.00  0.00           C  
ATOM   4268  O   ARG A1721      11.997  47.002  50.465  1.00  0.00           O  
ATOM   4269  CB  ARG A1721      12.180  48.008  47.329  1.00  0.00           C  
ATOM   4270  CG  ARG A1721      11.336  48.545  46.204  1.00  0.00           C  
ATOM   4271  CD  ARG A1721      11.928  48.209  44.868  1.00  0.00           C  
ATOM   4272  NE  ARG A1721      12.004  46.768  44.673  1.00  0.00           N  
ATOM   4273  CZ  ARG A1721      12.674  46.185  43.686  1.00  0.00           C  
ATOM   4274  NH1 ARG A1721      13.330  46.920  42.795  1.00  0.00           N  
ATOM   4275  NH2 ARG A1721      12.704  44.865  43.606  1.00  0.00           N  
ATOM   4276  N   LEU A1722      13.833  48.187  49.934  1.00  0.00           N  
ATOM   4277  CA  LEU A1722      14.675  47.568  50.941  1.00  0.00           C  
ATOM   4278  C   LEU A1722      14.044  47.708  52.323  1.00  0.00           C  
ATOM   4279  O   LEU A1722      13.911  46.735  53.065  1.00  0.00           O  
ATOM   4280  CB  LEU A1722      16.050  48.238  50.916  1.00  0.00           C  
ATOM   4281  CG  LEU A1722      17.246  47.302  50.732  1.00  0.00           C  
ATOM   4282  CD1 LEU A1722      16.919  46.193  49.762  1.00  0.00           C  
ATOM   4283  CD2 LEU A1722      18.422  48.109  50.250  1.00  0.00           C  
ATOM   4284  N   LEU A1723      13.645  48.931  52.648  1.00  0.00           N  
ATOM   4285  CA  LEU A1723      13.033  49.251  53.930  1.00  0.00           C  
ATOM   4286  C   LEU A1723      11.837  48.373  54.311  1.00  0.00           C  
ATOM   4287  O   LEU A1723      11.667  48.012  55.477  1.00  0.00           O  
ATOM   4288  CB  LEU A1723      12.592  50.716  53.927  1.00  0.00           C  
ATOM   4289  CG  LEU A1723      13.696  51.768  53.809  1.00  0.00           C  
ATOM   4290  CD1 LEU A1723      13.099  53.132  53.535  1.00  0.00           C  
ATOM   4291  CD2 LEU A1723      14.500  51.786  55.094  1.00  0.00           C  
ATOM   4292  N   GLY A1724      11.009  48.026  53.335  1.00  0.00           N  
ATOM   4293  CA  GLY A1724       9.836  47.235  53.647  1.00  0.00           C  
ATOM   4294  C   GLY A1724      10.062  45.756  53.864  1.00  0.00           C  
ATOM   4295  O   GLY A1724       9.109  45.021  54.146  1.00  0.00           O  
ATOM   4296  N   GLN A1725      11.310  45.313  53.744  1.00  0.00           N  
ATOM   4297  CA  GLN A1725      11.631  43.898  53.915  1.00  0.00           C  
ATOM   4298  C   GLN A1725      12.048  43.495  55.331  1.00  0.00           C  
ATOM   4299  O   GLN A1725      12.019  42.311  55.670  1.00  0.00           O  
ATOM   4300  CB  GLN A1725      12.750  43.500  52.959  1.00  0.00           C  
ATOM   4301  CG  GLN A1725      12.427  43.630  51.497  1.00  0.00           C  
ATOM   4302  CD  GLN A1725      13.662  43.472  50.629  1.00  0.00           C  
ATOM   4303  OE1 GLN A1725      14.613  42.780  51.000  1.00  0.00           O  
ATOM   4304  NE2 GLN A1725      13.647  44.096  49.465  1.00  0.00           N  
ATOM   4305  N   TYR A1726      12.448  44.466  56.151  1.00  0.00           N  
ATOM   4306  CA  TYR A1726      12.896  44.156  57.506  1.00  0.00           C  
ATOM   4307  C   TYR A1726      11.916  43.230  58.218  1.00  0.00           C  
ATOM   4308  O   TYR A1726      12.336  42.267  58.857  1.00  0.00           O  
ATOM   4309  CB  TYR A1726      13.126  45.444  58.323  1.00  0.00           C  
ATOM   4310  CG  TYR A1726      13.754  45.193  59.684  1.00  0.00           C  
ATOM   4311  CD1 TYR A1726      14.955  44.480  59.807  1.00  0.00           C  
ATOM   4312  CD2 TYR A1726      13.125  45.621  60.852  1.00  0.00           C  
ATOM   4313  CE1 TYR A1726      15.507  44.194  61.070  1.00  0.00           C  
ATOM   4314  CE2 TYR A1726      13.667  45.342  62.116  1.00  0.00           C  
ATOM   4315  CZ  TYR A1726      14.851  44.627  62.216  1.00  0.00           C  
ATOM   4316  OH  TYR A1726      15.350  44.325  63.463  1.00  0.00           O  
ATOM   4317  N   PRO A1727      10.597  43.503  58.118  1.00  0.00           N  
ATOM   4318  CA  PRO A1727       9.617  42.634  58.782  1.00  0.00           C  
ATOM   4319  C   PRO A1727       9.759  41.187  58.319  1.00  0.00           C  
ATOM   4320  O   PRO A1727       9.785  40.279  59.138  1.00  0.00           O  
ATOM   4321  CB  PRO A1727       8.283  43.257  58.385  1.00  0.00           C  
ATOM   4322  CG  PRO A1727       8.612  44.717  58.343  1.00  0.00           C  
ATOM   4323  CD  PRO A1727       9.933  44.708  57.581  1.00  0.00           C  
ATOM   4324  N   ASP A1728       9.849  40.965  57.011  1.00  0.00           N  
ATOM   4325  CA  ASP A1728      10.020  39.598  56.533  1.00  0.00           C  
ATOM   4326  C   ASP A1728      11.320  39.036  57.099  1.00  0.00           C  
ATOM   4327  O   ASP A1728      11.358  37.897  57.573  1.00  0.00           O  
ATOM   4328  CB  ASP A1728      10.063  39.518  54.998  1.00  0.00           C  
ATOM   4329  CG  ASP A1728       8.683  39.321  54.368  1.00  0.00           C  
ATOM   4330  OD1 ASP A1728       7.751  38.795  55.027  1.00  0.00           O  
ATOM   4331  OD2 ASP A1728       8.537  39.678  53.186  1.00  0.00           O  
ATOM   4332  N   VAL A1729      12.380  39.837  57.048  1.00  0.00           N  
ATOM   4333  CA  VAL A1729      13.688  39.424  57.555  1.00  0.00           C  
ATOM   4334  C   VAL A1729      13.623  38.859  58.974  1.00  0.00           C  
ATOM   4335  O   VAL A1729      14.163  37.785  59.250  1.00  0.00           O  
ATOM   4336  CB  VAL A1729      14.691  40.609  57.532  1.00  0.00           C  
ATOM   4337  CG1 VAL A1729      15.907  40.304  58.393  1.00  0.00           C  
ATOM   4338  CG2 VAL A1729      15.137  40.869  56.122  1.00  0.00           C  
ATOM   4339  N   LEU A1730      12.962  39.576  59.876  1.00  0.00           N  
ATOM   4340  CA  LEU A1730      12.872  39.114  61.252  1.00  0.00           C  
ATOM   4341  C   LEU A1730      12.133  37.795  61.393  1.00  0.00           C  
ATOM   4342  O   LEU A1730      12.573  36.914  62.134  1.00  0.00           O  
ATOM   4343  CB  LEU A1730      12.210  40.174  62.134  1.00  0.00           C  
ATOM   4344  CG  LEU A1730      13.040  41.440  62.352  1.00  0.00           C  
ATOM   4345  CD1 LEU A1730      12.390  42.306  63.434  1.00  0.00           C  
ATOM   4346  CD2 LEU A1730      14.459  41.048  62.759  1.00  0.00           C  
ATOM   4347  N   ARG A1731      11.015  37.653  60.688  1.00  0.00           N  
ATOM   4348  CA  ARG A1731      10.239  36.423  60.773  1.00  0.00           C  
ATOM   4349  C   ARG A1731      11.041  35.249  60.211  1.00  0.00           C  
ATOM   4350  O   ARG A1731      10.954  34.128  60.710  1.00  0.00           O  
ATOM   4351  CB  ARG A1731       8.918  36.565  60.015  1.00  0.00           C  
ATOM   4352  CG  ARG A1731       7.859  35.555  60.438  1.00  0.00           C  
ATOM   4353  CD  ARG A1731       6.854  35.331  59.322  1.00  0.00           C  
ATOM   4354  NE  ARG A1731       6.267  36.581  58.847  1.00  0.00           N  
ATOM   4355  CZ  ARG A1731       5.562  36.699  57.728  1.00  0.00           C  
ATOM   4356  NH1 ARG A1731       5.348  35.640  56.958  1.00  0.00           N  
ATOM   4357  NH2 ARG A1731       5.076  37.876  57.374  1.00  0.00           N  
ATOM   4358  N   ASN A1732      11.824  35.508  59.170  1.00  0.00           N  
ATOM   4359  CA  ASN A1732      12.653  34.465  58.572  1.00  0.00           C  
ATOM   4360  C   ASN A1732      13.787  34.163  59.541  1.00  0.00           C  
ATOM   4361  O   ASN A1732      14.228  33.022  59.675  1.00  0.00           O  
ATOM   4362  CB  ASN A1732      13.228  34.944  57.240  1.00  0.00           C  
ATOM   4363  CG  ASN A1732      13.927  33.843  56.484  1.00  0.00           C  
ATOM   4364  OD1 ASN A1732      13.406  32.739  56.365  1.00  0.00           O  
ATOM   4365  ND2 ASN A1732      15.104  34.140  55.954  1.00  0.00           N  
ATOM   4366  N   ALA A1733      14.247  35.211  60.218  1.00  0.00           N  
ATOM   4367  CA  ALA A1733      15.320  35.103  61.186  1.00  0.00           C  
ATOM   4368  C   ALA A1733      14.941  34.136  62.290  1.00  0.00           C  
ATOM   4369  O   ALA A1733      15.787  33.378  62.777  1.00  0.00           O  
ATOM   4370  CB  ALA A1733      15.612  36.466  61.784  1.00  0.00           C  
ATOM   4371  N   ILE A1734      13.670  34.160  62.689  1.00  0.00           N  
ATOM   4372  CA  ILE A1734      13.229  33.288  63.766  1.00  0.00           C  
ATOM   4373  C   ILE A1734      12.980  31.873  63.286  1.00  0.00           C  
ATOM   4374  O   ILE A1734      12.754  30.970  64.086  1.00  0.00           O  
ATOM   4375  CB  ILE A1734      11.969  33.849  64.497  1.00  0.00           C  
ATOM   4376  CG1 ILE A1734      11.868  33.214  65.880  1.00  0.00           C  
ATOM   4377  CG2 ILE A1734      10.699  33.552  63.718  1.00  0.00           C  
ATOM   4378  CD1 ILE A1734      11.049  34.020  66.849  1.00  0.00           C  
ATOM   4379  N   LYS A1735      13.029  31.676  61.978  1.00  0.00           N  
ATOM   4380  CA  LYS A1735      12.842  30.340  61.446  1.00  0.00           C  
ATOM   4381  C   LYS A1735      14.225  29.704  61.343  1.00  0.00           C  
ATOM   4382  O   LYS A1735      14.410  28.551  61.720  1.00  0.00           O  
ATOM   4383  CB  LYS A1735      12.176  30.369  60.063  1.00  0.00           C  
ATOM   4384  CG  LYS A1735      11.784  28.980  59.555  1.00  0.00           C  
ATOM   4385  CD  LYS A1735      11.155  28.986  58.163  1.00  0.00           C  
ATOM   4386  CE  LYS A1735      12.207  29.055  57.052  1.00  0.00           C  
ATOM   4387  NZ  LYS A1735      11.613  28.946  55.677  1.00  0.00           N  
ATOM   4388  N   THR A1736      15.196  30.468  60.845  1.00  0.00           N  
ATOM   4389  CA  THR A1736      16.557  29.964  60.691  1.00  0.00           C  
ATOM   4390  C   THR A1736      17.396  30.130  61.953  1.00  0.00           C  
ATOM   4391  O   THR A1736      18.433  29.489  62.089  1.00  0.00           O  
ATOM   4392  CB  THR A1736      17.326  30.689  59.572  1.00  0.00           C  
ATOM   4393  OG1 THR A1736      17.785  31.953  60.060  1.00  0.00           O  
ATOM   4394  CG2 THR A1736      16.447  30.908  58.370  1.00  0.00           C  
ATOM   4395  N   HIS A1739      16.972  30.992  62.868  1.00  0.00           N  
ATOM   4396  CA  HIS A1739      17.751  31.201  64.082  1.00  0.00           C  
ATOM   4397  C   HIS A1739      19.186  31.559  63.711  1.00  0.00           C  
ATOM   4398  O   HIS A1739      20.129  31.177  64.408  1.00  0.00           O  
ATOM   4399  CB  HIS A1739      17.757  29.935  64.947  1.00  0.00           C  
ATOM   4400  CG  HIS A1739      16.457  29.666  65.641  1.00  0.00           C  
ATOM   4401  ND1 HIS A1739      16.199  28.488  66.308  1.00  0.00           N  
ATOM   4402  CD2 HIS A1739      15.349  30.430  65.789  1.00  0.00           C  
ATOM   4403  CE1 HIS A1739      14.989  28.538  66.837  1.00  0.00           C  
ATOM   4404  NE2 HIS A1739      14.452  29.706  66.538  1.00  0.00           N  
ATOM   4405  N   GLU A1740      19.346  32.292  62.612  1.00  0.00           N  
ATOM   4406  CA  GLU A1740      20.673  32.696  62.142  1.00  0.00           C  
ATOM   4407  C   GLU A1740      20.901  34.200  62.220  1.00  0.00           C  
ATOM   4408  O   GLU A1740      20.186  34.980  61.590  1.00  0.00           O  
ATOM   4409  CB  GLU A1740      20.882  32.257  60.690  1.00  0.00           C  
ATOM   4410  CG  GLU A1740      20.914  30.761  60.489  1.00  0.00           C  
ATOM   4411  CD  GLU A1740      22.282  30.153  60.747  1.00  0.00           C  
ATOM   4412  OE1 GLU A1740      23.147  30.818  61.383  1.00  0.00           O  
ATOM   4413  OE2 GLU A1740      22.475  28.995  60.308  1.00  0.00           O  
ATOM   4414  N   PRO A1741      21.905  34.629  62.993  1.00  0.00           N  
ATOM   4415  CA  PRO A1741      22.176  36.063  63.094  1.00  0.00           C  
ATOM   4416  C   PRO A1741      22.479  36.580  61.691  1.00  0.00           C  
ATOM   4417  O   PRO A1741      22.160  37.718  61.341  1.00  0.00           O  
ATOM   4418  CB  PRO A1741      23.404  36.118  64.005  1.00  0.00           C  
ATOM   4419  CG  PRO A1741      23.220  34.931  64.880  1.00  0.00           C  
ATOM   4420  CD  PRO A1741      22.777  33.866  63.901  1.00  0.00           C  
ATOM   4421  N   THR A1742      23.090  35.717  60.886  1.00  0.00           N  
ATOM   4422  CA  THR A1742      23.443  36.084  59.532  1.00  0.00           C  
ATOM   4423  C   THR A1742      22.216  36.477  58.707  1.00  0.00           C  
ATOM   4424  O   THR A1742      22.324  37.265  57.767  1.00  0.00           O  
ATOM   4425  CB  THR A1742      24.182  34.937  58.822  1.00  0.00           C  
ATOM   4426  OG1 THR A1742      24.795  35.438  57.628  1.00  0.00           O  
ATOM   4427  CG2 THR A1742      23.215  33.823  58.448  1.00  0.00           C  
ATOM   4428  N   THR A1743      21.053  35.930  59.051  1.00  0.00           N  
ATOM   4429  CA  THR A1743      19.843  36.261  58.309  1.00  0.00           C  
ATOM   4430  C   THR A1743      19.616  37.753  58.398  1.00  0.00           C  
ATOM   4431  O   THR A1743      19.190  38.390  57.435  1.00  0.00           O  
ATOM   4432  CB  THR A1743      18.588  35.556  58.870  1.00  0.00           C  
ATOM   4433  OG1 THR A1743      18.694  34.149  58.658  1.00  0.00           O  
ATOM   4434  CG2 THR A1743      17.338  36.052  58.155  1.00  0.00           C  
ATOM   4435  N   VAL A1744      19.915  38.299  59.569  1.00  0.00           N  
ATOM   4436  CA  VAL A1744      19.747  39.715  59.823  1.00  0.00           C  
ATOM   4437  C   VAL A1744      20.934  40.512  59.291  1.00  0.00           C  
ATOM   4438  O   VAL A1744      20.757  41.505  58.585  1.00  0.00           O  
ATOM   4439  CB  VAL A1744      19.559  39.961  61.341  1.00  0.00           C  
ATOM   4440  CG1 VAL A1744      19.507  41.439  61.646  1.00  0.00           C  
ATOM   4441  CG2 VAL A1744      18.278  39.300  61.795  1.00  0.00           C  
ATOM   4442  N   VAL A1745      22.145  40.066  59.608  1.00  0.00           N  
ATOM   4443  CA  VAL A1745      23.348  40.770  59.160  1.00  0.00           C  
ATOM   4444  C   VAL A1745      23.389  40.941  57.641  1.00  0.00           C  
ATOM   4445  O   VAL A1745      23.741  42.013  57.137  1.00  0.00           O  
ATOM   4446  CB  VAL A1745      24.611  40.042  59.637  1.00  0.00           C  
ATOM   4447  CG1 VAL A1745      25.845  40.860  59.302  1.00  0.00           C  
ATOM   4448  CG2 VAL A1745      24.527  39.814  61.133  1.00  0.00           C  
ATOM   4449  N   THR A1746      23.025  39.889  56.914  1.00  0.00           N  
ATOM   4450  CA  THR A1746      22.997  39.964  55.461  1.00  0.00           C  
ATOM   4451  C   THR A1746      22.089  41.107  55.011  1.00  0.00           C  
ATOM   4452  O   THR A1746      22.436  41.896  54.124  1.00  0.00           O  
ATOM   4453  CB  THR A1746      22.453  38.685  54.836  1.00  0.00           C  
ATOM   4454  OG1 THR A1746      23.366  37.607  55.065  1.00  0.00           O  
ATOM   4455  CG2 THR A1746      22.270  38.883  53.349  1.00  0.00           C  
ATOM   4456  N   TYR A1747      20.916  41.184  55.625  1.00  0.00           N  
ATOM   4457  CA  TYR A1747      19.965  42.230  55.282  1.00  0.00           C  
ATOM   4458  C   TYR A1747      20.589  43.563  55.607  1.00  0.00           C  
ATOM   4459  O   TYR A1747      20.642  44.472  54.776  1.00  0.00           O  
ATOM   4460  CB  TYR A1747      18.681  42.087  56.098  1.00  0.00           C  
ATOM   4461  CG  TYR A1747      17.787  43.285  55.982  1.00  0.00           C  
ATOM   4462  CD1 TYR A1747      17.119  43.561  54.789  1.00  0.00           C  
ATOM   4463  CD2 TYR A1747      17.628  44.170  57.051  1.00  0.00           C  
ATOM   4464  CE1 TYR A1747      16.308  44.692  54.657  1.00  0.00           C  
ATOM   4465  CE2 TYR A1747      16.820  45.308  56.932  1.00  0.00           C  
ATOM   4466  CZ  TYR A1747      16.163  45.558  55.729  1.00  0.00           C  
ATOM   4467  OH  TYR A1747      15.352  46.660  55.595  1.00  0.00           O  
ATOM   4468  N   LEU A1748      21.069  43.661  56.837  1.00  0.00           N  
ATOM   4469  CA  LEU A1748      21.669  44.883  57.307  1.00  0.00           C  
ATOM   4470  C   LEU A1748      22.702  45.459  56.342  1.00  0.00           C  
ATOM   4471  O   LEU A1748      22.828  46.680  56.233  1.00  0.00           O  
ATOM   4472  CB  LEU A1748      22.246  44.655  58.704  1.00  0.00           C  
ATOM   4473  CG  LEU A1748      21.582  45.506  59.805  1.00  0.00           C  
ATOM   4474  CD1 LEU A1748      20.110  45.756  59.495  1.00  0.00           C  
ATOM   4475  CD2 LEU A1748      21.738  44.812  61.150  1.00  0.00           C  
ATOM   4476  N   PHE A1749      23.425  44.605  55.622  1.00  0.00           N  
ATOM   4477  CA  PHE A1749      24.401  45.123  54.674  1.00  0.00           C  
ATOM   4478  C   PHE A1749      23.743  45.579  53.382  1.00  0.00           C  
ATOM   4479  O   PHE A1749      24.103  46.630  52.854  1.00  0.00           O  
ATOM   4480  CB  PHE A1749      25.519  44.107  54.419  1.00  0.00           C  
ATOM   4481  CG  PHE A1749      26.599  44.146  55.465  1.00  0.00           C  
ATOM   4482  CD1 PHE A1749      27.489  45.221  55.521  1.00  0.00           C  
ATOM   4483  CD2 PHE A1749      26.659  43.179  56.464  1.00  0.00           C  
ATOM   4484  CE1 PHE A1749      28.417  45.337  56.565  1.00  0.00           C  
ATOM   4485  CE2 PHE A1749      27.581  43.290  57.508  1.00  0.00           C  
ATOM   4486  CZ  PHE A1749      28.459  44.373  57.557  1.00  0.00           C  
ATOM   4487  N   LYS A1750      22.769  44.825  52.874  1.00  0.00           N  
ATOM   4488  CA  LYS A1750      22.070  45.255  51.657  1.00  0.00           C  
ATOM   4489  C   LYS A1750      21.521  46.661  51.933  1.00  0.00           C  
ATOM   4490  O   LYS A1750      21.607  47.560  51.097  1.00  0.00           O  
ATOM   4491  CB  LYS A1750      20.893  44.333  51.331  1.00  0.00           C  
ATOM   4492  CG  LYS A1750      21.262  42.910  50.950  1.00  0.00           C  
ATOM   4493  CD  LYS A1750      20.027  42.147  50.473  1.00  0.00           C  
ATOM   4494  CE  LYS A1750      20.345  40.706  50.106  1.00  0.00           C  
ATOM   4495  NZ  LYS A1750      19.161  39.984  49.540  1.00  0.00           N  
ATOM   4496  N   LEU A1751      20.964  46.837  53.127  1.00  0.00           N  
ATOM   4497  CA  LEU A1751      20.400  48.110  53.540  1.00  0.00           C  
ATOM   4498  C   LEU A1751      21.448  49.205  53.551  1.00  0.00           C  
ATOM   4499  O   LEU A1751      21.308  50.227  52.867  1.00  0.00           O  
ATOM   4500  CB  LEU A1751      19.802  47.985  54.937  1.00  0.00           C  
ATOM   4501  CG  LEU A1751      19.262  49.282  55.541  1.00  0.00           C  
ATOM   4502  CD1 LEU A1751      18.080  49.793  54.726  1.00  0.00           C  
ATOM   4503  CD2 LEU A1751      18.840  49.027  56.967  1.00  0.00           C  
ATOM   4504  N   THR A1752      22.498  48.989  54.342  1.00  0.00           N  
ATOM   4505  CA  THR A1752      23.564  49.968  54.454  1.00  0.00           C  
ATOM   4506  C   THR A1752      24.276  50.180  53.131  1.00  0.00           C  
ATOM   4507  O   THR A1752      24.775  51.272  52.863  1.00  0.00           O  
ATOM   4508  CB  THR A1752      24.592  49.575  55.531  1.00  0.00           C  
ATOM   4509  OG1 THR A1752      24.981  48.210  55.347  1.00  0.00           O  
ATOM   4510  CG2 THR A1752      24.003  49.752  56.921  1.00  0.00           C  
ATOM   4511  N   HIS A1753      24.333  49.150  52.295  1.00  0.00           N  
ATOM   4512  CA  HIS A1753      24.990  49.335  51.012  1.00  0.00           C  
ATOM   4513  C   HIS A1753      24.175  50.325  50.194  1.00  0.00           C  
ATOM   4514  O   HIS A1753      24.704  51.305  49.665  1.00  0.00           O  
ATOM   4515  CB  HIS A1753      25.104  48.021  50.246  1.00  0.00           C  
ATOM   4516  CG  HIS A1753      26.173  47.112  50.759  1.00  0.00           C  
ATOM   4517  ND1 HIS A1753      27.361  47.581  51.275  1.00  0.00           N  
ATOM   4518  CD2 HIS A1753      26.256  45.761  50.792  1.00  0.00           C  
ATOM   4519  CE1 HIS A1753      28.129  46.558  51.605  1.00  0.00           C  
ATOM   4520  NE2 HIS A1753      27.483  45.442  51.322  1.00  0.00           N  
ATOM   4521  N   GLN A1754      22.875  50.072  50.108  1.00  0.00           N  
ATOM   4522  CA  GLN A1754      21.992  50.932  49.341  1.00  0.00           C  
ATOM   4523  C   GLN A1754      21.996  52.338  49.910  1.00  0.00           C  
ATOM   4524  O   GLN A1754      22.035  53.318  49.166  1.00  0.00           O  
ATOM   4525  CB  GLN A1754      20.574  50.369  49.346  1.00  0.00           C  
ATOM   4526  CG  GLN A1754      19.664  51.023  48.332  1.00  0.00           C  
ATOM   4527  CD  GLN A1754      20.323  51.144  46.978  1.00  0.00           C  
ATOM   4528  OE1 GLN A1754      20.921  50.194  46.491  1.00  0.00           O  
ATOM   4529  NE2 GLN A1754      20.211  52.312  46.361  1.00  0.00           N  
ATOM   4530  N   VAL A1755      21.955  52.439  51.232  1.00  0.00           N  
ATOM   4531  CA  VAL A1755      21.966  53.744  51.866  1.00  0.00           C  
ATOM   4532  C   VAL A1755      23.166  54.526  51.351  1.00  0.00           C  
ATOM   4533  O   VAL A1755      23.023  55.630  50.816  1.00  0.00           O  
ATOM   4534  CB  VAL A1755      22.057  53.619  53.401  1.00  0.00           C  
ATOM   4535  CG1 VAL A1755      22.558  54.915  54.002  1.00  0.00           C  
ATOM   4536  CG2 VAL A1755      20.690  53.312  53.967  1.00  0.00           C  
ATOM   4537  N   SER A1756      24.344  53.929  51.500  1.00  0.00           N  
ATOM   4538  CA  SER A1756      25.588  54.551  51.078  1.00  0.00           C  
ATOM   4539  C   SER A1756      25.572  54.942  49.612  1.00  0.00           C  
ATOM   4540  O   SER A1756      26.157  55.957  49.232  1.00  0.00           O  
ATOM   4541  CB  SER A1756      26.764  53.618  51.352  1.00  0.00           C  
ATOM   4542  OG  SER A1756      26.833  53.301  52.726  1.00  0.00           O  
ATOM   4543  N   SER A1757      24.926  54.144  48.775  1.00  0.00           N  
ATOM   4544  CA  SER A1757      24.873  54.512  47.376  1.00  0.00           C  
ATOM   4545  C   SER A1757      24.083  55.796  47.315  1.00  0.00           C  
ATOM   4546  O   SER A1757      24.547  56.794  46.770  1.00  0.00           O  
ATOM   4547  CB  SER A1757      24.204  53.423  46.546  1.00  0.00           C  
ATOM   4548  OG  SER A1757      25.115  52.358  46.349  1.00  0.00           O  
ATOM   4549  N   CYS A1758      22.894  55.778  47.899  1.00  0.00           N  
ATOM   4550  CA  CYS A1758      22.058  56.969  47.917  1.00  0.00           C  
ATOM   4551  C   CYS A1758      22.821  58.187  48.437  1.00  0.00           C  
ATOM   4552  O   CYS A1758      22.787  59.260  47.824  1.00  0.00           O  
ATOM   4553  CB  CYS A1758      20.828  56.725  48.783  1.00  0.00           C  
ATOM   4554  SG  CYS A1758      19.693  55.554  48.040  1.00  0.00           S  
ATOM   4555  N   TYR A1760      23.513  58.001  49.561  1.00  0.00           N  
ATOM   4556  CA  TYR A1760      24.286  59.064  50.202  1.00  0.00           C  
ATOM   4557  C   TYR A1760      25.136  59.877  49.232  1.00  0.00           C  
ATOM   4558  O   TYR A1760      25.395  61.054  49.474  1.00  0.00           O  
ATOM   4559  CB  TYR A1760      25.198  58.479  51.279  1.00  0.00           C  
ATOM   4560  CG  TYR A1760      25.813  59.509  52.214  1.00  0.00           C  
ATOM   4561  CD1 TYR A1760      25.146  59.913  53.373  1.00  0.00           C  
ATOM   4562  CD2 TYR A1760      27.080  60.043  51.964  1.00  0.00           C  
ATOM   4563  CE1 TYR A1760      25.725  60.810  54.262  1.00  0.00           C  
ATOM   4564  CE2 TYR A1760      27.672  60.946  52.849  1.00  0.00           C  
ATOM   4565  CZ  TYR A1760      26.993  61.325  53.999  1.00  0.00           C  
ATOM   4566  OH  TYR A1760      27.580  62.207  54.897  1.00  0.00           O  
ATOM   4567  N   ASP A1761      25.573  59.257  48.141  1.00  0.00           N  
ATOM   4568  CA  ASP A1761      26.398  59.958  47.165  1.00  0.00           C  
ATOM   4569  C   ASP A1761      25.626  60.632  46.053  1.00  0.00           C  
ATOM   4570  O   ASP A1761      26.227  61.152  45.120  1.00  0.00           O  
ATOM   4571  CB  ASP A1761      27.403  59.009  46.517  1.00  0.00           C  
ATOM   4572  CG  ASP A1761      28.784  59.145  47.098  1.00  0.00           C  
ATOM   4573  OD1 ASP A1761      28.986  58.731  48.263  1.00  0.00           O  
ATOM   4574  OD2 ASP A1761      29.664  59.674  46.388  1.00  0.00           O  
ATOM   4575  N   VAL A1762      24.305  60.634  46.127  1.00  0.00           N  
ATOM   4576  CA  VAL A1762      23.545  61.247  45.053  1.00  0.00           C  
ATOM   4577  C   VAL A1762      22.325  62.020  45.519  1.00  0.00           C  
ATOM   4578  O   VAL A1762      21.902  62.974  44.864  1.00  0.00           O  
ATOM   4579  CB  VAL A1762      23.100  60.187  44.038  1.00  0.00           C  
ATOM   4580  CG1 VAL A1762      24.307  59.525  43.420  1.00  0.00           C  
ATOM   4581  CG2 VAL A1762      22.250  59.148  44.724  1.00  0.00           C  
ATOM   4582  N   LEU A1798      21.754  61.619  46.646  1.00  0.00           N  
ATOM   4583  CA  LEU A1798      20.582  62.310  47.151  1.00  0.00           C  
ATOM   4584  C   LEU A1798      20.955  63.114  48.380  1.00  0.00           C  
ATOM   4585  O   LEU A1798      20.990  62.592  49.499  1.00  0.00           O  
ATOM   4586  CB  LEU A1798      19.477  61.308  47.489  1.00  0.00           C  
ATOM   4587  CG  LEU A1798      19.210  60.290  46.380  1.00  0.00           C  
ATOM   4588  CD1 LEU A1798      17.973  59.493  46.716  1.00  0.00           C  
ATOM   4589  CD2 LEU A1798      19.044  61.007  45.046  1.00  0.00           C  
ATOM   4590  N   TRP A1799      21.242  64.392  48.166  1.00  0.00           N  
ATOM   4591  CA  TRP A1799      21.612  65.261  49.267  1.00  0.00           C  
ATOM   4592  C   TRP A1799      20.394  65.775  50.009  1.00  0.00           C  
ATOM   4593  O   TRP A1799      19.339  65.984  49.418  1.00  0.00           O  
ATOM   4594  CB  TRP A1799      22.418  66.455  48.761  1.00  0.00           C  
ATOM   4595  CG  TRP A1799      23.824  66.142  48.413  1.00  0.00           C  
ATOM   4596  CD1 TRP A1799      24.276  65.530  47.282  1.00  0.00           C  
ATOM   4597  CD2 TRP A1799      24.977  66.433  49.203  1.00  0.00           C  
ATOM   4598  NE1 TRP A1799      25.645  65.425  47.316  1.00  0.00           N  
ATOM   4599  CE2 TRP A1799      26.101  65.971  48.486  1.00  0.00           C  
ATOM   4600  CE3 TRP A1799      25.172  67.042  50.447  1.00  0.00           C  
ATOM   4601  CZ2 TRP A1799      27.402  66.099  48.972  1.00  0.00           C  
ATOM   4602  CZ3 TRP A1799      26.473  67.172  50.931  1.00  0.00           C  
ATOM   4603  CH2 TRP A1799      27.569  66.702  50.192  1.00  0.00           C  
ATOM   4604  N   VAL A1800      20.548  65.972  51.311  1.00  0.00           N  
ATOM   4605  CA  VAL A1800      19.469  66.498  52.123  1.00  0.00           C  
ATOM   4606  C   VAL A1800      19.754  67.986  52.210  1.00  0.00           C  
ATOM   4607  O   VAL A1800      18.843  68.810  52.229  1.00  0.00           O  
ATOM   4608  CB  VAL A1800      19.471  65.878  53.554  1.00  0.00           C  
ATOM   4609  CG1 VAL A1800      18.591  66.691  54.499  1.00  0.00           C  
ATOM   4610  CG2 VAL A1800      18.956  64.451  53.499  1.00  0.00           C  
ATOM   4611  N   ALA A1801      21.036  68.328  52.224  1.00  0.00           N  
ATOM   4612  CA  ALA A1801      21.442  69.718  52.332  1.00  0.00           C  
ATOM   4613  C   ALA A1801      21.401  70.478  51.013  1.00  0.00           C  
ATOM   4614  O   ALA A1801      21.601  69.895  49.949  1.00  0.00           O  
ATOM   4615  CB  ALA A1801      22.835  69.788  52.924  1.00  0.00           C  
ATOM   4616  N   GLY A1809      21.136  71.784  51.102  1.00  0.00           N  
ATOM   4617  CA  GLY A1809      21.097  72.649  49.929  1.00  0.00           C  
ATOM   4618  C   GLY A1809      19.986  72.323  48.965  1.00  0.00           C  
ATOM   4619  O   GLY A1809      20.151  72.415  47.742  1.00  0.00           O  
ATOM   4620  N   GLN A1810      18.842  71.950  49.527  1.00  0.00           N  
ATOM   4621  CA  GLN A1810      17.678  71.573  48.736  1.00  0.00           C  
ATOM   4622  C   GLN A1810      16.433  72.368  49.137  1.00  0.00           C  
ATOM   4623  O   GLN A1810      16.428  73.076  50.146  1.00  0.00           O  
ATOM   4624  CB  GLN A1810      17.390  70.087  48.944  1.00  0.00           C  
ATOM   4625  CG  GLN A1810      18.592  69.189  48.834  1.00  0.00           C  
ATOM   4626  CD  GLN A1810      19.151  69.176  47.443  1.00  0.00           C  
ATOM   4627  OE1 GLN A1810      18.402  69.117  46.471  1.00  0.00           O  
ATOM   4628  NE2 GLN A1810      20.477  69.218  47.331  1.00  0.00           N  
ATOM   4629  N   THR A1812      15.375  72.230  48.346  1.00  0.00           N  
ATOM   4630  CA  THR A1812      14.121  72.895  48.643  1.00  0.00           C  
ATOM   4631  C   THR A1812      13.587  72.185  49.878  1.00  0.00           C  
ATOM   4632  O   THR A1812      13.677  70.964  49.985  1.00  0.00           O  
ATOM   4633  CB  THR A1812      13.115  72.715  47.511  1.00  0.00           C  
ATOM   4634  OG1 THR A1812      12.799  71.327  47.387  1.00  0.00           O  
ATOM   4635  CG2 THR A1812      13.693  73.212  46.196  1.00  0.00           C  
ATOM   4636  N   GLU A1813      13.035  72.946  50.812  1.00  0.00           N  
ATOM   4637  CA  GLU A1813      12.511  72.372  52.041  1.00  0.00           C  
ATOM   4638  C   GLU A1813      11.671  71.132  51.774  1.00  0.00           C  
ATOM   4639  O   GLU A1813      11.667  70.185  52.561  1.00  0.00           O  
ATOM   4640  CB  GLU A1813      11.666  73.403  52.783  1.00  0.00           C  
ATOM   4641  CG  GLU A1813      11.293  72.990  54.187  1.00  0.00           C  
ATOM   4642  CD  GLU A1813      10.405  74.007  54.869  1.00  0.00           C  
ATOM   4643  OE1 GLU A1813       9.192  74.044  54.567  1.00  0.00           O  
ATOM   4644  OE2 GLU A1813      10.927  74.779  55.701  1.00  0.00           O  
ATOM   4645  N   GLU A1814      10.969  71.138  50.651  1.00  0.00           N  
ATOM   4646  CA  GLU A1814      10.107  70.023  50.298  1.00  0.00           C  
ATOM   4647  C   GLU A1814      10.906  68.745  50.025  1.00  0.00           C  
ATOM   4648  O   GLU A1814      10.633  67.700  50.612  1.00  0.00           O  
ATOM   4649  CB  GLU A1814       9.222  70.419  49.102  1.00  0.00           C  
ATOM   4650  CG  GLU A1814       8.254  71.600  49.407  1.00  0.00           C  
ATOM   4651  CD  GLU A1814       8.815  73.010  49.082  1.00  0.00           C  
ATOM   4652  OE1 GLU A1814      10.005  73.300  49.356  1.00  0.00           O  
ATOM   4653  OE2 GLU A1814       8.042  73.846  48.560  1.00  0.00           O  
ATOM   4654  N   LEU A1815      11.910  68.837  49.160  1.00  0.00           N  
ATOM   4655  CA  LEU A1815      12.740  67.684  48.830  1.00  0.00           C  
ATOM   4656  C   LEU A1815      13.636  67.299  49.999  1.00  0.00           C  
ATOM   4657  O   LEU A1815      13.958  66.129  50.187  1.00  0.00           O  
ATOM   4658  CB  LEU A1815      13.615  67.994  47.617  1.00  0.00           C  
ATOM   4659  CG  LEU A1815      14.511  66.870  47.088  1.00  0.00           C  
ATOM   4660  CD1 LEU A1815      13.657  65.701  46.660  1.00  0.00           C  
ATOM   4661  CD2 LEU A1815      15.320  67.377  45.908  1.00  0.00           C  
ATOM   4662  N   ALA A1816      14.041  68.293  50.780  1.00  0.00           N  
ATOM   4663  CA  ALA A1816      14.908  68.066  51.927  1.00  0.00           C  
ATOM   4664  C   ALA A1816      14.200  67.252  53.007  1.00  0.00           C  
ATOM   4665  O   ALA A1816      14.818  66.472  53.730  1.00  0.00           O  
ATOM   4666  CB  ALA A1816      15.349  69.395  52.493  1.00  0.00           C  
ATOM   4667  N   THR A1817      12.895  67.448  53.117  1.00  0.00           N  
ATOM   4668  CA  THR A1817      12.104  66.745  54.107  1.00  0.00           C  
ATOM   4669  C   THR A1817      11.835  65.341  53.601  1.00  0.00           C  
ATOM   4670  O   THR A1817      11.773  64.385  54.370  1.00  0.00           O  
ATOM   4671  CB  THR A1817      10.769  67.471  54.330  1.00  0.00           C  
ATOM   4672  OG1 THR A1817      11.029  68.787  54.833  1.00  0.00           O  
ATOM   4673  CG2 THR A1817       9.898  66.716  55.312  1.00  0.00           C  
ATOM   4674  N   ALA A1818      11.676  65.229  52.291  1.00  0.00           N  
ATOM   4675  CA  ALA A1818      11.405  63.950  51.667  1.00  0.00           C  
ATOM   4676  C   ALA A1818      12.553  62.971  51.889  1.00  0.00           C  
ATOM   4677  O   ALA A1818      12.346  61.832  52.313  1.00  0.00           O  
ATOM   4678  CB  ALA A1818      11.167  64.147  50.176  1.00  0.00           C  
ATOM   4679  N   ARG A1819      13.768  63.421  51.610  1.00  0.00           N  
ATOM   4680  CA  ARG A1819      14.929  62.563  51.757  1.00  0.00           C  
ATOM   4681  C   ARG A1819      15.269  62.344  53.236  1.00  0.00           C  
ATOM   4682  O   ARG A1819      15.781  61.286  53.604  1.00  0.00           O  
ATOM   4683  CB  ARG A1819      16.106  63.164  50.976  1.00  0.00           C  
ATOM   4684  CG  ARG A1819      15.651  63.795  49.659  1.00  0.00           C  
ATOM   4685  CD  ARG A1819      16.422  63.370  48.415  1.00  0.00           C  
ATOM   4686  NE  ARG A1819      17.205  64.475  47.863  1.00  0.00           N  
ATOM   4687  CZ  ARG A1819      17.576  64.580  46.587  1.00  0.00           C  
ATOM   4688  NH1 ARG A1819      17.235  63.649  45.702  1.00  0.00           N  
ATOM   4689  NH2 ARG A1819      18.302  65.619  46.195  1.00  0.00           N  
ATOM   4690  N   LEU A1820      14.971  63.326  54.084  1.00  0.00           N  
ATOM   4691  CA  LEU A1820      15.243  63.192  55.516  1.00  0.00           C  
ATOM   4692  C   LEU A1820      14.353  62.103  56.106  1.00  0.00           C  
ATOM   4693  O   LEU A1820      14.690  61.478  57.117  1.00  0.00           O  
ATOM   4694  CB  LEU A1820      14.979  64.514  56.242  1.00  0.00           C  
ATOM   4695  CG  LEU A1820      16.183  65.402  56.581  1.00  0.00           C  
ATOM   4696  CD1 LEU A1820      15.684  66.743  57.060  1.00  0.00           C  
ATOM   4697  CD2 LEU A1820      17.044  64.742  57.657  1.00  0.00           C  
ATOM   4698  N   ALA A1821      13.214  61.883  55.461  1.00  0.00           N  
ATOM   4699  CA  ALA A1821      12.271  60.874  55.908  1.00  0.00           C  
ATOM   4700  C   ALA A1821      12.779  59.531  55.426  1.00  0.00           C  
ATOM   4701  O   ALA A1821      12.608  58.512  56.096  1.00  0.00           O  
ATOM   4702  CB  ALA A1821      10.881  61.157  55.333  1.00  0.00           C  
ATOM   4703  N   LEU A1822      13.411  59.542  54.256  1.00  0.00           N  
ATOM   4704  CA  LEU A1822      13.969  58.331  53.660  1.00  0.00           C  
ATOM   4705  C   LEU A1822      15.191  57.860  54.445  1.00  0.00           C  
ATOM   4706  O   LEU A1822      15.264  56.704  54.848  1.00  0.00           O  
ATOM   4707  CB  LEU A1822      14.356  58.596  52.211  1.00  0.00           C  
ATOM   4708  CG  LEU A1822      15.033  57.456  51.461  1.00  0.00           C  
ATOM   4709  CD1 LEU A1822      14.197  56.190  51.562  1.00  0.00           C  
ATOM   4710  CD2 LEU A1822      15.217  57.870  50.006  1.00  0.00           C  
ATOM   4711  N   TYR A1823      16.148  58.759  54.659  1.00  0.00           N  
ATOM   4712  CA  TYR A1823      17.341  58.424  55.421  1.00  0.00           C  
ATOM   4713  C   TYR A1823      16.925  58.180  56.863  1.00  0.00           C  
ATOM   4714  O   TYR A1823      17.464  57.297  57.545  1.00  0.00           O  
ATOM   4715  CB  TYR A1823      18.360  59.568  55.360  1.00  0.00           C  
ATOM   4716  CG  TYR A1823      19.078  59.664  54.031  1.00  0.00           C  
ATOM   4717  CD1 TYR A1823      19.911  58.637  53.595  1.00  0.00           C  
ATOM   4718  CD2 TYR A1823      18.902  60.763  53.196  1.00  0.00           C  
ATOM   4719  CE1 TYR A1823      20.545  58.699  52.360  1.00  0.00           C  
ATOM   4720  CE2 TYR A1823      19.537  60.834  51.958  1.00  0.00           C  
ATOM   4721  CZ  TYR A1823      20.354  59.796  51.547  1.00  0.00           C  
ATOM   4722  OH  TYR A1823      20.968  59.845  50.319  1.00  0.00           O  
ATOM   4723  N   GLY A1824      15.954  58.963  57.323  1.00  0.00           N  
ATOM   4724  CA  GLY A1824      15.487  58.804  58.685  1.00  0.00           C  
ATOM   4725  C   GLY A1824      15.028  57.383  58.947  1.00  0.00           C  
ATOM   4726  O   GLY A1824      15.500  56.725  59.873  1.00  0.00           O  
ATOM   4727  N   ALA A1825      14.101  56.910  58.121  1.00  0.00           N  
ATOM   4728  CA  ALA A1825      13.574  55.565  58.267  1.00  0.00           C  
ATOM   4729  C   ALA A1825      14.717  54.568  58.147  1.00  0.00           C  
ATOM   4730  O   ALA A1825      14.830  53.631  58.947  1.00  0.00           O  
ATOM   4731  CB  ALA A1825      12.529  55.300  57.201  1.00  0.00           C  
ATOM   4732  N   ALA A1826      15.568  54.780  57.150  1.00  0.00           N  
ATOM   4733  CA  ALA A1826      16.694  53.896  56.934  1.00  0.00           C  
ATOM   4734  C   ALA A1826      17.506  53.776  58.214  1.00  0.00           C  
ATOM   4735  O   ALA A1826      17.835  52.667  58.650  1.00  0.00           O  
ATOM   4736  CB  ALA A1826      17.553  54.413  55.815  1.00  0.00           C  
ATOM   4737  N   ARG A1827      17.819  54.910  58.830  1.00  0.00           N  
ATOM   4738  CA  ARG A1827      18.590  54.867  60.061  1.00  0.00           C  
ATOM   4739  C   ARG A1827      17.845  54.067  61.133  1.00  0.00           C  
ATOM   4740  O   ARG A1827      18.436  53.212  61.792  1.00  0.00           O  
ATOM   4741  CB  ARG A1827      18.867  56.275  60.583  1.00  0.00           C  
ATOM   4742  CG  ARG A1827      19.881  56.297  61.711  1.00  0.00           C  
ATOM   4743  CD  ARG A1827      19.763  57.564  62.526  1.00  0.00           C  
ATOM   4744  NE  ARG A1827      18.624  57.527  63.440  1.00  0.00           N  
ATOM   4745  CZ  ARG A1827      18.532  56.695  64.472  1.00  0.00           C  
ATOM   4746  NH1 ARG A1827      19.512  55.834  64.710  1.00  0.00           N  
ATOM   4747  NH2 ARG A1827      17.475  56.733  65.279  1.00  0.00           N  
ATOM   4748  N   GLN A1991      16.551  54.339  61.300  1.00  0.00           N  
ATOM   4749  CA  GLN A1991      15.748  53.635  62.298  1.00  0.00           C  
ATOM   4750  C   GLN A1991      15.814  52.116  62.092  1.00  0.00           C  
ATOM   4751  O   GLN A1991      16.005  51.358  63.042  1.00  0.00           O  
ATOM   4752  CB  GLN A1991      14.289  54.117  62.246  1.00  0.00           C  
ATOM   4753  CG  GLN A1991      13.359  53.510  63.314  1.00  0.00           C  
ATOM   4754  CD  GLN A1991      13.777  53.845  64.747  1.00  0.00           C  
ATOM   4755  OE1 GLN A1991      13.912  55.011  65.114  1.00  0.00           O  
ATOM   4756  NE2 GLN A1991      13.977  52.816  65.562  1.00  0.00           N  
ATOM   4757  N   VAL A1992      15.666  51.664  60.854  1.00  0.00           N  
ATOM   4758  CA  VAL A1992      15.731  50.232  60.607  1.00  0.00           C  
ATOM   4759  C   VAL A1992      17.094  49.657  60.980  1.00  0.00           C  
ATOM   4760  O   VAL A1992      17.163  48.613  61.625  1.00  0.00           O  
ATOM   4761  CB  VAL A1992      15.446  49.884  59.132  1.00  0.00           C  
ATOM   4762  CG1 VAL A1992      15.679  48.385  58.902  1.00  0.00           C  
ATOM   4763  CG2 VAL A1992      14.007  50.269  58.774  1.00  0.00           C  
ATOM   4764  N   LEU A1993      18.168  50.334  60.563  1.00  0.00           N  
ATOM   4765  CA  LEU A1993      19.537  49.890  60.858  1.00  0.00           C  
ATOM   4766  C   LEU A1993      19.762  49.876  62.363  1.00  0.00           C  
ATOM   4767  O   LEU A1993      20.487  49.035  62.905  1.00  0.00           O  
ATOM   4768  CB  LEU A1993      20.558  50.822  60.198  1.00  0.00           C  
ATOM   4769  CG  LEU A1993      22.012  50.655  60.659  1.00  0.00           C  
ATOM   4770  CD1 LEU A1993      22.514  49.272  60.320  1.00  0.00           C  
ATOM   4771  CD2 LEU A1993      22.881  51.712  60.001  1.00  0.00           C  
ATOM   4772  N   TYR A1994      19.140  50.840  63.026  1.00  0.00           N  
ATOM   4773  CA  TYR A1994      19.219  50.960  64.463  1.00  0.00           C  
ATOM   4774  C   TYR A1994      18.585  49.688  65.029  1.00  0.00           C  
ATOM   4775  O   TYR A1994      19.214  48.949  65.786  1.00  0.00           O  
ATOM   4776  CB  TYR A1994      18.438  52.196  64.915  1.00  0.00           C  
ATOM   4777  CG  TYR A1994      18.401  52.366  66.407  1.00  0.00           C  
ATOM   4778  CD1 TYR A1994      19.482  52.908  67.089  1.00  0.00           C  
ATOM   4779  CD2 TYR A1994      17.311  51.913  67.149  1.00  0.00           C  
ATOM   4780  CE1 TYR A1994      19.483  52.990  68.476  1.00  0.00           C  
ATOM   4781  CE2 TYR A1994      17.304  51.991  68.528  1.00  0.00           C  
ATOM   4782  CZ  TYR A1994      18.394  52.528  69.188  1.00  0.00           C  
ATOM   4783  OH  TYR A1994      18.404  52.583  70.563  1.00  0.00           O  
ATOM   4784  N   ASN A1995      17.341  49.433  64.635  1.00  0.00           N  
ATOM   4785  CA  ASN A1995      16.609  48.258  65.094  1.00  0.00           C  
ATOM   4786  C   ASN A1995      17.395  46.963  64.929  1.00  0.00           C  
ATOM   4787  O   ASN A1995      17.558  46.203  65.887  1.00  0.00           O  
ATOM   4788  CB  ASN A1995      15.276  48.135  64.345  1.00  0.00           C  
ATOM   4789  CG  ASN A1995      14.315  49.269  64.668  1.00  0.00           C  
ATOM   4790  OD1 ASN A1995      14.645  50.174  65.435  1.00  0.00           O  
ATOM   4791  ND2 ASN A1995      13.121  49.224  64.083  1.00  0.00           N  
ATOM   4792  N   GLY A2012      17.878  46.716  63.715  1.00  0.00           N  
ATOM   4793  CA  GLY A2012      18.627  45.501  63.445  1.00  0.00           C  
ATOM   4794  C   GLY A2012      19.883  45.358  64.279  1.00  0.00           C  
ATOM   4795  O   GLY A2012      20.151  44.284  64.839  1.00  0.00           O  
ATOM   4796  N   MET A2013      20.662  46.434  64.367  1.00  0.00           N  
ATOM   4797  CA  MET A2013      21.890  46.384  65.139  1.00  0.00           C  
ATOM   4798  C   MET A2013      21.590  46.018  66.580  1.00  0.00           C  
ATOM   4799  O   MET A2013      22.240  45.143  67.165  1.00  0.00           O  
ATOM   4800  CB  MET A2013      22.617  47.716  65.066  1.00  0.00           C  
ATOM   4801  CG  MET A2013      23.282  47.945  63.733  1.00  0.00           C  
ATOM   4802  SD  MET A2013      24.024  49.577  63.590  1.00  0.00           S  
ATOM   4803  CE  MET A2013      25.472  49.375  64.601  1.00  0.00           C  
ATOM   4804  N   ARG A2014      20.600  46.682  67.158  1.00  0.00           N  
ATOM   4805  CA  ARG A2014      20.241  46.376  68.528  1.00  0.00           C  
ATOM   4806  C   ARG A2014      19.815  44.924  68.620  1.00  0.00           C  
ATOM   4807  O   ARG A2014      20.274  44.196  69.500  1.00  0.00           O  
ATOM   4808  CB  ARG A2014      19.121  47.290  69.000  1.00  0.00           C  
ATOM   4809  CG  ARG A2014      19.581  48.716  69.184  1.00  0.00           C  
ATOM   4810  CD  ARG A2014      19.696  49.057  70.645  1.00  0.00           C  
ATOM   4811  NE  ARG A2014      18.371  49.234  71.226  1.00  0.00           N  
ATOM   4812  CZ  ARG A2014      18.140  49.453  72.514  1.00  0.00           C  
ATOM   4813  NH1 ARG A2014      19.154  49.519  73.370  1.00  0.00           N  
ATOM   4814  NH2 ARG A2014      16.896  49.616  72.944  1.00  0.00           N  
ATOM   4815  N   LEU A2015      18.958  44.491  67.702  1.00  0.00           N  
ATOM   4816  CA  LEU A2015      18.495  43.114  67.726  1.00  0.00           C  
ATOM   4817  C   LEU A2015      19.699  42.188  67.865  1.00  0.00           C  
ATOM   4818  O   LEU A2015      19.720  41.321  68.739  1.00  0.00           O  
ATOM   4819  CB  LEU A2015      17.726  42.778  66.449  1.00  0.00           C  
ATOM   4820  CG  LEU A2015      16.894  41.488  66.467  1.00  0.00           C  
ATOM   4821  CD1 LEU A2015      15.513  41.777  67.031  1.00  0.00           C  
ATOM   4822  CD2 LEU A2015      16.759  40.941  65.055  1.00  0.00           C  
ATOM   4823  N   LEU A2016      20.706  42.387  67.012  1.00  0.00           N  
ATOM   4824  CA  LEU A2016      21.922  41.570  67.037  1.00  0.00           C  
ATOM   4825  C   LEU A2016      22.727  41.729  68.341  1.00  0.00           C  
ATOM   4826  O   LEU A2016      23.575  40.895  68.670  1.00  0.00           O  
ATOM   4827  CB  LEU A2016      22.805  41.922  65.836  1.00  0.00           C  
ATOM   4828  CG  LEU A2016      22.220  41.565  64.469  1.00  0.00           C  
ATOM   4829  CD1 LEU A2016      23.138  42.046  63.357  1.00  0.00           C  
ATOM   4830  CD2 LEU A2016      22.024  40.061  64.389  1.00  0.00           C  
ATOM   4831  N   GLY A2017      22.467  42.805  69.075  1.00  0.00           N  
ATOM   4832  CA  GLY A2017      23.169  43.021  70.324  1.00  0.00           C  
ATOM   4833  C   GLY A2017      24.250  44.083  70.290  1.00  0.00           C  
ATOM   4834  O   GLY A2017      24.982  44.258  71.272  1.00  0.00           O  
ATOM   4835  N   LEU A2018      24.368  44.786  69.165  1.00  0.00           N  
ATOM   4836  CA  LEU A2018      25.373  45.832  69.040  1.00  0.00           C  
ATOM   4837  C   LEU A2018      24.808  47.098  69.668  1.00  0.00           C  
ATOM   4838  O   LEU A2018      23.704  47.094  70.199  1.00  0.00           O  
ATOM   4839  CB  LEU A2018      25.697  46.103  67.568  1.00  0.00           C  
ATOM   4840  CG  LEU A2018      26.012  44.963  66.597  1.00  0.00           C  
ATOM   4841  CD1 LEU A2018      26.377  45.560  65.249  1.00  0.00           C  
ATOM   4842  CD2 LEU A2018      27.155  44.129  67.106  1.00  0.00           C  
ATOM   4843  N   THR A2019      25.563  48.185  69.596  1.00  0.00           N  
ATOM   4844  CA  THR A2019      25.127  49.456  70.152  1.00  0.00           C  
ATOM   4845  C   THR A2019      25.419  50.572  69.161  1.00  0.00           C  
ATOM   4846  O   THR A2019      26.562  51.006  69.019  1.00  0.00           O  
ATOM   4847  CB  THR A2019      25.870  49.765  71.454  1.00  0.00           C  
ATOM   4848  OG1 THR A2019      25.639  48.713  72.399  1.00  0.00           O  
ATOM   4849  CG2 THR A2019      25.393  51.082  72.027  1.00  0.00           C  
ATOM   4850  N   PRO A2020      24.389  51.058  68.459  1.00  0.00           N  
ATOM   4851  CA  PRO A2020      24.628  52.132  67.489  1.00  0.00           C  
ATOM   4852  C   PRO A2020      25.328  53.325  68.129  1.00  0.00           C  
ATOM   4853  O   PRO A2020      25.127  53.608  69.309  1.00  0.00           O  
ATOM   4854  CB  PRO A2020      23.226  52.475  67.004  1.00  0.00           C  
ATOM   4855  CG  PRO A2020      22.510  51.151  67.110  1.00  0.00           C  
ATOM   4856  CD  PRO A2020      22.977  50.645  68.455  1.00  0.00           C  
ATOM   4857  N   VAL A2021      26.164  54.009  67.357  1.00  0.00           N  
ATOM   4858  CA  VAL A2021      26.864  55.178  67.868  1.00  0.00           C  
ATOM   4859  C   VAL A2021      26.481  56.384  67.024  1.00  0.00           C  
ATOM   4860  O   VAL A2021      26.294  56.263  65.807  1.00  0.00           O  
ATOM   4861  CB  VAL A2021      28.412  54.999  67.836  1.00  0.00           C  
ATOM   4862  CG1 VAL A2021      28.822  53.778  68.649  1.00  0.00           C  
ATOM   4863  CG2 VAL A2021      28.891  54.869  66.421  1.00  0.00           C  
ATOM   4864  N   GLU A2022      26.363  57.538  67.682  1.00  0.00           N  
ATOM   4865  CA  GLU A2022      25.995  58.798  67.039  1.00  0.00           C  
ATOM   4866  C   GLU A2022      27.192  59.437  66.340  1.00  0.00           C  
ATOM   4867  O   GLU A2022      27.044  60.075  65.298  1.00  0.00           O  
ATOM   4868  CB  GLU A2022      25.466  59.770  68.088  1.00  0.00           C  
ATOM   4869  CG  GLU A2022      24.457  59.168  69.052  1.00  0.00           C  
ATOM   4870  CD  GLU A2022      23.047  59.202  68.515  1.00  0.00           C  
ATOM   4871  OE1 GLU A2022      22.586  60.316  68.181  1.00  0.00           O  
ATOM   4872  OE2 GLU A2022      22.404  58.126  68.434  1.00  0.00           O  
ATOM   4873  N   ARG A2023      28.372  59.274  66.936  1.00  0.00           N  
ATOM   4874  CA  ARG A2023      29.619  59.824  66.399  1.00  0.00           C  
ATOM   4875  C   ARG A2023      30.775  58.859  66.594  1.00  0.00           C  
ATOM   4876  O   ARG A2023      30.847  58.164  67.610  1.00  0.00           O  
ATOM   4877  CB  ARG A2023      30.009  61.124  67.108  1.00  0.00           C  
ATOM   4878  CG  ARG A2023      29.128  62.305  66.857  1.00  0.00           C  
ATOM   4879  CD  ARG A2023      29.856  63.576  67.247  1.00  0.00           C  
ATOM   4880  NE  ARG A2023      29.034  64.746  66.975  1.00  0.00           N  
ATOM   4881  CZ  ARG A2023      27.976  65.090  67.701  1.00  0.00           C  
ATOM   4882  NH1 ARG A2023      27.624  64.355  68.750  1.00  0.00           N  
ATOM   4883  NH2 ARG A2023      27.256  66.156  67.362  1.00  0.00           N  
ATOM   4884  N   MET A2024      31.699  58.860  65.637  1.00  0.00           N  
ATOM   4885  CA  MET A2024      32.880  58.003  65.696  1.00  0.00           C  
ATOM   4886  C   MET A2024      33.967  58.618  64.827  1.00  0.00           C  
ATOM   4887  O   MET A2024      33.724  59.727  64.304  1.00  0.00           O  
ATOM   4888  CB  MET A2024      32.559  56.604  65.176  1.00  0.00           C  
ATOM   4889  CG  MET A2024      32.396  56.568  63.673  1.00  0.00           C  
ATOM   4890  SD  MET A2024      31.978  54.956  63.083  1.00  0.00           S  
ATOM   4891  CE  MET A2024      30.352  54.934  63.559  1.00  0.00           C  
ATOM   4892  OXT MET A2024      35.035  57.983  64.674  1.00  0.00           O  
TER
END
