# Supplementary material for: Backbone Brackets and Arginine Tweezers delineate Class I and Class II aminoacyl tRNA synthetases
Source: PLoS Comput Biol. 2018 Apr 16;14(4):e1006101. doi: 10.1371/journal.pcbi.1006101 (PMC5919687; doi:10.1371/journal.pcbi.1006101)
Supplement: S11 File — All structures of Class I aaRS with residues renumbered according to the MSA. (GZ) [file pcbi.1006101.s023.tar.gz › 1ffy_A_renum.pdb]

ATOM      1  N   MET A 191      24.337 111.075 139.759  1.00  0.00           N  
ATOM      2  CA  MET A 191      23.537 109.959 139.176  1.00  0.00           C  
ATOM      3  C   MET A 191      23.969 109.723 137.725  1.00  0.00           C  
ATOM      4  O   MET A 191      24.915 110.351 137.241  1.00  0.00           O  
ATOM      5  CB  MET A 191      22.047 110.311 139.220  1.00  0.00           C  
ATOM      6  CG  MET A 191      21.102 109.153 138.919  1.00  0.00           C  
ATOM      7  SD  MET A 191      19.511 109.727 138.272  1.00  0.00           S  
ATOM      8  CE  MET A 191      18.945 110.820 139.627  1.00  0.00           C  
ATOM      9  N   ASP A 193      23.270 108.822 137.037  1.00  0.00           N  
ATOM     10  CA  ASP A 193      23.584 108.509 135.649  1.00  0.00           C  
ATOM     11  C   ASP A 193      22.720 109.284 134.662  1.00  0.00           C  
ATOM     12  O   ASP A 193      21.496 109.343 134.792  1.00  0.00           O  
ATOM     13  CB  ASP A 193      23.432 107.012 135.388  1.00  0.00           C  
ATOM     14  CG  ASP A 193      23.466 106.682 133.908  1.00  0.00           C  
ATOM     15  OD1 ASP A 193      24.387 107.175 133.213  1.00  0.00           O  
ATOM     16  OD2 ASP A 193      22.573 105.938 133.442  1.00  0.00           O  
ATOM     17  N   TYR A 196      23.372 109.858 133.659  1.00  0.00           N  
ATOM     18  CA  TYR A 196      22.684 110.648 132.654  1.00  0.00           C  
ATOM     19  C   TYR A 196      22.104 109.819 131.513  1.00  0.00           C  
ATOM     20  O   TYR A 196      21.011 110.113 131.031  1.00  0.00           O  
ATOM     21  CB  TYR A 196      23.632 111.716 132.103  1.00  0.00           C  
ATOM     22  CG  TYR A 196      24.225 112.600 133.180  1.00  0.00           C  
ATOM     23  CD1 TYR A 196      25.309 112.167 133.948  1.00  0.00           C  
ATOM     24  CD2 TYR A 196      23.677 113.849 133.461  1.00  0.00           C  
ATOM     25  CE1 TYR A 196      25.830 112.953 134.969  1.00  0.00           C  
ATOM     26  CE2 TYR A 196      24.189 114.645 134.480  1.00  0.00           C  
ATOM     27  CZ  TYR A 196      25.262 114.190 135.230  1.00  0.00           C  
ATOM     28  OH  TYR A 196      25.753 114.966 136.252  1.00  0.00           O  
ATOM     29  N   GLU A 197      22.822 108.779 131.096  1.00  0.00           N  
ATOM     30  CA  GLU A 197      22.368 107.926 130.000  1.00  0.00           C  
ATOM     31  C   GLU A 197      20.933 107.402 130.138  1.00  0.00           C  
ATOM     32  O   GLU A 197      20.274 107.146 129.135  1.00  0.00           O  
ATOM     33  CB  GLU A 197      23.346 106.759 129.807  1.00  0.00           C  
ATOM     34  CG  GLU A 197      22.958 105.789 128.689  1.00  0.00           C  
ATOM     35  CD  GLU A 197      24.156 105.070 128.077  1.00  0.00           C  
ATOM     36  OE1 GLU A 197      25.083 104.707 128.832  1.00  0.00           O  
ATOM     37  OE2 GLU A 197      24.164 104.859 126.840  1.00  0.00           O  
ATOM     38  N   LYS A 198      20.446 107.247 131.367  1.00  0.00           N  
ATOM     39  CA  LYS A 198      19.076 106.764 131.605  1.00  0.00           C  
ATOM     40  C   LYS A 198      18.023 107.724 131.048  1.00  0.00           C  
ATOM     41  O   LYS A 198      16.920 107.313 130.684  1.00  0.00           O  
ATOM     42  CB  LYS A 198      18.794 106.610 133.109  1.00  0.00           C  
ATOM     43  CG  LYS A 198      19.641 105.600 133.865  1.00  0.00           C  
ATOM     44  CD  LYS A 198      19.290 105.632 135.356  1.00  0.00           C  
ATOM     45  CE  LYS A 198      20.107 104.622 136.147  1.00  0.00           C  
ATOM     46  NZ  LYS A 198      21.580 104.840 135.993  1.00  0.00           N  
ATOM     47  N   THR A 199      18.357 109.009 131.013  1.00  0.00           N  
ATOM     48  CA  THR A 199      17.431 110.026 130.529  1.00  0.00           C  
ATOM     49  C   THR A 199      17.521 110.178 129.021  1.00  0.00           C  
ATOM     50  O   THR A 199      16.705 110.861 128.409  1.00  0.00           O  
ATOM     51  CB  THR A 199      17.725 111.400 131.168  1.00  0.00           C  
ATOM     52  OG1 THR A 199      19.043 111.816 130.801  1.00  0.00           O  
ATOM     53  CG2 THR A 199      17.637 111.318 132.699  1.00  0.00           C  
ATOM     54  N   LEU A 200      18.522 109.534 128.431  1.00  0.00           N  
ATOM     55  CA  LEU A 200      18.739 109.600 126.993  1.00  0.00           C  
ATOM     56  C   LEU A 200      17.844 108.655 126.205  1.00  0.00           C  
ATOM     57  O   LEU A 200      17.346 107.664 126.736  1.00  0.00           O  
ATOM     58  CB  LEU A 200      20.204 109.278 126.676  1.00  0.00           C  
ATOM     59  CG  LEU A 200      21.187 110.421 126.427  1.00  0.00           C  
ATOM     60  CD1 LEU A 200      20.963 111.560 127.400  1.00  0.00           C  
ATOM     61  CD2 LEU A 200      22.588 109.872 126.548  1.00  0.00           C  
ATOM     62  N   LEU A 201      17.644 108.976 124.931  1.00  0.00           N  
ATOM     63  CA  LEU A 201      16.847 108.137 124.044  1.00  0.00           C  
ATOM     64  C   LEU A 201      17.787 107.473 123.039  1.00  0.00           C  
ATOM     65  O   LEU A 201      17.954 107.952 121.918  1.00  0.00           O  
ATOM     66  CB  LEU A 201      15.792 108.968 123.304  1.00  0.00           C  
ATOM     67  CG  LEU A 201      14.626 109.499 124.138  1.00  0.00           C  
ATOM     68  CD1 LEU A 201      13.800 110.445 123.302  1.00  0.00           C  
ATOM     69  CD2 LEU A 201      13.765 108.338 124.630  1.00  0.00           C  
ATOM     70  N   MET A 202      18.407 106.374 123.458  1.00  0.00           N  
ATOM     71  CA  MET A 202      19.330 105.637 122.611  1.00  0.00           C  
ATOM     72  C   MET A 202      18.568 104.735 121.644  1.00  0.00           C  
ATOM     73  O   MET A 202      17.481 104.263 121.952  1.00  0.00           O  
ATOM     74  CB  MET A 202      20.263 104.783 123.469  1.00  0.00           C  
ATOM     75  CG  MET A 202      21.131 105.572 124.447  1.00  0.00           C  
ATOM     76  SD  MET A 202      22.258 106.695 123.594  1.00  0.00           S  
ATOM     77  CE  MET A 202      23.316 105.494 122.748  1.00  0.00           C  
ATOM     78  N   PRO A 203      19.131 104.492 120.454  1.00  0.00           N  
ATOM     79  CA  PRO A 203      18.504 103.641 119.442  1.00  0.00           C  
ATOM     80  C   PRO A 203      18.112 102.278 120.004  1.00  0.00           C  
ATOM     81  O   PRO A 203      18.769 101.767 120.895  1.00  0.00           O  
ATOM     82  CB  PRO A 203      19.595 103.502 118.385  1.00  0.00           C  
ATOM     83  CG  PRO A 203      20.330 104.774 118.491  1.00  0.00           C  
ATOM     84  CD  PRO A 203      20.434 104.983 119.982  1.00  0.00           C  
ATOM     85  N   LYS A 204      17.048 101.693 119.467  1.00  0.00           N  
ATOM     86  CA  LYS A 204      16.611 100.374 119.902  1.00  0.00           C  
ATOM     87  C   LYS A 204      16.098  99.540 118.741  1.00  0.00           C  
ATOM     88  O   LYS A 204      15.229  99.972 117.995  1.00  0.00           O  
ATOM     89  CB  LYS A 204      15.521 100.477 120.971  1.00  0.00           C  
ATOM     90  CG  LYS A 204      15.982 101.153 122.242  1.00  0.00           C  
ATOM     91  CD  LYS A 204      15.071 100.827 123.428  1.00  0.00           C  
ATOM     92  CE  LYS A 204      15.610 101.471 124.710  1.00  0.00           C  
ATOM     93  NZ  LYS A 204      14.898 101.008 125.946  1.00  0.00           N  
ATOM     94  N   THR A 205      16.678  98.351 118.598  1.00  0.00           N  
ATOM     95  CA  THR A 205      16.328  97.363 117.577  1.00  0.00           C  
ATOM     96  C   THR A 205      17.171  96.132 117.863  1.00  0.00           C  
ATOM     97  O   THR A 205      18.266  96.234 118.400  1.00  0.00           O  
ATOM     98  CB  THR A 205      16.704  97.785 116.130  1.00  0.00           C  
ATOM     99  OG1 THR A 205      17.944  98.500 116.145  1.00  0.00           O  
ATOM    100  CG2 THR A 205      15.626  98.627 115.503  1.00  0.00           C  
ATOM    101  N   ASP A 206      16.658  94.968 117.498  1.00  0.00           N  
ATOM    102  CA  ASP A 206      17.423  93.756 117.680  1.00  0.00           C  
ATOM    103  C   ASP A 206      18.039  93.419 116.314  1.00  0.00           C  
ATOM    104  O   ASP A 206      18.694  92.392 116.168  1.00  0.00           O  
ATOM    105  CB  ASP A 206      16.532  92.617 118.185  1.00  0.00           C  
ATOM    106  CG  ASP A 206      15.523  92.167 117.155  1.00  0.00           C  
ATOM    107  OD1 ASP A 206      14.772  93.021 116.641  1.00  0.00           O  
ATOM    108  OD2 ASP A 206      15.485  90.954 116.870  1.00  0.00           O  
ATOM    109  N   PHE A 207      17.824  94.288 115.323  1.00  0.00           N  
ATOM    110  CA  PHE A 207      18.405  94.087 113.986  1.00  0.00           C  
ATOM    111  C   PHE A 207      19.905  94.079 114.230  1.00  0.00           C  
ATOM    112  O   PHE A 207      20.462  95.068 114.682  1.00  0.00           O  
ATOM    113  CB  PHE A 207      18.037  95.234 113.038  1.00  0.00           C  
ATOM    114  CG  PHE A 207      18.610  95.090 111.644  1.00  0.00           C  
ATOM    115  CD1 PHE A 207      17.990  94.285 110.699  1.00  0.00           C  
ATOM    116  CD2 PHE A 207      19.748  95.801 111.269  1.00  0.00           C  
ATOM    117  CE1 PHE A 207      18.489  94.191 109.391  1.00  0.00           C  
ATOM    118  CE2 PHE A 207      20.253  95.716 109.974  1.00  0.00           C  
ATOM    119  CZ  PHE A 207      19.619  94.907 109.031  1.00  0.00           C  
ATOM    120  N   PRO A 208      20.574  92.949 113.933  1.00  0.00           N  
ATOM    121  CA  PRO A 208      22.013  92.720 114.109  1.00  0.00           C  
ATOM    122  C   PRO A 208      22.939  93.548 113.231  1.00  0.00           C  
ATOM    123  O   PRO A 208      22.634  93.835 112.071  1.00  0.00           O  
ATOM    124  CB  PRO A 208      22.171  91.221 113.818  1.00  0.00           C  
ATOM    125  CG  PRO A 208      20.749  90.672 113.822  1.00  0.00           C  
ATOM    126  CD  PRO A 208      19.953  91.794 113.268  1.00  0.00           C  
ATOM    127  N   MET A 209      24.088  93.911 113.784  1.00  0.00           N  
ATOM    128  CA  MET A 209      25.050  94.676 113.025  1.00  0.00           C  
ATOM    129  C   MET A 209      25.690  93.744 112.002  1.00  0.00           C  
ATOM    130  O   MET A 209      25.893  94.120 110.850  1.00  0.00           O  
ATOM    131  CB  MET A 209      26.124  95.260 113.939  1.00  0.00           C  
ATOM    132  CG  MET A 209      27.177  96.049 113.170  1.00  0.00           C  
ATOM    133  SD  MET A 209      28.371  96.845 114.250  1.00  0.00           S  
ATOM    134  CE  MET A 209      27.575  98.423 114.500  1.00  0.00           C  
ATOM    135  N   ARG A 210      26.000  92.523 112.422  1.00  0.00           N  
ATOM    136  CA  ARG A 210      26.607  91.557 111.516  1.00  0.00           C  
ATOM    137  C   ARG A 210      25.499  90.798 110.820  1.00  0.00           C  
ATOM    138  O   ARG A 210      24.503  90.445 111.442  1.00  0.00           O  
ATOM    139  CB  ARG A 210      27.521  90.604 112.287  1.00  0.00           C  
ATOM    140  CG  ARG A 210      28.803  91.278 112.752  1.00  0.00           C  
ATOM    141  CD  ARG A 210      29.415  90.596 113.970  1.00  0.00           C  
ATOM    142  NE  ARG A 210      30.281  89.474 113.629  1.00  0.00           N  
ATOM    143  CZ  ARG A 210      29.859  88.304 113.154  1.00  0.00           C  
ATOM    144  NH1 ARG A 210      28.563  88.090 112.950  1.00  0.00           N  
ATOM    145  NH2 ARG A 210      30.734  87.331 112.906  1.00  0.00           N  
ATOM    146  N   GLY A 211      25.673  90.551 109.526  1.00  0.00           N  
ATOM    147  CA  GLY A 211      24.653  89.862 108.758  1.00  0.00           C  
ATOM    148  C   GLY A 211      24.311  88.426 109.119  1.00  0.00           C  
ATOM    149  O   GLY A 211      23.138  88.097 109.304  1.00  0.00           O  
ATOM    150  N   GLY A 212      25.313  87.562 109.229  1.00  0.00           N  
ATOM    151  CA  GLY A 212      25.012  86.164 109.512  1.00  0.00           C  
ATOM    152  C   GLY A 212      24.208  85.628 108.331  1.00  0.00           C  
ATOM    153  O   GLY A 212      23.402  84.712 108.462  1.00  0.00           O  
ATOM    154  N   LEU A 214      24.433  86.228 107.166  1.00  0.00           N  
ATOM    155  CA  LEU A 214      23.745  85.861 105.933  1.00  0.00           C  
ATOM    156  C   LEU A 214      23.627  84.353 105.628  1.00  0.00           C  
ATOM    157  O   LEU A 214      22.526  83.845 105.407  1.00  0.00           O  
ATOM    158  CB  LEU A 214      24.409  86.586 104.752  1.00  0.00           C  
ATOM    159  CG  LEU A 214      23.817  87.910 104.233  1.00  0.00           C  
ATOM    160  CD1 LEU A 214      22.995  88.604 105.295  1.00  0.00           C  
ATOM    161  CD2 LEU A 214      24.947  88.808 103.752  1.00  0.00           C  
ATOM    162  N   PRO A 215      24.752  83.620 105.613  1.00  0.00           N  
ATOM    163  CA  PRO A 215      24.703  82.184 105.321  1.00  0.00           C  
ATOM    164  C   PRO A 215      23.740  81.386 106.205  1.00  0.00           C  
ATOM    165  O   PRO A 215      23.365  80.263 105.868  1.00  0.00           O  
ATOM    166  CB  PRO A 215      26.155  81.745 105.504  1.00  0.00           C  
ATOM    167  CG  PRO A 215      26.925  82.972 105.105  1.00  0.00           C  
ATOM    168  CD  PRO A 215      26.141  84.060 105.820  1.00  0.00           C  
ATOM    169  N   ASN A 216      23.330  81.970 107.324  1.00  0.00           N  
ATOM    170  CA  ASN A 216      22.423  81.281 108.235  1.00  0.00           C  
ATOM    171  C   ASN A 216      21.064  81.965 108.366  1.00  0.00           C  
ATOM    172  O   ASN A 216      20.119  81.399 108.910  1.00  0.00           O  
ATOM    173  CB  ASN A 216      23.096  81.159 109.598  1.00  0.00           C  
ATOM    174  CG  ASN A 216      24.454  80.496 109.500  1.00  0.00           C  
ATOM    175  OD1 ASN A 216      24.556  79.301 109.197  1.00  0.00           O  
ATOM    176  ND2 ASN A 216      25.510  81.273 109.730  1.00  0.00           N  
ATOM    177  N   LYS A 217      20.966  83.179 107.843  1.00  0.00           N  
ATOM    178  CA  LYS A 217      19.722  83.930 107.898  1.00  0.00           C  
ATOM    179  C   LYS A 217      18.934  83.798 106.581  1.00  0.00           C  
ATOM    180  O   LYS A 217      17.718  83.625 106.585  1.00  0.00           O  
ATOM    181  CB  LYS A 217      20.047  85.398 108.195  1.00  0.00           C  
ATOM    182  CG  LYS A 217      18.852  86.308 108.377  1.00  0.00           C  
ATOM    183  CD  LYS A 217      18.034  85.929 109.593  1.00  0.00           C  
ATOM    184  CE  LYS A 217      16.985  86.997 109.877  1.00  0.00           C  
ATOM    185  NZ  LYS A 217      16.145  86.651 111.054  1.00  0.00           N  
ATOM    186  N   GLU A 218      19.634  83.862 105.458  1.00  0.00           N  
ATOM    187  CA  GLU A 218      18.989  83.772 104.149  1.00  0.00           C  
ATOM    188  C   GLU A 218      18.175  82.505 103.865  1.00  0.00           C  
ATOM    189  O   GLU A 218      17.162  82.565 103.173  1.00  0.00           O  
ATOM    190  CB  GLU A 218      20.033  83.971 103.046  1.00  0.00           C  
ATOM    191  CG  GLU A 218      20.588  85.387 103.000  1.00  0.00           C  
ATOM    192  CD  GLU A 218      21.768  85.527 102.048  1.00  0.00           C  
ATOM    193  OE1 GLU A 218      22.121  86.678 101.724  1.00  0.00           O  
ATOM    194  OE2 GLU A 218      22.340  84.489 101.630  1.00  0.00           O  
ATOM    195  N   PRO A 219      18.609  81.337 104.371  1.00  0.00           N  
ATOM    196  CA  PRO A 219      17.794  80.153 104.074  1.00  0.00           C  
ATOM    197  C   PRO A 219      16.410  80.251 104.711  1.00  0.00           C  
ATOM    198  O   PRO A 219      15.400  79.872 104.111  1.00  0.00           O  
ATOM    199  CB  PRO A 219      18.629  79.009 104.643  1.00  0.00           C  
ATOM    200  CG  PRO A 219      20.026  79.485 104.410  1.00  0.00           C  
ATOM    201  CD  PRO A 219      19.936  80.944 104.873  1.00  0.00           C  
ATOM    202  N   GLN A 220      16.376  80.776 105.930  1.00  0.00           N  
ATOM    203  CA  GLN A 220      15.126  80.948 106.656  1.00  0.00           C  
ATOM    204  C   GLN A 220      14.191  81.898 105.905  1.00  0.00           C  
ATOM    205  O   GLN A 220      13.004  81.606 105.721  1.00  0.00           O  
ATOM    206  CB  GLN A 220      15.417  81.505 108.045  1.00  0.00           C  
ATOM    207  CG  GLN A 220      16.461  80.700 108.802  1.00  0.00           C  
ATOM    208  CD  GLN A 220      16.760  81.287 110.163  1.00  0.00           C  
ATOM    209  OE1 GLN A 220      17.240  82.418 110.276  1.00  0.00           O  
ATOM    210  NE2 GLN A 220      16.464  80.527 111.211  1.00  0.00           N  
ATOM    211  N   ILE A 221      14.727  83.037 105.477  1.00  0.00           N  
ATOM    212  CA  ILE A 221      13.933  84.010 104.738  1.00  0.00           C  
ATOM    213  C   ILE A 221      13.400  83.366 103.465  1.00  0.00           C  
ATOM    214  O   ILE A 221      12.230  83.530 103.110  1.00  0.00           O  
ATOM    215  CB  ILE A 221      14.778  85.245 104.384  1.00  0.00           C  
ATOM    216  CG1 ILE A 221      15.268  85.897 105.677  1.00  0.00           C  
ATOM    217  CG2 ILE A 221      13.961  86.231 103.548  1.00  0.00           C  
ATOM    218  CD1 ILE A 221      16.371  86.906 105.477  1.00  0.00           C  
ATOM    219  N   GLN A 222      14.260  82.630 102.776  1.00  0.00           N  
ATOM    220  CA  GLN A 222      13.841  81.962 101.559  1.00  0.00           C  
ATOM    221  C   GLN A 222      12.752  80.953 101.909  1.00  0.00           C  
ATOM    222  O   GLN A 222      11.716  80.878 101.245  1.00  0.00           O  
ATOM    223  CB  GLN A 222      15.039  81.270 100.898  1.00  0.00           C  
ATOM    224  CG  GLN A 222      15.887  82.214 100.043  1.00  0.00           C  
ATOM    225  CD  GLN A 222      17.224  81.620  99.648  1.00  0.00           C  
ATOM    226  OE1 GLN A 222      17.365  80.402  99.542  1.00  0.00           O  
ATOM    227  NE2 GLN A 222      18.215  82.483  99.411  1.00  0.00           N  
ATOM    228  N   GLU A 223      12.981  80.188 102.968  1.00  0.00           N  
ATOM    229  CA  GLU A 223      12.004  79.200 103.390  1.00  0.00           C  
ATOM    230  C   GLU A 223      10.631  79.860 103.523  1.00  0.00           C  
ATOM    231  O   GLU A 223       9.625  79.325 103.054  1.00  0.00           O  
ATOM    232  CB  GLU A 223      12.423  78.582 104.729  1.00  0.00           C  
ATOM    233  CG  GLU A 223      11.507  77.466 105.222  1.00  0.00           C  
ATOM    234  CD  GLU A 223      11.384  76.334 104.214  1.00  0.00           C  
ATOM    235  OE1 GLU A 223      12.435  75.770 103.818  1.00  0.00           O  
ATOM    236  OE2 GLU A 223      10.236  76.011 103.822  1.00  0.00           O  
ATOM    237  N   LYS A 224      10.595  81.031 104.144  1.00  0.00           N  
ATOM    238  CA  LYS A 224       9.333  81.722 104.329  1.00  0.00           C  
ATOM    239  C   LYS A 224       8.728  82.224 103.017  1.00  0.00           C  
ATOM    240  O   LYS A 224       7.524  82.125 102.822  1.00  0.00           O  
ATOM    241  CB  LYS A 224       9.494  82.878 105.315  1.00  0.00           C  
ATOM    242  CG  LYS A 224       8.190  83.603 105.587  1.00  0.00           C  
ATOM    243  CD  LYS A 224       8.343  84.698 106.637  1.00  0.00           C  
ATOM    244  CE  LYS A 224       7.151  85.649 106.580  1.00  0.00           C  
ATOM    245  NZ  LYS A 224       5.869  84.893 106.554  1.00  0.00           N  
ATOM    246  N   TRP A 225       9.551  82.757 102.116  1.00  0.00           N  
ATOM    247  CA  TRP A 225       9.027  83.231 100.836  1.00  0.00           C  
ATOM    248  C   TRP A 225       8.342  82.090 100.076  1.00  0.00           C  
ATOM    249  O   TRP A 225       7.294  82.279  99.460  1.00  0.00           O  
ATOM    250  CB  TRP A 225      10.136  83.804  99.952  1.00  0.00           C  
ATOM    251  CG  TRP A 225      10.701  85.117 100.407  1.00  0.00           C  
ATOM    252  CD1 TRP A 225      10.079  86.069 101.177  1.00  0.00           C  
ATOM    253  CD2 TRP A 225      11.981  85.656 100.062  1.00  0.00           C  
ATOM    254  NE1 TRP A 225      10.896  87.168 101.328  1.00  0.00           N  
ATOM    255  CE2 TRP A 225      12.069  86.943 100.653  1.00  0.00           C  
ATOM    256  CE3 TRP A 225      13.062  85.182  99.307  1.00  0.00           C  
ATOM    257  CZ2 TRP A 225      13.199  87.760 100.511  1.00  0.00           C  
ATOM    258  CZ3 TRP A 225      14.189  86.000  99.167  1.00  0.00           C  
ATOM    259  CH2 TRP A 225      14.245  87.274  99.767  1.00  0.00           C  
ATOM    260  N   ASP A 226       8.935  80.906 100.116  1.00  0.00           N  
ATOM    261  CA  ASP A 226       8.346  79.779  99.418  1.00  0.00           C  
ATOM    262  C   ASP A 226       7.038  79.393 100.078  1.00  0.00           C  
ATOM    263  O   ASP A 226       6.008  79.271  99.417  1.00  0.00           O  
ATOM    264  CB  ASP A 226       9.293  78.582  99.434  1.00  0.00           C  
ATOM    265  CG  ASP A 226      10.673  78.924  98.903  1.00  0.00           C  
ATOM    266  OD1 ASP A 226      10.763  79.588  97.847  1.00  0.00           O  
ATOM    267  OD2 ASP A 226      11.665  78.517  99.544  1.00  0.00           O  
ATOM    268  N   ALA A 227       7.085  79.222 101.392  1.00  0.00           N  
ATOM    269  CA  ALA A 227       5.913  78.834 102.153  1.00  0.00           C  
ATOM    270  C   ALA A 227       4.714  79.742 101.883  1.00  0.00           C  
ATOM    271  O   ALA A 227       3.579  79.271 101.784  1.00  0.00           O  
ATOM    272  CB  ALA A 227       6.248  78.814 103.648  1.00  0.00           C  
ATOM    273  N   GLU A 228       4.949  81.043 101.770  1.00  0.00           N  
ATOM    274  CA  GLU A 228       3.839  81.937 101.508  1.00  0.00           C  
ATOM    275  C   GLU A 228       3.626  82.139 100.003  1.00  0.00           C  
ATOM    276  O   GLU A 228       3.050  83.142  99.583  1.00  0.00           O  
ATOM    277  CB  GLU A 228       4.056  83.268 102.229  1.00  0.00           C  
ATOM    278  CG  GLU A 228       5.353  83.971 101.902  1.00  0.00           C  
ATOM    279  CD  GLU A 228       5.622  85.156 102.819  1.00  0.00           C  
ATOM    280  OE1 GLU A 228       5.895  84.933 104.020  1.00  0.00           O  
ATOM    281  OE2 GLU A 228       5.556  86.311 102.342  1.00  0.00           O  
ATOM    282  N   ASP A 229       4.081  81.161  99.215  1.00  0.00           N  
ATOM    283  CA  ASP A 229       3.972  81.157  97.749  1.00  0.00           C  
ATOM    284  C   ASP A 229       4.045  82.559  97.137  1.00  0.00           C  
ATOM    285  O   ASP A 229       3.197  82.947  96.327  1.00  0.00           O  
ATOM    286  CB  ASP A 229       2.665  80.459  97.335  1.00  0.00           C  
ATOM    287  CG  ASP A 229       2.552  80.234  95.825  1.00  0.00           C  
ATOM    288  OD1 ASP A 229       3.559  79.861  95.180  1.00  0.00           O  
ATOM    289  OD2 ASP A 229       1.437  80.410  95.286  1.00  0.00           O  
ATOM    290  N   GLN A 230       5.079  83.309  97.513  1.00  0.00           N  
ATOM    291  CA  GLN A 230       5.225  84.669  97.030  1.00  0.00           C  
ATOM    292  C   GLN A 230       5.279  84.819  95.514  1.00  0.00           C  
ATOM    293  O   GLN A 230       4.806  85.826  94.982  1.00  0.00           O  
ATOM    294  CB  GLN A 230       6.455  85.339  97.652  1.00  0.00           C  
ATOM    295  CG  GLN A 230       6.618  86.786  97.182  1.00  0.00           C  
ATOM    296  CD  GLN A 230       7.648  87.578  97.963  1.00  0.00           C  
ATOM    297  OE1 GLN A 230       7.400  88.007  99.089  1.00  0.00           O  
ATOM    298  NE2 GLN A 230       8.811  87.774  97.367  1.00  0.00           N  
ATOM    299  N   TYR A 232       5.843  83.834  94.815  1.00  0.00           N  
ATOM    300  CA  TYR A 232       5.933  83.923  93.362  1.00  0.00           C  
ATOM    301  C   TYR A 232       4.561  84.189  92.783  1.00  0.00           C  
ATOM    302  O   TYR A 232       4.371  85.140  92.024  1.00  0.00           O  
ATOM    303  CB  TYR A 232       6.470  82.632  92.749  1.00  0.00           C  
ATOM    304  CG  TYR A 232       6.418  82.645  91.236  1.00  0.00           C  
ATOM    305  CD1 TYR A 232       7.372  83.347  90.488  1.00  0.00           C  
ATOM    306  CD2 TYR A 232       5.382  82.007  90.549  1.00  0.00           C  
ATOM    307  CE1 TYR A 232       7.290  83.415  89.094  1.00  0.00           C  
ATOM    308  CE2 TYR A 232       5.287  82.073  89.155  1.00  0.00           C  
ATOM    309  CZ  TYR A 232       6.244  82.782  88.434  1.00  0.00           C  
ATOM    310  OH  TYR A 232       6.136  82.889  87.064  1.00  0.00           O  
ATOM    311  N   HIS A 233       3.602  83.337  93.137  1.00  0.00           N  
ATOM    312  CA  HIS A 233       2.248  83.497  92.627  1.00  0.00           C  
ATOM    313  C   HIS A 233       1.527  84.685  93.240  1.00  0.00           C  
ATOM    314  O   HIS A 233       0.658  85.272  92.604  1.00  0.00           O  
ATOM    315  CB  HIS A 233       1.443  82.205  92.831  1.00  0.00           C  
ATOM    316  CG  HIS A 233       1.846  81.106  91.899  1.00  0.00           C  
ATOM    317  ND1 HIS A 233       2.457  79.949  92.329  1.00  0.00           N  
ATOM    318  CD2 HIS A 233       1.778  81.016  90.548  1.00  0.00           C  
ATOM    319  CE1 HIS A 233       2.749  79.193  91.285  1.00  0.00           C  
ATOM    320  NE2 HIS A 233       2.349  79.818  90.192  1.00  0.00           N  
ATOM    321  N   LYS A 234       1.892  85.049  94.464  1.00  0.00           N  
ATOM    322  CA  LYS A 234       1.267  86.195  95.124  1.00  0.00           C  
ATOM    323  C   LYS A 234       1.692  87.471  94.413  1.00  0.00           C  
ATOM    324  O   LYS A 234       0.895  88.391  94.211  1.00  0.00           O  
ATOM    325  CB  LYS A 234       1.688  86.259  96.594  1.00  0.00           C  
ATOM    326  CG  LYS A 234       1.307  85.027  97.400  1.00  0.00           C  
ATOM    327  CD  LYS A 234      -0.205  84.839  97.496  1.00  0.00           C  
ATOM    328  CE  LYS A 234      -0.540  83.474  98.089  1.00  0.00           C  
ATOM    329  NZ  LYS A 234      -1.991  83.315  98.344  1.00  0.00           N  
ATOM    330  N   ALA A 235       2.964  87.520  94.040  1.00  0.00           N  
ATOM    331  CA  ALA A 235       3.508  88.667  93.333  1.00  0.00           C  
ATOM    332  C   ALA A 235       2.743  88.828  92.022  1.00  0.00           C  
ATOM    333  O   ALA A 235       2.457  89.946  91.593  1.00  0.00           O  
ATOM    334  CB  ALA A 235       4.990  88.453  93.053  1.00  0.00           C  
ATOM    335  N   LEU A 236       2.414  87.703  91.389  1.00  0.00           N  
ATOM    336  CA  LEU A 236       1.682  87.744  90.134  1.00  0.00           C  
ATOM    337  C   LEU A 236       0.259  88.235  90.353  1.00  0.00           C  
ATOM    338  O   LEU A 236      -0.180  89.172  89.690  1.00  0.00           O  
ATOM    339  CB  LEU A 236       1.663  86.366  89.457  1.00  0.00           C  
ATOM    340  CG  LEU A 236       3.003  85.845  88.921  1.00  0.00           C  
ATOM    341  CD1 LEU A 236       2.762  84.561  88.134  1.00  0.00           C  
ATOM    342  CD2 LEU A 236       3.664  86.894  88.029  1.00  0.00           C  
ATOM    343  N   GLU A 237      -0.460  87.623  91.287  1.00  0.00           N  
ATOM    344  CA  GLU A 237      -1.832  88.052  91.535  1.00  0.00           C  
ATOM    345  C   GLU A 237      -1.911  89.486  92.059  1.00  0.00           C  
ATOM    346  O   GLU A 237      -2.950  90.123  91.977  1.00  0.00           O  
ATOM    347  CB  GLU A 237      -2.547  87.075  92.482  1.00  0.00           C  
ATOM    348  CG  GLU A 237      -1.859  86.812  93.805  1.00  0.00           C  
ATOM    349  CD  GLU A 237      -2.548  85.712  94.605  1.00  0.00           C  
ATOM    350  OE1 GLU A 237      -2.603  84.562  94.111  1.00  0.00           O  
ATOM    351  OE2 GLU A 237      -3.035  85.993  95.724  1.00  0.00           O  
ATOM    352  N   LYS A 238      -0.811  89.996  92.594  1.00  0.00           N  
ATOM    353  CA  LYS A 238      -0.794  91.370  93.079  1.00  0.00           C  
ATOM    354  C   LYS A 238      -0.934  92.332  91.899  1.00  0.00           C  
ATOM    355  O   LYS A 238      -1.482  93.415  92.040  1.00  0.00           O  
ATOM    356  CB  LYS A 238       0.511  91.663  93.818  1.00  0.00           C  
ATOM    357  CG  LYS A 238       0.793  93.145  93.995  1.00  0.00           C  
ATOM    358  CD  LYS A 238       2.218  93.383  94.465  1.00  0.00           C  
ATOM    359  CE  LYS A 238       2.578  94.866  94.422  1.00  0.00           C  
ATOM    360  NZ  LYS A 238       2.942  95.315  93.043  1.00  0.00           N  
ATOM    361  N   ASN A 240      -0.431  91.939  90.735  1.00  0.00           N  
ATOM    362  CA  ASN A 240      -0.516  92.790  89.552  1.00  0.00           C  
ATOM    363  C   ASN A 240      -1.467  92.169  88.521  1.00  0.00           C  
ATOM    364  O   ASN A 240      -1.436  92.517  87.336  1.00  0.00           O  
ATOM    365  CB  ASN A 240       0.872  92.978  88.929  1.00  0.00           C  
ATOM    366  CG  ASN A 240       1.883  93.560  89.905  1.00  0.00           C  
ATOM    367  OD1 ASN A 240       1.581  94.492  90.658  1.00  0.00           O  
ATOM    368  ND2 ASN A 240       3.096  93.018  89.887  1.00  0.00           N  
ATOM    369  N   LYS A 241      -2.324  91.274  89.011  1.00  0.00           N  
ATOM    370  CA  LYS A 241      -3.303  90.521  88.221  1.00  0.00           C  
ATOM    371  C   LYS A 241      -3.755  91.047  86.853  1.00  0.00           C  
ATOM    372  O   LYS A 241      -3.684  90.316  85.856  1.00  0.00           O  
ATOM    373  CB  LYS A 241      -4.536  90.209  89.090  1.00  0.00           C  
ATOM    374  CG  LYS A 241      -5.439  89.123  88.513  1.00  0.00           C  
ATOM    375  CD  LYS A 241      -6.403  88.534  89.552  1.00  0.00           C  
ATOM    376  CE  LYS A 241      -7.349  87.515  88.901  1.00  0.00           C  
ATOM    377  NZ  LYS A 241      -8.316  86.871  89.855  1.00  0.00           N  
ATOM    378  N   GLY A 243      -4.219  92.286  86.774  1.00  0.00           N  
ATOM    379  CA  GLY A 243      -4.659  92.768  85.473  1.00  0.00           C  
ATOM    380  C   GLY A 243      -3.888  93.937  84.892  1.00  0.00           C  
ATOM    381  O   GLY A 243      -4.415  94.689  84.067  1.00  0.00           O  
ATOM    382  N   ASN A 244      -2.638  94.098  85.302  1.00  0.00           N  
ATOM    383  CA  ASN A 244      -1.851  95.209  84.804  1.00  0.00           C  
ATOM    384  C   ASN A 244      -1.062  94.864  83.565  1.00  0.00           C  
ATOM    385  O   ASN A 244      -1.100  93.735  83.080  1.00  0.00           O  
ATOM    386  CB  ASN A 244      -0.906  95.718  85.888  1.00  0.00           C  
ATOM    387  CG  ASN A 244      -1.649  96.240  87.096  1.00  0.00           C  
ATOM    388  OD1 ASN A 244      -2.728  96.817  86.971  1.00  0.00           O  
ATOM    389  ND2 ASN A 244      -1.075  96.049  88.269  1.00  0.00           N  
ATOM    390  N   GLU A 245      -0.355  95.858  83.043  1.00  0.00           N  
ATOM    391  CA  GLU A 245       0.458  95.644  81.864  1.00  0.00           C  
ATOM    392  C   GLU A 245       1.408  94.499  82.196  1.00  0.00           C  
ATOM    393  O   GLU A 245       1.786  94.294  83.357  1.00  0.00           O  
ATOM    394  CB  GLU A 245       1.242  96.906  81.514  1.00  0.00           C  
ATOM    395  CG  GLU A 245       1.671  96.949  80.053  1.00  0.00           C  
ATOM    396  CD  GLU A 245       2.578  98.120  79.726  1.00  0.00           C  
ATOM    397  OE1 GLU A 245       2.207  99.277  80.040  1.00  0.00           O  
ATOM    398  OE2 GLU A 245       3.663  97.877  79.146  1.00  0.00           O  
ATOM    399  N   THR A 265       1.791  93.753  81.175  1.00  0.00           N  
ATOM    400  CA  THR A 265       2.670  92.622  81.367  1.00  0.00           C  
ATOM    401  C   THR A 265       4.096  92.859  80.895  1.00  0.00           C  
ATOM    402  O   THR A 265       4.350  93.653  79.985  1.00  0.00           O  
ATOM    403  CB  THR A 265       2.133  91.388  80.620  1.00  0.00           C  
ATOM    404  OG1 THR A 265       2.991  90.268  80.873  1.00  0.00           O  
ATOM    405  CG2 THR A 265       2.104  91.648  79.120  1.00  0.00           C  
ATOM    406  N   PHE A 266       5.029  92.157  81.525  1.00  0.00           N  
ATOM    407  CA  PHE A 266       6.428  92.245  81.149  1.00  0.00           C  
ATOM    408  C   PHE A 266       6.918  90.818  81.123  1.00  0.00           C  
ATOM    409  O   PHE A 266       6.894  90.123  82.153  1.00  0.00           O  
ATOM    410  CB  PHE A 266       7.250  93.047  82.159  1.00  0.00           C  
ATOM    411  CG  PHE A 266       8.673  93.249  81.728  1.00  0.00           C  
ATOM    412  CD1 PHE A 266       8.992  94.215  80.768  1.00  0.00           C  
ATOM    413  CD2 PHE A 266       9.687  92.443  82.233  1.00  0.00           C  
ATOM    414  CE1 PHE A 266      10.301  94.370  80.317  1.00  0.00           C  
ATOM    415  CE2 PHE A 266      11.002  92.588  81.789  1.00  0.00           C  
ATOM    416  CZ  PHE A 266      11.309  93.554  80.827  1.00  0.00           C  
ATOM    417  N   ILE A 267       7.357  90.377  79.952  1.00  0.00           N  
ATOM    418  CA  ILE A 267       7.816  89.012  79.794  1.00  0.00           C  
ATOM    419  C   ILE A 267       9.310  88.893  79.515  1.00  0.00           C  
ATOM    420  O   ILE A 267       9.781  89.265  78.449  1.00  0.00           O  
ATOM    421  CB  ILE A 267       7.062  88.309  78.634  1.00  0.00           C  
ATOM    422  CG1 ILE A 267       5.551  88.388  78.856  1.00  0.00           C  
ATOM    423  CG2 ILE A 267       7.521  86.854  78.511  1.00  0.00           C  
ATOM    424  CD1 ILE A 267       5.076  87.674  80.097  1.00  0.00           C  
ATOM    425  N   LEU A 268      10.055  88.371  80.482  1.00  0.00           N  
ATOM    426  CA  LEU A 268      11.478  88.159  80.284  1.00  0.00           C  
ATOM    427  C   LEU A 268      11.613  86.648  80.140  1.00  0.00           C  
ATOM    428  O   LEU A 268      11.476  85.918  81.113  1.00  0.00           O  
ATOM    429  CB  LEU A 268      12.283  88.650  81.493  1.00  0.00           C  
ATOM    430  CG  LEU A 268      13.804  88.579  81.316  1.00  0.00           C  
ATOM    431  CD1 LEU A 268      14.490  89.384  82.395  1.00  0.00           C  
ATOM    432  CD2 LEU A 268      14.260  87.135  81.348  1.00  0.00           C  
ATOM    433  N   HIS A 269      11.867  86.185  78.925  1.00  0.00           N  
ATOM    434  CA  HIS A 269      12.004  84.756  78.661  1.00  0.00           C  
ATOM    435  C   HIS A 269      13.385  84.226  79.027  1.00  0.00           C  
ATOM    436  O   HIS A 269      14.400  84.713  78.539  1.00  0.00           O  
ATOM    437  CB  HIS A 269      11.711  84.477  77.186  1.00  0.00           C  
ATOM    438  CG  HIS A 269      11.714  83.023  76.830  1.00  0.00           C  
ATOM    439  ND1 HIS A 269      11.206  82.050  77.664  1.00  0.00           N  
ATOM    440  CD2 HIS A 269      12.113  82.383  75.705  1.00  0.00           C  
ATOM    441  CE1 HIS A 269      11.290  80.874  77.068  1.00  0.00           C  
ATOM    442  NE2 HIS A 269      11.835  81.048  75.877  1.00  0.00           N  
ATOM    443  N   ASP A 270      13.405  83.216  79.885  1.00  0.00           N  
ATOM    444  CA  ASP A 270      14.645  82.597  80.336  1.00  0.00           C  
ATOM    445  C   ASP A 270      15.264  81.669  79.275  1.00  0.00           C  
ATOM    446  O   ASP A 270      14.560  80.863  78.665  1.00  0.00           O  
ATOM    447  CB  ASP A 270      14.363  81.784  81.612  1.00  0.00           C  
ATOM    448  CG  ASP A 270      15.638  81.254  82.270  1.00  0.00           C  
ATOM    449  OD1 ASP A 270      15.695  80.038  82.594  1.00  0.00           O  
ATOM    450  OD2 ASP A 270      16.581  82.057  82.470  1.00  0.00           O  
ATOM    451  N   GLY A 271      16.572  81.800  79.047  1.00  0.00           N  
ATOM    452  CA  GLY A 271      17.264  80.922  78.115  1.00  0.00           C  
ATOM    453  C   GLY A 271      17.511  79.665  78.938  1.00  0.00           C  
ATOM    454  O   GLY A 271      17.960  79.782  80.070  1.00  0.00           O  
ATOM    455  N   PRO A 272      17.248  78.456  78.415  1.00  0.00           N  
ATOM    456  CA  PRO A 272      17.452  77.216  79.178  1.00  0.00           C  
ATOM    457  C   PRO A 272      18.863  76.711  79.438  1.00  0.00           C  
ATOM    458  O   PRO A 272      19.515  76.211  78.529  1.00  0.00           O  
ATOM    459  CB  PRO A 272      16.654  76.195  78.378  1.00  0.00           C  
ATOM    460  CG  PRO A 272      16.917  76.637  76.970  1.00  0.00           C  
ATOM    461  CD  PRO A 272      16.737  78.158  77.064  1.00  0.00           C  
ATOM    462  N   PRO A 273      19.341  76.795  80.694  1.00  0.00           N  
ATOM    463  CA  PRO A 273      20.695  76.307  80.976  1.00  0.00           C  
ATOM    464  C   PRO A 273      20.732  74.811  80.752  1.00  0.00           C  
ATOM    465  O   PRO A 273      19.699  74.155  80.795  1.00  0.00           O  
ATOM    466  CB  PRO A 273      20.913  76.687  82.449  1.00  0.00           C  
ATOM    467  CG  PRO A 273      19.546  76.673  83.017  1.00  0.00           C  
ATOM    468  CD  PRO A 273      18.722  77.336  81.916  1.00  0.00           C  
ATOM    469  N   TYR A 274      21.922  74.273  80.518  1.00  0.00           N  
ATOM    470  CA  TYR A 274      22.068  72.854  80.267  1.00  0.00           C  
ATOM    471  C   TYR A 274      22.037  72.020  81.538  1.00  0.00           C  
ATOM    472  O   TYR A 274      22.782  72.273  82.491  1.00  0.00           O  
ATOM    473  CB  TYR A 274      23.359  72.591  79.515  1.00  0.00           C  
ATOM    474  CG  TYR A 274      23.343  71.252  78.831  1.00  0.00           C  
ATOM    475  CD1 TYR A 274      22.483  71.010  77.751  1.00  0.00           C  
ATOM    476  CD2 TYR A 274      24.165  70.217  79.269  1.00  0.00           C  
ATOM    477  CE1 TYR A 274      22.447  69.773  77.127  1.00  0.00           C  
ATOM    478  CE2 TYR A 274      24.133  68.975  78.652  1.00  0.00           C  
ATOM    479  CZ  TYR A 274      23.274  68.758  77.581  1.00  0.00           C  
ATOM    480  OH  TYR A 274      23.249  67.522  76.976  1.00  0.00           O  
ATOM    481  N   ALA A 275      21.179  71.005  81.534  1.00  0.00           N  
ATOM    482  CA  ALA A 275      21.008  70.135  82.687  1.00  0.00           C  
ATOM    483  C   ALA A 275      22.155  69.155  82.909  1.00  0.00           C  
ATOM    484  O   ALA A 275      21.974  67.935  82.848  1.00  0.00           O  
ATOM    485  CB  ALA A 275      19.689  69.385  82.565  1.00  0.00           C  
ATOM    486  N   ASN A 276      23.338  69.700  83.167  1.00  0.00           N  
ATOM    487  CA  ASN A 276      24.509  68.880  83.429  1.00  0.00           C  
ATOM    488  C   ASN A 276      25.604  69.699  84.095  1.00  0.00           C  
ATOM    489  O   ASN A 276      26.038  70.711  83.559  1.00  0.00           O  
ATOM    490  CB  ASN A 276      25.065  68.277  82.141  1.00  0.00           C  
ATOM    491  CG  ASN A 276      26.206  67.307  82.410  1.00  0.00           C  
ATOM    492  OD1 ASN A 276      27.133  67.180  81.619  1.00  0.00           O  
ATOM    493  ND2 ASN A 276      26.134  66.617  83.540  1.00  0.00           N  
ATOM    494  N   GLY A 277      26.041  69.260  85.270  1.00  0.00           N  
ATOM    495  CA  GLY A 277      27.101  69.964  85.962  1.00  0.00           C  
ATOM    496  C   GLY A 277      26.678  70.984  86.997  1.00  0.00           C  
ATOM    497  O   GLY A 277      25.493  71.121  87.318  1.00  0.00           O  
ATOM    498  N   ASN A 279      27.674  71.699  87.517  1.00  0.00           N  
ATOM    499  CA  ASN A 279      27.475  72.725  88.530  1.00  0.00           C  
ATOM    500  C   ASN A 279      27.406  74.117  87.932  1.00  0.00           C  
ATOM    501  O   ASN A 279      28.138  74.441  86.987  1.00  0.00           O  
ATOM    502  CB  ASN A 279      28.634  72.719  89.533  1.00  0.00           C  
ATOM    503  CG  ASN A 279      28.731  71.432  90.314  1.00  0.00           C  
ATOM    504  OD1 ASN A 279      29.819  71.037  90.737  1.00  0.00           O  
ATOM    505  ND2 ASN A 279      27.594  70.778  90.527  1.00  0.00           N  
ATOM    506  N   LEU A 280      26.544  74.949  88.510  1.00  0.00           N  
ATOM    507  CA  LEU A 280      26.418  76.318  88.058  1.00  0.00           C  
ATOM    508  C   LEU A 280      27.763  76.993  88.277  1.00  0.00           C  
ATOM    509  O   LEU A 280      28.455  76.698  89.249  1.00  0.00           O  
ATOM    510  CB  LEU A 280      25.354  77.064  88.864  1.00  0.00           C  
ATOM    511  CG  LEU A 280      23.927  76.513  88.856  1.00  0.00           C  
ATOM    512  CD1 LEU A 280      23.040  77.514  89.575  1.00  0.00           C  
ATOM    513  CD2 LEU A 280      23.425  76.280  87.438  1.00  0.00           C  
ATOM    514  N   HIS A 281      28.134  77.876  87.356  1.00  0.00           N  
ATOM    515  CA  HIS A 281      29.370  78.628  87.473  1.00  0.00           C  
ATOM    516  C   HIS A 281      28.951  80.089  87.685  1.00  0.00           C  
ATOM    517  O   HIS A 281      27.767  80.402  87.639  1.00  0.00           O  
ATOM    518  CB  HIS A 281      30.227  78.469  86.209  1.00  0.00           C  
ATOM    519  CG  HIS A 281      29.501  78.777  84.939  1.00  0.00           C  
ATOM    520  ND1 HIS A 281      29.378  77.862  83.913  1.00  0.00           N  
ATOM    521  CD2 HIS A 281      28.901  79.912  84.508  1.00  0.00           C  
ATOM    522  CE1 HIS A 281      28.737  78.422  82.902  1.00  0.00           C  
ATOM    523  NE2 HIS A 281      28.436  79.666  83.236  1.00  0.00           N  
ATOM    524  N   MET A 282      29.912  80.969  87.928  1.00  0.00           N  
ATOM    525  CA  MET A 282      29.630  82.383  88.171  1.00  0.00           C  
ATOM    526  C   MET A 282      28.774  83.047  87.075  1.00  0.00           C  
ATOM    527  O   MET A 282      28.042  84.004  87.338  1.00  0.00           O  
ATOM    528  CB  MET A 282      30.951  83.142  88.332  1.00  0.00           C  
ATOM    529  CG  MET A 282      30.917  84.201  89.423  1.00  0.00           C  
ATOM    530  SD  MET A 282      30.477  83.491  91.028  1.00  0.00           S  
ATOM    531  CE  MET A 282      29.105  84.522  91.457  1.00  0.00           C  
ATOM    532  N   GLY A 283      28.877  82.545  85.849  1.00  0.00           N  
ATOM    533  CA  GLY A 283      28.087  83.097  84.759  1.00  0.00           C  
ATOM    534  C   GLY A 283      26.596  82.870  84.978  1.00  0.00           C  
ATOM    535  O   GLY A 283      25.777  83.744  84.690  1.00  0.00           O  
ATOM    536  N   HIS A 284      26.229  81.694  85.480  1.00  0.00           N  
ATOM    537  CA  HIS A 284      24.817  81.415  85.737  1.00  0.00           C  
ATOM    538  C   HIS A 284      24.292  82.388  86.781  1.00  0.00           C  
ATOM    539  O   HIS A 284      23.162  82.858  86.683  1.00  0.00           O  
ATOM    540  CB  HIS A 284      24.609  79.990  86.270  1.00  0.00           C  
ATOM    541  CG  HIS A 284      24.902  78.914  85.270  1.00  0.00           C  
ATOM    542  ND1 HIS A 284      26.071  78.183  85.284  1.00  0.00           N  
ATOM    543  CD2 HIS A 284      24.163  78.426  84.245  1.00  0.00           C  
ATOM    544  CE1 HIS A 284      26.036  77.287  84.314  1.00  0.00           C  
ATOM    545  NE2 HIS A 284      24.889  77.413  83.670  1.00  0.00           N  
ATOM    546  N   ALA A 285      25.125  82.663  87.783  1.00  0.00           N  
ATOM    547  CA  ALA A 285      24.782  83.558  88.878  1.00  0.00           C  
ATOM    548  C   ALA A 285      24.592  84.990  88.389  1.00  0.00           C  
ATOM    549  O   ALA A 285      23.585  85.621  88.695  1.00  0.00           O  
ATOM    550  CB  ALA A 285      25.872  83.497  89.959  1.00  0.00           C  
ATOM    551  N   LEU A 286      25.561  85.484  87.622  1.00  0.00           N  
ATOM    552  CA  LEU A 286      25.499  86.828  87.065  1.00  0.00           C  
ATOM    553  C   LEU A 286      24.203  86.998  86.269  1.00  0.00           C  
ATOM    554  O   LEU A 286      23.421  87.932  86.503  1.00  0.00           O  
ATOM    555  CB  LEU A 286      26.687  87.077  86.124  1.00  0.00           C  
ATOM    556  CG  LEU A 286      26.543  88.339  85.268  1.00  0.00           C  
ATOM    557  CD1 LEU A 286      26.584  89.536  86.171  1.00  0.00           C  
ATOM    558  CD2 LEU A 286      27.667  88.439  84.222  1.00  0.00           C  
ATOM    559  N   ASN A 287      23.993  86.066  85.340  1.00  0.00           N  
ATOM    560  CA  ASN A 287      22.839  86.051  84.454  1.00  0.00           C  
ATOM    561  C   ASN A 287      21.485  85.948  85.150  1.00  0.00           C  
ATOM    562  O   ASN A 287      20.544  86.653  84.787  1.00  0.00           O  
ATOM    563  CB  ASN A 287      22.968  84.895  83.450  1.00  0.00           C  
ATOM    564  CG  ASN A 287      21.689  84.678  82.654  1.00  0.00           C  
ATOM    565  OD1 ASN A 287      20.811  83.910  83.057  1.00  0.00           O  
ATOM    566  ND2 ASN A 287      21.563  85.384  81.530  1.00  0.00           N  
ATOM    567  N   LYS A 289      21.385  85.064  86.135  1.00  0.00           N  
ATOM    568  CA  LYS A 289      20.129  84.866  86.847  1.00  0.00           C  
ATOM    569  C   LYS A 289      19.832  86.021  87.781  1.00  0.00           C  
ATOM    570  O   LYS A 289      18.671  86.393  87.951  1.00  0.00           O  
ATOM    571  CB  LYS A 289      20.160  83.566  87.669  1.00  0.00           C  
ATOM    572  CG  LYS A 289      18.950  82.650  87.458  1.00  0.00           C  
ATOM    573  CD  LYS A 289      18.913  82.068  86.036  1.00  0.00           C  
ATOM    574  CE  LYS A 289      17.985  80.838  85.950  1.00  0.00           C  
ATOM    575  NZ  LYS A 289      18.040  80.144  84.625  1.00  0.00           N  
ATOM    576  N   ILE A 290      20.873  86.574  88.402  1.00  0.00           N  
ATOM    577  CA  ILE A 290      20.685  87.682  89.323  1.00  0.00           C  
ATOM    578  C   ILE A 290      20.277  88.947  88.566  1.00  0.00           C  
ATOM    579  O   ILE A 290      19.472  89.748  89.064  1.00  0.00           O  
ATOM    580  CB  ILE A 290      21.966  87.934  90.168  1.00  0.00           C  
ATOM    581  CG1 ILE A 290      22.122  86.812  91.204  1.00  0.00           C  
ATOM    582  CG2 ILE A 290      21.889  89.299  90.873  1.00  0.00           C  
ATOM    583  CD1 ILE A 290      23.455  86.832  91.933  1.00  0.00           C  
ATOM    584  N   LEU A 291      20.822  89.140  87.370  1.00  0.00           N  
ATOM    585  CA  LEU A 291      20.441  90.313  86.584  1.00  0.00           C  
ATOM    586  C   LEU A 291      18.968  90.167  86.195  1.00  0.00           C  
ATOM    587  O   LEU A 291      18.196  91.117  86.284  1.00  0.00           O  
ATOM    588  CB  LEU A 291      21.324  90.440  85.341  1.00  0.00           C  
ATOM    589  CG  LEU A 291      22.741  90.920  85.647  1.00  0.00           C  
ATOM    590  CD1 LEU A 291      23.629  90.789  84.416  1.00  0.00           C  
ATOM    591  CD2 LEU A 291      22.676  92.383  86.115  1.00  0.00           C  
ATOM    592  N   LYS A 292      18.580  88.964  85.786  1.00  0.00           N  
ATOM    593  CA  LYS A 292      17.192  88.703  85.412  1.00  0.00           C  
ATOM    594  C   LYS A 292      16.237  89.035  86.558  1.00  0.00           C  
ATOM    595  O   LYS A 292      15.203  89.674  86.348  1.00  0.00           O  
ATOM    596  CB  LYS A 292      17.014  87.228  85.028  1.00  0.00           C  
ATOM    597  CG  LYS A 292      17.639  86.879  83.700  1.00  0.00           C  
ATOM    598  CD  LYS A 292      17.573  85.399  83.415  1.00  0.00           C  
ATOM    599  CE  LYS A 292      17.974  85.153  81.964  1.00  0.00           C  
ATOM    600  NZ  LYS A 292      18.226  83.726  81.726  1.00  0.00           N  
ATOM    601  N   ASP A 293      16.598  88.590  87.761  1.00  0.00           N  
ATOM    602  CA  ASP A 293      15.788  88.807  88.954  1.00  0.00           C  
ATOM    603  C   ASP A 293      15.678  90.295  89.284  1.00  0.00           C  
ATOM    604  O   ASP A 293      14.624  90.757  89.718  1.00  0.00           O  
ATOM    605  CB  ASP A 293      16.397  88.039  90.125  1.00  0.00           C  
ATOM    606  CG  ASP A 293      15.415  87.807  91.250  1.00  0.00           C  
ATOM    607  OD1 ASP A 293      14.312  87.281  90.997  1.00  0.00           O  
ATOM    608  OD2 ASP A 293      15.748  88.142  92.400  1.00  0.00           O  
ATOM    609  N   PHE A 294      16.765  91.041  89.092  1.00  0.00           N  
ATOM    610  CA  PHE A 294      16.747  92.491  89.341  1.00  0.00           C  
ATOM    611  C   PHE A 294      15.590  93.040  88.500  1.00  0.00           C  
ATOM    612  O   PHE A 294      14.669  93.697  89.001  1.00  0.00           O  
ATOM    613  CB  PHE A 294      18.036  93.173  88.829  1.00  0.00           C  
ATOM    614  CG  PHE A 294      19.251  93.012  89.716  1.00  0.00           C  
ATOM    615  CD1 PHE A 294      20.480  93.519  89.293  1.00  0.00           C  
ATOM    616  CD2 PHE A 294      19.187  92.360  90.942  1.00  0.00           C  
ATOM    617  CE1 PHE A 294      21.624  93.378  90.066  1.00  0.00           C  
ATOM    618  CE2 PHE A 294      20.334  92.214  91.728  1.00  0.00           C  
ATOM    619  CZ  PHE A 294      21.554  92.723  91.286  1.00  0.00           C  
ATOM    620  N   ILE A 295      15.661  92.732  87.204  1.00  0.00           N  
ATOM    621  CA  ILE A 295      14.689  93.187  86.217  1.00  0.00           C  
ATOM    622  C   ILE A 295      13.240  92.850  86.538  1.00  0.00           C  
ATOM    623  O   ILE A 295      12.387  93.738  86.569  1.00  0.00           O  
ATOM    624  CB  ILE A 295      15.055  92.634  84.828  1.00  0.00           C  
ATOM    625  CG1 ILE A 295      16.418  93.200  84.414  1.00  0.00           C  
ATOM    626  CG2 ILE A 295      13.957  92.953  83.827  1.00  0.00           C  
ATOM    627  CD1 ILE A 295      16.949  92.707  83.085  1.00  0.00           C  
ATOM    628  N   VAL A 296      12.957  91.575  86.785  1.00  0.00           N  
ATOM    629  CA  VAL A 296      11.590  91.161  87.092  1.00  0.00           C  
ATOM    630  C   VAL A 296      11.090  91.733  88.418  1.00  0.00           C  
ATOM    631  O   VAL A 296       9.928  92.131  88.531  1.00  0.00           O  
ATOM    632  CB  VAL A 296      11.461  89.617  87.132  1.00  0.00           C  
ATOM    633  CG1 VAL A 296      10.005  89.223  87.408  1.00  0.00           C  
ATOM    634  CG2 VAL A 296      11.913  89.033  85.798  1.00  0.00           C  
ATOM    635  N   ARG A 297      11.963  91.783  89.416  1.00  0.00           N  
ATOM    636  CA  ARG A 297      11.565  92.320  90.709  1.00  0.00           C  
ATOM    637  C   ARG A 297      11.225  93.792  90.589  1.00  0.00           C  
ATOM    638  O   ARG A 297      10.221  94.255  91.151  1.00  0.00           O  
ATOM    639  CB  ARG A 297      12.668  92.109  91.757  1.00  0.00           C  
ATOM    640  CG  ARG A 297      12.731  90.683  92.296  1.00  0.00           C  
ATOM    641  CD  ARG A 297      13.783  90.532  93.384  1.00  0.00           C  
ATOM    642  NE  ARG A 297      13.902  89.146  93.816  1.00  0.00           N  
ATOM    643  CZ  ARG A 297      13.171  88.603  94.784  1.00  0.00           C  
ATOM    644  NH1 ARG A 297      12.273  89.336  95.434  1.00  0.00           N  
ATOM    645  NH2 ARG A 297      13.317  87.322  95.086  1.00  0.00           N  
ATOM    646  N   TYR A 298      12.049  94.534  89.858  1.00  0.00           N  
ATOM    647  CA  TYR A 298      11.784  95.953  89.695  1.00  0.00           C  
ATOM    648  C   TYR A 298      10.488  96.166  88.920  1.00  0.00           C  
ATOM    649  O   TYR A 298       9.677  97.018  89.282  1.00  0.00           O  
ATOM    650  CB  TYR A 298      12.914  96.660  88.952  1.00  0.00           C  
ATOM    651  CG  TYR A 298      12.535  98.080  88.599  1.00  0.00           C  
ATOM    652  CD1 TYR A 298      12.486  99.080  89.582  1.00  0.00           C  
ATOM    653  CD2 TYR A 298      12.144  98.411  87.296  1.00  0.00           C  
ATOM    654  CE1 TYR A 298      12.047 100.378  89.272  1.00  0.00           C  
ATOM    655  CE2 TYR A 298      11.707  99.698  86.980  1.00  0.00           C  
ATOM    656  CZ  TYR A 298      11.657 100.675  87.967  1.00  0.00           C  
ATOM    657  OH  TYR A 298      11.207 101.940  87.635  1.00  0.00           O  
ATOM    658  N   LYS A 299      10.287  95.411  87.846  1.00  0.00           N  
ATOM    659  CA  LYS A 299       9.051  95.576  87.081  1.00  0.00           C  
ATOM    660  C   LYS A 299       7.857  95.178  87.955  1.00  0.00           C  
ATOM    661  O   LYS A 299       6.817  95.831  87.931  1.00  0.00           O  
ATOM    662  CB  LYS A 299       9.092  94.740  85.800  1.00  0.00           C  
ATOM    663  CG  LYS A 299       9.914  95.363  84.674  1.00  0.00           C  
ATOM    664  CD  LYS A 299       9.602  96.855  84.561  1.00  0.00           C  
ATOM    665  CE  LYS A 299       9.389  97.314  83.128  1.00  0.00           C  
ATOM    666  NZ  LYS A 299      10.640  97.272  82.331  1.00  0.00           N  
ATOM    667  N   THR A 300       8.008  94.104  88.725  1.00  0.00           N  
ATOM    668  CA  THR A 300       6.940  93.655  89.618  1.00  0.00           C  
ATOM    669  C   THR A 300       6.609  94.776  90.590  1.00  0.00           C  
ATOM    670  O   THR A 300       5.437  95.044  90.861  1.00  0.00           O  
ATOM    671  CB  THR A 300       7.363  92.436  90.460  1.00  0.00           C  
ATOM    672  OG1 THR A 300       7.657  91.340  89.596  1.00  0.00           O  
ATOM    673  CG2 THR A 300       6.237  92.027  91.435  1.00  0.00           C  
ATOM    674  N   MET A 301       7.646  95.426  91.118  1.00  0.00           N  
ATOM    675  CA  MET A 301       7.450  96.514  92.073  1.00  0.00           C  
ATOM    676  C   MET A 301       6.877  97.771  91.440  1.00  0.00           C  
ATOM    677  O   MET A 301       6.553  98.732  92.135  1.00  0.00           O  
ATOM    678  CB  MET A 301       8.755  96.848  92.797  1.00  0.00           C  
ATOM    679  CG  MET A 301       9.235  95.728  93.694  1.00  0.00           C  
ATOM    680  SD  MET A 301      10.635  96.207  94.719  1.00  0.00           S  
ATOM    681  CE  MET A 301       9.798  97.051  96.032  1.00  0.00           C  
ATOM    682  N   GLN A 302       6.766  97.781  90.121  1.00  0.00           N  
ATOM    683  CA  GLN A 302       6.173  98.928  89.447  1.00  0.00           C  
ATOM    684  C   GLN A 302       4.768  98.519  88.977  1.00  0.00           C  
ATOM    685  O   GLN A 302       4.139  99.193  88.161  1.00  0.00           O  
ATOM    686  CB  GLN A 302       7.050  99.382  88.277  1.00  0.00           C  
ATOM    687  CG  GLN A 302       8.367 100.013  88.726  1.00  0.00           C  
ATOM    688  CD  GLN A 302       8.187 101.378  89.390  1.00  0.00           C  
ATOM    689  OE1 GLN A 302       7.166 101.638  90.027  1.00  0.00           O  
ATOM    690  NE2 GLN A 302       9.198 102.251  89.260  1.00  0.00           N  
ATOM    691  N   GLY A 303       4.288  97.395  89.506  1.00  0.00           N  
ATOM    692  CA  GLY A 303       2.956  96.930  89.168  1.00  0.00           C  
ATOM    693  C   GLY A 303       2.788  96.085  87.923  1.00  0.00           C  
ATOM    694  O   GLY A 303       1.664  95.767  87.567  1.00  0.00           O  
ATOM    695  N   PHE A 304       3.871  95.710  87.248  1.00  0.00           N  
ATOM    696  CA  PHE A 304       3.728  94.887  86.052  1.00  0.00           C  
ATOM    697  C   PHE A 304       3.528  93.401  86.376  1.00  0.00           C  
ATOM    698  O   PHE A 304       4.127  92.862  87.314  1.00  0.00           O  
ATOM    699  CB  PHE A 304       4.962  95.009  85.149  1.00  0.00           C  
ATOM    700  CG  PHE A 304       5.158  96.367  84.549  1.00  0.00           C  
ATOM    701  CD1 PHE A 304       5.586  97.435  85.327  1.00  0.00           C  
ATOM    702  CD2 PHE A 304       4.947  96.573  83.188  1.00  0.00           C  
ATOM    703  CE1 PHE A 304       5.807  98.687  84.763  1.00  0.00           C  
ATOM    704  CE2 PHE A 304       5.166  97.823  82.613  1.00  0.00           C  
ATOM    705  CZ  PHE A 304       5.598  98.881  83.404  1.00  0.00           C  
ATOM    706  N   TYR A 305       2.674  92.749  85.596  1.00  0.00           N  
ATOM    707  CA  TYR A 305       2.436  91.321  85.736  1.00  0.00           C  
ATOM    708  C   TYR A 305       3.651  90.744  85.017  1.00  0.00           C  
ATOM    709  O   TYR A 305       3.712  90.753  83.788  1.00  0.00           O  
ATOM    710  CB  TYR A 305       1.158  90.926  84.999  1.00  0.00           C  
ATOM    711  CG  TYR A 305       0.766  89.481  85.173  1.00  0.00           C  
ATOM    712  CD1 TYR A 305       0.095  89.053  86.315  1.00  0.00           C  
ATOM    713  CD2 TYR A 305       1.075  88.535  84.199  1.00  0.00           C  
ATOM    714  CE1 TYR A 305      -0.259  87.712  86.482  1.00  0.00           C  
ATOM    715  CE2 TYR A 305       0.725  87.193  84.352  1.00  0.00           C  
ATOM    716  CZ  TYR A 305       0.061  86.791  85.492  1.00  0.00           C  
ATOM    717  OH  TYR A 305      -0.288  85.471  85.643  1.00  0.00           O  
ATOM    718  N   ALA A 306       4.621  90.252  85.773  1.00  0.00           N  
ATOM    719  CA  ALA A 306       5.840  89.742  85.159  1.00  0.00           C  
ATOM    720  C   ALA A 306       6.237  88.343  85.596  1.00  0.00           C  
ATOM    721  O   ALA A 306       7.044  88.172  86.506  1.00  0.00           O  
ATOM    722  CB  ALA A 306       6.987  90.705  85.428  1.00  0.00           C  
ATOM    723  N   PRO A 307       5.661  87.323  84.956  1.00  0.00           N  
ATOM    724  CA  PRO A 307       5.989  85.945  85.307  1.00  0.00           C  
ATOM    725  C   PRO A 307       7.376  85.586  84.789  1.00  0.00           C  
ATOM    726  O   PRO A 307       7.733  85.895  83.646  1.00  0.00           O  
ATOM    727  CB  PRO A 307       4.892  85.152  84.610  1.00  0.00           C  
ATOM    728  CG  PRO A 307       4.633  85.986  83.374  1.00  0.00           C  
ATOM    729  CD  PRO A 307       4.584  87.367  83.955  1.00  0.00           C  
ATOM    730  N   TYR A 308       8.160  84.951  85.644  1.00  0.00           N  
ATOM    731  CA  TYR A 308       9.494  84.526  85.280  1.00  0.00           C  
ATOM    732  C   TYR A 308       9.517  83.017  85.413  1.00  0.00           C  
ATOM    733  O   TYR A 308       9.429  82.492  86.519  1.00  0.00           O  
ATOM    734  CB  TYR A 308      10.531  85.139  86.224  1.00  0.00           C  
ATOM    735  CG  TYR A 308      11.932  84.658  85.939  1.00  0.00           C  
ATOM    736  CD1 TYR A 308      12.520  84.874  84.695  1.00  0.00           C  
ATOM    737  CD2 TYR A 308      12.635  83.904  86.874  1.00  0.00           C  
ATOM    738  CE1 TYR A 308      13.766  84.335  84.383  1.00  0.00           C  
ATOM    739  CE2 TYR A 308      13.886  83.365  86.570  1.00  0.00           C  
ATOM    740  CZ  TYR A 308      14.436  83.578  85.327  1.00  0.00           C  
ATOM    741  OH  TYR A 308      15.634  82.990  85.002  1.00  0.00           O  
ATOM    742  N   VAL A 309       9.621  82.313  84.290  1.00  0.00           N  
ATOM    743  CA  VAL A 309       9.656  80.854  84.328  1.00  0.00           C  
ATOM    744  C   VAL A 309      11.001  80.321  83.855  1.00  0.00           C  
ATOM    745  O   VAL A 309      11.346  80.436  82.695  1.00  0.00           O  
ATOM    746  CB  VAL A 309       8.530  80.239  83.462  1.00  0.00           C  
ATOM    747  CG1 VAL A 309       7.164  80.714  83.961  1.00  0.00           C  
ATOM    748  CG2 VAL A 309       8.711  80.639  82.024  1.00  0.00           C  
ATOM    749  N   PRO A 310      11.777  79.717  84.759  1.00  0.00           N  
ATOM    750  CA  PRO A 310      13.082  79.184  84.366  1.00  0.00           C  
ATOM    751  C   PRO A 310      12.860  77.967  83.473  1.00  0.00           C  
ATOM    752  O   PRO A 310      11.777  77.389  83.474  1.00  0.00           O  
ATOM    753  CB  PRO A 310      13.718  78.767  85.693  1.00  0.00           C  
ATOM    754  CG  PRO A 310      12.724  79.227  86.786  1.00  0.00           C  
ATOM    755  CD  PRO A 310      11.404  79.249  86.104  1.00  0.00           C  
ATOM    756  N   GLY A 311      13.894  77.584  82.727  1.00  0.00           N  
ATOM    757  CA  GLY A 311      13.805  76.426  81.862  1.00  0.00           C  
ATOM    758  C   GLY A 311      15.101  75.633  81.886  1.00  0.00           C  
ATOM    759  O   GLY A 311      16.133  76.109  82.376  1.00  0.00           O  
ATOM    760  N   TRP A 312      15.052  74.418  81.359  1.00  0.00           N  
ATOM    761  CA  TRP A 312      16.221  73.568  81.311  1.00  0.00           C  
ATOM    762  C   TRP A 312      16.381  72.823  79.988  1.00  0.00           C  
ATOM    763  O   TRP A 312      15.423  72.264  79.436  1.00  0.00           O  
ATOM    764  CB  TRP A 312      16.184  72.578  82.472  1.00  0.00           C  
ATOM    765  CG  TRP A 312      16.928  73.079  83.680  1.00  0.00           C  
ATOM    766  CD1 TRP A 312      18.280  73.027  83.884  1.00  0.00           C  
ATOM    767  CD2 TRP A 312      16.373  73.738  84.824  1.00  0.00           C  
ATOM    768  NE1 TRP A 312      18.599  73.610  85.085  1.00  0.00           N  
ATOM    769  CE2 TRP A 312      17.449  74.055  85.685  1.00  0.00           C  
ATOM    770  CE3 TRP A 312      15.075  74.089  85.205  1.00  0.00           C  
ATOM    771  CZ2 TRP A 312      17.266  74.711  86.916  1.00  0.00           C  
ATOM    772  CZ3 TRP A 312      14.886  74.742  86.431  1.00  0.00           C  
ATOM    773  CH2 TRP A 312      15.982  75.045  87.271  1.00  0.00           C  
ATOM    774  N   ASP A 313      17.612  72.846  79.490  1.00  0.00           N  
ATOM    775  CA  ASP A 313      18.000  72.193  78.250  1.00  0.00           C  
ATOM    776  C   ASP A 313      18.382  70.774  78.687  1.00  0.00           C  
ATOM    777  O   ASP A 313      19.348  70.597  79.422  1.00  0.00           O  
ATOM    778  CB  ASP A 313      19.195  72.946  77.667  1.00  0.00           C  
ATOM    779  CG  ASP A 313      19.219  72.925  76.153  1.00  0.00           C  
ATOM    780  OD1 ASP A 313      18.142  72.737  75.550  1.00  0.00           O  
ATOM    781  OD2 ASP A 313      20.315  73.118  75.569  1.00  0.00           O  
ATOM    782  N   THR A 314      17.639  69.767  78.228  1.00  0.00           N  
ATOM    783  CA  THR A 314      17.885  68.389  78.679  1.00  0.00           C  
ATOM    784  C   THR A 314      18.364  67.290  77.727  1.00  0.00           C  
ATOM    785  O   THR A 314      18.624  66.176  78.177  1.00  0.00           O  
ATOM    786  CB  THR A 314      16.639  67.855  79.385  1.00  0.00           C  
ATOM    787  OG1 THR A 314      15.573  67.742  78.440  1.00  0.00           O  
ATOM    788  CG2 THR A 314      16.204  68.815  80.487  1.00  0.00           C  
ATOM    789  N   HIS A 315      18.477  67.575  76.433  1.00  0.00           N  
ATOM    790  CA  HIS A 315      18.938  66.565  75.475  1.00  0.00           C  
ATOM    791  C   HIS A 315      20.411  66.816  75.162  1.00  0.00           C  
ATOM    792  O   HIS A 315      21.043  67.644  75.812  1.00  0.00           O  
ATOM    793  CB  HIS A 315      18.115  66.630  74.179  1.00  0.00           C  
ATOM    794  CG  HIS A 315      16.651  66.368  74.368  1.00  0.00           C  
ATOM    795  ND1 HIS A 315      16.166  65.221  74.963  1.00  0.00           N  
ATOM    796  CD2 HIS A 315      15.562  67.099  74.021  1.00  0.00           C  
ATOM    797  CE1 HIS A 315      14.844  65.258  74.975  1.00  0.00           C  
ATOM    798  NE2 HIS A 315      14.453  66.387  74.411  1.00  0.00           N  
ATOM    799  N   GLY A 316      20.967  66.096  74.191  1.00  0.00           N  
ATOM    800  CA  GLY A 316      22.358  66.323  73.825  1.00  0.00           C  
ATOM    801  C   GLY A 316      23.406  65.272  74.159  1.00  0.00           C  
ATOM    802  O   GLY A 316      23.266  64.475  75.100  1.00  0.00           O  
ATOM    803  N   LEU A 317      24.486  65.303  73.383  1.00  0.00           N  
ATOM    804  CA  LEU A 317      25.589  64.372  73.540  1.00  0.00           C  
ATOM    805  C   LEU A 317      26.224  64.415  74.928  1.00  0.00           C  
ATOM    806  O   LEU A 317      26.429  63.371  75.537  1.00  0.00           O  
ATOM    807  CB  LEU A 317      26.645  64.624  72.458  1.00  0.00           C  
ATOM    808  CG  LEU A 317      27.803  63.626  72.356  1.00  0.00           C  
ATOM    809  CD1 LEU A 317      27.295  62.190  72.344  1.00  0.00           C  
ATOM    810  CD2 LEU A 317      28.583  63.935  71.093  1.00  0.00           C  
ATOM    811  N   PRO A 333      26.536  65.618  75.447  1.00  0.00           N  
ATOM    812  CA  PRO A 333      27.147  65.725  76.781  1.00  0.00           C  
ATOM    813  C   PRO A 333      26.476  64.848  77.840  1.00  0.00           C  
ATOM    814  O   PRO A 333      27.154  64.244  78.662  1.00  0.00           O  
ATOM    815  CB  PRO A 333      27.019  67.209  77.101  1.00  0.00           C  
ATOM    816  CG  PRO A 333      27.208  67.839  75.741  1.00  0.00           C  
ATOM    817  CD  PRO A 333      26.348  66.953  74.850  1.00  0.00           C  
ATOM    818  N   ILE A 334      25.151  64.767  77.823  1.00  0.00           N  
ATOM    819  CA  ILE A 334      24.464  63.936  78.808  1.00  0.00           C  
ATOM    820  C   ILE A 334      24.597  62.456  78.481  1.00  0.00           C  
ATOM    821  O   ILE A 334      24.757  61.631  79.379  1.00  0.00           O  
ATOM    822  CB  ILE A 334      22.979  64.317  78.937  1.00  0.00           C  
ATOM    823  CG1 ILE A 334      22.863  65.636  79.695  1.00  0.00           C  
ATOM    824  CG2 ILE A 334      22.220  63.227  79.677  1.00  0.00           C  
ATOM    825  CD1 ILE A 334      21.443  66.123  79.847  1.00  0.00           C  
ATOM    826  N   GLU A 336      24.528  62.111  77.201  1.00  0.00           N  
ATOM    827  CA  GLU A 336      24.695  60.713  76.821  1.00  0.00           C  
ATOM    828  C   GLU A 336      26.066  60.295  77.337  1.00  0.00           C  
ATOM    829  O   GLU A 336      26.226  59.221  77.922  1.00  0.00           O  
ATOM    830  CB  GLU A 336      24.652  60.538  75.296  1.00  0.00           C  
ATOM    831  CG  GLU A 336      23.258  60.617  74.683  1.00  0.00           C  
ATOM    832  CD  GLU A 336      23.223  60.103  73.247  1.00  0.00           C  
ATOM    833  OE1 GLU A 336      23.965  59.152  72.953  1.00  0.00           O  
ATOM    834  OE2 GLU A 336      22.451  60.631  72.418  1.00  0.00           O  
ATOM    835  N   GLN A 340      27.055  61.163  77.134  1.00  0.00           N  
ATOM    836  CA  GLN A 340      28.417  60.870  77.568  1.00  0.00           C  
ATOM    837  C   GLN A 340      28.517  60.696  79.086  1.00  0.00           C  
ATOM    838  O   GLN A 340      29.117  59.727  79.565  1.00  0.00           O  
ATOM    839  CB  GLN A 340      29.369  61.967  77.086  1.00  0.00           C  
ATOM    840  CG  GLN A 340      29.268  62.218  75.585  1.00  0.00           C  
ATOM    841  CD  GLN A 340      30.499  62.897  75.008  1.00  0.00           C  
ATOM    842  OE1 GLN A 340      31.532  62.251  74.783  1.00  0.00           O  
ATOM    843  NE2 GLN A 340      30.400  64.211  74.770  1.00  0.00           N  
ATOM    844  N   ALA A 341      27.920  61.613  79.843  1.00  0.00           N  
ATOM    845  CA  ALA A 341      27.965  61.511  81.297  1.00  0.00           C  
ATOM    846  C   ALA A 341      27.480  60.125  81.735  1.00  0.00           C  
ATOM    847  O   ALA A 341      28.060  59.504  82.630  1.00  0.00           O  
ATOM    848  CB  ALA A 341      27.107  62.594  81.925  1.00  0.00           C  
ATOM    849  N   LEU A 342      26.423  59.630  81.099  1.00  0.00           N  
ATOM    850  CA  LEU A 342      25.911  58.312  81.460  1.00  0.00           C  
ATOM    851  C   LEU A 342      26.926  57.235  81.113  1.00  0.00           C  
ATOM    852  O   LEU A 342      27.223  56.370  81.926  1.00  0.00           O  
ATOM    853  CB  LEU A 342      24.585  58.026  80.748  1.00  0.00           C  
ATOM    854  CG  LEU A 342      23.348  58.628  81.406  1.00  0.00           C  
ATOM    855  CD1 LEU A 342      22.103  58.248  80.634  1.00  0.00           C  
ATOM    856  CD2 LEU A 342      23.251  58.106  82.836  1.00  0.00           C  
ATOM    857  N   THR A 343      27.459  57.300  79.899  1.00  0.00           N  
ATOM    858  CA  THR A 343      28.447  56.330  79.440  1.00  0.00           C  
ATOM    859  C   THR A 343      29.667  56.319  80.356  1.00  0.00           C  
ATOM    860  O   THR A 343      30.165  55.261  80.740  1.00  0.00           O  
ATOM    861  CB  THR A 343      28.905  56.651  78.010  1.00  0.00           C  
ATOM    862  OG1 THR A 343      27.787  56.544  77.119  1.00  0.00           O  
ATOM    863  CG2 THR A 343      29.999  55.688  77.571  1.00  0.00           C  
ATOM    864  N   LYS A 344      30.144  57.509  80.694  1.00  0.00           N  
ATOM    865  CA  LYS A 344      31.291  57.655  81.573  1.00  0.00           C  
ATOM    866  C   LYS A 344      30.890  57.175  82.964  1.00  0.00           C  
ATOM    867  O   LYS A 344      31.728  56.753  83.758  1.00  0.00           O  
ATOM    868  CB  LYS A 344      31.716  59.123  81.614  1.00  0.00           C  
ATOM    869  CG  LYS A 344      32.840  59.438  82.577  1.00  0.00           C  
ATOM    870  CD  LYS A 344      33.241  60.912  82.489  1.00  0.00           C  
ATOM    871  CE  LYS A 344      34.277  61.266  83.549  1.00  0.00           C  
ATOM    872  NZ  LYS A 344      33.758  61.072  84.937  1.00  0.00           N  
ATOM    873  N   LYS A 345      29.594  57.237  83.246  1.00  0.00           N  
ATOM    874  CA  LYS A 345      29.066  56.807  84.533  1.00  0.00           C  
ATOM    875  C   LYS A 345      29.084  55.281  84.571  1.00  0.00           C  
ATOM    876  O   LYS A 345      29.061  54.675  85.642  1.00  0.00           O  
ATOM    877  CB  LYS A 345      27.636  57.328  84.703  1.00  0.00           C  
ATOM    878  CG  LYS A 345      27.187  57.523  86.145  1.00  0.00           C  
ATOM    879  CD  LYS A 345      25.845  58.246  86.191  1.00  0.00           C  
ATOM    880  CE  LYS A 345      25.393  58.514  87.619  1.00  0.00           C  
ATOM    881  NZ  LYS A 345      24.098  59.252  87.670  1.00  0.00           N  
ATOM    882  N   GLY A 346      29.130  54.673  83.387  1.00  0.00           N  
ATOM    883  CA  GLY A 346      29.160  53.225  83.282  1.00  0.00           C  
ATOM    884  C   GLY A 346      27.844  52.602  82.850  1.00  0.00           C  
ATOM    885  O   GLY A 346      27.596  51.418  83.113  1.00  0.00           O  
ATOM    886  N   VAL A 396      27.000  53.384  82.180  1.00  0.00           N  
ATOM    887  CA  VAL A 396      25.700  52.891  81.737  1.00  0.00           C  
ATOM    888  C   VAL A 396      25.803  51.871  80.600  1.00  0.00           C  
ATOM    889  O   VAL A 396      25.336  50.735  80.736  1.00  0.00           O  
ATOM    890  CB  VAL A 396      24.791  54.062  81.326  1.00  0.00           C  
ATOM    891  CG1 VAL A 396      23.475  53.545  80.799  1.00  0.00           C  
ATOM    892  CG2 VAL A 396      24.551  54.961  82.530  1.00  0.00           C  
ATOM    893  N   ASP A 397      26.411  52.271  79.487  1.00  0.00           N  
ATOM    894  CA  ASP A 397      26.595  51.377  78.340  1.00  0.00           C  
ATOM    895  C   ASP A 397      25.342  51.136  77.501  1.00  0.00           C  
ATOM    896  O   ASP A 397      24.523  50.266  77.806  1.00  0.00           O  
ATOM    897  CB  ASP A 397      27.168  50.030  78.804  1.00  0.00           C  
ATOM    898  CG  ASP A 397      27.509  49.106  77.645  1.00  0.00           C  
ATOM    899  OD1 ASP A 397      28.113  49.587  76.664  1.00  0.00           O  
ATOM    900  OD2 ASP A 397      27.186  47.899  77.721  1.00  0.00           O  
ATOM    901  N   ARG A 398      25.216  51.915  76.431  1.00  0.00           N  
ATOM    902  CA  ARG A 398      24.089  51.808  75.517  1.00  0.00           C  
ATOM    903  C   ARG A 398      23.931  50.350  75.083  1.00  0.00           C  
ATOM    904  O   ARG A 398      22.953  49.684  75.436  1.00  0.00           O  
ATOM    905  CB  ARG A 398      24.334  52.681  74.279  1.00  0.00           C  
ATOM    906  CG  ARG A 398      24.757  54.116  74.576  1.00  0.00           C  
ATOM    907  CD  ARG A 398      25.115  54.872  73.293  1.00  0.00           C  
ATOM    908  NE  ARG A 398      25.674  56.197  73.566  1.00  0.00           N  
ATOM    909  CZ  ARG A 398      26.090  57.045  72.627  1.00  0.00           C  
ATOM    910  NH1 ARG A 398      26.011  56.711  71.343  1.00  0.00           N  
ATOM    911  NH2 ARG A 398      26.589  58.230  72.968  1.00  0.00           N  
ATOM    912  N   LYS A 399      24.907  49.867  74.318  1.00  0.00           N  
ATOM    913  CA  LYS A 399      24.897  48.497  73.816  1.00  0.00           C  
ATOM    914  C   LYS A 399      24.803  47.507  74.961  1.00  0.00           C  
ATOM    915  O   LYS A 399      25.810  46.937  75.383  1.00  0.00           O  
ATOM    916  CB  LYS A 399      26.162  48.228  72.998  1.00  0.00           C  
ATOM    917  CG  LYS A 399      26.353  49.209  71.860  1.00  0.00           C  
ATOM    918  CD  LYS A 399      27.559  48.868  71.016  1.00  0.00           C  
ATOM    919  CE  LYS A 399      27.767  49.920  69.934  1.00  0.00           C  
ATOM    920  NZ  LYS A 399      26.554  50.096  69.078  1.00  0.00           N  
ATOM    921  N   LYS A 400      23.585  47.314  75.458  1.00  0.00           N  
ATOM    922  CA  LYS A 400      23.325  46.402  76.561  1.00  0.00           C  
ATOM    923  C   LYS A 400      21.965  46.724  77.172  1.00  0.00           C  
ATOM    924  O   LYS A 400      21.654  46.280  78.281  1.00  0.00           O  
ATOM    925  CB  LYS A 400      24.422  46.531  77.629  1.00  0.00           C  
ATOM    926  CG  LYS A 400      24.418  45.426  78.683  1.00  0.00           C  
ATOM    927  CD  LYS A 400      25.803  45.224  79.302  1.00  0.00           C  
ATOM    928  CE  LYS A 400      26.276  46.454  80.072  1.00  0.00           C  
ATOM    929  NZ  LYS A 400      27.651  46.280  80.638  1.00  0.00           N  
ATOM    930  N   MET A 401      21.146  47.489  76.453  1.00  0.00           N  
ATOM    931  CA  MET A 401      19.834  47.838  76.988  1.00  0.00           C  
ATOM    932  C   MET A 401      18.784  48.338  76.001  1.00  0.00           C  
ATOM    933  O   MET A 401      17.592  48.271  76.294  1.00  0.00           O  
ATOM    934  CB  MET A 401      19.985  48.878  78.104  1.00  0.00           C  
ATOM    935  CG  MET A 401      20.523  50.228  77.647  1.00  0.00           C  
ATOM    936  SD  MET A 401      20.702  51.352  79.051  1.00  0.00           S  
ATOM    937  CE  MET A 401      22.201  50.726  79.796  1.00  0.00           C  
ATOM    938  N   SER A 402      19.210  48.838  74.849  1.00  0.00           N  
ATOM    939  CA  SER A 402      18.279  49.363  73.848  1.00  0.00           C  
ATOM    940  C   SER A 402      18.071  50.858  74.030  1.00  0.00           C  
ATOM    941  O   SER A 402      18.198  51.391  75.132  1.00  0.00           O  
ATOM    942  CB  SER A 402      16.902  48.668  73.908  1.00  0.00           C  
ATOM    943  OG  SER A 402      16.086  49.185  74.954  1.00  0.00           O  
ATOM    944  N   THR A 403      17.730  51.516  72.930  1.00  0.00           N  
ATOM    945  CA  THR A 403      17.501  52.952  72.905  1.00  0.00           C  
ATOM    946  C   THR A 403      16.536  53.419  73.976  1.00  0.00           C  
ATOM    947  O   THR A 403      16.855  54.312  74.760  1.00  0.00           O  
ATOM    948  CB  THR A 403      16.942  53.377  71.556  1.00  0.00           C  
ATOM    949  OG1 THR A 403      17.742  52.803  70.527  1.00  0.00           O  
ATOM    950  CG2 THR A 403      16.969  54.889  71.422  1.00  0.00           C  
ATOM    951  N   ALA A 404      15.355  52.811  73.991  1.00  0.00           N  
ATOM    952  CA  ALA A 404      14.311  53.152  74.949  1.00  0.00           C  
ATOM    953  C   ALA A 404      14.800  53.189  76.393  1.00  0.00           C  
ATOM    954  O   ALA A 404      14.528  54.149  77.108  1.00  0.00           O  
ATOM    955  CB  ALA A 404      13.149  52.174  74.823  1.00  0.00           C  
ATOM    956  N   GLU A 405      15.520  52.156  76.823  1.00  0.00           N  
ATOM    957  CA  GLU A 405      16.017  52.121  78.203  1.00  0.00           C  
ATOM    958  C   GLU A 405      17.151  53.117  78.432  1.00  0.00           C  
ATOM    959  O   GLU A 405      17.289  53.670  79.525  1.00  0.00           O  
ATOM    960  CB  GLU A 405      16.494  50.708  78.590  1.00  0.00           C  
ATOM    961  CG  GLU A 405      15.393  49.641  78.624  1.00  0.00           C  
ATOM    962  CD  GLU A 405      15.887  48.291  79.153  1.00  0.00           C  
ATOM    963  OE1 GLU A 405      15.621  47.971  80.330  1.00  0.00           O  
ATOM    964  OE2 GLU A 405      16.554  47.549  78.397  1.00  0.00           O  
ATOM    965  N   PHE A 406      17.965  53.339  77.404  1.00  0.00           N  
ATOM    966  CA  PHE A 406      19.072  54.273  77.526  1.00  0.00           C  
ATOM    967  C   PHE A 406      18.524  55.697  77.625  1.00  0.00           C  
ATOM    968  O   PHE A 406      18.970  56.494  78.454  1.00  0.00           O  
ATOM    969  CB  PHE A 406      20.018  54.160  76.328  1.00  0.00           C  
ATOM    970  CG  PHE A 406      21.219  55.055  76.428  1.00  0.00           C  
ATOM    971  CD1 PHE A 406      22.191  54.824  77.388  1.00  0.00           C  
ATOM    972  CD2 PHE A 406      21.356  56.156  75.585  1.00  0.00           C  
ATOM    973  CE1 PHE A 406      23.280  55.674  77.516  1.00  0.00           C  
ATOM    974  CE2 PHE A 406      22.438  57.017  75.699  1.00  0.00           C  
ATOM    975  CZ  PHE A 406      23.404  56.778  76.668  1.00  0.00           C  
ATOM    976  N   ARG A 407      17.545  56.005  76.781  1.00  0.00           N  
ATOM    977  CA  ARG A 407      16.935  57.323  76.786  1.00  0.00           C  
ATOM    978  C   ARG A 407      16.289  57.661  78.128  1.00  0.00           C  
ATOM    979  O   ARG A 407      16.364  58.809  78.586  1.00  0.00           O  
ATOM    980  CB  ARG A 407      15.914  57.433  75.654  1.00  0.00           C  
ATOM    981  CG  ARG A 407      16.561  57.648  74.284  1.00  0.00           C  
ATOM    982  CD  ARG A 407      15.513  57.679  73.174  1.00  0.00           C  
ATOM    983  NE  ARG A 407      14.374  58.519  73.536  1.00  0.00           N  
ATOM    984  CZ  ARG A 407      14.247  59.798  73.210  1.00  0.00           C  
ATOM    985  NH1 ARG A 407      15.189  60.407  72.503  1.00  0.00           N  
ATOM    986  NH2 ARG A 407      13.174  60.471  73.600  1.00  0.00           N  
ATOM    987  N   GLU A 408      15.656  56.671  78.757  1.00  0.00           N  
ATOM    988  CA  GLU A 408      15.027  56.890  80.062  1.00  0.00           C  
ATOM    989  C   GLU A 408      16.117  57.161  81.084  1.00  0.00           C  
ATOM    990  O   GLU A 408      15.915  57.925  82.025  1.00  0.00           O  
ATOM    991  CB  GLU A 408      14.201  55.673  80.498  1.00  0.00           C  
ATOM    992  CG  GLU A 408      12.844  55.570  79.804  1.00  0.00           C  
ATOM    993  CD  GLU A 408      11.917  56.747  80.133  1.00  0.00           C  
ATOM    994  OE1 GLU A 408      11.629  56.947  81.333  1.00  0.00           O  
ATOM    995  OE2 GLU A 408      11.480  57.465  79.199  1.00  0.00           O  
ATOM    996  N   LYS A 418      17.266  56.517  80.902  1.00  0.00           N  
ATOM    997  CA  LYS A 418      18.414  56.727  81.786  1.00  0.00           C  
ATOM    998  C   LYS A 418      18.886  58.182  81.629  1.00  0.00           C  
ATOM    999  O   LYS A 418      19.254  58.837  82.602  1.00  0.00           O  
ATOM   1000  CB  LYS A 418      19.560  55.790  81.416  1.00  0.00           C  
ATOM   1001  CG  LYS A 418      19.307  54.305  81.702  1.00  0.00           C  
ATOM   1002  CD  LYS A 418      19.298  54.020  83.197  1.00  0.00           C  
ATOM   1003  CE  LYS A 418      19.175  52.532  83.475  1.00  0.00           C  
ATOM   1004  NZ  LYS A 418      19.092  52.255  84.929  1.00  0.00           N  
ATOM   1005  N   CYS A 419      18.880  58.684  80.399  1.00  0.00           N  
ATOM   1006  CA  CYS A 419      19.295  60.067  80.172  1.00  0.00           C  
ATOM   1007  C   CYS A 419      18.336  61.019  80.896  1.00  0.00           C  
ATOM   1008  O   CYS A 419      18.755  61.952  81.568  1.00  0.00           O  
ATOM   1009  CB  CYS A 419      19.297  60.381  78.679  1.00  0.00           C  
ATOM   1010  SG  CYS A 419      20.564  59.495  77.737  1.00  0.00           S  
ATOM   1011  N   LYS A 420      17.042  60.766  80.746  1.00  0.00           N  
ATOM   1012  CA  LYS A 420      16.019  61.586  81.366  1.00  0.00           C  
ATOM   1013  C   LYS A 420      16.212  61.611  82.884  1.00  0.00           C  
ATOM   1014  O   LYS A 420      16.258  62.679  83.511  1.00  0.00           O  
ATOM   1015  CB  LYS A 420      14.646  61.019  81.002  1.00  0.00           C  
ATOM   1016  CG  LYS A 420      13.456  61.839  81.467  1.00  0.00           C  
ATOM   1017  CD  LYS A 420      12.160  61.140  81.082  1.00  0.00           C  
ATOM   1018  CE  LYS A 420      10.964  61.773  81.767  1.00  0.00           C  
ATOM   1019  NZ  LYS A 420       9.723  60.965  81.570  1.00  0.00           N  
ATOM   1020  N   GLU A 421      16.330  60.426  83.468  1.00  0.00           N  
ATOM   1021  CA  GLU A 421      16.525  60.292  84.905  1.00  0.00           C  
ATOM   1022  C   GLU A 421      17.694  61.152  85.358  1.00  0.00           C  
ATOM   1023  O   GLU A 421      17.624  61.818  86.389  1.00  0.00           O  
ATOM   1024  CB  GLU A 421      16.789  58.825  85.255  1.00  0.00           C  
ATOM   1025  CG  GLU A 421      17.163  58.563  86.717  1.00  0.00           C  
ATOM   1026  CD  GLU A 421      17.372  57.073  87.007  1.00  0.00           C  
ATOM   1027  OE1 GLU A 421      18.056  56.401  86.198  1.00  0.00           O  
ATOM   1028  OE2 GLU A 421      16.861  56.577  88.041  1.00  0.00           O  
ATOM   1029  N   PHE A 422      18.762  61.146  84.568  1.00  0.00           N  
ATOM   1030  CA  PHE A 422      19.961  61.917  84.885  1.00  0.00           C  
ATOM   1031  C   PHE A 422      19.724  63.418  84.778  1.00  0.00           C  
ATOM   1032  O   PHE A 422      20.151  64.187  85.632  1.00  0.00           O  
ATOM   1033  CB  PHE A 422      21.091  61.535  83.935  1.00  0.00           C  
ATOM   1034  CG  PHE A 422      22.385  62.258  84.197  1.00  0.00           C  
ATOM   1035  CD1 PHE A 422      23.194  61.903  85.272  1.00  0.00           C  
ATOM   1036  CD2 PHE A 422      22.817  63.265  83.338  1.00  0.00           C  
ATOM   1037  CE1 PHE A 422      24.422  62.538  85.486  1.00  0.00           C  
ATOM   1038  CE2 PHE A 422      24.039  63.906  83.540  1.00  0.00           C  
ATOM   1039  CZ  PHE A 422      24.845  63.543  84.616  1.00  0.00           C  
ATOM   1040  N   ALA A 423      19.060  63.827  83.705  1.00  0.00           N  
ATOM   1041  CA  ALA A 423      18.784  65.234  83.485  1.00  0.00           C  
ATOM   1042  C   ALA A 423      17.967  65.813  84.626  1.00  0.00           C  
ATOM   1043  O   ALA A 423      18.260  66.899  85.114  1.00  0.00           O  
ATOM   1044  CB  ALA A 423      18.051  65.422  82.176  1.00  0.00           C  
ATOM   1045  N   LEU A 424      16.943  65.080  85.045  1.00  0.00           N  
ATOM   1046  CA  LEU A 424      16.079  65.530  86.129  1.00  0.00           C  
ATOM   1047  C   LEU A 424      16.843  65.637  87.451  1.00  0.00           C  
ATOM   1048  O   LEU A 424      16.587  66.545  88.252  1.00  0.00           O  
ATOM   1049  CB  LEU A 424      14.875  64.589  86.266  1.00  0.00           C  
ATOM   1050  CG  LEU A 424      13.910  64.631  85.075  1.00  0.00           C  
ATOM   1051  CD1 LEU A 424      12.873  63.512  85.165  1.00  0.00           C  
ATOM   1052  CD2 LEU A 424      13.237  65.984  85.040  1.00  0.00           C  
ATOM   1053  N   GLU A 425      17.781  64.725  87.684  1.00  0.00           N  
ATOM   1054  CA  GLU A 425      18.569  64.796  88.907  1.00  0.00           C  
ATOM   1055  C   GLU A 425      19.413  66.073  88.901  1.00  0.00           C  
ATOM   1056  O   GLU A 425      19.451  66.807  89.891  1.00  0.00           O  
ATOM   1057  CB  GLU A 425      19.477  63.572  89.030  1.00  0.00           C  
ATOM   1058  CG  GLU A 425      18.714  62.291  89.366  1.00  0.00           C  
ATOM   1059  CD  GLU A 425      19.576  61.048  89.306  1.00  0.00           C  
ATOM   1060  OE1 GLU A 425      19.073  59.966  89.695  1.00  0.00           O  
ATOM   1061  OE2 GLU A 425      20.745  61.151  88.867  1.00  0.00           O  
ATOM   1062  N   GLN A 426      20.085  66.325  87.777  1.00  0.00           N  
ATOM   1063  CA  GLN A 426      20.936  67.502  87.607  1.00  0.00           C  
ATOM   1064  C   GLN A 426      20.136  68.783  87.780  1.00  0.00           C  
ATOM   1065  O   GLN A 426      20.619  69.752  88.359  1.00  0.00           O  
ATOM   1066  CB  GLN A 426      21.582  67.500  86.215  1.00  0.00           C  
ATOM   1067  CG  GLN A 426      22.580  66.388  86.001  1.00  0.00           C  
ATOM   1068  CD  GLN A 426      23.726  66.441  86.995  1.00  0.00           C  
ATOM   1069  OE1 GLN A 426      24.508  67.400  87.017  1.00  0.00           O  
ATOM   1070  NE2 GLN A 426      23.832  65.407  87.827  1.00  0.00           N  
ATOM   1071  N   ILE A 427      18.916  68.779  87.252  1.00  0.00           N  
ATOM   1072  CA  ILE A 427      18.035  69.928  87.344  1.00  0.00           C  
ATOM   1073  C   ILE A 427      17.759  70.227  88.814  1.00  0.00           C  
ATOM   1074  O   ILE A 427      17.888  71.370  89.247  1.00  0.00           O  
ATOM   1075  CB  ILE A 427      16.705  69.660  86.581  1.00  0.00           C  
ATOM   1076  CG1 ILE A 427      16.942  69.782  85.072  1.00  0.00           C  
ATOM   1077  CG2 ILE A 427      15.623  70.617  87.027  1.00  0.00           C  
ATOM   1078  CD1 ILE A 427      15.682  69.545  84.247  1.00  0.00           C  
ATOM   1079  N   GLU A 429      17.383  69.206  89.584  1.00  0.00           N  
ATOM   1080  CA  GLU A 429      17.105  69.418  91.002  1.00  0.00           C  
ATOM   1081  C   GLU A 429      18.270  70.124  91.681  1.00  0.00           C  
ATOM   1082  O   GLU A 429      18.066  71.092  92.415  1.00  0.00           O  
ATOM   1083  CB  GLU A 429      16.825  68.097  91.734  1.00  0.00           C  
ATOM   1084  CG  GLU A 429      15.379  67.588  91.623  1.00  0.00           C  
ATOM   1085  CD  GLU A 429      14.349  68.706  91.526  1.00  0.00           C  
ATOM   1086  OE1 GLU A 429      13.941  69.041  90.397  1.00  0.00           O  
ATOM   1087  OE2 GLU A 429      13.950  69.265  92.567  1.00  0.00           O  
ATOM   1088  N   LEU A 431      19.487  69.639  91.436  1.00  0.00           N  
ATOM   1089  CA  LEU A 431      20.678  70.240  92.036  1.00  0.00           C  
ATOM   1090  C   LEU A 431      20.818  71.698  91.620  1.00  0.00           C  
ATOM   1091  O   LEU A 431      21.019  72.588  92.453  1.00  0.00           O  
ATOM   1092  CB  LEU A 431      21.933  69.477  91.615  1.00  0.00           C  
ATOM   1093  CG  LEU A 431      22.161  68.052  92.143  1.00  0.00           C  
ATOM   1094  CD1 LEU A 431      23.439  67.483  91.523  1.00  0.00           C  
ATOM   1095  CD2 LEU A 431      22.278  68.066  93.667  1.00  0.00           C  
ATOM   1096  N   GLN A 432      20.708  71.947  90.324  1.00  0.00           N  
ATOM   1097  CA  GLN A 432      20.829  73.310  89.823  1.00  0.00           C  
ATOM   1098  C   GLN A 432      19.719  74.221  90.326  1.00  0.00           C  
ATOM   1099  O   GLN A 432      19.960  75.382  90.661  1.00  0.00           O  
ATOM   1100  CB  GLN A 432      20.833  73.307  88.300  1.00  0.00           C  
ATOM   1101  CG  GLN A 432      22.206  73.107  87.701  1.00  0.00           C  
ATOM   1102  CD  GLN A 432      22.146  73.077  86.202  1.00  0.00           C  
ATOM   1103  OE1 GLN A 432      21.268  73.691  85.602  1.00  0.00           O  
ATOM   1104  NE2 GLN A 432      23.081  72.373  85.582  1.00  0.00           N  
ATOM   1105  N   LYS A 433      18.500  73.698  90.369  1.00  0.00           N  
ATOM   1106  CA  LYS A 433      17.359  74.479  90.830  1.00  0.00           C  
ATOM   1107  C   LYS A 433      17.601  74.920  92.276  1.00  0.00           C  
ATOM   1108  O   LYS A 433      17.243  76.030  92.676  1.00  0.00           O  
ATOM   1109  CB  LYS A 433      16.087  73.632  90.736  1.00  0.00           C  
ATOM   1110  CG  LYS A 433      14.837  74.284  91.307  1.00  0.00           C  
ATOM   1111  CD  LYS A 433      13.665  73.305  91.259  1.00  0.00           C  
ATOM   1112  CE  LYS A 433      13.412  72.850  89.827  1.00  0.00           C  
ATOM   1113  NZ  LYS A 433      12.400  71.775  89.762  1.00  0.00           N  
ATOM   1114  N   LYS A 434      18.224  74.036  93.049  1.00  0.00           N  
ATOM   1115  CA  LYS A 434      18.529  74.307  94.445  1.00  0.00           C  
ATOM   1116  C   LYS A 434      19.469  75.502  94.524  1.00  0.00           C  
ATOM   1117  O   LYS A 434      19.218  76.450  95.264  1.00  0.00           O  
ATOM   1118  CB  LYS A 434      19.171  73.062  95.077  1.00  0.00           C  
ATOM   1119  CG  LYS A 434      19.587  73.193  96.538  1.00  0.00           C  
ATOM   1120  CD  LYS A 434      20.011  71.824  97.077  1.00  0.00           C  
ATOM   1121  CE  LYS A 434      20.488  71.875  98.532  1.00  0.00           C  
ATOM   1122  NZ  LYS A 434      21.899  72.351  98.671  1.00  0.00           N  
ATOM   1123  N   ASP A 435      20.542  75.462  93.741  1.00  0.00           N  
ATOM   1124  CA  ASP A 435      21.525  76.548  93.737  1.00  0.00           C  
ATOM   1125  C   ASP A 435      20.948  77.877  93.250  1.00  0.00           C  
ATOM   1126  O   ASP A 435      21.239  78.927  93.818  1.00  0.00           O  
ATOM   1127  CB  ASP A 435      22.742  76.171  92.881  1.00  0.00           C  
ATOM   1128  CG  ASP A 435      23.564  75.051  93.492  1.00  0.00           C  
ATOM   1129  OD1 ASP A 435      23.705  75.022  94.732  1.00  0.00           O  
ATOM   1130  OD2 ASP A 435      24.086  74.207  92.730  1.00  0.00           O  
ATOM   1131  N   PHE A 436      20.148  77.838  92.187  1.00  0.00           N  
ATOM   1132  CA  PHE A 436      19.525  79.048  91.668  1.00  0.00           C  
ATOM   1133  C   PHE A 436      18.679  79.706  92.761  1.00  0.00           C  
ATOM   1134  O   PHE A 436      18.762  80.915  92.983  1.00  0.00           O  
ATOM   1135  CB  PHE A 436      18.652  78.713  90.455  1.00  0.00           C  
ATOM   1136  CG  PHE A 436      19.403  78.719  89.148  1.00  0.00           C  
ATOM   1137  CD1 PHE A 436      19.191  77.722  88.200  1.00  0.00           C  
ATOM   1138  CD2 PHE A 436      20.311  79.737  88.858  1.00  0.00           C  
ATOM   1139  CE1 PHE A 436      19.868  77.739  86.987  1.00  0.00           C  
ATOM   1140  CE2 PHE A 436      20.999  79.766  87.644  1.00  0.00           C  
ATOM   1141  CZ  PHE A 436      20.779  78.766  86.704  1.00  0.00           C  
ATOM   1142  N   ARG A 437      17.877  78.906  93.458  1.00  0.00           N  
ATOM   1143  CA  ARG A 437      17.030  79.438  94.520  1.00  0.00           C  
ATOM   1144  C   ARG A 437      17.815  79.969  95.717  1.00  0.00           C  
ATOM   1145  O   ARG A 437      17.357  80.873  96.418  1.00  0.00           O  
ATOM   1146  CB  ARG A 437      16.011  78.383  94.951  1.00  0.00           C  
ATOM   1147  CG  ARG A 437      14.873  78.265  93.943  1.00  0.00           C  
ATOM   1148  CD  ARG A 437      14.050  77.024  94.167  1.00  0.00           C  
ATOM   1149  NE  ARG A 437      13.705  76.879  95.571  1.00  0.00           N  
ATOM   1150  CZ  ARG A 437      13.035  75.849  96.065  1.00  0.00           C  
ATOM   1151  NH1 ARG A 437      12.636  74.872  95.255  1.00  0.00           N  
ATOM   1152  NH2 ARG A 437      12.781  75.792  97.368  1.00  0.00           N  
ATOM   1153  N   ARG A 438      19.004  79.424  95.939  1.00  0.00           N  
ATOM   1154  CA  ARG A 438      19.830  79.895  97.035  1.00  0.00           C  
ATOM   1155  C   ARG A 438      20.396  81.299  96.724  1.00  0.00           C  
ATOM   1156  O   ARG A 438      20.959  81.957  97.596  1.00  0.00           O  
ATOM   1157  CB  ARG A 438      20.965  78.904  97.302  1.00  0.00           C  
ATOM   1158  CG  ARG A 438      21.818  79.264  98.514  1.00  0.00           C  
ATOM   1159  CD  ARG A 438      21.020  79.182  99.826  1.00  0.00           C  
ATOM   1160  NE  ARG A 438      21.750  79.779 100.947  1.00  0.00           N  
ATOM   1161  CZ  ARG A 438      21.935  81.091 101.107  1.00  0.00           C  
ATOM   1162  NH1 ARG A 438      21.438  81.950 100.223  1.00  0.00           N  
ATOM   1163  NH2 ARG A 438      22.633  81.546 102.146  1.00  0.00           N  
ATOM   1164  N   LEU A 439      20.255  81.757  95.483  1.00  0.00           N  
ATOM   1165  CA  LEU A 439      20.745  83.088  95.130  1.00  0.00           C  
ATOM   1166  C   LEU A 439      19.666  84.124  95.420  1.00  0.00           C  
ATOM   1167  O   LEU A 439      19.885  85.327  95.255  1.00  0.00           O  
ATOM   1168  CB  LEU A 439      21.130  83.165  93.649  1.00  0.00           C  
ATOM   1169  CG  LEU A 439      22.314  82.297  93.208  1.00  0.00           C  
ATOM   1170  CD1 LEU A 439      22.414  82.325  91.698  1.00  0.00           C  
ATOM   1171  CD2 LEU A 439      23.622  82.780  93.856  1.00  0.00           C  
ATOM   1172  N   GLY A 444      18.500  83.648  95.848  1.00  0.00           N  
ATOM   1173  CA  GLY A 444      17.395  84.543  96.153  1.00  0.00           C  
ATOM   1174  C   GLY A 444      16.508  84.865  94.960  1.00  0.00           C  
ATOM   1175  O   GLY A 444      15.687  85.777  95.031  1.00  0.00           O  
ATOM   1176  N   VAL A 445      16.669  84.130  93.862  1.00  0.00           N  
ATOM   1177  CA  VAL A 445      15.865  84.368  92.671  1.00  0.00           C  
ATOM   1178  C   VAL A 445      14.440  83.847  92.837  1.00  0.00           C  
ATOM   1179  O   VAL A 445      14.212  82.741  93.340  1.00  0.00           O  
ATOM   1180  CB  VAL A 445      16.479  83.699  91.414  1.00  0.00           C  
ATOM   1181  CG1 VAL A 445      15.643  84.046  90.191  1.00  0.00           C  
ATOM   1182  CG2 VAL A 445      17.922  84.159  91.214  1.00  0.00           C  
ATOM   1183  N   ARG A 460      13.482  84.666  92.420  1.00  0.00           N  
ATOM   1184  CA  ARG A 460      12.069  84.313  92.490  1.00  0.00           C  
ATOM   1185  C   ARG A 460      11.662  83.946  91.079  1.00  0.00           C  
ATOM   1186  O   ARG A 460      11.882  84.725  90.150  1.00  0.00           O  
ATOM   1187  CB  ARG A 460      11.244  85.509  92.962  1.00  0.00           C  
ATOM   1188  CG  ARG A 460       9.769  85.225  93.213  1.00  0.00           C  
ATOM   1189  CD  ARG A 460       9.140  86.418  93.915  1.00  0.00           C  
ATOM   1190  NE  ARG A 460       8.961  87.548  93.010  1.00  0.00           N  
ATOM   1191  CZ  ARG A 460       8.699  88.786  93.406  1.00  0.00           C  
ATOM   1192  NH1 ARG A 460       8.592  89.071  94.704  1.00  0.00           N  
ATOM   1193  NH2 ARG A 460       8.522  89.738  92.506  1.00  0.00           N  
ATOM   1194  N   GLY A 461      11.083  82.757  90.925  1.00  0.00           N  
ATOM   1195  CA  GLY A 461      10.656  82.285  89.620  1.00  0.00           C  
ATOM   1196  C   GLY A 461       9.828  81.023  89.789  1.00  0.00           C  
ATOM   1197  O   GLY A 461       9.799  80.439  90.879  1.00  0.00           O  
ATOM   1198  N   ASP A 463       9.157  80.588  88.724  1.00  0.00           N  
ATOM   1199  CA  ASP A 463       8.322  79.392  88.801  1.00  0.00           C  
ATOM   1200  C   ASP A 463       9.192  78.149  88.832  1.00  0.00           C  
ATOM   1201  O   ASP A 463       9.070  77.280  87.962  1.00  0.00           O  
ATOM   1202  CB  ASP A 463       7.378  79.317  87.595  1.00  0.00           C  
ATOM   1203  CG  ASP A 463       6.101  78.543  87.897  1.00  0.00           C  
ATOM   1204  OD1 ASP A 463       6.146  77.616  88.729  1.00  0.00           O  
ATOM   1205  OD2 ASP A 463       5.054  78.856  87.292  1.00  0.00           O  
ATOM   1206  N   PHE A 471      10.066  78.064  89.834  1.00  0.00           N  
ATOM   1207  CA  PHE A 471      10.966  76.927  89.975  1.00  0.00           C  
ATOM   1208  C   PHE A 471      10.273  75.607  90.282  1.00  0.00           C  
ATOM   1209  O   PHE A 471      10.881  74.546  90.138  1.00  0.00           O  
ATOM   1210  CB  PHE A 471      12.023  77.195  91.050  1.00  0.00           C  
ATOM   1211  CG  PHE A 471      13.082  78.165  90.623  1.00  0.00           C  
ATOM   1212  CD1 PHE A 471      13.085  79.465  91.102  1.00  0.00           C  
ATOM   1213  CD2 PHE A 471      14.048  77.792  89.699  1.00  0.00           C  
ATOM   1214  CE1 PHE A 471      14.036  80.386  90.661  1.00  0.00           C  
ATOM   1215  CE2 PHE A 471      14.998  78.701  89.254  1.00  0.00           C  
ATOM   1216  CZ  PHE A 471      14.991  80.002  89.736  1.00  0.00           C  
ATOM   1217  N   ASN A 472       9.020  75.650  90.718  1.00  0.00           N  
ATOM   1218  CA  ASN A 472       8.323  74.400  91.005  1.00  0.00           C  
ATOM   1219  C   ASN A 472       7.659  73.840  89.753  1.00  0.00           C  
ATOM   1220  O   ASN A 472       7.292  72.671  89.719  1.00  0.00           O  
ATOM   1221  CB  ASN A 472       7.275  74.586  92.111  1.00  0.00           C  
ATOM   1222  CG  ASN A 472       7.903  74.703  93.486  1.00  0.00           C  
ATOM   1223  OD1 ASN A 472       8.915  74.063  93.763  1.00  0.00           O  
ATOM   1224  ND2 ASN A 472       7.302  75.511  94.357  1.00  0.00           N  
ATOM   1225  N   ASP A 473       7.515  74.679  88.727  1.00  0.00           N  
ATOM   1226  CA  ASP A 473       6.901  74.269  87.467  1.00  0.00           C  
ATOM   1227  C   ASP A 473       7.644  74.927  86.309  1.00  0.00           C  
ATOM   1228  O   ASP A 473       7.077  75.711  85.537  1.00  0.00           O  
ATOM   1229  CB  ASP A 473       5.422  74.667  87.456  1.00  0.00           C  
ATOM   1230  CG  ASP A 473       4.709  74.231  86.190  1.00  0.00           C  
ATOM   1231  OD1 ASP A 473       5.044  73.141  85.663  1.00  0.00           O  
ATOM   1232  OD2 ASP A 473       3.809  74.976  85.732  1.00  0.00           O  
ATOM   1233  N   PRO A 474       8.936  74.609  86.176  1.00  0.00           N  
ATOM   1234  CA  PRO A 474       9.790  75.158  85.125  1.00  0.00           C  
ATOM   1235  C   PRO A 474       9.568  74.448  83.799  1.00  0.00           C  
ATOM   1236  O   PRO A 474       9.100  73.304  83.771  1.00  0.00           O  
ATOM   1237  CB  PRO A 474      11.177  74.893  85.661  1.00  0.00           C  
ATOM   1238  CG  PRO A 474      10.997  73.493  86.225  1.00  0.00           C  
ATOM   1239  CD  PRO A 474       9.670  73.605  86.969  1.00  0.00           C  
ATOM   1240  N   TYR A 475       9.900  75.118  82.702  1.00  0.00           N  
ATOM   1241  CA  TYR A 475       9.757  74.480  81.409  1.00  0.00           C  
ATOM   1242  C   TYR A 475      11.005  73.626  81.206  1.00  0.00           C  
ATOM   1243  O   TYR A 475      12.079  73.973  81.694  1.00  0.00           O  
ATOM   1244  CB  TYR A 475       9.574  75.521  80.306  1.00  0.00           C  
ATOM   1245  CG  TYR A 475      10.817  76.208  79.787  1.00  0.00           C  
ATOM   1246  CD1 TYR A 475      11.683  75.556  78.908  1.00  0.00           C  
ATOM   1247  CD2 TYR A 475      11.049  77.557  80.061  1.00  0.00           C  
ATOM   1248  CE1 TYR A 475      12.744  76.242  78.297  1.00  0.00           C  
ATOM   1249  CE2 TYR A 475      12.102  78.248  79.460  1.00  0.00           C  
ATOM   1250  CZ  TYR A 475      12.940  77.588  78.576  1.00  0.00           C  
ATOM   1251  OH  TYR A 475      13.948  78.284  77.947  1.00  0.00           O  
ATOM   1252  N   ILE A 476      10.843  72.501  80.507  1.00  0.00           N  
ATOM   1253  CA  ILE A 476      11.926  71.543  80.262  1.00  0.00           C  
ATOM   1254  C   ILE A 476      11.842  71.016  78.826  1.00  0.00           C  
ATOM   1255  O   ILE A 476      10.772  70.608  78.374  1.00  0.00           O  
ATOM   1256  CB  ILE A 476      11.793  70.361  81.242  1.00  0.00           C  
ATOM   1257  CG1 ILE A 476      11.585  70.897  82.663  1.00  0.00           C  
ATOM   1258  CG2 ILE A 476      13.032  69.496  81.198  1.00  0.00           C  
ATOM   1259  CD1 ILE A 476      11.020  69.873  83.639  1.00  0.00           C  
ATOM   1260  N   THR A 477      12.963  71.012  78.110  1.00  0.00           N  
ATOM   1261  CA  THR A 477      12.952  70.561  76.722  1.00  0.00           C  
ATOM   1262  C   THR A 477      12.533  69.107  76.515  1.00  0.00           C  
ATOM   1263  O   THR A 477      12.275  68.701  75.382  1.00  0.00           O  
ATOM   1264  CB  THR A 477      14.331  70.752  76.044  1.00  0.00           C  
ATOM   1265  OG1 THR A 477      15.306  69.922  76.687  1.00  0.00           O  
ATOM   1266  CG2 THR A 477      14.769  72.207  76.125  1.00  0.00           C  
ATOM   1267  N   LEU A 478      12.457  68.326  77.591  1.00  0.00           N  
ATOM   1268  CA  LEU A 478      12.078  66.916  77.468  1.00  0.00           C  
ATOM   1269  C   LEU A 478      10.610  66.662  77.766  1.00  0.00           C  
ATOM   1270  O   LEU A 478      10.153  65.520  77.742  1.00  0.00           O  
ATOM   1271  CB  LEU A 478      12.955  66.030  78.372  1.00  0.00           C  
ATOM   1272  CG  LEU A 478      13.111  66.355  79.861  1.00  0.00           C  
ATOM   1273  CD1 LEU A 478      11.760  66.395  80.553  1.00  0.00           C  
ATOM   1274  CD2 LEU A 478      13.999  65.297  80.493  1.00  0.00           C  
ATOM   1275  N   LYS A 479       9.877  67.739  78.038  1.00  0.00           N  
ATOM   1276  CA  LYS A 479       8.449  67.651  78.324  1.00  0.00           C  
ATOM   1277  C   LYS A 479       7.662  67.430  77.043  1.00  0.00           C  
ATOM   1278  O   LYS A 479       7.904  68.080  76.031  1.00  0.00           O  
ATOM   1279  CB  LYS A 479       7.954  68.934  78.987  1.00  0.00           C  
ATOM   1280  CG  LYS A 479       8.359  69.094  80.431  1.00  0.00           C  
ATOM   1281  CD  LYS A 479       7.467  68.273  81.350  1.00  0.00           C  
ATOM   1282  CE  LYS A 479       7.791  68.557  82.811  1.00  0.00           C  
ATOM   1283  NZ  LYS A 479       6.956  67.747  83.747  1.00  0.00           N  
ATOM   1284  N   PRO A 482       6.690  66.513  77.081  1.00  0.00           N  
ATOM   1285  CA  PRO A 482       5.872  66.223  75.904  1.00  0.00           C  
ATOM   1286  C   PRO A 482       5.384  67.454  75.134  1.00  0.00           C  
ATOM   1287  O   PRO A 482       5.557  67.525  73.920  1.00  0.00           O  
ATOM   1288  CB  PRO A 482       4.720  65.409  76.486  1.00  0.00           C  
ATOM   1289  CG  PRO A 482       5.395  64.636  77.597  1.00  0.00           C  
ATOM   1290  CD  PRO A 482       6.275  65.691  78.238  1.00  0.00           C  
ATOM   1291  N   GLU A 485       4.798  68.427  75.833  1.00  0.00           N  
ATOM   1292  CA  GLU A 485       4.256  69.624  75.178  1.00  0.00           C  
ATOM   1293  C   GLU A 485       5.292  70.490  74.484  1.00  0.00           C  
ATOM   1294  O   GLU A 485       5.009  71.129  73.468  1.00  0.00           O  
ATOM   1295  CB  GLU A 485       3.481  70.479  76.183  1.00  0.00           C  
ATOM   1296  CG  GLU A 485       2.266  69.778  76.828  1.00  0.00           C  
ATOM   1297  CD  GLU A 485       1.342  69.082  75.821  1.00  0.00           C  
ATOM   1298  OE1 GLU A 485       0.990  69.689  74.784  1.00  0.00           O  
ATOM   1299  OE2 GLU A 485       0.952  67.923  76.080  1.00  0.00           O  
ATOM   1300  N   TYR A 486       6.492  70.516  75.050  1.00  0.00           N  
ATOM   1301  CA  TYR A 486       7.595  71.291  74.502  1.00  0.00           C  
ATOM   1302  C   TYR A 486       8.073  70.574  73.229  1.00  0.00           C  
ATOM   1303  O   TYR A 486       8.176  71.175  72.157  1.00  0.00           O  
ATOM   1304  CB  TYR A 486       8.722  71.373  75.538  1.00  0.00           C  
ATOM   1305  CG  TYR A 486       9.846  72.305  75.172  1.00  0.00           C  
ATOM   1306  CD1 TYR A 486       9.970  73.554  75.782  1.00  0.00           C  
ATOM   1307  CD2 TYR A 486      10.792  71.940  74.213  1.00  0.00           C  
ATOM   1308  CE1 TYR A 486      11.014  74.417  75.441  1.00  0.00           C  
ATOM   1309  CE2 TYR A 486      11.826  72.785  73.863  1.00  0.00           C  
ATOM   1310  CZ  TYR A 486      11.935  74.027  74.476  1.00  0.00           C  
ATOM   1311  OH  TYR A 486      12.943  74.881  74.094  1.00  0.00           O  
ATOM   1312  N   GLU A 489       8.346  69.281  73.348  1.00  0.00           N  
ATOM   1313  CA  GLU A 489       8.796  68.500  72.200  1.00  0.00           C  
ATOM   1314  C   GLU A 489       7.818  68.615  71.036  1.00  0.00           C  
ATOM   1315  O   GLU A 489       8.223  68.827  69.885  1.00  0.00           O  
ATOM   1316  CB  GLU A 489       8.954  67.036  72.589  1.00  0.00           C  
ATOM   1317  CG  GLU A 489      10.208  66.715  73.394  1.00  0.00           C  
ATOM   1318  CD  GLU A 489      10.251  65.255  73.840  1.00  0.00           C  
ATOM   1319  OE1 GLU A 489      11.353  64.721  74.110  1.00  0.00           O  
ATOM   1320  OE2 GLU A 489       9.171  64.639  73.935  1.00  0.00           O  
ATOM   1321  N   ALA A 490       6.527  68.491  71.331  1.00  0.00           N  
ATOM   1322  CA  ALA A 490       5.506  68.572  70.291  1.00  0.00           C  
ATOM   1323  C   ALA A 490       5.572  69.919  69.569  1.00  0.00           C  
ATOM   1324  O   ALA A 490       5.444  69.993  68.345  1.00  0.00           O  
ATOM   1325  CB  ALA A 490       4.128  68.360  70.901  1.00  0.00           C  
ATOM   1326  N   ALA A 494       5.766  70.986  70.336  1.00  0.00           N  
ATOM   1327  CA  ALA A 494       5.862  72.318  69.761  1.00  0.00           C  
ATOM   1328  C   ALA A 494       7.060  72.369  68.815  1.00  0.00           C  
ATOM   1329  O   ALA A 494       6.966  72.901  67.707  1.00  0.00           O  
ATOM   1330  CB  ALA A 494       6.029  73.355  70.871  1.00  0.00           C  
ATOM   1331  N   GLN A 495       8.178  71.804  69.259  1.00  0.00           N  
ATOM   1332  CA  GLN A 495       9.400  71.786  68.463  1.00  0.00           C  
ATOM   1333  C   GLN A 495       9.138  71.099  67.119  1.00  0.00           C  
ATOM   1334  O   GLN A 495       9.584  71.575  66.067  1.00  0.00           O  
ATOM   1335  CB  GLN A 495      10.505  71.049  69.222  1.00  0.00           C  
ATOM   1336  CG  GLN A 495      11.878  71.197  68.610  1.00  0.00           C  
ATOM   1337  CD  GLN A 495      12.948  70.518  69.441  1.00  0.00           C  
ATOM   1338  OE1 GLN A 495      12.866  70.488  70.663  1.00  0.00           O  
ATOM   1339  NE2 GLN A 495      13.963  69.978  68.780  1.00  0.00           N  
ATOM   1340  N   ILE A 496       8.419  69.980  67.164  1.00  0.00           N  
ATOM   1341  CA  ILE A 496       8.071  69.243  65.954  1.00  0.00           C  
ATOM   1342  C   ILE A 496       7.231  70.132  65.047  1.00  0.00           C  
ATOM   1343  O   ILE A 496       7.480  70.204  63.853  1.00  0.00           O  
ATOM   1344  CB  ILE A 496       7.273  67.963  66.291  1.00  0.00           C  
ATOM   1345  CG1 ILE A 496       8.196  66.934  66.940  1.00  0.00           C  
ATOM   1346  CG2 ILE A 496       6.646  67.388  65.047  1.00  0.00           C  
ATOM   1347  CD1 ILE A 496       9.351  66.498  66.056  1.00  0.00           C  
ATOM   1348  N   ARG A 498       6.244  70.824  65.610  1.00  0.00           N  
ATOM   1349  CA  ARG A 498       5.403  71.698  64.789  1.00  0.00           C  
ATOM   1350  C   ARG A 498       6.249  72.788  64.134  1.00  0.00           C  
ATOM   1351  O   ARG A 498       5.945  73.252  63.039  1.00  0.00           O  
ATOM   1352  CB  ARG A 498       4.287  72.335  65.622  1.00  0.00           C  
ATOM   1353  CG  ARG A 498       3.372  71.324  66.300  1.00  0.00           C  
ATOM   1354  CD  ARG A 498       2.069  71.967  66.768  1.00  0.00           C  
ATOM   1355  NE  ARG A 498       1.233  71.041  67.530  1.00  0.00           N  
ATOM   1356  CZ  ARG A 498       1.380  70.785  68.829  1.00  0.00           C  
ATOM   1357  NH1 ARG A 498       2.331  71.386  69.528  1.00  0.00           N  
ATOM   1358  NH2 ARG A 498       0.571  69.923  69.436  1.00  0.00           N  
ATOM   1359  N   ILE A 499       7.320  73.199  64.803  1.00  0.00           N  
ATOM   1360  CA  ILE A 499       8.189  74.219  64.226  1.00  0.00           C  
ATOM   1361  C   ILE A 499       8.903  73.605  63.021  1.00  0.00           C  
ATOM   1362  O   ILE A 499       9.007  74.226  61.965  1.00  0.00           O  
ATOM   1363  CB  ILE A 499       9.218  74.731  65.265  1.00  0.00           C  
ATOM   1364  CG1 ILE A 499       8.529  75.711  66.225  1.00  0.00           C  
ATOM   1365  CG2 ILE A 499      10.401  75.348  64.567  1.00  0.00           C  
ATOM   1366  CD1 ILE A 499       9.461  76.442  67.181  1.00  0.00           C  
ATOM   1367  N   PHE A 500       9.379  72.375  63.188  1.00  0.00           N  
ATOM   1368  CA  PHE A 500      10.063  71.658  62.116  1.00  0.00           C  
ATOM   1369  C   PHE A 500       9.101  71.494  60.937  1.00  0.00           C  
ATOM   1370  O   PHE A 500       9.473  71.662  59.778  1.00  0.00           O  
ATOM   1371  CB  PHE A 500      10.503  70.294  62.626  1.00  0.00           C  
ATOM   1372  CG  PHE A 500      11.144  69.430  61.589  1.00  0.00           C  
ATOM   1373  CD1 PHE A 500      12.524  69.271  61.562  1.00  0.00           C  
ATOM   1374  CD2 PHE A 500      10.366  68.736  60.665  1.00  0.00           C  
ATOM   1375  CE1 PHE A 500      13.129  68.432  60.637  1.00  0.00           C  
ATOM   1376  CE2 PHE A 500      10.957  67.889  59.729  1.00  0.00           C  
ATOM   1377  CZ  PHE A 500      12.347  67.734  59.714  1.00  0.00           C  
ATOM   1378  N   GLY A 501       7.854  71.171  61.245  1.00  0.00           N  
ATOM   1379  CA  GLY A 501       6.862  70.997  60.198  1.00  0.00           C  
ATOM   1380  C   GLY A 501       6.594  72.259  59.393  1.00  0.00           C  
ATOM   1381  O   GLY A 501       6.562  72.222  58.157  1.00  0.00           O  
ATOM   1382  N   GLU A 502       6.403  73.382  60.079  1.00  0.00           N  
ATOM   1383  CA  GLU A 502       6.138  74.637  59.388  1.00  0.00           C  
ATOM   1384  C   GLU A 502       7.290  75.058  58.489  1.00  0.00           C  
ATOM   1385  O   GLU A 502       7.068  75.527  57.370  1.00  0.00           O  
ATOM   1386  CB  GLU A 502       5.804  75.734  60.399  1.00  0.00           C  
ATOM   1387  CG  GLU A 502       4.428  75.516  61.015  1.00  0.00           C  
ATOM   1388  CD  GLU A 502       4.152  76.392  62.213  1.00  0.00           C  
ATOM   1389  OE1 GLU A 502       3.059  76.248  62.802  1.00  0.00           O  
ATOM   1390  OE2 GLU A 502       5.018  77.217  62.567  1.00  0.00           O  
ATOM   1391  N   MET A 503       8.516  74.887  58.967  1.00  0.00           N  
ATOM   1392  CA  MET A 503       9.677  75.242  58.165  1.00  0.00           C  
ATOM   1393  C   MET A 503       9.750  74.319  56.948  1.00  0.00           C  
ATOM   1394  O   MET A 503      10.072  74.753  55.841  1.00  0.00           O  
ATOM   1395  CB  MET A 503      10.955  75.113  58.995  1.00  0.00           C  
ATOM   1396  CG  MET A 503      11.059  76.098  60.161  1.00  0.00           C  
ATOM   1397  SD  MET A 503      12.615  75.917  61.084  1.00  0.00           S  
ATOM   1398  CE  MET A 503      13.819  76.444  59.826  1.00  0.00           C  
ATOM   1399  N   ALA A 504       9.446  73.040  57.159  1.00  0.00           N  
ATOM   1400  CA  ALA A 504       9.481  72.070  56.074  1.00  0.00           C  
ATOM   1401  C   ALA A 504       8.454  72.436  55.008  1.00  0.00           C  
ATOM   1402  O   ALA A 504       8.676  72.231  53.821  1.00  0.00           O  
ATOM   1403  CB  ALA A 504       9.197  70.678  56.611  1.00  0.00           C  
ATOM   1404  N   ASP A 505       7.325  72.980  55.446  1.00  0.00           N  
ATOM   1405  CA  ASP A 505       6.269  73.370  54.529  1.00  0.00           C  
ATOM   1406  C   ASP A 505       6.691  74.548  53.658  1.00  0.00           C  
ATOM   1407  O   ASP A 505       6.456  74.552  52.448  1.00  0.00           O  
ATOM   1408  CB  ASP A 505       5.009  73.729  55.308  1.00  0.00           C  
ATOM   1409  CG  ASP A 505       3.866  74.120  54.406  1.00  0.00           C  
ATOM   1410  OD1 ASP A 505       4.027  75.080  53.617  1.00  0.00           O  
ATOM   1411  OD2 ASP A 505       2.804  73.465  54.488  1.00  0.00           O  
ATOM   1412  N   LYS A 506       7.309  75.554  54.266  1.00  0.00           N  
ATOM   1413  CA  LYS A 506       7.757  76.714  53.505  1.00  0.00           C  
ATOM   1414  C   LYS A 506       8.992  76.354  52.683  1.00  0.00           C  
ATOM   1415  O   LYS A 506       9.670  77.237  52.136  1.00  0.00           O  
ATOM   1416  CB  LYS A 506       8.086  77.878  54.442  1.00  0.00           C  
ATOM   1417  CG  LYS A 506       6.906  78.424  55.214  1.00  0.00           C  
ATOM   1418  CD  LYS A 506       7.384  79.450  56.232  1.00  0.00           C  
ATOM   1419  CE  LYS A 506       6.258  79.900  57.146  1.00  0.00           C  
ATOM   1420  NZ  LYS A 506       5.257  80.703  56.404  1.00  0.00           N  
ATOM   1421  N   GLY A 507       9.281  75.057  52.604  1.00  0.00           N  
ATOM   1422  CA  GLY A 507      10.430  74.597  51.843  1.00  0.00           C  
ATOM   1423  C   GLY A 507      11.766  75.070  52.394  1.00  0.00           C  
ATOM   1424  O   GLY A 507      12.640  75.491  51.634  1.00  0.00           O  
ATOM   1425  N   LEU A 508      11.939  74.991  53.711  1.00  0.00           N  
ATOM   1426  CA  LEU A 508      13.184  75.424  54.342  1.00  0.00           C  
ATOM   1427  C   LEU A 508      13.993  74.250  54.892  1.00  0.00           C  
ATOM   1428  O   LEU A 508      15.081  74.433  55.444  1.00  0.00           O  
ATOM   1429  CB  LEU A 508      12.878  76.409  55.473  1.00  0.00           C  
ATOM   1430  CG  LEU A 508      12.167  77.703  55.070  1.00  0.00           C  
ATOM   1431  CD1 LEU A 508      11.852  78.516  56.312  1.00  0.00           C  
ATOM   1432  CD2 LEU A 508      13.043  78.502  54.123  1.00  0.00           C  
ATOM   1433  N   ILE A 509      13.454  73.045  54.743  1.00  0.00           N  
ATOM   1434  CA  ILE A 509      14.118  71.848  55.230  1.00  0.00           C  
ATOM   1435  C   ILE A 509      14.402  70.929  54.062  1.00  0.00           C  
ATOM   1436  O   ILE A 509      13.534  70.688  53.227  1.00  0.00           O  
ATOM   1437  CB  ILE A 509      13.236  71.119  56.257  1.00  0.00           C  
ATOM   1438  CG1 ILE A 509      13.047  72.015  57.483  1.00  0.00           C  
ATOM   1439  CG2 ILE A 509      13.852  69.789  56.635  1.00  0.00           C  
ATOM   1440  CD1 ILE A 509      12.032  71.489  58.459  1.00  0.00           C  
ATOM   1441  N   TYR A 510      15.625  70.422  53.995  1.00  0.00           N  
ATOM   1442  CA  TYR A 510      15.987  69.534  52.910  1.00  0.00           C  
ATOM   1443  C   TYR A 510      17.082  68.564  53.316  1.00  0.00           C  
ATOM   1444  O   TYR A 510      17.835  68.816  54.257  1.00  0.00           O  
ATOM   1445  CB  TYR A 510      16.415  70.356  51.695  1.00  0.00           C  
ATOM   1446  CG  TYR A 510      17.733  71.050  51.856  1.00  0.00           C  
ATOM   1447  CD1 TYR A 510      18.917  70.428  51.468  1.00  0.00           C  
ATOM   1448  CD2 TYR A 510      17.808  72.321  52.421  1.00  0.00           C  
ATOM   1449  CE1 TYR A 510      20.143  71.054  51.641  1.00  0.00           C  
ATOM   1450  CE2 TYR A 510      19.031  72.957  52.600  1.00  0.00           C  
ATOM   1451  CZ  TYR A 510      20.194  72.314  52.206  1.00  0.00           C  
ATOM   1452  OH  TYR A 510      21.415  72.930  52.375  1.00  0.00           O  
ATOM   1453  N   LYS A 511      17.154  67.446  52.604  1.00  0.00           N  
ATOM   1454  CA  LYS A 511      18.150  66.428  52.887  1.00  0.00           C  
ATOM   1455  C   LYS A 511      19.304  66.557  51.906  1.00  0.00           C  
ATOM   1456  O   LYS A 511      19.101  66.859  50.729  1.00  0.00           O  
ATOM   1457  CB  LYS A 511      17.529  65.035  52.775  1.00  0.00           C  
ATOM   1458  CG  LYS A 511      18.435  63.898  53.236  1.00  0.00           C  
ATOM   1459  CD  LYS A 511      17.702  62.561  53.173  1.00  0.00           C  
ATOM   1460  CE  LYS A 511      18.569  61.419  53.694  1.00  0.00           C  
ATOM   1461  NZ  LYS A 511      17.824  60.125  53.785  1.00  0.00           N  
ATOM   1462  N   GLY A 512      20.516  66.335  52.406  1.00  0.00           N  
ATOM   1463  CA  GLY A 512      21.696  66.429  51.571  1.00  0.00           C  
ATOM   1464  C   GLY A 512      22.774  65.507  52.100  1.00  0.00           C  
ATOM   1465  O   GLY A 512      22.510  64.363  52.473  1.00  0.00           O  
ATOM   1466  N   LYS A 513      23.999  66.006  52.129  1.00  0.00           N  
ATOM   1467  CA  LYS A 513      25.120  65.224  52.615  1.00  0.00           C  
ATOM   1468  C   LYS A 513      26.205  66.164  53.108  1.00  0.00           C  
ATOM   1469  O   LYS A 513      26.274  67.319  52.691  1.00  0.00           O  
ATOM   1470  CB  LYS A 513      25.674  64.336  51.501  1.00  0.00           C  
ATOM   1471  CG  LYS A 513      24.731  63.238  51.058  1.00  0.00           C  
ATOM   1472  CD  LYS A 513      25.356  62.375  49.972  1.00  0.00           C  
ATOM   1473  CE  LYS A 513      24.455  61.203  49.622  1.00  0.00           C  
ATOM   1474  NZ  LYS A 513      25.019  60.389  48.508  1.00  0.00           N  
ATOM   1475  N   LYS A 514      27.048  65.664  54.003  1.00  0.00           N  
ATOM   1476  CA  LYS A 514      28.135  66.460  54.544  1.00  0.00           C  
ATOM   1477  C   LYS A 514      29.251  65.546  55.041  1.00  0.00           C  
ATOM   1478  O   LYS A 514      29.006  64.409  55.442  1.00  0.00           O  
ATOM   1479  CB  LYS A 514      27.624  67.325  55.698  1.00  0.00           C  
ATOM   1480  CG  LYS A 514      28.596  68.397  56.133  1.00  0.00           C  
ATOM   1481  CD  LYS A 514      28.278  68.917  57.516  1.00  0.00           C  
ATOM   1482  CE  LYS A 514      29.311  69.946  57.930  1.00  0.00           C  
ATOM   1483  NZ  LYS A 514      29.295  70.200  59.393  1.00  0.00           N  
ATOM   1484  N   PRO A 515      30.501  66.016  54.981  1.00  0.00           N  
ATOM   1485  CA  PRO A 515      31.603  65.179  55.457  1.00  0.00           C  
ATOM   1486  C   PRO A 515      31.621  65.196  56.981  1.00  0.00           C  
ATOM   1487  O   PRO A 515      31.341  66.225  57.599  1.00  0.00           O  
ATOM   1488  CB  PRO A 515      32.834  65.854  54.861  1.00  0.00           C  
ATOM   1489  CG  PRO A 515      32.299  66.488  53.610  1.00  0.00           C  
ATOM   1490  CD  PRO A 515      31.006  67.084  54.105  1.00  0.00           C  
ATOM   1491  N   VAL A 516      31.949  64.057  57.581  1.00  0.00           N  
ATOM   1492  CA  VAL A 516      31.993  63.944  59.033  1.00  0.00           C  
ATOM   1493  C   VAL A 516      33.080  62.967  59.439  1.00  0.00           C  
ATOM   1494  O   VAL A 516      33.406  62.053  58.678  1.00  0.00           O  
ATOM   1495  CB  VAL A 516      30.655  63.394  59.603  1.00  0.00           C  
ATOM   1496  CG1 VAL A 516      29.486  64.213  59.095  1.00  0.00           C  
ATOM   1497  CG2 VAL A 516      30.483  61.930  59.208  1.00  0.00           C  
ATOM   1498  N   TYR A 517      33.636  63.155  60.634  1.00  0.00           N  
ATOM   1499  CA  TYR A 517      34.657  62.239  61.135  1.00  0.00           C  
ATOM   1500  C   TYR A 517      34.049  60.835  61.107  1.00  0.00           C  
ATOM   1501  O   TYR A 517      32.963  60.622  61.639  1.00  0.00           O  
ATOM   1502  CB  TYR A 517      35.011  62.557  62.589  1.00  0.00           C  
ATOM   1503  CG  TYR A 517      35.812  63.817  62.832  1.00  0.00           C  
ATOM   1504  CD1 TYR A 517      35.469  64.677  63.862  1.00  0.00           C  
ATOM   1505  CD2 TYR A 517      36.957  64.099  62.100  1.00  0.00           C  
ATOM   1506  CE1 TYR A 517      36.248  65.780  64.168  1.00  0.00           C  
ATOM   1507  CE2 TYR A 517      37.741  65.199  62.396  1.00  0.00           C  
ATOM   1508  CZ  TYR A 517      37.382  66.033  63.438  1.00  0.00           C  
ATOM   1509  OH  TYR A 517      38.181  67.096  63.790  1.00  0.00           O  
ATOM   1510  N   TRP A 518      34.731  59.881  60.490  1.00  0.00           N  
ATOM   1511  CA  TRP A 518      34.209  58.525  60.462  1.00  0.00           C  
ATOM   1512  C   TRP A 518      35.268  57.520  60.888  1.00  0.00           C  
ATOM   1513  O   TRP A 518      36.394  57.547  60.397  1.00  0.00           O  
ATOM   1514  CB  TRP A 518      33.667  58.165  59.069  1.00  0.00           C  
ATOM   1515  CG  TRP A 518      32.850  56.900  59.096  1.00  0.00           C  
ATOM   1516  CD1 TRP A 518      33.321  55.615  59.071  1.00  0.00           C  
ATOM   1517  CD2 TRP A 518      31.429  56.801  59.265  1.00  0.00           C  
ATOM   1518  NE1 TRP A 518      32.281  54.721  59.218  1.00  0.00           N  
ATOM   1519  CE2 TRP A 518      31.110  55.420  59.339  1.00  0.00           C  
ATOM   1520  CE3 TRP A 518      30.392  57.742  59.361  1.00  0.00           C  
ATOM   1521  CZ2 TRP A 518      29.793  54.959  59.507  1.00  0.00           C  
ATOM   1522  CZ3 TRP A 518      29.079  57.280  59.529  1.00  0.00           C  
ATOM   1523  CH2 TRP A 518      28.797  55.900  59.599  1.00  0.00           C  
ATOM   1524  N   SER A 519      34.897  56.633  61.805  1.00  0.00           N  
ATOM   1525  CA  SER A 519      35.813  55.615  62.306  1.00  0.00           C  
ATOM   1526  C   SER A 519      35.517  54.238  61.735  1.00  0.00           C  
ATOM   1527  O   SER A 519      34.567  53.569  62.150  1.00  0.00           O  
ATOM   1528  CB  SER A 519      35.745  55.534  63.829  1.00  0.00           C  
ATOM   1529  OG  SER A 519      36.378  54.347  64.291  1.00  0.00           O  
ATOM   1530  N   PRO A 520      36.330  53.791  60.771  1.00  0.00           N  
ATOM   1531  CA  PRO A 520      36.104  52.470  60.179  1.00  0.00           C  
ATOM   1532  C   PRO A 520      36.162  51.369  61.238  1.00  0.00           C  
ATOM   1533  O   PRO A 520      35.587  50.299  61.053  1.00  0.00           O  
ATOM   1534  CB  PRO A 520      37.231  52.356  59.152  1.00  0.00           C  
ATOM   1535  CG  PRO A 520      37.456  53.788  58.741  1.00  0.00           C  
ATOM   1536  CD  PRO A 520      37.406  54.510  60.069  1.00  0.00           C  
ATOM   1537  N   SER A 521      36.861  51.633  62.341  1.00  0.00           N  
ATOM   1538  CA  SER A 521      36.980  50.664  63.431  1.00  0.00           C  
ATOM   1539  C   SER A 521      35.659  50.489  64.163  1.00  0.00           C  
ATOM   1540  O   SER A 521      35.225  49.363  64.409  1.00  0.00           O  
ATOM   1541  CB  SER A 521      38.051  51.099  64.432  1.00  0.00           C  
ATOM   1542  OG  SER A 521      39.348  50.822  63.932  1.00  0.00           O  
ATOM   1543  N   SER A 522      35.031  51.603  64.527  1.00  0.00           N  
ATOM   1544  CA  SER A 522      33.748  51.553  65.218  1.00  0.00           C  
ATOM   1545  C   SER A 522      32.599  51.452  64.221  1.00  0.00           C  
ATOM   1546  O   SER A 522      31.451  51.252  64.618  1.00  0.00           O  
ATOM   1547  CB  SER A 522      33.545  52.804  66.074  1.00  0.00           C  
ATOM   1548  OG  SER A 522      34.447  52.839  67.161  1.00  0.00           O  
ATOM   1549  N   GLU A 523      32.908  51.587  62.933  1.00  0.00           N  
ATOM   1550  CA  GLU A 523      31.882  51.535  61.892  1.00  0.00           C  
ATOM   1551  C   GLU A 523      30.790  52.534  62.231  1.00  0.00           C  
ATOM   1552  O   GLU A 523      29.600  52.258  62.075  1.00  0.00           O  
ATOM   1553  CB  GLU A 523      31.280  50.131  61.784  1.00  0.00           C  
ATOM   1554  CG  GLU A 523      32.095  49.175  60.925  1.00  0.00           C  
ATOM   1555  CD  GLU A 523      31.431  47.823  60.773  1.00  0.00           C  
ATOM   1556  OE1 GLU A 523      31.348  47.089  61.781  1.00  0.00           O  
ATOM   1557  OE2 GLU A 523      30.987  47.498  59.648  1.00  0.00           O  
ATOM   1558  N   SER A 524      31.214  53.705  62.690  1.00  0.00           N  
ATOM   1559  CA  SER A 524      30.295  54.757  63.085  1.00  0.00           C  
ATOM   1560  C   SER A 524      30.944  56.122  62.943  1.00  0.00           C  
ATOM   1561  O   SER A 524      32.168  56.222  62.858  1.00  0.00           O  
ATOM   1562  CB  SER A 524      29.889  54.554  64.542  1.00  0.00           C  
ATOM   1563  OG  SER A 524      29.324  55.737  65.069  1.00  0.00           O  
ATOM   1564  N   SER A 525      30.126  57.170  62.920  1.00  0.00           N  
ATOM   1565  CA  SER A 525      30.653  58.528  62.829  1.00  0.00           C  
ATOM   1566  C   SER A 525      31.007  58.958  64.254  1.00  0.00           C  
ATOM   1567  O   SER A 525      30.581  58.324  65.225  1.00  0.00           O  
ATOM   1568  CB  SER A 525      29.608  59.486  62.245  1.00  0.00           C  
ATOM   1569  OG  SER A 525      28.566  59.728  63.172  1.00  0.00           O  
ATOM   1570  N   LEU A 526      31.781  60.030  64.381  1.00  0.00           N  
ATOM   1571  CA  LEU A 526      32.176  60.515  65.699  1.00  0.00           C  
ATOM   1572  C   LEU A 526      32.147  62.031  65.784  1.00  0.00           C  
ATOM   1573  O   LEU A 526      32.354  62.719  64.787  1.00  0.00           O  
ATOM   1574  CB  LEU A 526      33.587  60.052  66.031  1.00  0.00           C  
ATOM   1575  CG  LEU A 526      33.897  58.570  65.876  1.00  0.00           C  
ATOM   1576  CD1 LEU A 526      35.398  58.365  66.089  1.00  0.00           C  
ATOM   1577  CD2 LEU A 526      33.069  57.759  66.866  1.00  0.00           C  
ATOM   1578  N   ALA A 527      31.889  62.542  66.984  1.00  0.00           N  
ATOM   1579  CA  ALA A 527      31.871  63.980  67.222  1.00  0.00           C  
ATOM   1580  C   ALA A 527      33.270  64.333  67.736  1.00  0.00           C  
ATOM   1581  O   ALA A 527      33.997  63.457  68.196  1.00  0.00           O  
ATOM   1582  CB  ALA A 527      30.802  64.333  68.265  1.00  0.00           C  
ATOM   1583  N   GLU A 528      33.652  65.604  67.668  1.00  0.00           N  
ATOM   1584  CA  GLU A 528      34.984  66.007  68.116  1.00  0.00           C  
ATOM   1585  C   GLU A 528      35.313  65.492  69.514  1.00  0.00           C  
ATOM   1586  O   GLU A 528      36.483  65.283  69.850  1.00  0.00           O  
ATOM   1587  CB  GLU A 528      35.125  67.532  68.086  1.00  0.00           C  
ATOM   1588  CG  GLU A 528      36.567  68.034  68.262  1.00  0.00           C  
ATOM   1589  CD  GLU A 528      37.469  67.725  67.064  1.00  0.00           C  
ATOM   1590  OE1 GLU A 528      38.432  66.941  67.220  1.00  0.00           O  
ATOM   1591  OE2 GLU A 528      37.220  68.275  65.966  1.00  0.00           O  
ATOM   1592  N   ALA A 529      34.275  65.276  70.317  1.00  0.00           N  
ATOM   1593  CA  ALA A 529      34.432  64.794  71.688  1.00  0.00           C  
ATOM   1594  C   ALA A 529      34.921  63.357  71.783  1.00  0.00           C  
ATOM   1595  O   ALA A 529      35.382  62.923  72.839  1.00  0.00           O  
ATOM   1596  CB  ALA A 529      33.114  64.934  72.440  1.00  0.00           C  
ATOM   1597  N   GLU A 530      34.816  62.613  70.691  1.00  0.00           N  
ATOM   1598  CA  GLU A 530      35.261  61.223  70.699  1.00  0.00           C  
ATOM   1599  C   GLU A 530      36.582  61.110  69.948  1.00  0.00           C  
ATOM   1600  O   GLU A 530      37.103  60.014  69.734  1.00  0.00           O  
ATOM   1601  CB  GLU A 530      34.201  60.329  70.053  1.00  0.00           C  
ATOM   1602  CG  GLU A 530      32.796  60.616  70.563  1.00  0.00           C  
ATOM   1603  CD  GLU A 530      31.719  59.821  69.839  1.00  0.00           C  
ATOM   1604  OE1 GLU A 530      31.465  58.664  70.236  1.00  0.00           O  
ATOM   1605  OE2 GLU A 530      31.134  60.353  68.870  1.00  0.00           O  
ATOM   1606  N   ILE A 531      37.120  62.263  69.559  1.00  0.00           N  
ATOM   1607  CA  ILE A 531      38.372  62.322  68.816  1.00  0.00           C  
ATOM   1608  C   ILE A 531      39.556  62.752  69.680  1.00  0.00           C  
ATOM   1609  O   ILE A 531      39.445  63.673  70.498  1.00  0.00           O  
ATOM   1610  CB  ILE A 531      38.276  63.326  67.643  1.00  0.00           C  
ATOM   1611  CG1 ILE A 531      37.116  62.953  66.713  1.00  0.00           C  
ATOM   1612  CG2 ILE A 531      39.583  63.358  66.877  1.00  0.00           C  
ATOM   1613  CD1 ILE A 531      37.254  61.587  66.042  1.00  0.00           C  
ATOM   1614  N   GLU A 532      40.680  62.061  69.507  1.00  0.00           N  
ATOM   1615  CA  GLU A 532      41.907  62.421  70.199  1.00  0.00           C  
ATOM   1616  C   GLU A 532      43.028  62.221  69.201  1.00  0.00           C  
ATOM   1617  O   GLU A 532      42.981  61.298  68.386  1.00  0.00           O  
ATOM   1618  CB  GLU A 532      42.137  61.595  71.470  1.00  0.00           C  
ATOM   1619  CG  GLU A 532      42.397  60.124  71.302  1.00  0.00           C  
ATOM   1620  CD  GLU A 532      42.839  59.504  72.619  1.00  0.00           C  
ATOM   1621  OE1 GLU A 532      42.289  59.896  73.674  1.00  0.00           O  
ATOM   1622  OE2 GLU A 532      43.726  58.629  72.609  1.00  0.00           O  
ATOM   1623  N   TYR A 571      44.023  63.101  69.252  1.00  0.00           N  
ATOM   1624  CA  TYR A 571      45.129  63.053  68.307  1.00  0.00           C  
ATOM   1625  C   TYR A 571      46.364  62.243  68.702  1.00  0.00           C  
ATOM   1626  O   TYR A 571      46.786  62.235  69.857  1.00  0.00           O  
ATOM   1627  CB  TYR A 571      45.536  64.486  67.943  1.00  0.00           C  
ATOM   1628  CG  TYR A 571      44.416  65.272  67.292  1.00  0.00           C  
ATOM   1629  CD1 TYR A 571      43.405  65.857  68.056  1.00  0.00           C  
ATOM   1630  CD2 TYR A 571      44.327  65.365  65.897  1.00  0.00           C  
ATOM   1631  CE1 TYR A 571      42.324  66.514  67.446  1.00  0.00           C  
ATOM   1632  CE2 TYR A 571      43.257  66.010  65.280  1.00  0.00           C  
ATOM   1633  CZ  TYR A 571      42.258  66.582  66.057  1.00  0.00           C  
ATOM   1634  OH  TYR A 571      41.196  67.207  65.438  1.00  0.00           O  
ATOM   1635  N   HIS A 572      46.929  61.567  67.705  1.00  0.00           N  
ATOM   1636  CA  HIS A 572      48.129  60.742  67.844  1.00  0.00           C  
ATOM   1637  C   HIS A 572      48.895  60.862  66.528  1.00  0.00           C  
ATOM   1638  O   HIS A 572      48.293  60.999  65.461  1.00  0.00           O  
ATOM   1639  CB  HIS A 572      47.758  59.274  68.050  1.00  0.00           C  
ATOM   1640  CG  HIS A 572      47.062  58.996  69.344  1.00  0.00           C  
ATOM   1641  ND1 HIS A 572      47.738  58.839  70.533  1.00  0.00           N  
ATOM   1642  CD2 HIS A 572      45.747  58.860  69.637  1.00  0.00           C  
ATOM   1643  CE1 HIS A 572      46.869  58.620  71.505  1.00  0.00           C  
ATOM   1644  NE2 HIS A 572      45.654  58.628  70.987  1.00  0.00           N  
ATOM   1645  N   ASP A 573      50.218  60.808  66.598  1.00  0.00           N  
ATOM   1646  CA  ASP A 573      51.037  60.899  65.400  1.00  0.00           C  
ATOM   1647  C   ASP A 573      50.798  59.686  64.504  1.00  0.00           C  
ATOM   1648  O   ASP A 573      50.552  58.579  64.990  1.00  0.00           O  
ATOM   1649  CB  ASP A 573      52.511  60.991  65.792  1.00  0.00           C  
ATOM   1650  CG  ASP A 573      52.926  62.402  66.184  1.00  0.00           C  
ATOM   1651  OD1 ASP A 573      52.078  63.153  66.715  1.00  0.00           O  
ATOM   1652  OD2 ASP A 573      54.107  62.759  65.966  1.00  0.00           O  
ATOM   1653  N   LYS A 574      50.860  59.898  63.195  1.00  0.00           N  
ATOM   1654  CA  LYS A 574      50.647  58.815  62.238  1.00  0.00           C  
ATOM   1655  C   LYS A 574      51.602  58.915  61.049  1.00  0.00           C  
ATOM   1656  O   LYS A 574      52.068  60.001  60.702  1.00  0.00           O  
ATOM   1657  CB  LYS A 574      49.200  58.838  61.727  1.00  0.00           C  
ATOM   1658  CG  LYS A 574      48.911  57.833  60.617  1.00  0.00           C  
ATOM   1659  CD  LYS A 574      47.724  58.272  59.758  1.00  0.00           C  
ATOM   1660  CE  LYS A 574      47.628  57.435  58.487  1.00  0.00           C  
ATOM   1661  NZ  LYS A 574      46.554  57.905  57.568  1.00  0.00           N  
ATOM   1662  N   ARG A 575      51.887  57.772  60.433  1.00  0.00           N  
ATOM   1663  CA  ARG A 575      52.770  57.711  59.272  1.00  0.00           C  
ATOM   1664  C   ARG A 575      51.954  57.936  58.007  1.00  0.00           C  
ATOM   1665  O   ARG A 575      51.171  57.078  57.604  1.00  0.00           O  
ATOM   1666  CB  ARG A 575      53.455  56.346  59.191  1.00  0.00           C  
ATOM   1667  CG  ARG A 575      54.321  56.021  60.388  1.00  0.00           C  
ATOM   1668  CD  ARG A 575      55.124  54.748  60.167  1.00  0.00           C  
ATOM   1669  NE  ARG A 575      56.036  54.491  61.280  1.00  0.00           N  
ATOM   1670  CZ  ARG A 575      56.964  53.537  61.286  1.00  0.00           C  
ATOM   1671  NH1 ARG A 575      57.109  52.741  60.232  1.00  0.00           N  
ATOM   1672  NH2 ARG A 575      57.747  53.380  62.348  1.00  0.00           N  
ATOM   1673  N   SER A 576      52.140  59.093  57.386  1.00  0.00           N  
ATOM   1674  CA  SER A 576      51.414  59.428  56.171  1.00  0.00           C  
ATOM   1675  C   SER A 576      52.376  59.703  55.024  1.00  0.00           C  
ATOM   1676  O   SER A 576      53.310  60.494  55.159  1.00  0.00           O  
ATOM   1677  CB  SER A 576      50.535  60.657  56.406  1.00  0.00           C  
ATOM   1678  OG  SER A 576      49.553  60.406  57.397  1.00  0.00           O  
ATOM   1679  N   ALA A 577      52.141  59.047  53.895  1.00  0.00           N  
ATOM   1680  CA  ALA A 577      52.987  59.227  52.726  1.00  0.00           C  
ATOM   1681  C   ALA A 577      52.492  60.418  51.910  1.00  0.00           C  
ATOM   1682  O   ALA A 577      51.529  60.300  51.159  1.00  0.00           O  
ATOM   1683  CB  ALA A 577      52.973  57.964  51.879  1.00  0.00           C  
ATOM   1684  N   SER A 578      53.150  61.563  52.065  1.00  0.00           N  
ATOM   1685  CA  SER A 578      52.768  62.771  51.342  1.00  0.00           C  
ATOM   1686  C   SER A 578      53.431  62.824  49.966  1.00  0.00           C  
ATOM   1687  O   SER A 578      54.631  62.582  49.837  1.00  0.00           O  
ATOM   1688  CB  SER A 578      53.151  64.017  52.151  1.00  0.00           C  
ATOM   1689  OG  SER A 578      54.555  64.147  52.280  1.00  0.00           O  
ATOM   1690  N   ILE A 579      52.653  63.143  48.937  1.00  0.00           N  
ATOM   1691  CA  ILE A 579      53.201  63.213  47.587  1.00  0.00           C  
ATOM   1692  C   ILE A 579      52.774  64.463  46.825  1.00  0.00           C  
ATOM   1693  O   ILE A 579      51.822  65.142  47.212  1.00  0.00           O  
ATOM   1694  CB  ILE A 579      52.809  61.965  46.764  1.00  0.00           C  
ATOM   1695  CG1 ILE A 579      51.286  61.807  46.735  1.00  0.00           C  
ATOM   1696  CG2 ILE A 579      53.462  60.730  47.359  1.00  0.00           C  
ATOM   1697  CD1 ILE A 579      50.810  60.576  45.979  1.00  0.00           C  
ATOM   1698  N   TYR A 580      53.495  64.758  45.742  1.00  0.00           N  
ATOM   1699  CA  TYR A 580      53.211  65.924  44.908  1.00  0.00           C  
ATOM   1700  C   TYR A 580      52.768  65.540  43.503  1.00  0.00           C  
ATOM   1701  O   TYR A 580      53.591  65.146  42.680  1.00  0.00           O  
ATOM   1702  CB  TYR A 580      54.445  66.822  44.796  1.00  0.00           C  
ATOM   1703  CG  TYR A 580      54.699  67.695  45.999  1.00  0.00           C  
ATOM   1704  CD1 TYR A 580      55.233  67.165  47.171  1.00  0.00           C  
ATOM   1705  CD2 TYR A 580      54.406  69.057  45.963  1.00  0.00           C  
ATOM   1706  CE1 TYR A 580      55.473  67.975  48.281  1.00  0.00           C  
ATOM   1707  CE2 TYR A 580      54.638  69.872  47.062  1.00  0.00           C  
ATOM   1708  CZ  TYR A 580      55.174  69.327  48.219  1.00  0.00           C  
ATOM   1709  OH  TYR A 580      55.411  70.133  49.308  1.00  0.00           O  
ATOM   1710  N   VAL A 581      51.470  65.661  43.232  1.00  0.00           N  
ATOM   1711  CA  VAL A 581      50.918  65.330  41.917  1.00  0.00           C  
ATOM   1712  C   VAL A 581      50.634  66.570  41.078  1.00  0.00           C  
ATOM   1713  O   VAL A 581      49.515  67.082  41.076  1.00  0.00           O  
ATOM   1714  CB  VAL A 581      49.593  64.530  42.028  1.00  0.00           C  
ATOM   1715  CG1 VAL A 581      49.879  63.043  42.168  1.00  0.00           C  
ATOM   1716  CG2 VAL A 581      48.782  65.031  43.217  1.00  0.00           C  
ATOM   1717  N   ALA A 582      51.647  67.054  40.368  1.00  0.00           N  
ATOM   1718  CA  ALA A 582      51.471  68.223  39.515  1.00  0.00           C  
ATOM   1719  C   ALA A 582      50.644  67.795  38.306  1.00  0.00           C  
ATOM   1720  O   ALA A 582      51.046  66.906  37.553  1.00  0.00           O  
ATOM   1721  CB  ALA A 582      52.828  68.761  39.066  1.00  0.00           C  
ATOM   1722  N   PHE A 583      49.482  68.415  38.133  1.00  0.00           N  
ATOM   1723  CA  PHE A 583      48.605  68.088  37.016  1.00  0.00           C  
ATOM   1724  C   PHE A 583      48.534  69.216  35.999  1.00  0.00           C  
ATOM   1725  O   PHE A 583      48.557  70.390  36.360  1.00  0.00           O  
ATOM   1726  CB  PHE A 583      47.202  67.754  37.528  1.00  0.00           C  
ATOM   1727  CG  PHE A 583      46.983  66.289  37.791  1.00  0.00           C  
ATOM   1728  CD1 PHE A 583      45.854  65.857  38.476  1.00  0.00           C  
ATOM   1729  CD2 PHE A 583      47.889  65.338  37.329  1.00  0.00           C  
ATOM   1730  CE1 PHE A 583      45.624  64.507  38.697  1.00  0.00           C  
ATOM   1731  CE2 PHE A 583      47.668  63.981  37.545  1.00  0.00           C  
ATOM   1732  CZ  PHE A 583      46.532  63.565  38.230  1.00  0.00           C  
ATOM   1733  N   ASN A 584      48.442  68.847  34.725  1.00  0.00           N  
ATOM   1734  CA  ASN A 584      48.380  69.818  33.637  1.00  0.00           C  
ATOM   1735  C   ASN A 584      47.123  70.685  33.607  1.00  0.00           C  
ATOM   1736  O   ASN A 584      46.230  70.555  34.448  1.00  0.00           O  
ATOM   1737  CB  ASN A 584      48.539  69.103  32.293  1.00  0.00           C  
ATOM   1738  CG  ASN A 584      47.818  67.772  32.255  1.00  0.00           C  
ATOM   1739  OD1 ASN A 584      48.212  66.822  32.932  1.00  0.00           O  
ATOM   1740  ND2 ASN A 584      46.751  67.698  31.469  1.00  0.00           N  
ATOM   1741  N   VAL A 585      47.082  71.581  32.625  1.00  0.00           N  
ATOM   1742  CA  VAL A 585      45.959  72.491  32.430  1.00  0.00           C  
ATOM   1743  C   VAL A 585      45.590  72.472  30.946  1.00  0.00           C  
ATOM   1744  O   VAL A 585      45.789  73.457  30.230  1.00  0.00           O  
ATOM   1745  CB  VAL A 585      46.331  73.939  32.853  1.00  0.00           C  
ATOM   1746  CG1 VAL A 585      45.135  74.870  32.672  1.00  0.00           C  
ATOM   1747  CG2 VAL A 585      46.791  73.951  34.304  1.00  0.00           C  
ATOM   1748  N   LYS A 586      45.064  71.335  30.494  1.00  0.00           N  
ATOM   1749  CA  LYS A 586      44.667  71.157  29.099  1.00  0.00           C  
ATOM   1750  C   LYS A 586      43.437  71.990  28.748  1.00  0.00           C  
ATOM   1751  O   LYS A 586      43.355  73.169  29.100  1.00  0.00           O  
ATOM   1752  CB  LYS A 586      44.385  69.677  28.817  1.00  0.00           C  
ATOM   1753  CG  LYS A 586      45.594  68.773  28.969  1.00  0.00           C  
ATOM   1754  CD  LYS A 586      45.258  67.342  28.591  1.00  0.00           C  
ATOM   1755  CE  LYS A 586      46.497  66.464  28.620  1.00  0.00           C  
ATOM   1756  NZ  LYS A 586      46.207  65.072  28.178  1.00  0.00           N  
ATOM   1757  N   ASP A 587      42.484  71.379  28.050  1.00  0.00           N  
ATOM   1758  CA  ASP A 587      41.270  72.083  27.664  1.00  0.00           C  
ATOM   1759  C   ASP A 587      41.666  73.342  26.901  1.00  0.00           C  
ATOM   1760  O   ASP A 587      42.635  73.339  26.141  1.00  0.00           O  
ATOM   1761  CB  ASP A 587      40.471  72.474  28.912  1.00  0.00           C  
ATOM   1762  CG  ASP A 587      40.254  71.305  29.862  1.00  0.00           C  
ATOM   1763  OD1 ASP A 587      39.642  70.300  29.440  1.00  0.00           O  
ATOM   1764  OD2 ASP A 587      40.694  71.394  31.031  1.00  0.00           O  
ATOM   1765  N   ASP A 588      40.913  74.417  27.112  1.00  0.00           N  
ATOM   1766  CA  ASP A 588      41.191  75.690  26.461  1.00  0.00           C  
ATOM   1767  C   ASP A 588      40.537  76.823  27.232  1.00  0.00           C  
ATOM   1768  O   ASP A 588      40.997  77.965  27.186  1.00  0.00           O  
ATOM   1769  CB  ASP A 588      40.680  75.690  25.021  1.00  0.00           C  
ATOM   1770  CG  ASP A 588      40.972  76.995  24.306  1.00  0.00           C  
ATOM   1771  OD1 ASP A 588      42.152  77.403  24.283  1.00  0.00           O  
ATOM   1772  OD2 ASP A 588      40.026  77.610  23.770  1.00  0.00           O  
ATOM   1773  N   LYS A 589      39.457  76.500  27.937  1.00  0.00           N  
ATOM   1774  CA  LYS A 589      38.740  77.487  28.734  1.00  0.00           C  
ATOM   1775  C   LYS A 589      39.671  77.958  29.848  1.00  0.00           C  
ATOM   1776  O   LYS A 589      39.548  79.076  30.351  1.00  0.00           O  
ATOM   1777  CB  LYS A 589      37.483  76.860  29.342  1.00  0.00           C  
ATOM   1778  CG  LYS A 589      36.563  76.191  28.333  1.00  0.00           C  
ATOM   1779  CD  LYS A 589      35.382  75.540  29.033  1.00  0.00           C  
ATOM   1780  CE  LYS A 589      34.445  74.873  28.043  1.00  0.00           C  
ATOM   1781  NZ  LYS A 589      33.306  74.207  28.732  1.00  0.00           N  
ATOM   1782  N   GLY A 590      40.603  77.085  30.220  1.00  0.00           N  
ATOM   1783  CA  GLY A 590      41.559  77.404  31.264  1.00  0.00           C  
ATOM   1784  C   GLY A 590      42.918  77.769  30.694  1.00  0.00           C  
ATOM   1785  O   GLY A 590      43.849  78.092  31.437  1.00  0.00           O  
ATOM   1786  N   VAL A 591      43.035  77.713  29.370  1.00  0.00           N  
ATOM   1787  CA  VAL A 591      44.284  78.049  28.700  1.00  0.00           C  
ATOM   1788  C   VAL A 591      44.336  79.561  28.491  1.00  0.00           C  
ATOM   1789  O   VAL A 591      45.017  80.055  27.593  1.00  0.00           O  
ATOM   1790  CB  VAL A 591      44.399  77.322  27.338  1.00  0.00           C  
ATOM   1791  CG1 VAL A 591      45.753  77.600  26.703  1.00  0.00           C  
ATOM   1792  CG2 VAL A 591      44.219  75.826  27.538  1.00  0.00           C  
ATOM   1793  N   VAL A 592      43.602  80.287  29.331  1.00  0.00           N  
ATOM   1794  CA  VAL A 592      43.561  81.746  29.266  1.00  0.00           C  
ATOM   1795  C   VAL A 592      44.967  82.283  29.528  1.00  0.00           C  
ATOM   1796  O   VAL A 592      45.298  83.410  29.152  1.00  0.00           O  
ATOM   1797  CB  VAL A 592      42.590  82.331  30.328  1.00  0.00           C  
ATOM   1798  CG1 VAL A 592      42.572  83.850  30.246  1.00  0.00           C  
ATOM   1799  CG2 VAL A 592      41.189  81.775  30.116  1.00  0.00           C  
ATOM   1800  N   ASP A 593      45.788  81.455  30.172  1.00  0.00           N  
ATOM   1801  CA  ASP A 593      47.166  81.809  30.495  1.00  0.00           C  
ATOM   1802  C   ASP A 593      48.097  80.604  30.342  1.00  0.00           C  
ATOM   1803  O   ASP A 593      48.484  79.976  31.327  1.00  0.00           O  
ATOM   1804  CB  ASP A 593      47.256  82.353  31.927  1.00  0.00           C  
ATOM   1805  CG  ASP A 593      46.575  83.705  32.088  1.00  0.00           C  
ATOM   1806  OD1 ASP A 593      46.903  84.637  31.320  1.00  0.00           O  
ATOM   1807  OD2 ASP A 593      45.718  83.840  32.987  1.00  0.00           O  
ATOM   1808  N   ALA A 594      48.444  80.289  29.096  1.00  0.00           N  
ATOM   1809  CA  ALA A 594      49.335  79.173  28.780  1.00  0.00           C  
ATOM   1810  C   ALA A 594      48.749  77.806  29.137  1.00  0.00           C  
ATOM   1811  O   ALA A 594      47.555  77.679  29.415  1.00  0.00           O  
ATOM   1812  CB  ALA A 594      50.679  79.367  29.486  1.00  0.00           C  
ATOM   1813  N   ASP A 595      49.606  76.786  29.107  1.00  0.00           N  
ATOM   1814  CA  ASP A 595      49.220  75.415  29.435  1.00  0.00           C  
ATOM   1815  C   ASP A 595      50.107  74.896  30.560  1.00  0.00           C  
ATOM   1816  O   ASP A 595      50.446  73.711  30.610  1.00  0.00           O  
ATOM   1817  CB  ASP A 595      49.365  74.508  28.216  1.00  0.00           C  
ATOM   1818  CG  ASP A 595      48.459  74.917  27.087  1.00  0.00           C  
ATOM   1819  OD1 ASP A 595      47.238  75.026  27.324  1.00  0.00           O  
ATOM   1820  OD2 ASP A 595      48.964  75.130  25.966  1.00  0.00           O  
ATOM   1821  N   ALA A 596      50.483  75.803  31.456  1.00  0.00           N  
ATOM   1822  CA  ALA A 596      51.326  75.464  32.594  1.00  0.00           C  
ATOM   1823  C   ALA A 596      50.524  74.656  33.607  1.00  0.00           C  
ATOM   1824  O   ALA A 596      49.520  75.125  34.145  1.00  0.00           O  
ATOM   1825  CB  ALA A 596      51.866  76.734  33.240  1.00  0.00           C  
ATOM   1826  N   LYS A 597      50.984  73.436  33.861  1.00  0.00           N  
ATOM   1827  CA  LYS A 597      50.323  72.539  34.797  1.00  0.00           C  
ATOM   1828  C   LYS A 597      50.149  73.141  36.190  1.00  0.00           C  
ATOM   1829  O   LYS A 597      50.878  74.049  36.597  1.00  0.00           O  
ATOM   1830  CB  LYS A 597      51.111  71.227  34.910  1.00  0.00           C  
ATOM   1831  CG  LYS A 597      51.401  70.555  33.577  1.00  0.00           C  
ATOM   1832  CD  LYS A 597      52.128  69.236  33.763  1.00  0.00           C  
ATOM   1833  CE  LYS A 597      52.279  68.507  32.438  1.00  0.00           C  
ATOM   1834  NZ  LYS A 597      52.943  69.353  31.404  1.00  0.00           N  
ATOM   1835  N   PHE A 598      49.158  72.618  36.903  1.00  0.00           N  
ATOM   1836  CA  PHE A 598      48.847  73.029  38.264  1.00  0.00           C  
ATOM   1837  C   PHE A 598      49.286  71.876  39.164  1.00  0.00           C  
ATOM   1838  O   PHE A 598      48.793  70.756  39.027  1.00  0.00           O  
ATOM   1839  CB  PHE A 598      47.339  73.262  38.412  1.00  0.00           C  
ATOM   1840  CG  PHE A 598      46.842  74.529  37.759  1.00  0.00           C  
ATOM   1841  CD1 PHE A 598      45.478  74.749  37.600  1.00  0.00           C  
ATOM   1842  CD2 PHE A 598      47.730  75.516  37.339  1.00  0.00           C  
ATOM   1843  CE1 PHE A 598      45.003  75.933  37.036  1.00  0.00           C  
ATOM   1844  CE2 PHE A 598      47.263  76.704  36.773  1.00  0.00           C  
ATOM   1845  CZ  PHE A 598      45.897  76.912  36.622  1.00  0.00           C  
ATOM   1846  N   ILE A 599      50.217  72.148  40.073  1.00  0.00           N  
ATOM   1847  CA  ILE A 599      50.725  71.120  40.980  1.00  0.00           C  
ATOM   1848  C   ILE A 599      49.687  70.749  42.045  1.00  0.00           C  
ATOM   1849  O   ILE A 599      48.712  71.474  42.249  1.00  0.00           O  
ATOM   1850  CB  ILE A 599      52.031  71.599  41.668  1.00  0.00           C  
ATOM   1851  CG1 ILE A 599      53.000  72.143  40.611  1.00  0.00           C  
ATOM   1852  CG2 ILE A 599      52.687  70.443  42.419  1.00  0.00           C  
ATOM   1853  CD1 ILE A 599      54.276  72.735  41.176  1.00  0.00           C  
ATOM   1854  N   ILE A 600      49.890  69.611  42.708  1.00  0.00           N  
ATOM   1855  CA  ILE A 600      48.977  69.143  43.755  1.00  0.00           C  
ATOM   1856  C   ILE A 600      49.739  68.391  44.851  1.00  0.00           C  
ATOM   1857  O   ILE A 600      50.724  67.707  44.572  1.00  0.00           O  
ATOM   1858  CB  ILE A 600      47.909  68.182  43.191  1.00  0.00           C  
ATOM   1859  CG1 ILE A 600      47.185  68.825  42.012  1.00  0.00           C  
ATOM   1860  CG2 ILE A 600      46.909  67.824  44.278  1.00  0.00           C  
ATOM   1861  CD1 ILE A 600      46.290  67.867  41.269  1.00  0.00           C  
ATOM   1862  N   TRP A 601      49.274  68.516  46.093  1.00  0.00           N  
ATOM   1863  CA  TRP A 601      49.906  67.839  47.225  1.00  0.00           C  
ATOM   1864  C   TRP A 601      48.905  67.366  48.275  1.00  0.00           C  
ATOM   1865  O   TRP A 601      48.357  68.172  49.029  1.00  0.00           O  
ATOM   1866  CB  TRP A 601      50.922  68.754  47.914  1.00  0.00           C  
ATOM   1867  CG  TRP A 601      51.396  68.188  49.223  1.00  0.00           C  
ATOM   1868  CD1 TRP A 601      52.190  67.088  49.404  1.00  0.00           C  
ATOM   1869  CD2 TRP A 601      51.046  68.649  50.535  1.00  0.00           C  
ATOM   1870  NE1 TRP A 601      52.352  66.836  50.746  1.00  0.00           N  
ATOM   1871  CE2 TRP A 601      51.662  67.778  51.463  1.00  0.00           C  
ATOM   1872  CE3 TRP A 601      50.271  69.713  51.018  1.00  0.00           C  
ATOM   1873  CZ2 TRP A 601      51.525  67.939  52.848  1.00  0.00           C  
ATOM   1874  CZ3 TRP A 601      50.136  69.872  52.396  1.00  0.00           C  
ATOM   1875  CH2 TRP A 601      50.761  68.988  53.293  1.00  0.00           C  
ATOM   1876  N   THR A 602      48.676  66.059  48.331  1.00  0.00           N  
ATOM   1877  CA  THR A 602      47.757  65.502  49.315  1.00  0.00           C  
ATOM   1878  C   THR A 602      48.496  64.500  50.185  1.00  0.00           C  
ATOM   1879  O   THR A 602      49.288  63.695  49.692  1.00  0.00           O  
ATOM   1880  CB  THR A 602      46.565  64.764  48.660  1.00  0.00           C  
ATOM   1881  OG1 THR A 602      47.022  63.541  48.069  1.00  0.00           O  
ATOM   1882  CG2 THR A 602      45.914  65.635  47.590  1.00  0.00           C  
ATOM   1883  N   THR A 603      48.245  64.563  51.484  1.00  0.00           N  
ATOM   1884  CA  THR A 603      48.871  63.639  52.409  1.00  0.00           C  
ATOM   1885  C   THR A 603      47.950  62.431  52.501  1.00  0.00           C  
ATOM   1886  O   THR A 603      48.070  61.597  53.397  1.00  0.00           O  
ATOM   1887  CB  THR A 603      49.042  64.276  53.793  1.00  0.00           C  
ATOM   1888  OG1 THR A 603      49.426  63.270  54.735  1.00  0.00           O  
ATOM   1889  CG2 THR A 603      47.751  64.932  54.241  1.00  0.00           C  
ATOM   1890  N   THR A 604      47.029  62.352  51.547  1.00  0.00           N  
ATOM   1891  CA  THR A 604      46.063  61.267  51.487  1.00  0.00           C  
ATOM   1892  C   THR A 604      45.919  60.725  50.070  1.00  0.00           C  
ATOM   1893  O   THR A 604      45.147  61.253  49.267  1.00  0.00           O  
ATOM   1894  CB  THR A 604      44.689  61.734  51.974  1.00  0.00           C  
ATOM   1895  OG1 THR A 604      44.395  63.018  51.407  1.00  0.00           O  
ATOM   1896  CG2 THR A 604      44.669  61.829  53.485  1.00  0.00           C  
ATOM   1897  N   PRO A 605      46.669  59.660  49.746  1.00  0.00           N  
ATOM   1898  CA  PRO A 605      46.642  59.023  48.425  1.00  0.00           C  
ATOM   1899  C   PRO A 605      45.242  58.577  47.997  1.00  0.00           C  
ATOM   1900  O   PRO A 605      44.923  58.579  46.806  1.00  0.00           O  
ATOM   1901  CB  PRO A 605      47.600  57.845  48.594  1.00  0.00           C  
ATOM   1902  CG  PRO A 605      48.596  58.372  49.571  1.00  0.00           C  
ATOM   1903  CD  PRO A 605      47.712  59.053  50.592  1.00  0.00           C  
ATOM   1904  N   TRP A 606      44.413  58.190  48.966  1.00  0.00           N  
ATOM   1905  CA  TRP A 606      43.051  57.749  48.673  1.00  0.00           C  
ATOM   1906  C   TRP A 606      42.149  58.952  48.426  1.00  0.00           C  
ATOM   1907  O   TRP A 606      41.023  58.811  47.954  1.00  0.00           O  
ATOM   1908  CB  TRP A 606      42.492  56.913  49.829  1.00  0.00           C  
ATOM   1909  CG  TRP A 606      42.500  57.626  51.144  1.00  0.00           C  
ATOM   1910  CD1 TRP A 606      43.594  57.981  51.880  1.00  0.00           C  
ATOM   1911  CD2 TRP A 606      41.360  58.107  51.860  1.00  0.00           C  
ATOM   1912  NE1 TRP A 606      43.205  58.657  53.010  1.00  0.00           N  
ATOM   1913  CE2 TRP A 606      41.838  58.749  53.023  1.00  0.00           C  
ATOM   1914  CE3 TRP A 606      39.980  58.062  51.631  1.00  0.00           C  
ATOM   1915  CZ2 TRP A 606      40.983  59.342  53.957  1.00  0.00           C  
ATOM   1916  CZ3 TRP A 606      39.129  58.652  52.560  1.00  0.00           C  
ATOM   1917  CH2 TRP A 606      39.635  59.284  53.709  1.00  0.00           C  
ATOM   1918  N   THR A 608      42.653  60.137  48.758  1.00  0.00           N  
ATOM   1919  CA  THR A 608      41.907  61.370  48.558  1.00  0.00           C  
ATOM   1920  C   THR A 608      42.314  61.920  47.197  1.00  0.00           C  
ATOM   1921  O   THR A 608      42.288  63.130  46.956  1.00  0.00           O  
ATOM   1922  CB  THR A 608      42.229  62.396  49.657  1.00  0.00           C  
ATOM   1923  OG1 THR A 608      41.946  61.818  50.937  1.00  0.00           O  
ATOM   1924  CG2 THR A 608      41.386  63.654  49.489  1.00  0.00           C  
ATOM   1925  N   ILE A 609      42.707  61.008  46.312  1.00  0.00           N  
ATOM   1926  CA  ILE A 609      43.113  61.374  44.966  1.00  0.00           C  
ATOM   1927  C   ILE A 609      41.999  60.999  43.991  1.00  0.00           C  
ATOM   1928  O   ILE A 609      41.730  61.733  43.042  1.00  0.00           O  
ATOM   1929  CB  ILE A 609      44.467  60.693  44.568  1.00  0.00           C  
ATOM   1930  CG1 ILE A 609      45.382  61.721  43.902  1.00  0.00           C  
ATOM   1931  CG2 ILE A 609      44.247  59.544  43.591  1.00  0.00           C  
ATOM   1932  CD1 ILE A 609      45.713  62.914  44.780  1.00  0.00           C  
ATOM   1933  N   PRO A 610      41.328  59.853  44.215  1.00  0.00           N  
ATOM   1934  CA  PRO A 610      40.249  59.467  43.301  1.00  0.00           C  
ATOM   1935  C   PRO A 610      39.004  60.320  43.533  1.00  0.00           C  
ATOM   1936  O   PRO A 610      37.884  59.811  43.542  1.00  0.00           O  
ATOM   1937  CB  PRO A 610      40.008  57.996  43.647  1.00  0.00           C  
ATOM   1938  CG  PRO A 610      41.328  57.548  44.205  1.00  0.00           C  
ATOM   1939  CD  PRO A 610      41.689  58.718  45.079  1.00  0.00           C  
ATOM   1940  N   SER A 611      39.214  61.618  43.728  1.00  0.00           N  
ATOM   1941  CA  SER A 611      38.125  62.557  43.961  1.00  0.00           C  
ATOM   1942  C   SER A 611      38.400  63.856  43.210  1.00  0.00           C  
ATOM   1943  O   SER A 611      38.595  64.919  43.810  1.00  0.00           O  
ATOM   1944  CB  SER A 611      37.985  62.832  45.456  1.00  0.00           C  
ATOM   1945  OG  SER A 611      37.562  61.675  46.157  1.00  0.00           O  
ATOM   1946  N   ASN A 612      38.411  63.747  41.884  1.00  0.00           N  
ATOM   1947  CA  ASN A 612      38.667  64.877  41.000  1.00  0.00           C  
ATOM   1948  C   ASN A 612      37.661  65.999  41.199  1.00  0.00           C  
ATOM   1949  O   ASN A 612      36.541  65.939  40.691  1.00  0.00           O  
ATOM   1950  CB  ASN A 612      38.626  64.415  39.541  1.00  0.00           C  
ATOM   1951  CG  ASN A 612      37.266  63.873  39.137  1.00  0.00           C  
ATOM   1952  OD1 ASN A 612      36.784  62.885  39.696  1.00  0.00           O  
ATOM   1953  ND2 ASN A 612      36.636  64.524  38.163  1.00  0.00           N  
ATOM   1954  N   VAL A 613      38.064  67.026  41.940  1.00  0.00           N  
ATOM   1955  CA  VAL A 613      37.190  68.162  42.191  1.00  0.00           C  
ATOM   1956  C   VAL A 613      37.967  69.452  42.439  1.00  0.00           C  
ATOM   1957  O   VAL A 613      38.732  69.548  43.398  1.00  0.00           O  
ATOM   1958  CB  VAL A 613      36.270  67.917  43.409  1.00  0.00           C  
ATOM   1959  CG1 VAL A 613      35.333  69.102  43.588  1.00  0.00           C  
ATOM   1960  CG2 VAL A 613      35.468  66.637  43.224  1.00  0.00           C  
ATOM   1961  N   ALA A 614      37.760  70.430  41.560  1.00  0.00           N  
ATOM   1962  CA  ALA A 614      38.382  71.756  41.643  1.00  0.00           C  
ATOM   1963  C   ALA A 614      39.806  71.842  42.206  1.00  0.00           C  
ATOM   1964  O   ALA A 614      40.508  70.840  42.337  1.00  0.00           O  
ATOM   1965  CB  ALA A 614      37.465  72.693  42.435  1.00  0.00           C  
ATOM   1966  N   ILE A 615      40.226  73.068  42.509  1.00  0.00           N  
ATOM   1967  CA  ILE A 615      41.542  73.322  43.076  1.00  0.00           C  
ATOM   1968  C   ILE A 615      41.397  74.405  44.141  1.00  0.00           C  
ATOM   1969  O   ILE A 615      40.530  74.299  45.006  1.00  0.00           O  
ATOM   1970  CB  ILE A 615      42.565  73.784  42.011  1.00  0.00           C  
ATOM   1971  CG1 ILE A 615      42.580  72.812  40.831  1.00  0.00           C  
ATOM   1972  CG2 ILE A 615      43.962  73.827  42.612  1.00  0.00           C  
ATOM   1973  CD1 ILE A 615      41.476  73.047  39.837  1.00  0.00           C  
ATOM   1974  N   THR A 616      42.217  75.452  44.068  1.00  0.00           N  
ATOM   1975  CA  THR A 616      42.171  76.516  45.071  1.00  0.00           C  
ATOM   1976  C   THR A 616      42.642  77.888  44.576  1.00  0.00           C  
ATOM   1977  O   THR A 616      43.291  78.002  43.534  1.00  0.00           O  
ATOM   1978  CB  THR A 616      43.029  76.121  46.305  1.00  0.00           C  
ATOM   1979  OG1 THR A 616      42.543  74.887  46.848  1.00  0.00           O  
ATOM   1980  CG2 THR A 616      42.976  77.198  47.385  1.00  0.00           C  
ATOM   1981  N   VAL A 617      42.293  78.921  45.341  1.00  0.00           N  
ATOM   1982  CA  VAL A 617      42.671  80.303  45.057  1.00  0.00           C  
ATOM   1983  C   VAL A 617      42.136  81.227  46.152  1.00  0.00           C  
ATOM   1984  O   VAL A 617      40.929  81.285  46.390  1.00  0.00           O  
ATOM   1985  CB  VAL A 617      42.120  80.795  43.693  1.00  0.00           C  
ATOM   1986  CG1 VAL A 617      40.607  80.957  43.745  1.00  0.00           C  
ATOM   1987  CG2 VAL A 617      42.764  82.109  43.333  1.00  0.00           C  
ATOM   1988  N   HIS A 618      43.031  81.934  46.832  1.00  0.00           N  
ATOM   1989  CA  HIS A 618      42.604  82.858  47.877  1.00  0.00           C  
ATOM   1990  C   HIS A 618      42.538  84.254  47.263  1.00  0.00           C  
ATOM   1991  O   HIS A 618      43.560  84.925  47.123  1.00  0.00           O  
ATOM   1992  CB  HIS A 618      43.587  82.846  49.053  1.00  0.00           C  
ATOM   1993  CG  HIS A 618      43.133  83.660  50.227  1.00  0.00           C  
ATOM   1994  ND1 HIS A 618      43.003  85.032  50.178  1.00  0.00           N  
ATOM   1995  CD2 HIS A 618      42.754  83.293  51.475  1.00  0.00           C  
ATOM   1996  CE1 HIS A 618      42.563  85.474  51.344  1.00  0.00           C  
ATOM   1997  NE2 HIS A 618      42.404  84.438  52.148  1.00  0.00           N  
ATOM   1998  N   PRO A 619      41.329  84.703  46.878  1.00  0.00           N  
ATOM   1999  CA  PRO A 619      41.132  86.023  46.271  1.00  0.00           C  
ATOM   2000  C   PRO A 619      42.029  87.115  46.850  1.00  0.00           C  
ATOM   2001  O   PRO A 619      42.368  87.093  48.035  1.00  0.00           O  
ATOM   2002  CB  PRO A 619      39.649  86.282  46.505  1.00  0.00           C  
ATOM   2003  CG  PRO A 619      39.069  84.918  46.308  1.00  0.00           C  
ATOM   2004  CD  PRO A 619      40.029  84.040  47.102  1.00  0.00           C  
ATOM   2005  N   GLU A 620      42.402  88.060  45.990  1.00  0.00           N  
ATOM   2006  CA  GLU A 620      43.274  89.180  46.339  1.00  0.00           C  
ATOM   2007  C   GLU A 620      44.719  88.716  46.169  1.00  0.00           C  
ATOM   2008  O   GLU A 620      45.466  89.274  45.363  1.00  0.00           O  
ATOM   2009  CB  GLU A 620      43.014  89.657  47.777  1.00  0.00           C  
ATOM   2010  CG  GLU A 620      43.665  90.991  48.132  1.00  0.00           C  
ATOM   2011  CD  GLU A 620      43.126  91.581  49.428  1.00  0.00           C  
ATOM   2012  OE1 GLU A 620      43.241  90.921  50.485  1.00  0.00           O  
ATOM   2013  OE2 GLU A 620      42.585  92.708  49.387  1.00  0.00           O  
ATOM   2014  N   LEU A 621      45.104  87.686  46.921  1.00  0.00           N  
ATOM   2015  CA  LEU A 621      46.452  87.133  46.825  1.00  0.00           C  
ATOM   2016  C   LEU A 621      46.569  86.464  45.455  1.00  0.00           C  
ATOM   2017  O   LEU A 621      45.747  85.621  45.089  1.00  0.00           O  
ATOM   2018  CB  LEU A 621      46.692  86.110  47.942  1.00  0.00           C  
ATOM   2019  CG  LEU A 621      46.704  86.644  49.380  1.00  0.00           C  
ATOM   2020  CD1 LEU A 621      46.811  85.482  50.357  1.00  0.00           C  
ATOM   2021  CD2 LEU A 621      47.867  87.612  49.561  1.00  0.00           C  
ATOM   2022  N   LYS A 622      47.597  86.839  44.703  1.00  0.00           N  
ATOM   2023  CA  LYS A 622      47.782  86.303  43.363  1.00  0.00           C  
ATOM   2024  C   LYS A 622      49.059  85.485  43.169  1.00  0.00           C  
ATOM   2025  O   LYS A 622      49.317  84.527  43.901  1.00  0.00           O  
ATOM   2026  CB  LYS A 622      47.743  87.461  42.361  1.00  0.00           C  
ATOM   2027  CG  LYS A 622      46.470  88.294  42.451  1.00  0.00           C  
ATOM   2028  CD  LYS A 622      46.582  89.594  41.667  1.00  0.00           C  
ATOM   2029  CE  LYS A 622      45.263  90.356  41.684  1.00  0.00           C  
ATOM   2030  NZ  LYS A 622      44.773  90.601  43.070  1.00  0.00           N  
ATOM   2031  N   TYR A 623      49.840  85.874  42.163  1.00  0.00           N  
ATOM   2032  CA  TYR A 623      51.092  85.212  41.811  1.00  0.00           C  
ATOM   2033  C   TYR A 623      50.885  83.856  41.143  1.00  0.00           C  
ATOM   2034  O   TYR A 623      50.004  83.084  41.528  1.00  0.00           O  
ATOM   2035  CB  TYR A 623      51.994  85.058  43.041  1.00  0.00           C  
ATOM   2036  CG  TYR A 623      52.822  86.289  43.336  1.00  0.00           C  
ATOM   2037  CD1 TYR A 623      52.215  87.501  43.667  1.00  0.00           C  
ATOM   2038  CD2 TYR A 623      54.215  86.250  43.261  1.00  0.00           C  
ATOM   2039  CE1 TYR A 623      52.974  88.646  43.915  1.00  0.00           C  
ATOM   2040  CE2 TYR A 623      54.984  87.389  43.507  1.00  0.00           C  
ATOM   2041  CZ  TYR A 623      54.356  88.582  43.833  1.00  0.00           C  
ATOM   2042  OH  TYR A 623      55.106  89.710  44.071  1.00  0.00           O  
ATOM   2043  N   GLY A 624      51.708  83.586  40.132  1.00  0.00           N  
ATOM   2044  CA  GLY A 624      51.629  82.334  39.401  1.00  0.00           C  
ATOM   2045  C   GLY A 624      53.005  81.819  39.015  1.00  0.00           C  
ATOM   2046  O   GLY A 624      53.156  80.653  38.644  1.00  0.00           O  
ATOM   2047  N   GLN A 625      54.002  82.698  39.093  1.00  0.00           N  
ATOM   2048  CA  GLN A 625      55.392  82.363  38.776  1.00  0.00           C  
ATOM   2049  C   GLN A 625      55.728  82.086  37.309  1.00  0.00           C  
ATOM   2050  O   GLN A 625      56.287  82.952  36.631  1.00  0.00           O  
ATOM   2051  CB  GLN A 625      55.858  81.179  39.636  1.00  0.00           C  
ATOM   2052  CG  GLN A 625      56.287  81.568  41.042  1.00  0.00           C  
ATOM   2053  CD  GLN A 625      55.248  82.406  41.758  1.00  0.00           C  
ATOM   2054  OE1 GLN A 625      54.142  81.941  42.034  1.00  0.00           O  
ATOM   2055  NE2 GLN A 625      55.598  83.653  42.058  1.00  0.00           N  
ATOM   2056  N   TYR A 626      55.395  80.889  36.824  1.00  0.00           N  
ATOM   2057  CA  TYR A 626      55.705  80.495  35.444  1.00  0.00           C  
ATOM   2058  C   TYR A 626      57.222  80.565  35.262  1.00  0.00           C  
ATOM   2059  O   TYR A 626      57.746  81.520  34.681  1.00  0.00           O  
ATOM   2060  CB  TYR A 626      55.028  81.428  34.432  1.00  0.00           C  
ATOM   2061  CG  TYR A 626      53.559  81.153  34.189  1.00  0.00           C  
ATOM   2062  CD1 TYR A 626      52.627  81.258  35.222  1.00  0.00           C  
ATOM   2063  CD2 TYR A 626      53.099  80.804  32.918  1.00  0.00           C  
ATOM   2064  CE1 TYR A 626      51.270  81.026  34.995  1.00  0.00           C  
ATOM   2065  CE2 TYR A 626      51.746  80.569  32.679  1.00  0.00           C  
ATOM   2066  CZ  TYR A 626      50.838  80.682  33.721  1.00  0.00           C  
ATOM   2067  OH  TYR A 626      49.498  80.459  33.494  1.00  0.00           O  
ATOM   2068  N   ASN A 627      57.925  79.547  35.751  1.00  0.00           N  
ATOM   2069  CA  ASN A 627      59.379  79.541  35.663  1.00  0.00           C  
ATOM   2070  C   ASN A 627      59.976  78.531  34.686  1.00  0.00           C  
ATOM   2071  O   ASN A 627      59.377  77.500  34.376  1.00  0.00           O  
ATOM   2072  CB  ASN A 627      59.973  79.316  37.055  1.00  0.00           C  
ATOM   2073  CG  ASN A 627      61.277  80.060  37.257  1.00  0.00           C  
ATOM   2074  OD1 ASN A 627      62.219  79.913  36.478  1.00  0.00           O  
ATOM   2075  ND2 ASN A 627      61.336  80.869  38.308  1.00  0.00           N  
ATOM   2076  N   VAL A 628      61.181  78.851  34.226  1.00  0.00           N  
ATOM   2077  CA  VAL A 628      61.937  78.035  33.282  1.00  0.00           C  
ATOM   2078  C   VAL A 628      61.905  76.535  33.603  1.00  0.00           C  
ATOM   2079  O   VAL A 628      61.516  76.127  34.700  1.00  0.00           O  
ATOM   2080  CB  VAL A 628      63.413  78.506  33.241  1.00  0.00           C  
ATOM   2081  CG1 VAL A 628      64.120  77.940  32.020  1.00  0.00           C  
ATOM   2082  CG2 VAL A 628      63.469  80.026  33.239  1.00  0.00           C  
ATOM   2083  N   ASN A 629      62.316  75.724  32.630  1.00  0.00           N  
ATOM   2084  CA  ASN A 629      62.357  74.270  32.769  1.00  0.00           C  
ATOM   2085  C   ASN A 629      61.012  73.722  33.236  1.00  0.00           C  
ATOM   2086  O   ASN A 629      60.025  74.457  33.312  1.00  0.00           O  
ATOM   2087  CB  ASN A 629      63.460  73.866  33.756  1.00  0.00           C  
ATOM   2088  CG  ASN A 629      63.864  72.402  33.626  1.00  0.00           C  
ATOM   2089  OD1 ASN A 629      64.716  71.915  34.371  1.00  0.00           O  
ATOM   2090  ND2 ASN A 629      63.260  71.698  32.674  1.00  0.00           N  
ATOM   2091  N   GLY A 630      60.980  72.430  33.548  1.00  0.00           N  
ATOM   2092  CA  GLY A 630      59.748  71.808  33.992  1.00  0.00           C  
ATOM   2093  C   GLY A 630      58.621  72.096  33.020  1.00  0.00           C  
ATOM   2094  O   GLY A 630      58.585  71.537  31.923  1.00  0.00           O  
ATOM   2095  N   GLU A 631      57.703  72.972  33.427  1.00  0.00           N  
ATOM   2096  CA  GLU A 631      56.561  73.361  32.600  1.00  0.00           C  
ATOM   2097  C   GLU A 631      56.060  74.749  33.009  1.00  0.00           C  
ATOM   2098  O   GLU A 631      54.963  75.159  32.622  1.00  0.00           O  
ATOM   2099  CB  GLU A 631      55.416  72.349  32.744  1.00  0.00           C  
ATOM   2100  CG  GLU A 631      55.762  70.914  32.357  1.00  0.00           C  
ATOM   2101  CD  GLU A 631      56.098  70.754  30.883  1.00  0.00           C  
ATOM   2102  OE1 GLU A 631      56.477  69.632  30.478  1.00  0.00           O  
ATOM   2103  OE2 GLU A 631      55.982  71.745  30.131  1.00  0.00           O  
ATOM   2104  N   LYS A 632      56.865  75.468  33.788  1.00  0.00           N  
ATOM   2105  CA  LYS A 632      56.494  76.804  34.249  1.00  0.00           C  
ATOM   2106  C   LYS A 632      55.149  76.763  34.970  1.00  0.00           C  
ATOM   2107  O   LYS A 632      54.248  77.542  34.659  1.00  0.00           O  
ATOM   2108  CB  LYS A 632      56.402  77.776  33.065  1.00  0.00           C  
ATOM   2109  CG  LYS A 632      57.693  77.942  32.266  1.00  0.00           C  
ATOM   2110  CD  LYS A 632      57.562  79.001  31.169  1.00  0.00           C  
ATOM   2111  CE  LYS A 632      56.571  78.584  30.090  1.00  0.00           C  
ATOM   2112  NZ  LYS A 632      56.471  79.597  29.004  1.00  0.00           N  
ATOM   2113  N   TYR A 633      55.022  75.852  35.932  1.00  0.00           N  
ATOM   2114  CA  TYR A 633      53.790  75.688  36.702  1.00  0.00           C  
ATOM   2115  C   TYR A 633      53.430  76.958  37.478  1.00  0.00           C  
ATOM   2116  O   TYR A 633      53.770  78.069  37.068  1.00  0.00           O  
ATOM   2117  CB  TYR A 633      53.935  74.534  37.699  1.00  0.00           C  
ATOM   2118  CG  TYR A 633      54.499  73.245  37.133  1.00  0.00           C  
ATOM   2119  CD1 TYR A 633      53.833  72.544  36.131  1.00  0.00           C  
ATOM   2120  CD2 TYR A 633      55.679  72.699  37.644  1.00  0.00           C  
ATOM   2121  CE1 TYR A 633      54.324  71.326  35.656  1.00  0.00           C  
ATOM   2122  CE2 TYR A 633      56.177  71.487  37.175  1.00  0.00           C  
ATOM   2123  CZ  TYR A 633      55.495  70.805  36.186  1.00  0.00           C  
ATOM   2124  OH  TYR A 633      55.978  69.597  35.741  1.00  0.00           O  
ATOM   2125  N   ILE A 634      52.734  76.781  38.600  1.00  0.00           N  
ATOM   2126  CA  ILE A 634      52.331  77.904  39.446  1.00  0.00           C  
ATOM   2127  C   ILE A 634      52.553  77.614  40.932  1.00  0.00           C  
ATOM   2128  O   ILE A 634      52.251  76.524  41.420  1.00  0.00           O  
ATOM   2129  CB  ILE A 634      50.833  78.275  39.246  1.00  0.00           C  
ATOM   2130  CG1 ILE A 634      50.592  78.785  37.823  1.00  0.00           C  
ATOM   2131  CG2 ILE A 634      50.421  79.344  40.251  1.00  0.00           C  
ATOM   2132  CD1 ILE A 634      50.542  77.694  36.772  1.00  0.00           C  
ATOM   2133  N   ILE A 635      53.088  78.603  41.640  1.00  0.00           N  
ATOM   2134  CA  ILE A 635      53.344  78.488  43.070  1.00  0.00           C  
ATOM   2135  C   ILE A 635      52.561  79.587  43.779  1.00  0.00           C  
ATOM   2136  O   ILE A 635      51.337  79.517  43.869  1.00  0.00           O  
ATOM   2137  CB  ILE A 635      54.854  78.643  43.396  1.00  0.00           C  
ATOM   2138  CG1 ILE A 635      55.651  77.510  42.746  1.00  0.00           C  
ATOM   2139  CG2 ILE A 635      55.071  78.623  44.902  1.00  0.00           C  
ATOM   2140  CD1 ILE A 635      57.145  77.567  43.024  1.00  0.00           C  
ATOM   2141  N   ALA A 636      53.271  80.605  44.264  1.00  0.00           N  
ATOM   2142  CA  ALA A 636      52.653  81.725  44.967  1.00  0.00           C  
ATOM   2143  C   ALA A 636      53.710  82.735  45.403  1.00  0.00           C  
ATOM   2144  O   ALA A 636      54.904  82.524  45.194  1.00  0.00           O  
ATOM   2145  CB  ALA A 636      51.885  81.223  46.180  1.00  0.00           C  
ATOM   2146  N   GLU A 637      53.261  83.826  46.018  1.00  0.00           N  
ATOM   2147  CA  GLU A 637      54.156  84.884  46.484  1.00  0.00           C  
ATOM   2148  C   GLU A 637      54.914  84.503  47.756  1.00  0.00           C  
ATOM   2149  O   GLU A 637      56.115  84.234  47.714  1.00  0.00           O  
ATOM   2150  CB  GLU A 637      53.363  86.175  46.722  1.00  0.00           C  
ATOM   2151  CG  GLU A 637      54.205  87.353  47.200  1.00  0.00           C  
ATOM   2152  CD  GLU A 637      53.404  88.641  47.306  1.00  0.00           C  
ATOM   2153  OE1 GLU A 637      52.384  88.655  48.030  1.00  0.00           O  
ATOM   2154  OE2 GLU A 637      53.796  89.642  46.667  1.00  0.00           O  
ATOM   2155  N   ALA A 638      54.216  84.487  48.887  1.00  0.00           N  
ATOM   2156  CA  ALA A 638      54.843  84.139  50.156  1.00  0.00           C  
ATOM   2157  C   ALA A 638      55.156  82.645  50.222  1.00  0.00           C  
ATOM   2158  O   ALA A 638      55.715  82.164  51.208  1.00  0.00           O  
ATOM   2159  CB  ALA A 638      53.933  84.535  51.312  1.00  0.00           C  
ATOM   2160  N   LEU A 639      54.801  81.921  49.164  1.00  0.00           N  
ATOM   2161  CA  LEU A 639      55.034  80.480  49.099  1.00  0.00           C  
ATOM   2162  C   LEU A 639      56.306  80.102  48.336  1.00  0.00           C  
ATOM   2163  O   LEU A 639      57.117  79.319  48.832  1.00  0.00           O  
ATOM   2164  CB  LEU A 639      53.826  79.778  48.465  1.00  0.00           C  
ATOM   2165  CG  LEU A 639      52.537  79.617  49.286  1.00  0.00           C  
ATOM   2166  CD1 LEU A 639      52.790  78.667  50.447  1.00  0.00           C  
ATOM   2167  CD2 LEU A 639      52.046  80.970  49.787  1.00  0.00           C  
ATOM   2168  N   SER A 640      56.468  80.658  47.136  1.00  0.00           N  
ATOM   2169  CA  SER A 640      57.632  80.396  46.279  1.00  0.00           C  
ATOM   2170  C   SER A 640      58.878  79.925  47.033  1.00  0.00           C  
ATOM   2171  O   SER A 640      59.366  78.813  46.808  1.00  0.00           O  
ATOM   2172  CB  SER A 640      57.978  81.654  45.471  1.00  0.00           C  
ATOM   2173  OG  SER A 640      59.132  81.455  44.670  1.00  0.00           O  
ATOM   2174  N   ASP A 641      59.389  80.781  47.917  1.00  0.00           N  
ATOM   2175  CA  ASP A 641      60.576  80.468  48.712  1.00  0.00           C  
ATOM   2176  C   ASP A 641      60.464  79.081  49.339  1.00  0.00           C  
ATOM   2177  O   ASP A 641      61.332  78.225  49.144  1.00  0.00           O  
ATOM   2178  CB  ASP A 641      60.762  81.514  49.818  1.00  0.00           C  
ATOM   2179  CG  ASP A 641      61.969  81.229  50.699  1.00  0.00           C  
ATOM   2180  OD1 ASP A 641      63.112  81.312  50.201  1.00  0.00           O  
ATOM   2181  OD2 ASP A 641      61.776  80.917  51.893  1.00  0.00           O  
ATOM   2182  N   ALA A 642      59.387  78.869  50.090  1.00  0.00           N  
ATOM   2183  CA  ALA A 642      59.149  77.595  50.755  1.00  0.00           C  
ATOM   2184  C   ALA A 642      58.241  76.680  49.933  1.00  0.00           C  
ATOM   2185  O   ALA A 642      57.272  76.126  50.454  1.00  0.00           O  
ATOM   2186  CB  ALA A 642      58.539  77.837  52.133  1.00  0.00           C  
ATOM   2187  N   VAL A 643      58.557  76.527  48.650  1.00  0.00           N  
ATOM   2188  CA  VAL A 643      57.777  75.670  47.760  1.00  0.00           C  
ATOM   2189  C   VAL A 643      58.687  74.844  46.859  1.00  0.00           C  
ATOM   2190  O   VAL A 643      58.708  73.615  46.945  1.00  0.00           O  
ATOM   2191  CB  VAL A 643      56.811  76.494  46.878  1.00  0.00           C  
ATOM   2192  CG1 VAL A 643      56.255  75.623  45.761  1.00  0.00           C  
ATOM   2193  CG2 VAL A 643      55.670  77.031  47.726  1.00  0.00           C  
ATOM   2194  N   ALA A 644      59.431  75.519  45.989  1.00  0.00           N  
ATOM   2195  CA  ALA A 644      60.348  74.831  45.092  1.00  0.00           C  
ATOM   2196  C   ALA A 644      61.512  74.326  45.936  1.00  0.00           C  
ATOM   2197  O   ALA A 644      62.195  73.365  45.579  1.00  0.00           O  
ATOM   2198  CB  ALA A 644      60.845  75.787  44.020  1.00  0.00           C  
ATOM   2199  N   GLU A 645      61.710  74.991  47.071  1.00  0.00           N  
ATOM   2200  CA  GLU A 645      62.770  74.667  48.020  1.00  0.00           C  
ATOM   2201  C   GLU A 645      62.802  73.181  48.387  1.00  0.00           C  
ATOM   2202  O   GLU A 645      63.869  72.610  48.619  1.00  0.00           O  
ATOM   2203  CB  GLU A 645      62.582  75.515  49.282  1.00  0.00           C  
ATOM   2204  CG  GLU A 645      63.623  75.304  50.364  1.00  0.00           C  
ATOM   2205  CD  GLU A 645      63.387  76.198  51.566  1.00  0.00           C  
ATOM   2206  OE1 GLU A 645      63.330  77.434  51.385  1.00  0.00           O  
ATOM   2207  OE2 GLU A 645      63.260  75.664  52.689  1.00  0.00           O  
ATOM   2208  N   ALA A 646      61.627  72.563  48.442  1.00  0.00           N  
ATOM   2209  CA  ALA A 646      61.518  71.150  48.780  1.00  0.00           C  
ATOM   2210  C   ALA A 646      61.192  70.336  47.535  1.00  0.00           C  
ATOM   2211  O   ALA A 646      61.240  69.105  47.549  1.00  0.00           O  
ATOM   2212  CB  ALA A 646      60.437  70.953  49.831  1.00  0.00           C  
ATOM   2213  N   LEU A 647      60.859  71.037  46.457  1.00  0.00           N  
ATOM   2214  CA  LEU A 647      60.527  70.392  45.194  1.00  0.00           C  
ATOM   2215  C   LEU A 647      61.771  69.830  44.514  1.00  0.00           C  
ATOM   2216  O   LEU A 647      61.708  69.363  43.377  1.00  0.00           O  
ATOM   2217  CB  LEU A 647      59.827  71.388  44.266  1.00  0.00           C  
ATOM   2218  CG  LEU A 647      58.377  71.716  44.626  1.00  0.00           C  
ATOM   2219  CD1 LEU A 647      57.873  72.868  43.780  1.00  0.00           C  
ATOM   2220  CD2 LEU A 647      57.520  70.482  44.411  1.00  0.00           C  
ATOM   2221  N   ASP A 648      62.901  69.879  45.215  1.00  0.00           N  
ATOM   2222  CA  ASP A 648      64.160  69.363  44.685  1.00  0.00           C  
ATOM   2223  C   ASP A 648      64.634  70.159  43.467  1.00  0.00           C  
ATOM   2224  O   ASP A 648      65.741  69.951  42.967  1.00  0.00           O  
ATOM   2225  CB  ASP A 648      64.000  67.876  44.333  1.00  0.00           C  
ATOM   2226  CG  ASP A 648      65.282  67.249  43.810  1.00  0.00           C  
ATOM   2227  OD1 ASP A 648      65.634  67.492  42.633  1.00  0.00           O  
ATOM   2228  OD2 ASP A 648      65.939  66.512  44.578  1.00  0.00           O  
ATOM   2229  N   TRP A 649      63.797  71.076  42.993  1.00  0.00           N  
ATOM   2230  CA  TRP A 649      64.162  71.892  41.844  1.00  0.00           C  
ATOM   2231  C   TRP A 649      64.956  73.106  42.301  1.00  0.00           C  
ATOM   2232  O   TRP A 649      64.553  73.811  43.226  1.00  0.00           O  
ATOM   2233  CB  TRP A 649      62.917  72.361  41.086  1.00  0.00           C  
ATOM   2234  CG  TRP A 649      62.035  71.253  40.598  1.00  0.00           C  
ATOM   2235  CD1 TRP A 649      62.422  70.002  40.206  1.00  0.00           C  
ATOM   2236  CD2 TRP A 649      60.615  71.312  40.405  1.00  0.00           C  
ATOM   2237  NE1 TRP A 649      61.331  69.278  39.782  1.00  0.00           N  
ATOM   2238  CE2 TRP A 649      60.210  70.058  39.893  1.00  0.00           C  
ATOM   2239  CE3 TRP A 649      59.645  72.304  40.614  1.00  0.00           C  
ATOM   2240  CZ2 TRP A 649      58.876  69.769  39.586  1.00  0.00           C  
ATOM   2241  CZ3 TRP A 649      58.318  72.016  40.309  1.00  0.00           C  
ATOM   2242  CH2 TRP A 649      57.948  70.757  39.801  1.00  0.00           C  
ATOM   2243  N   ASP A 650      66.087  73.343  41.649  1.00  0.00           N  
ATOM   2244  CA  ASP A 650      66.947  74.472  41.973  1.00  0.00           C  
ATOM   2245  C   ASP A 650      68.029  74.522  40.904  1.00  0.00           C  
ATOM   2246  O   ASP A 650      69.209  74.700  41.201  1.00  0.00           O  
ATOM   2247  CB  ASP A 650      67.580  74.278  43.357  1.00  0.00           C  
ATOM   2248  CG  ASP A 650      68.131  75.570  43.936  1.00  0.00           C  
ATOM   2249  OD1 ASP A 650      68.944  76.231  43.258  1.00  0.00           O  
ATOM   2250  OD2 ASP A 650      67.755  75.923  45.074  1.00  0.00           O  
ATOM   2251  N   LYS A 651      67.610  74.350  39.653  1.00  0.00           N  
ATOM   2252  CA  LYS A 651      68.523  74.357  38.513  1.00  0.00           C  
ATOM   2253  C   LYS A 651      68.924  75.791  38.182  1.00  0.00           C  
ATOM   2254  O   LYS A 651      68.643  76.292  37.088  1.00  0.00           O  
ATOM   2255  CB  LYS A 651      67.847  73.704  37.300  1.00  0.00           C  
ATOM   2256  CG  LYS A 651      66.900  72.558  37.661  1.00  0.00           C  
ATOM   2257  CD  LYS A 651      67.553  71.538  38.593  1.00  0.00           C  
ATOM   2258  CE  LYS A 651      66.538  70.519  39.097  1.00  0.00           C  
ATOM   2259  NZ  LYS A 651      67.128  69.552  40.066  1.00  0.00           N  
ATOM   2260  N   ALA A 652      69.588  76.429  39.146  1.00  0.00           N  
ATOM   2261  CA  ALA A 652      70.051  77.814  39.051  1.00  0.00           C  
ATOM   2262  C   ALA A 652      68.946  78.762  39.515  1.00  0.00           C  
ATOM   2263  O   ALA A 652      68.789  79.857  38.969  1.00  0.00           O  
ATOM   2264  CB  ALA A 652      70.474  78.150  37.614  1.00  0.00           C  
ATOM   2265  N   SER A 653      68.196  78.327  40.530  1.00  0.00           N  
ATOM   2266  CA  SER A 653      67.084  79.094  41.098  1.00  0.00           C  
ATOM   2267  C   SER A 653      66.417  79.978  40.048  1.00  0.00           C  
ATOM   2268  O   SER A 653      65.996  81.101  40.339  1.00  0.00           O  
ATOM   2269  CB  SER A 653      67.565  79.950  42.281  1.00  0.00           C  
ATOM   2270  OG  SER A 653      68.543  80.896  41.887  1.00  0.00           O  
ATOM   2271  N   ILE A 654      66.331  79.450  38.829  1.00  0.00           N  
ATOM   2272  CA  ILE A 654      65.736  80.147  37.696  1.00  0.00           C  
ATOM   2273  C   ILE A 654      64.656  81.140  38.121  1.00  0.00           C  
ATOM   2274  O   ILE A 654      63.772  80.813  38.914  1.00  0.00           O  
ATOM   2275  CB  ILE A 654      65.162  79.130  36.677  1.00  0.00           C  
ATOM   2276  CG1 ILE A 654      64.353  78.054  37.408  1.00  0.00           C  
ATOM   2277  CG2 ILE A 654      66.303  78.495  35.883  1.00  0.00           C  
ATOM   2278  CD1 ILE A 654      63.856  76.933  36.510  1.00  0.00           C  
ATOM   2279  N   LYS A 655      64.750  82.357  37.591  1.00  0.00           N  
ATOM   2280  CA  LYS A 655      63.818  83.435  37.911  1.00  0.00           C  
ATOM   2281  C   LYS A 655      62.443  83.288  37.257  1.00  0.00           C  
ATOM   2282  O   LYS A 655      62.299  82.629  36.224  1.00  0.00           O  
ATOM   2283  CB  LYS A 655      64.432  84.780  37.506  1.00  0.00           C  
ATOM   2284  CG  LYS A 655      65.850  84.995  38.023  1.00  0.00           C  
ATOM   2285  CD  LYS A 655      66.360  86.397  37.710  1.00  0.00           C  
ATOM   2286  CE  LYS A 655      65.563  87.462  38.459  1.00  0.00           C  
ATOM   2287  NZ  LYS A 655      66.071  88.844  38.218  1.00  0.00           N  
ATOM   2288  N   LEU A 656      61.437  83.913  37.867  1.00  0.00           N  
ATOM   2289  CA  LEU A 656      60.068  83.865  37.358  1.00  0.00           C  
ATOM   2290  C   LEU A 656      59.906  84.815  36.179  1.00  0.00           C  
ATOM   2291  O   LEU A 656      60.869  85.447  35.743  1.00  0.00           O  
ATOM   2292  CB  LEU A 656      59.066  84.233  38.467  1.00  0.00           C  
ATOM   2293  CG  LEU A 656      59.000  85.659  39.036  1.00  0.00           C  
ATOM   2294  CD1 LEU A 656      58.273  86.589  38.075  1.00  0.00           C  
ATOM   2295  CD2 LEU A 656      58.257  85.628  40.362  1.00  0.00           C  
ATOM   2296  N   GLU A 657      58.682  84.914  35.669  1.00  0.00           N  
ATOM   2297  CA  GLU A 657      58.388  85.790  34.539  1.00  0.00           C  
ATOM   2298  C   GLU A 657      56.926  86.222  34.537  1.00  0.00           C  
ATOM   2299  O   GLU A 657      56.536  87.175  35.215  1.00  0.00           O  
ATOM   2300  CB  GLU A 657      58.702  85.077  33.215  1.00  0.00           C  
ATOM   2301  CG  GLU A 657      60.184  84.897  32.910  1.00  0.00           C  
ATOM   2302  CD  GLU A 657      60.879  86.206  32.578  1.00  0.00           C  
ATOM   2303  OE1 GLU A 657      60.444  86.885  31.622  1.00  0.00           O  
ATOM   2304  OE2 GLU A 657      61.863  86.554  33.267  1.00  0.00           O  
ATOM   2305  N   LYS A 658      56.128  85.491  33.766  1.00  0.00           N  
ATOM   2306  CA  LYS A 658      54.705  85.755  33.607  1.00  0.00           C  
ATOM   2307  C   LYS A 658      53.805  85.161  34.691  1.00  0.00           C  
ATOM   2308  O   LYS A 658      53.156  84.135  34.473  1.00  0.00           O  
ATOM   2309  CB  LYS A 658      54.252  85.243  32.236  1.00  0.00           C  
ATOM   2310  CG  LYS A 658      54.861  83.893  31.870  1.00  0.00           C  
ATOM   2311  CD  LYS A 658      54.366  83.379  30.529  1.00  0.00           C  
ATOM   2312  CE  LYS A 658      55.230  82.224  30.039  1.00  0.00           C  
ATOM   2313  NZ  LYS A 658      55.364  81.146  31.053  1.00  0.00           N  
ATOM   2314  N   GLU A 659      53.764  85.800  35.857  1.00  0.00           N  
ATOM   2315  CA  GLU A 659      52.898  85.323  36.927  1.00  0.00           C  
ATOM   2316  C   GLU A 659      51.492  85.746  36.512  1.00  0.00           C  
ATOM   2317  O   GLU A 659      51.292  86.876  36.062  1.00  0.00           O  
ATOM   2318  CB  GLU A 659      53.264  85.978  38.259  1.00  0.00           C  
ATOM   2319  CG  GLU A 659      53.002  87.470  38.302  1.00  0.00           C  
ATOM   2320  CD  GLU A 659      53.075  88.027  39.704  1.00  0.00           C  
ATOM   2321  OE1 GLU A 659      54.165  87.973  40.310  1.00  0.00           O  
ATOM   2322  OE2 GLU A 659      52.037  88.515  40.199  1.00  0.00           O  
ATOM   2323  N   TYR A 660      50.519  84.849  36.652  1.00  0.00           N  
ATOM   2324  CA  TYR A 660      49.152  85.174  36.255  1.00  0.00           C  
ATOM   2325  C   TYR A 660      48.105  85.156  37.368  1.00  0.00           C  
ATOM   2326  O   TYR A 660      47.500  84.122  37.662  1.00  0.00           O  
ATOM   2327  CB  TYR A 660      48.728  84.262  35.098  1.00  0.00           C  
ATOM   2328  CG  TYR A 660      49.383  84.645  33.786  1.00  0.00           C  
ATOM   2329  CD1 TYR A 660      49.989  83.686  32.977  1.00  0.00           C  
ATOM   2330  CD2 TYR A 660      49.407  85.978  33.361  1.00  0.00           C  
ATOM   2331  CE1 TYR A 660      50.606  84.040  31.771  1.00  0.00           C  
ATOM   2332  CE2 TYR A 660      50.021  86.346  32.160  1.00  0.00           C  
ATOM   2333  CZ  TYR A 660      50.620  85.372  31.371  1.00  0.00           C  
ATOM   2334  OH  TYR A 660      51.237  85.729  30.191  1.00  0.00           O  
ATOM   2335  N   THR A 661      47.907  86.335  37.962  1.00  0.00           N  
ATOM   2336  CA  THR A 661      46.955  86.590  39.047  1.00  0.00           C  
ATOM   2337  C   THR A 661      46.213  85.385  39.618  1.00  0.00           C  
ATOM   2338  O   THR A 661      45.362  84.793  38.952  1.00  0.00           O  
ATOM   2339  CB  THR A 661      45.901  87.637  38.609  1.00  0.00           C  
ATOM   2340  OG1 THR A 661      46.536  88.910  38.432  1.00  0.00           O  
ATOM   2341  CG2 THR A 661      44.795  87.758  39.651  1.00  0.00           C  
ATOM   2342  N   GLY A 662      46.531  85.046  40.866  1.00  0.00           N  
ATOM   2343  CA  GLY A 662      45.884  83.927  41.524  1.00  0.00           C  
ATOM   2344  C   GLY A 662      44.383  84.128  41.598  1.00  0.00           C  
ATOM   2345  O   GLY A 662      43.632  83.511  40.843  1.00  0.00           O  
ATOM   2346  N   LYS A 663      43.947  84.995  42.508  1.00  0.00           N  
ATOM   2347  CA  LYS A 663      42.528  85.288  42.694  1.00  0.00           C  
ATOM   2348  C   LYS A 663      41.692  85.083  41.433  1.00  0.00           C  
ATOM   2349  O   LYS A 663      40.874  84.165  41.355  1.00  0.00           O  
ATOM   2350  CB  LYS A 663      42.351  86.730  43.172  1.00  0.00           C  
ATOM   2351  CG  LYS A 663      40.903  87.198  43.196  1.00  0.00           C  
ATOM   2352  CD  LYS A 663      40.786  88.675  43.552  1.00  0.00           C  
ATOM   2353  CE  LYS A 663      41.455  89.562  42.508  1.00  0.00           C  
ATOM   2354  NZ  LYS A 663      41.308  91.010  42.827  1.00  0.00           N  
ATOM   2355  N   GLU A 664      41.921  85.948  40.450  1.00  0.00           N  
ATOM   2356  CA  GLU A 664      41.200  85.932  39.180  1.00  0.00           C  
ATOM   2357  C   GLU A 664      41.202  84.616  38.398  1.00  0.00           C  
ATOM   2358  O   GLU A 664      40.398  84.442  37.483  1.00  0.00           O  
ATOM   2359  CB  GLU A 664      41.736  87.054  38.284  1.00  0.00           C  
ATOM   2360  CG  GLU A 664      41.680  88.431  38.934  1.00  0.00           C  
ATOM   2361  CD  GLU A 664      42.311  89.516  38.081  1.00  0.00           C  
ATOM   2362  OE1 GLU A 664      42.346  90.681  38.532  1.00  0.00           O  
ATOM   2363  OE2 GLU A 664      42.771  89.205  36.961  1.00  0.00           O  
ATOM   2364  N   LEU A 665      42.095  83.693  38.745  1.00  0.00           N  
ATOM   2365  CA  LEU A 665      42.155  82.416  38.038  1.00  0.00           C  
ATOM   2366  C   LEU A 665      40.949  81.538  38.335  1.00  0.00           C  
ATOM   2367  O   LEU A 665      41.099  80.386  38.741  1.00  0.00           O  
ATOM   2368  CB  LEU A 665      43.431  81.653  38.401  1.00  0.00           C  
ATOM   2369  CG  LEU A 665      44.762  82.252  37.944  1.00  0.00           C  
ATOM   2370  CD1 LEU A 665      45.895  81.318  38.340  1.00  0.00           C  
ATOM   2371  CD2 LEU A 665      44.745  82.467  36.436  1.00  0.00           C  
ATOM   2372  N   GLU A 666      39.754  82.082  38.129  1.00  0.00           N  
ATOM   2373  CA  GLU A 666      38.524  81.339  38.372  1.00  0.00           C  
ATOM   2374  C   GLU A 666      38.071  80.652  37.088  1.00  0.00           C  
ATOM   2375  O   GLU A 666      38.191  81.214  35.998  1.00  0.00           O  
ATOM   2376  CB  GLU A 666      37.428  82.279  38.883  1.00  0.00           C  
ATOM   2377  CG  GLU A 666      36.120  81.583  39.234  1.00  0.00           C  
ATOM   2378  CD  GLU A 666      35.148  82.493  39.970  1.00  0.00           C  
ATOM   2379  OE1 GLU A 666      35.490  82.959  41.079  1.00  0.00           O  
ATOM   2380  OE2 GLU A 666      34.043  82.741  39.443  1.00  0.00           O  
ATOM   2381  N   TRP A 667      37.566  79.429  37.226  1.00  0.00           N  
ATOM   2382  CA  TRP A 667      37.090  78.652  36.086  1.00  0.00           C  
ATOM   2383  C   TRP A 667      38.193  78.313  35.090  1.00  0.00           C  
ATOM   2384  O   TRP A 667      37.917  78.051  33.919  1.00  0.00           O  
ATOM   2385  CB  TRP A 667      35.964  79.404  35.372  1.00  0.00           C  
ATOM   2386  CG  TRP A 667      34.613  78.791  35.573  1.00  0.00           C  
ATOM   2387  CD1 TRP A 667      34.113  77.683  34.949  1.00  0.00           C  
ATOM   2388  CD2 TRP A 667      33.590  79.245  36.467  1.00  0.00           C  
ATOM   2389  NE1 TRP A 667      32.841  77.420  35.397  1.00  0.00           N  
ATOM   2390  CE2 TRP A 667      32.495  78.363  36.330  1.00  0.00           C  
ATOM   2391  CE3 TRP A 667      33.492  80.312  37.372  1.00  0.00           C  
ATOM   2392  CZ2 TRP A 667      31.312  78.515  37.065  1.00  0.00           C  
ATOM   2393  CZ3 TRP A 667      32.315  80.464  38.103  1.00  0.00           C  
ATOM   2394  CH2 TRP A 667      31.241  79.568  37.943  1.00  0.00           C  
ATOM   2395  N   VAL A 668      39.439  78.318  35.555  1.00  0.00           N  
ATOM   2396  CA  VAL A 668      40.578  77.999  34.699  1.00  0.00           C  
ATOM   2397  C   VAL A 668      40.536  76.512  34.341  1.00  0.00           C  
ATOM   2398  O   VAL A 668      41.508  75.788  34.543  1.00  0.00           O  
ATOM   2399  CB  VAL A 668      41.925  78.323  35.407  1.00  0.00           C  
ATOM   2400  CG1 VAL A 668      43.092  78.094  34.459  1.00  0.00           C  
ATOM   2401  CG2 VAL A 668      41.927  79.761  35.890  1.00  0.00           C  
ATOM   2402  N   VAL A 669      39.393  76.076  33.814  1.00  0.00           N  
ATOM   2403  CA  VAL A 669      39.164  74.688  33.409  1.00  0.00           C  
ATOM   2404  C   VAL A 669      40.460  73.914  33.166  1.00  0.00           C  
ATOM   2405  O   VAL A 669      41.258  74.281  32.302  1.00  0.00           O  
ATOM   2406  CB  VAL A 669      38.298  74.641  32.130  1.00  0.00           C  
ATOM   2407  CG1 VAL A 669      38.067  73.204  31.705  1.00  0.00           C  
ATOM   2408  CG2 VAL A 669      36.971  75.342  32.379  1.00  0.00           C  
ATOM   2409  N   ALA A 670      40.661  72.841  33.930  1.00  0.00           N  
ATOM   2410  CA  ALA A 670      41.873  72.031  33.807  1.00  0.00           C  
ATOM   2411  C   ALA A 670      41.653  70.537  34.054  1.00  0.00           C  
ATOM   2412  O   ALA A 670      41.184  70.140  35.120  1.00  0.00           O  
ATOM   2413  CB  ALA A 670      42.937  72.556  34.766  1.00  0.00           C  
ATOM   2414  N   GLN A 671      42.010  69.716  33.068  1.00  0.00           N  
ATOM   2415  CA  GLN A 671      41.865  68.266  33.175  1.00  0.00           C  
ATOM   2416  C   GLN A 671      42.930  67.709  34.113  1.00  0.00           C  
ATOM   2417  O   GLN A 671      44.123  67.909  33.890  1.00  0.00           O  
ATOM   2418  CB  GLN A 671      42.018  67.617  31.798  1.00  0.00           C  
ATOM   2419  CG  GLN A 671      41.040  68.128  30.751  1.00  0.00           C  
ATOM   2420  CD  GLN A 671      41.294  67.540  29.371  1.00  0.00           C  
ATOM   2421  OE1 GLN A 671      41.228  66.324  29.177  1.00  0.00           O  
ATOM   2422  NE2 GLN A 671      41.585  68.405  28.403  1.00  0.00           N  
ATOM   2423  N   HIS A 672      42.497  67.010  35.159  1.00  0.00           N  
ATOM   2424  CA  HIS A 672      43.419  66.426  36.133  1.00  0.00           C  
ATOM   2425  C   HIS A 672      43.626  64.926  35.901  1.00  0.00           C  
ATOM   2426  O   HIS A 672      42.919  64.099  36.470  1.00  0.00           O  
ATOM   2427  CB  HIS A 672      42.905  66.686  37.556  1.00  0.00           C  
ATOM   2428  CG  HIS A 672      43.266  68.041  38.089  1.00  0.00           C  
ATOM   2429  ND1 HIS A 672      43.000  69.209  37.406  1.00  0.00           N  
ATOM   2430  CD2 HIS A 672      43.883  68.411  39.236  1.00  0.00           C  
ATOM   2431  CE1 HIS A 672      43.440  70.239  38.107  1.00  0.00           C  
ATOM   2432  NE2 HIS A 672      43.980  69.782  39.223  1.00  0.00           N  
ATOM   2433  N   PRO A 673      44.635  64.569  35.083  1.00  0.00           N  
ATOM   2434  CA  PRO A 673      45.050  63.219  34.681  1.00  0.00           C  
ATOM   2435  C   PRO A 673      44.680  62.045  35.583  1.00  0.00           C  
ATOM   2436  O   PRO A 673      43.516  61.861  35.928  1.00  0.00           O  
ATOM   2437  CB  PRO A 673      46.556  63.368  34.511  1.00  0.00           C  
ATOM   2438  CG  PRO A 673      46.658  64.710  33.903  1.00  0.00           C  
ATOM   2439  CD  PRO A 673      45.693  65.540  34.737  1.00  0.00           C  
ATOM   2440  N   PHE A 674      45.688  61.246  35.932  1.00  0.00           N  
ATOM   2441  CA  PHE A 674      45.549  60.054  36.769  1.00  0.00           C  
ATOM   2442  C   PHE A 674      44.527  59.057  36.220  1.00  0.00           C  
ATOM   2443  O   PHE A 674      44.537  57.883  36.596  1.00  0.00           O  
ATOM   2444  CB  PHE A 674      45.218  60.437  38.229  1.00  0.00           C  
ATOM   2445  CG  PHE A 674      43.773  60.812  38.474  1.00  0.00           C  
ATOM   2446  CD1 PHE A 674      42.764  59.852  38.424  1.00  0.00           C  
ATOM   2447  CD2 PHE A 674      43.426  62.127  38.773  1.00  0.00           C  
ATOM   2448  CE1 PHE A 674      41.435  60.196  38.666  1.00  0.00           C  
ATOM   2449  CE2 PHE A 674      42.100  62.481  39.016  1.00  0.00           C  
ATOM   2450  CZ  PHE A 674      41.103  61.512  38.962  1.00  0.00           C  
ATOM   2451  N   LEU A 675      43.672  59.542  35.320  1.00  0.00           N  
ATOM   2452  CA  LEU A 675      42.605  58.779  34.660  1.00  0.00           C  
ATOM   2453  C   LEU A 675      41.315  59.584  34.784  1.00  0.00           C  
ATOM   2454  O   LEU A 675      40.227  59.027  34.939  1.00  0.00           O  
ATOM   2455  CB  LEU A 675      42.410  57.400  35.303  1.00  0.00           C  
ATOM   2456  CG  LEU A 675      41.391  56.468  34.644  1.00  0.00           C  
ATOM   2457  CD1 LEU A 675      41.724  56.296  33.171  1.00  0.00           C  
ATOM   2458  CD2 LEU A 675      41.397  55.129  35.359  1.00  0.00           C  
ATOM   2459  N   ASP A 676      41.452  60.905  34.708  1.00  0.00           N  
ATOM   2460  CA  ASP A 676      40.317  61.812  34.832  1.00  0.00           C  
ATOM   2461  C   ASP A 676      39.292  61.700  33.713  1.00  0.00           C  
ATOM   2462  O   ASP A 676      39.190  60.680  33.031  1.00  0.00           O  
ATOM   2463  CB  ASP A 676      40.805  63.267  34.933  1.00  0.00           C  
ATOM   2464  CG  ASP A 676      41.542  63.740  33.681  1.00  0.00           C  
ATOM   2465  OD1 ASP A 676      42.518  63.076  33.266  1.00  0.00           O  
ATOM   2466  OD2 ASP A 676      41.150  64.788  33.118  1.00  0.00           O  
ATOM   2467  N   ARG A 677      38.531  62.773  33.548  1.00  0.00           N  
ATOM   2468  CA  ARG A 677      37.491  62.865  32.537  1.00  0.00           C  
ATOM   2469  C   ARG A 677      36.947  64.280  32.655  1.00  0.00           C  
ATOM   2470  O   ARG A 677      36.520  64.891  31.673  1.00  0.00           O  
ATOM   2471  CB  ARG A 677      36.384  61.848  32.829  1.00  0.00           C  
ATOM   2472  CG  ARG A 677      36.138  60.838  31.715  1.00  0.00           C  
ATOM   2473  CD  ARG A 677      35.417  61.460  30.523  1.00  0.00           C  
ATOM   2474  NE  ARG A 677      36.193  62.515  29.876  1.00  0.00           N  
ATOM   2475  CZ  ARG A 677      35.770  63.217  28.830  1.00  0.00           C  
ATOM   2476  NH1 ARG A 677      34.572  62.980  28.308  1.00  0.00           N  
ATOM   2477  NH2 ARG A 677      36.544  64.156  28.303  1.00  0.00           N  
ATOM   2478  N   GLU A 678      36.986  64.795  33.879  1.00  0.00           N  
ATOM   2479  CA  GLU A 678      36.507  66.136  34.170  1.00  0.00           C  
ATOM   2480  C   GLU A 678      37.639  67.057  34.600  1.00  0.00           C  
ATOM   2481  O   GLU A 678      38.621  66.622  35.210  1.00  0.00           O  
ATOM   2482  CB  GLU A 678      35.443  66.088  35.271  1.00  0.00           C  
ATOM   2483  CG  GLU A 678      34.079  65.597  34.809  1.00  0.00           C  
ATOM   2484  CD  GLU A 678      33.367  66.599  33.918  1.00  0.00           C  
ATOM   2485  OE1 GLU A 678      32.234  66.309  33.478  1.00  0.00           O  
ATOM   2486  OE2 GLU A 678      33.940  67.680  33.659  1.00  0.00           O  
ATOM   2487  N   SER A 679      37.484  68.335  34.270  1.00  0.00           N  
ATOM   2488  CA  SER A 679      38.461  69.358  34.614  1.00  0.00           C  
ATOM   2489  C   SER A 679      38.057  69.986  35.943  1.00  0.00           C  
ATOM   2490  O   SER A 679      36.871  70.081  36.258  1.00  0.00           O  
ATOM   2491  CB  SER A 679      38.510  70.433  33.523  1.00  0.00           C  
ATOM   2492  OG  SER A 679      38.904  69.886  32.275  1.00  0.00           O  
ATOM   2493  N   LEU A 680      39.041  70.422  36.719  1.00  0.00           N  
ATOM   2494  CA  LEU A 680      38.756  71.016  38.014  1.00  0.00           C  
ATOM   2495  C   LEU A 680      38.755  72.545  37.990  1.00  0.00           C  
ATOM   2496  O   LEU A 680      39.652  73.176  37.426  1.00  0.00           O  
ATOM   2497  CB  LEU A 680      39.752  70.486  39.047  1.00  0.00           C  
ATOM   2498  CG  LEU A 680      39.832  68.957  39.156  1.00  0.00           C  
ATOM   2499  CD1 LEU A 680      40.604  68.574  40.409  1.00  0.00           C  
ATOM   2500  CD2 LEU A 680      38.434  68.363  39.203  1.00  0.00           C  
ATOM   2501  N   VAL A 681      37.728  73.124  38.609  1.00  0.00           N  
ATOM   2502  CA  VAL A 681      37.543  74.572  38.679  1.00  0.00           C  
ATOM   2503  C   VAL A 681      38.261  75.147  39.902  1.00  0.00           C  
ATOM   2504  O   VAL A 681      38.943  74.424  40.622  1.00  0.00           O  
ATOM   2505  CB  VAL A 681      36.025  74.917  38.766  1.00  0.00           C  
ATOM   2506  CG1 VAL A 681      35.801  76.414  38.614  1.00  0.00           C  
ATOM   2507  CG2 VAL A 681      35.261  74.158  37.692  1.00  0.00           C  
ATOM   2508  N   ILE A 682      38.119  76.451  40.121  1.00  0.00           N  
ATOM   2509  CA  ILE A 682      38.735  77.119  41.264  1.00  0.00           C  
ATOM   2510  C   ILE A 682      37.916  78.349  41.646  1.00  0.00           C  
ATOM   2511  O   ILE A 682      37.634  79.203  40.805  1.00  0.00           O  
ATOM   2512  CB  ILE A 682      40.180  77.574  40.962  1.00  0.00           C  
ATOM   2513  CG1 ILE A 682      41.084  76.364  40.718  1.00  0.00           C  
ATOM   2514  CG2 ILE A 682      40.718  78.359  42.129  1.00  0.00           C  
ATOM   2515  CD1 ILE A 682      42.552  76.720  40.507  1.00  0.00           C  
ATOM   2516  N   ASN A 683      37.540  78.435  42.919  1.00  0.00           N  
ATOM   2517  CA  ASN A 683      36.746  79.559  43.405  1.00  0.00           C  
ATOM   2518  C   ASN A 683      37.352  80.178  44.659  1.00  0.00           C  
ATOM   2519  O   ASN A 683      38.280  79.619  45.247  1.00  0.00           O  
ATOM   2520  CB  ASN A 683      35.316  79.100  43.699  1.00  0.00           C  
ATOM   2521  CG  ASN A 683      34.640  78.491  42.484  1.00  0.00           C  
ATOM   2522  OD1 ASN A 683      34.496  79.143  41.450  1.00  0.00           O  
ATOM   2523  ND2 ASN A 683      34.221  77.235  42.603  1.00  0.00           N  
ATOM   2524  N   GLY A 684      36.818  81.332  45.058  1.00  0.00           N  
ATOM   2525  CA  GLY A 684      37.308  82.025  46.238  1.00  0.00           C  
ATOM   2526  C   GLY A 684      37.682  81.069  47.352  1.00  0.00           C  
ATOM   2527  O   GLY A 684      37.149  79.962  47.426  1.00  0.00           O  
ATOM   2528  N   ASP A 685      38.597  81.483  48.223  1.00  0.00           N  
ATOM   2529  CA  ASP A 685      39.020  80.618  49.314  1.00  0.00           C  
ATOM   2530  C   ASP A 685      39.123  81.357  50.644  1.00  0.00           C  
ATOM   2531  O   ASP A 685      39.187  82.587  50.686  1.00  0.00           O  
ATOM   2532  CB  ASP A 685      40.366  79.970  48.973  1.00  0.00           C  
ATOM   2533  CG  ASP A 685      40.647  78.730  49.802  1.00  0.00           C  
ATOM   2534  OD1 ASP A 685      40.753  78.843  51.040  1.00  0.00           O  
ATOM   2535  OD2 ASP A 685      40.762  77.635  49.213  1.00  0.00           O  
ATOM   2536  N   HIS A 686      39.130  80.584  51.726  1.00  0.00           N  
ATOM   2537  CA  HIS A 686      39.225  81.114  53.082  1.00  0.00           C  
ATOM   2538  C   HIS A 686      40.266  80.289  53.842  1.00  0.00           C  
ATOM   2539  O   HIS A 686      39.961  79.203  54.345  1.00  0.00           O  
ATOM   2540  CB  HIS A 686      37.866  81.008  53.782  1.00  0.00           C  
ATOM   2541  CG  HIS A 686      36.722  81.530  52.965  1.00  0.00           C  
ATOM   2542  ND1 HIS A 686      36.603  82.856  52.608  1.00  0.00           N  
ATOM   2543  CD2 HIS A 686      35.655  80.897  52.421  1.00  0.00           C  
ATOM   2544  CE1 HIS A 686      35.513  83.018  51.879  1.00  0.00           C  
ATOM   2545  NE2 HIS A 686      34.920  81.845  51.750  1.00  0.00           N  
ATOM   2546  N   VAL A 687      41.490  80.811  53.912  1.00  0.00           N  
ATOM   2547  CA  VAL A 687      42.605  80.145  54.589  1.00  0.00           C  
ATOM   2548  C   VAL A 687      43.218  79.065  53.690  1.00  0.00           C  
ATOM   2549  O   VAL A 687      42.630  77.997  53.497  1.00  0.00           O  
ATOM   2550  CB  VAL A 687      42.158  79.493  55.930  1.00  0.00           C  
ATOM   2551  CG1 VAL A 687      43.349  78.841  56.620  1.00  0.00           C  
ATOM   2552  CG2 VAL A 687      41.533  80.540  56.836  1.00  0.00           C  
ATOM   2553  N   THR A 688      44.397  79.354  53.141  1.00  0.00           N  
ATOM   2554  CA  THR A 688      45.101  78.419  52.263  1.00  0.00           C  
ATOM   2555  C   THR A 688      46.620  78.552  52.397  1.00  0.00           C  
ATOM   2556  O   THR A 688      47.335  77.555  52.528  1.00  0.00           O  
ATOM   2557  CB  THR A 688      44.725  78.648  50.776  1.00  0.00           C  
ATOM   2558  OG1 THR A 688      43.322  78.428  50.591  1.00  0.00           O  
ATOM   2559  CG2 THR A 688      45.498  77.693  49.876  1.00  0.00           C  
ATOM   2560  N   THR A 689      47.102  79.792  52.364  1.00  0.00           N  
ATOM   2561  CA  THR A 689      48.531  80.081  52.467  1.00  0.00           C  
ATOM   2562  C   THR A 689      49.144  79.613  53.785  1.00  0.00           C  
ATOM   2563  O   THR A 689      48.548  79.778  54.853  1.00  0.00           O  
ATOM   2564  CB  THR A 689      48.805  81.593  52.322  1.00  0.00           C  
ATOM   2565  OG1 THR A 689      48.140  82.304  53.374  1.00  0.00           O  
ATOM   2566  CG2 THR A 689      48.304  82.101  50.978  1.00  0.00           C  
ATOM   2567  N   ASP A 690      50.340  79.036  53.690  1.00  0.00           N  
ATOM   2568  CA  ASP A 690      51.087  78.536  54.844  1.00  0.00           C  
ATOM   2569  C   ASP A 690      52.120  77.527  54.356  1.00  0.00           C  
ATOM   2570  O   ASP A 690      52.270  77.321  53.151  1.00  0.00           O  
ATOM   2571  CB  ASP A 690      50.156  77.851  55.849  1.00  0.00           C  
ATOM   2572  CG  ASP A 690      50.840  77.558  57.175  1.00  0.00           C  
ATOM   2573  OD1 ASP A 690      50.226  76.872  58.019  1.00  0.00           O  
ATOM   2574  OD2 ASP A 690      51.987  78.018  57.375  1.00  0.00           O  
ATOM   2575  N   ALA A 691      52.824  76.900  55.297  1.00  0.00           N  
ATOM   2576  CA  ALA A 691      53.841  75.904  54.975  1.00  0.00           C  
ATOM   2577  C   ALA A 691      53.331  74.972  53.882  1.00  0.00           C  
ATOM   2578  O   ALA A 691      54.109  74.438  53.091  1.00  0.00           O  
ATOM   2579  CB  ALA A 691      54.202  75.104  56.224  1.00  0.00           C  
ATOM   2580  N   GLY A 692      52.015  74.782  53.848  1.00  0.00           N  
ATOM   2581  CA  GLY A 692      51.417  73.928  52.842  1.00  0.00           C  
ATOM   2582  C   GLY A 692      51.464  74.613  51.492  1.00  0.00           C  
ATOM   2583  O   GLY A 692      51.002  75.748  51.350  1.00  0.00           O  
ATOM   2584  N   THR A 693      52.029  73.924  50.505  1.00  0.00           N  
ATOM   2585  CA  THR A 693      52.156  74.456  49.153  1.00  0.00           C  
ATOM   2586  C   THR A 693      50.905  75.197  48.686  1.00  0.00           C  
ATOM   2587  O   THR A 693      49.802  74.946  49.177  1.00  0.00           O  
ATOM   2588  CB  THR A 693      52.476  73.328  48.155  1.00  0.00           C  
ATOM   2589  OG1 THR A 693      51.506  72.281  48.286  1.00  0.00           O  
ATOM   2590  CG2 THR A 693      53.858  72.762  48.426  1.00  0.00           C  
ATOM   2591  N   GLY A 694      51.088  76.114  47.740  1.00  0.00           N  
ATOM   2592  CA  GLY A 694      49.970  76.883  47.222  1.00  0.00           C  
ATOM   2593  C   GLY A 694      48.951  76.036  46.482  1.00  0.00           C  
ATOM   2594  O   GLY A 694      47.784  76.418  46.362  1.00  0.00           O  
ATOM   2595  N   CYS A 695      49.394  74.887  45.981  1.00  0.00           N  
ATOM   2596  CA  CYS A 695      48.522  73.971  45.253  1.00  0.00           C  
ATOM   2597  C   CYS A 695      47.796  73.020  46.212  1.00  0.00           C  
ATOM   2598  O   CYS A 695      48.382  72.056  46.715  1.00  0.00           O  
ATOM   2599  CB  CYS A 695      49.343  73.186  44.228  1.00  0.00           C  
ATOM   2600  SG  CYS A 695      50.912  72.534  44.848  1.00  0.00           S  
ATOM   2601  N   VAL A 696      46.513  73.301  46.449  1.00  0.00           N  
ATOM   2602  CA  VAL A 696      45.681  72.515  47.365  1.00  0.00           C  
ATOM   2603  C   VAL A 696      44.825  71.416  46.724  1.00  0.00           C  
ATOM   2604  O   VAL A 696      44.990  70.237  47.037  1.00  0.00           O  
ATOM   2605  CB  VAL A 696      44.735  73.442  48.182  1.00  0.00           C  
ATOM   2606  CG1 VAL A 696      43.778  72.611  49.024  1.00  0.00           C  
ATOM   2607  CG2 VAL A 696      45.550  74.369  49.074  1.00  0.00           C  
ATOM   2608  N   HIS A 697      43.911  71.809  45.839  1.00  0.00           N  
ATOM   2609  CA  HIS A 697      43.008  70.866  45.180  1.00  0.00           C  
ATOM   2610  C   HIS A 697      41.937  70.414  46.172  1.00  0.00           C  
ATOM   2611  O   HIS A 697      42.200  70.310  47.373  1.00  0.00           O  
ATOM   2612  CB  HIS A 697      43.778  69.646  44.650  1.00  0.00           C  
ATOM   2613  CG  HIS A 697      43.114  68.334  44.945  1.00  0.00           C  
ATOM   2614  ND1 HIS A 697      43.203  67.714  46.174  1.00  0.00           N  
ATOM   2615  CD2 HIS A 697      42.317  67.546  44.185  1.00  0.00           C  
ATOM   2616  CE1 HIS A 697      42.491  66.602  46.158  1.00  0.00           C  
ATOM   2617  NE2 HIS A 697      41.943  66.477  44.963  1.00  0.00           N  
ATOM   2618  N   THR A 698      40.731  70.147  45.675  1.00  0.00           N  
ATOM   2619  CA  THR A 698      39.647  69.709  46.547  1.00  0.00           C  
ATOM   2620  C   THR A 698      38.953  68.413  46.122  1.00  0.00           C  
ATOM   2621  O   THR A 698      39.233  67.840  45.064  1.00  0.00           O  
ATOM   2622  CB  THR A 698      38.570  70.816  46.716  1.00  0.00           C  
ATOM   2623  OG1 THR A 698      38.149  71.283  45.430  1.00  0.00           O  
ATOM   2624  CG2 THR A 698      39.124  71.983  47.525  1.00  0.00           C  
ATOM   2625  N   ALA A 699      38.047  67.962  46.983  1.00  0.00           N  
ATOM   2626  CA  ALA A 699      37.281  66.742  46.774  1.00  0.00           C  
ATOM   2627  C   ALA A 699      36.279  66.630  47.924  1.00  0.00           C  
ATOM   2628  O   ALA A 699      36.515  65.905  48.892  1.00  0.00           O  
ATOM   2629  CB  ALA A 699      38.212  65.549  46.771  1.00  0.00           C  
ATOM   2630  N   PRO A 700      35.148  67.358  47.832  1.00  0.00           N  
ATOM   2631  CA  PRO A 700      34.069  67.395  48.825  1.00  0.00           C  
ATOM   2632  C   PRO A 700      33.665  66.052  49.424  1.00  0.00           C  
ATOM   2633  O   PRO A 700      32.835  65.998  50.330  1.00  0.00           O  
ATOM   2634  CB  PRO A 700      32.930  68.056  48.059  1.00  0.00           C  
ATOM   2635  CG  PRO A 700      33.659  69.040  47.220  1.00  0.00           C  
ATOM   2636  CD  PRO A 700      34.806  68.214  46.682  1.00  0.00           C  
ATOM   2637  N   GLY A 701      34.248  64.971  48.919  1.00  0.00           N  
ATOM   2638  CA  GLY A 701      33.929  63.660  49.444  1.00  0.00           C  
ATOM   2639  C   GLY A 701      34.658  63.381  50.746  1.00  0.00           C  
ATOM   2640  O   GLY A 701      34.272  62.483  51.495  1.00  0.00           O  
ATOM   2641  N   HIS A 702      35.704  64.155  51.027  1.00  0.00           N  
ATOM   2642  CA  HIS A 702      36.486  63.956  52.241  1.00  0.00           C  
ATOM   2643  C   HIS A 702      37.079  65.236  52.817  1.00  0.00           C  
ATOM   2644  O   HIS A 702      38.259  65.264  53.162  1.00  0.00           O  
ATOM   2645  CB  HIS A 702      37.625  62.981  51.960  1.00  0.00           C  
ATOM   2646  CG  HIS A 702      37.196  61.751  51.229  1.00  0.00           C  
ATOM   2647  ND1 HIS A 702      36.280  60.861  51.745  1.00  0.00           N  
ATOM   2648  CD2 HIS A 702      37.548  61.269  50.015  1.00  0.00           C  
ATOM   2649  CE1 HIS A 702      36.086  59.882  50.881  1.00  0.00           C  
ATOM   2650  NE2 HIS A 702      36.844  60.105  49.822  1.00  0.00           N  
ATOM   2651  N   GLY A 703      36.279  66.289  52.938  1.00  0.00           N  
ATOM   2652  CA  GLY A 703      36.818  67.524  53.480  1.00  0.00           C  
ATOM   2653  C   GLY A 703      35.821  68.491  54.085  1.00  0.00           C  
ATOM   2654  O   GLY A 703      34.762  68.746  53.514  1.00  0.00           O  
ATOM   2655  N   GLU A 704      36.178  69.038  55.245  1.00  0.00           N  
ATOM   2656  CA  GLU A 704      35.337  69.995  55.958  1.00  0.00           C  
ATOM   2657  C   GLU A 704      34.953  71.148  55.036  1.00  0.00           C  
ATOM   2658  O   GLU A 704      33.943  71.079  54.334  1.00  0.00           O  
ATOM   2659  CB  GLU A 704      36.084  70.540  57.176  1.00  0.00           C  
ATOM   2660  CG  GLU A 704      35.290  71.531  58.006  1.00  0.00           C  
ATOM   2661  CD  GLU A 704      34.153  70.878  58.758  1.00  0.00           C  
ATOM   2662  OE1 GLU A 704      34.432  70.026  59.630  1.00  0.00           O  
ATOM   2663  OE2 GLU A 704      32.983  71.216  58.477  1.00  0.00           O  
ATOM   2664  N   ASP A 705      35.758  72.209  55.040  1.00  0.00           N  
ATOM   2665  CA  ASP A 705      35.491  73.359  54.184  1.00  0.00           C  
ATOM   2666  C   ASP A 705      35.744  72.979  52.730  1.00  0.00           C  
ATOM   2667  O   ASP A 705      35.390  73.716  51.809  1.00  0.00           O  
ATOM   2668  CB  ASP A 705      36.364  74.557  54.583  1.00  0.00           C  
ATOM   2669  CG  ASP A 705      37.835  74.208  54.673  1.00  0.00           C  
ATOM   2670  OD1 ASP A 705      38.386  73.666  53.691  1.00  0.00           O  
ATOM   2671  OD2 ASP A 705      38.444  74.486  55.728  1.00  0.00           O  
ATOM   2672  N   ASP A 706      36.359  71.817  52.534  1.00  0.00           N  
ATOM   2673  CA  ASP A 706      36.643  71.311  51.198  1.00  0.00           C  
ATOM   2674  C   ASP A 706      35.298  71.017  50.541  1.00  0.00           C  
ATOM   2675  O   ASP A 706      35.210  70.795  49.332  1.00  0.00           O  
ATOM   2676  CB  ASP A 706      37.477  70.033  51.298  1.00  0.00           C  
ATOM   2677  CG  ASP A 706      37.803  69.438  49.947  1.00  0.00           C  
ATOM   2678  OD1 ASP A 706      36.862  69.057  49.221  1.00  0.00           O  
ATOM   2679  OD2 ASP A 706      39.003  69.349  49.613  1.00  0.00           O  
ATOM   2680  N   TYR A 707      34.249  71.025  51.361  1.00  0.00           N  
ATOM   2681  CA  TYR A 707      32.891  70.768  50.899  1.00  0.00           C  
ATOM   2682  C   TYR A 707      32.101  72.062  50.724  1.00  0.00           C  
ATOM   2683  O   TYR A 707      31.301  72.183  49.798  1.00  0.00           O  
ATOM   2684  CB  TYR A 707      32.158  69.857  51.890  1.00  0.00           C  
ATOM   2685  CG  TYR A 707      30.692  69.632  51.559  1.00  0.00           C  
ATOM   2686  CD1 TYR A 707      30.312  68.950  50.399  1.00  0.00           C  
ATOM   2687  CD2 TYR A 707      29.684  70.107  52.404  1.00  0.00           C  
ATOM   2688  CE1 TYR A 707      28.967  68.747  50.090  1.00  0.00           C  
ATOM   2689  CE2 TYR A 707      28.336  69.909  52.103  1.00  0.00           C  
ATOM   2690  CZ  TYR A 707      27.987  69.229  50.945  1.00  0.00           C  
ATOM   2691  OH  TYR A 707      26.659  69.035  50.642  1.00  0.00           O  
ATOM   2692  N   ILE A 708      32.319  73.027  51.613  1.00  0.00           N  
ATOM   2693  CA  ILE A 708      31.594  74.288  51.521  1.00  0.00           C  
ATOM   2694  C   ILE A 708      31.894  75.028  50.214  1.00  0.00           C  
ATOM   2695  O   ILE A 708      31.065  75.039  49.301  1.00  0.00           O  
ATOM   2696  CB  ILE A 708      31.880  75.213  52.750  1.00  0.00           C  
ATOM   2697  CG1 ILE A 708      33.370  75.550  52.858  1.00  0.00           C  
ATOM   2698  CG2 ILE A 708      31.419  74.525  54.025  1.00  0.00           C  
ATOM   2699  CD1 ILE A 708      33.694  76.546  53.960  1.00  0.00           C  
ATOM   2700  N   VAL A 709      33.076  75.632  50.116  1.00  0.00           N  
ATOM   2701  CA  VAL A 709      33.467  76.361  48.912  1.00  0.00           C  
ATOM   2702  C   VAL A 709      33.414  75.422  47.710  1.00  0.00           C  
ATOM   2703  O   VAL A 709      33.345  75.864  46.562  1.00  0.00           O  
ATOM   2704  CB  VAL A 709      34.899  76.943  49.044  1.00  0.00           C  
ATOM   2705  CG1 VAL A 709      35.895  75.830  49.320  1.00  0.00           C  
ATOM   2706  CG2 VAL A 709      35.277  77.691  47.774  1.00  0.00           C  
ATOM   2707  N   GLY A 710      33.441  74.123  47.991  1.00  0.00           N  
ATOM   2708  CA  GLY A 710      33.387  73.128  46.938  1.00  0.00           C  
ATOM   2709  C   GLY A 710      32.038  72.439  46.917  1.00  0.00           C  
ATOM   2710  O   GLY A 710      31.893  71.313  47.395  1.00  0.00           O  
ATOM   2711  N   GLN A 711      31.045  73.124  46.360  1.00  0.00           N  
ATOM   2712  CA  GLN A 711      29.692  72.590  46.268  1.00  0.00           C  
ATOM   2713  C   GLN A 711      28.778  73.636  45.633  1.00  0.00           C  
ATOM   2714  O   GLN A 711      27.884  73.297  44.855  1.00  0.00           O  
ATOM   2715  CB  GLN A 711      29.186  72.202  47.665  1.00  0.00           C  
ATOM   2716  CG  GLN A 711      27.782  71.614  47.703  1.00  0.00           C  
ATOM   2717  CD  GLN A 711      26.706  72.667  47.905  1.00  0.00           C  
ATOM   2718  OE1 GLN A 711      25.513  72.360  47.896  1.00  0.00           O  
ATOM   2719  NE2 GLN A 711      27.123  73.915  48.097  1.00  0.00           N  
ATOM   2720  N   GLN A 712      29.020  74.906  45.960  1.00  0.00           N  
ATOM   2721  CA  GLN A 712      28.234  76.019  45.425  1.00  0.00           C  
ATOM   2722  C   GLN A 712      28.027  75.815  43.933  1.00  0.00           C  
ATOM   2723  O   GLN A 712      27.015  76.229  43.364  1.00  0.00           O  
ATOM   2724  CB  GLN A 712      28.970  77.346  45.610  1.00  0.00           C  
ATOM   2725  CG  GLN A 712      29.488  77.624  46.998  1.00  0.00           C  
ATOM   2726  CD  GLN A 712      30.381  78.847  47.021  1.00  0.00           C  
ATOM   2727  OE1 GLN A 712      31.399  78.896  46.329  1.00  0.00           O  
ATOM   2728  NE2 GLN A 712      30.004  79.842  47.813  1.00  0.00           N  
ATOM   2729  N   TYR A 713      29.008  75.175  43.310  1.00  0.00           N  
ATOM   2730  CA  TYR A 713      28.981  74.921  41.883  1.00  0.00           C  
ATOM   2731  C   TYR A 713      28.661  73.459  41.616  1.00  0.00           C  
ATOM   2732  O   TYR A 713      28.790  72.618  42.504  1.00  0.00           O  
ATOM   2733  CB  TYR A 713      30.338  75.297  41.285  1.00  0.00           C  
ATOM   2734  CG  TYR A 713      30.813  76.667  41.730  1.00  0.00           C  
ATOM   2735  CD1 TYR A 713      31.152  76.911  43.063  1.00  0.00           C  
ATOM   2736  CD2 TYR A 713      30.872  77.733  40.832  1.00  0.00           C  
ATOM   2737  CE1 TYR A 713      31.534  78.180  43.492  1.00  0.00           C  
ATOM   2738  CE2 TYR A 713      31.253  79.009  41.251  1.00  0.00           C  
ATOM   2739  CZ  TYR A 713      31.581  79.225  42.582  1.00  0.00           C  
ATOM   2740  OH  TYR A 713      31.954  80.484  43.003  1.00  0.00           O  
ATOM   2741  N   GLU A 714      28.227  73.166  40.395  1.00  0.00           N  
ATOM   2742  CA  GLU A 714      27.894  71.801  40.011  1.00  0.00           C  
ATOM   2743  C   GLU A 714      29.066  70.872  40.319  1.00  0.00           C  
ATOM   2744  O   GLU A 714      29.993  70.738  39.520  1.00  0.00           O  
ATOM   2745  CB  GLU A 714      27.544  71.738  38.516  1.00  0.00           C  
ATOM   2746  CG  GLU A 714      28.561  72.399  37.577  1.00  0.00           C  
ATOM   2747  CD  GLU A 714      28.473  73.919  37.571  1.00  0.00           C  
ATOM   2748  OE1 GLU A 714      27.416  74.457  37.179  1.00  0.00           O  
ATOM   2749  OE2 GLU A 714      29.463  74.578  37.955  1.00  0.00           O  
ATOM   2750  N   LEU A 715      29.020  70.233  41.483  1.00  0.00           N  
ATOM   2751  CA  LEU A 715      30.087  69.330  41.899  1.00  0.00           C  
ATOM   2752  C   LEU A 715      29.544  67.981  42.367  1.00  0.00           C  
ATOM   2753  O   LEU A 715      28.759  67.913  43.314  1.00  0.00           O  
ATOM   2754  CB  LEU A 715      30.900  69.972  43.029  1.00  0.00           C  
ATOM   2755  CG  LEU A 715      31.440  71.383  42.778  1.00  0.00           C  
ATOM   2756  CD1 LEU A 715      32.297  71.812  43.949  1.00  0.00           C  
ATOM   2757  CD2 LEU A 715      32.253  71.412  41.492  1.00  0.00           C  
ATOM   2758  N   PRO A 716      29.954  66.887  41.702  1.00  0.00           N  
ATOM   2759  CA  PRO A 716      29.500  65.539  42.064  1.00  0.00           C  
ATOM   2760  C   PRO A 716      30.223  64.971  43.294  1.00  0.00           C  
ATOM   2761  O   PRO A 716      31.454  64.953  43.346  1.00  0.00           O  
ATOM   2762  CB  PRO A 716      29.780  64.737  40.797  1.00  0.00           C  
ATOM   2763  CG  PRO A 716      31.018  65.386  40.272  1.00  0.00           C  
ATOM   2764  CD  PRO A 716      30.719  66.860  40.441  1.00  0.00           C  
ATOM   2765  N   VAL A 717      29.447  64.511  44.276  1.00  0.00           N  
ATOM   2766  CA  VAL A 717      29.995  63.939  45.511  1.00  0.00           C  
ATOM   2767  C   VAL A 717      30.918  62.760  45.190  1.00  0.00           C  
ATOM   2768  O   VAL A 717      30.482  61.734  44.660  1.00  0.00           O  
ATOM   2769  CB  VAL A 717      28.864  63.466  46.453  1.00  0.00           C  
ATOM   2770  CG1 VAL A 717      29.447  63.005  47.778  1.00  0.00           C  
ATOM   2771  CG2 VAL A 717      27.866  64.594  46.673  1.00  0.00           C  
ATOM   2772  N   ILE A 718      32.192  62.911  45.538  1.00  0.00           N  
ATOM   2773  CA  ILE A 718      33.209  61.903  45.252  1.00  0.00           C  
ATOM   2774  C   ILE A 718      33.529  60.852  46.317  1.00  0.00           C  
ATOM   2775  O   ILE A 718      33.382  61.084  47.516  1.00  0.00           O  
ATOM   2776  CB  ILE A 718      34.539  62.588  44.861  1.00  0.00           C  
ATOM   2777  CG1 ILE A 718      34.948  63.601  45.941  1.00  0.00           C  
ATOM   2778  CG2 ILE A 718      34.396  63.263  43.503  1.00  0.00           C  
ATOM   2779  CD1 ILE A 718      34.123  64.883  45.967  1.00  0.00           C  
ATOM   2780  N   SER A 719      33.979  59.694  45.834  1.00  0.00           N  
ATOM   2781  CA  SER A 719      34.385  58.548  46.649  1.00  0.00           C  
ATOM   2782  C   SER A 719      33.321  57.787  47.440  1.00  0.00           C  
ATOM   2783  O   SER A 719      32.328  58.356  47.901  1.00  0.00           O  
ATOM   2784  CB  SER A 719      35.519  58.955  47.596  1.00  0.00           C  
ATOM   2785  OG  SER A 719      36.732  59.155  46.889  1.00  0.00           O  
ATOM   2786  N   PRO A 720      33.529  56.468  47.595  1.00  0.00           N  
ATOM   2787  CA  PRO A 720      32.652  55.542  48.312  1.00  0.00           C  
ATOM   2788  C   PRO A 720      33.116  55.263  49.746  1.00  0.00           C  
ATOM   2789  O   PRO A 720      33.168  56.167  50.586  1.00  0.00           O  
ATOM   2790  CB  PRO A 720      32.716  54.295  47.447  1.00  0.00           C  
ATOM   2791  CG  PRO A 720      34.159  54.264  47.087  1.00  0.00           C  
ATOM   2792  CD  PRO A 720      34.484  55.717  46.757  1.00  0.00           C  
ATOM   2793  N   ILE A 721      33.455  53.997  49.998  1.00  0.00           N  
ATOM   2794  CA  ILE A 721      33.909  53.523  51.304  1.00  0.00           C  
ATOM   2795  C   ILE A 721      32.722  53.317  52.240  1.00  0.00           C  
ATOM   2796  O   ILE A 721      32.050  54.272  52.623  1.00  0.00           O  
ATOM   2797  CB  ILE A 721      34.904  54.510  51.962  1.00  0.00           C  
ATOM   2798  CG1 ILE A 721      36.124  54.693  51.058  1.00  0.00           C  
ATOM   2799  CG2 ILE A 721      35.339  53.984  53.325  1.00  0.00           C  
ATOM   2800  CD1 ILE A 721      37.120  55.703  51.572  1.00  0.00           C  
ATOM   2801  N   ASP A 722      32.467  52.063  52.598  1.00  0.00           N  
ATOM   2802  CA  ASP A 722      31.363  51.725  53.489  1.00  0.00           C  
ATOM   2803  C   ASP A 722      31.773  52.010  54.936  1.00  0.00           C  
ATOM   2804  O   ASP A 722      32.830  52.595  55.178  1.00  0.00           O  
ATOM   2805  CB  ASP A 722      30.994  50.246  53.312  1.00  0.00           C  
ATOM   2806  CG  ASP A 722      29.668  49.884  53.971  1.00  0.00           C  
ATOM   2807  OD1 ASP A 722      29.629  49.717  55.208  1.00  0.00           O  
ATOM   2808  OD2 ASP A 722      28.658  49.768  53.244  1.00  0.00           O  
ATOM   2809  N   ASP A 723      30.935  51.601  55.887  1.00  0.00           N  
ATOM   2810  CA  ASP A 723      31.203  51.805  57.309  1.00  0.00           C  
ATOM   2811  C   ASP A 723      32.543  51.195  57.687  1.00  0.00           C  
ATOM   2812  O   ASP A 723      33.025  51.361  58.807  1.00  0.00           O  
ATOM   2813  CB  ASP A 723      30.102  51.168  58.152  1.00  0.00           C  
ATOM   2814  CG  ASP A 723      28.724  51.483  57.629  1.00  0.00           C  
ATOM   2815  OD1 ASP A 723      28.496  52.642  57.222  1.00  0.00           O  
ATOM   2816  OD2 ASP A 723      27.867  50.574  57.632  1.00  0.00           O  
ATOM   2817  N   LYS A 724      33.123  50.474  56.734  1.00  0.00           N  
ATOM   2818  CA  LYS A 724      34.416  49.829  56.897  1.00  0.00           C  
ATOM   2819  C   LYS A 724      35.349  50.561  55.941  1.00  0.00           C  
ATOM   2820  O   LYS A 724      34.896  51.143  54.954  1.00  0.00           O  
ATOM   2821  CB  LYS A 724      34.318  48.359  56.498  1.00  0.00           C  
ATOM   2822  CG  LYS A 724      33.157  47.616  57.145  1.00  0.00           C  
ATOM   2823  CD  LYS A 724      32.639  46.509  56.230  1.00  0.00           C  
ATOM   2824  CE  LYS A 724      32.065  47.086  54.933  1.00  0.00           C  
ATOM   2825  NZ  LYS A 724      31.647  46.036  53.960  1.00  0.00           N  
ATOM   2826  N   GLY A 725      36.646  50.536  56.227  1.00  0.00           N  
ATOM   2827  CA  GLY A 725      37.598  51.214  55.365  1.00  0.00           C  
ATOM   2828  C   GLY A 725      37.582  50.715  53.930  1.00  0.00           C  
ATOM   2829  O   GLY A 725      38.415  51.124  53.120  1.00  0.00           O  
ATOM   2830  N   VAL A 726      36.630  49.837  53.618  1.00  0.00           N  
ATOM   2831  CA  VAL A 726      36.491  49.258  52.282  1.00  0.00           C  
ATOM   2832  C   VAL A 726      35.538  50.053  51.382  1.00  0.00           C  
ATOM   2833  O   VAL A 726      34.535  50.597  51.848  1.00  0.00           O  
ATOM   2834  CB  VAL A 726      35.982  47.801  52.372  1.00  0.00           C  
ATOM   2835  CG1 VAL A 726      34.600  47.776  53.001  1.00  0.00           C  
ATOM   2836  CG2 VAL A 726      35.956  47.164  50.989  1.00  0.00           C  
ATOM   2837  N   PHE A 727      35.861  50.106  50.092  1.00  0.00           N  
ATOM   2838  CA  PHE A 727      35.054  50.823  49.102  1.00  0.00           C  
ATOM   2839  C   PHE A 727      34.608  49.903  47.963  1.00  0.00           C  
ATOM   2840  O   PHE A 727      34.778  48.687  48.042  1.00  0.00           O  
ATOM   2841  CB  PHE A 727      35.848  52.002  48.527  1.00  0.00           C  
ATOM   2842  CG  PHE A 727      37.336  51.763  48.450  1.00  0.00           C  
ATOM   2843  CD1 PHE A 727      37.844  50.536  48.033  1.00  0.00           C  
ATOM   2844  CD2 PHE A 727      38.229  52.776  48.791  1.00  0.00           C  
ATOM   2845  CE1 PHE A 727      39.217  50.323  47.959  1.00  0.00           C  
ATOM   2846  CE2 PHE A 727      39.602  52.574  48.719  1.00  0.00           C  
ATOM   2847  CZ  PHE A 727      40.097  51.346  48.303  1.00  0.00           C  
ATOM   2848  N   THR A 728      34.038  50.486  46.908  1.00  0.00           N  
ATOM   2849  CA  THR A 728      33.574  49.706  45.759  1.00  0.00           C  
ATOM   2850  C   THR A 728      33.534  50.495  44.447  1.00  0.00           C  
ATOM   2851  O   THR A 728      34.394  50.322  43.579  1.00  0.00           O  
ATOM   2852  CB  THR A 728      32.162  49.130  46.011  1.00  0.00           C  
ATOM   2853  OG1 THR A 728      32.200  48.243  47.136  1.00  0.00           O  
ATOM   2854  CG2 THR A 728      31.665  48.367  44.785  1.00  0.00           C  
ATOM   2855  N   GLU A 729      32.523  51.351  44.314  1.00  0.00           N  
ATOM   2856  CA  GLU A 729      32.321  52.173  43.121  1.00  0.00           C  
ATOM   2857  C   GLU A 729      33.500  53.083  42.788  1.00  0.00           C  
ATOM   2858  O   GLU A 729      34.161  53.618  43.677  1.00  0.00           O  
ATOM   2859  CB  GLU A 729      31.055  53.016  43.289  1.00  0.00           C  
ATOM   2860  CG  GLU A 729      31.092  53.938  44.497  1.00  0.00           C  
ATOM   2861  CD  GLU A 729      29.708  54.280  45.015  1.00  0.00           C  
ATOM   2862  OE1 GLU A 729      28.894  54.808  44.230  1.00  0.00           O  
ATOM   2863  OE2 GLU A 729      29.435  54.020  46.209  1.00  0.00           O  
ATOM   2864  N   GLU A 730      33.744  53.254  41.491  1.00  0.00           N  
ATOM   2865  CA  GLU A 730      34.836  54.086  40.991  1.00  0.00           C  
ATOM   2866  C   GLU A 730      36.198  53.495  41.353  1.00  0.00           C  
ATOM   2867  O   GLU A 730      37.206  53.796  40.712  1.00  0.00           O  
ATOM   2868  CB  GLU A 730      34.709  55.518  41.530  1.00  0.00           C  
ATOM   2869  CG  GLU A 730      35.732  56.498  40.959  1.00  0.00           C  
ATOM   2870  CD  GLU A 730      35.301  57.951  41.096  1.00  0.00           C  
ATOM   2871  OE1 GLU A 730      35.041  58.399  42.232  1.00  0.00           O  
ATOM   2872  OE2 GLU A 730      35.222  58.649  40.062  1.00  0.00           O  
ATOM   2873  N   GLY A 731      36.221  52.646  42.377  1.00  0.00           N  
ATOM   2874  CA  GLY A 731      37.465  52.024  42.784  1.00  0.00           C  
ATOM   2875  C   GLY A 731      37.972  51.110  41.688  1.00  0.00           C  
ATOM   2876  O   GLY A 731      37.308  50.139  41.334  1.00  0.00           O  
ATOM   2877  N   GLY A 732      39.145  51.426  41.144  1.00  0.00           N  
ATOM   2878  CA  GLY A 732      39.722  50.619  40.080  1.00  0.00           C  
ATOM   2879  C   GLY A 732      40.209  49.258  40.546  1.00  0.00           C  
ATOM   2880  O   GLY A 732      39.405  48.391  40.887  1.00  0.00           O  
ATOM   2881  N   GLN A 733      41.525  49.064  40.553  1.00  0.00           N  
ATOM   2882  CA  GLN A 733      42.112  47.799  40.988  1.00  0.00           C  
ATOM   2883  C   GLN A 733      41.706  47.555  42.437  1.00  0.00           C  
ATOM   2884  O   GLN A 733      41.584  46.414  42.887  1.00  0.00           O  
ATOM   2885  CB  GLN A 733      43.641  47.849  40.891  1.00  0.00           C  
ATOM   2886  CG  GLN A 733      44.198  48.215  39.518  1.00  0.00           C  
ATOM   2887  CD  GLN A 733      44.125  49.704  39.222  1.00  0.00           C  
ATOM   2888  OE1 GLN A 733      43.044  50.268  39.054  1.00  0.00           O  
ATOM   2889  NE2 GLN A 733      45.285  50.349  39.162  1.00  0.00           N  
ATOM   2890  N   PHE A 734      41.504  48.655  43.155  1.00  0.00           N  
ATOM   2891  CA  PHE A 734      41.106  48.628  44.555  1.00  0.00           C  
ATOM   2892  C   PHE A 734      39.586  48.711  44.668  1.00  0.00           C  
ATOM   2893  O   PHE A 734      39.021  49.785  44.874  1.00  0.00           O  
ATOM   2894  CB  PHE A 734      41.771  49.793  45.292  1.00  0.00           C  
ATOM   2895  CG  PHE A 734      41.992  51.007  44.431  1.00  0.00           C  
ATOM   2896  CD1 PHE A 734      40.931  51.835  44.080  1.00  0.00           C  
ATOM   2897  CD2 PHE A 734      43.263  51.310  43.952  1.00  0.00           C  
ATOM   2898  CE1 PHE A 734      41.132  52.949  43.264  1.00  0.00           C  
ATOM   2899  CE2 PHE A 734      43.475  52.419  43.136  1.00  0.00           C  
ATOM   2900  CZ  PHE A 734      42.406  53.241  42.791  1.00  0.00           C  
ATOM   2901  N   GLU A 735      38.933  47.561  44.531  1.00  0.00           N  
ATOM   2902  CA  GLU A 735      37.479  47.486  44.596  1.00  0.00           C  
ATOM   2903  C   GLU A 735      36.965  46.799  45.854  1.00  0.00           C  
ATOM   2904  O   GLU A 735      35.757  46.619  46.009  1.00  0.00           O  
ATOM   2905  CB  GLU A 735      36.941  46.755  43.360  1.00  0.00           C  
ATOM   2906  CG  GLU A 735      37.095  47.540  42.065  1.00  0.00           C  
ATOM   2907  CD  GLU A 735      36.966  46.684  40.813  1.00  0.00           C  
ATOM   2908  OE1 GLU A 735      37.034  47.247  39.699  1.00  0.00           O  
ATOM   2909  OE2 GLU A 735      36.803  45.452  40.937  1.00  0.00           O  
ATOM   2910  N   GLY A 736      37.870  46.416  46.753  1.00  0.00           N  
ATOM   2911  CA  GLY A 736      37.436  45.755  47.972  1.00  0.00           C  
ATOM   2912  C   GLY A 736      38.521  45.507  49.000  1.00  0.00           C  
ATOM   2913  O   GLY A 736      38.655  44.397  49.517  1.00  0.00           O  
ATOM   2914  N   MET A 737      39.294  46.542  49.307  1.00  0.00           N  
ATOM   2915  CA  MET A 737      40.365  46.415  50.284  1.00  0.00           C  
ATOM   2916  C   MET A 737      40.227  47.408  51.438  1.00  0.00           C  
ATOM   2917  O   MET A 737      39.483  47.156  52.386  1.00  0.00           O  
ATOM   2918  CB  MET A 737      41.718  46.568  49.586  1.00  0.00           C  
ATOM   2919  CG  MET A 737      41.766  47.660  48.537  1.00  0.00           C  
ATOM   2920  SD  MET A 737      42.763  47.157  47.122  1.00  0.00           S  
ATOM   2921  CE  MET A 737      44.394  47.087  47.850  1.00  0.00           C  
ATOM   2922  N   PHE A 738      40.940  48.528  51.367  1.00  0.00           N  
ATOM   2923  CA  PHE A 738      40.868  49.536  52.422  1.00  0.00           C  
ATOM   2924  C   PHE A 738      41.399  50.890  51.980  1.00  0.00           C  
ATOM   2925  O   PHE A 738      41.921  51.037  50.878  1.00  0.00           O  
ATOM   2926  CB  PHE A 738      41.624  49.067  53.670  1.00  0.00           C  
ATOM   2927  CG  PHE A 738      42.837  48.234  53.370  1.00  0.00           C  
ATOM   2928  CD1 PHE A 738      43.813  48.689  52.487  1.00  0.00           C  
ATOM   2929  CD2 PHE A 738      43.004  46.986  53.970  1.00  0.00           C  
ATOM   2930  CE1 PHE A 738      44.936  47.914  52.206  1.00  0.00           C  
ATOM   2931  CE2 PHE A 738      44.125  46.203  53.696  1.00  0.00           C  
ATOM   2932  CZ  PHE A 738      45.093  46.668  52.811  1.00  0.00           C  
ATOM   2933  N   TYR A 739      41.262  51.880  52.853  1.00  0.00           N  
ATOM   2934  CA  TYR A 739      41.711  53.229  52.546  1.00  0.00           C  
ATOM   2935  C   TYR A 739      43.180  53.423  52.911  1.00  0.00           C  
ATOM   2936  O   TYR A 739      43.759  54.472  52.631  1.00  0.00           O  
ATOM   2937  CB  TYR A 739      40.855  54.244  53.311  1.00  0.00           C  
ATOM   2938  CG  TYR A 739      41.256  54.393  54.760  1.00  0.00           C  
ATOM   2939  CD1 TYR A 739      42.206  55.338  55.146  1.00  0.00           C  
ATOM   2940  CD2 TYR A 739      40.733  53.551  55.737  1.00  0.00           C  
ATOM   2941  CE1 TYR A 739      42.630  55.438  56.465  1.00  0.00           C  
ATOM   2942  CE2 TYR A 739      41.150  53.643  57.061  1.00  0.00           C  
ATOM   2943  CZ  TYR A 739      42.100  54.588  57.418  1.00  0.00           C  
ATOM   2944  OH  TYR A 739      42.523  54.676  58.724  1.00  0.00           O  
ATOM   2945  N   ASP A 740      43.785  52.418  53.536  1.00  0.00           N  
ATOM   2946  CA  ASP A 740      45.183  52.529  53.944  1.00  0.00           C  
ATOM   2947  C   ASP A 740      46.183  51.951  52.943  1.00  0.00           C  
ATOM   2948  O   ASP A 740      46.481  52.580  51.924  1.00  0.00           O  
ATOM   2949  CB  ASP A 740      45.385  51.873  55.313  1.00  0.00           C  
ATOM   2950  CG  ASP A 740      46.789  52.084  55.859  1.00  0.00           C  
ATOM   2951  OD1 ASP A 740      47.204  53.256  55.990  1.00  0.00           O  
ATOM   2952  OD2 ASP A 740      47.474  51.081  56.159  1.00  0.00           O  
ATOM   2953  N   LYS A 741      46.702  50.759  53.241  1.00  0.00           N  
ATOM   2954  CA  LYS A 741      47.687  50.102  52.382  1.00  0.00           C  
ATOM   2955  C   LYS A 741      47.299  50.136  50.909  1.00  0.00           C  
ATOM   2956  O   LYS A 741      48.162  50.130  50.032  1.00  0.00           O  
ATOM   2957  CB  LYS A 741      47.903  48.648  52.817  1.00  0.00           C  
ATOM   2958  CG  LYS A 741      48.437  48.473  54.235  1.00  0.00           C  
ATOM   2959  CD  LYS A 741      48.921  47.044  54.466  1.00  0.00           C  
ATOM   2960  CE  LYS A 741      50.079  46.701  53.530  1.00  0.00           C  
ATOM   2961  NZ  LYS A 741      50.584  45.312  53.711  1.00  0.00           N  
ATOM   2962  N   ALA A 742      45.999  50.174  50.641  1.00  0.00           N  
ATOM   2963  CA  ALA A 742      45.511  50.219  49.270  1.00  0.00           C  
ATOM   2964  C   ALA A 742      45.908  51.540  48.626  1.00  0.00           C  
ATOM   2965  O   ALA A 742      45.455  51.868  47.532  1.00  0.00           O  
ATOM   2966  CB  ALA A 742      44.005  50.064  49.250  1.00  0.00           C  
ATOM   2967  N   ASN A 743      46.754  52.298  49.313  1.00  0.00           N  
ATOM   2968  CA  ASN A 743      47.210  53.585  48.811  1.00  0.00           C  
ATOM   2969  C   ASN A 743      48.724  53.626  48.718  1.00  0.00           C  
ATOM   2970  O   ASN A 743      49.304  53.613  47.632  1.00  0.00           O  
ATOM   2971  CB  ASN A 743      46.764  54.709  49.742  1.00  0.00           C  
ATOM   2972  CG  ASN A 743      45.268  54.775  49.907  1.00  0.00           C  
ATOM   2973  OD1 ASN A 743      44.763  55.600  50.663  1.00  0.00           O  
ATOM   2974  ND2 ASN A 743      44.548  53.912  49.203  1.00  0.00           N  
ATOM   2975  N   LYS A 744      49.342  53.689  49.892  1.00  0.00           N  
ATOM   2976  CA  LYS A 744      50.789  53.758  50.058  1.00  0.00           C  
ATOM   2977  C   LYS A 744      51.581  52.857  49.111  1.00  0.00           C  
ATOM   2978  O   LYS A 744      52.788  53.042  48.930  1.00  0.00           O  
ATOM   2979  CB  LYS A 744      51.131  53.437  51.518  1.00  0.00           C  
ATOM   2980  CG  LYS A 744      50.332  54.287  52.507  1.00  0.00           C  
ATOM   2981  CD  LYS A 744      50.555  53.886  53.954  1.00  0.00           C  
ATOM   2982  CE  LYS A 744      49.738  54.773  54.887  1.00  0.00           C  
ATOM   2983  NZ  LYS A 744      49.957  54.446  56.324  1.00  0.00           N  
ATOM   2984  N   ALA A 745      50.901  51.889  48.504  1.00  0.00           N  
ATOM   2985  CA  ALA A 745      51.553  50.973  47.577  1.00  0.00           C  
ATOM   2986  C   ALA A 745      50.679  50.701  46.358  1.00  0.00           C  
ATOM   2987  O   ALA A 745      51.179  50.592  45.237  1.00  0.00           O  
ATOM   2988  CB  ALA A 745      51.884  49.661  48.286  1.00  0.00           C  
ATOM   2989  N   VAL A 746      49.372  50.599  46.583  1.00  0.00           N  
ATOM   2990  CA  VAL A 746      48.427  50.319  45.507  1.00  0.00           C  
ATOM   2991  C   VAL A 746      48.121  51.532  44.631  1.00  0.00           C  
ATOM   2992  O   VAL A 746      48.436  51.535  43.439  1.00  0.00           O  
ATOM   2993  CB  VAL A 746      47.098  49.763  46.069  1.00  0.00           C  
ATOM   2994  CG1 VAL A 746      46.141  49.447  44.930  1.00  0.00           C  
ATOM   2995  CG2 VAL A 746      47.366  48.515  46.899  1.00  0.00           C  
ATOM   2996  N   THR A 747      47.504  52.555  45.218  1.00  0.00           N  
ATOM   2997  CA  THR A 747      47.156  53.758  44.467  1.00  0.00           C  
ATOM   2998  C   THR A 747      48.401  54.538  44.076  1.00  0.00           C  
ATOM   2999  O   THR A 747      48.344  55.431  43.230  1.00  0.00           O  
ATOM   3000  CB  THR A 747      46.244  54.703  45.276  1.00  0.00           C  
ATOM   3001  OG1 THR A 747      45.645  55.656  44.390  1.00  0.00           O  
ATOM   3002  CG2 THR A 747      47.052  55.463  46.317  1.00  0.00           C  
ATOM   3003  N   ASP A 750      49.527  54.208  44.698  1.00  0.00           N  
ATOM   3004  CA  ASP A 750      50.760  54.901  44.381  1.00  0.00           C  
ATOM   3005  C   ASP A 750      51.176  54.541  42.962  1.00  0.00           C  
ATOM   3006  O   ASP A 750      52.236  54.946  42.493  1.00  0.00           O  
ATOM   3007  CB  ASP A 750      51.864  54.528  45.367  1.00  0.00           C  
ATOM   3008  CG  ASP A 750      53.003  55.527  45.358  1.00  0.00           C  
ATOM   3009  OD1 ASP A 750      52.756  56.706  45.693  1.00  0.00           O  
ATOM   3010  OD2 ASP A 750      54.138  55.138  45.011  1.00  0.00           O  
ATOM   3011  N   LEU A 751      50.338  53.754  42.294  1.00  0.00           N  
ATOM   3012  CA  LEU A 751      50.577  53.360  40.910  1.00  0.00           C  
ATOM   3013  C   LEU A 751      50.403  54.654  40.122  1.00  0.00           C  
ATOM   3014  O   LEU A 751      51.322  55.128  39.453  1.00  0.00           O  
ATOM   3015  CB  LEU A 751      49.528  52.333  40.467  1.00  0.00           C  
ATOM   3016  CG  LEU A 751      49.498  51.889  38.999  1.00  0.00           C  
ATOM   3017  CD1 LEU A 751      50.682  50.980  38.699  1.00  0.00           C  
ATOM   3018  CD2 LEU A 751      48.195  51.157  38.720  1.00  0.00           C  
ATOM   3019  N   LEU A 752      49.204  55.218  40.227  1.00  0.00           N  
ATOM   3020  CA  LEU A 752      48.865  56.474  39.571  1.00  0.00           C  
ATOM   3021  C   LEU A 752      49.527  57.561  40.416  1.00  0.00           C  
ATOM   3022  O   LEU A 752      48.994  57.968  41.450  1.00  0.00           O  
ATOM   3023  CB  LEU A 752      47.342  56.670  39.552  1.00  0.00           C  
ATOM   3024  CG  LEU A 752      46.470  55.556  38.954  1.00  0.00           C  
ATOM   3025  CD1 LEU A 752      46.463  54.341  39.872  1.00  0.00           C  
ATOM   3026  CD2 LEU A 752      45.053  56.063  38.766  1.00  0.00           C  
ATOM   3027  N   THR A 753      50.693  58.020  39.976  1.00  0.00           N  
ATOM   3028  CA  THR A 753      51.440  59.030  40.718  1.00  0.00           C  
ATOM   3029  C   THR A 753      52.350  59.860  39.800  1.00  0.00           C  
ATOM   3030  O   THR A 753      51.867  60.588  38.928  1.00  0.00           O  
ATOM   3031  CB  THR A 753      52.275  58.334  41.831  1.00  0.00           C  
ATOM   3032  OG1 THR A 753      53.098  59.291  42.506  1.00  0.00           O  
ATOM   3033  CG2 THR A 753      53.146  57.238  41.233  1.00  0.00           C  
ATOM   3034  N   GLU A 754      53.661  59.757  40.005  1.00  0.00           N  
ATOM   3035  CA  GLU A 754      54.628  60.487  39.194  1.00  0.00           C  
ATOM   3036  C   GLU A 754      54.666  59.951  37.769  1.00  0.00           C  
ATOM   3037  O   GLU A 754      55.350  60.505  36.906  1.00  0.00           O  
ATOM   3038  CB  GLU A 754      56.028  60.396  39.812  1.00  0.00           C  
ATOM   3039  CG  GLU A 754      56.214  59.296  40.854  1.00  0.00           C  
ATOM   3040  CD  GLU A 754      56.046  57.895  40.293  1.00  0.00           C  
ATOM   3041  OE1 GLU A 754      56.258  56.924  41.053  1.00  0.00           O  
ATOM   3042  OE2 GLU A 754      55.701  57.761  39.101  1.00  0.00           O  
ATOM   3043  N   LYS A 755      53.925  58.873  37.530  1.00  0.00           N  
ATOM   3044  CA  LYS A 755      53.870  58.246  36.214  1.00  0.00           C  
ATOM   3045  C   LYS A 755      53.107  59.117  35.224  1.00  0.00           C  
ATOM   3046  O   LYS A 755      52.350  58.613  34.395  1.00  0.00           O  
ATOM   3047  CB  LYS A 755      53.204  56.870  36.318  1.00  0.00           C  
ATOM   3048  CG  LYS A 755      53.837  55.969  37.368  1.00  0.00           C  
ATOM   3049  CD  LYS A 755      53.221  54.585  37.374  1.00  0.00           C  
ATOM   3050  CE  LYS A 755      53.827  53.734  38.476  1.00  0.00           C  
ATOM   3051  NZ  LYS A 755      53.259  52.361  38.480  1.00  0.00           N  
ATOM   3052  N   GLY A 756      53.314  60.426  35.317  1.00  0.00           N  
ATOM   3053  CA  GLY A 756      52.643  61.350  34.423  1.00  0.00           C  
ATOM   3054  C   GLY A 756      52.313  62.666  35.099  1.00  0.00           C  
ATOM   3055  O   GLY A 756      51.923  63.627  34.434  1.00  0.00           O  
ATOM   3056  N   ALA A 757      52.471  62.713  36.420  1.00  0.00           N  
ATOM   3057  CA  ALA A 757      52.182  63.925  37.182  1.00  0.00           C  
ATOM   3058  C   ALA A 757      53.372  64.383  38.021  1.00  0.00           C  
ATOM   3059  O   ALA A 757      53.215  65.214  38.915  1.00  0.00           O  
ATOM   3060  CB  ALA A 757      50.972  63.698  38.081  1.00  0.00           C  
ATOM   3061  N   LEU A 758      54.554  63.838  37.730  1.00  0.00           N  
ATOM   3062  CA  LEU A 758      55.784  64.186  38.449  1.00  0.00           C  
ATOM   3063  C   LEU A 758      55.556  64.261  39.961  1.00  0.00           C  
ATOM   3064  O   LEU A 758      55.034  65.252  40.476  1.00  0.00           O  
ATOM   3065  CB  LEU A 758      56.332  65.520  37.925  1.00  0.00           C  
ATOM   3066  CG  LEU A 758      56.626  65.578  36.418  1.00  0.00           C  
ATOM   3067  CD1 LEU A 758      57.119  66.967  36.043  1.00  0.00           C  
ATOM   3068  CD2 LEU A 758      57.664  64.526  36.050  1.00  0.00           C  
ATOM   3069  N   LEU A 759      55.969  63.211  40.667  1.00  0.00           N  
ATOM   3070  CA  LEU A 759      55.777  63.121  42.112  1.00  0.00           C  
ATOM   3071  C   LEU A 759      57.032  63.015  42.976  1.00  0.00           C  
ATOM   3072  O   LEU A 759      58.159  63.023  42.481  1.00  0.00           O  
ATOM   3073  CB  LEU A 759      54.877  61.923  42.423  1.00  0.00           C  
ATOM   3074  CG  LEU A 759      53.363  62.001  42.201  1.00  0.00           C  
ATOM   3075  CD1 LEU A 759      52.725  62.562  43.456  1.00  0.00           C  
ATOM   3076  CD2 LEU A 759      53.019  62.817  40.961  1.00  0.00           C  
ATOM   3077  N   LYS A 760      56.795  62.910  44.284  1.00  0.00           N  
ATOM   3078  CA  LYS A 760      57.836  62.779  45.303  1.00  0.00           C  
ATOM   3079  C   LYS A 760      57.254  62.054  46.520  1.00  0.00           C  
ATOM   3080  O   LYS A 760      56.889  62.691  47.511  1.00  0.00           O  
ATOM   3081  CB  LYS A 760      58.341  64.152  45.749  1.00  0.00           C  
ATOM   3082  CG  LYS A 760      59.088  64.934  44.694  1.00  0.00           C  
ATOM   3083  CD  LYS A 760      59.644  66.221  45.280  1.00  0.00           C  
ATOM   3084  CE  LYS A 760      60.412  67.010  44.239  1.00  0.00           C  
ATOM   3085  NZ  LYS A 760      61.556  66.243  43.675  1.00  0.00           N  
ATOM   3086  N   LEU A 761      57.169  60.728  46.442  1.00  0.00           N  
ATOM   3087  CA  LEU A 761      56.630  59.920  47.536  1.00  0.00           C  
ATOM   3088  C   LEU A 761      57.514  59.976  48.780  1.00  0.00           C  
ATOM   3089  O   LEU A 761      58.590  59.377  48.816  1.00  0.00           O  
ATOM   3090  CB  LEU A 761      56.470  58.461  47.092  1.00  0.00           C  
ATOM   3091  CG  LEU A 761      55.927  57.474  48.134  1.00  0.00           C  
ATOM   3092  CD1 LEU A 761      54.468  57.786  48.427  1.00  0.00           C  
ATOM   3093  CD2 LEU A 761      56.065  56.047  47.619  1.00  0.00           C  
ATOM   3094  N   ASP A 762      57.048  60.693  49.799  1.00  0.00           N  
ATOM   3095  CA  ASP A 762      57.788  60.834  51.049  1.00  0.00           C  
ATOM   3096  C   ASP A 762      56.967  60.356  52.244  1.00  0.00           C  
ATOM   3097  O   ASP A 762      55.738  60.301  52.190  1.00  0.00           O  
ATOM   3098  CB  ASP A 762      58.185  62.299  51.265  1.00  0.00           C  
ATOM   3099  CG  ASP A 762      58.997  62.860  50.114  1.00  0.00           C  
ATOM   3100  OD1 ASP A 762      60.101  62.337  49.852  1.00  0.00           O  
ATOM   3101  OD2 ASP A 762      58.528  63.825  49.471  1.00  0.00           O  
ATOM   3102  N   PHE A 763      57.657  60.007  53.322  1.00  0.00           N  
ATOM   3103  CA  PHE A 763      56.997  59.553  54.536  1.00  0.00           C  
ATOM   3104  C   PHE A 763      57.217  60.587  55.627  1.00  0.00           C  
ATOM   3105  O   PHE A 763      58.357  60.870  56.005  1.00  0.00           O  
ATOM   3106  CB  PHE A 763      57.561  58.204  54.978  1.00  0.00           C  
ATOM   3107  CG  PHE A 763      57.125  57.052  54.119  1.00  0.00           C  
ATOM   3108  CD1 PHE A 763      57.199  57.131  52.730  1.00  0.00           C  
ATOM   3109  CD2 PHE A 763      56.659  55.876  54.701  1.00  0.00           C  
ATOM   3110  CE1 PHE A 763      56.815  56.054  51.929  1.00  0.00           C  
ATOM   3111  CE2 PHE A 763      56.273  54.791  53.913  1.00  0.00           C  
ATOM   3112  CZ  PHE A 763      56.351  54.880  52.522  1.00  0.00           C  
ATOM   3113  N   ILE A 764      56.121  61.154  56.124  1.00  0.00           N  
ATOM   3114  CA  ILE A 764      56.184  62.163  57.175  1.00  0.00           C  
ATOM   3115  C   ILE A 764      55.282  61.778  58.348  1.00  0.00           C  
ATOM   3116  O   ILE A 764      54.400  60.929  58.216  1.00  0.00           O  
ATOM   3117  CB  ILE A 764      55.744  63.548  56.642  1.00  0.00           C  
ATOM   3118  CG1 ILE A 764      56.549  63.910  55.390  1.00  0.00           C  
ATOM   3119  CG2 ILE A 764      55.941  64.610  57.716  1.00  0.00           C  
ATOM   3120  CD1 ILE A 764      58.047  64.025  55.617  1.00  0.00           C  
ATOM   3121  N   THR A 765      55.514  62.407  59.495  1.00  0.00           N  
ATOM   3122  CA  THR A 765      54.729  62.147  60.693  1.00  0.00           C  
ATOM   3123  C   THR A 765      54.085  63.435  61.185  1.00  0.00           C  
ATOM   3124  O   THR A 765      54.754  64.459  61.314  1.00  0.00           O  
ATOM   3125  CB  THR A 765      55.612  61.573  61.821  1.00  0.00           C  
ATOM   3126  OG1 THR A 765      56.060  60.263  61.455  1.00  0.00           O  
ATOM   3127  CG2 THR A 765      54.836  61.496  63.125  1.00  0.00           C  
ATOM   3128  N   HIS A 766      52.783  63.381  61.452  1.00  0.00           N  
ATOM   3129  CA  HIS A 766      52.047  64.543  61.943  1.00  0.00           C  
ATOM   3130  C   HIS A 766      50.858  64.096  62.790  1.00  0.00           C  
ATOM   3131  O   HIS A 766      50.426  62.944  62.712  1.00  0.00           O  
ATOM   3132  CB  HIS A 766      51.562  65.399  60.771  1.00  0.00           C  
ATOM   3133  CG  HIS A 766      50.594  64.697  59.873  1.00  0.00           C  
ATOM   3134  ND1 HIS A 766      50.784  63.402  59.441  1.00  0.00           N  
ATOM   3135  CD2 HIS A 766      49.435  65.115  59.308  1.00  0.00           C  
ATOM   3136  CE1 HIS A 766      49.785  63.052  58.649  1.00  0.00           C  
ATOM   3137  NE2 HIS A 766      48.953  64.074  58.551  1.00  0.00           N  
ATOM   3138  N   SER A 767      50.341  65.007  63.607  1.00  0.00           N  
ATOM   3139  CA  SER A 767      49.204  64.702  64.461  1.00  0.00           C  
ATOM   3140  C   SER A 767      47.979  64.460  63.584  1.00  0.00           C  
ATOM   3141  O   SER A 767      47.689  65.239  62.674  1.00  0.00           O  
ATOM   3142  CB  SER A 767      48.943  65.856  65.424  1.00  0.00           C  
ATOM   3143  OG  SER A 767      47.886  65.538  66.311  1.00  0.00           O  
ATOM   3144  N   TYR A 768      47.255  63.385  63.869  1.00  0.00           N  
ATOM   3145  CA  TYR A 768      46.090  63.028  63.077  1.00  0.00           C  
ATOM   3146  C   TYR A 768      44.933  62.521  63.947  1.00  0.00           C  
ATOM   3147  O   TYR A 768      45.152  61.873  64.973  1.00  0.00           O  
ATOM   3148  CB  TYR A 768      46.499  61.952  62.074  1.00  0.00           C  
ATOM   3149  CG  TYR A 768      45.501  61.696  60.980  1.00  0.00           C  
ATOM   3150  CD1 TYR A 768      45.463  62.498  59.837  1.00  0.00           C  
ATOM   3151  CD2 TYR A 768      44.582  60.656  61.088  1.00  0.00           C  
ATOM   3152  CE1 TYR A 768      44.531  62.268  58.830  1.00  0.00           C  
ATOM   3153  CE2 TYR A 768      43.649  60.418  60.092  1.00  0.00           C  
ATOM   3154  CZ  TYR A 768      43.625  61.225  58.969  1.00  0.00           C  
ATOM   3155  OH  TYR A 768      42.675  60.994  58.004  1.00  0.00           O  
ATOM   3156  N   PRO A 769      43.684  62.825  63.551  1.00  0.00           N  
ATOM   3157  CA  PRO A 769      42.462  62.421  64.255  1.00  0.00           C  
ATOM   3158  C   PRO A 769      42.354  60.911  64.440  1.00  0.00           C  
ATOM   3159  O   PRO A 769      42.510  60.145  63.493  1.00  0.00           O  
ATOM   3160  CB  PRO A 769      41.358  62.963  63.360  1.00  0.00           C  
ATOM   3161  CG  PRO A 769      41.972  64.202  62.809  1.00  0.00           C  
ATOM   3162  CD  PRO A 769      43.365  63.758  62.457  1.00  0.00           C  
ATOM   3163  N   HIS A 770      42.073  60.496  65.669  1.00  0.00           N  
ATOM   3164  CA  HIS A 770      41.952  59.083  66.003  1.00  0.00           C  
ATOM   3165  C   HIS A 770      40.737  58.792  66.867  1.00  0.00           C  
ATOM   3166  O   HIS A 770      40.262  59.658  67.610  1.00  0.00           O  
ATOM   3167  CB  HIS A 770      43.198  58.612  66.760  1.00  0.00           C  
ATOM   3168  CG  HIS A 770      44.377  58.338  65.886  1.00  0.00           C  
ATOM   3169  ND1 HIS A 770      44.687  57.074  65.432  1.00  0.00           N  
ATOM   3170  CD2 HIS A 770      45.325  59.161  65.383  1.00  0.00           C  
ATOM   3171  CE1 HIS A 770      45.776  57.130  64.688  1.00  0.00           C  
ATOM   3172  NE2 HIS A 770      46.184  58.386  64.643  1.00  0.00           N  
ATOM   3173  N   ASP A 771      40.254  57.556  66.769  1.00  0.00           N  
ATOM   3174  CA  ASP A 771      39.119  57.079  67.560  1.00  0.00           C  
ATOM   3175  C   ASP A 771      39.652  56.964  69.003  1.00  0.00           C  
ATOM   3176  O   ASP A 771      40.534  56.155  69.270  1.00  0.00           O  
ATOM   3177  CB  ASP A 771      38.699  55.699  67.049  1.00  0.00           C  
ATOM   3178  CG  ASP A 771      37.462  55.170  67.739  1.00  0.00           C  
ATOM   3179  OD1 ASP A 771      37.373  55.267  68.985  1.00  0.00           O  
ATOM   3180  OD2 ASP A 771      36.579  54.650  67.027  1.00  0.00           O  
ATOM   3181  N   TRP A 772      39.119  57.753  69.928  1.00  0.00           N  
ATOM   3182  CA  TRP A 772      39.618  57.734  71.302  1.00  0.00           C  
ATOM   3183  C   TRP A 772      39.530  56.399  72.040  1.00  0.00           C  
ATOM   3184  O   TRP A 772      40.312  56.148  72.953  1.00  0.00           O  
ATOM   3185  CB  TRP A 772      38.938  58.833  72.123  1.00  0.00           C  
ATOM   3186  CG  TRP A 772      37.526  58.544  72.497  1.00  0.00           C  
ATOM   3187  CD1 TRP A 772      36.617  57.831  71.778  1.00  0.00           C  
ATOM   3188  CD2 TRP A 772      36.847  58.988  73.677  1.00  0.00           C  
ATOM   3189  NE1 TRP A 772      35.411  57.798  72.437  1.00  0.00           N  
ATOM   3190  CE2 TRP A 772      35.526  58.502  73.607  1.00  0.00           C  
ATOM   3191  CE3 TRP A 772      37.229  59.753  74.790  1.00  0.00           C  
ATOM   3192  CZ2 TRP A 772      34.581  58.749  74.608  1.00  0.00           C  
ATOM   3193  CZ3 TRP A 772      36.286  60.000  75.789  1.00  0.00           C  
ATOM   3194  CH2 TRP A 772      34.978  59.498  75.688  1.00  0.00           C  
ATOM   3195  N   ARG A 773      38.599  55.536  71.655  1.00  0.00           N  
ATOM   3196  CA  ARG A 773      38.492  54.251  72.326  1.00  0.00           C  
ATOM   3197  C   ARG A 773      39.320  53.161  71.650  1.00  0.00           C  
ATOM   3198  O   ARG A 773      39.958  52.341  72.315  1.00  0.00           O  
ATOM   3199  CB  ARG A 773      37.022  53.822  72.434  1.00  0.00           C  
ATOM   3200  CG  ARG A 773      36.240  54.619  73.479  1.00  0.00           C  
ATOM   3201  CD  ARG A 773      37.137  54.917  74.689  1.00  0.00           C  
ATOM   3202  NE  ARG A 773      36.443  55.508  75.831  1.00  0.00           N  
ATOM   3203  CZ  ARG A 773      37.067  55.981  76.910  1.00  0.00           C  
ATOM   3204  NH1 ARG A 773      38.394  55.937  76.988  1.00  0.00           N  
ATOM   3205  NH2 ARG A 773      36.366  56.482  77.920  1.00  0.00           N  
ATOM   3206  N   THR A 791      39.324  53.177  70.326  1.00  0.00           N  
ATOM   3207  CA  THR A 791      40.053  52.198  69.528  1.00  0.00           C  
ATOM   3208  C   THR A 791      41.491  52.622  69.211  1.00  0.00           C  
ATOM   3209  O   THR A 791      42.320  51.804  68.800  1.00  0.00           O  
ATOM   3210  CB  THR A 791      39.287  51.961  68.223  1.00  0.00           C  
ATOM   3211  OG1 THR A 791      37.978  51.478  68.545  1.00  0.00           O  
ATOM   3212  CG2 THR A 791      39.984  50.949  67.352  1.00  0.00           C  
ATOM   3213  N   LYS A 792      41.779  53.908  69.397  1.00  0.00           N  
ATOM   3214  CA  LYS A 792      43.109  54.449  69.124  1.00  0.00           C  
ATOM   3215  C   LYS A 792      43.492  54.272  67.654  1.00  0.00           C  
ATOM   3216  O   LYS A 792      44.671  54.350  67.297  1.00  0.00           O  
ATOM   3217  CB  LYS A 792      44.167  53.771  70.011  1.00  0.00           C  
ATOM   3218  CG  LYS A 792      43.854  53.776  71.497  1.00  0.00           C  
ATOM   3219  CD  LYS A 792      43.648  55.195  72.035  1.00  0.00           C  
ATOM   3220  CE  LYS A 792      43.329  55.176  73.541  1.00  0.00           C  
ATOM   3221  NZ  LYS A 792      42.913  56.507  74.056  1.00  0.00           N  
ATOM   3222  N   LYS A 794      42.499  54.013  66.805  1.00  0.00           N  
ATOM   3223  CA  LYS A 794      42.759  53.848  65.379  1.00  0.00           C  
ATOM   3224  C   LYS A 794      42.392  55.124  64.631  1.00  0.00           C  
ATOM   3225  O   LYS A 794      41.618  55.954  65.126  1.00  0.00           O  
ATOM   3226  CB  LYS A 794      41.972  52.669  64.805  1.00  0.00           C  
ATOM   3227  CG  LYS A 794      42.348  51.315  65.397  1.00  0.00           C  
ATOM   3228  CD  LYS A 794      43.834  51.025  65.293  1.00  0.00           C  
ATOM   3229  CE  LYS A 794      44.148  49.644  65.846  1.00  0.00           C  
ATOM   3230  NZ  LYS A 794      43.382  48.561  65.141  1.00  0.00           N  
ATOM   3231  N   PRO A 795      42.957  55.300  63.428  1.00  0.00           N  
ATOM   3232  CA  PRO A 795      42.720  56.468  62.578  1.00  0.00           C  
ATOM   3233  C   PRO A 795      41.270  56.694  62.186  1.00  0.00           C  
ATOM   3234  O   PRO A 795      40.483  55.751  62.044  1.00  0.00           O  
ATOM   3235  CB  PRO A 795      43.604  56.196  61.369  1.00  0.00           C  
ATOM   3236  CG  PRO A 795      44.731  55.413  61.960  1.00  0.00           C  
ATOM   3237  CD  PRO A 795      44.010  54.450  62.850  1.00  0.00           C  
ATOM   3238  N   VAL A 826      40.945  57.969  62.017  1.00  0.00           N  
ATOM   3239  CA  VAL A 826      39.627  58.428  61.622  1.00  0.00           C  
ATOM   3240  C   VAL A 826      39.795  59.087  60.248  1.00  0.00           C  
ATOM   3241  O   VAL A 826      40.880  59.575  59.925  1.00  0.00           O  
ATOM   3242  CB  VAL A 826      39.110  59.459  62.659  1.00  0.00           C  
ATOM   3243  CG1 VAL A 826      38.220  60.500  62.004  1.00  0.00           C  
ATOM   3244  CG2 VAL A 826      38.361  58.730  63.768  1.00  0.00           C  
ATOM   3245  N   ILE A 827      38.739  59.082  59.438  1.00  0.00           N  
ATOM   3246  CA  ILE A 827      38.776  59.711  58.113  1.00  0.00           C  
ATOM   3247  C   ILE A 827      37.491  60.506  57.911  1.00  0.00           C  
ATOM   3248  O   ILE A 827      36.519  60.300  58.637  1.00  0.00           O  
ATOM   3249  CB  ILE A 827      38.844  58.667  56.984  1.00  0.00           C  
ATOM   3250  CG1 ILE A 827      37.569  57.822  56.994  1.00  0.00           C  
ATOM   3251  CG2 ILE A 827      40.073  57.786  57.159  1.00  0.00           C  
ATOM   3252  CD1 ILE A 827      37.533  56.757  55.942  1.00  0.00           C  
ATOM   3253  N   PHE A 829      37.489  61.414  56.936  1.00  0.00           N  
ATOM   3254  CA  PHE A 829      36.296  62.199  56.623  1.00  0.00           C  
ATOM   3255  C   PHE A 829      35.517  61.430  55.574  1.00  0.00           C  
ATOM   3256  O   PHE A 829      36.096  60.805  54.688  1.00  0.00           O  
ATOM   3257  CB  PHE A 829      36.646  63.567  56.057  1.00  0.00           C  
ATOM   3258  CG  PHE A 829      36.985  64.591  57.095  1.00  0.00           C  
ATOM   3259  CD1 PHE A 829      38.283  64.713  57.575  1.00  0.00           C  
ATOM   3260  CD2 PHE A 829      36.010  65.466  57.565  1.00  0.00           C  
ATOM   3261  CE1 PHE A 829      38.610  65.703  58.507  1.00  0.00           C  
ATOM   3262  CE2 PHE A 829      36.326  66.457  58.496  1.00  0.00           C  
ATOM   3263  CZ  PHE A 829      37.627  66.577  58.966  1.00  0.00           C  
ATOM   3264  N   ARG A 830      34.200  61.487  55.660  1.00  0.00           N  
ATOM   3265  CA  ARG A 830      33.361  60.762  54.720  1.00  0.00           C  
ATOM   3266  C   ARG A 830      32.039  61.510  54.662  1.00  0.00           C  
ATOM   3267  O   ARG A 830      31.530  61.969  55.686  1.00  0.00           O  
ATOM   3268  CB  ARG A 830      33.165  59.341  55.244  1.00  0.00           C  
ATOM   3269  CG  ARG A 830      32.431  58.376  54.350  1.00  0.00           C  
ATOM   3270  CD  ARG A 830      32.053  57.166  55.187  1.00  0.00           C  
ATOM   3271  NE  ARG A 830      31.395  56.104  54.431  1.00  0.00           N  
ATOM   3272  CZ  ARG A 830      30.628  55.172  54.990  1.00  0.00           C  
ATOM   3273  NH1 ARG A 830      30.423  55.184  56.302  1.00  0.00           N  
ATOM   3274  NH2 ARG A 830      30.076  54.225  54.246  1.00  0.00           N  
ATOM   3275  N   ALA A 831      31.491  61.654  53.463  1.00  0.00           N  
ATOM   3276  CA  ALA A 831      30.233  62.366  53.310  1.00  0.00           C  
ATOM   3277  C   ALA A 831      29.087  61.492  53.796  1.00  0.00           C  
ATOM   3278  O   ALA A 831      28.963  60.333  53.397  1.00  0.00           O  
ATOM   3279  CB  ALA A 831      30.024  62.752  51.855  1.00  0.00           C  
ATOM   3280  N   THR A 832      28.252  62.057  54.657  1.00  0.00           N  
ATOM   3281  CA  THR A 832      27.110  61.342  55.214  1.00  0.00           C  
ATOM   3282  C   THR A 832      25.806  62.097  54.985  1.00  0.00           C  
ATOM   3283  O   THR A 832      25.788  63.322  54.953  1.00  0.00           O  
ATOM   3284  CB  THR A 832      27.298  61.127  56.728  1.00  0.00           C  
ATOM   3285  OG1 THR A 832      27.913  59.853  56.949  1.00  0.00           O  
ATOM   3286  CG2 THR A 832      25.965  61.205  57.466  1.00  0.00           C  
ATOM   3287  N   PRO A 833      24.691  61.372  54.835  1.00  0.00           N  
ATOM   3288  CA  PRO A 833      23.444  62.107  54.617  1.00  0.00           C  
ATOM   3289  C   PRO A 833      23.103  62.921  55.868  1.00  0.00           C  
ATOM   3290  O   PRO A 833      23.152  62.408  56.985  1.00  0.00           O  
ATOM   3291  CB  PRO A 833      22.417  60.999  54.356  1.00  0.00           C  
ATOM   3292  CG  PRO A 833      23.257  59.768  53.994  1.00  0.00           C  
ATOM   3293  CD  PRO A 833      24.451  59.917  54.894  1.00  0.00           C  
ATOM   3294  N   GLN A 834      22.779  64.193  55.676  1.00  0.00           N  
ATOM   3295  CA  GLN A 834      22.410  65.058  56.789  1.00  0.00           C  
ATOM   3296  C   GLN A 834      21.228  65.936  56.378  1.00  0.00           C  
ATOM   3297  O   GLN A 834      20.927  66.086  55.185  1.00  0.00           O  
ATOM   3298  CB  GLN A 834      23.601  65.935  57.216  1.00  0.00           C  
ATOM   3299  CG  GLN A 834      24.839  65.144  57.694  1.00  0.00           C  
ATOM   3300  CD  GLN A 834      24.625  64.368  59.003  1.00  0.00           C  
ATOM   3301  OE1 GLN A 834      25.370  63.433  59.311  1.00  0.00           O  
ATOM   3302  NE2 GLN A 834      23.627  64.764  59.777  1.00  0.00           N  
ATOM   3303  N   TRP A 835      20.541  66.484  57.373  1.00  0.00           N  
ATOM   3304  CA  TRP A 835      19.412  67.352  57.119  1.00  0.00           C  
ATOM   3305  C   TRP A 835      19.818  68.789  57.387  1.00  0.00           C  
ATOM   3306  O   TRP A 835      20.561  69.067  58.324  1.00  0.00           O  
ATOM   3307  CB  TRP A 835      18.226  66.958  57.994  1.00  0.00           C  
ATOM   3308  CG  TRP A 835      17.560  65.696  57.544  1.00  0.00           C  
ATOM   3309  CD1 TRP A 835      17.898  64.419  57.881  1.00  0.00           C  
ATOM   3310  CD2 TRP A 835      16.443  65.595  56.655  1.00  0.00           C  
ATOM   3311  NE1 TRP A 835      17.053  63.523  57.260  1.00  0.00           N  
ATOM   3312  CE2 TRP A 835      16.151  64.219  56.502  1.00  0.00           C  
ATOM   3313  CE3 TRP A 835      15.659  66.534  55.970  1.00  0.00           C  
ATOM   3314  CZ2 TRP A 835      15.107  63.759  55.692  1.00  0.00           C  
ATOM   3315  CZ3 TRP A 835      14.618  66.075  55.160  1.00  0.00           C  
ATOM   3316  CH2 TRP A 835      14.354  64.698  55.032  1.00  0.00           C  
ATOM   3317  N   PHE A 836      19.333  69.701  56.557  1.00  0.00           N  
ATOM   3318  CA  PHE A 836      19.679  71.103  56.705  1.00  0.00           C  
ATOM   3319  C   PHE A 836      18.467  72.016  56.785  1.00  0.00           C  
ATOM   3320  O   PHE A 836      17.371  71.666  56.335  1.00  0.00           O  
ATOM   3321  CB  PHE A 836      20.534  71.579  55.522  1.00  0.00           C  
ATOM   3322  CG  PHE A 836      21.797  70.794  55.307  1.00  0.00           C  
ATOM   3323  CD1 PHE A 836      21.757  69.518  54.752  1.00  0.00           C  
ATOM   3324  CD2 PHE A 836      23.038  71.358  55.609  1.00  0.00           C  
ATOM   3325  CE1 PHE A 836      22.941  68.809  54.492  1.00  0.00           C  
ATOM   3326  CE2 PHE A 836      24.224  70.662  55.354  1.00  0.00           C  
ATOM   3327  CZ  PHE A 836      24.175  69.382  54.792  1.00  0.00           C  
ATOM   3328  N   ALA A 837      18.688  73.195  57.363  1.00  0.00           N  
ATOM   3329  CA  ALA A 837      17.669  74.229  57.471  1.00  0.00           C  
ATOM   3330  C   ALA A 837      18.182  75.305  56.523  1.00  0.00           C  
ATOM   3331  O   ALA A 837      19.354  75.697  56.594  1.00  0.00           O  
ATOM   3332  CB  ALA A 837      17.593  74.757  58.890  1.00  0.00           C  
ATOM   3333  N   SER A 838      17.316  75.774  55.630  1.00  0.00           N  
ATOM   3334  CA  SER A 838      17.711  76.774  54.645  1.00  0.00           C  
ATOM   3335  C   SER A 838      17.776  78.207  55.155  1.00  0.00           C  
ATOM   3336  O   SER A 838      16.825  78.973  55.029  1.00  0.00           O  
ATOM   3337  CB  SER A 838      16.781  76.708  53.432  1.00  0.00           C  
ATOM   3338  OG  SER A 838      17.150  77.691  52.476  1.00  0.00           O  
ATOM   3339  N   ILE A 839      18.922  78.569  55.718  1.00  0.00           N  
ATOM   3340  CA  ILE A 839      19.127  79.911  56.243  1.00  0.00           C  
ATOM   3341  C   ILE A 839      19.111  80.931  55.115  1.00  0.00           C  
ATOM   3342  O   ILE A 839      18.567  82.024  55.258  1.00  0.00           O  
ATOM   3343  CB  ILE A 839      20.488  80.024  56.960  1.00  0.00           C  
ATOM   3344  CG1 ILE A 839      20.528  79.070  58.156  1.00  0.00           C  
ATOM   3345  CG2 ILE A 839      20.735  81.467  57.384  1.00  0.00           C  
ATOM   3346  CD1 ILE A 839      19.433  79.315  59.179  1.00  0.00           C  
ATOM   3347  N   SER A 840      19.715  80.558  53.993  1.00  0.00           N  
ATOM   3348  CA  SER A 840      19.808  81.434  52.841  1.00  0.00           C  
ATOM   3349  C   SER A 840      18.452  81.915  52.348  1.00  0.00           C  
ATOM   3350  O   SER A 840      18.337  83.032  51.849  1.00  0.00           O  
ATOM   3351  CB  SER A 840      20.551  80.729  51.708  1.00  0.00           C  
ATOM   3352  OG  SER A 840      19.834  79.591  51.259  1.00  0.00           O  
ATOM   3353  N   LYS A 841      17.430  81.079  52.492  1.00  0.00           N  
ATOM   3354  CA  LYS A 841      16.089  81.438  52.050  1.00  0.00           C  
ATOM   3355  C   LYS A 841      15.338  82.352  53.018  1.00  0.00           C  
ATOM   3356  O   LYS A 841      14.352  82.970  52.630  1.00  0.00           O  
ATOM   3357  CB  LYS A 841      15.256  80.177  51.798  1.00  0.00           C  
ATOM   3358  CG  LYS A 841      15.691  79.362  50.586  1.00  0.00           C  
ATOM   3359  CD  LYS A 841      14.805  78.134  50.424  1.00  0.00           C  
ATOM   3360  CE  LYS A 841      15.238  77.252  49.262  1.00  0.00           C  
ATOM   3361  NZ  LYS A 841      16.591  76.652  49.472  1.00  0.00           N  
ATOM   3362  N   VAL A 844      15.791  82.439  54.270  1.00  0.00           N  
ATOM   3363  CA  VAL A 844      15.131  83.303  55.252  1.00  0.00           C  
ATOM   3364  C   VAL A 844      16.068  84.408  55.747  1.00  0.00           C  
ATOM   3365  O   VAL A 844      15.669  85.251  56.554  1.00  0.00           O  
ATOM   3366  CB  VAL A 844      14.657  82.509  56.509  1.00  0.00           C  
ATOM   3367  CG1 VAL A 844      13.430  81.663  56.189  1.00  0.00           C  
ATOM   3368  CG2 VAL A 844      15.784  81.634  57.008  1.00  0.00           C  
ATOM   3369  N   ARG A 845      17.301  84.410  55.243  1.00  0.00           N  
ATOM   3370  CA  ARG A 845      18.317  85.374  55.666  1.00  0.00           C  
ATOM   3371  C   ARG A 845      17.868  86.827  55.744  1.00  0.00           C  
ATOM   3372  O   ARG A 845      17.892  87.447  56.818  1.00  0.00           O  
ATOM   3373  CB  ARG A 845      19.548  85.282  54.759  1.00  0.00           C  
ATOM   3374  CG  ARG A 845      20.787  85.912  55.377  1.00  0.00           C  
ATOM   3375  CD  ARG A 845      21.913  86.021  54.384  1.00  0.00           C  
ATOM   3376  NE  ARG A 845      22.203  84.752  53.729  1.00  0.00           N  
ATOM   3377  CZ  ARG A 845      22.806  83.719  54.308  1.00  0.00           C  
ATOM   3378  NH1 ARG A 845      23.198  83.792  55.573  1.00  0.00           N  
ATOM   3379  NH2 ARG A 845      23.011  82.607  53.620  1.00  0.00           N  
ATOM   3380  N   GLN A 846      17.464  87.375  54.606  1.00  0.00           N  
ATOM   3381  CA  GLN A 846      17.036  88.760  54.556  1.00  0.00           C  
ATOM   3382  C   GLN A 846      15.901  88.998  55.539  1.00  0.00           C  
ATOM   3383  O   GLN A 846      15.782  90.079  56.107  1.00  0.00           O  
ATOM   3384  CB  GLN A 846      16.616  89.138  53.128  1.00  0.00           C  
ATOM   3385  CG  GLN A 846      16.324  90.624  52.953  1.00  0.00           C  
ATOM   3386  CD  GLN A 846      17.426  91.505  53.520  1.00  0.00           C  
ATOM   3387  OE1 GLN A 846      18.591  91.381  53.142  1.00  0.00           O  
ATOM   3388  NE2 GLN A 846      17.061  92.402  54.436  1.00  0.00           N  
ATOM   3389  N   ASP A 847      15.073  87.981  55.750  1.00  0.00           N  
ATOM   3390  CA  ASP A 847      13.961  88.098  56.687  1.00  0.00           C  
ATOM   3391  C   ASP A 847      14.463  88.210  58.135  1.00  0.00           C  
ATOM   3392  O   ASP A 847      13.889  88.942  58.947  1.00  0.00           O  
ATOM   3393  CB  ASP A 847      13.035  86.894  56.551  1.00  0.00           C  
ATOM   3394  CG  ASP A 847      12.148  86.981  55.324  1.00  0.00           C  
ATOM   3395  OD1 ASP A 847      11.494  85.969  55.000  1.00  0.00           O  
ATOM   3396  OD2 ASP A 847      12.097  88.064  54.691  1.00  0.00           O  
ATOM   3397  N   ILE A 848      15.529  87.488  58.460  1.00  0.00           N  
ATOM   3398  CA  ILE A 848      16.073  87.558  59.806  1.00  0.00           C  
ATOM   3399  C   ILE A 848      16.796  88.891  59.982  1.00  0.00           C  
ATOM   3400  O   ILE A 848      16.683  89.531  61.028  1.00  0.00           O  
ATOM   3401  CB  ILE A 848      17.052  86.399  60.092  1.00  0.00           C  
ATOM   3402  CG1 ILE A 848      16.352  85.057  59.856  1.00  0.00           C  
ATOM   3403  CG2 ILE A 848      17.523  86.476  61.542  1.00  0.00           C  
ATOM   3404  CD1 ILE A 848      17.205  83.832  60.203  1.00  0.00           C  
ATOM   3405  N   LEU A 849      17.517  89.313  58.945  1.00  0.00           N  
ATOM   3406  CA  LEU A 849      18.247  90.581  58.977  1.00  0.00           C  
ATOM   3407  C   LEU A 849      17.292  91.722  59.276  1.00  0.00           C  
ATOM   3408  O   LEU A 849      17.564  92.563  60.126  1.00  0.00           O  
ATOM   3409  CB  LEU A 849      18.942  90.859  57.636  1.00  0.00           C  
ATOM   3410  CG  LEU A 849      19.993  89.844  57.189  1.00  0.00           C  
ATOM   3411  CD1 LEU A 849      20.698  90.332  55.925  1.00  0.00           C  
ATOM   3412  CD2 LEU A 849      20.992  89.640  58.334  1.00  0.00           C  
ATOM   3413  N   ASP A 850      16.164  91.744  58.575  1.00  0.00           N  
ATOM   3414  CA  ASP A 850      15.187  92.804  58.783  1.00  0.00           C  
ATOM   3415  C   ASP A 850      14.563  92.778  60.171  1.00  0.00           C  
ATOM   3416  O   ASP A 850      14.297  93.835  60.749  1.00  0.00           O  
ATOM   3417  CB  ASP A 850      14.100  92.745  57.702  1.00  0.00           C  
ATOM   3418  CG  ASP A 850      14.610  93.216  56.341  1.00  0.00           C  
ATOM   3419  OD1 ASP A 850      15.219  94.306  56.279  1.00  0.00           O  
ATOM   3420  OD2 ASP A 850      14.403  92.508  55.335  1.00  0.00           O  
ATOM   3421  N   ALA A 851      14.338  91.582  60.713  1.00  0.00           N  
ATOM   3422  CA  ALA A 851      13.746  91.467  62.044  1.00  0.00           C  
ATOM   3423  C   ALA A 851      14.732  91.980  63.081  1.00  0.00           C  
ATOM   3424  O   ALA A 851      14.346  92.476  64.135  1.00  0.00           O  
ATOM   3425  CB  ALA A 851      13.395  90.030  62.336  1.00  0.00           C  
ATOM   3426  N   ILE A 852      16.016  91.837  62.780  1.00  0.00           N  
ATOM   3427  CA  ILE A 852      17.062  92.294  63.676  1.00  0.00           C  
ATOM   3428  C   ILE A 852      17.076  93.823  63.659  1.00  0.00           C  
ATOM   3429  O   ILE A 852      17.160  94.467  64.711  1.00  0.00           O  
ATOM   3430  CB  ILE A 852      18.439  91.756  63.227  1.00  0.00           C  
ATOM   3431  CG1 ILE A 852      18.509  90.245  63.477  1.00  0.00           C  
ATOM   3432  CG2 ILE A 852      19.546  92.487  63.963  1.00  0.00           C  
ATOM   3433  CD1 ILE A 852      19.752  89.580  62.924  1.00  0.00           C  
ATOM   3434  N   GLU A 853      16.988  94.394  62.458  1.00  0.00           N  
ATOM   3435  CA  GLU A 853      16.984  95.843  62.294  1.00  0.00           C  
ATOM   3436  C   GLU A 853      15.839  96.444  63.108  1.00  0.00           C  
ATOM   3437  O   GLU A 853      15.967  97.535  63.663  1.00  0.00           O  
ATOM   3438  CB  GLU A 853      16.842  96.208  60.808  1.00  0.00           C  
ATOM   3439  CG  GLU A 853      18.004  95.711  59.931  1.00  0.00           C  
ATOM   3440  CD  GLU A 853      17.771  95.910  58.422  1.00  0.00           C  
ATOM   3441  OE1 GLU A 853      17.704  97.076  57.964  1.00  0.00           O  
ATOM   3442  OE2 GLU A 853      17.655  94.898  57.690  1.00  0.00           O  
ATOM   3443  N   ASN A 854      14.724  95.724  63.199  1.00  0.00           N  
ATOM   3444  CA  ASN A 854      13.575  96.211  63.965  1.00  0.00           C  
ATOM   3445  C   ASN A 854      13.607  95.814  65.441  1.00  0.00           C  
ATOM   3446  O   ASN A 854      12.642  96.048  66.172  1.00  0.00           O  
ATOM   3447  CB  ASN A 854      12.266  95.721  63.340  1.00  0.00           C  
ATOM   3448  CG  ASN A 854      11.838  96.566  62.160  1.00  0.00           C  
ATOM   3449  OD1 ASN A 854      11.595  97.768  62.305  1.00  0.00           O  
ATOM   3450  ND2 ASN A 854      11.745  95.947  60.982  1.00  0.00           N  
ATOM   3451  N   THR A 855      14.718  95.220  65.872  1.00  0.00           N  
ATOM   3452  CA  THR A 855      14.878  94.789  67.261  1.00  0.00           C  
ATOM   3453  C   THR A 855      15.626  95.817  68.099  1.00  0.00           C  
ATOM   3454  O   THR A 855      16.646  96.342  67.673  1.00  0.00           O  
ATOM   3455  CB  THR A 855      15.660  93.486  67.340  1.00  0.00           C  
ATOM   3456  OG1 THR A 855      14.902  92.446  66.717  1.00  0.00           O  
ATOM   3457  CG2 THR A 855      15.950  93.126  68.789  1.00  0.00           C  
ATOM   3458  N   ASN A 858      15.126  96.091  69.297  1.00  0.00           N  
ATOM   3459  CA  ASN A 858      15.788  97.055  70.164  1.00  0.00           C  
ATOM   3460  C   ASN A 858      16.934  96.417  70.934  1.00  0.00           C  
ATOM   3461  O   ASN A 858      16.879  95.245  71.308  1.00  0.00           O  
ATOM   3462  CB  ASN A 858      14.793  97.680  71.140  1.00  0.00           C  
ATOM   3463  CG  ASN A 858      13.670  98.402  70.432  1.00  0.00           C  
ATOM   3464  OD1 ASN A 858      13.896  99.103  69.449  1.00  0.00           O  
ATOM   3465  ND2 ASN A 858      12.451  98.244  70.934  1.00  0.00           N  
ATOM   3466  N   PHE A 859      17.981  97.207  71.148  1.00  0.00           N  
ATOM   3467  CA  PHE A 859      19.157  96.768  71.880  1.00  0.00           C  
ATOM   3468  C   PHE A 859      19.561  97.836  72.872  1.00  0.00           C  
ATOM   3469  O   PHE A 859      19.236  99.016  72.706  1.00  0.00           O  
ATOM   3470  CB  PHE A 859      20.331  96.523  70.940  1.00  0.00           C  
ATOM   3471  CG  PHE A 859      20.131  95.375  70.009  1.00  0.00           C  
ATOM   3472  CD1 PHE A 859      19.265  95.483  68.932  1.00  0.00           C  
ATOM   3473  CD2 PHE A 859      20.805  94.180  70.215  1.00  0.00           C  
ATOM   3474  CE1 PHE A 859      19.072  94.418  68.072  1.00  0.00           C  
ATOM   3475  CE2 PHE A 859      20.621  93.107  69.361  1.00  0.00           C  
ATOM   3476  CZ  PHE A 859      19.750  93.227  68.285  1.00  0.00           C  
ATOM   3477  N   LYS A 860      20.274  97.411  73.908  1.00  0.00           N  
ATOM   3478  CA  LYS A 860      20.756  98.327  74.932  1.00  0.00           C  
ATOM   3479  C   LYS A 860      21.923  99.090  74.312  1.00  0.00           C  
ATOM   3480  O   LYS A 860      22.049 100.302  74.470  1.00  0.00           O  
ATOM   3481  CB  LYS A 860      21.224  97.516  76.143  1.00  0.00           C  
ATOM   3482  CG  LYS A 860      22.248  98.182  77.044  1.00  0.00           C  
ATOM   3483  CD  LYS A 860      21.620  99.176  77.989  1.00  0.00           C  
ATOM   3484  CE  LYS A 860      22.412  99.253  79.287  1.00  0.00           C  
ATOM   3485  NZ  LYS A 860      21.988 100.398  80.137  1.00  0.00           N  
ATOM   3486  N   VAL A 861      22.758  98.362  73.579  1.00  0.00           N  
ATOM   3487  CA  VAL A 861      23.929  98.944  72.940  1.00  0.00           C  
ATOM   3488  C   VAL A 861      23.985  98.576  71.449  1.00  0.00           C  
ATOM   3489  O   VAL A 861      23.744  97.428  71.070  1.00  0.00           O  
ATOM   3490  CB  VAL A 861      25.206  98.466  73.662  1.00  0.00           C  
ATOM   3491  CG1 VAL A 861      25.372  96.953  73.490  1.00  0.00           C  
ATOM   3492  CG2 VAL A 861      26.404  99.232  73.148  1.00  0.00           C  
ATOM   3493  N   ASN A 862      24.313  99.551  70.609  1.00  0.00           N  
ATOM   3494  CA  ASN A 862      24.355  99.334  69.165  1.00  0.00           C  
ATOM   3495  C   ASN A 862      25.228  98.201  68.614  1.00  0.00           C  
ATOM   3496  O   ASN A 862      24.873  97.598  67.604  1.00  0.00           O  
ATOM   3497  CB  ASN A 862      24.714 100.638  68.441  1.00  0.00           C  
ATOM   3498  CG  ASN A 862      24.813 100.457  66.931  1.00  0.00           C  
ATOM   3499  OD1 ASN A 862      25.798  99.915  66.420  1.00  0.00           O  
ATOM   3500  ND2 ASN A 862      23.782 100.893  66.213  1.00  0.00           N  
ATOM   3501  N   TRP A 863      26.358  97.900  69.245  1.00  0.00           N  
ATOM   3502  CA  TRP A 863      27.196  96.830  68.713  1.00  0.00           C  
ATOM   3503  C   TRP A 863      26.514  95.480  68.834  1.00  0.00           C  
ATOM   3504  O   TRP A 863      26.872  94.535  68.135  1.00  0.00           O  
ATOM   3505  CB  TRP A 863      28.565  96.790  69.401  1.00  0.00           C  
ATOM   3506  CG  TRP A 863      28.525  96.612  70.889  1.00  0.00           C  
ATOM   3507  CD1 TRP A 863      28.677  97.584  71.829  1.00  0.00           C  
ATOM   3508  CD2 TRP A 863      28.341  95.384  71.607  1.00  0.00           C  
ATOM   3509  NE1 TRP A 863      28.602  97.043  73.093  1.00  0.00           N  
ATOM   3510  CE2 TRP A 863      28.398  95.694  72.986  1.00  0.00           C  
ATOM   3511  CE3 TRP A 863      28.136  94.053  71.221  1.00  0.00           C  
ATOM   3512  CZ2 TRP A 863      28.257  94.722  73.981  1.00  0.00           C  
ATOM   3513  CZ3 TRP A 863      27.996  93.082  72.212  1.00  0.00           C  
ATOM   3514  CH2 TRP A 863      28.058  93.423  73.576  1.00  0.00           C  
ATOM   3515  N   GLY A 864      25.525  95.389  69.718  1.00  0.00           N  
ATOM   3516  CA  GLY A 864      24.811  94.136  69.889  1.00  0.00           C  
ATOM   3517  C   GLY A 864      24.075  93.803  68.606  1.00  0.00           C  
ATOM   3518  O   GLY A 864      24.019  92.651  68.160  1.00  0.00           O  
ATOM   3519  N   LYS A 865      23.510  94.845  68.010  1.00  0.00           N  
ATOM   3520  CA  LYS A 865      22.767  94.738  66.765  1.00  0.00           C  
ATOM   3521  C   LYS A 865      23.728  94.371  65.629  1.00  0.00           C  
ATOM   3522  O   LYS A 865      23.418  93.547  64.770  1.00  0.00           O  
ATOM   3523  CB  LYS A 865      22.093  96.081  66.481  1.00  0.00           C  
ATOM   3524  CG  LYS A 865      20.834  96.011  65.633  1.00  0.00           C  
ATOM   3525  CD  LYS A 865      20.211  97.387  65.500  1.00  0.00           C  
ATOM   3526  CE  LYS A 865      18.864  97.302  64.813  1.00  0.00           C  
ATOM   3527  NZ  LYS A 865      18.315  98.656  64.498  1.00  0.00           N  
ATOM   3528  N   THR A 866      24.908  94.978  65.640  1.00  0.00           N  
ATOM   3529  CA  THR A 866      25.897  94.713  64.605  1.00  0.00           C  
ATOM   3530  C   THR A 866      26.451  93.301  64.663  1.00  0.00           C  
ATOM   3531  O   THR A 866      26.616  92.641  63.637  1.00  0.00           O  
ATOM   3532  CB  THR A 866      27.076  95.692  64.700  1.00  0.00           C  
ATOM   3533  OG1 THR A 866      26.595  97.030  64.507  1.00  0.00           O  
ATOM   3534  CG2 THR A 866      28.135  95.365  63.640  1.00  0.00           C  
ATOM   3535  N   ARG A 867      26.731  92.832  65.867  1.00  0.00           N  
ATOM   3536  CA  ARG A 867      27.303  91.509  66.034  1.00  0.00           C  
ATOM   3537  C   ARG A 867      26.461  90.386  65.465  1.00  0.00           C  
ATOM   3538  O   ARG A 867      26.947  89.572  64.677  1.00  0.00           O  
ATOM   3539  CB  ARG A 867      27.578  91.245  67.508  1.00  0.00           C  
ATOM   3540  CG  ARG A 867      28.226  89.899  67.749  1.00  0.00           C  
ATOM   3541  CD  ARG A 867      28.870  89.839  69.115  1.00  0.00           C  
ATOM   3542  NE  ARG A 867      29.350  88.497  69.395  1.00  0.00           N  
ATOM   3543  CZ  ARG A 867      29.966  88.146  70.514  1.00  0.00           C  
ATOM   3544  NH1 ARG A 867      30.184  89.051  71.464  1.00  0.00           N  
ATOM   3545  NH2 ARG A 867      30.337  86.886  70.688  1.00  0.00           N  
ATOM   3546  N   ILE A 868      25.199  90.337  65.872  1.00  0.00           N  
ATOM   3547  CA  ILE A 868      24.283  89.297  65.407  1.00  0.00           C  
ATOM   3548  C   ILE A 868      23.874  89.535  63.942  1.00  0.00           C  
ATOM   3549  O   ILE A 868      23.510  88.602  63.225  1.00  0.00           O  
ATOM   3550  CB  ILE A 868      23.014  89.244  66.311  1.00  0.00           C  
ATOM   3551  CG1 ILE A 868      22.136  88.050  65.920  1.00  0.00           C  
ATOM   3552  CG2 ILE A 868      22.237  90.533  66.189  1.00  0.00           C  
ATOM   3553  CD1 ILE A 868      20.972  87.791  66.859  1.00  0.00           C  
ATOM   3554  N   TYR A 869      23.926  90.786  63.501  1.00  0.00           N  
ATOM   3555  CA  TYR A 869      23.573  91.087  62.120  1.00  0.00           C  
ATOM   3556  C   TYR A 869      24.577  90.388  61.203  1.00  0.00           C  
ATOM   3557  O   TYR A 869      24.200  89.536  60.395  1.00  0.00           O  
ATOM   3558  CB  TYR A 869      23.605  92.600  61.869  1.00  0.00           C  
ATOM   3559  CG  TYR A 869      23.232  93.001  60.456  1.00  0.00           C  
ATOM   3560  CD1 TYR A 869      21.929  93.371  60.134  1.00  0.00           C  
ATOM   3561  CD2 TYR A 869      24.181  92.986  59.432  1.00  0.00           C  
ATOM   3562  CE1 TYR A 869      21.579  93.717  58.831  1.00  0.00           C  
ATOM   3563  CE2 TYR A 869      23.839  93.329  58.127  1.00  0.00           C  
ATOM   3564  CZ  TYR A 869      22.539  93.692  57.837  1.00  0.00           C  
ATOM   3565  OH  TYR A 869      22.202  94.035  56.550  1.00  0.00           O  
ATOM   3566  N   ASN A 870      25.855  90.744  61.333  1.00  0.00           N  
ATOM   3567  CA  ASN A 870      26.896  90.137  60.503  1.00  0.00           C  
ATOM   3568  C   ASN A 870      26.850  88.622  60.676  1.00  0.00           C  
ATOM   3569  O   ASN A 870      27.179  87.865  59.758  1.00  0.00           O  
ATOM   3570  CB  ASN A 870      28.290  90.659  60.890  1.00  0.00           C  
ATOM   3571  CG  ASN A 870      28.384  92.186  60.855  1.00  0.00           C  
ATOM   3572  OD1 ASN A 870      27.766  92.842  60.019  1.00  0.00           O  
ATOM   3573  ND2 ASN A 870      29.182  92.751  61.762  1.00  0.00           N  
ATOM   3574  N   MET A 872      26.443  88.189  61.864  1.00  0.00           N  
ATOM   3575  CA  MET A 872      26.333  86.768  62.160  1.00  0.00           C  
ATOM   3576  C   MET A 872      25.405  86.115  61.133  1.00  0.00           C  
ATOM   3577  O   MET A 872      25.831  85.270  60.343  1.00  0.00           O  
ATOM   3578  CB  MET A 872      25.784  86.579  63.584  1.00  0.00           C  
ATOM   3579  CG  MET A 872      25.215  85.196  63.908  1.00  0.00           C  
ATOM   3580  SD  MET A 872      26.399  83.856  63.743  1.00  0.00           S  
ATOM   3581  CE  MET A 872      25.908  83.144  62.196  1.00  0.00           C  
ATOM   3582  N   VAL A 873      24.142  86.524  61.134  1.00  0.00           N  
ATOM   3583  CA  VAL A 873      23.165  85.960  60.210  1.00  0.00           C  
ATOM   3584  C   VAL A 873      23.512  86.210  58.744  1.00  0.00           C  
ATOM   3585  O   VAL A 873      23.132  85.438  57.857  1.00  0.00           O  
ATOM   3586  CB  VAL A 873      21.772  86.523  60.494  1.00  0.00           C  
ATOM   3587  CG1 VAL A 873      20.790  86.038  59.449  1.00  0.00           C  
ATOM   3588  CG2 VAL A 873      21.326  86.093  61.873  1.00  0.00           C  
ATOM   3589  N   ARG A1082      24.243  87.285  58.484  1.00  0.00           N  
ATOM   3590  CA  ARG A1082      24.617  87.601  57.118  1.00  0.00           C  
ATOM   3591  C   ARG A1082      25.648  86.611  56.575  1.00  0.00           C  
ATOM   3592  O   ARG A1082      25.479  86.077  55.482  1.00  0.00           O  
ATOM   3593  CB  ARG A1082      25.165  89.031  57.030  1.00  0.00           C  
ATOM   3594  CG  ARG A1082      25.705  89.386  55.656  1.00  0.00           C  
ATOM   3595  CD  ARG A1082      27.105  89.948  55.757  1.00  0.00           C  
ATOM   3596  NE  ARG A1082      27.092  91.331  56.213  1.00  0.00           N  
ATOM   3597  CZ  ARG A1082      28.129  91.938  56.780  1.00  0.00           C  
ATOM   3598  NH1 ARG A1082      29.266  91.281  56.967  1.00  0.00           N  
ATOM   3599  NH2 ARG A1082      28.027  93.206  57.157  1.00  0.00           N  
ATOM   3600  N   ASP A1083      26.703  86.353  57.341  1.00  0.00           N  
ATOM   3601  CA  ASP A1083      27.750  85.440  56.886  1.00  0.00           C  
ATOM   3602  C   ASP A1083      27.523  83.974  57.250  1.00  0.00           C  
ATOM   3603  O   ASP A1083      28.410  83.133  57.067  1.00  0.00           O  
ATOM   3604  CB  ASP A1083      29.116  85.899  57.409  1.00  0.00           C  
ATOM   3605  CG  ASP A1083      29.466  87.317  56.965  1.00  0.00           C  
ATOM   3606  OD1 ASP A1083      29.118  87.681  55.819  1.00  0.00           O  
ATOM   3607  OD2 ASP A1083      30.097  88.062  57.752  1.00  0.00           O  
ATOM   3608  N   ARG A1084      26.328  83.662  57.737  1.00  0.00           N  
ATOM   3609  CA  ARG A1084      26.006  82.297  58.136  1.00  0.00           C  
ATOM   3610  C   ARG A1084      25.702  81.322  56.997  1.00  0.00           C  
ATOM   3611  O   ARG A1084      24.896  81.607  56.116  1.00  0.00           O  
ATOM   3612  CB  ARG A1084      24.818  82.294  59.113  1.00  0.00           C  
ATOM   3613  CG  ARG A1084      24.298  80.893  59.375  1.00  0.00           C  
ATOM   3614  CD  ARG A1084      23.273  80.802  60.482  1.00  0.00           C  
ATOM   3615  NE  ARG A1084      23.217  79.425  60.964  1.00  0.00           N  
ATOM   3616  CZ  ARG A1084      22.537  79.022  62.030  1.00  0.00           C  
ATOM   3617  NH1 ARG A1084      21.835  79.891  62.742  1.00  0.00           N  
ATOM   3618  NH2 ARG A1084      22.581  77.749  62.400  1.00  0.00           N  
ATOM   3619  N   GLY A1085      26.348  80.161  57.040  1.00  0.00           N  
ATOM   3620  CA  GLY A1085      26.108  79.134  56.045  1.00  0.00           C  
ATOM   3621  C   GLY A1085      24.901  78.316  56.480  1.00  0.00           C  
ATOM   3622  O   GLY A1085      24.305  78.600  57.514  1.00  0.00           O  
ATOM   3623  N   GLU A1087      24.537  77.302  55.703  1.00  0.00           N  
ATOM   3624  CA  GLU A1087      23.384  76.453  56.020  1.00  0.00           C  
ATOM   3625  C   GLU A1087      23.485  75.752  57.384  1.00  0.00           C  
ATOM   3626  O   GLU A1087      24.569  75.362  57.817  1.00  0.00           O  
ATOM   3627  CB  GLU A1087      23.195  75.408  54.916  1.00  0.00           C  
ATOM   3628  CG  GLU A1087      22.854  76.002  53.553  1.00  0.00           C  
ATOM   3629  CD  GLU A1087      21.511  76.704  53.544  1.00  0.00           C  
ATOM   3630  OE1 GLU A1087      20.485  76.036  53.802  1.00  0.00           O  
ATOM   3631  OE2 GLU A1087      21.480  77.922  53.280  1.00  0.00           O  
ATOM   3632  N   TRP A1088      22.337  75.572  58.030  1.00  0.00           N  
ATOM   3633  CA  TRP A1088      22.254  74.951  59.351  1.00  0.00           C  
ATOM   3634  C   TRP A1088      22.077  73.428  59.327  1.00  0.00           C  
ATOM   3635  O   TRP A1088      21.035  72.927  58.901  1.00  0.00           O  
ATOM   3636  CB  TRP A1088      21.093  75.606  60.121  1.00  0.00           C  
ATOM   3637  CG  TRP A1088      20.881  75.168  61.557  1.00  0.00           C  
ATOM   3638  CD1 TRP A1088      21.651  74.304  62.292  1.00  0.00           C  
ATOM   3639  CD2 TRP A1088      19.829  75.604  62.429  1.00  0.00           C  
ATOM   3640  NE1 TRP A1088      21.141  74.178  63.569  1.00  0.00           N  
ATOM   3641  CE2 TRP A1088      20.025  74.965  63.679  1.00  0.00           C  
ATOM   3642  CE3 TRP A1088      18.739  76.474  62.277  1.00  0.00           C  
ATOM   3643  CZ2 TRP A1088      19.171  75.171  64.772  1.00  0.00           C  
ATOM   3644  CZ3 TRP A1088      17.884  76.681  63.365  1.00  0.00           C  
ATOM   3645  CH2 TRP A1088      18.109  76.028  64.599  1.00  0.00           C  
ATOM   3646  N   VAL A1089      23.092  72.690  59.775  1.00  0.00           N  
ATOM   3647  CA  VAL A1089      22.981  71.232  59.835  1.00  0.00           C  
ATOM   3648  C   VAL A1089      22.155  70.979  61.091  1.00  0.00           C  
ATOM   3649  O   VAL A1089      22.597  71.294  62.197  1.00  0.00           O  
ATOM   3650  CB  VAL A1089      24.347  70.540  60.009  1.00  0.00           C  
ATOM   3651  CG1 VAL A1089      24.167  69.023  59.955  1.00  0.00           C  
ATOM   3652  CG2 VAL A1089      25.320  70.999  58.925  1.00  0.00           C  
ATOM   3653  N   ILE A1090      20.957  70.426  60.923  1.00  0.00           N  
ATOM   3654  CA  ILE A1090      20.068  70.175  62.054  1.00  0.00           C  
ATOM   3655  C   ILE A1090      19.976  68.734  62.513  1.00  0.00           C  
ATOM   3656  O   ILE A1090      19.239  68.435  63.458  1.00  0.00           O  
ATOM   3657  CB  ILE A1090      18.622  70.628  61.756  1.00  0.00           C  
ATOM   3658  CG1 ILE A1090      18.081  69.842  60.557  1.00  0.00           C  
ATOM   3659  CG2 ILE A1090      18.574  72.146  61.556  1.00  0.00           C  
ATOM   3660  CD1 ILE A1090      16.608  70.089  60.254  1.00  0.00           C  
ATOM   3661  N   SER A1091      20.712  67.835  61.873  1.00  0.00           N  
ATOM   3662  CA  SER A1091      20.621  66.443  62.274  1.00  0.00           C  
ATOM   3663  C   SER A1091      21.869  65.892  62.950  1.00  0.00           C  
ATOM   3664  O   SER A1091      22.996  66.321  62.675  1.00  0.00           O  
ATOM   3665  CB  SER A1091      20.271  65.578  61.063  1.00  0.00           C  
ATOM   3666  OG  SER A1091      21.250  65.699  60.042  1.00  0.00           O  
ATOM   3667  N   ARG A1093      21.642  64.939  63.848  1.00  0.00           N  
ATOM   3668  CA  ARG A1093      22.711  64.262  64.568  1.00  0.00           C  
ATOM   3669  C   ARG A1093      22.351  62.791  64.630  1.00  0.00           C  
ATOM   3670  O   ARG A1093      21.187  62.443  64.790  1.00  0.00           O  
ATOM   3671  CB  ARG A1093      22.854  64.820  65.993  1.00  0.00           C  
ATOM   3672  CG  ARG A1093      23.216  66.303  66.041  1.00  0.00           C  
ATOM   3673  CD  ARG A1093      24.569  66.544  65.397  1.00  0.00           C  
ATOM   3674  NE  ARG A1093      24.755  67.948  65.048  1.00  0.00           N  
ATOM   3675  CZ  ARG A1093      25.034  68.910  65.917  1.00  0.00           C  
ATOM   3676  NH1 ARG A1093      25.173  68.625  67.213  1.00  0.00           N  
ATOM   3677  NH2 ARG A1093      25.155  70.165  65.492  1.00  0.00           N  
ATOM   3678  N   GLN A1098      23.346  61.927  64.482  1.00  0.00           N  
ATOM   3679  CA  GLN A1098      23.107  60.497  64.544  1.00  0.00           C  
ATOM   3680  C   GLN A1098      23.328  60.032  65.979  1.00  0.00           C  
ATOM   3681  O   GLN A1098      24.322  59.376  66.278  1.00  0.00           O  
ATOM   3682  CB  GLN A1098      24.048  59.754  63.584  1.00  0.00           C  
ATOM   3683  CG  GLN A1098      23.759  59.993  62.105  1.00  0.00           C  
ATOM   3684  CD  GLN A1098      24.030  61.425  61.664  1.00  0.00           C  
ATOM   3685  OE1 GLN A1098      25.166  61.904  61.741  1.00  0.00           O  
ATOM   3686  NE2 GLN A1098      22.988  62.114  61.192  1.00  0.00           N  
ATOM   3687  N   ARG A1100      22.401  60.404  66.861  1.00  0.00           N  
ATOM   3688  CA  ARG A1100      22.436  60.051  68.290  1.00  0.00           C  
ATOM   3689  C   ARG A1100      21.006  59.741  68.684  1.00  0.00           C  
ATOM   3690  O   ARG A1100      20.089  59.971  67.900  1.00  0.00           O  
ATOM   3691  CB  ARG A1100      22.918  61.226  69.142  1.00  0.00           C  
ATOM   3692  CG  ARG A1100      24.284  61.744  68.768  1.00  0.00           C  
ATOM   3693  CD  ARG A1100      25.382  60.782  69.182  1.00  0.00           C  
ATOM   3694  NE  ARG A1100      26.565  60.999  68.357  1.00  0.00           N  
ATOM   3695  CZ  ARG A1100      27.747  60.436  68.567  1.00  0.00           C  
ATOM   3696  NH1 ARG A1100      27.927  59.612  69.595  1.00  0.00           N  
ATOM   3697  NH2 ARG A1100      28.747  60.684  67.729  1.00  0.00           N  
ATOM   3698  N   VAL A1101      20.804  59.259  69.903  1.00  0.00           N  
ATOM   3699  CA  VAL A1101      19.457  58.915  70.346  1.00  0.00           C  
ATOM   3700  C   VAL A1101      18.836  59.863  71.380  1.00  0.00           C  
ATOM   3701  O   VAL A1101      17.615  59.988  71.452  1.00  0.00           O  
ATOM   3702  CB  VAL A1101      19.424  57.469  70.920  1.00  0.00           C  
ATOM   3703  CG1 VAL A1101      19.994  56.470  69.892  1.00  0.00           C  
ATOM   3704  CG2 VAL A1101      20.229  57.406  72.215  1.00  0.00           C  
ATOM   3705  N   TRP A1102      19.651  60.545  72.173  1.00  0.00           N  
ATOM   3706  CA  TRP A1102      19.095  61.433  73.198  1.00  0.00           C  
ATOM   3707  C   TRP A1102      18.697  62.803  72.647  1.00  0.00           C  
ATOM   3708  O   TRP A1102      19.468  63.764  72.718  1.00  0.00           O  
ATOM   3709  CB  TRP A1102      20.096  61.588  74.353  1.00  0.00           C  
ATOM   3710  CG  TRP A1102      19.555  62.340  75.544  1.00  0.00           C  
ATOM   3711  CD1 TRP A1102      20.251  63.179  76.350  1.00  0.00           C  
ATOM   3712  CD2 TRP A1102      18.217  62.282  76.082  1.00  0.00           C  
ATOM   3713  NE1 TRP A1102      19.445  63.648  77.355  1.00  0.00           N  
ATOM   3714  CE2 TRP A1102      18.193  63.116  77.218  1.00  0.00           C  
ATOM   3715  CE3 TRP A1102      17.044  61.604  75.715  1.00  0.00           C  
ATOM   3716  CZ2 TRP A1102      17.039  63.296  78.001  1.00  0.00           C  
ATOM   3717  CZ3 TRP A1102      15.887  61.780  76.496  1.00  0.00           C  
ATOM   3718  CH2 TRP A1102      15.897  62.619  77.624  1.00  0.00           C  
ATOM   3719  N   GLY A1103      17.489  62.876  72.093  1.00  0.00           N  
ATOM   3720  CA  GLY A1103      16.991  64.114  71.520  1.00  0.00           C  
ATOM   3721  C   GLY A1103      15.650  63.955  70.816  1.00  0.00           C  
ATOM   3722  O   GLY A1103      15.026  62.898  70.886  1.00  0.00           O  
ATOM   3723  N   VAL A1104      15.203  65.012  70.140  1.00  0.00           N  
ATOM   3724  CA  VAL A1104      13.934  64.987  69.430  1.00  0.00           C  
ATOM   3725  C   VAL A1104      14.163  64.457  68.017  1.00  0.00           C  
ATOM   3726  O   VAL A1104      14.988  64.978  67.271  1.00  0.00           O  
ATOM   3727  CB  VAL A1104      13.314  66.389  69.361  1.00  0.00           C  
ATOM   3728  CG1 VAL A1104      11.907  66.311  68.789  1.00  0.00           C  
ATOM   3729  CG2 VAL A1104      13.301  67.014  70.748  1.00  0.00           C  
ATOM   3730  N   PRO A1105      13.430  63.405  67.633  1.00  0.00           N  
ATOM   3731  CA  PRO A1105      13.559  62.796  66.306  1.00  0.00           C  
ATOM   3732  C   PRO A1105      13.077  63.710  65.202  1.00  0.00           C  
ATOM   3733  O   PRO A1105      12.164  64.504  65.410  1.00  0.00           O  
ATOM   3734  CB  PRO A1105      12.678  61.556  66.399  1.00  0.00           C  
ATOM   3735  CG  PRO A1105      12.560  61.288  67.851  1.00  0.00           C  
ATOM   3736  CD  PRO A1105      12.459  62.665  68.451  1.00  0.00           C  
ATOM   3737  N   LEU A1106      13.700  63.624  64.034  1.00  0.00           N  
ATOM   3738  CA  LEU A1106      13.223  64.418  62.913  1.00  0.00           C  
ATOM   3739  C   LEU A1106      12.006  63.610  62.476  1.00  0.00           C  
ATOM   3740  O   LEU A1106      12.132  62.447  62.090  1.00  0.00           O  
ATOM   3741  CB  LEU A1106      14.255  64.489  61.784  1.00  0.00           C  
ATOM   3742  CG  LEU A1106      15.399  65.496  61.948  1.00  0.00           C  
ATOM   3743  CD1 LEU A1106      16.421  64.949  62.933  1.00  0.00           C  
ATOM   3744  CD2 LEU A1106      16.051  65.756  60.592  1.00  0.00           C  
ATOM   3745  N   PRO A1107      10.809  64.215  62.537  1.00  0.00           N  
ATOM   3746  CA  PRO A1107       9.562  63.543  62.161  1.00  0.00           C  
ATOM   3747  C   PRO A1107       9.473  63.236  60.673  1.00  0.00           C  
ATOM   3748  O   PRO A1107       8.607  63.762  59.983  1.00  0.00           O  
ATOM   3749  CB  PRO A1107       8.507  64.542  62.606  1.00  0.00           C  
ATOM   3750  CG  PRO A1107       9.153  65.836  62.197  1.00  0.00           C  
ATOM   3751  CD  PRO A1107      10.588  65.668  62.679  1.00  0.00           C  
ATOM   3752  N   VAL A1108      10.370  62.387  60.185  1.00  0.00           N  
ATOM   3753  CA  VAL A1108      10.377  62.027  58.771  1.00  0.00           C  
ATOM   3754  C   VAL A1108      10.192  60.525  58.559  1.00  0.00           C  
ATOM   3755  O   VAL A1108      10.760  59.716  59.288  1.00  0.00           O  
ATOM   3756  CB  VAL A1108      11.699  62.445  58.095  1.00  0.00           C  
ATOM   3757  CG1 VAL A1108      11.703  62.003  56.653  1.00  0.00           C  
ATOM   3758  CG2 VAL A1108      11.873  63.944  58.186  1.00  0.00           C  
ATOM   3759  N   PHE A1109       9.396  60.166  57.552  1.00  0.00           N  
ATOM   3760  CA  PHE A1109       9.151  58.764  57.227  1.00  0.00           C  
ATOM   3761  C   PHE A1109       9.606  58.499  55.793  1.00  0.00           C  
ATOM   3762  O   PHE A1109       9.586  59.401  54.958  1.00  0.00           O  
ATOM   3763  CB  PHE A1109       7.658  58.423  57.354  1.00  0.00           C  
ATOM   3764  CG  PHE A1109       7.083  58.660  58.729  1.00  0.00           C  
ATOM   3765  CD1 PHE A1109       6.471  59.867  59.044  1.00  0.00           C  
ATOM   3766  CD2 PHE A1109       7.131  57.666  59.697  1.00  0.00           C  
ATOM   3767  CE1 PHE A1109       5.912  60.080  60.295  1.00  0.00           C  
ATOM   3768  CE2 PHE A1109       6.573  57.870  60.962  1.00  0.00           C  
ATOM   3769  CZ  PHE A1109       5.961  59.082  61.260  1.00  0.00           C  
ATOM   3770  N   TYR A1110      10.017  57.268  55.506  1.00  0.00           N  
ATOM   3771  CA  TYR A1110      10.452  56.924  54.157  1.00  0.00           C  
ATOM   3772  C   TYR A1110       9.558  55.884  53.506  1.00  0.00           C  
ATOM   3773  O   TYR A1110       9.139  54.915  54.141  1.00  0.00           O  
ATOM   3774  CB  TYR A1110      11.887  56.400  54.158  1.00  0.00           C  
ATOM   3775  CG  TYR A1110      12.912  57.455  54.475  1.00  0.00           C  
ATOM   3776  CD1 TYR A1110      13.315  57.691  55.784  1.00  0.00           C  
ATOM   3777  CD2 TYR A1110      13.437  58.260  53.467  1.00  0.00           C  
ATOM   3778  CE1 TYR A1110      14.215  58.711  56.085  1.00  0.00           C  
ATOM   3779  CE2 TYR A1110      14.334  59.279  53.751  1.00  0.00           C  
ATOM   3780  CZ  TYR A1110      14.718  59.502  55.064  1.00  0.00           C  
ATOM   3781  OH  TYR A1110      15.585  60.527  55.356  1.00  0.00           O  
ATOM   3782  N   ALA A1111       9.267  56.093  52.229  1.00  0.00           N  
ATOM   3783  CA  ALA A1111       8.447  55.159  51.474  1.00  0.00           C  
ATOM   3784  C   ALA A1111       9.375  54.469  50.488  1.00  0.00           C  
ATOM   3785  O   ALA A1111       9.911  55.117  49.588  1.00  0.00           O  
ATOM   3786  CB  ALA A1111       7.351  55.907  50.722  1.00  0.00           C  
ATOM   3787  N   GLU A1112       9.591  53.168  50.652  1.00  0.00           N  
ATOM   3788  CA  GLU A1112      10.471  52.475  49.719  1.00  0.00           C  
ATOM   3789  C   GLU A1112       9.898  52.673  48.330  1.00  0.00           C  
ATOM   3790  O   GLU A1112       8.720  52.410  48.103  1.00  0.00           O  
ATOM   3791  CB  GLU A1112      10.558  50.983  50.024  1.00  0.00           C  
ATOM   3792  CG  GLU A1112      11.627  50.278  49.208  1.00  0.00           C  
ATOM   3793  CD  GLU A1112      11.750  48.802  49.542  1.00  0.00           C  
ATOM   3794  OE1 GLU A1112      10.804  48.039  49.251  1.00  0.00           O  
ATOM   3795  OE2 GLU A1112      12.795  48.404  50.100  1.00  0.00           O  
ATOM   3796  N   ASN A1113      10.743  53.147  47.422  1.00  0.00           N  
ATOM   3797  CA  ASN A1113      10.384  53.427  46.030  1.00  0.00           C  
ATOM   3798  C   ASN A1113      11.195  54.669  45.739  1.00  0.00           C  
ATOM   3799  O   ASN A1113      11.531  54.986  44.593  1.00  0.00           O  
ATOM   3800  CB  ASN A1113       8.909  53.793  45.897  1.00  0.00           C  
ATOM   3801  CG  ASN A1113       8.636  55.236  46.283  1.00  0.00           C  
ATOM   3802  OD1 ASN A1113       8.648  56.131  45.437  1.00  0.00           O  
ATOM   3803  ND2 ASN A1113       8.412  55.470  47.570  1.00  0.00           N  
ATOM   3804  N   GLY A1114      11.483  55.367  46.829  1.00  0.00           N  
ATOM   3805  CA  GLY A1114      12.239  56.596  46.790  1.00  0.00           C  
ATOM   3806  C   GLY A1114      12.431  56.978  48.242  1.00  0.00           C  
ATOM   3807  O   GLY A1114      13.320  56.434  48.907  1.00  0.00           O  
ATOM   3808  N   GLU A1115      11.593  57.873  48.761  1.00  0.00           N  
ATOM   3809  CA  GLU A1115      11.770  58.264  50.147  1.00  0.00           C  
ATOM   3810  C   GLU A1115      10.816  59.258  50.820  1.00  0.00           C  
ATOM   3811  O   GLU A1115       9.610  59.034  50.950  1.00  0.00           O  
ATOM   3812  CB  GLU A1115      13.212  58.765  50.331  1.00  0.00           C  
ATOM   3813  CG  GLU A1115      13.729  59.619  49.175  1.00  0.00           C  
ATOM   3814  CD  GLU A1115      15.148  60.110  49.394  1.00  0.00           C  
ATOM   3815  OE1 GLU A1115      15.992  59.313  49.871  1.00  0.00           O  
ATOM   3816  OE2 GLU A1115      15.420  61.291  49.077  1.00  0.00           O  
ATOM   3817  N   ILE A1116      11.430  60.347  51.268  1.00  0.00           N  
ATOM   3818  CA  ILE A1116      10.831  61.447  52.010  1.00  0.00           C  
ATOM   3819  C   ILE A1116       9.331  61.708  52.073  1.00  0.00           C  
ATOM   3820  O   ILE A1116       8.715  62.211  51.136  1.00  0.00           O  
ATOM   3821  CB  ILE A1116      11.548  62.762  51.645  1.00  0.00           C  
ATOM   3822  CG1 ILE A1116      13.061  62.570  51.836  1.00  0.00           C  
ATOM   3823  CG2 ILE A1116      11.031  63.908  52.528  1.00  0.00           C  
ATOM   3824  CD1 ILE A1116      13.923  63.709  51.333  1.00  0.00           C  
ATOM   3825  N   ILE A1117       8.768  61.359  53.223  1.00  0.00           N  
ATOM   3826  CA  ILE A1117       7.367  61.585  53.538  1.00  0.00           C  
ATOM   3827  C   ILE A1117       7.459  62.592  54.687  1.00  0.00           C  
ATOM   3828  O   ILE A1117       7.820  62.250  55.823  1.00  0.00           O  
ATOM   3829  CB  ILE A1117       6.677  60.302  54.033  1.00  0.00           C  
ATOM   3830  CG1 ILE A1117       6.647  59.265  52.908  1.00  0.00           C  
ATOM   3831  CG2 ILE A1117       5.265  60.628  54.523  1.00  0.00           C  
ATOM   3832  CD1 ILE A1117       6.249  57.884  53.365  1.00  0.00           C  
ATOM   3833  N   MET A1118       7.150  63.841  54.378  1.00  0.00           N  
ATOM   3834  CA  MET A1118       7.242  64.910  55.353  1.00  0.00           C  
ATOM   3835  C   MET A1118       6.210  65.970  55.002  1.00  0.00           C  
ATOM   3836  O   MET A1118       6.541  67.054  54.514  1.00  0.00           O  
ATOM   3837  CB  MET A1118       8.667  65.473  55.302  1.00  0.00           C  
ATOM   3838  CG  MET A1118       8.941  66.704  56.116  1.00  0.00           C  
ATOM   3839  SD  MET A1118      10.718  67.040  56.048  1.00  0.00           S  
ATOM   3840  CE  MET A1118      10.932  67.469  54.294  1.00  0.00           C  
ATOM   3841  N   THR A1119       4.952  65.641  55.259  1.00  0.00           N  
ATOM   3842  CA  THR A1119       3.840  66.532  54.964  1.00  0.00           C  
ATOM   3843  C   THR A1119       3.236  67.090  56.241  1.00  0.00           C  
ATOM   3844  O   THR A1119       3.567  66.650  57.348  1.00  0.00           O  
ATOM   3845  CB  THR A1119       2.729  65.783  54.200  1.00  0.00           C  
ATOM   3846  OG1 THR A1119       2.250  64.697  55.007  1.00  0.00           O  
ATOM   3847  CG2 THR A1119       3.265  65.223  52.885  1.00  0.00           C  
ATOM   3848  N   LYS A1120       2.341  68.057  56.086  1.00  0.00           N  
ATOM   3849  CA  LYS A1120       1.692  68.641  57.242  1.00  0.00           C  
ATOM   3850  C   LYS A1120       0.989  67.547  58.031  1.00  0.00           C  
ATOM   3851  O   LYS A1120       1.143  67.464  59.248  1.00  0.00           O  
ATOM   3852  CB  LYS A1120       0.678  69.704  56.818  1.00  0.00           C  
ATOM   3853  CG  LYS A1120       1.289  70.907  56.122  1.00  0.00           C  
ATOM   3854  CD  LYS A1120       0.372  72.122  56.241  1.00  0.00           C  
ATOM   3855  CE  LYS A1120      -1.024  71.825  55.704  1.00  0.00           C  
ATOM   3856  NZ  LYS A1120      -1.994  72.899  56.061  1.00  0.00           N  
ATOM   3857  N   GLU A1121       0.235  66.699  57.333  1.00  0.00           N  
ATOM   3858  CA  GLU A1121      -0.498  65.615  57.985  1.00  0.00           C  
ATOM   3859  C   GLU A1121       0.402  64.705  58.809  1.00  0.00           C  
ATOM   3860  O   GLU A1121       0.096  64.428  59.971  1.00  0.00           O  
ATOM   3861  CB  GLU A1121      -1.262  64.758  56.958  1.00  0.00           C  
ATOM   3862  CG  GLU A1121      -1.953  63.522  57.565  1.00  0.00           C  
ATOM   3863  CD  GLU A1121      -2.624  62.621  56.521  1.00  0.00           C  
ATOM   3864  OE1 GLU A1121      -1.988  62.331  55.485  1.00  0.00           O  
ATOM   3865  OE2 GLU A1121      -3.777  62.187  56.741  1.00  0.00           O  
ATOM   3866  N   THR A1122       1.506  64.245  58.216  1.00  0.00           N  
ATOM   3867  CA  THR A1122       2.420  63.344  58.923  1.00  0.00           C  
ATOM   3868  C   THR A1122       3.140  64.008  60.093  1.00  0.00           C  
ATOM   3869  O   THR A1122       3.193  63.447  61.187  1.00  0.00           O  
ATOM   3870  CB  THR A1122       3.475  62.708  57.963  1.00  0.00           C  
ATOM   3871  OG1 THR A1122       4.156  63.733  57.225  1.00  0.00           O  
ATOM   3872  CG2 THR A1122       2.788  61.748  56.985  1.00  0.00           C  
ATOM   3873  N   VAL A1123       3.684  65.201  59.876  1.00  0.00           N  
ATOM   3874  CA  VAL A1123       4.384  65.898  60.948  1.00  0.00           C  
ATOM   3875  C   VAL A1123       3.453  66.262  62.097  1.00  0.00           C  
ATOM   3876  O   VAL A1123       3.790  66.050  63.260  1.00  0.00           O  
ATOM   3877  CB  VAL A1123       5.075  67.168  60.433  1.00  0.00           C  
ATOM   3878  CG1 VAL A1123       5.595  68.011  61.604  1.00  0.00           C  
ATOM   3879  CG2 VAL A1123       6.231  66.766  59.534  1.00  0.00           C  
ATOM   3880  N   ASN A1124       2.276  66.794  61.787  1.00  0.00           N  
ATOM   3881  CA  ASN A1124       1.347  67.160  62.852  1.00  0.00           C  
ATOM   3882  C   ASN A1124       0.766  65.964  63.612  1.00  0.00           C  
ATOM   3883  O   ASN A1124       0.356  66.103  64.765  1.00  0.00           O  
ATOM   3884  CB  ASN A1124       0.238  68.058  62.301  1.00  0.00           C  
ATOM   3885  CG  ASN A1124       0.759  69.443  61.903  1.00  0.00           C  
ATOM   3886  OD1 ASN A1124       1.410  70.132  62.706  1.00  0.00           O  
ATOM   3887  ND2 ASN A1124       0.479  69.855  60.665  1.00  0.00           N  
ATOM   3888  N   HIS A1125       0.740  64.786  62.992  1.00  0.00           N  
ATOM   3889  CA  HIS A1125       0.227  63.612  63.691  1.00  0.00           C  
ATOM   3890  C   HIS A1125       1.331  63.146  64.626  1.00  0.00           C  
ATOM   3891  O   HIS A1125       1.067  62.647  65.726  1.00  0.00           O  
ATOM   3892  CB  HIS A1125      -0.151  62.487  62.724  1.00  0.00           C  
ATOM   3893  CG  HIS A1125      -0.668  61.258  63.411  1.00  0.00           C  
ATOM   3894  ND1 HIS A1125       0.135  60.179  63.718  1.00  0.00           N  
ATOM   3895  CD2 HIS A1125      -1.901  60.955  63.883  1.00  0.00           C  
ATOM   3896  CE1 HIS A1125      -0.582  59.263  64.346  1.00  0.00           C  
ATOM   3897  NE2 HIS A1125      -1.822  59.709  64.460  1.00  0.00           N  
ATOM   3898  N   VAL A1126       2.573  63.302  64.184  1.00  0.00           N  
ATOM   3899  CA  VAL A1126       3.697  62.930  65.032  1.00  0.00           C  
ATOM   3900  C   VAL A1126       3.724  63.904  66.214  1.00  0.00           C  
ATOM   3901  O   VAL A1126       4.026  63.510  67.336  1.00  0.00           O  
ATOM   3902  CB  VAL A1126       5.030  62.995  64.270  1.00  0.00           C  
ATOM   3903  CG1 VAL A1126       6.196  62.889  65.250  1.00  0.00           C  
ATOM   3904  CG2 VAL A1126       5.094  61.852  63.249  1.00  0.00           C  
ATOM   3905  N   ALA A1127       3.394  65.169  65.957  1.00  0.00           N  
ATOM   3906  CA  ALA A1127       3.357  66.178  67.007  1.00  0.00           C  
ATOM   3907  C   ALA A1127       2.283  65.761  68.014  1.00  0.00           C  
ATOM   3908  O   ALA A1127       2.482  65.834  69.233  1.00  0.00           O  
ATOM   3909  CB  ALA A1127       3.021  67.548  66.419  1.00  0.00           C  
ATOM   3910  N   ASP A1128       1.145  65.317  67.490  1.00  0.00           N  
ATOM   3911  CA  ASP A1128       0.048  64.870  68.326  1.00  0.00           C  
ATOM   3912  C   ASP A1128       0.498  63.771  69.278  1.00  0.00           C  
ATOM   3913  O   ASP A1128       0.271  63.852  70.485  1.00  0.00           O  
ATOM   3914  CB  ASP A1128      -1.098  64.361  67.454  1.00  0.00           C  
ATOM   3915  CG  ASP A1128      -2.263  65.332  67.407  1.00  0.00           C  
ATOM   3916  OD1 ASP A1128      -2.031  66.529  67.102  1.00  0.00           O  
ATOM   3917  OD2 ASP A1128      -3.408  64.897  67.678  1.00  0.00           O  
ATOM   3918  N   LEU A1129       1.139  62.746  68.735  1.00  0.00           N  
ATOM   3919  CA  LEU A1129       1.609  61.638  69.557  1.00  0.00           C  
ATOM   3920  C   LEU A1129       2.635  62.121  70.584  1.00  0.00           C  
ATOM   3921  O   LEU A1129       2.559  61.766  71.752  1.00  0.00           O  
ATOM   3922  CB  LEU A1129       2.221  60.545  68.674  1.00  0.00           C  
ATOM   3923  CG  LEU A1129       1.272  59.774  67.750  1.00  0.00           C  
ATOM   3924  CD1 LEU A1129       2.069  58.919  66.775  1.00  0.00           C  
ATOM   3925  CD2 LEU A1129       0.343  58.897  68.591  1.00  0.00           C  
ATOM   3926  N   PHE A1130       3.589  62.935  70.145  1.00  0.00           N  
ATOM   3927  CA  PHE A1130       4.618  63.453  71.045  1.00  0.00           C  
ATOM   3928  C   PHE A1130       4.011  64.249  72.192  1.00  0.00           C  
ATOM   3929  O   PHE A1130       4.477  64.172  73.327  1.00  0.00           O  
ATOM   3930  CB  PHE A1130       5.579  64.363  70.280  1.00  0.00           C  
ATOM   3931  CG  PHE A1130       6.689  63.635  69.579  1.00  0.00           C  
ATOM   3932  CD1 PHE A1130       6.560  62.294  69.230  1.00  0.00           C  
ATOM   3933  CD2 PHE A1130       7.852  64.315  69.218  1.00  0.00           C  
ATOM   3934  CE1 PHE A1130       7.570  61.649  68.532  1.00  0.00           C  
ATOM   3935  CE2 PHE A1130       8.869  63.679  68.519  1.00  0.00           C  
ATOM   3936  CZ  PHE A1130       8.728  62.345  68.175  1.00  0.00           C  
ATOM   3937  N   ALA A1131       2.974  65.020  71.881  1.00  0.00           N  
ATOM   3938  CA  ALA A1131       2.316  65.858  72.874  1.00  0.00           C  
ATOM   3939  C   ALA A1131       1.721  65.011  73.971  1.00  0.00           C  
ATOM   3940  O   ALA A1131       1.670  65.422  75.133  1.00  0.00           O  
ATOM   3941  CB  ALA A1131       1.223  66.689  72.218  1.00  0.00           C  
ATOM   3942  N   GLU A1132       1.288  63.815  73.594  1.00  0.00           N  
ATOM   3943  CA  GLU A1132       0.654  62.900  74.525  1.00  0.00           C  
ATOM   3944  C   GLU A1132       1.608  61.891  75.157  1.00  0.00           C  
ATOM   3945  O   GLU A1132       1.519  61.615  76.356  1.00  0.00           O  
ATOM   3946  CB  GLU A1132      -0.482  62.166  73.804  1.00  0.00           C  
ATOM   3947  CG  GLU A1132      -1.775  62.123  74.588  1.00  0.00           C  
ATOM   3948  CD  GLU A1132      -1.648  61.310  75.855  1.00  0.00           C  
ATOM   3949  OE1 GLU A1132      -1.641  60.061  75.758  1.00  0.00           O  
ATOM   3950  OE2 GLU A1132      -1.544  61.918  76.945  1.00  0.00           O  
ATOM   3951  N   HIS A1133       2.526  61.353  74.359  1.00  0.00           N  
ATOM   3952  CA  HIS A1133       3.470  60.347  74.846  1.00  0.00           C  
ATOM   3953  C   HIS A1133       4.913  60.814  75.011  1.00  0.00           C  
ATOM   3954  O   HIS A1133       5.708  60.145  75.669  1.00  0.00           O  
ATOM   3955  CB  HIS A1133       3.464  59.131  73.908  1.00  0.00           C  
ATOM   3956  CG  HIS A1133       2.194  58.339  73.940  1.00  0.00           C  
ATOM   3957  ND1 HIS A1133       1.806  57.595  75.035  1.00  0.00           N  
ATOM   3958  CD2 HIS A1133       1.234  58.156  73.001  1.00  0.00           C  
ATOM   3959  CE1 HIS A1133       0.665  56.985  74.768  1.00  0.00           C  
ATOM   3960  NE2 HIS A1133       0.296  57.308  73.541  1.00  0.00           N  
ATOM   3961  N   GLY A1134       5.251  61.955  74.422  1.00  0.00           N  
ATOM   3962  CA  GLY A1134       6.621  62.430  74.494  1.00  0.00           C  
ATOM   3963  C   GLY A1134       7.388  61.822  73.325  1.00  0.00           C  
ATOM   3964  O   GLY A1134       6.842  60.993  72.592  1.00  0.00           O  
ATOM   3965  N   SER A1135       8.648  62.209  73.148  1.00  0.00           N  
ATOM   3966  CA  SER A1135       9.444  61.697  72.035  1.00  0.00           C  
ATOM   3967  C   SER A1135       9.785  60.204  72.087  1.00  0.00           C  
ATOM   3968  O   SER A1135      10.042  59.603  71.048  1.00  0.00           O  
ATOM   3969  CB  SER A1135      10.733  62.511  71.895  1.00  0.00           C  
ATOM   3970  OG  SER A1135      11.497  62.461  73.080  1.00  0.00           O  
ATOM   3971  N   ASN A1136       9.779  59.612  73.281  1.00  0.00           N  
ATOM   3972  CA  ASN A1136      10.096  58.186  73.447  1.00  0.00           C  
ATOM   3973  C   ASN A1136       9.228  57.309  72.551  1.00  0.00           C  
ATOM   3974  O   ASN A1136       9.631  56.218  72.150  1.00  0.00           O  
ATOM   3975  CB  ASN A1136       9.882  57.741  74.900  1.00  0.00           C  
ATOM   3976  CG  ASN A1136      10.673  58.561  75.891  1.00  0.00           C  
ATOM   3977  OD1 ASN A1136      10.604  58.324  77.100  1.00  0.00           O  
ATOM   3978  ND2 ASN A1136      11.427  59.539  75.392  1.00  0.00           N  
ATOM   3979  N   ILE A1137       8.026  57.789  72.253  1.00  0.00           N  
ATOM   3980  CA  ILE A1137       7.097  57.047  71.410  1.00  0.00           C  
ATOM   3981  C   ILE A1137       7.770  56.636  70.082  1.00  0.00           C  
ATOM   3982  O   ILE A1137       7.574  55.525  69.579  1.00  0.00           O  
ATOM   3983  CB  ILE A1137       5.824  57.908  71.125  1.00  0.00           C  
ATOM   3984  CG1 ILE A1137       4.690  57.030  70.588  1.00  0.00           C  
ATOM   3985  CG2 ILE A1137       6.140  59.008  70.127  1.00  0.00           C  
ATOM   3986  CD1 ILE A1137       4.061  56.137  71.642  1.00  0.00           C  
ATOM   3987  N   TRP A1138       8.583  57.534  69.536  1.00  0.00           N  
ATOM   3988  CA  TRP A1138       9.267  57.288  68.270  1.00  0.00           C  
ATOM   3989  C   TRP A1138      10.162  56.059  68.335  1.00  0.00           C  
ATOM   3990  O   TRP A1138      10.206  55.278  67.395  1.00  0.00           O  
ATOM   3991  CB  TRP A1138      10.088  58.529  67.880  1.00  0.00           C  
ATOM   3992  CG  TRP A1138      10.662  58.541  66.473  1.00  0.00           C  
ATOM   3993  CD1 TRP A1138      11.911  58.133  66.091  1.00  0.00           C  
ATOM   3994  CD2 TRP A1138      10.033  59.055  65.287  1.00  0.00           C  
ATOM   3995  NE1 TRP A1138      12.100  58.371  64.746  1.00  0.00           N  
ATOM   3996  CE2 TRP A1138      10.963  58.933  64.231  1.00  0.00           C  
ATOM   3997  CE3 TRP A1138       8.773  59.608  65.016  1.00  0.00           C  
ATOM   3998  CZ2 TRP A1138      10.675  59.347  62.928  1.00  0.00           C  
ATOM   3999  CZ3 TRP A1138       8.488  60.019  63.721  1.00  0.00           C  
ATOM   4000  CH2 TRP A1138       9.436  59.886  62.693  1.00  0.00           C  
ATOM   4001  N   PHE A1139      10.862  55.871  69.449  1.00  0.00           N  
ATOM   4002  CA  PHE A1139      11.761  54.728  69.562  1.00  0.00           C  
ATOM   4003  C   PHE A1139      11.072  53.449  70.013  1.00  0.00           C  
ATOM   4004  O   PHE A1139      11.652  52.366  69.948  1.00  0.00           O  
ATOM   4005  CB  PHE A1139      12.920  55.053  70.510  1.00  0.00           C  
ATOM   4006  CG  PHE A1139      13.799  56.179  70.030  1.00  0.00           C  
ATOM   4007  CD1 PHE A1139      13.492  57.505  70.337  1.00  0.00           C  
ATOM   4008  CD2 PHE A1139      14.923  55.915  69.248  1.00  0.00           C  
ATOM   4009  CE1 PHE A1139      14.288  58.551  69.875  1.00  0.00           C  
ATOM   4010  CE2 PHE A1139      15.726  56.953  68.778  1.00  0.00           C  
ATOM   4011  CZ  PHE A1139      15.407  58.278  69.093  1.00  0.00           C  
ATOM   4012  N   GLU A1151       9.830  53.578  70.464  1.00  0.00           N  
ATOM   4013  CA  GLU A1151       9.073  52.431  70.928  1.00  0.00           C  
ATOM   4014  C   GLU A1151       8.214  51.840  69.811  1.00  0.00           C  
ATOM   4015  O   GLU A1151       8.000  50.630  69.758  1.00  0.00           O  
ATOM   4016  CB  GLU A1151       8.167  52.831  72.099  1.00  0.00           C  
ATOM   4017  CG  GLU A1151       8.893  53.330  73.340  1.00  0.00           C  
ATOM   4018  CD  GLU A1151       7.938  53.662  74.483  1.00  0.00           C  
ATOM   4019  OE1 GLU A1151       8.406  54.145  75.539  1.00  0.00           O  
ATOM   4020  OE2 GLU A1151       6.716  53.437  74.330  1.00  0.00           O  
ATOM   4021  N   ARG A1152       7.739  52.693  68.908  1.00  0.00           N  
ATOM   4022  CA  ARG A1152       6.866  52.242  67.832  1.00  0.00           C  
ATOM   4023  C   ARG A1152       7.470  52.020  66.462  1.00  0.00           C  
ATOM   4024  O   ARG A1152       8.546  52.522  66.144  1.00  0.00           O  
ATOM   4025  CB  ARG A1152       5.693  53.202  67.674  1.00  0.00           C  
ATOM   4026  CG  ARG A1152       4.781  53.256  68.872  1.00  0.00           C  
ATOM   4027  CD  ARG A1152       3.551  54.086  68.568  1.00  0.00           C  
ATOM   4028  NE  ARG A1152       2.701  54.215  69.747  1.00  0.00           N  
ATOM   4029  CZ  ARG A1152       1.498  54.781  69.748  1.00  0.00           C  
ATOM   4030  NH1 ARG A1152       0.995  55.275  68.619  1.00  0.00           N  
ATOM   4031  NH2 ARG A1152       0.805  54.861  70.882  1.00  0.00           N  
ATOM   4032  N   GLU A1153       6.738  51.253  65.657  1.00  0.00           N  
ATOM   4033  CA  GLU A1153       7.116  50.941  64.288  1.00  0.00           C  
ATOM   4034  C   GLU A1153       6.633  52.139  63.479  1.00  0.00           C  
ATOM   4035  O   GLU A1153       5.808  52.916  63.951  1.00  0.00           O  
ATOM   4036  CB  GLU A1153       6.389  49.673  63.808  1.00  0.00           C  
ATOM   4037  CG  GLU A1153       6.608  48.424  64.673  1.00  0.00           C  
ATOM   4038  CD  GLU A1153       5.562  47.325  64.420  1.00  0.00           C  
ATOM   4039  OE1 GLU A1153       5.346  46.946  63.243  1.00  0.00           O  
ATOM   4040  OE2 GLU A1153       4.959  46.835  65.405  1.00  0.00           O  
ATOM   4041  N   ALA A1154       7.131  52.277  62.260  1.00  0.00           N  
ATOM   4042  CA  ALA A1154       6.748  53.388  61.412  1.00  0.00           C  
ATOM   4043  C   ALA A1154       5.235  53.555  61.214  1.00  0.00           C  
ATOM   4044  O   ALA A1154       4.702  54.659  61.376  1.00  0.00           O  
ATOM   4045  CB  ALA A1154       7.432  53.253  60.071  1.00  0.00           C  
ATOM   4046  N   LYS A1155       4.544  52.470  60.868  1.00  0.00           N  
ATOM   4047  CA  LYS A1155       3.103  52.541  60.620  1.00  0.00           C  
ATOM   4048  C   LYS A1155       2.302  52.910  61.860  1.00  0.00           C  
ATOM   4049  O   LYS A1155       1.151  53.335  61.766  1.00  0.00           O  
ATOM   4050  CB  LYS A1155       2.591  51.221  60.026  1.00  0.00           C  
ATOM   4051  CG  LYS A1155       2.577  50.027  60.969  1.00  0.00           C  
ATOM   4052  CD  LYS A1155       1.316  50.000  61.817  1.00  0.00           C  
ATOM   4053  CE  LYS A1155       1.077  48.602  62.403  1.00  0.00           C  
ATOM   4054  NZ  LYS A1155      -0.027  48.589  63.413  1.00  0.00           N  
ATOM   4055  N   ASP A1156       2.909  52.752  63.026  1.00  0.00           N  
ATOM   4056  CA  ASP A1156       2.227  53.113  64.254  1.00  0.00           C  
ATOM   4057  C   ASP A1156       2.407  54.614  64.512  1.00  0.00           C  
ATOM   4058  O   ASP A1156       1.638  55.225  65.251  1.00  0.00           O  
ATOM   4059  CB  ASP A1156       2.772  52.282  65.416  1.00  0.00           C  
ATOM   4060  CG  ASP A1156       2.566  50.793  65.201  1.00  0.00           C  
ATOM   4061  OD1 ASP A1156       1.400  50.383  64.995  1.00  0.00           O  
ATOM   4062  OD2 ASP A1156       3.562  50.035  65.227  1.00  0.00           O  
ATOM   4063  N   LEU A1157       3.411  55.207  63.876  1.00  0.00           N  
ATOM   4064  CA  LEU A1157       3.685  56.634  64.034  1.00  0.00           C  
ATOM   4065  C   LEU A1157       3.005  57.448  62.941  1.00  0.00           C  
ATOM   4066  O   LEU A1157       3.009  58.678  62.965  1.00  0.00           O  
ATOM   4067  CB  LEU A1157       5.193  56.872  64.009  1.00  0.00           C  
ATOM   4068  CG  LEU A1157       5.870  56.149  65.172  1.00  0.00           C  
ATOM   4069  CD1 LEU A1157       7.367  56.008  64.922  1.00  0.00           C  
ATOM   4070  CD2 LEU A1157       5.575  56.919  66.452  1.00  0.00           C  
ATOM   4071  N   LEU A1158       2.422  56.743  61.983  1.00  0.00           N  
ATOM   4072  CA  LEU A1158       1.721  57.377  60.881  1.00  0.00           C  
ATOM   4073  C   LEU A1158       0.238  57.425  61.195  1.00  0.00           C  
ATOM   4074  O   LEU A1158      -0.255  56.653  62.016  1.00  0.00           O  
ATOM   4075  CB  LEU A1158       1.971  56.603  59.591  1.00  0.00           C  
ATOM   4076  CG  LEU A1158       3.323  56.939  58.966  1.00  0.00           C  
ATOM   4077  CD1 LEU A1158       3.719  55.883  57.954  1.00  0.00           C  
ATOM   4078  CD2 LEU A1158       3.237  58.314  58.324  1.00  0.00           C  
ATOM   4079  N   PRO A1159      -0.496  58.330  60.533  1.00  0.00           N  
ATOM   4080  CA  PRO A1159      -1.937  58.552  60.688  1.00  0.00           C  
ATOM   4081  C   PRO A1159      -2.859  57.349  60.484  1.00  0.00           C  
ATOM   4082  O   PRO A1159      -2.461  56.191  60.597  1.00  0.00           O  
ATOM   4083  CB  PRO A1159      -2.228  59.647  59.662  1.00  0.00           C  
ATOM   4084  CG  PRO A1159      -0.918  60.353  59.518  1.00  0.00           C  
ATOM   4085  CD  PRO A1159       0.050  59.216  59.490  1.00  0.00           C  
ATOM   4086  N   GLU A1160      -4.109  57.671  60.173  1.00  0.00           N  
ATOM   4087  CA  GLU A1160      -5.174  56.704  59.921  1.00  0.00           C  
ATOM   4088  C   GLU A1160      -4.829  55.765  58.768  1.00  0.00           C  
ATOM   4089  O   GLU A1160      -4.962  56.140  57.602  1.00  0.00           O  
ATOM   4090  CB  GLU A1160      -6.451  57.470  59.581  1.00  0.00           C  
ATOM   4091  CG  GLU A1160      -6.234  58.500  58.467  1.00  0.00           C  
ATOM   4092  CD  GLU A1160      -7.466  59.323  58.161  1.00  0.00           C  
ATOM   4093  OE1 GLU A1160      -7.884  60.119  59.033  1.00  0.00           O  
ATOM   4094  OE2 GLU A1160      -8.015  59.169  57.046  1.00  0.00           O  
ATOM   4095  N   GLY A1161      -4.394  54.550  59.088  1.00  0.00           N  
ATOM   4096  CA  GLY A1161      -4.040  53.590  58.053  1.00  0.00           C  
ATOM   4097  C   GLY A1161      -3.389  54.196  56.816  1.00  0.00           C  
ATOM   4098  O   GLY A1161      -3.557  53.690  55.705  1.00  0.00           O  
ATOM   4099  N   PHE A1162      -2.645  55.281  57.025  1.00  0.00           N  
ATOM   4100  CA  PHE A1162      -1.930  56.021  55.981  1.00  0.00           C  
ATOM   4101  C   PHE A1162      -1.499  55.227  54.747  1.00  0.00           C  
ATOM   4102  O   PHE A1162      -1.171  54.041  54.838  1.00  0.00           O  
ATOM   4103  CB  PHE A1162      -0.689  56.665  56.599  1.00  0.00           C  
ATOM   4104  CG  PHE A1162       0.095  57.518  55.651  1.00  0.00           C  
ATOM   4105  CD1 PHE A1162      -0.339  58.798  55.326  1.00  0.00           C  
ATOM   4106  CD2 PHE A1162       1.292  57.053  55.105  1.00  0.00           C  
ATOM   4107  CE1 PHE A1162       0.411  59.608  54.474  1.00  0.00           C  
ATOM   4108  CE2 PHE A1162       2.049  57.853  54.252  1.00  0.00           C  
ATOM   4109  CZ  PHE A1162       1.608  59.136  53.935  1.00  0.00           C  
ATOM   4110  N   THR A1163      -1.490  55.905  53.601  1.00  0.00           N  
ATOM   4111  CA  THR A1163      -1.068  55.309  52.334  1.00  0.00           C  
ATOM   4112  C   THR A1163      -0.316  56.339  51.488  1.00  0.00           C  
ATOM   4113  O   THR A1163      -0.517  57.551  51.632  1.00  0.00           O  
ATOM   4114  CB  THR A1163      -2.263  54.807  51.497  1.00  0.00           C  
ATOM   4115  OG1 THR A1163      -3.100  55.917  51.145  1.00  0.00           O  
ATOM   4116  CG2 THR A1163      -3.069  53.778  52.273  1.00  0.00           C  
ATOM   4117  N   HIS A1164       0.547  55.850  50.603  1.00  0.00           N  
ATOM   4118  CA  HIS A1164       1.330  56.716  49.726  1.00  0.00           C  
ATOM   4119  C   HIS A1164       1.675  55.935  48.464  1.00  0.00           C  
ATOM   4120  O   HIS A1164       1.799  54.712  48.507  1.00  0.00           O  
ATOM   4121  CB  HIS A1164       2.621  57.141  50.427  1.00  0.00           C  
ATOM   4122  CG  HIS A1164       3.195  58.425  49.915  1.00  0.00           C  
ATOM   4123  ND1 HIS A1164       2.619  59.651  50.173  1.00  0.00           N  
ATOM   4124  CD2 HIS A1164       4.288  58.675  49.157  1.00  0.00           C  
ATOM   4125  CE1 HIS A1164       3.333  60.601  49.595  1.00  0.00           C  
ATOM   4126  NE2 HIS A1164       4.351  60.035  48.972  1.00  0.00           N  
ATOM   4127  N   PRO A1165       1.831  56.627  47.323  1.00  0.00           N  
ATOM   4128  CA  PRO A1165       2.166  55.952  46.064  1.00  0.00           C  
ATOM   4129  C   PRO A1165       3.341  55.000  46.240  1.00  0.00           C  
ATOM   4130  O   PRO A1165       3.384  53.931  45.632  1.00  0.00           O  
ATOM   4131  CB  PRO A1165       2.484  57.114  45.132  1.00  0.00           C  
ATOM   4132  CG  PRO A1165       1.511  58.158  45.592  1.00  0.00           C  
ATOM   4133  CD  PRO A1165       1.646  58.073  47.103  1.00  0.00           C  
ATOM   4134  N   GLY A1166       4.291  55.400  47.079  1.00  0.00           N  
ATOM   4135  CA  GLY A1166       5.445  54.564  47.345  1.00  0.00           C  
ATOM   4136  C   GLY A1166       4.991  53.326  48.092  1.00  0.00           C  
ATOM   4137  O   GLY A1166       3.883  53.291  48.626  1.00  0.00           O  
ATOM   4138  N   SER A1168       5.851  52.317  48.144  1.00  0.00           N  
ATOM   4139  CA  SER A1168       5.532  51.052  48.802  1.00  0.00           C  
ATOM   4140  C   SER A1168       4.097  50.611  48.519  1.00  0.00           C  
ATOM   4141  O   SER A1168       3.176  50.911  49.284  1.00  0.00           O  
ATOM   4142  CB  SER A1168       5.736  51.138  50.315  1.00  0.00           C  
ATOM   4143  OG  SER A1168       5.653  49.835  50.884  1.00  0.00           O  
ATOM   4144  N   PRO A1169       3.893  49.886  47.408  1.00  0.00           N  
ATOM   4145  CA  PRO A1169       2.563  49.406  47.035  1.00  0.00           C  
ATOM   4146  C   PRO A1169       2.033  48.472  48.112  1.00  0.00           C  
ATOM   4147  O   PRO A1169       0.851  48.137  48.128  1.00  0.00           O  
ATOM   4148  CB  PRO A1169       2.818  48.664  45.727  1.00  0.00           C  
ATOM   4149  CG  PRO A1169       4.042  49.332  45.181  1.00  0.00           C  
ATOM   4150  CD  PRO A1169       4.891  49.490  46.401  1.00  0.00           C  
ATOM   4151  N   ASN A1170       2.920  48.069  49.015  1.00  0.00           N  
ATOM   4152  CA  ASN A1170       2.562  47.148  50.080  1.00  0.00           C  
ATOM   4153  C   ASN A1170       2.328  47.795  51.444  1.00  0.00           C  
ATOM   4154  O   ASN A1170       2.508  47.153  52.481  1.00  0.00           O  
ATOM   4155  CB  ASN A1170       3.638  46.072  50.184  1.00  0.00           C  
ATOM   4156  CG  ASN A1170       3.959  45.454  48.840  1.00  0.00           C  
ATOM   4157  OD1 ASN A1170       3.084  44.899  48.175  1.00  0.00           O  
ATOM   4158  ND2 ASN A1170       5.216  45.554  48.427  1.00  0.00           N  
ATOM   4159  N   GLY A1171       1.927  49.064  51.435  1.00  0.00           N  
ATOM   4160  CA  GLY A1171       1.641  49.779  52.671  1.00  0.00           C  
ATOM   4161  C   GLY A1171       2.681  49.747  53.777  1.00  0.00           C  
ATOM   4162  O   GLY A1171       2.347  49.944  54.947  1.00  0.00           O  
ATOM   4163  N   THR A1177       3.938  49.507  53.417  1.00  0.00           N  
ATOM   4164  CA  THR A1177       5.022  49.463  54.391  1.00  0.00           C  
ATOM   4165  C   THR A1177       5.782  50.790  54.406  1.00  0.00           C  
ATOM   4166  O   THR A1177       5.814  51.511  53.405  1.00  0.00           O  
ATOM   4167  CB  THR A1177       5.993  48.303  54.080  1.00  0.00           C  
ATOM   4168  OG1 THR A1177       5.382  47.067  54.472  1.00  0.00           O  
ATOM   4169  CG2 THR A1177       7.315  48.472  54.827  1.00  0.00           C  
ATOM   4170  N   PHE A1178       6.373  51.122  55.553  1.00  0.00           N  
ATOM   4171  CA  PHE A1178       7.109  52.373  55.679  1.00  0.00           C  
ATOM   4172  C   PHE A1178       8.332  52.270  56.571  1.00  0.00           C  
ATOM   4173  O   PHE A1178       8.430  51.392  57.425  1.00  0.00           O  
ATOM   4174  CB  PHE A1178       6.200  53.472  56.222  1.00  0.00           C  
ATOM   4175  CG  PHE A1178       4.992  53.721  55.382  1.00  0.00           C  
ATOM   4176  CD1 PHE A1178       3.868  52.908  55.499  1.00  0.00           C  
ATOM   4177  CD2 PHE A1178       4.988  54.745  54.442  1.00  0.00           C  
ATOM   4178  CE1 PHE A1178       2.755  53.109  54.686  1.00  0.00           C  
ATOM   4179  CE2 PHE A1178       3.883  54.957  53.625  1.00  0.00           C  
ATOM   4180  CZ  PHE A1178       2.763  54.137  53.745  1.00  0.00           C  
ATOM   4181  N   THR A1179       9.263  53.191  56.349  1.00  0.00           N  
ATOM   4182  CA  THR A1179      10.501  53.282  57.114  1.00  0.00           C  
ATOM   4183  C   THR A1179      10.490  54.646  57.808  1.00  0.00           C  
ATOM   4184  O   THR A1179       9.776  55.559  57.381  1.00  0.00           O  
ATOM   4185  CB  THR A1179      11.724  53.173  56.173  1.00  0.00           C  
ATOM   4186  OG1 THR A1179      11.785  51.845  55.641  1.00  0.00           O  
ATOM   4187  CG2 THR A1179      13.020  53.468  56.910  1.00  0.00           C  
ATOM   4188  N   LYS A1192      11.268  54.786  58.876  1.00  0.00           N  
ATOM   4189  CA  LYS A1192      11.316  56.054  59.600  1.00  0.00           C  
ATOM   4190  C   LYS A1192      12.742  56.545  59.797  1.00  0.00           C  
ATOM   4191  O   LYS A1192      13.674  55.754  59.900  1.00  0.00           O  
ATOM   4192  CB  LYS A1192      10.638  55.918  60.968  1.00  0.00           C  
ATOM   4193  CG  LYS A1192      11.330  54.945  61.892  1.00  0.00           C  
ATOM   4194  CD  LYS A1192      10.649  54.849  63.261  1.00  0.00           C  
ATOM   4195  CE  LYS A1192      11.274  53.702  64.069  1.00  0.00           C  
ATOM   4196  NZ  LYS A1192      10.824  53.625  65.480  1.00  0.00           N  
ATOM   4197  N   GLU A1193      12.897  57.860  59.850  1.00  0.00           N  
ATOM   4198  CA  GLU A1193      14.203  58.472  60.056  1.00  0.00           C  
ATOM   4199  C   GLU A1193      14.642  58.155  61.491  1.00  0.00           C  
ATOM   4200  O   GLU A1193      13.805  57.863  62.355  1.00  0.00           O  
ATOM   4201  CB  GLU A1193      14.091  59.983  59.816  1.00  0.00           C  
ATOM   4202  CG  GLU A1193      15.388  60.782  59.893  1.00  0.00           C  
ATOM   4203  CD  GLU A1193      16.544  60.141  59.147  1.00  0.00           C  
ATOM   4204  OE1 GLU A1193      17.291  59.359  59.783  1.00  0.00           O  
ATOM   4205  OE2 GLU A1193      16.701  60.417  57.934  1.00  0.00           O  
ATOM   4206  N   THR A1194      15.948  58.181  61.738  1.00  0.00           N  
ATOM   4207  CA  THR A1194      16.477  57.882  63.065  1.00  0.00           C  
ATOM   4208  C   THR A1194      17.236  59.041  63.696  1.00  0.00           C  
ATOM   4209  O   THR A1194      17.481  59.036  64.901  1.00  0.00           O  
ATOM   4210  CB  THR A1194      17.422  56.675  63.029  1.00  0.00           C  
ATOM   4211  OG1 THR A1194      18.398  56.869  62.000  1.00  0.00           O  
ATOM   4212  CG2 THR A1194      16.646  55.397  62.759  1.00  0.00           C  
ATOM   4213  N   ASP A1195      17.611  60.026  62.886  1.00  0.00           N  
ATOM   4214  CA  ASP A1195      18.349  61.186  63.378  1.00  0.00           C  
ATOM   4215  C   ASP A1195      17.546  61.996  64.390  1.00  0.00           C  
ATOM   4216  O   ASP A1195      16.314  61.963  64.398  1.00  0.00           O  
ATOM   4217  CB  ASP A1195      18.722  62.126  62.220  1.00  0.00           C  
ATOM   4218  CG  ASP A1195      19.735  61.521  61.262  1.00  0.00           C  
ATOM   4219  OD1 ASP A1195      20.253  60.418  61.540  1.00  0.00           O  
ATOM   4220  OD2 ASP A1195      20.020  62.160  60.225  1.00  0.00           O  
ATOM   4221  N   ILE A1196      18.252  62.728  65.244  1.00  0.00           N  
ATOM   4222  CA  ILE A1196      17.584  63.592  66.204  1.00  0.00           C  
ATOM   4223  C   ILE A1196      17.975  65.026  65.853  1.00  0.00           C  
ATOM   4224  O   ILE A1196      18.839  65.258  65.005  1.00  0.00           O  
ATOM   4225  CB  ILE A1196      17.983  63.278  67.667  1.00  0.00           C  
ATOM   4226  CG1 ILE A1196      19.479  63.517  67.882  1.00  0.00           C  
ATOM   4227  CG2 ILE A1196      17.605  61.835  68.004  1.00  0.00           C  
ATOM   4228  CD1 ILE A1196      19.891  63.508  69.348  1.00  0.00           C  
ATOM   4229  N   MET A1198      17.341  65.995  66.488  1.00  0.00           N  
ATOM   4230  CA  MET A1198      17.671  67.364  66.174  1.00  0.00           C  
ATOM   4231  C   MET A1198      18.767  67.912  67.053  1.00  0.00           C  
ATOM   4232  O   MET A1198      18.937  67.498  68.203  1.00  0.00           O  
ATOM   4233  CB  MET A1198      16.439  68.239  66.292  1.00  0.00           C  
ATOM   4234  CG  MET A1198      15.276  67.699  65.517  1.00  0.00           C  
ATOM   4235  SD  MET A1198      13.982  68.874  65.508  1.00  0.00           S  
ATOM   4236  CE  MET A1198      14.561  69.903  64.154  1.00  0.00           C  
ATOM   4237  N   ASP A1199      19.513  68.841  66.473  1.00  0.00           N  
ATOM   4238  CA  ASP A1199      20.601  69.532  67.134  1.00  0.00           C  
ATOM   4239  C   ASP A1199      19.974  70.260  68.326  1.00  0.00           C  
ATOM   4240  O   ASP A1199      18.899  70.835  68.196  1.00  0.00           O  
ATOM   4241  CB  ASP A1199      21.222  70.488  66.105  1.00  0.00           C  
ATOM   4242  CG  ASP A1199      21.782  71.740  66.712  1.00  0.00           C  
ATOM   4243  OD1 ASP A1199      22.363  71.667  67.805  1.00  0.00           O  
ATOM   4244  OD2 ASP A1199      21.658  72.803  66.065  1.00  0.00           O  
ATOM   4245  N   VAL A1200      20.627  70.206  69.487  1.00  0.00           N  
ATOM   4246  CA  VAL A1200      20.105  70.853  70.692  1.00  0.00           C  
ATOM   4247  C   VAL A1200      19.829  72.342  70.538  1.00  0.00           C  
ATOM   4248  O   VAL A1200      18.943  72.877  71.203  1.00  0.00           O  
ATOM   4249  CB  VAL A1200      21.046  70.643  71.898  1.00  0.00           C  
ATOM   4250  CG1 VAL A1200      21.127  69.160  72.229  1.00  0.00           C  
ATOM   4251  CG2 VAL A1200      22.418  71.184  71.584  1.00  0.00           C  
ATOM   4252  N   TRP A1201      20.582  73.020  69.677  1.00  0.00           N  
ATOM   4253  CA  TRP A1201      20.332  74.440  69.457  1.00  0.00           C  
ATOM   4254  C   TRP A1201      18.905  74.570  68.935  1.00  0.00           C  
ATOM   4255  O   TRP A1201      18.220  75.556  69.214  1.00  0.00           O  
ATOM   4256  CB  TRP A1201      21.316  75.036  68.435  1.00  0.00           C  
ATOM   4257  CG  TRP A1201      22.700  75.272  68.988  1.00  0.00           C  
ATOM   4258  CD1 TRP A1201      23.873  74.792  68.486  1.00  0.00           C  
ATOM   4259  CD2 TRP A1201      23.050  76.047  70.151  1.00  0.00           C  
ATOM   4260  NE1 TRP A1201      24.931  75.213  69.259  1.00  0.00           N  
ATOM   4261  CE2 TRP A1201      24.456  75.986  70.286  1.00  0.00           C  
ATOM   4262  CE3 TRP A1201      22.310  76.786  71.088  1.00  0.00           C  
ATOM   4263  CZ2 TRP A1201      25.146  76.638  71.326  1.00  0.00           C  
ATOM   4264  CZ3 TRP A1201      22.995  77.439  72.123  1.00  0.00           C  
ATOM   4265  CH2 TRP A1201      24.399  77.358  72.230  1.00  0.00           C  
ATOM   4266  N   PHE A1202      18.453  73.570  68.178  1.00  0.00           N  
ATOM   4267  CA  PHE A1202      17.093  73.617  67.649  1.00  0.00           C  
ATOM   4268  C   PHE A1202      16.137  73.511  68.838  1.00  0.00           C  
ATOM   4269  O   PHE A1202      15.173  74.263  68.919  1.00  0.00           O  
ATOM   4270  CB  PHE A1202      16.847  72.481  66.641  1.00  0.00           C  
ATOM   4271  CG  PHE A1202      15.678  72.737  65.705  1.00  0.00           C  
ATOM   4272  CD1 PHE A1202      15.896  73.065  64.365  1.00  0.00           C  
ATOM   4273  CD2 PHE A1202      14.366  72.661  66.169  1.00  0.00           C  
ATOM   4274  CE1 PHE A1202      14.822  73.312  63.490  1.00  0.00           C  
ATOM   4275  CE2 PHE A1202      13.278  72.905  65.309  1.00  0.00           C  
ATOM   4276  CZ  PHE A1202      13.506  73.231  63.963  1.00  0.00           C  
ATOM   4277  N   ASP A1203      16.434  72.596  69.765  1.00  0.00           N  
ATOM   4278  CA  ASP A1203      15.624  72.398  70.978  1.00  0.00           C  
ATOM   4279  C   ASP A1203      15.374  73.708  71.729  1.00  0.00           C  
ATOM   4280  O   ASP A1203      14.229  74.094  71.950  1.00  0.00           O  
ATOM   4281  CB  ASP A1203      16.316  71.444  71.968  1.00  0.00           C  
ATOM   4282  CG  ASP A1203      16.468  70.037  71.434  1.00  0.00           C  
ATOM   4283  OD1 ASP A1203      16.162  69.804  70.243  1.00  0.00           O  
ATOM   4284  OD2 ASP A1203      16.902  69.162  72.216  1.00  0.00           O  
ATOM   4285  N   SER A1204      16.450  74.372  72.143  1.00  0.00           N  
ATOM   4286  CA  SER A1204      16.319  75.621  72.893  1.00  0.00           C  
ATOM   4287  C   SER A1204      15.786  76.708  71.993  1.00  0.00           C  
ATOM   4288  O   SER A1204      14.973  77.537  72.407  1.00  0.00           O  
ATOM   4289  CB  SER A1204      17.671  76.055  73.479  1.00  0.00           C  
ATOM   4290  OG  SER A1204      18.648  76.204  72.467  1.00  0.00           O  
ATOM   4291  N   GLY A1205      16.245  76.691  70.751  1.00  0.00           N  
ATOM   4292  CA  GLY A1205      15.809  77.687  69.799  1.00  0.00           C  
ATOM   4293  C   GLY A1205      14.309  77.708  69.592  1.00  0.00           C  
ATOM   4294  O   GLY A1205      13.786  78.667  69.041  1.00  0.00           O  
ATOM   4295  N   SER A1206      13.604  76.668  70.021  1.00  0.00           N  
ATOM   4296  CA  SER A1206      12.155  76.644  69.827  1.00  0.00           C  
ATOM   4297  C   SER A1206      11.419  76.932  71.118  1.00  0.00           C  
ATOM   4298  O   SER A1206      10.204  76.747  71.200  1.00  0.00           O  
ATOM   4299  CB  SER A1206      11.704  75.288  69.265  1.00  0.00           C  
ATOM   4300  OG  SER A1206      12.086  74.223  70.120  1.00  0.00           O  
ATOM   4301  N   SER A1207      12.164  77.415  72.112  1.00  0.00           N  
ATOM   4302  CA  SER A1207      11.621  77.724  73.422  1.00  0.00           C  
ATOM   4303  C   SER A1207      10.529  78.776  73.381  1.00  0.00           C  
ATOM   4304  O   SER A1207       9.665  78.810  74.254  1.00  0.00           O  
ATOM   4305  CB  SER A1207      12.740  78.194  74.366  1.00  0.00           C  
ATOM   4306  OG  SER A1207      13.149  79.527  74.078  1.00  0.00           O  
ATOM   4307  N   HIS A1208      10.571  79.639  72.374  1.00  0.00           N  
ATOM   4308  CA  HIS A1208       9.589  80.700  72.243  1.00  0.00           C  
ATOM   4309  C   HIS A1208       8.252  80.127  71.820  1.00  0.00           C  
ATOM   4310  O   HIS A1208       7.200  80.739  72.011  1.00  0.00           O  
ATOM   4311  CB  HIS A1208      10.065  81.708  71.209  1.00  0.00           C  
ATOM   4312  CG  HIS A1208      10.209  81.133  69.835  1.00  0.00           C  
ATOM   4313  ND1 HIS A1208       9.125  80.787  69.059  1.00  0.00           N  
ATOM   4314  CD2 HIS A1208      11.308  80.840  69.100  1.00  0.00           C  
ATOM   4315  CE1 HIS A1208       9.548  80.308  67.904  1.00  0.00           C  
ATOM   4316  NE2 HIS A1208      10.869  80.328  67.903  1.00  0.00           N  
ATOM   4317  N   ARG A1209       8.299  78.936  71.249  1.00  0.00           N  
ATOM   4318  CA  ARG A1209       7.090  78.270  70.788  1.00  0.00           C  
ATOM   4319  C   ARG A1209       6.606  77.363  71.902  1.00  0.00           C  
ATOM   4320  O   ARG A1209       5.485  77.506  72.382  1.00  0.00           O  
ATOM   4321  CB  ARG A1209       7.407  77.455  69.534  1.00  0.00           C  
ATOM   4322  CG  ARG A1209       6.234  76.738  68.917  1.00  0.00           C  
ATOM   4323  CD  ARG A1209       5.212  77.700  68.358  1.00  0.00           C  
ATOM   4324  NE  ARG A1209       4.348  77.015  67.406  1.00  0.00           N  
ATOM   4325  CZ  ARG A1209       4.490  77.079  66.086  1.00  0.00           C  
ATOM   4326  NH1 ARG A1209       5.461  77.813  65.550  1.00  0.00           N  
ATOM   4327  NH2 ARG A1209       3.673  76.387  65.307  1.00  0.00           N  
ATOM   4328  N   GLY A1210       7.481  76.450  72.319  1.00  0.00           N  
ATOM   4329  CA  GLY A1210       7.167  75.505  73.378  1.00  0.00           C  
ATOM   4330  C   GLY A1210       6.846  76.097  74.742  1.00  0.00           C  
ATOM   4331  O   GLY A1210       6.294  75.395  75.595  1.00  0.00           O  
ATOM   4332  N   VAL A1211       7.188  77.364  74.984  1.00  0.00           N  
ATOM   4333  CA  VAL A1211       6.861  77.938  76.282  1.00  0.00           C  
ATOM   4334  C   VAL A1211       6.143  79.282  76.193  1.00  0.00           C  
ATOM   4335  O   VAL A1211       5.045  79.426  76.729  1.00  0.00           O  
ATOM   4336  CB  VAL A1211       8.116  78.028  77.231  1.00  0.00           C  
ATOM   4337  CG1 VAL A1211       9.345  77.445  76.554  1.00  0.00           C  
ATOM   4338  CG2 VAL A1211       8.347  79.455  77.696  1.00  0.00           C  
ATOM   4339  N   LEU A1212       6.724  80.257  75.502  1.00  0.00           N  
ATOM   4340  CA  LEU A1212       6.060  81.554  75.400  1.00  0.00           C  
ATOM   4341  C   LEU A1212       4.634  81.424  74.824  1.00  0.00           C  
ATOM   4342  O   LEU A1212       3.682  81.952  75.394  1.00  0.00           O  
ATOM   4343  CB  LEU A1212       6.896  82.526  74.551  1.00  0.00           C  
ATOM   4344  CG  LEU A1212       8.283  82.927  75.065  1.00  0.00           C  
ATOM   4345  CD1 LEU A1212       8.870  83.975  74.136  1.00  0.00           C  
ATOM   4346  CD2 LEU A1212       8.198  83.497  76.473  1.00  0.00           C  
ATOM   4347  N   GLU A1213       4.479  80.714  73.709  1.00  0.00           N  
ATOM   4348  CA  GLU A1213       3.151  80.555  73.114  1.00  0.00           C  
ATOM   4349  C   GLU A1213       2.264  79.533  73.817  1.00  0.00           C  
ATOM   4350  O   GLU A1213       1.049  79.701  73.874  1.00  0.00           O  
ATOM   4351  CB  GLU A1213       3.258  80.206  71.620  1.00  0.00           C  
ATOM   4352  CG  GLU A1213       3.582  81.421  70.741  1.00  0.00           C  
ATOM   4353  CD  GLU A1213       3.441  81.154  69.249  1.00  0.00           C  
ATOM   4354  OE1 GLU A1213       2.477  80.472  68.847  1.00  0.00           O  
ATOM   4355  OE2 GLU A1213       4.283  81.647  68.474  1.00  0.00           O  
ATOM   4356  N   THR A1284       2.866  78.494  74.379  1.00  0.00           N  
ATOM   4357  CA  THR A1284       2.095  77.455  75.054  1.00  0.00           C  
ATOM   4358  C   THR A1284       1.556  77.785  76.453  1.00  0.00           C  
ATOM   4359  O   THR A1284       0.378  77.558  76.726  1.00  0.00           O  
ATOM   4360  CB  THR A1284       2.912  76.165  75.159  1.00  0.00           C  
ATOM   4361  OG1 THR A1284       3.992  76.367  76.076  1.00  0.00           O  
ATOM   4362  CG2 THR A1284       3.482  75.784  73.796  1.00  0.00           C  
ATOM   4363  N   ARG A1285       2.397  78.316  77.338  1.00  0.00           N  
ATOM   4364  CA  ARG A1285       1.955  78.625  78.703  1.00  0.00           C  
ATOM   4365  C   ARG A1285       1.016  79.827  78.856  1.00  0.00           C  
ATOM   4366  O   ARG A1285       1.240  80.895  78.283  1.00  0.00           O  
ATOM   4367  CB  ARG A1285       3.173  78.775  79.625  1.00  0.00           C  
ATOM   4368  CG  ARG A1285       3.925  77.471  79.780  1.00  0.00           C  
ATOM   4369  CD  ARG A1285       5.155  77.608  80.635  1.00  0.00           C  
ATOM   4370  NE  ARG A1285       4.849  78.015  82.004  1.00  0.00           N  
ATOM   4371  CZ  ARG A1285       5.274  77.365  83.083  1.00  0.00           C  
ATOM   4372  NH1 ARG A1285       6.019  76.269  82.954  1.00  0.00           N  
ATOM   4373  NH2 ARG A1285       4.985  77.832  84.292  1.00  0.00           N  
ATOM   4374  N   PRO A1286      -0.052  79.658  79.652  1.00  0.00           N  
ATOM   4375  CA  PRO A1286      -1.078  80.669  79.930  1.00  0.00           C  
ATOM   4376  C   PRO A1286      -0.558  82.027  80.400  1.00  0.00           C  
ATOM   4377  O   PRO A1286      -0.977  83.064  79.883  1.00  0.00           O  
ATOM   4378  CB  PRO A1286      -1.945  79.997  80.992  1.00  0.00           C  
ATOM   4379  CG  PRO A1286      -1.782  78.543  80.702  1.00  0.00           C  
ATOM   4380  CD  PRO A1286      -0.314  78.425  80.418  1.00  0.00           C  
ATOM   4381  N   GLU A1287       0.353  82.020  81.374  1.00  0.00           N  
ATOM   4382  CA  GLU A1287       0.911  83.264  81.919  1.00  0.00           C  
ATOM   4383  C   GLU A1287       1.830  84.048  80.983  1.00  0.00           C  
ATOM   4384  O   GLU A1287       2.159  85.198  81.273  1.00  0.00           O  
ATOM   4385  CB  GLU A1287       1.700  83.010  83.219  1.00  0.00           C  
ATOM   4386  CG  GLU A1287       1.682  81.604  83.776  1.00  0.00           C  
ATOM   4387  CD  GLU A1287       2.434  80.594  82.922  1.00  0.00           C  
ATOM   4388  OE1 GLU A1287       1.863  80.131  81.916  1.00  0.00           O  
ATOM   4389  OE2 GLU A1287       3.594  80.259  83.261  1.00  0.00           O  
ATOM   4390  N   LEU A1288       2.252  83.445  79.876  1.00  0.00           N  
ATOM   4391  CA  LEU A1288       3.164  84.130  78.958  1.00  0.00           C  
ATOM   4392  C   LEU A1288       2.536  84.570  77.626  1.00  0.00           C  
ATOM   4393  O   LEU A1288       1.388  84.242  77.338  1.00  0.00           O  
ATOM   4394  CB  LEU A1288       4.378  83.231  78.707  1.00  0.00           C  
ATOM   4395  CG  LEU A1288       5.099  82.804  79.994  1.00  0.00           C  
ATOM   4396  CD1 LEU A1288       6.309  81.945  79.661  1.00  0.00           C  
ATOM   4397  CD2 LEU A1288       5.527  84.036  80.771  1.00  0.00           C  
ATOM   4398  N   SER A1289       3.293  85.334  76.838  1.00  0.00           N  
ATOM   4399  CA  SER A1289       2.846  85.831  75.526  1.00  0.00           C  
ATOM   4400  C   SER A1289       4.026  85.771  74.549  1.00  0.00           C  
ATOM   4401  O   SER A1289       5.103  86.314  74.822  1.00  0.00           O  
ATOM   4402  CB  SER A1289       2.330  87.265  75.644  1.00  0.00           C  
ATOM   4403  OG  SER A1289       2.788  87.858  76.841  1.00  0.00           O  
ATOM   4404  N   PHE A1290       3.811  85.128  73.406  1.00  0.00           N  
ATOM   4405  CA  PHE A1290       4.872  84.929  72.417  1.00  0.00           C  
ATOM   4406  C   PHE A1290       5.953  85.971  72.282  1.00  0.00           C  
ATOM   4407  O   PHE A1290       7.113  85.694  72.597  1.00  0.00           O  
ATOM   4408  CB  PHE A1290       4.320  84.666  71.017  1.00  0.00           C  
ATOM   4409  CG  PHE A1290       5.377  84.723  69.947  1.00  0.00           C  
ATOM   4410  CD1 PHE A1290       6.534  83.960  70.060  1.00  0.00           C  
ATOM   4411  CD2 PHE A1290       5.212  85.530  68.830  1.00  0.00           C  
ATOM   4412  CE1 PHE A1290       7.515  83.994  69.070  1.00  0.00           C  
ATOM   4413  CE2 PHE A1290       6.177  85.576  67.838  1.00  0.00           C  
ATOM   4414  CZ  PHE A1290       7.335  84.806  67.952  1.00  0.00           C  
ATOM   4415  N   PRO A1291       5.619  87.163  71.763  1.00  0.00           N  
ATOM   4416  CA  PRO A1291       6.719  88.125  71.659  1.00  0.00           C  
ATOM   4417  C   PRO A1291       7.167  88.492  73.073  1.00  0.00           C  
ATOM   4418  O   PRO A1291       6.411  89.114  73.812  1.00  0.00           O  
ATOM   4419  CB  PRO A1291       6.081  89.311  70.934  1.00  0.00           C  
ATOM   4420  CG  PRO A1291       4.889  88.693  70.222  1.00  0.00           C  
ATOM   4421  CD  PRO A1291       4.366  87.727  71.245  1.00  0.00           C  
ATOM   4422  N   ALA A1292       8.378  88.082  73.449  1.00  0.00           N  
ATOM   4423  CA  ALA A1292       8.914  88.387  74.775  1.00  0.00           C  
ATOM   4424  C   ALA A1292       9.506  89.790  74.786  1.00  0.00           C  
ATOM   4425  O   ALA A1292      10.174  90.199  73.824  1.00  0.00           O  
ATOM   4426  CB  ALA A1292       9.984  87.385  75.156  1.00  0.00           C  
ATOM   4427  N   ASP A1293       9.267  90.524  75.873  1.00  0.00           N  
ATOM   4428  CA  ASP A1293       9.802  91.879  75.989  1.00  0.00           C  
ATOM   4429  C   ASP A1293      11.322  91.833  75.886  1.00  0.00           C  
ATOM   4430  O   ASP A1293      11.952  92.772  75.402  1.00  0.00           O  
ATOM   4431  CB  ASP A1293       9.361  92.520  77.304  1.00  0.00           C  
ATOM   4432  CG  ASP A1293       7.868  92.832  77.324  1.00  0.00           C  
ATOM   4433  OD1 ASP A1293       7.134  92.212  78.128  1.00  0.00           O  
ATOM   4434  OD2 ASP A1293       7.431  93.698  76.527  1.00  0.00           O  
ATOM   4435  N   MET A1294      11.923  90.737  76.328  1.00  0.00           N  
ATOM   4436  CA  MET A1294      13.363  90.630  76.203  1.00  0.00           C  
ATOM   4437  C   MET A1294      13.962  89.271  76.511  1.00  0.00           C  
ATOM   4438  O   MET A1294      13.385  88.442  77.225  1.00  0.00           O  
ATOM   4439  CB  MET A1294      14.079  91.693  77.066  1.00  0.00           C  
ATOM   4440  CG  MET A1294      14.097  91.416  78.565  1.00  0.00           C  
ATOM   4441  SD  MET A1294      15.403  92.315  79.498  1.00  0.00           S  
ATOM   4442  CE  MET A1294      14.589  93.839  79.842  1.00  0.00           C  
ATOM   4443  N   TYR A1295      15.136  89.071  75.929  1.00  0.00           N  
ATOM   4444  CA  TYR A1295      15.960  87.893  76.124  1.00  0.00           C  
ATOM   4445  C   TYR A1295      17.219  88.529  76.743  1.00  0.00           C  
ATOM   4446  O   TYR A1295      17.624  89.633  76.341  1.00  0.00           O  
ATOM   4447  CB  TYR A1295      16.321  87.250  74.774  1.00  0.00           C  
ATOM   4448  CG  TYR A1295      15.320  86.251  74.226  1.00  0.00           C  
ATOM   4449  CD1 TYR A1295      13.945  86.398  74.456  1.00  0.00           C  
ATOM   4450  CD2 TYR A1295      15.748  85.174  73.462  1.00  0.00           C  
ATOM   4451  CE1 TYR A1295      13.021  85.486  73.932  1.00  0.00           C  
ATOM   4452  CE2 TYR A1295      14.842  84.250  72.933  1.00  0.00           C  
ATOM   4453  CZ  TYR A1295      13.479  84.411  73.169  1.00  0.00           C  
ATOM   4454  OH  TYR A1295      12.585  83.501  72.640  1.00  0.00           O  
ATOM   4455  N   LEU A1296      17.820  87.851  77.715  1.00  0.00           N  
ATOM   4456  CA  LEU A1296      19.029  88.343  78.371  1.00  0.00           C  
ATOM   4457  C   LEU A1296      19.950  87.160  78.639  1.00  0.00           C  
ATOM   4458  O   LEU A1296      19.612  86.289  79.436  1.00  0.00           O  
ATOM   4459  CB  LEU A1296      18.680  89.040  79.695  1.00  0.00           C  
ATOM   4460  CG  LEU A1296      19.848  89.378  80.637  1.00  0.00           C  
ATOM   4461  CD1 LEU A1296      20.878  90.214  79.890  1.00  0.00           C  
ATOM   4462  CD2 LEU A1296      19.329  90.145  81.873  1.00  0.00           C  
ATOM   4463  N   GLU A1297      21.098  87.122  77.964  1.00  0.00           N  
ATOM   4464  CA  GLU A1297      22.061  86.030  78.140  1.00  0.00           C  
ATOM   4465  C   GLU A1297      23.489  86.499  77.856  1.00  0.00           C  
ATOM   4466  O   GLU A1297      23.720  87.652  77.501  1.00  0.00           O  
ATOM   4467  CB  GLU A1297      21.758  84.849  77.197  1.00  0.00           C  
ATOM   4468  CG  GLU A1297      20.352  84.229  77.266  1.00  0.00           C  
ATOM   4469  CD  GLU A1297      20.011  83.656  78.630  1.00  0.00           C  
ATOM   4470  OE1 GLU A1297      20.937  83.311  79.379  1.00  0.00           O  
ATOM   4471  OE2 GLU A1297      18.814  83.533  78.953  1.00  0.00           O  
ATOM   4472  N   GLY A1298      24.434  85.578  77.993  1.00  0.00           N  
ATOM   4473  CA  GLY A1298      25.837  85.870  77.751  1.00  0.00           C  
ATOM   4474  C   GLY A1298      26.171  86.089  76.281  1.00  0.00           C  
ATOM   4475  O   GLY A1298      25.394  85.716  75.389  1.00  0.00           O  
ATOM   4476  N   SER A1299      27.346  86.676  76.049  1.00  0.00           N  
ATOM   4477  CA  SER A1299      27.849  87.034  74.725  1.00  0.00           C  
ATOM   4478  C   SER A1299      27.979  85.883  73.742  1.00  0.00           C  
ATOM   4479  O   SER A1299      27.951  86.103  72.532  1.00  0.00           O  
ATOM   4480  CB  SER A1299      29.207  87.727  74.859  1.00  0.00           C  
ATOM   4481  OG  SER A1299      30.190  86.828  75.366  1.00  0.00           O  
ATOM   4482  N   ASP A1300      28.130  84.668  74.264  1.00  0.00           N  
ATOM   4483  CA  ASP A1300      28.263  83.472  73.437  1.00  0.00           C  
ATOM   4484  C   ASP A1300      26.922  83.091  72.832  1.00  0.00           C  
ATOM   4485  O   ASP A1300      26.859  82.227  71.950  1.00  0.00           O  
ATOM   4486  CB  ASP A1300      28.787  82.298  74.276  1.00  0.00           C  
ATOM   4487  CG  ASP A1300      27.976  82.086  75.562  1.00  0.00           C  
ATOM   4488  OD1 ASP A1300      27.515  83.084  76.141  1.00  0.00           O  
ATOM   4489  OD2 ASP A1300      27.814  80.936  76.008  1.00  0.00           O  
ATOM   4490  N   GLN A1301      25.845  83.717  73.309  1.00  0.00           N  
ATOM   4491  CA  GLN A1301      24.530  83.404  72.767  1.00  0.00           C  
ATOM   4492  C   GLN A1301      24.226  84.122  71.453  1.00  0.00           C  
ATOM   4493  O   GLN A1301      23.206  83.848  70.824  1.00  0.00           O  
ATOM   4494  CB  GLN A1301      23.427  83.673  73.794  1.00  0.00           C  
ATOM   4495  CG  GLN A1301      23.528  82.787  75.041  1.00  0.00           C  
ATOM   4496  CD  GLN A1301      23.873  81.345  74.703  1.00  0.00           C  
ATOM   4497  OE1 GLN A1301      23.247  80.723  73.843  1.00  0.00           O  
ATOM   4498  NE2 GLN A1301      24.871  80.805  75.383  1.00  0.00           N  
ATOM   4499  N   TYR A1302      25.098  85.030  71.021  1.00  0.00           N  
ATOM   4500  CA  TYR A1302      24.853  85.697  69.745  1.00  0.00           C  
ATOM   4501  C   TYR A1302      24.985  84.661  68.627  1.00  0.00           C  
ATOM   4502  O   TYR A1302      24.362  84.771  67.583  1.00  0.00           O  
ATOM   4503  CB  TYR A1302      25.830  86.846  69.516  1.00  0.00           C  
ATOM   4504  CG  TYR A1302      25.476  88.098  70.288  1.00  0.00           C  
ATOM   4505  CD1 TYR A1302      26.004  88.333  71.554  1.00  0.00           C  
ATOM   4506  CD2 TYR A1302      24.614  89.041  69.750  1.00  0.00           C  
ATOM   4507  CE1 TYR A1302      25.684  89.482  72.263  1.00  0.00           C  
ATOM   4508  CE2 TYR A1302      24.281  90.194  70.453  1.00  0.00           C  
ATOM   4509  CZ  TYR A1302      24.822  90.406  71.707  1.00  0.00           C  
ATOM   4510  OH  TYR A1302      24.501  91.538  72.404  1.00  0.00           O  
ATOM   4511  N   ARG A1303      25.810  83.653  68.871  1.00  0.00           N  
ATOM   4512  CA  ARG A1303      26.023  82.557  67.938  1.00  0.00           C  
ATOM   4513  C   ARG A1303      25.120  81.424  68.416  1.00  0.00           C  
ATOM   4514  O   ARG A1303      24.805  80.506  67.666  1.00  0.00           O  
ATOM   4515  CB  ARG A1303      27.481  82.089  67.994  1.00  0.00           C  
ATOM   4516  CG  ARG A1303      27.712  80.701  67.409  1.00  0.00           C  
ATOM   4517  CD  ARG A1303      27.924  80.758  65.910  1.00  0.00           C  
ATOM   4518  NE  ARG A1303      29.297  81.137  65.594  1.00  0.00           N  
ATOM   4519  CZ  ARG A1303      29.713  81.523  64.392  1.00  0.00           C  
ATOM   4520  NH1 ARG A1303      28.857  81.587  63.379  1.00  0.00           N  
ATOM   4521  NH2 ARG A1303      30.988  81.842  64.202  1.00  0.00           N  
ATOM   4522  N   GLY A1304      24.701  81.509  69.675  1.00  0.00           N  
ATOM   4523  CA  GLY A1304      23.864  80.475  70.253  1.00  0.00           C  
ATOM   4524  C   GLY A1304      22.359  80.673  70.259  1.00  0.00           C  
ATOM   4525  O   GLY A1304      21.733  80.797  69.209  1.00  0.00           O  
ATOM   4526  N   TRP A1306      21.780  80.712  71.452  1.00  0.00           N  
ATOM   4527  CA  TRP A1306      20.339  80.823  71.618  1.00  0.00           C  
ATOM   4528  C   TRP A1306      19.687  82.026  70.963  1.00  0.00           C  
ATOM   4529  O   TRP A1306      18.547  81.930  70.508  1.00  0.00           O  
ATOM   4530  CB  TRP A1306      19.989  80.795  73.111  1.00  0.00           C  
ATOM   4531  CG  TRP A1306      18.523  80.627  73.414  1.00  0.00           C  
ATOM   4532  CD1 TRP A1306      17.718  79.574  73.056  1.00  0.00           C  
ATOM   4533  CD2 TRP A1306      17.717  81.480  74.232  1.00  0.00           C  
ATOM   4534  NE1 TRP A1306      16.469  79.717  73.615  1.00  0.00           N  
ATOM   4535  CE2 TRP A1306      16.441  80.877  74.340  1.00  0.00           C  
ATOM   4536  CE3 TRP A1306      17.949  82.690  74.890  1.00  0.00           C  
ATOM   4537  CZ2 TRP A1306      15.407  81.448  75.082  1.00  0.00           C  
ATOM   4538  CZ3 TRP A1306      16.921  83.254  75.630  1.00  0.00           C  
ATOM   4539  CH2 TRP A1306      15.665  82.633  75.719  1.00  0.00           C  
ATOM   4540  N   PHE A1310      20.386  83.159  70.933  1.00  0.00           N  
ATOM   4541  CA  PHE A1310      19.834  84.364  70.306  1.00  0.00           C  
ATOM   4542  C   PHE A1310      19.587  84.084  68.832  1.00  0.00           C  
ATOM   4543  O   PHE A1310      18.551  84.436  68.267  1.00  0.00           O  
ATOM   4544  CB  PHE A1310      20.823  85.524  70.405  1.00  0.00           C  
ATOM   4545  CG  PHE A1310      20.975  86.097  71.793  1.00  0.00           C  
ATOM   4546  CD1 PHE A1310      21.997  86.996  72.069  1.00  0.00           C  
ATOM   4547  CD2 PHE A1310      20.087  85.762  72.813  1.00  0.00           C  
ATOM   4548  CE1 PHE A1310      22.133  87.557  73.339  1.00  0.00           C  
ATOM   4549  CE2 PHE A1310      20.216  86.318  74.080  1.00  0.00           C  
ATOM   4550  CZ  PHE A1310      21.238  87.216  74.343  1.00  0.00           C  
ATOM   4551  N   ASN A1312      20.577  83.439  68.229  1.00  0.00           N  
ATOM   4552  CA  ASN A1312      20.586  83.090  66.819  1.00  0.00           C  
ATOM   4553  C   ASN A1312      19.573  82.003  66.429  1.00  0.00           C  
ATOM   4554  O   ASN A1312      18.726  82.228  65.569  1.00  0.00           O  
ATOM   4555  CB  ASN A1312      22.017  82.677  66.455  1.00  0.00           C  
ATOM   4556  CG  ASN A1312      22.168  82.257  65.008  1.00  0.00           C  
ATOM   4557  OD1 ASN A1312      21.639  82.902  64.097  1.00  0.00           O  
ATOM   4558  ND2 ASN A1312      22.920  81.175  64.786  1.00  0.00           N  
ATOM   4559  N   SER A1314      19.633  80.838  67.070  1.00  0.00           N  
ATOM   4560  CA  SER A1314      18.699  79.766  66.727  1.00  0.00           C  
ATOM   4561  C   SER A1314      17.254  80.129  67.051  1.00  0.00           C  
ATOM   4562  O   SER A1314      16.320  79.598  66.449  1.00  0.00           O  
ATOM   4563  CB  SER A1314      19.058  78.473  67.463  1.00  0.00           C  
ATOM   4564  OG  SER A1314      18.610  78.525  68.806  1.00  0.00           O  
ATOM   4565  N   SER A1316      17.062  81.013  68.023  1.00  0.00           N  
ATOM   4566  CA  SER A1316      15.715  81.419  68.404  1.00  0.00           C  
ATOM   4567  C   SER A1316      15.102  82.390  67.396  1.00  0.00           C  
ATOM   4568  O   SER A1316      13.909  82.310  67.077  1.00  0.00           O  
ATOM   4569  CB  SER A1316      15.730  82.064  69.792  1.00  0.00           C  
ATOM   4570  OG  SER A1316      16.062  81.106  70.783  1.00  0.00           O  
ATOM   4571  N   ILE A1317      15.905  83.312  66.885  1.00  0.00           N  
ATOM   4572  CA  ILE A1317      15.350  84.260  65.941  1.00  0.00           C  
ATOM   4573  C   ILE A1317      15.191  83.601  64.583  1.00  0.00           C  
ATOM   4574  O   ILE A1317      14.236  83.879  63.857  1.00  0.00           O  
ATOM   4575  CB  ILE A1317      16.224  85.516  65.818  1.00  0.00           C  
ATOM   4576  CG1 ILE A1317      15.452  86.586  65.041  1.00  0.00           C  
ATOM   4577  CG2 ILE A1317      17.541  85.181  65.118  1.00  0.00           C  
ATOM   4578  CD1 ILE A1317      16.007  87.962  65.225  1.00  0.00           C  
ATOM   4579  N   THR A1318      16.122  82.712  64.252  1.00  0.00           N  
ATOM   4580  CA  THR A1318      16.082  82.030  62.970  1.00  0.00           C  
ATOM   4581  C   THR A1318      14.816  81.216  62.874  1.00  0.00           C  
ATOM   4582  O   THR A1318      14.112  81.243  61.873  1.00  0.00           O  
ATOM   4583  CB  THR A1318      17.266  81.077  62.805  1.00  0.00           C  
ATOM   4584  OG1 THR A1318      18.484  81.831  62.708  1.00  0.00           O  
ATOM   4585  CG2 THR A1318      17.084  80.229  61.557  1.00  0.00           C  
ATOM   4586  N   THR A1319      14.525  80.504  63.950  1.00  0.00           N  
ATOM   4587  CA  THR A1319      13.362  79.654  64.003  1.00  0.00           C  
ATOM   4588  C   THR A1319      12.044  80.445  64.077  1.00  0.00           C  
ATOM   4589  O   THR A1319      11.055  80.096  63.433  1.00  0.00           O  
ATOM   4590  CB  THR A1319      13.524  78.689  65.199  1.00  0.00           C  
ATOM   4591  OG1 THR A1319      12.965  77.423  64.860  1.00  0.00           O  
ATOM   4592  CG2 THR A1319      12.862  79.238  66.442  1.00  0.00           C  
ATOM   4593  N   SER A1321      12.041  81.517  64.857  1.00  0.00           N  
ATOM   4594  CA  SER A1321      10.861  82.361  65.023  1.00  0.00           C  
ATOM   4595  C   SER A1321      10.515  83.135  63.742  1.00  0.00           C  
ATOM   4596  O   SER A1321       9.344  83.267  63.375  1.00  0.00           O  
ATOM   4597  CB  SER A1321      11.099  83.336  66.173  1.00  0.00           C  
ATOM   4598  OG  SER A1321      10.001  84.206  66.346  1.00  0.00           O  
ATOM   4599  N   VAL A1322      11.529  83.654  63.060  1.00  0.00           N  
ATOM   4600  CA  VAL A1322      11.279  84.394  61.827  1.00  0.00           C  
ATOM   4601  C   VAL A1322      10.755  83.433  60.756  1.00  0.00           C  
ATOM   4602  O   VAL A1322       9.800  83.737  60.047  1.00  0.00           O  
ATOM   4603  CB  VAL A1322      12.572  85.083  61.310  1.00  0.00           C  
ATOM   4604  CG1 VAL A1322      12.341  85.664  59.918  1.00  0.00           C  
ATOM   4605  CG2 VAL A1322      12.990  86.185  62.271  1.00  0.00           C  
ATOM   4606  N   ALA A1323      11.372  82.263  60.662  1.00  0.00           N  
ATOM   4607  CA  ALA A1323      10.970  81.272  59.679  1.00  0.00           C  
ATOM   4608  C   ALA A1323       9.494  80.915  59.778  1.00  0.00           C  
ATOM   4609  O   ALA A1323       8.810  80.774  58.766  1.00  0.00           O  
ATOM   4610  CB  ALA A1323      11.800  80.011  59.848  1.00  0.00           C  
ATOM   4611  N   THR A1324       9.003  80.786  61.001  1.00  0.00           N  
ATOM   4612  CA  THR A1324       7.624  80.384  61.230  1.00  0.00           C  
ATOM   4613  C   THR A1324       6.659  81.490  61.640  1.00  0.00           C  
ATOM   4614  O   THR A1324       5.444  81.340  61.494  1.00  0.00           O  
ATOM   4615  CB  THR A1324       7.570  79.293  62.319  1.00  0.00           C  
ATOM   4616  OG1 THR A1324       8.075  79.830  63.550  1.00  0.00           O  
ATOM   4617  CG2 THR A1324       8.427  78.092  61.926  1.00  0.00           C  
ATOM   4618  N   ARG A1325       7.181  82.595  62.155  1.00  0.00           N  
ATOM   4619  CA  ARG A1325       6.317  83.679  62.610  1.00  0.00           C  
ATOM   4620  C   ARG A1325       6.561  85.004  61.910  1.00  0.00           C  
ATOM   4621  O   ARG A1325       5.717  85.894  61.952  1.00  0.00           O  
ATOM   4622  CB  ARG A1325       6.483  83.854  64.122  1.00  0.00           C  
ATOM   4623  CG  ARG A1325       5.898  82.712  64.944  1.00  0.00           C  
ATOM   4624  CD  ARG A1325       4.381  82.798  64.960  1.00  0.00           C  
ATOM   4625  NE  ARG A1325       3.772  81.761  65.787  1.00  0.00           N  
ATOM   4626  CZ  ARG A1325       3.272  80.624  65.317  1.00  0.00           C  
ATOM   4627  NH1 ARG A1325       3.309  80.371  64.015  1.00  0.00           N  
ATOM   4628  NH2 ARG A1325       2.722  79.743  66.147  1.00  0.00           N  
ATOM   4629  N   GLY A1326       7.722  85.140  61.282  1.00  0.00           N  
ATOM   4630  CA  GLY A1326       8.038  86.373  60.586  1.00  0.00           C  
ATOM   4631  C   GLY A1326       8.484  87.504  61.495  1.00  0.00           C  
ATOM   4632  O   GLY A1326       8.712  88.619  61.021  1.00  0.00           O  
ATOM   4633  N   VAL A1327       8.603  87.232  62.793  1.00  0.00           N  
ATOM   4634  CA  VAL A1327       9.049  88.254  63.749  1.00  0.00           C  
ATOM   4635  C   VAL A1327      10.059  87.715  64.753  1.00  0.00           C  
ATOM   4636  O   VAL A1327      10.130  86.511  64.997  1.00  0.00           O  
ATOM   4637  CB  VAL A1327       7.880  88.843  64.568  1.00  0.00           C  
ATOM   4638  CG1 VAL A1327       6.840  89.485  63.636  1.00  0.00           C  
ATOM   4639  CG2 VAL A1327       7.254  87.752  65.427  1.00  0.00           C  
ATOM   4640  N   SER A1342      10.840  88.624  65.329  1.00  0.00           N  
ATOM   4641  CA  SER A1342      11.827  88.267  66.341  1.00  0.00           C  
ATOM   4642  C   SER A1342      11.070  87.793  67.577  1.00  0.00           C  
ATOM   4643  O   SER A1342       9.988  88.292  67.880  1.00  0.00           O  
ATOM   4644  CB  SER A1342      12.676  89.481  66.711  1.00  0.00           C  
ATOM   4645  OG  SER A1342      13.543  89.186  67.795  1.00  0.00           O  
ATOM   4646  N   PRO A1344      11.608  86.799  68.294  1.00  0.00           N  
ATOM   4647  CA  PRO A1344      10.885  86.347  69.485  1.00  0.00           C  
ATOM   4648  C   PRO A1344      11.133  87.299  70.661  1.00  0.00           C  
ATOM   4649  O   PRO A1344      10.612  87.110  71.758  1.00  0.00           O  
ATOM   4650  CB  PRO A1344      11.447  84.944  69.713  1.00  0.00           C  
ATOM   4651  CG  PRO A1344      12.858  85.072  69.246  1.00  0.00           C  
ATOM   4652  CD  PRO A1344      12.737  85.906  67.982  1.00  0.00           C  
ATOM   4653  N   TYR A1345      11.927  88.335  70.419  1.00  0.00           N  
ATOM   4654  CA  TYR A1345      12.222  89.302  71.467  1.00  0.00           C  
ATOM   4655  C   TYR A1345      12.268  90.726  70.964  1.00  0.00           C  
ATOM   4656  O   TYR A1345      12.963  91.036  69.997  1.00  0.00           O  
ATOM   4657  CB  TYR A1345      13.533  88.952  72.169  1.00  0.00           C  
ATOM   4658  CG  TYR A1345      14.662  88.570  71.240  1.00  0.00           C  
ATOM   4659  CD1 TYR A1345      15.379  89.537  70.546  1.00  0.00           C  
ATOM   4660  CD2 TYR A1345      15.002  87.231  71.047  1.00  0.00           C  
ATOM   4661  CE1 TYR A1345      16.407  89.182  69.681  1.00  0.00           C  
ATOM   4662  CE2 TYR A1345      16.026  86.861  70.182  1.00  0.00           C  
ATOM   4663  CZ  TYR A1345      16.723  87.843  69.504  1.00  0.00           C  
ATOM   4664  OH  TYR A1345      17.729  87.493  68.651  1.00  0.00           O  
ATOM   4665  N   LYS A1347      11.505  91.583  71.639  1.00  0.00           N  
ATOM   4666  CA  LYS A1347      11.427  92.995  71.307  1.00  0.00           C  
ATOM   4667  C   LYS A1347      12.710  93.708  71.709  1.00  0.00           C  
ATOM   4668  O   LYS A1347      13.081  94.722  71.115  1.00  0.00           O  
ATOM   4669  CB  LYS A1347      10.255  93.644  72.047  1.00  0.00           C  
ATOM   4670  CG  LYS A1347       8.899  92.996  71.787  1.00  0.00           C  
ATOM   4671  CD  LYS A1347       7.818  93.662  72.616  1.00  0.00           C  
ATOM   4672  CE  LYS A1347       6.548  92.813  72.656  1.00  0.00           C  
ATOM   4673  NZ  LYS A1347       5.558  93.336  73.650  1.00  0.00           N  
ATOM   4674  N   PHE A1348      13.385  93.168  72.721  1.00  0.00           N  
ATOM   4675  CA  PHE A1348      14.608  93.771  73.231  1.00  0.00           C  
ATOM   4676  C   PHE A1348      15.643  92.700  73.521  1.00  0.00           C  
ATOM   4677  O   PHE A1348      15.340  91.676  74.137  1.00  0.00           O  
ATOM   4678  CB  PHE A1348      14.295  94.536  74.519  1.00  0.00           C  
ATOM   4679  CG  PHE A1348      15.383  95.477  74.960  1.00  0.00           C  
ATOM   4680  CD1 PHE A1348      15.442  96.775  74.468  1.00  0.00           C  
ATOM   4681  CD2 PHE A1348      16.323  95.080  75.901  1.00  0.00           C  
ATOM   4682  CE1 PHE A1348      16.416  97.665  74.912  1.00  0.00           C  
ATOM   4683  CE2 PHE A1348      17.305  95.965  76.355  1.00  0.00           C  
ATOM   4684  CZ  PHE A1348      17.351  97.258  75.861  1.00  0.00           C  
ATOM   4685  N   LEU A1349      16.868  92.941  73.081  1.00  0.00           N  
ATOM   4686  CA  LEU A1349      17.936  91.994  73.312  1.00  0.00           C  
ATOM   4687  C   LEU A1349      19.036  92.614  74.155  1.00  0.00           C  
ATOM   4688  O   LEU A1349      19.706  93.556  73.728  1.00  0.00           O  
ATOM   4689  CB  LEU A1349      18.527  91.522  71.986  1.00  0.00           C  
ATOM   4690  CG  LEU A1349      19.587  90.440  72.172  1.00  0.00           C  
ATOM   4691  CD1 LEU A1349      18.939  89.236  72.810  1.00  0.00           C  
ATOM   4692  CD2 LEU A1349      20.191  90.056  70.844  1.00  0.00           C  
ATOM   4693  N   LEU A1350      19.218  92.079  75.352  1.00  0.00           N  
ATOM   4694  CA  LEU A1350      20.247  92.552  76.270  1.00  0.00           C  
ATOM   4695  C   LEU A1350      21.208  91.394  76.547  1.00  0.00           C  
ATOM   4696  O   LEU A1350      20.780  90.285  76.865  1.00  0.00           O  
ATOM   4697  CB  LEU A1350      19.613  93.018  77.581  1.00  0.00           C  
ATOM   4698  CG  LEU A1350      20.596  93.494  78.656  1.00  0.00           C  
ATOM   4699  CD1 LEU A1350      21.247  94.798  78.220  1.00  0.00           C  
ATOM   4700  CD2 LEU A1350      19.868  93.687  79.972  1.00  0.00           C  
ATOM   4701  N   SER A1351      22.505  91.658  76.418  1.00  0.00           N  
ATOM   4702  CA  SER A1351      23.532  90.649  76.643  1.00  0.00           C  
ATOM   4703  C   SER A1351      24.577  91.117  77.649  1.00  0.00           C  
ATOM   4704  O   SER A1351      24.810  92.315  77.811  1.00  0.00           O  
ATOM   4705  CB  SER A1351      24.245  90.335  75.334  1.00  0.00           C  
ATOM   4706  OG  SER A1351      25.084  91.414  74.958  1.00  0.00           O  
ATOM   4707  N   HIS A1352      25.223  90.175  78.319  1.00  0.00           N  
ATOM   4708  CA  HIS A1352      26.253  90.543  79.282  1.00  0.00           C  
ATOM   4709  C   HIS A1352      27.523  89.785  78.933  1.00  0.00           C  
ATOM   4710  O   HIS A1352      27.500  88.884  78.093  1.00  0.00           O  
ATOM   4711  CB  HIS A1352      25.807  90.216  80.722  1.00  0.00           C  
ATOM   4712  CG  HIS A1352      25.492  88.770  80.953  1.00  0.00           C  
ATOM   4713  ND1 HIS A1352      24.200  88.288  81.001  1.00  0.00           N  
ATOM   4714  CD2 HIS A1352      26.300  87.697  81.127  1.00  0.00           C  
ATOM   4715  CE1 HIS A1352      24.225  86.980  81.193  1.00  0.00           C  
ATOM   4716  NE2 HIS A1352      25.486  86.597  81.273  1.00  0.00           N  
ATOM   4717  N   GLY A1356      28.625  90.149  79.576  1.00  0.00           N  
ATOM   4718  CA  GLY A1356      29.884  89.493  79.294  1.00  0.00           C  
ATOM   4719  C   GLY A1356      30.079  88.299  80.202  1.00  0.00           C  
ATOM   4720  O   GLY A1356      29.152  87.888  80.909  1.00  0.00           O  
ATOM   4721  N   PHE A1360      31.287  87.739  80.162  1.00  0.00           N  
ATOM   4722  CA  PHE A1360      31.649  86.596  80.976  1.00  0.00           C  
ATOM   4723  C   PHE A1360      32.348  87.079  82.246  1.00  0.00           C  
ATOM   4724  O   PHE A1360      32.816  88.225  82.323  1.00  0.00           O  
ATOM   4725  CB  PHE A1360      32.607  85.691  80.205  1.00  0.00           C  
ATOM   4726  CG  PHE A1360      31.931  84.705  79.303  1.00  0.00           C  
ATOM   4727  CD1 PHE A1360      30.846  85.083  78.516  1.00  0.00           C  
ATOM   4728  CD2 PHE A1360      32.395  83.395  79.228  1.00  0.00           C  
ATOM   4729  CE1 PHE A1360      30.225  84.162  77.660  1.00  0.00           C  
ATOM   4730  CE2 PHE A1360      31.785  82.471  78.380  1.00  0.00           C  
ATOM   4731  CZ  PHE A1360      30.696  82.856  77.592  1.00  0.00           C  
ATOM   4732  N   VAL A1361      32.432  86.189  83.229  1.00  0.00           N  
ATOM   4733  CA  VAL A1361      33.075  86.500  84.494  1.00  0.00           C  
ATOM   4734  C   VAL A1361      34.553  86.120  84.429  1.00  0.00           C  
ATOM   4735  O   VAL A1361      34.897  84.959  84.180  1.00  0.00           O  
ATOM   4736  CB  VAL A1361      32.400  85.726  85.624  1.00  0.00           C  
ATOM   4737  CG1 VAL A1361      33.002  86.106  86.971  1.00  0.00           C  
ATOM   4738  CG2 VAL A1361      30.913  85.983  85.591  1.00  0.00           C  
ATOM   4739  N   MET A1365      35.421  87.106  84.629  1.00  0.00           N  
ATOM   4740  CA  MET A1365      36.868  86.889  84.618  1.00  0.00           C  
ATOM   4741  C   MET A1365      37.412  86.965  86.040  1.00  0.00           C  
ATOM   4742  O   MET A1365      36.678  87.288  86.980  1.00  0.00           O  
ATOM   4743  CB  MET A1365      37.580  87.968  83.789  1.00  0.00           C  
ATOM   4744  CG  MET A1365      37.122  88.063  82.351  1.00  0.00           C  
ATOM   4745  SD  MET A1365      37.172  86.454  81.594  1.00  0.00           S  
ATOM   4746  CE  MET A1365      38.767  86.360  81.249  1.00  0.00           C  
ATOM   4747  N   ASP A1366      38.703  86.673  86.195  1.00  0.00           N  
ATOM   4748  CA  ASP A1366      39.331  86.764  87.504  1.00  0.00           C  
ATOM   4749  C   ASP A1366      39.667  88.238  87.716  1.00  0.00           C  
ATOM   4750  O   ASP A1366      39.228  89.096  86.937  1.00  0.00           O  
ATOM   4751  CB  ASP A1366      40.596  85.875  87.595  1.00  0.00           C  
ATOM   4752  CG  ASP A1366      41.780  86.401  86.778  1.00  0.00           C  
ATOM   4753  OD1 ASP A1366      41.649  87.415  86.045  1.00  0.00           O  
ATOM   4754  OD2 ASP A1366      42.862  85.776  86.871  1.00  0.00           O  
ATOM   4755  N   GLY A1368      40.449  88.526  88.752  1.00  0.00           N  
ATOM   4756  CA  GLY A1368      40.798  89.902  89.075  1.00  0.00           C  
ATOM   4757  C   GLY A1368      41.584  90.635  88.013  1.00  0.00           C  
ATOM   4758  O   GLY A1368      41.545  91.860  87.946  1.00  0.00           O  
ATOM   4759  N   GLU A1369      42.303  89.900  87.178  1.00  0.00           N  
ATOM   4760  CA  GLU A1369      43.098  90.534  86.135  1.00  0.00           C  
ATOM   4761  C   GLU A1369      42.345  90.612  84.817  1.00  0.00           C  
ATOM   4762  O   GLU A1369      42.862  91.133  83.835  1.00  0.00           O  
ATOM   4763  CB  GLU A1369      44.398  89.758  85.916  1.00  0.00           C  
ATOM   4764  CG  GLU A1369      45.181  89.479  87.178  1.00  0.00           C  
ATOM   4765  CD  GLU A1369      45.583  90.746  87.887  1.00  0.00           C  
ATOM   4766  OE1 GLU A1369      46.179  91.628  87.225  1.00  0.00           O  
ATOM   4767  OE2 GLU A1369      45.307  90.860  89.104  1.00  0.00           O  
ATOM   4768  N   GLY A1370      41.126  90.091  84.790  1.00  0.00           N  
ATOM   4769  CA  GLY A1370      40.358  90.109  83.558  1.00  0.00           C  
ATOM   4770  C   GLY A1370      40.713  88.914  82.689  1.00  0.00           C  
ATOM   4771  O   GLY A1370      40.392  88.884  81.497  1.00  0.00           O  
ATOM   4772  N   LYS A1373      41.372  87.928  83.292  1.00  0.00           N  
ATOM   4773  CA  LYS A1373      41.781  86.724  82.582  1.00  0.00           C  
ATOM   4774  C   LYS A1373      40.881  85.535  82.930  1.00  0.00           C  
ATOM   4775  O   LYS A1373      40.316  85.472  84.018  1.00  0.00           O  
ATOM   4776  CB  LYS A1373      43.248  86.404  82.893  1.00  0.00           C  
ATOM   4777  CG  LYS A1373      44.227  87.486  82.396  1.00  0.00           C  
ATOM   4778  CD  LYS A1373      45.678  87.007  82.401  1.00  0.00           C  
ATOM   4779  CE  LYS A1373      45.900  85.888  81.372  1.00  0.00           C  
ATOM   4780  NZ  LYS A1373      47.164  85.123  81.607  1.00  0.00           N  
ATOM   4781  N   LYS A1414      40.735  84.609  81.986  1.00  0.00           N  
ATOM   4782  CA  LYS A1414      39.877  83.444  82.181  1.00  0.00           C  
ATOM   4783  C   LYS A1414      40.138  82.630  83.439  1.00  0.00           C  
ATOM   4784  O   LYS A1414      41.283  82.352  83.792  1.00  0.00           O  
ATOM   4785  CB  LYS A1414      39.939  82.513  80.963  1.00  0.00           C  
ATOM   4786  CG  LYS A1414      38.908  82.841  79.900  1.00  0.00           C  
ATOM   4787  CD  LYS A1414      38.785  81.745  78.830  1.00  0.00           C  
ATOM   4788  CE  LYS A1414      39.987  81.708  77.891  1.00  0.00           C  
ATOM   4789  NZ  LYS A1414      39.742  80.809  76.714  1.00  0.00           N  
ATOM   4790  N   MET A1415      39.062  82.269  84.124  1.00  0.00           N  
ATOM   4791  CA  MET A1415      39.182  81.456  85.322  1.00  0.00           C  
ATOM   4792  C   MET A1415      39.496  80.071  84.788  1.00  0.00           C  
ATOM   4793  O   MET A1415      38.873  79.612  83.836  1.00  0.00           O  
ATOM   4794  CB  MET A1415      37.875  81.453  86.097  1.00  0.00           C  
ATOM   4795  CG  MET A1415      37.335  82.848  86.332  1.00  0.00           C  
ATOM   4796  SD  MET A1415      36.277  82.918  87.762  1.00  0.00           S  
ATOM   4797  CE  MET A1415      34.906  81.961  87.180  1.00  0.00           C  
ATOM   4798  N   SER A1416      40.472  79.413  85.394  1.00  0.00           N  
ATOM   4799  CA  SER A1416      40.898  78.107  84.926  1.00  0.00           C  
ATOM   4800  C   SER A1416      40.689  76.969  85.927  1.00  0.00           C  
ATOM   4801  O   SER A1416      39.664  76.298  85.899  1.00  0.00           O  
ATOM   4802  CB  SER A1416      42.373  78.202  84.507  1.00  0.00           C  
ATOM   4803  OG  SER A1416      42.882  76.945  84.115  1.00  0.00           O  
ATOM   4804  N   LYS A1440      41.668  76.764  86.798  1.00  0.00           N  
ATOM   4805  CA  LYS A1440      41.665  75.714  87.824  1.00  0.00           C  
ATOM   4806  C   LYS A1440      43.117  75.321  87.972  1.00  0.00           C  
ATOM   4807  O   LYS A1440      43.605  75.093  89.077  1.00  0.00           O  
ATOM   4808  CB  LYS A1440      40.838  74.489  87.422  1.00  0.00           C  
ATOM   4809  CG  LYS A1440      39.620  74.288  88.314  1.00  0.00           C  
ATOM   4810  CD  LYS A1440      38.755  73.116  87.874  1.00  0.00           C  
ATOM   4811  CE  LYS A1440      37.472  73.054  88.699  1.00  0.00           C  
ATOM   4812  NZ  LYS A1440      37.734  73.063  90.175  1.00  0.00           N  
ATOM   4813  N   SER A1441      43.809  75.247  86.842  1.00  0.00           N  
ATOM   4814  CA  SER A1441      45.223  74.950  86.867  1.00  0.00           C  
ATOM   4815  C   SER A1441      45.861  76.230  87.397  1.00  0.00           C  
ATOM   4816  O   SER A1441      46.978  76.217  87.912  1.00  0.00           O  
ATOM   4817  CB  SER A1441      45.730  74.621  85.460  1.00  0.00           C  
ATOM   4818  OG  SER A1441      45.226  75.537  84.501  1.00  0.00           O  
ATOM   4819  N   LEU A1444      45.118  77.333  87.297  1.00  0.00           N  
ATOM   4820  CA  LEU A1444      45.587  78.638  87.764  1.00  0.00           C  
ATOM   4821  C   LEU A1444      45.056  79.015  89.146  1.00  0.00           C  
ATOM   4822  O   LEU A1444      45.546  79.955  89.774  1.00  0.00           O  
ATOM   4823  CB  LEU A1444      45.195  79.720  86.763  1.00  0.00           C  
ATOM   4824  CG  LEU A1444      45.993  79.694  85.461  1.00  0.00           C  
ATOM   4825  CD1 LEU A1444      45.350  80.598  84.418  1.00  0.00           C  
ATOM   4826  CD2 LEU A1444      47.417  80.123  85.762  1.00  0.00           C  
ATOM   4827  N   GLY A1450      44.039  78.296  89.607  1.00  0.00           N  
ATOM   4828  CA  GLY A1450      43.479  78.572  90.918  1.00  0.00           C  
ATOM   4829  C   GLY A1450      42.814  79.929  91.096  1.00  0.00           C  
ATOM   4830  O   GLY A1450      42.855  80.493  92.192  1.00  0.00           O  
ATOM   4831  N   ASN A1452      42.207  80.460  90.037  1.00  0.00           N  
ATOM   4832  CA  ASN A1452      41.528  81.753  90.120  1.00  0.00           C  
ATOM   4833  C   ASN A1452      40.037  81.586  89.794  1.00  0.00           C  
ATOM   4834  O   ASN A1452      39.410  82.477  89.225  1.00  0.00           O  
ATOM   4835  CB  ASN A1452      42.161  82.749  89.136  1.00  0.00           C  
ATOM   4836  CG  ASN A1452      42.088  82.276  87.678  1.00  0.00           C  
ATOM   4837  OD1 ASN A1452      42.516  82.986  86.763  1.00  0.00           O  
ATOM   4838  ND2 ASN A1452      41.543  81.082  87.459  1.00  0.00           N  
ATOM   4839  N   VAL A1455      39.460  80.454  90.177  1.00  0.00           N  
ATOM   4840  CA  VAL A1455      38.067  80.203  89.849  1.00  0.00           C  
ATOM   4841  C   VAL A1455      36.981  80.941  90.633  1.00  0.00           C  
ATOM   4842  O   VAL A1455      36.405  81.894  90.130  1.00  0.00           O  
ATOM   4843  CB  VAL A1455      37.762  78.677  89.864  1.00  0.00           C  
ATOM   4844  CG1 VAL A1455      36.308  78.428  89.498  1.00  0.00           C  
ATOM   4845  CG2 VAL A1455      38.670  77.963  88.862  1.00  0.00           C  
ATOM   4846  N   ILE A1456      36.698  80.535  91.859  1.00  0.00           N  
ATOM   4847  CA  ILE A1456      35.611  81.182  92.589  1.00  0.00           C  
ATOM   4848  C   ILE A1456      34.308  80.742  91.940  1.00  0.00           C  
ATOM   4849  O   ILE A1456      34.030  81.047  90.773  1.00  0.00           O  
ATOM   4850  CB  ILE A1456      35.662  82.714  92.531  1.00  0.00           C  
ATOM   4851  CG1 ILE A1456      36.861  83.221  93.339  1.00  0.00           C  
ATOM   4852  CG2 ILE A1456      34.335  83.291  93.075  1.00  0.00           C  
ATOM   4853  CD1 ILE A1456      36.957  84.718  93.390  1.00  0.00           C  
ATOM   4854  N   VAL A1457      33.516  80.033  92.729  1.00  0.00           N  
ATOM   4855  CA  VAL A1457      32.251  79.465  92.311  1.00  0.00           C  
ATOM   4856  C   VAL A1457      31.103  80.074  93.118  1.00  0.00           C  
ATOM   4857  O   VAL A1457      31.293  80.458  94.270  1.00  0.00           O  
ATOM   4858  CB  VAL A1457      32.338  77.929  92.516  1.00  0.00           C  
ATOM   4859  CG1 VAL A1457      31.008  77.340  92.974  1.00  0.00           C  
ATOM   4860  CG2 VAL A1457      32.831  77.291  91.226  1.00  0.00           C  
ATOM   4861  N   PRO A1458      29.897  80.167  92.520  1.00  0.00           N  
ATOM   4862  CA  PRO A1458      28.708  80.730  93.173  1.00  0.00           C  
ATOM   4863  C   PRO A1458      28.417  80.073  94.521  1.00  0.00           C  
ATOM   4864  O   PRO A1458      28.173  80.748  95.519  1.00  0.00           O  
ATOM   4865  CB  PRO A1458      27.584  80.449  92.172  1.00  0.00           C  
ATOM   4866  CG  PRO A1458      28.280  80.345  90.873  1.00  0.00           C  
ATOM   4867  CD  PRO A1458      29.559  79.631  91.191  1.00  0.00           C  
ATOM   4868  N   ASP A1459      28.416  78.748  94.533  1.00  0.00           N  
ATOM   4869  CA  ASP A1459      28.157  78.007  95.760  1.00  0.00           C  
ATOM   4870  C   ASP A1459      29.027  78.502  96.918  1.00  0.00           C  
ATOM   4871  O   ASP A1459      28.569  78.583  98.060  1.00  0.00           O  
ATOM   4872  CB  ASP A1459      28.415  76.517  95.546  1.00  0.00           C  
ATOM   4873  CG  ASP A1459      28.329  75.732  96.835  1.00  0.00           C  
ATOM   4874  OD1 ASP A1459      27.197  75.499  97.326  1.00  0.00           O  
ATOM   4875  OD2 ASP A1459      29.401  75.367  97.374  1.00  0.00           O  
ATOM   4876  N   GLN A1460      30.284  78.826  96.628  1.00  0.00           N  
ATOM   4877  CA  GLN A1460      31.178  79.300  97.673  1.00  0.00           C  
ATOM   4878  C   GLN A1460      30.906  80.722  98.119  1.00  0.00           C  
ATOM   4879  O   GLN A1460      31.014  81.022  99.309  1.00  0.00           O  
ATOM   4880  CB  GLN A1460      32.642  79.155  97.250  1.00  0.00           C  
ATOM   4881  CG  GLN A1460      33.158  77.738  97.454  1.00  0.00           C  
ATOM   4882  CD  GLN A1460      32.740  77.163  98.808  1.00  0.00           C  
ATOM   4883  OE1 GLN A1460      33.150  77.651  99.869  1.00  0.00           O  
ATOM   4884  NE2 GLN A1460      31.908  76.126  98.772  1.00  0.00           N  
ATOM   4885  N   VAL A1461      30.560  81.606  97.188  1.00  0.00           N  
ATOM   4886  CA  VAL A1461      30.262  82.981  97.578  1.00  0.00           C  
ATOM   4887  C   VAL A1461      29.060  82.962  98.520  1.00  0.00           C  
ATOM   4888  O   VAL A1461      29.053  83.627  99.552  1.00  0.00           O  
ATOM   4889  CB  VAL A1461      29.912  83.865  96.360  1.00  0.00           C  
ATOM   4890  CG1 VAL A1461      29.393  85.215  96.828  1.00  0.00           C  
ATOM   4891  CG2 VAL A1461      31.135  84.058  95.490  1.00  0.00           C  
ATOM   4892  N   VAL A1462      28.052  82.173  98.171  1.00  0.00           N  
ATOM   4893  CA  VAL A1462      26.846  82.091  98.972  1.00  0.00           C  
ATOM   4894  C   VAL A1462      27.093  81.536 100.379  1.00  0.00           C  
ATOM   4895  O   VAL A1462      26.743  82.172 101.375  1.00  0.00           O  
ATOM   4896  CB  VAL A1462      25.792  81.245  98.248  1.00  0.00           C  
ATOM   4897  CG1 VAL A1462      24.589  81.057  99.129  1.00  0.00           C  
ATOM   4898  CG2 VAL A1462      25.399  81.931  96.940  1.00  0.00           C  
ATOM   4899  N   LYS A1463      27.712  80.362 100.456  1.00  0.00           N  
ATOM   4900  CA  LYS A1463      28.003  79.720 101.739  1.00  0.00           C  
ATOM   4901  C   LYS A1463      28.915  80.561 102.632  1.00  0.00           C  
ATOM   4902  O   LYS A1463      28.643  80.733 103.818  1.00  0.00           O  
ATOM   4903  CB  LYS A1463      28.676  78.357 101.516  1.00  0.00           C  
ATOM   4904  CG  LYS A1463      27.914  77.387 100.616  1.00  0.00           C  
ATOM   4905  CD  LYS A1463      26.595  76.940 101.230  1.00  0.00           C  
ATOM   4906  CE  LYS A1463      25.919  75.876 100.370  1.00  0.00           C  
ATOM   4907  NZ  LYS A1463      24.551  75.549 100.869  1.00  0.00           N  
ATOM   4908  N   GLN A1465      29.996  81.076 102.056  1.00  0.00           N  
ATOM   4909  CA  GLN A1465      30.973  81.869 102.797  1.00  0.00           C  
ATOM   4910  C   GLN A1465      30.547  83.295 103.118  1.00  0.00           C  
ATOM   4911  O   GLN A1465      30.821  83.804 104.208  1.00  0.00           O  
ATOM   4912  CB  GLN A1465      32.289  81.953 102.021  1.00  0.00           C  
ATOM   4913  CG  GLN A1465      32.953  80.634 101.654  1.00  0.00           C  
ATOM   4914  CD  GLN A1465      34.147  80.858 100.725  1.00  0.00           C  
ATOM   4915  OE1 GLN A1465      35.017  81.686 101.005  1.00  0.00           O  
ATOM   4916  NE2 GLN A1465      34.190  80.123  99.616  1.00  0.00           N  
ATOM   4917  N   LYS A1467      29.892  83.956 102.172  1.00  0.00           N  
ATOM   4918  CA  LYS A1467      29.516  85.332 102.417  1.00  0.00           C  
ATOM   4919  C   LYS A1467      28.028  85.642 102.386  1.00  0.00           C  
ATOM   4920  O   LYS A1467      27.539  86.432 103.191  1.00  0.00           O  
ATOM   4921  CB  LYS A1467      30.296  86.223 101.457  1.00  0.00           C  
ATOM   4922  CG  LYS A1467      31.803  86.123 101.697  1.00  0.00           C  
ATOM   4923  CD  LYS A1467      32.541  87.275 101.066  1.00  0.00           C  
ATOM   4924  CE  LYS A1467      33.942  87.405 101.643  1.00  0.00           C  
ATOM   4925  NZ  LYS A1467      34.471  88.795 101.460  1.00  0.00           N  
ATOM   4926  N   GLY A1468      27.298  85.003 101.482  1.00  0.00           N  
ATOM   4927  CA  GLY A1468      25.874  85.241 101.417  1.00  0.00           C  
ATOM   4928  C   GLY A1468      25.408  85.543 100.016  1.00  0.00           C  
ATOM   4929  O   GLY A1468      26.172  86.014  99.170  1.00  0.00           O  
ATOM   4930  N   ALA A1507      24.139  85.261  99.765  1.00  0.00           N  
ATOM   4931  CA  ALA A1507      23.565  85.522  98.466  1.00  0.00           C  
ATOM   4932  C   ALA A1507      23.505  87.038  98.251  1.00  0.00           C  
ATOM   4933  O   ALA A1507      23.786  87.520  97.152  1.00  0.00           O  
ATOM   4934  CB  ALA A1507      22.176  84.907  98.382  1.00  0.00           C  
ATOM   4935  N   ASP A1508      23.174  87.793  99.301  1.00  0.00           N  
ATOM   4936  CA  ASP A1508      23.077  89.242  99.163  1.00  0.00           C  
ATOM   4937  C   ASP A1508      24.417  89.852  98.753  1.00  0.00           C  
ATOM   4938  O   ASP A1508      24.468  90.887  98.089  1.00  0.00           O
[truncated: 202,833 more chars]
