# Supplementary material for: Backbone Brackets and Arginine Tweezers delineate Class I and Class II aminoacyl tRNA synthetases
Source: PLoS Comput Biol. 2018 Apr 16;14(4):e1006101. doi: 10.1371/journal.pcbi.1006101 (PMC5919687; doi:10.1371/journal.pcbi.1006101)
Supplement: S11 File — All structures of Class I aaRS with residues renumbered according to the MSA. (GZ) [file pcbi.1006101.s023.tar.gz › 1g59_A_renum.pdb]

ATOM      1  N   MET A 264      35.266  83.768  29.661  1.00  0.00           N  
ATOM      2  CA  MET A 264      34.719  82.390  29.851  1.00  0.00           C  
ATOM      3  C   MET A 264      34.203  82.200  31.274  1.00  0.00           C  
ATOM      4  O   MET A 264      33.421  83.010  31.759  1.00  0.00           O  
ATOM      5  CB  MET A 264      35.808  81.373  29.527  1.00  0.00           C  
ATOM      6  CG  MET A 264      37.043  81.465  30.388  1.00  0.00           C  
ATOM      7  SD  MET A 264      37.513  79.785  30.817  1.00  0.00           S  
ATOM      8  CE  MET A 264      39.109  79.596  29.965  1.00  0.00           C  
ATOM      9  N   VAL A 266      34.622  81.133  31.939  1.00  0.00           N  
ATOM     10  CA  VAL A 266      34.206  80.888  33.319  1.00  0.00           C  
ATOM     11  C   VAL A 266      35.435  80.544  34.157  1.00  0.00           C  
ATOM     12  O   VAL A 266      36.143  79.583  33.848  1.00  0.00           O  
ATOM     13  CB  VAL A 266      33.193  79.708  33.416  1.00  0.00           C  
ATOM     14  CG1 VAL A 266      33.169  79.150  34.840  1.00  0.00           C  
ATOM     15  CG2 VAL A 266      31.800  80.166  33.016  1.00  0.00           C  
ATOM     16  N   VAL A 267      35.689  81.316  35.212  1.00  0.00           N  
ATOM     17  CA  VAL A 267      36.857  81.057  36.057  1.00  0.00           C  
ATOM     18  C   VAL A 267      36.520  81.009  37.549  1.00  0.00           C  
ATOM     19  O   VAL A 267      36.215  82.032  38.151  1.00  0.00           O  
ATOM     20  CB  VAL A 267      37.943  82.134  35.818  1.00  0.00           C  
ATOM     21  CG1 VAL A 267      39.193  81.842  36.642  1.00  0.00           C  
ATOM     22  CG2 VAL A 267      38.293  82.162  34.350  1.00  0.00           C  
ATOM     23  N   THR A 268      36.569  79.820  38.146  1.00  0.00           N  
ATOM     24  CA  THR A 268      36.285  79.682  39.576  1.00  0.00           C  
ATOM     25  C   THR A 268      37.578  79.444  40.348  1.00  0.00           C  
ATOM     26  O   THR A 268      38.623  79.239  39.741  1.00  0.00           O  
ATOM     27  CB  THR A 268      35.339  78.506  39.856  1.00  0.00           C  
ATOM     28  OG1 THR A 268      35.895  77.293  39.311  1.00  0.00           O  
ATOM     29  CG2 THR A 268      33.981  78.792  39.266  1.00  0.00           C  
ATOM     30  N   ARG A 269      37.515  79.451  41.677  1.00  0.00           N  
ATOM     31  CA  ARG A 269      38.732  79.227  42.461  1.00  0.00           C  
ATOM     32  C   ARG A 269      38.481  78.785  43.906  1.00  0.00           C  
ATOM     33  O   ARG A 269      37.341  78.702  44.368  1.00  0.00           O  
ATOM     34  CB  ARG A 269      39.561  80.518  42.501  1.00  0.00           C  
ATOM     35  CG  ARG A 269      38.744  81.798  42.818  1.00  0.00           C  
ATOM     36  CD  ARG A 269      38.073  81.767  44.199  1.00  0.00           C  
ATOM     37  NE  ARG A 269      38.163  83.064  44.860  1.00  0.00           N  
ATOM     38  CZ  ARG A 269      37.634  83.356  46.055  1.00  0.00           C  
ATOM     39  NH1 ARG A 269      36.962  82.439  46.748  1.00  0.00           N  
ATOM     40  NH2 ARG A 269      37.780  84.580  46.567  1.00  0.00           N  
ATOM     41  N   ILE A 270      39.578  78.478  44.595  1.00  0.00           N  
ATOM     42  CA  ILE A 270      39.563  78.163  46.015  1.00  0.00           C  
ATOM     43  C   ILE A 270      40.753  78.851  46.631  1.00  0.00           C  
ATOM     44  O   ILE A 270      41.868  78.705  46.153  1.00  0.00           O  
ATOM     45  CB  ILE A 270      39.720  76.685  46.356  1.00  0.00           C  
ATOM     46  CG1 ILE A 270      40.689  76.034  45.386  1.00  0.00           C  
ATOM     47  CG2 ILE A 270      38.358  76.018  46.431  1.00  0.00           C  
ATOM     48  CD1 ILE A 270      40.746  74.559  45.534  1.00  0.00           C  
ATOM     49  N   ALA A 272      40.509  79.635  47.671  1.00  0.00           N  
ATOM     50  CA  ALA A 272      41.586  80.319  48.365  1.00  0.00           C  
ATOM     51  C   ALA A 272      41.744  79.669  49.734  1.00  0.00           C  
ATOM     52  O   ALA A 272      41.197  80.135  50.734  1.00  0.00           O  
ATOM     53  CB  ALA A 272      41.294  81.838  48.493  1.00  0.00           C  
ATOM     54  N   PRO A 273      42.451  78.530  49.777  1.00  0.00           N  
ATOM     55  CA  PRO A 273      42.661  77.834  51.046  1.00  0.00           C  
ATOM     56  C   PRO A 273      43.674  78.541  51.926  1.00  0.00           C  
ATOM     57  O   PRO A 273      44.616  79.180  51.437  1.00  0.00           O  
ATOM     58  CB  PRO A 273      43.136  76.441  50.626  1.00  0.00           C  
ATOM     59  CG  PRO A 273      42.932  76.369  49.136  1.00  0.00           C  
ATOM     60  CD  PRO A 273      43.049  77.788  48.658  1.00  0.00           C  
ATOM     61  N   SER A 274      43.454  78.425  53.230  1.00  0.00           N  
ATOM     62  CA  SER A 274      44.296  79.028  54.252  1.00  0.00           C  
ATOM     63  C   SER A 274      45.133  77.960  54.927  1.00  0.00           C  
ATOM     64  O   SER A 274      44.596  77.136  55.675  1.00  0.00           O  
ATOM     65  CB  SER A 274      43.413  79.673  55.298  1.00  0.00           C  
ATOM     66  OG  SER A 274      43.785  81.002  55.504  1.00  0.00           O  
ATOM     67  N   PRO A 275      46.456  77.965  54.689  1.00  0.00           N  
ATOM     68  CA  PRO A 275      47.344  76.967  55.294  1.00  0.00           C  
ATOM     69  C   PRO A 275      47.502  77.233  56.785  1.00  0.00           C  
ATOM     70  O   PRO A 275      48.558  77.661  57.225  1.00  0.00           O  
ATOM     71  CB  PRO A 275      48.656  77.165  54.544  1.00  0.00           C  
ATOM     72  CG  PRO A 275      48.623  78.606  54.100  1.00  0.00           C  
ATOM     73  CD  PRO A 275      47.186  78.944  53.858  1.00  0.00           C  
ATOM     74  N   THR A 276      46.454  76.971  57.558  1.00  0.00           N  
ATOM     75  CA  THR A 276      46.478  77.223  58.993  1.00  0.00           C  
ATOM     76  C   THR A 276      45.912  76.057  59.813  1.00  0.00           C  
ATOM     77  O   THR A 276      45.206  76.272  60.792  1.00  0.00           O  
ATOM     78  CB  THR A 276      45.673  78.515  59.307  1.00  0.00           C  
ATOM     79  OG1 THR A 276      44.395  78.483  58.645  1.00  0.00           O  
ATOM     80  CG2 THR A 276      46.431  79.722  58.805  1.00  0.00           C  
ATOM     81  N   GLY A 277      46.232  74.826  59.416  1.00  0.00           N  
ATOM     82  CA  GLY A 277      45.741  73.647  60.122  1.00  0.00           C  
ATOM     83  C   GLY A 277      45.611  72.447  59.206  1.00  0.00           C  
ATOM     84  O   GLY A 277      46.060  72.472  58.058  1.00  0.00           O  
ATOM     85  N   ASP A 279      44.997  71.387  59.702  1.00  0.00           N  
ATOM     86  CA  ASP A 279      44.818  70.197  58.901  1.00  0.00           C  
ATOM     87  C   ASP A 279      43.918  70.492  57.687  1.00  0.00           C  
ATOM     88  O   ASP A 279      43.111  71.426  57.722  1.00  0.00           O  
ATOM     89  CB  ASP A 279      44.195  69.096  59.767  1.00  0.00           C  
ATOM     90  CG  ASP A 279      44.924  68.898  61.092  1.00  0.00           C  
ATOM     91  OD1 ASP A 279      45.498  69.875  61.620  1.00  0.00           O  
ATOM     92  OD2 ASP A 279      44.919  67.761  61.609  1.00  0.00           O  
ATOM     93  N   PRO A 280      44.059  69.710  56.590  1.00  0.00           N  
ATOM     94  CA  PRO A 280      43.250  69.891  55.376  1.00  0.00           C  
ATOM     95  C   PRO A 280      41.770  69.723  55.742  1.00  0.00           C  
ATOM     96  O   PRO A 280      41.313  68.620  56.054  1.00  0.00           O  
ATOM     97  CB  PRO A 280      43.746  68.776  54.454  1.00  0.00           C  
ATOM     98  CG  PRO A 280      45.104  68.431  54.966  1.00  0.00           C  
ATOM     99  CD  PRO A 280      45.010  68.596  56.441  1.00  0.00           C  
ATOM    100  N   HIS A 281      41.021  70.814  55.689  1.00  0.00           N  
ATOM    101  CA  HIS A 281      39.617  70.792  56.084  1.00  0.00           C  
ATOM    102  C   HIS A 281      38.685  70.188  55.062  1.00  0.00           C  
ATOM    103  O   HIS A 281      38.849  70.385  53.869  1.00  0.00           O  
ATOM    104  CB  HIS A 281      39.144  72.214  56.411  1.00  0.00           C  
ATOM    105  CG  HIS A 281      38.089  72.262  57.467  1.00  0.00           C  
ATOM    106  ND1 HIS A 281      36.845  71.692  57.295  1.00  0.00           N  
ATOM    107  CD2 HIS A 281      38.124  72.715  58.740  1.00  0.00           C  
ATOM    108  CE1 HIS A 281      36.161  71.787  58.419  1.00  0.00           C  
ATOM    109  NE2 HIS A 281      36.915  72.403  59.313  1.00  0.00           N  
ATOM    110  N   VAL A 282      37.669  69.480  55.541  1.00  0.00           N  
ATOM    111  CA  VAL A 282      36.700  68.860  54.648  1.00  0.00           C  
ATOM    112  C   VAL A 282      35.800  69.917  54.047  1.00  0.00           C  
ATOM    113  O   VAL A 282      35.272  69.739  52.945  1.00  0.00           O  
ATOM    114  CB  VAL A 282      35.854  67.808  55.380  1.00  0.00           C  
ATOM    115  CG1 VAL A 282      35.160  68.431  56.554  1.00  0.00           C  
ATOM    116  CG2 VAL A 282      34.858  67.191  54.420  1.00  0.00           C  
ATOM    117  N   GLY A 283      35.631  71.021  54.777  1.00  0.00           N  
ATOM    118  CA  GLY A 283      34.819  72.116  54.283  1.00  0.00           C  
ATOM    119  C   GLY A 283      35.498  72.666  53.049  1.00  0.00           C  
ATOM    120  O   GLY A 283      34.856  73.148  52.109  1.00  0.00           O  
ATOM    121  N   THR A 284      36.826  72.570  53.037  1.00  0.00           N  
ATOM    122  CA  THR A 284      37.597  73.072  51.906  1.00  0.00           C  
ATOM    123  C   THR A 284      37.343  72.215  50.705  1.00  0.00           C  
ATOM    124  O   THR A 284      37.224  72.710  49.584  1.00  0.00           O  
ATOM    125  CB  THR A 284      39.101  73.064  52.182  1.00  0.00           C  
ATOM    126  OG1 THR A 284      39.347  73.527  53.513  1.00  0.00           O  
ATOM    127  CG2 THR A 284      39.824  73.976  51.216  1.00  0.00           C  
ATOM    128  N   ALA A 285      37.254  70.916  50.931  1.00  0.00           N  
ATOM    129  CA  ALA A 285      37.001  70.020  49.819  1.00  0.00           C  
ATOM    130  C   ALA A 285      35.618  70.305  49.257  1.00  0.00           C  
ATOM    131  O   ALA A 285      35.421  70.392  48.056  1.00  0.00           O  
ATOM    132  CB  ALA A 285      37.096  68.588  50.281  1.00  0.00           C  
ATOM    133  N   TYR A 286      34.656  70.450  50.150  1.00  0.00           N  
ATOM    134  CA  TYR A 286      33.285  70.740  49.772  1.00  0.00           C  
ATOM    135  C   TYR A 286      33.238  71.853  48.730  1.00  0.00           C  
ATOM    136  O   TYR A 286      32.694  71.679  47.643  1.00  0.00           O  
ATOM    137  CB  TYR A 286      32.517  71.148  51.030  1.00  0.00           C  
ATOM    138  CG  TYR A 286      31.120  71.673  50.834  1.00  0.00           C  
ATOM    139  CD1 TYR A 286      30.257  71.129  49.892  1.00  0.00           C  
ATOM    140  CD2 TYR A 286      30.633  72.665  51.669  1.00  0.00           C  
ATOM    141  CE1 TYR A 286      28.932  71.565  49.806  1.00  0.00           C  
ATOM    142  CE2 TYR A 286      29.328  73.104  51.595  1.00  0.00           C  
ATOM    143  CZ  TYR A 286      28.476  72.557  50.673  1.00  0.00           C  
ATOM    144  OH  TYR A 286      27.162  72.997  50.655  1.00  0.00           O  
ATOM    145  N   ILE A 288      33.837  72.990  49.055  1.00  0.00           N  
ATOM    146  CA  ILE A 288      33.824  74.127  48.154  1.00  0.00           C  
ATOM    147  C   ILE A 288      34.634  73.838  46.916  1.00  0.00           C  
ATOM    148  O   ILE A 288      34.214  74.149  45.803  1.00  0.00           O  
ATOM    149  CB  ILE A 288      34.385  75.397  48.839  1.00  0.00           C  
ATOM    150  CG1 ILE A 288      33.612  75.673  50.123  1.00  0.00           C  
ATOM    151  CG2 ILE A 288      34.303  76.580  47.881  1.00  0.00           C  
ATOM    152  CD1 ILE A 288      32.129  75.974  49.918  1.00  0.00           C  
ATOM    153  N   ALA A 289      35.805  73.250  47.108  1.00  0.00           N  
ATOM    154  CA  ALA A 289      36.653  72.930  45.978  1.00  0.00           C  
ATOM    155  C   ALA A 289      35.865  72.117  44.951  1.00  0.00           C  
ATOM    156  O   ALA A 289      35.800  72.479  43.765  1.00  0.00           O  
ATOM    157  CB  ALA A 289      37.866  72.146  46.458  1.00  0.00           C  
ATOM    158  N   LEU A 290      35.255  71.032  45.424  1.00  0.00           N  
ATOM    159  CA  LEU A 290      34.457  70.118  44.609  1.00  0.00           C  
ATOM    160  C   LEU A 290      33.419  70.847  43.766  1.00  0.00           C  
ATOM    161  O   LEU A 290      33.169  70.478  42.626  1.00  0.00           O  
ATOM    162  CB  LEU A 290      33.766  69.106  45.525  1.00  0.00           C  
ATOM    163  CG  LEU A 290      32.784  68.096  44.943  1.00  0.00           C  
ATOM    164  CD1 LEU A 290      33.411  67.317  43.807  1.00  0.00           C  
ATOM    165  CD2 LEU A 290      32.393  67.138  46.043  1.00  0.00           C  
ATOM    166  N   PHE A 291      32.808  71.889  44.317  1.00  0.00           N  
ATOM    167  CA  PHE A 291      31.804  72.633  43.559  1.00  0.00           C  
ATOM    168  C   PHE A 291      32.422  73.668  42.606  1.00  0.00           C  
ATOM    169  O   PHE A 291      31.825  74.024  41.584  1.00  0.00           O  
ATOM    170  CB  PHE A 291      30.812  73.288  44.518  1.00  0.00           C  
ATOM    171  CG  PHE A 291      29.841  72.312  45.114  1.00  0.00           C  
ATOM    172  CD1 PHE A 291      30.236  71.475  46.164  1.00  0.00           C  
ATOM    173  CD2 PHE A 291      28.571  72.154  44.567  1.00  0.00           C  
ATOM    174  CE1 PHE A 291      29.392  70.481  46.660  1.00  0.00           C  
ATOM    175  CE2 PHE A 291      27.702  71.157  45.055  1.00  0.00           C  
ATOM    176  CZ  PHE A 291      28.119  70.311  46.108  1.00  0.00           C  
ATOM    177  N   ASN A 292      33.615  74.157  42.923  1.00  0.00           N  
ATOM    178  CA  ASN A 292      34.234  75.113  42.016  1.00  0.00           C  
ATOM    179  C   ASN A 292      34.742  74.351  40.804  1.00  0.00           C  
ATOM    180  O   ASN A 292      34.616  74.806  39.661  1.00  0.00           O  
ATOM    181  CB  ASN A 292      35.390  75.839  42.699  1.00  0.00           C  
ATOM    182  CG  ASN A 292      34.932  77.039  43.473  1.00  0.00           C  
ATOM    183  OD1 ASN A 292      34.778  76.976  44.690  1.00  0.00           O  
ATOM    184  ND2 ASN A 292      34.707  78.144  42.777  1.00  0.00           N  
ATOM    185  N   TYR A 293      35.311  73.177  41.079  1.00  0.00           N  
ATOM    186  CA  TYR A 293      35.827  72.289  40.044  1.00  0.00           C  
ATOM    187  C   TYR A 293      34.688  71.915  39.097  1.00  0.00           C  
ATOM    188  O   TYR A 293      34.818  72.001  37.874  1.00  0.00           O  
ATOM    189  CB  TYR A 293      36.433  71.044  40.711  1.00  0.00           C  
ATOM    190  CG  TYR A 293      36.672  69.867  39.804  1.00  0.00           C  
ATOM    191  CD1 TYR A 293      35.747  68.818  39.732  1.00  0.00           C  
ATOM    192  CD2 TYR A 293      37.825  69.784  39.030  1.00  0.00           C  
ATOM    193  CE1 TYR A 293      35.972  67.723  38.914  1.00  0.00           C  
ATOM    194  CE2 TYR A 293      38.067  68.691  38.207  1.00  0.00           C  
ATOM    195  CZ  TYR A 293      37.140  67.658  38.152  1.00  0.00           C  
ATOM    196  OH  TYR A 293      37.403  66.536  37.380  1.00  0.00           O  
ATOM    197  N   ALA A 294      33.555  71.540  39.675  1.00  0.00           N  
ATOM    198  CA  ALA A 294      32.380  71.158  38.910  1.00  0.00           C  
ATOM    199  C   ALA A 294      31.949  72.268  37.983  1.00  0.00           C  
ATOM    200  O   ALA A 294      31.959  72.127  36.770  1.00  0.00           O  
ATOM    201  CB  ALA A 294      31.227  70.804  39.863  1.00  0.00           C  
ATOM    202  N   TRP A 295      31.548  73.382  38.569  1.00  0.00           N  
ATOM    203  CA  TRP A 295      31.088  74.522  37.788  1.00  0.00           C  
ATOM    204  C   TRP A 295      32.095  74.872  36.713  1.00  0.00           C  
ATOM    205  O   TRP A 295      31.746  75.040  35.555  1.00  0.00           O  
ATOM    206  CB  TRP A 295      30.892  75.713  38.707  1.00  0.00           C  
ATOM    207  CG  TRP A 295      30.194  76.885  38.099  1.00  0.00           C  
ATOM    208  CD1 TRP A 295      30.563  78.188  38.203  1.00  0.00           C  
ATOM    209  CD2 TRP A 295      28.960  76.873  37.380  1.00  0.00           C  
ATOM    210  NE1 TRP A 295      29.636  78.994  37.603  1.00  0.00           N  
ATOM    211  CE2 TRP A 295      28.639  78.210  37.088  1.00  0.00           C  
ATOM    212  CE3 TRP A 295      28.089  75.857  36.956  1.00  0.00           C  
ATOM    213  CZ2 TRP A 295      27.481  78.566  36.387  1.00  0.00           C  
ATOM    214  CZ3 TRP A 295      26.939  76.205  36.262  1.00  0.00           C  
ATOM    215  CH2 TRP A 295      26.646  77.552  35.984  1.00  0.00           C  
ATOM    216  N   ALA A 296      33.356  74.987  37.096  1.00  0.00           N  
ATOM    217  CA  ALA A 296      34.343  75.332  36.113  1.00  0.00           C  
ATOM    218  C   ALA A 296      34.281  74.325  34.963  1.00  0.00           C  
ATOM    219  O   ALA A 296      33.945  74.685  33.834  1.00  0.00           O  
ATOM    220  CB  ALA A 296      35.700  75.356  36.747  1.00  0.00           C  
ATOM    221  N   ARG A 297      34.570  73.062  35.262  1.00  0.00           N  
ATOM    222  CA  ARG A 297      34.560  71.997  34.257  1.00  0.00           C  
ATOM    223  C   ARG A 297      33.245  71.946  33.486  1.00  0.00           C  
ATOM    224  O   ARG A 297      33.232  71.837  32.260  1.00  0.00           O  
ATOM    225  CB  ARG A 297      34.782  70.649  34.930  1.00  0.00           C  
ATOM    226  CG  ARG A 297      36.200  70.427  35.383  1.00  0.00           C  
ATOM    227  CD  ARG A 297      37.094  70.177  34.190  1.00  0.00           C  
ATOM    228  NE  ARG A 297      38.501  70.140  34.566  1.00  0.00           N  
ATOM    229  CZ  ARG A 297      39.324  71.177  34.452  1.00  0.00           C  
ATOM    230  NH1 ARG A 297      38.882  72.345  33.968  1.00  0.00           N  
ATOM    231  NH2 ARG A 297      40.591  71.049  34.825  1.00  0.00           N  
ATOM    232  N   ARG A 298      32.137  72.017  34.212  1.00  0.00           N  
ATOM    233  CA  ARG A 298      30.815  71.975  33.611  1.00  0.00           C  
ATOM    234  C   ARG A 298      30.699  73.012  32.501  1.00  0.00           C  
ATOM    235  O   ARG A 298      29.975  72.812  31.532  1.00  0.00           O  
ATOM    236  CB  ARG A 298      29.765  72.220  34.700  1.00  0.00           C  
ATOM    237  CG  ARG A 298      28.367  72.454  34.188  1.00  0.00           C  
ATOM    238  CD  ARG A 298      27.855  71.221  33.467  1.00  0.00           C  
ATOM    239  NE  ARG A 298      26.903  71.543  32.411  1.00  0.00           N  
ATOM    240  CZ  ARG A 298      25.587  71.434  32.555  1.00  0.00           C  
ATOM    241  NH1 ARG A 298      25.085  71.014  33.708  1.00  0.00           N  
ATOM    242  NH2 ARG A 298      24.775  71.741  31.551  1.00  0.00           N  
ATOM    243  N   ASN A 299      31.423  74.116  32.641  1.00  0.00           N  
ATOM    244  CA  ASN A 299      31.400  75.182  31.648  1.00  0.00           C  
ATOM    245  C   ASN A 299      32.699  75.226  30.861  1.00  0.00           C  
ATOM    246  O   ASN A 299      33.026  76.238  30.235  1.00  0.00           O  
ATOM    247  CB  ASN A 299      31.203  76.533  32.330  1.00  0.00           C  
ATOM    248  CG  ASN A 299      29.903  76.617  33.064  1.00  0.00           C  
ATOM    249  OD1 ASN A 299      29.602  75.782  33.915  1.00  0.00           O  
ATOM    250  ND2 ASN A 299      29.109  77.626  32.742  1.00  0.00           N  
ATOM    251  N   GLY A 305      33.444  74.132  30.893  1.00  0.00           N  
ATOM    252  CA  GLY A 305      34.710  74.117  30.192  1.00  0.00           C  
ATOM    253  C   GLY A 305      35.505  75.377  30.474  1.00  0.00           C  
ATOM    254  O   GLY A 305      36.099  75.956  29.572  1.00  0.00           O  
ATOM    255  N   GLY A 306      35.497  75.820  31.726  1.00  0.00           N  
ATOM    256  CA  GLY A 306      36.248  77.004  32.108  1.00  0.00           C  
ATOM    257  C   GLY A 306      37.464  76.610  32.929  1.00  0.00           C  
ATOM    258  O   GLY A 306      37.829  75.434  32.971  1.00  0.00           O  
ATOM    259  N   ARG A 307      38.085  77.580  33.591  1.00  0.00           N  
ATOM    260  CA  ARG A 307      39.263  77.310  34.397  1.00  0.00           C  
ATOM    261  C   ARG A 307      38.948  77.339  35.878  1.00  0.00           C  
ATOM    262  O   ARG A 307      38.021  78.003  36.317  1.00  0.00           O  
ATOM    263  CB  ARG A 307      40.353  78.332  34.098  1.00  0.00           C  
ATOM    264  CG  ARG A 307      41.355  77.880  33.052  1.00  0.00           C  
ATOM    265  CD  ARG A 307      41.724  79.004  32.081  1.00  0.00           C  
ATOM    266  NE  ARG A 307      41.904  80.285  32.765  1.00  0.00           N  
ATOM    267  CZ  ARG A 307      41.582  81.472  32.253  1.00  0.00           C  
ATOM    268  NH1 ARG A 307      41.058  81.554  31.037  1.00  0.00           N  
ATOM    269  NH2 ARG A 307      41.777  82.582  32.961  1.00  0.00           N  
ATOM    270  N   PHE A 308      39.732  76.602  36.645  1.00  0.00           N  
ATOM    271  CA  PHE A 308      39.570  76.553  38.078  1.00  0.00           C  
ATOM    272  C   PHE A 308      40.951  76.683  38.725  1.00  0.00           C  
ATOM    273  O   PHE A 308      41.838  75.863  38.491  1.00  0.00           O  
ATOM    274  CB  PHE A 308      38.902  75.249  38.481  1.00  0.00           C  
ATOM    275  CG  PHE A 308      39.022  74.965  39.937  1.00  0.00           C  
ATOM    276  CD1 PHE A 308      39.431  73.721  40.387  1.00  0.00           C  
ATOM    277  CD2 PHE A 308      38.771  75.976  40.866  1.00  0.00           C  
ATOM    278  CE1 PHE A 308      39.594  73.474  41.749  1.00  0.00           C  
ATOM    279  CE2 PHE A 308      38.931  75.747  42.214  1.00  0.00           C  
ATOM    280  CZ  PHE A 308      39.346  74.487  42.662  1.00  0.00           C  
ATOM    281  N   ILE A 309      41.107  77.711  39.550  1.00  0.00           N  
ATOM    282  CA  ILE A 309      42.369  78.052  40.202  1.00  0.00           C  
ATOM    283  C   ILE A 309      42.429  77.776  41.705  1.00  0.00           C  
ATOM    284  O   ILE A 309      41.419  77.794  42.417  1.00  0.00           O  
ATOM    285  CB  ILE A 309      42.671  79.584  40.081  1.00  0.00           C  
ATOM    286  CG1 ILE A 309      41.933  80.180  38.890  1.00  0.00           C  
ATOM    287  CG2 ILE A 309      44.172  79.838  40.007  1.00  0.00           C  
ATOM    288  CD1 ILE A 309      42.452  79.689  37.566  1.00  0.00           C  
ATOM    289  N   VAL A 310      43.649  77.565  42.177  1.00  0.00           N  
ATOM    290  CA  VAL A 310      43.920  77.395  43.588  1.00  0.00           C  
ATOM    291  C   VAL A 310      44.782  78.590  43.994  1.00  0.00           C  
ATOM    292  O   VAL A 310      45.825  78.841  43.396  1.00  0.00           O  
ATOM    293  CB  VAL A 310      44.723  76.104  43.872  1.00  0.00           C  
ATOM    294  CG1 VAL A 310      45.252  76.141  45.261  1.00  0.00           C  
ATOM    295  CG2 VAL A 310      43.844  74.878  43.695  1.00  0.00           C  
ATOM    296  N   ARG A 311      44.327  79.349  44.975  1.00  0.00           N  
ATOM    297  CA  ARG A 311      45.070  80.504  45.459  1.00  0.00           C  
ATOM    298  C   ARG A 311      45.285  80.323  46.946  1.00  0.00           C  
ATOM    299  O   ARG A 311      44.333  80.132  47.690  1.00  0.00           O  
ATOM    300  CB  ARG A 311      44.280  81.790  45.203  1.00  0.00           C  
ATOM    301  CG  ARG A 311      45.091  83.093  45.350  1.00  0.00           C  
ATOM    302  CD  ARG A 311      44.194  84.286  45.703  1.00  0.00           C  
ATOM    303  NE  ARG A 311      43.305  84.609  44.593  1.00  0.00           N  
ATOM    304  CZ  ARG A 311      42.021  84.937  44.712  1.00  0.00           C  
ATOM    305  NH1 ARG A 311      41.447  84.995  45.901  1.00  0.00           N  
ATOM    306  NH2 ARG A 311      41.305  85.189  43.630  1.00  0.00           N  
ATOM    307  N   ILE A 312      46.533  80.385  47.389  1.00  0.00           N  
ATOM    308  CA  ILE A 312      46.804  80.173  48.803  1.00  0.00           C  
ATOM    309  C   ILE A 312      46.709  81.426  49.634  1.00  0.00           C  
ATOM    310  O   ILE A 312      47.435  82.397  49.407  1.00  0.00           O  
ATOM    311  CB  ILE A 312      48.170  79.548  49.005  1.00  0.00           C  
ATOM    312  CG1 ILE A 312      48.266  78.277  48.161  1.00  0.00           C  
ATOM    313  CG2 ILE A 312      48.369  79.208  50.485  1.00  0.00           C  
ATOM    314  CD1 ILE A 312      47.394  77.151  48.694  1.00  0.00           C  
ATOM    315  N   GLU A 313      45.817  81.383  50.614  1.00  0.00           N  
ATOM    316  CA  GLU A 313      45.592  82.503  51.504  1.00  0.00           C  
ATOM    317  C   GLU A 313      46.572  82.463  52.673  1.00  0.00           C  
ATOM    318  O   GLU A 313      46.200  82.144  53.794  1.00  0.00           O  
ATOM    319  CB  GLU A 313      44.150  82.442  52.002  1.00  0.00           C  
ATOM    320  CG  GLU A 313      43.583  83.762  52.459  1.00  0.00           C  
ATOM    321  CD  GLU A 313      42.084  83.782  52.345  1.00  0.00           C  
ATOM    322  OE1 GLU A 313      41.591  83.701  51.198  1.00  0.00           O  
ATOM    323  OE2 GLU A 313      41.399  83.871  53.393  1.00  0.00           O  
ATOM    324  N   ASP A 314      47.828  82.796  52.417  1.00  0.00           N  
ATOM    325  CA  ASP A 314      48.817  82.761  53.487  1.00  0.00           C  
ATOM    326  C   ASP A 314      49.337  84.151  53.849  1.00  0.00           C  
ATOM    327  O   ASP A 314      50.536  84.409  53.774  1.00  0.00           O  
ATOM    328  CB  ASP A 314      49.985  81.879  53.071  1.00  0.00           C  
ATOM    329  CG  ASP A 314      50.752  82.459  51.890  1.00  0.00           C  
ATOM    330  OD1 ASP A 314      51.988  82.268  51.832  1.00  0.00           O  
ATOM    331  OD2 ASP A 314      50.115  83.106  51.026  1.00  0.00           O  
ATOM    332  N   THR A 315      48.437  85.041  54.258  1.00  0.00           N  
ATOM    333  CA  THR A 315      48.824  86.406  54.621  1.00  0.00           C  
ATOM    334  C   THR A 315      48.573  86.735  56.114  1.00  0.00           C  
ATOM    335  O   THR A 315      48.477  87.898  56.509  1.00  0.00           O  
ATOM    336  CB  THR A 315      48.102  87.402  53.714  1.00  0.00           C  
ATOM    337  OG1 THR A 315      46.745  86.986  53.530  1.00  0.00           O  
ATOM    338  CG2 THR A 315      48.789  87.450  52.367  1.00  0.00           C  
ATOM    339  N   ASP A 316      48.470  85.694  56.932  1.00  0.00           N  
ATOM    340  CA  ASP A 316      48.289  85.838  58.366  1.00  0.00           C  
ATOM    341  C   ASP A 316      49.563  85.292  59.032  1.00  0.00           C  
ATOM    342  O   ASP A 316      49.620  84.132  59.434  1.00  0.00           O  
ATOM    343  CB  ASP A 316      47.052  85.033  58.792  1.00  0.00           C  
ATOM    344  CG  ASP A 316      46.648  85.275  60.245  1.00  0.00           C  
ATOM    345  OD1 ASP A 316      45.489  85.657  60.490  1.00  0.00           O  
ATOM    346  OD2 ASP A 316      47.478  85.072  61.148  1.00  0.00           O  
ATOM    347  N   ARG A 317      50.597  86.114  59.142  1.00  0.00           N  
ATOM    348  CA  ARG A 317      51.835  85.610  59.717  1.00  0.00           C  
ATOM    349  C   ARG A 317      51.711  85.201  61.188  1.00  0.00           C  
ATOM    350  O   ARG A 317      52.692  85.256  61.933  1.00  0.00           O  
ATOM    351  CB  ARG A 317      52.961  86.635  59.548  1.00  0.00           C  
ATOM    352  CG  ARG A 317      52.563  88.082  59.683  1.00  0.00           C  
ATOM    353  CD  ARG A 317      53.823  88.905  59.628  1.00  0.00           C  
ATOM    354  NE  ARG A 317      53.857  90.002  60.593  1.00  0.00           N  
ATOM    355  CZ  ARG A 317      53.794  89.864  61.917  1.00  0.00           C  
ATOM    356  NH1 ARG A 317      53.689  88.657  62.463  1.00  0.00           N  
ATOM    357  NH2 ARG A 317      53.855  90.940  62.700  1.00  0.00           N  
ATOM    358  N   ALA A 333      50.523  84.767  61.603  1.00  0.00           N  
ATOM    359  CA  ALA A 333      50.309  84.374  62.994  1.00  0.00           C  
ATOM    360  C   ALA A 333      49.668  82.999  63.100  1.00  0.00           C  
ATOM    361  O   ALA A 333      50.090  82.166  63.902  1.00  0.00           O  
ATOM    362  CB  ALA A 333      49.440  85.403  63.699  1.00  0.00           C  
ATOM    363  N   ARG A 421      48.640  82.763  62.296  1.00  0.00           N  
ATOM    364  CA  ARG A 421      47.965  81.480  62.316  1.00  0.00           C  
ATOM    365  C   ARG A 421      48.518  80.559  61.241  1.00  0.00           C  
ATOM    366  O   ARG A 421      47.978  79.482  61.022  1.00  0.00           O  
ATOM    367  CB  ARG A 421      46.458  81.677  62.127  1.00  0.00           C  
ATOM    368  CG  ARG A 421      45.903  82.781  63.005  1.00  0.00           C  
ATOM    369  CD  ARG A 421      44.514  83.202  62.581  1.00  0.00           C  
ATOM    370  NE  ARG A 421      44.326  84.650  62.684  1.00  0.00           N  
ATOM    371  CZ  ARG A 421      43.184  85.236  63.040  1.00  0.00           C  
ATOM    372  NH1 ARG A 421      42.118  84.500  63.333  1.00  0.00           N  
ATOM    373  NH2 ARG A 421      43.099  86.559  63.087  1.00  0.00           N  
ATOM    374  N   TYR A 422      49.601  80.977  60.582  1.00  0.00           N  
ATOM    375  CA  TYR A 422      50.217  80.160  59.522  1.00  0.00           C  
ATOM    376  C   TYR A 422      50.824  78.851  60.032  1.00  0.00           C  
ATOM    377  O   TYR A 422      51.711  78.848  60.886  1.00  0.00           O  
ATOM    378  CB  TYR A 422      51.322  80.927  58.795  1.00  0.00           C  
ATOM    379  CG  TYR A 422      51.993  80.124  57.687  1.00  0.00           C  
ATOM    380  CD1 TYR A 422      53.279  79.587  57.854  1.00  0.00           C  
ATOM    381  CD2 TYR A 422      51.342  79.902  56.472  1.00  0.00           C  
ATOM    382  CE1 TYR A 422      53.896  78.849  56.839  1.00  0.00           C  
ATOM    383  CE2 TYR A 422      51.940  79.175  55.457  1.00  0.00           C  
ATOM    384  CZ  TYR A 422      53.212  78.654  55.646  1.00  0.00           C  
ATOM    385  OH  TYR A 422      53.788  77.953  54.624  1.00  0.00           O  
ATOM    386  N   VAL A 423      50.358  77.738  59.489  1.00  0.00           N  
ATOM    387  CA  VAL A 423      50.880  76.432  59.867  1.00  0.00           C  
ATOM    388  C   VAL A 423      51.820  75.931  58.766  1.00  0.00           C  
ATOM    389  O   VAL A 423      51.366  75.568  57.675  1.00  0.00           O  
ATOM    390  CB  VAL A 423      49.725  75.432  60.052  1.00  0.00           C  
ATOM    391  CG1 VAL A 423      50.262  74.073  60.398  1.00  0.00           C  
ATOM    392  CG2 VAL A 423      48.806  75.924  61.147  1.00  0.00           C  
ATOM    393  N   PRO A 424      53.140  75.941  59.022  1.00  0.00           N  
ATOM    394  CA  PRO A 424      54.145  75.486  58.046  1.00  0.00           C  
ATOM    395  C   PRO A 424      53.956  74.006  57.740  1.00  0.00           C  
ATOM    396  O   PRO A 424      53.913  73.186  58.663  1.00  0.00           O  
ATOM    397  CB  PRO A 424      55.488  75.765  58.725  1.00  0.00           C  
ATOM    398  CG  PRO A 424      55.181  75.887  60.139  1.00  0.00           C  
ATOM    399  CD  PRO A 424      53.760  76.395  60.270  1.00  0.00           C  
ATOM    400  N   GLY A 425      53.846  73.685  56.447  1.00  0.00           N  
ATOM    401  CA  GLY A 425      53.607  72.318  56.014  1.00  0.00           C  
ATOM    402  C   GLY A 425      52.116  72.094  55.753  1.00  0.00           C  
ATOM    403  O   GLY A 425      51.682  70.997  55.381  1.00  0.00           O  
ATOM    404  N   ALA A 426      51.332  73.156  55.923  1.00  0.00           N  
ATOM    405  CA  ALA A 426      49.893  73.091  55.741  1.00  0.00           C  
ATOM    406  C   ALA A 426      49.460  73.314  54.306  1.00  0.00           C  
ATOM    407  O   ALA A 426      48.344  72.945  53.952  1.00  0.00           O  
ATOM    408  CB  ALA A 426      49.196  74.104  56.653  1.00  0.00           C  
ATOM    409  N   GLU A 427      50.318  73.920  53.483  1.00  0.00           N  
ATOM    410  CA  GLU A 427      49.946  74.148  52.090  1.00  0.00           C  
ATOM    411  C   GLU A 427      50.011  72.835  51.284  1.00  0.00           C  
ATOM    412  O   GLU A 427      49.062  72.479  50.581  1.00  0.00           O  
ATOM    413  CB  GLU A 427      50.873  75.200  51.485  1.00  0.00           C  
ATOM    414  CG  GLU A 427      50.551  75.567  50.047  1.00  0.00           C  
ATOM    415  CD  GLU A 427      51.473  76.641  49.498  1.00  0.00           C  
ATOM    416  OE1 GLU A 427      51.886  76.524  48.315  1.00  0.00           O  
ATOM    417  OE2 GLU A 427      51.777  77.584  50.260  1.00  0.00           O  
ATOM    418  N   GLU A 429      51.127  72.121  51.409  1.00  0.00           N  
ATOM    419  CA  GLU A 429      51.338  70.850  50.717  1.00  0.00           C  
ATOM    420  C   GLU A 429      50.192  69.884  50.984  1.00  0.00           C  
ATOM    421  O   GLU A 429      49.669  69.235  50.075  1.00  0.00           O  
ATOM    422  CB  GLU A 429      52.632  70.174  51.199  1.00  0.00           C  
ATOM    423  CG  GLU A 429      53.856  71.071  51.326  1.00  0.00           C  
ATOM    424  CD  GLU A 429      54.090  71.531  52.756  1.00  0.00           C  
ATOM    425  OE1 GLU A 429      53.238  72.296  53.249  1.00  0.00           O  
ATOM    426  OE2 GLU A 429      55.112  71.135  53.380  1.00  0.00           O  
ATOM    427  N   ARG A 431      49.824  69.788  52.251  1.00  0.00           N  
ATOM    428  CA  ARG A 431      48.777  68.895  52.692  1.00  0.00           C  
ATOM    429  C   ARG A 431      47.445  69.199  52.049  1.00  0.00           C  
ATOM    430  O   ARG A 431      46.753  68.274  51.625  1.00  0.00           O  
ATOM    431  CB  ARG A 431      48.663  68.929  54.214  1.00  0.00           C  
ATOM    432  CG  ARG A 431      49.909  68.379  54.882  1.00  0.00           C  
ATOM    433  CD  ARG A 431      49.913  68.585  56.387  1.00  0.00           C  
ATOM    434  NE  ARG A 431      48.713  68.038  57.010  1.00  0.00           N  
ATOM    435  CZ  ARG A 431      48.252  68.404  58.207  1.00  0.00           C  
ATOM    436  NH1 ARG A 431      48.895  69.332  58.923  1.00  0.00           N  
ATOM    437  NH2 ARG A 431      47.146  67.835  58.695  1.00  0.00           N  
ATOM    438  N   ILE A 432      47.090  70.479  51.957  1.00  0.00           N  
ATOM    439  CA  ILE A 432      45.821  70.871  51.348  1.00  0.00           C  
ATOM    440  C   ILE A 432      45.768  70.443  49.887  1.00  0.00           C  
ATOM    441  O   ILE A 432      44.811  69.793  49.444  1.00  0.00           O  
ATOM    442  CB  ILE A 432      45.607  72.402  51.432  1.00  0.00           C  
ATOM    443  CG1 ILE A 432      45.638  72.845  52.902  1.00  0.00           C  
ATOM    444  CG2 ILE A 432      44.292  72.775  50.776  1.00  0.00           C  
ATOM    445  CD1 ILE A 432      44.553  73.862  53.329  1.00  0.00           C  
ATOM    446  N   LEU A 433      46.808  70.795  49.143  1.00  0.00           N  
ATOM    447  CA  LEU A 433      46.882  70.448  47.731  1.00  0.00           C  
ATOM    448  C   LEU A 433      46.946  68.929  47.509  1.00  0.00           C  
ATOM    449  O   LEU A 433      46.395  68.424  46.540  1.00  0.00           O  
ATOM    450  CB  LEU A 433      48.085  71.145  47.096  1.00  0.00           C  
ATOM    451  CG  LEU A 433      48.215  72.646  47.389  1.00  0.00           C  
ATOM    452  CD1 LEU A 433      49.565  73.149  46.871  1.00  0.00           C  
ATOM    453  CD2 LEU A 433      47.058  73.415  46.744  1.00  0.00           C  
ATOM    454  N   ALA A 434      47.611  68.203  48.402  1.00  0.00           N  
ATOM    455  CA  ALA A 434      47.692  66.756  48.250  1.00  0.00           C  
ATOM    456  C   ALA A 434      46.340  66.170  48.548  1.00  0.00           C  
ATOM    457  O   ALA A 434      45.905  65.222  47.906  1.00  0.00           O  
ATOM    458  CB  ALA A 434      48.711  66.183  49.188  1.00  0.00           C  
ATOM    459  N   ALA A 435      45.670  66.757  49.527  1.00  0.00           N  
ATOM    460  CA  ALA A 435      44.355  66.304  49.908  1.00  0.00           C  
ATOM    461  C   ALA A 435      43.395  66.471  48.737  1.00  0.00           C  
ATOM    462  O   ALA A 435      42.589  65.590  48.455  1.00  0.00           O  
ATOM    463  CB  ALA A 435      43.885  67.087  51.111  1.00  0.00           C  
ATOM    464  N   LEU A 436      43.500  67.602  48.046  1.00  0.00           N  
ATOM    465  CA  LEU A 436      42.654  67.890  46.885  1.00  0.00           C  
ATOM    466  C   LEU A 436      42.851  66.865  45.754  1.00  0.00           C  
ATOM    467  O   LEU A 436      41.895  66.455  45.098  1.00  0.00           O  
ATOM    468  CB  LEU A 436      42.950  69.301  46.370  1.00  0.00           C  
ATOM    469  CG  LEU A 436      42.845  70.422  47.411  1.00  0.00           C  
ATOM    470  CD1 LEU A 436      43.294  71.707  46.773  1.00  0.00           C  
ATOM    471  CD2 LEU A 436      41.419  70.561  47.918  1.00  0.00           C  
ATOM    472  N   LYS A 437      44.096  66.472  45.517  1.00  0.00           N  
ATOM    473  CA  LYS A 437      44.401  65.485  44.493  1.00  0.00           C  
ATOM    474  C   LYS A 437      43.852  64.109  44.927  1.00  0.00           C  
ATOM    475  O   LYS A 437      43.228  63.393  44.137  1.00  0.00           O  
ATOM    476  CB  LYS A 437      45.904  65.454  44.292  1.00  0.00           C  
ATOM    477  CG  LYS A 437      46.439  66.783  43.834  1.00  0.00           C  
ATOM    478  CD  LYS A 437      47.923  66.722  43.568  1.00  0.00           C  
ATOM    479  CE  LYS A 437      48.578  68.086  43.794  1.00  0.00           C  
ATOM    480  NZ  LYS A 437      49.126  68.193  45.182  1.00  0.00           N  
ATOM    481  N   TRP A 438      44.049  63.786  46.201  1.00  0.00           N  
ATOM    482  CA  TRP A 438      43.566  62.554  46.792  1.00  0.00           C  
ATOM    483  C   TRP A 438      42.083  62.336  46.487  1.00  0.00           C  
ATOM    484  O   TRP A 438      41.661  61.213  46.254  1.00  0.00           O  
ATOM    485  CB  TRP A 438      43.790  62.600  48.301  1.00  0.00           C  
ATOM    486  CG  TRP A 438      43.475  61.327  48.997  1.00  0.00           C  
ATOM    487  CD1 TRP A 438      44.126  60.141  48.863  1.00  0.00           C  
ATOM    488  CD2 TRP A 438      42.425  61.106  49.947  1.00  0.00           C  
ATOM    489  NE1 TRP A 438      43.551  59.190  49.666  1.00  0.00           N  
ATOM    490  CE2 TRP A 438      42.503  59.754  50.346  1.00  0.00           C  
ATOM    491  CE3 TRP A 438      41.424  61.922  50.502  1.00  0.00           C  
ATOM    492  CZ2 TRP A 438      41.620  59.191  51.277  1.00  0.00           C  
ATOM    493  CZ3 TRP A 438      40.546  61.364  51.427  1.00  0.00           C  
ATOM    494  CH2 TRP A 438      40.653  60.008  51.804  1.00  0.00           C  
ATOM    495  N   LEU A 439      41.291  63.400  46.465  1.00  0.00           N  
ATOM    496  CA  LEU A 439      39.870  63.230  46.193  1.00  0.00           C  
ATOM    497  C   LEU A 439      39.555  63.231  44.712  1.00  0.00           C  
ATOM    498  O   LEU A 439      38.401  62.976  44.311  1.00  0.00           O  
ATOM    499  CB  LEU A 439      39.056  64.303  46.901  1.00  0.00           C  
ATOM    500  CG  LEU A 439      38.842  63.896  48.346  1.00  0.00           C  
ATOM    501  CD1 LEU A 439      39.943  64.535  49.146  1.00  0.00           C  
ATOM    502  CD2 LEU A 439      37.460  64.294  48.842  1.00  0.00           C  
ATOM    503  N   GLY A 444      40.567  63.539  43.904  1.00  0.00           N  
ATOM    504  CA  GLY A 444      40.384  63.525  42.458  1.00  0.00           C  
ATOM    505  C   GLY A 444      40.124  64.847  41.754  1.00  0.00           C  
ATOM    506  O   GLY A 444      39.722  64.897  40.577  1.00  0.00           O  
ATOM    507  N   LEU A 445      40.340  65.936  42.471  1.00  0.00           N  
ATOM    508  CA  LEU A 445      40.128  67.230  41.878  1.00  0.00           C  
ATOM    509  C   LEU A 445      41.412  67.707  41.281  1.00  0.00           C  
ATOM    510  O   LEU A 445      42.439  67.698  41.945  1.00  0.00           O  
ATOM    511  CB  LEU A 445      39.692  68.245  42.925  1.00  0.00           C  
ATOM    512  CG  LEU A 445      38.599  67.771  43.858  1.00  0.00           C  
ATOM    513  CD1 LEU A 445      38.144  68.962  44.677  1.00  0.00           C  
ATOM    514  CD2 LEU A 445      37.441  67.150  43.055  1.00  0.00           C  
ATOM    515  N   SER A 457      41.374  68.093  40.020  1.00  0.00           N  
ATOM    516  CA  SER A 457      42.558  68.658  39.405  1.00  0.00           C  
ATOM    517  C   SER A 457      42.266  70.131  39.185  1.00  0.00           C  
ATOM    518  O   SER A 457      41.127  70.499  38.909  1.00  0.00           O  
ATOM    519  CB  SER A 457      42.861  67.983  38.069  1.00  0.00           C  
ATOM    520  OG  SER A 457      42.208  66.733  37.976  1.00  0.00           O  
ATOM    521  N   TYR A 461      43.263  70.982  39.378  1.00  0.00           N  
ATOM    522  CA  TYR A 461      43.048  72.395  39.123  1.00  0.00           C  
ATOM    523  C   TYR A 461      43.917  72.816  37.951  1.00  0.00           C  
ATOM    524  O   TYR A 461      44.997  72.259  37.731  1.00  0.00           O  
ATOM    525  CB  TYR A 461      43.339  73.257  40.362  1.00  0.00           C  
ATOM    526  CG  TYR A 461      44.528  72.821  41.177  1.00  0.00           C  
ATOM    527  CD1 TYR A 461      44.428  71.763  42.101  1.00  0.00           C  
ATOM    528  CD2 TYR A 461      45.764  73.466  41.036  1.00  0.00           C  
ATOM    529  CE1 TYR A 461      45.540  71.356  42.866  1.00  0.00           C  
ATOM    530  CE2 TYR A 461      46.874  73.068  41.789  1.00  0.00           C  
ATOM    531  CZ  TYR A 461      46.757  72.017  42.696  1.00  0.00           C  
ATOM    532  OH  TYR A 461      47.867  71.631  43.412  1.00  0.00           O  
ATOM    533  N   ASP A 463      43.438  73.799  37.201  1.00  0.00           N  
ATOM    534  CA  ASP A 463      44.131  74.286  36.015  1.00  0.00           C  
ATOM    535  C   ASP A 463      45.344  75.179  36.302  1.00  0.00           C  
ATOM    536  O   ASP A 463      46.266  75.221  35.495  1.00  0.00           O  
ATOM    537  CB  ASP A 463      43.121  74.999  35.114  1.00  0.00           C  
ATOM    538  CG  ASP A 463      41.928  74.122  34.787  1.00  0.00           C  
ATOM    539  OD1 ASP A 463      40.794  74.633  34.756  1.00  0.00           O  
ATOM    540  OD2 ASP A 463      42.134  72.908  34.570  1.00  0.00           O  
ATOM    541  N   GLU A 464      45.330  75.893  37.431  1.00  0.00           N  
ATOM    542  CA  GLU A 464      46.440  76.764  37.843  1.00  0.00           C  
ATOM    543  C   GLU A 464      46.613  76.697  39.357  1.00  0.00           C  
ATOM    544  O   GLU A 464      45.636  76.463  40.084  1.00  0.00           O  
ATOM    545  CB  GLU A 464      46.178  78.211  37.434  1.00  0.00           C  
ATOM    546  CG  GLU A 464      45.760  78.375  35.984  1.00  0.00           C  
ATOM    547  CD  GLU A 464      45.504  79.820  35.599  1.00  0.00           C  
ATOM    548  OE1 GLU A 464      45.900  80.728  36.363  1.00  0.00           O  
ATOM    549  OE2 GLU A 464      44.899  80.051  34.529  1.00  0.00           O  
ATOM    550  N   GLY A 465      47.844  76.899  39.832  1.00  0.00           N  
ATOM    551  CA  GLY A 465      48.109  76.827  41.260  1.00  0.00           C  
ATOM    552  C   GLY A 465      49.585  76.815  41.612  1.00  0.00           C  
ATOM    553  O   GLY A 465      50.440  76.754  40.733  1.00  0.00           O  
ATOM    554  N   PRO A 466      49.922  76.846  42.909  1.00  0.00           N  
ATOM    555  CA  PRO A 466      51.312  76.850  43.370  1.00  0.00           C  
ATOM    556  C   PRO A 466      52.259  75.850  42.715  1.00  0.00           C  
ATOM    557  O   PRO A 466      53.372  76.215  42.345  1.00  0.00           O  
ATOM    558  CB  PRO A 466      51.188  76.624  44.875  1.00  0.00           C  
ATOM    559  CG  PRO A 466      49.853  77.139  45.215  1.00  0.00           C  
ATOM    560  CD  PRO A 466      48.974  76.874  44.032  1.00  0.00           C  
ATOM    561  N   ASP A 467      51.841  74.587  42.595  1.00  0.00           N  
ATOM    562  CA  ASP A 467      52.711  73.564  41.983  1.00  0.00           C  
ATOM    563  C   ASP A 467      52.452  73.483  40.489  1.00  0.00           C  
ATOM    564  O   ASP A 467      53.373  73.479  39.671  1.00  0.00           O  
ATOM    565  CB  ASP A 467      52.511  72.180  42.628  1.00  0.00           C  
ATOM    566  CG  ASP A 467      51.125  71.986  43.195  1.00  0.00           C  
ATOM    567  OD1 ASP A 467      50.238  72.812  42.930  1.00  0.00           O  
ATOM    568  OD2 ASP A 467      50.921  70.996  43.910  1.00  0.00           O  
ATOM    569  N   VAL A 468      51.182  73.394  40.145  1.00  0.00           N  
ATOM    570  CA  VAL A 468      50.732  73.393  38.764  1.00  0.00           C  
ATOM    571  C   VAL A 468      50.758  74.872  38.378  1.00  0.00           C  
ATOM    572  O   VAL A 468      49.771  75.574  38.586  1.00  0.00           O  
ATOM    573  CB  VAL A 468      49.280  72.848  38.726  1.00  0.00           C  
ATOM    574  CG1 VAL A 468      48.394  73.643  37.774  1.00  0.00           C  
ATOM    575  CG2 VAL A 468      49.304  71.399  38.365  1.00  0.00           C  
ATOM    576  N   ALA A 469      51.893  75.358  37.878  1.00  0.00           N  
ATOM    577  CA  ALA A 469      52.057  76.774  37.532  1.00  0.00           C  
ATOM    578  C   ALA A 469      50.854  77.393  36.825  1.00  0.00           C  
ATOM    579  O   ALA A 469      49.760  76.841  36.807  1.00  0.00           O  
ATOM    580  CB  ALA A 469      53.278  76.938  36.677  1.00  0.00           C  
ATOM    581  N   ALA A 470      51.060  78.559  36.229  1.00  0.00           N  
ATOM    582  CA  ALA A 470      49.976  79.221  35.511  1.00  0.00           C  
ATOM    583  C   ALA A 470      50.409  80.583  35.002  1.00  0.00           C  
ATOM    584  O   ALA A 470      51.456  81.086  35.390  1.00  0.00           O  
ATOM    585  CB  ALA A 470      48.762  79.343  36.395  1.00  0.00           C  
ATOM    586  N   PRO A 471      49.581  81.229  34.171  1.00  0.00           N  
ATOM    587  CA  PRO A 471      49.939  82.533  33.617  1.00  0.00           C  
ATOM    588  C   PRO A 471      49.724  83.742  34.459  1.00  0.00           C  
ATOM    589  O   PRO A 471      50.287  84.784  34.174  1.00  0.00           O  
ATOM    590  CB  PRO A 471      49.065  82.637  32.395  1.00  0.00           C  
ATOM    591  CG  PRO A 471      47.810  82.020  32.864  1.00  0.00           C  
ATOM    592  CD  PRO A 471      48.235  80.837  33.731  1.00  0.00           C  
ATOM    593  N   THR A 472      48.906  83.632  35.494  1.00  0.00           N  
ATOM    594  CA  THR A 472      48.604  84.833  36.244  1.00  0.00           C  
ATOM    595  C   THR A 472      49.203  84.934  37.651  1.00  0.00           C  
ATOM    596  O   THR A 472      48.606  84.505  38.633  1.00  0.00           O  
ATOM    597  CB  THR A 472      47.054  85.087  36.252  1.00  0.00           C  
ATOM    598  OG1 THR A 472      46.623  85.603  34.966  1.00  0.00           O  
ATOM    599  CG2 THR A 472      46.696  86.087  37.337  1.00  0.00           C  
ATOM    600  N   GLY A 473      50.388  85.551  37.708  1.00  0.00           N  
ATOM    601  CA  GLY A 473      51.125  85.828  38.937  1.00  0.00           C  
ATOM    602  C   GLY A 473      51.248  84.715  39.936  1.00  0.00           C  
ATOM    603  O   GLY A 473      50.633  83.675  39.761  1.00  0.00           O  
ATOM    604  N   PRO A 474      52.065  84.891  40.987  1.00  0.00           N  
ATOM    605  CA  PRO A 474      52.224  83.838  42.000  1.00  0.00           C  
ATOM    606  C   PRO A 474      50.878  83.460  42.604  1.00  0.00           C  
ATOM    607  O   PRO A 474      49.959  84.282  42.648  1.00  0.00           O  
ATOM    608  CB  PRO A 474      53.174  84.445  43.028  1.00  0.00           C  
ATOM    609  CG  PRO A 474      53.305  85.896  42.677  1.00  0.00           C  
ATOM    610  CD  PRO A 474      52.912  86.067  41.249  1.00  0.00           C  
ATOM    611  N   TYR A 475      50.760  82.214  43.058  1.00  0.00           N  
ATOM    612  CA  TYR A 475      49.508  81.706  43.628  1.00  0.00           C  
ATOM    613  C   TYR A 475      49.536  81.568  45.142  1.00  0.00           C  
ATOM    614  O   TYR A 475      48.661  80.939  45.753  1.00  0.00           O  
ATOM    615  CB  TYR A 475      49.145  80.383  42.967  1.00  0.00           C  
ATOM    616  CG  TYR A 475      48.805  80.616  41.531  1.00  0.00           C  
ATOM    617  CD1 TYR A 475      49.803  80.660  40.560  1.00  0.00           C  
ATOM    618  CD2 TYR A 475      47.501  80.862  41.148  1.00  0.00           C  
ATOM    619  CE1 TYR A 475      49.504  80.946  39.249  1.00  0.00           C  
ATOM    620  CE2 TYR A 475      47.194  81.146  39.849  1.00  0.00           C  
ATOM    621  CZ  TYR A 475      48.191  81.189  38.906  1.00  0.00           C  
ATOM    622  OH  TYR A 475      47.873  81.514  37.618  1.00  0.00           O  
ATOM    623  N   ARG A 476      50.567  82.151  45.725  1.00  0.00           N  
ATOM    624  CA  ARG A 476      50.759  82.226  47.149  1.00  0.00           C  
ATOM    625  C   ARG A 476      50.546  83.704  47.471  1.00  0.00           C  
ATOM    626  O   ARG A 476      51.303  84.574  47.007  1.00  0.00           O  
ATOM    627  CB  ARG A 476      52.178  81.817  47.501  1.00  0.00           C  
ATOM    628  CG  ARG A 476      52.308  80.950  48.721  1.00  0.00           C  
ATOM    629  CD  ARG A 476      53.020  79.643  48.375  1.00  0.00           C  
ATOM    630  NE  ARG A 476      54.229  79.879  47.589  1.00  0.00           N  
ATOM    631  CZ  ARG A 476      54.738  79.018  46.715  1.00  0.00           C  
ATOM    632  NH1 ARG A 476      54.145  77.852  46.509  1.00  0.00           N  
ATOM    633  NH2 ARG A 476      55.834  79.334  46.034  1.00  0.00           N  
ATOM    634  N   GLN A 477      49.489  83.989  48.221  1.00  0.00           N  
ATOM    635  CA  GLN A 477      49.152  85.358  48.555  1.00  0.00           C  
ATOM    636  C   GLN A 477      50.317  86.098  49.182  1.00  0.00           C  
ATOM    637  O   GLN A 477      50.355  87.328  49.182  1.00  0.00           O  
ATOM    638  CB  GLN A 477      47.945  85.372  49.481  1.00  0.00           C  
ATOM    639  CG  GLN A 477      47.008  86.513  49.216  1.00  0.00           C  
ATOM    640  CD  GLN A 477      45.567  86.087  49.258  1.00  0.00           C  
ATOM    641  OE1 GLN A 477      44.964  85.830  48.220  1.00  0.00           O  
ATOM    642  NE2 GLN A 477      44.997  86.021  50.463  1.00  0.00           N  
ATOM    643  N   SER A 478      51.276  85.348  49.697  1.00  0.00           N  
ATOM    644  CA  SER A 478      52.433  85.956  50.333  1.00  0.00           C  
ATOM    645  C   SER A 478      53.433  86.507  49.317  1.00  0.00           C  
ATOM    646  O   SER A 478      54.079  87.505  49.578  1.00  0.00           O  
ATOM    647  CB  SER A 478      53.115  84.943  51.263  1.00  0.00           C  
ATOM    648  OG  SER A 478      53.649  83.841  50.548  1.00  0.00           O  
ATOM    649  N   GLU A 479      53.547  85.863  48.162  1.00  0.00           N  
ATOM    650  CA  GLU A 479      54.488  86.297  47.130  1.00  0.00           C  
ATOM    651  C   GLU A 479      54.000  87.509  46.359  1.00  0.00           C  
ATOM    652  O   GLU A 479      54.695  87.976  45.464  1.00  0.00           O  
ATOM    653  CB  GLU A 479      54.756  85.188  46.125  1.00  0.00           C  
ATOM    654  CG  GLU A 479      54.358  83.831  46.606  1.00  0.00           C  
ATOM    655  CD  GLU A 479      55.550  82.938  46.829  1.00  0.00           C  
ATOM    656  OE1 GLU A 479      56.085  82.467  45.806  1.00  0.00           O  
ATOM    657  OE2 GLU A 479      55.954  82.713  48.004  1.00  0.00           O  
ATOM    658  N   ARG A 482      52.813  88.019  46.681  1.00  0.00           N  
ATOM    659  CA  ARG A 482      52.323  89.171  45.956  1.00  0.00           C  
ATOM    660  C   ARG A 482      51.940  90.318  46.870  1.00  0.00           C  
ATOM    661  O   ARG A 482      51.049  91.098  46.567  1.00  0.00           O  
ATOM    662  CB  ARG A 482      51.141  88.772  45.102  1.00  0.00           C  
ATOM    663  CG  ARG A 482      50.579  87.425  45.426  1.00  0.00           C  
ATOM    664  CD  ARG A 482      49.204  87.333  44.825  1.00  0.00           C  
ATOM    665  NE  ARG A 482      49.260  87.045  43.401  1.00  0.00           N  
ATOM    666  CZ  ARG A 482      48.649  87.755  42.467  1.00  0.00           C  
ATOM    667  NH1 ARG A 482      47.928  88.817  42.798  1.00  0.00           N  
ATOM    668  NH2 ARG A 482      48.724  87.374  41.200  1.00  0.00           N  
ATOM    669  N   LEU A 485      52.632  90.434  47.985  1.00  0.00           N  
ATOM    670  CA  LEU A 485      52.357  91.493  48.933  1.00  0.00           C  
ATOM    671  C   LEU A 485      52.451  92.879  48.286  1.00  0.00           C  
ATOM    672  O   LEU A 485      51.567  93.706  48.465  1.00  0.00           O  
ATOM    673  CB  LEU A 485      53.334  91.388  50.109  1.00  0.00           C  
ATOM    674  CG  LEU A 485      52.803  91.015  51.504  1.00  0.00           C  
ATOM    675  CD1 LEU A 485      51.556  90.081  51.430  1.00  0.00           C  
ATOM    676  CD2 LEU A 485      53.944  90.333  52.270  1.00  0.00           C  
ATOM    677  N   PRO A 490      53.517  93.143  47.512  1.00  0.00           N  
ATOM    678  CA  PRO A 490      53.678  94.451  46.862  1.00  0.00           C  
ATOM    679  C   PRO A 490      52.443  94.877  46.075  1.00  0.00           C  
ATOM    680  O   PRO A 490      52.103  96.058  45.991  1.00  0.00           O  
ATOM    681  CB  PRO A 490      54.885  94.258  45.955  1.00  0.00           C  
ATOM    682  CG  PRO A 490      55.623  93.119  46.538  1.00  0.00           C  
ATOM    683  CD  PRO A 490      54.616  92.222  47.178  1.00  0.00           C  
ATOM    684  N   LEU A 494      51.773  93.909  45.480  1.00  0.00           N  
ATOM    685  CA  LEU A 494      50.578  94.205  44.713  1.00  0.00           C  
ATOM    686  C   LEU A 494      49.556  94.867  45.625  1.00  0.00           C  
ATOM    687  O   LEU A 494      49.203  96.030  45.450  1.00  0.00           O  
ATOM    688  CB  LEU A 494      50.009  92.912  44.128  1.00  0.00           C  
ATOM    689  CG  LEU A 494      49.234  92.967  42.812  1.00  0.00           C  
ATOM    690  CD1 LEU A 494      49.611  94.199  42.014  1.00  0.00           C  
ATOM    691  CD2 LEU A 494      49.538  91.700  42.023  1.00  0.00           C  
ATOM    692  N   TYR A 495      49.103  94.116  46.618  1.00  0.00           N  
ATOM    693  CA  TYR A 495      48.136  94.622  47.565  1.00  0.00           C  
ATOM    694  C   TYR A 495      48.531  96.010  48.011  1.00  0.00           C  
ATOM    695  O   TYR A 495      47.695  96.886  48.198  1.00  0.00           O  
ATOM    696  CB  TYR A 495      48.077  93.677  48.754  1.00  0.00           C  
ATOM    697  CG  TYR A 495      47.995  92.231  48.322  1.00  0.00           C  
ATOM    698  CD1 TYR A 495      46.932  91.780  47.560  1.00  0.00           C  
ATOM    699  CD2 TYR A 495      48.989  91.313  48.666  1.00  0.00           C  
ATOM    700  CE1 TYR A 495      46.855  90.453  47.149  1.00  0.00           C  
ATOM    701  CE2 TYR A 495      48.917  89.972  48.253  1.00  0.00           C  
ATOM    702  CZ  TYR A 495      47.847  89.559  47.494  1.00  0.00           C  
ATOM    703  OH  TYR A 495      47.770  88.259  47.057  1.00  0.00           O  
ATOM    704  N   GLN A 496      49.829  96.196  48.174  1.00  0.00           N  
ATOM    705  CA  GLN A 496      50.407  97.452  48.607  1.00  0.00           C  
ATOM    706  C   GLN A 496      49.973  98.592  47.723  1.00  0.00           C  
ATOM    707  O   GLN A 496      49.332  99.549  48.174  1.00  0.00           O  
ATOM    708  CB  GLN A 496      51.911  97.344  48.538  1.00  0.00           C  
ATOM    709  CG  GLN A 496      52.549  97.387  49.862  1.00  0.00           C  
ATOM    710  CD  GLN A 496      52.117  98.603  50.593  1.00  0.00           C  
ATOM    711  OE1 GLN A 496      51.924  98.575  51.802  1.00  0.00           O  
ATOM    712  NE2 GLN A 496      51.940  99.697  49.859  1.00  0.00           N  
ATOM    713  N   LYS A 498      50.338  98.480  46.450  1.00  0.00           N  
ATOM    714  CA  LYS A 498      50.038  99.489  45.451  1.00  0.00           C  
ATOM    715  C   LYS A 498      48.540  99.721  45.306  1.00  0.00           C  
ATOM    716  O   LYS A 498      48.083 100.860  45.229  1.00  0.00           O  
ATOM    717  CB  LYS A 498      50.659  99.064  44.117  1.00  0.00           C  
ATOM    718  CG  LYS A 498      49.672  98.881  42.977  1.00  0.00           C  
ATOM    719  CD  LYS A 498      50.209  97.946  41.881  1.00  0.00           C  
ATOM    720  CE  LYS A 498      50.657  98.700  40.626  1.00  0.00           C  
ATOM    721  NZ  LYS A 498      49.595  98.780  39.569  1.00  0.00           N  
ATOM    722  N   TYR A 499      47.770  98.646  45.280  1.00  0.00           N  
ATOM    723  CA  TYR A 499      46.335  98.789  45.131  1.00  0.00           C  
ATOM    724  C   TYR A 499      45.725  99.498  46.333  1.00  0.00           C  
ATOM    725  O   TYR A 499      44.760 100.263  46.196  1.00  0.00           O  
ATOM    726  CB  TYR A 499      45.685  97.425  44.930  1.00  0.00           C  
ATOM    727  CG  TYR A 499      45.767  96.945  43.506  1.00  0.00           C  
ATOM    728  CD1 TYR A 499      46.744  96.041  43.121  1.00  0.00           C  
ATOM    729  CD2 TYR A 499      44.896  97.420  42.532  1.00  0.00           C  
ATOM    730  CE1 TYR A 499      46.863  95.622  41.794  1.00  0.00           C  
ATOM    731  CE2 TYR A 499      45.007  97.005  41.192  1.00  0.00           C  
ATOM    732  CZ  TYR A 499      45.999  96.110  40.838  1.00  0.00           C  
ATOM    733  OH  TYR A 499      46.177  95.717  39.532  1.00  0.00           O  
ATOM    734  N   ALA A 500      46.281  99.250  47.514  1.00  0.00           N  
ATOM    735  CA  ALA A 500      45.757  99.902  48.699  1.00  0.00           C  
ATOM    736  C   ALA A 500      46.058 101.383  48.597  1.00  0.00           C  
ATOM    737  O   ALA A 500      45.195 102.224  48.826  1.00  0.00           O  
ATOM    738  CB  ALA A 500      46.384  99.324  49.927  1.00  0.00           C  
ATOM    739  N   GLU A 501      47.294 101.703  48.243  1.00  0.00           N  
ATOM    740  CA  GLU A 501      47.682 103.091  48.080  1.00  0.00           C  
ATOM    741  C   GLU A 501      46.797 103.724  47.033  1.00  0.00           C  
ATOM    742  O   GLU A 501      46.438 104.891  47.121  1.00  0.00           O  
ATOM    743  CB  GLU A 501      49.124 103.180  47.626  1.00  0.00           C  
ATOM    744  CG  GLU A 501      50.088 103.029  48.751  1.00  0.00           C  
ATOM    745  CD  GLU A 501      51.497 102.878  48.258  1.00  0.00           C  
ATOM    746  OE1 GLU A 501      51.695 102.959  47.023  1.00  0.00           O  
ATOM    747  OE2 GLU A 501      52.400 102.677  49.103  1.00  0.00           O  
ATOM    748  N   GLU A 502      46.455 102.927  46.032  1.00  0.00           N  
ATOM    749  CA  GLU A 502      45.590 103.373  44.965  1.00  0.00           C  
ATOM    750  C   GLU A 502      44.291 103.945  45.535  1.00  0.00           C  
ATOM    751  O   GLU A 502      43.911 105.070  45.222  1.00  0.00           O  
ATOM    752  CB  GLU A 502      45.281 102.192  44.046  1.00  0.00           C  
ATOM    753  CG  GLU A 502      44.218 102.480  43.005  1.00  0.00           C  
ATOM    754  CD  GLU A 502      44.692 103.468  41.951  1.00  0.00           C  
ATOM    755  OE1 GLU A 502      45.379 104.452  42.312  1.00  0.00           O  
ATOM    756  OE2 GLU A 502      44.377 103.261  40.759  1.00  0.00           O  
ATOM    757  N   LEU A 503      43.618 103.162  46.374  1.00  0.00           N  
ATOM    758  CA  LEU A 503      42.361 103.586  46.976  1.00  0.00           C  
ATOM    759  C   LEU A 503      42.545 104.812  47.844  1.00  0.00           C  
ATOM    760  O   LEU A 503      41.662 105.664  47.904  1.00  0.00           O  
ATOM    761  CB  LEU A 503      41.764 102.454  47.797  1.00  0.00           C  
ATOM    762  CG  LEU A 503      40.790 101.546  47.037  1.00  0.00           C  
ATOM    763  CD1 LEU A 503      41.267 101.306  45.616  1.00  0.00           C  
ATOM    764  CD2 LEU A 503      40.668 100.221  47.776  1.00  0.00           C  
ATOM    765  N   LEU A 504      43.688 104.888  48.524  1.00  0.00           N  
ATOM    766  CA  LEU A 504      44.035 106.036  49.372  1.00  0.00           C  
ATOM    767  C   LEU A 504      44.023 107.274  48.496  1.00  0.00           C  
ATOM    768  O   LEU A 504      43.198 108.174  48.671  1.00  0.00           O  
ATOM    769  CB  LEU A 504      45.451 105.878  49.940  1.00  0.00           C  
ATOM    770  CG  LEU A 504      45.753 105.707  51.431  1.00  0.00           C  
ATOM    771  CD1 LEU A 504      44.761 104.793  52.040  1.00  0.00           C  
ATOM    772  CD2 LEU A 504      47.180 105.155  51.622  1.00  0.00           C  
ATOM    773  N   LYS A 505      44.957 107.314  47.551  1.00  0.00           N  
ATOM    774  CA  LYS A 505      45.046 108.420  46.619  1.00  0.00           C  
ATOM    775  C   LYS A 505      43.931 108.277  45.607  1.00  0.00           C  
ATOM    776  O   LYS A 505      44.175 108.375  44.416  1.00  0.00           O  
ATOM    777  CB  LYS A 505      46.400 108.397  45.892  1.00  0.00           C  
ATOM    778  CG  LYS A 505      47.306 109.625  46.174  1.00  0.00           C  
ATOM    779  CD  LYS A 505      47.888 109.651  47.605  1.00  0.00           C  
ATOM    780  CE  LYS A 505      49.079 108.698  47.750  1.00  0.00           C  
ATOM    781  NZ  LYS A 505      48.879 107.726  48.869  1.00  0.00           N  
ATOM    782  N   ARG A 506      42.718 108.031  46.101  1.00  0.00           N  
ATOM    783  CA  ARG A 506      41.526 107.827  45.279  1.00  0.00           C  
ATOM    784  C   ARG A 506      40.274 108.159  46.074  1.00  0.00           C  
ATOM    785  O   ARG A 506      39.158 108.191  45.547  1.00  0.00           O  
ATOM    786  CB  ARG A 506      41.445 106.374  44.815  1.00  0.00           C  
ATOM    787  CG  ARG A 506      41.278 106.231  43.312  1.00  0.00           C  
ATOM    788  CD  ARG A 506      40.791 104.846  42.932  1.00  0.00           C  
ATOM    789  NE  ARG A 506      41.321 104.442  41.633  1.00  0.00           N  
ATOM    790  CZ  ARG A 506      40.571 104.177  40.568  1.00  0.00           C  
ATOM    791  NH1 ARG A 506      39.244 104.269  40.641  1.00  0.00           N  
ATOM    792  NH2 ARG A 506      41.152 103.837  39.424  1.00  0.00           N  
ATOM    793  N   GLY A 507      40.468 108.380  47.365  1.00  0.00           N  
ATOM    794  CA  GLY A 507      39.368 108.740  48.234  1.00  0.00           C  
ATOM    795  C   GLY A 507      38.506 107.600  48.713  1.00  0.00           C  
ATOM    796  O   GLY A 507      37.421 107.850  49.238  1.00  0.00           O  
ATOM    797  N   TRP A 508      38.980 106.362  48.569  1.00  0.00           N  
ATOM    798  CA  TRP A 508      38.188 105.202  48.978  1.00  0.00           C  
ATOM    799  C   TRP A 508      38.770 104.439  50.164  1.00  0.00           C  
ATOM    800  O   TRP A 508      38.244 103.402  50.569  1.00  0.00           O  
ATOM    801  CB  TRP A 508      37.990 104.263  47.785  1.00  0.00           C  
ATOM    802  CG  TRP A 508      36.555 104.107  47.443  1.00  0.00           C  
ATOM    803  CD1 TRP A 508      35.584 103.495  48.202  1.00  0.00           C  
ATOM    804  CD2 TRP A 508      35.905 104.570  46.262  1.00  0.00           C  
ATOM    805  NE1 TRP A 508      34.364 103.550  47.555  1.00  0.00           N  
ATOM    806  CE2 TRP A 508      34.533 104.203  46.363  1.00  0.00           C  
ATOM    807  CE3 TRP A 508      36.339 105.256  45.126  1.00  0.00           C  
ATOM    808  CZ2 TRP A 508      33.604 104.503  45.371  1.00  0.00           C  
ATOM    809  CZ3 TRP A 508      35.410 105.556  44.134  1.00  0.00           C  
ATOM    810  CH2 TRP A 508      34.058 105.177  44.266  1.00  0.00           C  
ATOM    811  N   ALA A 509      39.853 104.958  50.723  1.00  0.00           N  
ATOM    812  CA  ALA A 509      40.474 104.339  51.880  1.00  0.00           C  
ATOM    813  C   ALA A 509      41.177 105.397  52.699  1.00  0.00           C  
ATOM    814  O   ALA A 509      41.419 106.499  52.213  1.00  0.00           O  
ATOM    815  CB  ALA A 509      41.472 103.288  51.439  1.00  0.00           C  
ATOM    816  N   TYR A 510      41.502 105.071  53.945  1.00  0.00           N  
ATOM    817  CA  TYR A 510      42.224 106.015  54.783  1.00  0.00           C  
ATOM    818  C   TYR A 510      43.132 105.317  55.790  1.00  0.00           C  
ATOM    819  O   TYR A 510      42.885 104.186  56.196  1.00  0.00           O  
ATOM    820  CB  TYR A 510      41.250 106.940  55.497  1.00  0.00           C  
ATOM    821  CG  TYR A 510      40.318 106.242  56.444  1.00  0.00           C  
ATOM    822  CD1 TYR A 510      40.644 106.113  57.805  1.00  0.00           C  
ATOM    823  CD2 TYR A 510      39.117 105.707  55.993  1.00  0.00           C  
ATOM    824  CE1 TYR A 510      39.805 105.471  58.682  1.00  0.00           C  
ATOM    825  CE2 TYR A 510      38.258 105.057  56.876  1.00  0.00           C  
ATOM    826  CZ  TYR A 510      38.610 104.943  58.212  1.00  0.00           C  
ATOM    827  OH  TYR A 510      37.766 104.301  59.088  1.00  0.00           O  
ATOM    828  N   ARG A 511      44.205 105.989  56.186  1.00  0.00           N  
ATOM    829  CA  ARG A 511      45.108 105.385  57.144  1.00  0.00           C  
ATOM    830  C   ARG A 511      44.597 105.612  58.541  1.00  0.00           C  
ATOM    831  O   ARG A 511      44.100 106.693  58.853  1.00  0.00           O  
ATOM    832  CB  ARG A 511      46.505 105.974  57.027  1.00  0.00           C  
ATOM    833  CG  ARG A 511      47.032 106.057  55.616  1.00  0.00           C  
ATOM    834  CD  ARG A 511      48.397 106.710  55.631  1.00  0.00           C  
ATOM    835  NE  ARG A 511      48.915 106.904  54.284  1.00  0.00           N  
ATOM    836  CZ  ARG A 511      49.623 105.988  53.633  1.00  0.00           C  
ATOM    837  NH1 ARG A 511      50.067 106.222  52.405  1.00  0.00           N  
ATOM    838  NH2 ARG A 511      49.888 104.826  54.218  1.00  0.00           N  
ATOM    839  N   ALA A 512      44.699 104.579  59.371  1.00  0.00           N  
ATOM    840  CA  ALA A 512      44.286 104.652  60.774  1.00  0.00           C  
ATOM    841  C   ALA A 512      45.488 104.248  61.609  1.00  0.00           C  
ATOM    842  O   ALA A 512      46.268 103.418  61.176  1.00  0.00           O  
ATOM    843  CB  ALA A 512      43.106 103.713  61.045  1.00  0.00           C  
ATOM    844  N   PHE A 513      45.633 104.821  62.796  1.00  0.00           N  
ATOM    845  CA  PHE A 513      46.791 104.532  63.618  1.00  0.00           C  
ATOM    846  C   PHE A 513      46.450 104.003  65.008  1.00  0.00           C  
ATOM    847  O   PHE A 513      47.354 103.619  65.764  1.00  0.00           O  
ATOM    848  CB  PHE A 513      47.654 105.797  63.749  1.00  0.00           C  
ATOM    849  CG  PHE A 513      47.971 106.453  62.438  1.00  0.00           C  
ATOM    850  CD1 PHE A 513      46.988 107.125  61.725  1.00  0.00           C  
ATOM    851  CD2 PHE A 513      49.255 106.372  61.900  1.00  0.00           C  
ATOM    852  CE1 PHE A 513      47.279 107.711  60.477  1.00  0.00           C  
ATOM    853  CE2 PHE A 513      49.560 106.952  60.657  1.00  0.00           C  
ATOM    854  CZ  PHE A 513      48.569 107.622  59.945  1.00  0.00           C  
ATOM    855  N   GLU A 514      45.164 103.988  65.352  1.00  0.00           N  
ATOM    856  CA  GLU A 514      44.753 103.491  66.668  1.00  0.00           C  
ATOM    857  C   GLU A 514      45.477 102.190  66.986  1.00  0.00           C  
ATOM    858  O   GLU A 514      45.502 101.277  66.168  1.00  0.00           O  
ATOM    859  CB  GLU A 514      43.244 103.209  66.722  1.00  0.00           C  
ATOM    860  CG  GLU A 514      42.331 104.370  66.397  1.00  0.00           C  
ATOM    861  CD  GLU A 514      42.275 104.617  64.919  1.00  0.00           C  
ATOM    862  OE1 GLU A 514      41.441 105.419  64.455  1.00  0.00           O  
ATOM    863  OE2 GLU A 514      43.090 103.998  64.215  1.00  0.00           O  
ATOM    864  N   THR A 515      46.081 102.106  68.161  1.00  0.00           N  
ATOM    865  CA  THR A 515      46.755 100.873  68.533  1.00  0.00           C  
ATOM    866  C   THR A 515      45.680  99.850  68.817  1.00  0.00           C  
ATOM    867  O   THR A 515      44.529 100.221  69.070  1.00  0.00           O  
ATOM    868  CB  THR A 515      47.563 101.006  69.824  1.00  0.00           C  
ATOM    869  OG1 THR A 515      46.657 101.229  70.909  1.00  0.00           O  
ATOM    870  CG2 THR A 515      48.556 102.139  69.730  1.00  0.00           C  
ATOM    871  N   PRO A 516      46.040  98.555  68.795  1.00  0.00           N  
ATOM    872  CA  PRO A 516      45.089  97.477  69.055  1.00  0.00           C  
ATOM    873  C   PRO A 516      44.246  97.715  70.307  1.00  0.00           C  
ATOM    874  O   PRO A 516      43.032  97.481  70.295  1.00  0.00           O  
ATOM    875  CB  PRO A 516      45.978  96.240  69.170  1.00  0.00           C  
ATOM    876  CG  PRO A 516      47.154  96.555  68.359  1.00  0.00           C  
ATOM    877  CD  PRO A 516      47.389  98.031  68.521  1.00  0.00           C  
ATOM    878  N   GLU A 517      44.882  98.184  71.381  1.00  0.00           N  
ATOM    879  CA  GLU A 517      44.150  98.445  72.612  1.00  0.00           C  
ATOM    880  C   GLU A 517      43.151  99.575  72.434  1.00  0.00           C  
ATOM    881  O   GLU A 517      41.993  99.433  72.828  1.00  0.00           O  
ATOM    882  CB  GLU A 517      45.094  98.775  73.757  1.00  0.00           C  
ATOM    883  CG  GLU A 517      46.172  97.752  73.969  1.00  0.00           C  
ATOM    884  CD  GLU A 517      47.172  97.782  72.851  1.00  0.00           C  
ATOM    885  OE1 GLU A 517      47.682  96.707  72.480  1.00  0.00           O  
ATOM    886  OE2 GLU A 517      47.440  98.886  72.335  1.00  0.00           O  
ATOM    887  N   GLU A 518      43.574 100.693  71.843  1.00  0.00           N  
ATOM    888  CA  GLU A 518      42.616 101.766  71.668  1.00  0.00           C  
ATOM    889  C   GLU A 518      41.401 101.256  70.903  1.00  0.00           C  
ATOM    890  O   GLU A 518      40.270 101.590  71.241  1.00  0.00           O  
ATOM    891  CB  GLU A 518      43.198 102.976  70.944  1.00  0.00           C  
ATOM    892  CG  GLU A 518      42.143 104.092  70.843  1.00  0.00           C  
ATOM    893  CD  GLU A 518      42.453 105.132  69.803  1.00  0.00           C  
ATOM    894  OE1 GLU A 518      43.587 105.139  69.277  1.00  0.00           O  
ATOM    895  OE2 GLU A 518      41.555 105.953  69.522  1.00  0.00           O  
ATOM    896  N   LEU A 519      41.642 100.450  69.873  1.00  0.00           N  
ATOM    897  CA  LEU A 519      40.555  99.871  69.087  1.00  0.00           C  
ATOM    898  C   LEU A 519      39.677  99.028  69.994  1.00  0.00           C  
ATOM    899  O   LEU A 519      38.459  99.096  69.939  1.00  0.00           O  
ATOM    900  CB  LEU A 519      41.120  99.008  67.964  1.00  0.00           C  
ATOM    901  CG  LEU A 519      41.632  99.788  66.748  1.00  0.00           C  
ATOM    902  CD1 LEU A 519      42.093  98.818  65.678  1.00  0.00           C  
ATOM    903  CD2 LEU A 519      40.539 100.679  66.185  1.00  0.00           C  
ATOM    904  N   GLU A 520      40.308  98.229  70.837  1.00  0.00           N  
ATOM    905  CA  GLU A 520      39.559  97.412  71.768  1.00  0.00           C  
ATOM    906  C   GLU A 520      38.711  98.328  72.614  1.00  0.00           C  
ATOM    907  O   GLU A 520      37.575  97.996  72.958  1.00  0.00           O  
ATOM    908  CB  GLU A 520      40.505  96.632  72.657  1.00  0.00           C  
ATOM    909  CG  GLU A 520      39.823  95.783  73.695  1.00  0.00           C  
ATOM    910  CD  GLU A 520      40.835  95.161  74.614  1.00  0.00           C  
ATOM    911  OE1 GLU A 520      40.912  93.918  74.667  1.00  0.00           O  
ATOM    912  OE2 GLU A 520      41.573  95.927  75.274  1.00  0.00           O  
ATOM    913  N   GLN A 743      39.276  99.487  72.952  1.00  0.00           N  
ATOM    914  CA  GLN A 743      38.549 100.475  73.732  1.00  0.00           C  
ATOM    915  C   GLN A 743      37.454 101.058  72.863  1.00  0.00           C  
ATOM    916  O   GLN A 743      36.300 101.118  73.266  1.00  0.00           O  
ATOM    917  CB  GLN A 743      39.476 101.582  74.217  1.00  0.00           C  
ATOM    918  CG  GLN A 743      39.621 101.630  75.732  1.00  0.00           C  
ATOM    919  CD  GLN A 743      39.653 100.245  76.346  1.00  0.00           C  
ATOM    920  OE1 GLN A 743      40.449  99.390  75.941  1.00  0.00           O  
ATOM    921  NE2 GLN A 743      38.784 100.009  77.321  1.00  0.00           N  
ATOM    922  N   ILE A 744      37.811 101.466  71.652  1.00  0.00           N  
ATOM    923  CA  ILE A 744      36.818 102.007  70.740  1.00  0.00           C  
ATOM    924  C   ILE A 744      35.662 101.009  70.618  1.00  0.00           C  
ATOM    925  O   ILE A 744      34.494 101.370  70.735  1.00  0.00           O  
ATOM    926  CB  ILE A 744      37.421 102.260  69.342  1.00  0.00           C  
ATOM    927  CG1 ILE A 744      38.776 102.953  69.467  1.00  0.00           C  
ATOM    928  CG2 ILE A 744      36.485 103.124  68.523  1.00  0.00           C  
ATOM    929  CD1 ILE A 744      39.497 103.098  68.133  1.00  0.00           C  
ATOM    930  N   ARG A 745      35.992  99.741  70.394  1.00  0.00           N  
ATOM    931  CA  ARG A 745      34.964  98.707  70.268  1.00  0.00           C  
ATOM    932  C   ARG A 745      34.212  98.520  71.576  1.00  0.00           C  
ATOM    933  O   ARG A 745      33.027  98.193  71.590  1.00  0.00           O  
ATOM    934  CB  ARG A 745      35.583  97.370  69.875  1.00  0.00           C  
ATOM    935  CG  ARG A 745      35.200  96.879  68.497  1.00  0.00           C  
ATOM    936  CD  ARG A 745      36.174  95.807  68.052  1.00  0.00           C  
ATOM    937  NE  ARG A 745      36.705  95.079  69.206  1.00  0.00           N  
ATOM    938  CZ  ARG A 745      37.996  94.839  69.439  1.00  0.00           C  
ATOM    939  NH1 ARG A 745      38.937  95.266  68.598  1.00  0.00           N  
ATOM    940  NH2 ARG A 745      38.346  94.163  70.528  1.00  0.00           N  
ATOM    941  N   LYS A 746      34.911  98.719  72.684  1.00  0.00           N  
ATOM    942  CA  LYS A 746      34.290  98.561  73.986  1.00  0.00           C  
ATOM    943  C   LYS A 746      33.224  99.626  74.245  1.00  0.00           C  
ATOM    944  O   LYS A 746      32.056  99.296  74.431  1.00  0.00           O  
ATOM    945  CB  LYS A 746      35.351  98.601  75.091  1.00  0.00           C  
ATOM    946  CG  LYS A 746      34.831  98.243  76.484  1.00  0.00           C  
ATOM    947  CD  LYS A 746      35.886  98.495  77.565  1.00  0.00           C  
ATOM    948  CE  LYS A 746      36.627  97.217  77.961  1.00  0.00           C  
ATOM    949  NZ  LYS A 746      37.764  97.479  78.898  1.00  0.00           N  
ATOM    950  N   GLU A 747      33.621 100.900  74.236  1.00  0.00           N  
ATOM    951  CA  GLU A 747      32.690 101.999  74.510  1.00  0.00           C  
ATOM    952  C   GLU A 747      31.622 102.163  73.432  1.00  0.00           C  
ATOM    953  O   GLU A 747      30.510 102.603  73.716  1.00  0.00           O  
ATOM    954  CB  GLU A 747      33.455 103.317  74.708  1.00  0.00           C  
ATOM    955  CG  GLU A 747      34.966 103.152  74.975  1.00  0.00           C  
ATOM    956  CD  GLU A 747      35.348 103.151  76.462  1.00  0.00           C  
ATOM    957  OE1 GLU A 747      35.148 102.111  77.132  1.00  0.00           O  
ATOM    958  OE2 GLU A 747      35.861 104.186  76.957  1.00  0.00           O  
ATOM    959  N   LYS A 750      31.952 101.804  72.199  1.00  0.00           N  
ATOM    960  CA  LYS A 750      30.994 101.922  71.108  1.00  0.00           C  
ATOM    961  C   LYS A 750      31.152 100.763  70.134  1.00  0.00           C  
ATOM    962  O   LYS A 750      32.239 100.545  69.598  1.00  0.00           O  
ATOM    963  CB  LYS A 750      31.187 103.258  70.382  1.00  0.00           C  
ATOM    964  CG  LYS A 750      32.590 103.829  70.493  1.00  0.00           C  
ATOM    965  CD  LYS A 750      32.589 105.138  71.252  1.00  0.00           C  
ATOM    966  CE  LYS A 750      32.246 106.298  70.332  1.00  0.00           C  
ATOM    967  NZ  LYS A 750      31.490 105.857  69.119  1.00  0.00           N  
ATOM    968  N   GLY A 758      30.065 100.022  69.928  1.00  0.00           N  
ATOM    969  CA  GLY A 758      30.074  98.881  69.026  1.00  0.00           C  
ATOM    970  C   GLY A 758      31.450  98.492  68.526  1.00  0.00           C  
ATOM    971  O   GLY A 758      32.202  97.809  69.221  1.00  0.00           O  
ATOM    972  N   GLY A 759      31.776  98.927  67.315  1.00  0.00           N  
ATOM    973  CA  GLY A 759      33.077  98.640  66.743  1.00  0.00           C  
ATOM    974  C   GLY A 759      33.761  99.950  66.424  1.00  0.00           C  
ATOM    975  O   GLY A 759      33.284 101.006  66.844  1.00  0.00           O  
ATOM    976  N   TYR A 760      34.873  99.906  65.693  1.00  0.00           N  
ATOM    977  CA  TYR A 760      35.592 101.131  65.326  1.00  0.00           C  
ATOM    978  C   TYR A 760      34.596 102.191  64.830  1.00  0.00           C  
ATOM    979  O   TYR A 760      33.546 101.856  64.291  1.00  0.00           O  
ATOM    980  CB  TYR A 760      36.627 100.827  64.228  1.00  0.00           C  
ATOM    981  CG  TYR A 760      37.467 102.024  63.779  1.00  0.00           C  
ATOM    982  CD1 TYR A 760      38.241 102.747  64.701  1.00  0.00           C  
ATOM    983  CD2 TYR A 760      37.508 102.419  62.428  1.00  0.00           C  
ATOM    984  CE1 TYR A 760      39.035 103.824  64.296  1.00  0.00           C  
ATOM    985  CE2 TYR A 760      38.301 103.497  62.014  1.00  0.00           C  
ATOM    986  CZ  TYR A 760      39.063 104.190  62.963  1.00  0.00           C  
ATOM    987  OH  TYR A 760      39.873 105.224  62.583  1.00  0.00           O  
ATOM    988  N   ASP A 761      34.921 103.467  65.009  1.00  0.00           N  
ATOM    989  CA  ASP A 761      34.011 104.522  64.580  1.00  0.00           C  
ATOM    990  C   ASP A 761      34.587 105.399  63.469  1.00  0.00           C  
ATOM    991  O   ASP A 761      34.187 106.549  63.310  1.00  0.00           O  
ATOM    992  CB  ASP A 761      33.617 105.382  65.779  1.00  0.00           C  
ATOM    993  CG  ASP A 761      34.813 105.859  66.571  1.00  0.00           C  
ATOM    994  OD1 ASP A 761      35.879 106.081  65.954  1.00  0.00           O  
ATOM    995  OD2 ASP A 761      34.690 106.015  67.805  1.00  0.00           O  
ATOM    996  N   GLY A 762      35.524 104.856  62.704  1.00  0.00           N  
ATOM    997  CA  GLY A 762      36.103 105.613  61.612  1.00  0.00           C  
ATOM    998  C   GLY A 762      36.596 106.999  61.972  1.00  0.00           C  
ATOM    999  O   GLY A 762      36.611 107.899  61.128  1.00  0.00           O  
ATOM   1000  N   ARG A 763      37.010 107.175  63.222  1.00  0.00           N  
ATOM   1001  CA  ARG A 763      37.513 108.460  63.670  1.00  0.00           C  
ATOM   1002  C   ARG A 763      38.704 108.898  62.824  1.00  0.00           C  
ATOM   1003  O   ARG A 763      38.867 110.071  62.535  1.00  0.00           O  
ATOM   1004  CB  ARG A 763      37.917 108.382  65.138  1.00  0.00           C  
ATOM   1005  CG  ARG A 763      39.000 107.355  65.386  1.00  0.00           C  
ATOM   1006  CD  ARG A 763      39.205 107.115  66.862  1.00  0.00           C  
ATOM   1007  NE  ARG A 763      37.938 106.865  67.529  1.00  0.00           N  
ATOM   1008  CZ  ARG A 763      37.779 106.865  68.846  1.00  0.00           C  
ATOM   1009  NH1 ARG A 763      38.822 107.107  69.625  1.00  0.00           N  
ATOM   1010  NH2 ARG A 763      36.589 106.598  69.375  1.00  0.00           N  
ATOM   1011  N   ALA A 766      39.525 107.949  62.409  1.00  0.00           N  
ATOM   1012  CA  ALA A 766      40.701 108.275  61.620  1.00  0.00           C  
ATOM   1013  C   ALA A 766      40.328 108.922  60.296  1.00  0.00           C  
ATOM   1014  O   ALA A 766      41.185 109.464  59.590  1.00  0.00           O  
ATOM   1015  CB  ALA A 766      41.516 107.034  61.380  1.00  0.00           C  
ATOM   1016  N   ARG A 767      39.050 108.859  59.954  1.00  0.00           N  
ATOM   1017  CA  ARG A 767      38.593 109.459  58.717  1.00  0.00           C  
ATOM   1018  C   ARG A 767      38.807 110.974  58.754  1.00  0.00           C  
ATOM   1019  O   ARG A 767      38.848 111.635  57.716  1.00  0.00           O  
ATOM   1020  CB  ARG A 767      37.111 109.145  58.514  1.00  0.00           C  
ATOM   1021  CG  ARG A 767      36.844 108.282  57.291  1.00  0.00           C  
ATOM   1022  CD  ARG A 767      35.572 107.459  57.412  1.00  0.00           C  
ATOM   1023  NE  ARG A 767      34.541 107.949  56.509  1.00  0.00           N  
ATOM   1024  CZ  ARG A 767      33.785 107.174  55.743  1.00  0.00           C  
ATOM   1025  NH1 ARG A 767      32.864 107.708  54.947  1.00  0.00           N  
ATOM   1026  NH2 ARG A 767      33.954 105.864  55.767  1.00  0.00           N  
ATOM   1027  N   ASN A 768      38.971 111.505  59.964  1.00  0.00           N  
ATOM   1028  CA  ASN A 768      39.151 112.937  60.210  1.00  0.00           C  
ATOM   1029  C   ASN A 768      40.587 113.414  60.122  1.00  0.00           C  
ATOM   1030  O   ASN A 768      40.882 114.532  60.531  1.00  0.00           O  
ATOM   1031  CB  ASN A 768      38.669 113.302  61.611  1.00  0.00           C  
ATOM   1032  CG  ASN A 768      37.203 113.069  61.802  1.00  0.00           C  
ATOM   1033  OD1 ASN A 768      36.435 113.108  60.854  1.00  0.00           O  
ATOM   1034  ND2 ASN A 768      36.802 112.827  63.036  1.00  0.00           N  
ATOM   1035  N   ILE A 769      41.494 112.587  59.629  1.00  0.00           N  
ATOM   1036  CA  ILE A 769      42.874 113.041  59.544  1.00  0.00           C  
ATOM   1037  C   ILE A 769      43.160 113.648  58.175  1.00  0.00           C  
ATOM   1038  O   ILE A 769      42.735 113.130  57.140  1.00  0.00           O  
ATOM   1039  CB  ILE A 769      43.853 111.895  59.852  1.00  0.00           C  
ATOM   1040  CG1 ILE A 769      43.447 111.223  61.168  1.00  0.00           C  
ATOM   1041  CG2 ILE A 769      45.264 112.436  59.952  1.00  0.00           C  
ATOM   1042  CD1 ILE A 769      44.436 110.197  61.683  1.00  0.00           C  
ATOM   1043  N   PRO A 770      43.836 114.792  58.152  1.00  0.00           N  
ATOM   1044  CA  PRO A 770      44.092 115.339  56.823  1.00  0.00           C  
ATOM   1045  C   PRO A 770      45.013 114.377  56.092  1.00  0.00           C  
ATOM   1046  O   PRO A 770      45.986 113.883  56.666  1.00  0.00           O  
ATOM   1047  CB  PRO A 770      44.750 116.689  57.102  1.00  0.00           C  
ATOM   1048  CG  PRO A 770      44.528 116.950  58.567  1.00  0.00           C  
ATOM   1049  CD  PRO A 770      44.357 115.637  59.234  1.00  0.00           C  
ATOM   1050  N   PRO A 771      44.693 114.072  54.825  1.00  0.00           N  
ATOM   1051  CA  PRO A 771      45.470 113.168  53.984  1.00  0.00           C  
ATOM   1052  C   PRO A 771      46.956 113.428  54.113  1.00  0.00           C  
ATOM   1053  O   PRO A 771      47.757 112.496  54.171  1.00  0.00           O  
ATOM   1054  CB  PRO A 771      44.946 113.463  52.595  1.00  0.00           C  
ATOM   1055  CG  PRO A 771      43.535 113.795  52.826  1.00  0.00           C  
ATOM   1056  CD  PRO A 771      43.520 114.590  54.106  1.00  0.00           C  
ATOM   1057  N   GLU A 772      47.319 114.702  54.177  1.00  0.00           N  
ATOM   1058  CA  GLU A 772      48.712 115.074  54.310  1.00  0.00           C  
ATOM   1059  C   GLU A 772      49.270 114.675  55.664  1.00  0.00           C  
ATOM   1060  O   GLU A 772      50.419 114.248  55.775  1.00  0.00           O  
ATOM   1061  CB  GLU A 772      48.870 116.574  54.102  1.00  0.00           C  
ATOM   1062  CG  GLU A 772      49.768 116.919  52.923  1.00  0.00           C  
ATOM   1063  CD  GLU A 772      50.932 115.931  52.749  1.00  0.00           C  
ATOM   1064  OE1 GLU A 772      52.106 116.337  52.947  1.00  0.00           O  
ATOM   1065  OE2 GLU A 772      50.675 114.750  52.412  1.00  0.00           O  
ATOM   1066  N   GLU A 773      48.461 114.827  56.703  1.00  0.00           N  
ATOM   1067  CA  GLU A 773      48.912 114.454  58.034  1.00  0.00           C  
ATOM   1068  C   GLU A 773      49.084 112.952  58.074  1.00  0.00           C  
ATOM   1069  O   GLU A 773      50.130 112.454  58.499  1.00  0.00           O  
ATOM   1070  CB  GLU A 773      47.909 114.896  59.108  1.00  0.00           C  
ATOM   1071  CG  GLU A 773      48.336 114.583  60.542  1.00  0.00           C  
ATOM   1072  CD  GLU A 773      47.249 114.888  61.565  1.00  0.00           C  
ATOM   1073  OE1 GLU A 773      47.037 114.062  62.489  1.00  0.00           O  
ATOM   1074  OE2 GLU A 773      46.607 115.957  61.440  1.00  0.00           O  
ATOM   1075  N   ALA A 791      48.065 112.230  57.608  1.00  0.00           N  
ATOM   1076  CA  ALA A 791      48.128 110.773  57.595  1.00  0.00           C  
ATOM   1077  C   ALA A 791      49.305 110.334  56.741  1.00  0.00           C  
ATOM   1078  O   ALA A 791      50.065 109.451  57.120  1.00  0.00           O  
ATOM   1079  CB  ALA A 791      46.838 110.192  57.061  1.00  0.00           C  
ATOM   1080  N   GLU A 792      49.455 110.975  55.591  1.00  0.00           N  
ATOM   1081  CA  GLU A 792      50.555 110.687  54.685  1.00  0.00           C  
ATOM   1082  C   GLU A 792      51.886 110.901  55.390  1.00  0.00           C  
ATOM   1083  O   GLU A 792      52.805 110.070  55.291  1.00  0.00           O  
ATOM   1084  CB  GLU A 792      50.464 111.608  53.470  1.00  0.00           C  
ATOM   1085  CG  GLU A 792      49.502 111.079  52.446  1.00  0.00           C  
ATOM   1086  CD  GLU A 792      49.514 109.572  52.441  1.00  0.00           C  
ATOM   1087  OE1 GLU A 792      50.619 109.014  52.257  1.00  0.00           O  
ATOM   1088  OE2 GLU A 792      48.443 108.958  52.637  1.00  0.00           O  
ATOM   1089  N   GLU A 794      51.978 112.028  56.093  1.00  0.00           N  
ATOM   1090  CA  GLU A 794      53.171 112.384  56.842  1.00  0.00           C  
ATOM   1091  C   GLU A 794      53.484 111.314  57.893  1.00  0.00           C  
ATOM   1092  O   GLU A 794      54.537 110.686  57.826  1.00  0.00           O  
ATOM   1093  CB  GLU A 794      52.981 113.764  57.501  1.00  0.00           C  
ATOM   1094  CG  GLU A 794      53.742 114.002  58.821  1.00  0.00           C  
ATOM   1095  CD  GLU A 794      52.913 114.766  59.880  1.00  0.00           C  
ATOM   1096  OE1 GLU A 794      53.265 114.713  61.090  1.00  0.00           O  
ATOM   1097  OE2 GLU A 794      51.909 115.422  59.506  1.00  0.00           O  
ATOM   1098  N   ARG A 795      52.569 111.104  58.846  1.00  0.00           N  
ATOM   1099  CA  ARG A 795      52.759 110.099  59.898  1.00  0.00           C  
ATOM   1100  C   ARG A 795      53.176 108.781  59.299  1.00  0.00           C  
ATOM   1101  O   ARG A 795      53.918 108.024  59.919  1.00  0.00           O  
ATOM   1102  CB  ARG A 795      51.479 109.841  60.678  1.00  0.00           C  
ATOM   1103  CG  ARG A 795      50.978 110.996  61.494  1.00  0.00           C  
ATOM   1104  CD  ARG A 795      49.513 111.190  61.197  1.00  0.00           C  
ATOM   1105  NE  ARG A 795      48.737 111.540  62.375  1.00  0.00           N  
ATOM   1106  CZ  ARG A 795      48.704 110.830  63.492  1.00  0.00           C  
ATOM   1107  NH1 ARG A 795      49.411 109.709  63.607  1.00  0.00           N  
ATOM   1108  NH2 ARG A 795      47.947 111.250  64.495  1.00  0.00           N  
ATOM   1109  N   ALA A 826      52.662 108.497  58.103  1.00  0.00           N  
ATOM   1110  CA  ALA A 826      52.989 107.268  57.375  1.00  0.00           C  
ATOM   1111  C   ALA A 826      54.439 107.333  56.935  1.00  0.00           C  
ATOM   1112  O   ALA A 826      55.219 106.421  57.194  1.00  0.00           O  
ATOM   1113  CB  ALA A 826      52.093 107.123  56.160  1.00  0.00           C  
ATOM   1114  N   ARG A 827      54.793 108.429  56.270  1.00  0.00           N  
ATOM   1115  CA  ARG A 827      56.158 108.625  55.822  1.00  0.00           C  
ATOM   1116  C   ARG A 827      57.111 108.427  56.989  1.00  0.00           C  
ATOM   1117  O   ARG A 827      58.089 107.696  56.872  1.00  0.00           O  
ATOM   1118  CB  ARG A 827      56.339 110.025  55.250  1.00  0.00           C  
ATOM   1119  CG  ARG A 827      57.253 110.088  54.054  1.00  0.00           C  
ATOM   1120  CD  ARG A 827      57.239 111.482  53.446  1.00  0.00           C  
ATOM   1121  NE  ARG A 827      55.922 112.119  53.514  1.00  0.00           N  
ATOM   1122  CZ  ARG A 827      54.875 111.752  52.779  1.00  0.00           C  
ATOM   1123  NH1 ARG A 827      54.984 110.747  51.915  1.00  0.00           N  
ATOM   1124  NH2 ARG A 827      53.719 112.393  52.900  1.00  0.00           N  
ATOM   1125  N   ARG A 829      56.820 109.078  58.115  1.00  0.00           N  
ATOM   1126  CA  ARG A 829      57.654 108.955  59.307  1.00  0.00           C  
ATOM   1127  C   ARG A 829      57.581 107.526  59.827  1.00  0.00           C  
ATOM   1128  O   ARG A 829      57.813 107.260  61.001  1.00  0.00           O  
ATOM   1129  CB  ARG A 829      57.203 109.933  60.407  1.00  0.00           C  
ATOM   1130  CG  ARG A 829      56.443 111.185  59.936  1.00  0.00           C  
ATOM   1131  CD  ARG A 829      57.296 112.146  59.096  1.00  0.00           C  
ATOM   1132  NE  ARG A 829      56.730 112.364  57.756  1.00  0.00           N  
ATOM   1133  CZ  ARG A 829      56.388 113.550  57.255  1.00  0.00           C  
ATOM   1134  NH1 ARG A 829      56.551 114.645  57.978  1.00  0.00           N  
ATOM   1135  NH2 ARG A 829      55.871 113.643  56.034  1.00  0.00           N  
ATOM   1136  N   GLY A 830      57.238 106.610  58.930  1.00  0.00           N  
ATOM   1137  CA  GLY A 830      57.151 105.212  59.280  1.00  0.00           C  
ATOM   1138  C   GLY A 830      56.275 104.896  60.466  1.00  0.00           C  
ATOM   1139  O   GLY A 830      56.514 103.899  61.144  1.00  0.00           O  
ATOM   1140  N   GLU A 831      55.271 105.727  60.736  1.00  0.00           N  
ATOM   1141  CA  GLU A 831      54.378 105.433  61.854  1.00  0.00           C  
ATOM   1142  C   GLU A 831      53.450 104.279  61.490  1.00  0.00           C  
ATOM   1143  O   GLU A 831      52.848 104.262  60.418  1.00  0.00           O  
ATOM   1144  CB  GLU A 831      53.534 106.646  62.256  1.00  0.00           C  
ATOM   1145  CG  GLU A 831      52.479 106.302  63.326  1.00  0.00           C  
ATOM   1146  CD  GLU A 831      51.825 107.524  63.953  1.00  0.00           C  
ATOM   1147  OE1 GLU A 831      52.336 108.651  63.746  1.00  0.00           O  
ATOM   1148  OE2 GLU A 831      50.799 107.346  64.654  1.00  0.00           O  
ATOM   1149  N   PRO A 832      53.328 103.294  62.384  1.00  0.00           N  
ATOM   1150  CA  PRO A 832      52.472 102.120  62.164  1.00  0.00           C  
ATOM   1151  C   PRO A 832      51.014 102.493  61.948  1.00  0.00           C  
ATOM   1152  O   PRO A 832      50.491 103.390  62.609  1.00  0.00           O  
ATOM   1153  CB  PRO A 832      52.658 101.288  63.431  1.00  0.00           C  
ATOM   1154  CG  PRO A 832      53.167 102.247  64.451  1.00  0.00           C  
ATOM   1155  CD  PRO A 832      53.999 103.246  63.691  1.00  0.00           C  
ATOM   1156  N   HIS A 833      50.357 101.795  61.027  1.00  0.00           N  
ATOM   1157  CA  HIS A 833      48.967 102.081  60.727  1.00  0.00           C  
ATOM   1158  C   HIS A 833      48.340 101.037  59.813  1.00  0.00           C  
ATOM   1159  O   HIS A 833      49.021 100.156  59.277  1.00  0.00           O  
ATOM   1160  CB  HIS A 833      48.867 103.435  60.050  1.00  0.00           C  
ATOM   1161  CG  HIS A 833      49.625 103.517  58.765  1.00  0.00           C  
ATOM   1162  ND1 HIS A 833      50.962 103.853  58.709  1.00  0.00           N  
ATOM   1163  CD2 HIS A 833      49.233 103.318  57.484  1.00  0.00           C  
ATOM   1164  CE1 HIS A 833      51.361 103.857  57.450  1.00  0.00           C  
ATOM   1165  NE2 HIS A 833      50.331 103.536  56.687  1.00  0.00           N  
ATOM   1166  N   VAL A 834      47.024 101.132  59.658  1.00  0.00           N  
ATOM   1167  CA  VAL A 834      46.292 100.247  58.773  1.00  0.00           C  
ATOM   1168  C   VAL A 834      45.680 101.094  57.679  1.00  0.00           C  
ATOM   1169  O   VAL A 834      45.662 102.325  57.762  1.00  0.00           O  
ATOM   1170  CB  VAL A 834      45.112  99.536  59.464  1.00  0.00           C  
ATOM   1171  CG1 VAL A 834      45.594  98.529  60.465  1.00  0.00           C  
ATOM   1172  CG2 VAL A 834      44.240 100.555  60.128  1.00  0.00           C  
ATOM   1173  N   ILE A 835      45.184 100.435  56.649  1.00  0.00           N  
ATOM   1174  CA  ILE A 835      44.520 101.131  55.574  1.00  0.00           C  
ATOM   1175  C   ILE A 835      43.128 100.583  55.500  1.00  0.00           C  
ATOM   1176  O   ILE A 835      42.908  99.484  54.992  1.00  0.00           O  
ATOM   1177  CB  ILE A 835      45.210 100.900  54.277  1.00  0.00           C  
ATOM   1178  CG1 ILE A 835      46.706 101.160  54.462  1.00  0.00           C  
ATOM   1179  CG2 ILE A 835      44.556 101.737  53.223  1.00  0.00           C  
ATOM   1180  CD1 ILE A 835      47.277 102.259  53.601  1.00  0.00           C  
ATOM   1181  N   ARG A 836      42.187 101.340  56.042  1.00  0.00           N  
ATOM   1182  CA  ARG A 836      40.803 100.910  56.087  1.00  0.00           C  
ATOM   1183  C   ARG A 836      39.968 101.404  54.906  1.00  0.00           C  
ATOM   1184  O   ARG A 836      40.227 102.455  54.318  1.00  0.00           O  
ATOM   1185  CB  ARG A 836      40.191 101.356  57.412  1.00  0.00           C  
ATOM   1186  CG  ARG A 836      41.070 101.002  58.591  1.00  0.00           C  
ATOM   1187  CD  ARG A 836      40.681 101.782  59.822  1.00  0.00           C  
ATOM   1188  NE  ARG A 836      40.868 101.009  61.050  1.00  0.00           N  
ATOM   1189  CZ  ARG A 836      40.023 100.072  61.477  1.00  0.00           C  
ATOM   1190  NH1 ARG A 836      38.932  99.784  60.780  1.00  0.00           N  
ATOM   1191  NH2 ARG A 836      40.251  99.451  62.620  1.00  0.00           N  
ATOM   1192  N   LEU A 837      38.962 100.620  54.551  1.00  0.00           N  
ATOM   1193  CA  LEU A 837      38.084 100.979  53.455  1.00  0.00           C  
ATOM   1194  C   LEU A 837      37.185 102.133  53.887  1.00  0.00           C  
ATOM   1195  O   LEU A 837      36.577 102.097  54.957  1.00  0.00           O  
ATOM   1196  CB  LEU A 837      37.256  99.756  53.048  1.00  0.00           C  
ATOM   1197  CG  LEU A 837      35.884  99.914  52.398  1.00  0.00           C  
ATOM   1198  CD1 LEU A 837      36.060 100.155  50.916  1.00  0.00           C  
ATOM   1199  CD2 LEU A 837      35.072  98.659  52.645  1.00  0.00           C  
ATOM   1200  N   LYS A 838      37.121 103.167  53.060  1.00  0.00           N  
ATOM   1201  CA  LYS A 838      36.301 104.328  53.373  1.00  0.00           C  
ATOM   1202  C   LYS A 838      34.891 104.146  52.828  1.00  0.00           C  
ATOM   1203  O   LYS A 838      34.553 104.680  51.772  1.00  0.00           O  
ATOM   1204  CB  LYS A 838      36.927 105.597  52.780  1.00  0.00           C  
ATOM   1205  CG  LYS A 838      36.634 106.866  53.568  1.00  0.00           C  
ATOM   1206  CD  LYS A 838      37.248 108.076  52.885  1.00  0.00           C  
ATOM   1207  CE  LYS A 838      36.562 109.365  53.325  1.00  0.00           C  
ATOM   1208  NZ  LYS A 838      37.431 110.211  54.201  1.00  0.00           N  
ATOM   1209  N   VAL A 839      34.076 103.379  53.549  1.00  0.00           N  
ATOM   1210  CA  VAL A 839      32.707 103.126  53.134  1.00  0.00           C  
ATOM   1211  C   VAL A 839      31.942 104.427  53.107  1.00  0.00           C  
ATOM   1212  O   VAL A 839      32.030 105.206  54.048  1.00  0.00           O  
ATOM   1213  CB  VAL A 839      31.950 102.192  54.119  1.00  0.00           C  
ATOM   1214  CG1 VAL A 839      30.446 102.326  53.912  1.00  0.00           C  
ATOM   1215  CG2 VAL A 839      32.371 100.751  53.910  1.00  0.00           C  
ATOM   1216  N   PRO A 840      31.202 104.689  52.013  1.00  0.00           N  
ATOM   1217  CA  PRO A 840      30.410 105.922  51.910  1.00  0.00           C  
ATOM   1218  C   PRO A 840      29.375 105.797  53.022  1.00  0.00           C  
ATOM   1219  O   PRO A 840      28.335 105.173  52.841  1.00  0.00           O  
ATOM   1220  CB  PRO A 840      29.772 105.834  50.517  1.00  0.00           C  
ATOM   1221  CG  PRO A 840      30.570 104.823  49.778  1.00  0.00           C  
ATOM   1222  CD  PRO A 840      31.069 103.853  50.808  1.00  0.00           C  
ATOM   1223  N   ARG A 841      29.675 106.386  54.170  1.00  0.00           N  
ATOM   1224  CA  ARG A 841      28.814 106.265  55.328  1.00  0.00           C  
ATOM   1225  C   ARG A 841      27.328 106.471  55.070  1.00  0.00           C  
ATOM   1226  O   ARG A 841      26.538 105.556  55.312  1.00  0.00           O  
ATOM   1227  CB  ARG A 841      29.305 107.171  56.448  1.00  0.00           C  
ATOM   1228  CG  ARG A 841      30.013 106.380  57.542  1.00  0.00           C  
ATOM   1229  CD  ARG A 841      31.273 105.780  56.977  1.00  0.00           C  
ATOM   1230  NE  ARG A 841      31.496 104.364  57.270  1.00  0.00           N  
ATOM   1231  CZ  ARG A 841      30.581 103.399  57.225  1.00  0.00           C  
ATOM   1232  NH1 ARG A 841      29.315 103.654  56.905  1.00  0.00           N  
ATOM   1233  NH2 ARG A 841      30.966 102.153  57.459  1.00  0.00           N  
ATOM   1234  N   PRO A 844      26.912 107.657  54.584  1.00  0.00           N  
ATOM   1235  CA  PRO A 844      25.463 107.818  54.347  1.00  0.00           C  
ATOM   1236  C   PRO A 844      25.022 107.047  53.099  1.00  0.00           C  
ATOM   1237  O   PRO A 844      24.998 107.613  52.014  1.00  0.00           O  
ATOM   1238  CB  PRO A 844      25.309 109.322  54.150  1.00  0.00           C  
ATOM   1239  CG  PRO A 844      26.658 109.757  53.578  1.00  0.00           C  
ATOM   1240  CD  PRO A 844      27.683 108.866  54.216  1.00  0.00           C  
ATOM   1241  N   GLY A 869      24.676 105.768  53.232  1.00  0.00           N  
ATOM   1242  CA  GLY A 869      24.275 105.035  52.038  1.00  0.00           C  
ATOM   1243  C   GLY A 869      23.840 103.585  52.158  1.00  0.00           C  
ATOM   1244  O   GLY A 869      23.674 103.064  53.258  1.00  0.00           O  
ATOM   1245  N   THR A 870      23.672 102.942  51.002  1.00  0.00           N  
ATOM   1246  CA  THR A 870      23.222 101.552  50.903  1.00  0.00           C  
ATOM   1247  C   THR A 870      23.951 100.785  49.767  1.00  0.00           C  
ATOM   1248  O   THR A 870      24.264 101.364  48.723  1.00  0.00           O  
ATOM   1249  CB  THR A 870      21.705 101.536  50.644  1.00  0.00           C  
ATOM   1250  OG1 THR A 870      21.207 100.207  50.799  1.00  0.00           O  
ATOM   1251  CG2 THR A 870      21.395 102.024  49.233  1.00  0.00           C  
ATOM   1252  N   THR A 872      24.195  99.486  49.961  1.00  0.00           N  
ATOM   1253  CA  THR A 872      24.924  98.677  48.968  1.00  0.00           C  
ATOM   1254  C   THR A 872      24.174  97.399  48.542  1.00  0.00           C  
ATOM   1255  O   THR A 872      23.764  96.586  49.366  1.00  0.00           O  
ATOM   1256  CB  THR A 872      26.324  98.309  49.520  1.00  0.00           C  
ATOM   1257  OG1 THR A 872      27.034  99.510  49.863  1.00  0.00           O  
ATOM   1258  CG2 THR A 872      27.119  97.531  48.496  1.00  0.00           C  
ATOM   1259  N   GLU A 873      24.026  97.225  47.233  1.00  0.00           N  
ATOM   1260  CA  GLU A 873      23.304  96.091  46.659  1.00  0.00           C  
ATOM   1261  C   GLU A 873      24.199  94.893  46.350  1.00  0.00           C  
ATOM   1262  O   GLU A 873      25.166  94.995  45.605  1.00  0.00           O  
ATOM   1263  CB  GLU A 873      22.602  96.527  45.364  1.00  0.00           C  
ATOM   1264  CG  GLU A 873      21.082  96.418  45.408  1.00  0.00           C  
ATOM   1265  CD  GLU A 873      20.449  96.267  44.027  1.00  0.00           C  
ATOM   1266  OE1 GLU A 873      19.403  96.921  43.777  1.00  0.00           O  
ATOM   1267  OE2 GLU A 873      20.994  95.495  43.201  1.00  0.00           O  
ATOM   1268  N   VAL A 874      23.866  93.747  46.922  1.00  0.00           N  
ATOM   1269  CA  VAL A 874      24.624  92.521  46.676  1.00  0.00           C  
ATOM   1270  C   VAL A 874      23.705  91.462  46.042  1.00  0.00           C  
ATOM   1271  O   VAL A 874      22.525  91.366  46.386  1.00  0.00           O  
ATOM   1272  CB  VAL A 874      25.222  91.951  47.993  1.00  0.00           C  
ATOM   1273  CG1 VAL A 874      26.138  90.793  47.692  1.00  0.00           C  
ATOM   1274  CG2 VAL A 874      25.980  93.033  48.734  1.00  0.00           C  
ATOM   1275  N   LYS A1082      24.236  90.668  45.118  1.00  0.00           N  
ATOM   1276  CA  LYS A1082      23.407  89.652  44.474  1.00  0.00           C  
ATOM   1277  C   LYS A1082      23.990  88.247  44.486  1.00  0.00           C  
ATOM   1278  O   LYS A1082      24.930  87.938  43.744  1.00  0.00           O  
ATOM   1279  CB  LYS A1082      23.112  90.025  43.021  1.00  0.00           C  
ATOM   1280  CG  LYS A1082      22.129  89.072  42.343  1.00  0.00           C  
ATOM   1281  CD  LYS A1082      22.761  88.393  41.132  1.00  0.00           C  
ATOM   1282  CE  LYS A1082      21.923  88.591  39.865  1.00  0.00           C  
ATOM   1283  NZ  LYS A1082      22.585  88.077  38.630  1.00  0.00           N  
ATOM   1284  N   ASP A1083      23.409  87.393  45.323  1.00  0.00           N  
ATOM   1285  CA  ASP A1083      23.803  85.991  45.409  1.00  0.00           C  
ATOM   1286  C   ASP A1083      23.091  85.334  44.231  1.00  0.00           C  
ATOM   1287  O   ASP A1083      21.885  85.501  44.068  1.00  0.00           O  
ATOM   1288  CB  ASP A1083      23.328  85.418  46.772  1.00  0.00           C  
ATOM   1289  CG  ASP A1083      23.787  83.974  47.025  1.00  0.00           C  
ATOM   1290  OD1 ASP A1083      23.165  83.057  46.471  1.00  0.00           O  
ATOM   1291  OD2 ASP A1083      24.750  83.735  47.790  1.00  0.00           O  
ATOM   1292  N   GLU A1084      23.827  84.633  43.383  1.00  0.00           N  
ATOM   1293  CA  GLU A1084      23.220  83.996  42.231  1.00  0.00           C  
ATOM   1294  C   GLU A1084      22.187  82.954  42.645  1.00  0.00           C  
ATOM   1295  O   GLU A1084      21.310  82.604  41.870  1.00  0.00           O  
ATOM   1296  CB  GLU A1084      24.319  83.368  41.375  1.00  0.00           C  
ATOM   1297  CG  GLU A1084      24.972  84.326  40.384  1.00  0.00           C  
ATOM   1298  CD  GLU A1084      23.962  85.271  39.743  1.00  0.00           C  
ATOM   1299  OE1 GLU A1084      22.910  84.793  39.268  1.00  0.00           O  
ATOM   1300  OE2 GLU A1084      24.212  86.493  39.719  1.00  0.00           O  
ATOM   1301  N   LEU A1085      22.289  82.482  43.880  1.00  0.00           N  
ATOM   1302  CA  LEU A1085      21.382  81.471  44.428  1.00  0.00           C  
ATOM   1303  C   LEU A1085      20.295  82.058  45.313  1.00  0.00           C  
ATOM   1304  O   LEU A1085      19.217  81.493  45.412  1.00  0.00           O  
ATOM   1305  CB  LEU A1085      22.138  80.440  45.281  1.00  0.00           C  
ATOM   1306  CG  LEU A1085      23.334  79.721  44.665  1.00  0.00           C  
ATOM   1307  CD1 LEU A1085      23.826  78.656  45.602  1.00  0.00           C  
ATOM   1308  CD2 LEU A1085      22.942  79.135  43.320  1.00  0.00           C  
ATOM   1309  N   ARG A1087      20.575  83.162  45.992  1.00  0.00           N  
ATOM   1310  CA  ARG A1087      19.557  83.726  46.867  1.00  0.00           C  
ATOM   1311  C   ARG A1087      18.903  84.966  46.291  1.00  0.00           C  
ATOM   1312  O   ARG A1087      17.773  85.284  46.653  1.00  0.00           O  
ATOM   1313  CB  ARG A1087      20.139  84.029  48.237  1.00  0.00           C  
ATOM   1314  CG  ARG A1087      20.166  82.816  49.136  1.00  0.00           C  
ATOM   1315  CD  ARG A1087      21.382  82.814  50.026  1.00  0.00           C  
ATOM   1316  NE  ARG A1087      22.362  81.817  49.609  1.00  0.00           N  
ATOM   1317  CZ  ARG A1087      22.961  80.983  50.446  1.00  0.00           C  
ATOM   1318  NH1 ARG A1087      22.683  81.025  51.742  1.00  0.00           N  
ATOM   1319  NH2 ARG A1087      23.836  80.112  49.991  1.00  0.00           N  
ATOM   1320  N   GLY A1088      19.597  85.650  45.387  1.00  0.00           N  
ATOM   1321  CA  GLY A1088      19.026  86.838  44.782  1.00  0.00           C  
ATOM   1322  C   GLY A1088      19.706  88.090  45.285  1.00  0.00           C  
ATOM   1323  O   GLY A1088      20.834  88.030  45.775  1.00  0.00           O  
ATOM   1324  N   VAL A1089      19.030  89.228  45.182  1.00  0.00           N  
ATOM   1325  CA  VAL A1089      19.634  90.474  45.633  1.00  0.00           C  
ATOM   1326  C   VAL A1089      19.359  90.747  47.085  1.00  0.00           C  
ATOM   1327  O   VAL A1089      18.217  90.688  47.525  1.00  0.00           O  
ATOM   1328  CB  VAL A1089      19.137  91.682  44.847  1.00  0.00           C  
ATOM   1329  CG1 VAL A1089      20.301  92.316  44.111  1.00  0.00           C  
ATOM   1330  CG2 VAL A1089      18.040  91.274  43.898  1.00  0.00           C  
ATOM   1331  N   VAL A1090      20.419  91.047  47.825  1.00  0.00           N  
ATOM   1332  CA  VAL A1090      20.321  91.363  49.246  1.00  0.00           C  
ATOM   1333  C   VAL A1090      20.877  92.753  49.497  1.00  0.00           C  
ATOM   1334  O   VAL A1090      22.073  92.919  49.723  1.00  0.00           O  
ATOM   1335  CB  VAL A1090      21.129  90.382  50.140  1.00  0.00           C  
ATOM   1336  CG1 VAL A1090      20.684  90.536  51.582  1.00  0.00           C  
ATOM   1337  CG2 VAL A1090      20.966  88.925  49.661  1.00  0.00           C  
ATOM   1338  N   VAL A1091      20.014  93.755  49.440  1.00  0.00           N  
ATOM   1339  CA  VAL A1091      20.455  95.122  49.674  1.00  0.00           C  
ATOM   1340  C   VAL A1091      20.949  95.266  51.107  1.00  0.00           C  
ATOM   1341  O   VAL A1091      20.387  94.660  52.017  1.00  0.00           O  
ATOM   1342  CB  VAL A1091      19.317  96.132  49.433  1.00  0.00           C  
ATOM   1343  CG1 VAL A1091      19.634  97.439  50.137  1.00  0.00           C  
ATOM   1344  CG2 VAL A1091      19.136  96.364  47.933  1.00  0.00           C  
ATOM   1345  N   TYR A1093      22.001  96.064  51.294  1.00  0.00           N  
ATOM   1346  CA  TYR A1093      22.602  96.300  52.613  1.00  0.00           C  
ATOM   1347  C   TYR A1093      22.623  97.779  52.951  1.00  0.00           C  
ATOM   1348  O   TYR A1093      22.598  98.632  52.069  1.00  0.00           O  
ATOM   1349  CB  TYR A1093      24.058  95.815  52.646  1.00  0.00           C  
ATOM   1350  CG  TYR A1093      24.223  94.334  52.831  1.00  0.00           C  
ATOM   1351  CD1 TYR A1093      24.192  93.761  54.101  1.00  0.00           C  
ATOM   1352  CD2 TYR A1093      24.376  93.495  51.733  1.00  0.00           C  
ATOM   1353  CE1 TYR A1093      24.299  92.382  54.265  1.00  0.00           C  
ATOM   1354  CE2 TYR A1093      24.488  92.110  51.886  1.00  0.00           C  
ATOM   1355  CZ  TYR A1093      24.441  91.565  53.146  1.00  0.00           C  
ATOM   1356  OH  TYR A1093      24.475  90.201  53.285  1.00  0.00           O  
ATOM   1357  N   ASP A1094      22.681  98.075  54.240  1.00  0.00           N  
ATOM   1358  CA  ASP A1094      22.767  99.448  54.703  1.00  0.00           C  
ATOM   1359  C   ASP A1094      24.214  99.698  55.094  1.00  0.00           C  
ATOM   1360  O   ASP A1094      24.747  99.041  55.995  1.00  0.00           O  
ATOM   1361  CB  ASP A1094      21.859  99.675  55.908  1.00  0.00           C  
ATOM   1362  CG  ASP A1094      21.649 101.142  56.200  1.00  0.00           C  
ATOM   1363  OD1 ASP A1094      21.186 101.457  57.323  1.00  0.00           O  
ATOM   1364  OD2 ASP A1094      21.950 101.973  55.307  1.00  0.00           O  
ATOM   1365  N   ASN A1099      24.859 100.632  54.408  1.00  0.00           N  
ATOM   1366  CA  ASN A1099      26.250 100.912  54.694  1.00  0.00           C  
ATOM   1367  C   ASN A1099      26.510 101.038  56.175  1.00  0.00           C  
ATOM   1368  O   ASN A1099      27.629 100.834  56.622  1.00  0.00           O  
ATOM   1369  CB  ASN A1099      26.689 102.161  53.957  1.00  0.00           C  
ATOM   1370  CG  ASN A1099      26.802 101.924  52.477  1.00  0.00           C  
ATOM   1371  OD1 ASN A1099      27.536 102.615  51.773  1.00  0.00           O  
ATOM   1372  ND2 ASN A1099      26.075 100.924  51.990  1.00  0.00           N  
ATOM   1373  N   GLN A1165      25.469 101.359  56.936  1.00  0.00           N  
ATOM   1374  CA  GLN A1165      25.583 101.479  58.389  1.00  0.00           C  
ATOM   1375  C   GLN A1165      26.065 100.151  58.951  1.00  0.00           C  
ATOM   1376  O   GLN A1165      26.759 100.088  59.965  1.00  0.00           O  
ATOM   1377  CB  GLN A1165      24.214 101.812  59.004  1.00  0.00           C  
ATOM   1378  CG  GLN A1165      23.800 103.294  58.971  1.00  0.00           C  
ATOM   1379  CD  GLN A1165      24.343 104.058  57.764  1.00  0.00           C  
ATOM   1380  OE1 GLN A1165      25.544 104.321  57.678  1.00  0.00           O  
ATOM   1381  NE2 GLN A1165      23.459 104.421  56.830  1.00  0.00           N  
ATOM   1382  N   GLU A1166      25.685  99.092  58.267  1.00  0.00           N  
ATOM   1383  CA  GLU A1166      26.036  97.751  58.665  1.00  0.00           C  
ATOM   1384  C   GLU A1166      27.416  97.396  58.153  1.00  0.00           C  
ATOM   1385  O   GLU A1166      28.035  96.440  58.621  1.00  0.00           O  
ATOM   1386  CB  GLU A1166      24.990  96.760  58.113  1.00  0.00           C  
ATOM   1387  CG  GLU A1166      23.552  97.318  58.121  1.00  0.00           C  
ATOM   1388  CD  GLU A1166      22.507  96.376  57.516  1.00  0.00           C  
ATOM   1389  OE1 GLU A1166      21.436  96.878  57.085  1.00  0.00           O  
ATOM   1390  OE2 GLU A1166      22.749  95.144  57.476  1.00  0.00           O  
ATOM   1391  N   ILE A1168      27.909  98.170  57.195  1.00  0.00           N  
ATOM   1392  CA  ILE A1168      29.221  97.875  56.624  1.00  0.00           C  
ATOM   1393  C   ILE A1168      30.315  98.686  57.267  1.00  0.00           C  
ATOM   1394  O   ILE A1168      30.294  99.905  57.229  1.00  0.00           O  
ATOM   1395  CB  ILE A1168      29.296  98.149  55.109  1.00  0.00           C  
ATOM   1396  CG1 ILE A1168      28.232  97.337  54.359  1.00  0.00           C  
ATOM   1397  CG2 ILE A1168      30.686  97.769  54.602  1.00  0.00           C  
ATOM   1398  CD1 ILE A1168      27.780  97.987  53.068  1.00  0.00           C  
ATOM   1399  N   PRO A1169      31.311  98.014  57.847  1.00  0.00           N  
ATOM   1400  CA  PRO A1169      32.420  98.711  58.501  1.00  0.00           C  
ATOM   1401  C   PRO A1169      33.522  99.170  57.564  1.00  0.00           C  
ATOM   1402  O   PRO A1169      33.535  98.840  56.389  1.00  0.00           O  
ATOM   1403  CB  PRO A1169      32.938  97.692  59.511  1.00  0.00           C  
ATOM   1404  CG  PRO A1169      32.590  96.346  58.917  1.00  0.00           C  
ATOM   1405  CD  PRO A1169      31.449  96.551  57.931  1.00  0.00           C  
ATOM   1406  N   ASP A1170      34.442  99.956  58.099  1.00  0.00           N  
ATOM   1407  CA  ASP A1170      35.574 100.424  57.328  1.00  0.00           C  
ATOM   1408  C   ASP A1170      36.710  99.454  57.627  1.00  0.00           C  
ATOM   1409  O   ASP A1170      37.726  99.794  58.231  1.00  0.00           O  
ATOM   1410  CB  ASP A1170      35.951 101.862  57.733  1.00  0.00           C  
ATOM   1411  CG  ASP A1170      34.929 102.914  57.255  1.00  0.00           C  
ATOM   1412  OD1 ASP A1170      34.197 102.666  56.267  1.00  0.00           O  
ATOM   1413  OD2 ASP A1170      34.861 103.993  57.885  1.00  0.00           O  
ATOM   1414  N   VAL A1171      36.494  98.222  57.196  1.00  0.00           N  
ATOM   1415  CA  VAL A1171      37.402  97.106  57.400  1.00  0.00           C  
ATOM   1416  C   VAL A1171      38.832  97.371  56.972  1.00  0.00           C  
ATOM   1417  O   VAL A1171      39.082  97.889  55.882  1.00  0.00           O  
ATOM   1418  CB  VAL A1171      36.855  95.893  56.644  1.00  0.00           C  
ATOM   1419  CG1 VAL A1171      35.455  95.592  57.162  1.00  0.00           C  
ATOM   1420  CG2 VAL A1171      36.817  96.173  55.122  1.00  0.00           C  
ATOM   1421  N   VAL A1177      39.779  97.014  57.828  1.00  0.00           N  
ATOM   1422  CA  VAL A1177      41.171  97.218  57.456  1.00  0.00           C  
ATOM   1423  C   VAL A1177      41.516  96.291  56.286  1.00  0.00           C  
ATOM   1424  O   VAL A1177      41.168  95.102  56.296  1.00  0.00           O  
ATOM   1425  CB  VAL A1177      42.133  96.973  58.651  1.00  0.00           C  
ATOM   1426  CG1 VAL A1177      41.342  96.685  59.893  1.00  0.00           C  
ATOM   1427  CG2 VAL A1177      43.096  95.858  58.345  1.00  0.00           C  
ATOM   1428  N   LEU A1178      42.174  96.846  55.271  1.00  0.00           N  
ATOM   1429  CA  LEU A1178      42.543  96.090  54.085  1.00  0.00           C  
ATOM   1430  C   LEU A1178      43.997  95.706  54.164  1.00  0.00           C  
ATOM   1431  O   LEU A1178      44.378  94.569  53.876  1.00  0.00           O  
ATOM   1432  CB  LEU A1178      42.305  96.927  52.828  1.00  0.00           C  
ATOM   1433  CG  LEU A1178      40.896  97.474  52.586  1.00  0.00           C  
ATOM   1434  CD1 LEU A1178      40.972  98.595  51.576  1.00  0.00           C  
ATOM   1435  CD2 LEU A1178      39.977  96.371  52.081  1.00  0.00           C  
ATOM   1436  N   LEU A1191      44.823  96.670  54.521  1.00  0.00           N  
ATOM   1437  CA  LEU A1191      46.237  96.397  54.678  1.00  0.00           C  
ATOM   1438  C   LEU A1191      46.540  96.521  56.147  1.00  0.00           C  
ATOM   1439  O   LEU A1191      46.298  97.568  56.740  1.00  0.00           O  
ATOM   1440  CB  LEU A1191      47.107  97.384  53.890  1.00  0.00           C  
ATOM   1441  CG  LEU A1191      48.193  96.843  52.935  1.00  0.00           C  
ATOM   1442  CD1 LEU A1191      49.497  97.488  53.269  1.00  0.00           C  
ATOM   1443  CD2 LEU A1191      48.329  95.342  53.016  1.00  0.00           C  
ATOM   1444  N   LYS A1192      47.027  95.435  56.733  1.00  0.00           N  
ATOM   1445  CA  LYS A1192      47.354  95.410  58.146  1.00  0.00           C  
ATOM   1446  C   LYS A1192      48.663  96.148  58.409  1.00  0.00           C  
ATOM   1447  O   LYS A1192      49.385  96.528  57.476  1.00  0.00           O  
ATOM   1448  CB  LYS A1192      47.444  93.956  58.646  1.00  0.00           C  
ATOM   1449  CG  LYS A1192      46.213  93.089  58.312  1.00  0.00           C  
ATOM   1450  CD  LYS A1192      46.267  91.722  59.013  1.00  0.00           C  
ATOM   1451  CE  LYS A1192      47.231  90.728  58.317  1.00  0.00           C  
ATOM   1452  NZ  LYS A1192      46.818  89.279  58.424  1.00  0.00           N  
ATOM   1453  N   SER A1193      48.945  96.359  59.690  1.00  0.00           N  
ATOM   1454  CA  SER A1193      50.142  97.052  60.143  1.00  0.00           C  
ATOM   1455  C   SER A1193      51.394  96.427  59.573  1.00  0.00           C  
ATOM   1456  O   SER A1193      52.307  97.135  59.157  1.00  0.00           O  
ATOM   1457  CB  SER A1193      50.240  96.977  61.660  1.00  0.00           C  
ATOM   1458  OG  SER A1193      49.545  98.032  62.277  1.00  0.00           O  
ATOM   1459  N   ASP A1194      51.435  95.095  59.587  1.00  0.00           N  
ATOM   1460  CA  ASP A1194      52.587  94.344  59.102  1.00  0.00           C  
ATOM   1461  C   ASP A1194      52.721  94.407  57.599  1.00  0.00           C  
ATOM   1462  O   ASP A1194      53.539  93.699  57.024  1.00  0.00           O  
ATOM   1463  CB  ASP A1194      52.524  92.872  59.551  1.00  0.00           C  
ATOM   1464  CG  ASP A1194      51.268  92.134  59.060  1.00  0.00           C  
ATOM   1465  OD1 ASP A1194      51.119  90.933  59.396  1.00  0.00           O  
ATOM   1466  OD2 ASP A1194      50.433  92.740  58.353  1.00  0.00           O  
ATOM   1467  N   GLY A1195      51.925  95.267  56.969  1.00  0.00           N  
ATOM   1468  CA  GLY A1195      51.969  95.407  55.524  1.00  0.00           C  
ATOM   1469  C   GLY A1195      51.232  94.299  54.797  1.00  0.00           C  
ATOM   1470  O   GLY A1195      51.228  94.240  53.569  1.00  0.00           O  
ATOM   1471  N   TYR A1196      50.614  93.405  55.553  1.00  0.00           N  
ATOM   1472  CA  TYR A1196      49.881  92.305  54.961  1.00  0.00           C  
ATOM   1473  C   TYR A1196      48.412  92.680  54.839  1.00  0.00           C  
ATOM   1474  O   TYR A1196      47.867  93.382  55.687  1.00  0.00           O  
ATOM   1475  CB  TYR A1196      50.036  91.052  55.820  1.00  0.00           C  
ATOM   1476  CG  TYR A1196      51.372  90.340  55.692  1.00  0.00           C  
ATOM   1477  CD1 TYR A1196      51.422  88.982  55.393  1.00  0.00           C  
ATOM   1478  CD2 TYR A1196      52.569  90.997  55.953  1.00  0.00           C  
ATOM   1479  CE1 TYR A1196      52.611  88.293  55.370  1.00  0.00           C  
ATOM   1480  CE2 TYR A1196      53.777  90.313  55.930  1.00  0.00           C  
ATOM   1481  CZ  TYR A1196      53.785  88.952  55.643  1.00  0.00           C  
ATOM   1482  OH  TYR A1196      54.959  88.223  55.671  1.00  0.00           O  
ATOM   1483  N   PRO A1198      47.754  92.224  53.773  1.00  0.00           N  
ATOM   1484  CA  PRO A1198      46.336  92.529  53.548  1.00  0.00           C  
ATOM   1485  C   PRO A1198      45.375  91.575  54.233  1.00  0.00           C  
ATOM   1486  O   PRO A1198      45.791  90.614  54.880  1.00  0.00           O  
ATOM   1487  CB  PRO A1198      46.200  92.462  52.031  1.00  0.00           C  
ATOM   1488  CG  PRO A1198      47.246  91.461  51.617  1.00  0.00           C  
ATOM   1489  CD  PRO A1198      48.320  91.407  52.689  1.00  0.00           C  
ATOM   1490  N   THR A1199      44.087  91.841  54.087  1.00  0.00           N  
ATOM   1491  CA  THR A1199      43.084  90.983  54.678  1.00  0.00           C  
ATOM   1492  C   THR A1199      42.317  90.317  53.537  1.00  0.00           C  
ATOM   1493  O   THR A1199      42.383  90.800  52.399  1.00  0.00           O  
ATOM   1494  CB  THR A1199      42.123  91.799  55.572  1.00  0.00           C  
ATOM   1495  OG1 THR A1199      41.431  92.766  54.781  1.00  0.00           O  
ATOM   1496  CG2 THR A1199      42.898  92.540  56.650  1.00  0.00           C  
ATOM   1497  N   TYR A1200      41.624  89.208  53.825  1.00  0.00           N  
ATOM   1498  CA  TYR A1200      40.851  88.502  52.800  1.00  0.00           C  
ATOM   1499  C   TYR A1200      40.178  89.515  51.900  1.00  0.00           C  
ATOM   1500  O   TYR A1200      40.258  89.437  50.678  1.00  0.00           O  
ATOM   1501  CB  TYR A1200      39.763  87.597  53.421  1.00  0.00           C  
ATOM   1502  CG  TYR A1200      38.927  86.818  52.390  1.00  0.00           C  
ATOM   1503  CD1 TYR A1200      39.511  85.810  51.592  1.00  0.00           C  
ATOM   1504  CD2 TYR A1200      37.555  87.074  52.208  1.00  0.00           C  
ATOM   1505  CE1 TYR A1200      38.759  85.077  50.644  1.00  0.00           C  
ATOM   1506  CE2 TYR A1200      36.790  86.335  51.251  1.00  0.00           C  
ATOM   1507  CZ  TYR A1200      37.408  85.342  50.483  1.00  0.00           C  
ATOM   1508  OH  TYR A1200      36.686  84.601  49.579  1.00  0.00           O  
ATOM   1509  N   HIS A1201      39.531  90.484  52.524  1.00  0.00           N  
ATOM   1510  CA  HIS A1201      38.820  91.528  51.819  1.00  0.00           C  
ATOM   1511  C   HIS A1201      39.640  92.165  50.731  1.00  0.00           C  
ATOM   1512  O   HIS A1201      39.193  92.239  49.582  1.00  0.00           O  
ATOM   1513  CB  HIS A1201      38.375  92.572  52.810  1.00  0.00           C  
ATOM   1514  CG  HIS A1201      37.401  92.040  53.799  1.00  0.00           C  
ATOM   1515  ND1 HIS A1201      37.761  91.697  55.080  1.00  0.00           N  
ATOM   1516  CD2 HIS A1201      36.080  91.770  53.689  1.00  0.00           C  
ATOM   1517  CE1 HIS A1201      36.697  91.243  55.719  1.00  0.00           C  
ATOM   1518  NE2 HIS A1201      35.665  91.276  54.897  1.00  0.00           N  
ATOM   1519  N   LEU A1202      40.837  92.622  51.075  1.00  0.00           N  
ATOM   1520  CA  LEU A1202      41.675  93.264  50.072  1.00  0.00           C  
ATOM   1521  C   LEU A1202      42.191  92.289  49.022  1.00  0.00           C  
ATOM   1522  O   LEU A1202      41.969  92.462  47.816  1.00  0.00           O  
ATOM   1523  CB  LEU A1202      42.873  93.958  50.731  1.00  0.00           C  
ATOM   1524  CG  LEU A1202      43.530  95.139  49.988  1.00  0.00           C  
ATOM   1525  CD1 LEU A1202      45.054  95.057  50.112  1.00  0.00           C  
ATOM   1526  CD2 LEU A1202      43.110  95.143  48.524  1.00  0.00           C  
ATOM   1527  N   ALA A1203      42.872  91.249  49.477  1.00  0.00           N  
ATOM   1528  CA  ALA A1203      43.474  90.320  48.540  1.00  0.00           C  
ATOM   1529  C   ALA A1203      42.516  89.489  47.719  1.00  0.00           C  
ATOM   1530  O   ALA A1203      42.864  89.121  46.603  1.00  0.00           O  
ATOM   1531  CB  ALA A1203      44.461  89.423  49.260  1.00  0.00           C  
ATOM   1532  N   ASN A1204      41.328  89.181  48.237  1.00  0.00           N  
ATOM   1533  CA  ASN A1204      40.414  88.360  47.452  1.00  0.00           C  
ATOM   1534  C   ASN A1204      39.971  89.091  46.193  1.00  0.00           C  
ATOM   1535  O   ASN A1204      40.087  88.553  45.092  1.00  0.00           O  
ATOM   1536  CB  ASN A1204      39.245  87.835  48.343  1.00  0.00           C  
ATOM   1537  CG  ASN A1204      37.889  88.519  48.099  1.00  0.00           C  
ATOM   1538  OD1 ASN A1204      37.574  89.542  48.706  1.00  0.00           O  
ATOM   1539  ND2 ASN A1204      37.067  87.917  47.250  1.00  0.00           N  
ATOM   1540  N   VAL A1205      39.545  90.339  46.337  1.00  0.00           N  
ATOM   1541  CA  VAL A1205      39.097  91.126  45.184  1.00  0.00           C  
ATOM   1542  C   VAL A1205      40.228  91.413  44.215  1.00  0.00           C  
ATOM   1543  O   VAL A1205      40.040  91.354  42.998  1.00  0.00           O  
ATOM   1544  CB  VAL A1205      38.467  92.475  45.605  1.00  0.00           C  
ATOM   1545  CG1 VAL A1205      38.248  93.355  44.386  1.00  0.00           C  
ATOM   1546  CG2 VAL A1205      37.146  92.225  46.328  1.00  0.00           C  
ATOM   1547  N   VAL A1206      41.395  91.735  44.748  1.00  0.00           N  
ATOM   1548  CA  VAL A1206      42.544  92.007  43.895  1.00  0.00           C  
ATOM   1549  C   VAL A1206      42.910  90.757  43.072  1.00  0.00           C  
ATOM   1550  O   VAL A1206      42.953  90.800  41.842  1.00  0.00           O  
ATOM   1551  CB  VAL A1206      43.796  92.408  44.739  1.00  0.00           C  
ATOM   1552  CG1 VAL A1206      44.963  92.728  43.817  1.00  0.00           C  
ATOM   1553  CG2 VAL A1206      43.477  93.578  45.669  1.00  0.00           C  
ATOM   1554  N   ASP A1207      43.165  89.643  43.757  1.00  0.00           N  
ATOM   1555  CA  ASP A1207      43.558  88.437  43.064  1.00  0.00           C  
ATOM   1556  C   ASP A1207      42.427  87.829  42.265  1.00  0.00           C  
ATOM   1557  O   ASP A1207      42.670  87.267  41.185  1.00  0.00           O  
ATOM   1558  CB  ASP A1207      44.149  87.430  44.036  1.00  0.00           C  
ATOM   1559  CG  ASP A1207      45.436  87.927  44.655  1.00  0.00           C  
ATOM   1560  OD1 ASP A1207      45.899  87.341  45.657  1.00  0.00           O  
ATOM   1561  OD2 ASP A1207      45.982  88.915  44.132  1.00  0.00           O  
ATOM   1562  N   ASP A1208      41.197  87.947  42.749  1.00  0.00           N  
ATOM   1563  CA  ASP A1208      40.099  87.389  41.979  1.00  0.00           C  
ATOM   1564  C   ASP A1208      40.035  88.082  40.614  1.00  0.00           C  
ATOM   1565  O   ASP A1208      39.905  87.443  39.565  1.00  0.00           O  
ATOM   1566  CB  ASP A1208      38.780  87.574  42.723  1.00  0.00           C  
ATOM   1567  CG  ASP A1208      38.433  86.394  43.614  1.00  0.00           C  
ATOM   1568  OD1 ASP A1208      37.438  86.499  44.358  1.00  0.00           O  
ATOM   1569  OD2 ASP A1208      39.136  85.361  43.575  1.00  0.00           O  
ATOM   1570  N   HIS A1209      40.166  89.398  40.624  1.00  0.00           N  
ATOM   1571  CA  HIS A1209      40.087  90.145  39.390  1.00  0.00           C  
ATOM   1572  C   HIS A1209      41.328  89.949  38.547  1.00  0.00           C  
ATOM   1573  O   HIS A1209      41.239  89.626  37.362  1.00  0.00           O  
ATOM   1574  CB  HIS A1209      39.862  91.620  39.706  1.00  0.00           C  
ATOM   1575  CG  HIS A1209      40.267  92.550  38.608  1.00  0.00           C  
ATOM   1576  ND1 HIS A1209      41.569  92.954  38.427  1.00  0.00           N  
ATOM   1577  CD2 HIS A1209      39.536  93.210  37.680  1.00  0.00           C  
ATOM   1578  CE1 HIS A1209      41.624  93.825  37.434  1.00  0.00           C  
ATOM   1579  NE2 HIS A1209      40.403  93.999  36.964  1.00  0.00           N  
ATOM   1580  N   LEU A1210      42.489  90.128  39.157  1.00  0.00           N  
ATOM   1581  CA  LEU A1210      43.730  89.978  38.428  1.00  0.00           C  
ATOM   1582  C   LEU A1210      43.891  88.572  37.827  1.00  0.00           C  
ATOM   1583  O   LEU A1210      44.504  88.419  36.771  1.00  0.00           O  
ATOM   1584  CB  LEU A1210      44.902  90.326  39.345  1.00  0.00           C  
ATOM   1585  CG  LEU A1210      45.583  91.691  39.175  1.00  0.00           C  
ATOM   1586  CD1 LEU A1210      44.669  92.686  38.493  1.00  0.00           C  
ATOM   1587  CD2 LEU A1210      45.974  92.218  40.543  1.00  0.00           C  
ATOM   1588  N   MET A1211      43.338  87.555  38.493  1.00  0.00           N  
ATOM   1589  CA  MET A1211      43.422  86.169  38.008  1.00  0.00           C  
ATOM   1590  C   MET A1211      42.261  85.832  37.080  1.00  0.00           C  
ATOM   1591  O   MET A1211      42.171  84.727  36.529  1.00  0.00           O  
ATOM   1592  CB  MET A1211      43.432  85.203  39.185  1.00  0.00           C  
ATOM   1593  CG  MET A1211      44.828  84.844  39.625  1.00  0.00           C  
ATOM   1594  SD  MET A1211      44.850  84.240  41.275  1.00  0.00           S  
ATOM   1595  CE  MET A1211      46.579  84.121  41.558  1.00  0.00           C  
ATOM   1596  N   GLY A1291      41.355  86.788  36.930  1.00  0.00           N  
ATOM   1597  CA  GLY A1291      40.221  86.607  36.047  1.00  0.00           C  
ATOM   1598  C   GLY A1291      39.117  85.704  36.528  1.00  0.00           C  
ATOM   1599  O   GLY A1291      38.465  85.084  35.705  1.00  0.00           O  
ATOM   1600  N   VAL A1292      38.885  85.604  37.833  1.00  0.00           N  
ATOM   1601  CA  VAL A1292      37.794  84.745  38.273  1.00  0.00           C  
ATOM   1602  C   VAL A1292      36.457  85.442  38.012  1.00  0.00           C  
ATOM   1603  O   VAL A1292      36.260  86.606  38.345  1.00  0.00           O  
ATOM   1604  CB  VAL A1292      37.933  84.286  39.783  1.00  0.00           C  
ATOM   1605  CG1 VAL A1292      39.380  84.335  40.226  1.00  0.00           C  
ATOM   1606  CG2 VAL A1292      37.059  85.104  40.670  1.00  0.00           C  
ATOM   1607  N   THR A1293      35.550  84.721  37.374  1.00  0.00           N  
ATOM   1608  CA  THR A1293      34.250  85.247  37.015  1.00  0.00           C  
ATOM   1609  C   THR A1293      33.160  84.792  37.958  1.00  0.00           C  
ATOM   1610  O   THR A1293      32.151  85.479  38.131  1.00  0.00           O  
ATOM   1611  CB  THR A1293      33.873  84.770  35.660  1.00  0.00           C  
ATOM   1612  OG1 THR A1293      33.540  83.375  35.754  1.00  0.00           O  
ATOM   1613  CG2 THR A1293      35.046  84.974  34.698  1.00  0.00           C  
ATOM   1614  N   ASP A1294      33.337  83.613  38.540  1.00  0.00           N  
ATOM   1615  CA  ASP A1294      32.345  83.091  39.473  1.00  0.00           C  
ATOM   1616  C   ASP A1294      32.974  82.823  40.810  1.00  0.00           C  
ATOM   1617  O   ASP A1294      33.878  82.004  40.916  1.00  0.00           O  
ATOM   1618  CB  ASP A1294      31.720  81.790  38.961  1.00  0.00           C  
ATOM   1619  CG  ASP A1294      31.006  81.975  37.647  1.00  0.00           C  
ATOM   1620  OD1 ASP A1294      29.787  82.242  37.654  1.00  0.00           O  
ATOM   1621  OD2 ASP A1294      31.673  81.863  36.603  1.00  0.00           O  
ATOM   1622  N   VAL A1295      32.503  83.518  41.835  1.00  0.00           N  
ATOM   1623  CA  VAL A1295      33.043  83.297  43.159  1.00  0.00           C  
ATOM   1624  C   VAL A1295      32.112  82.370  43.939  1.00  0.00           C  
ATOM   1625  O   VAL A1295      31.028  82.771  44.369  1.00  0.00           O  
ATOM   1626  CB  VAL A1295      33.231  84.644  43.933  1.00  0.00           C  
ATOM   1627  CG1 VAL A1295      33.367  84.392  45.397  1.00  0.00           C  
ATOM   1628  CG2 VAL A1295      34.481  85.361  43.460  1.00  0.00           C  
ATOM   1629  N   ILE A1296      32.520  81.115  44.089  1.00  0.00           N  
ATOM   1630  CA  ILE A1296      31.734  80.136  44.831  1.00  0.00           C  
ATOM   1631  C   ILE A1296      32.379  79.914  46.197  1.00  0.00           C  
ATOM   1632  O   ILE A1296      33.429  79.302  46.298  1.00  0.00           O  
ATOM   1633  CB  ILE A1296      31.685  78.800  44.087  1.00  0.00           C  
ATOM   1634  CG1 ILE A1296      31.051  79.016  42.718  1.00  0.00           C  
ATOM   1635  CG2 ILE A1296      30.870  77.772  44.888  1.00  0.00           C  
ATOM   1636  CD1 ILE A1296      31.477  78.022  41.714  1.00  0.00           C  
ATOM   1637  N   ARG A1297      31.752  80.416  47.253  1.00  0.00           N  
ATOM   1638  CA  ARG A1297      32.346  80.266  48.572  1.00  0.00           C  
ATOM   1639  C   ARG A1297      31.321  79.874  49.647  1.00  0.00           C  
ATOM   1640  O   ARG A1297      30.108  79.821  49.390  1.00  0.00           O  
ATOM   1641  CB  ARG A1297      33.058  81.567  48.958  1.00  0.00           C  
ATOM   1642  CG  ARG A1297      32.164  82.552  49.683  1.00  0.00           C  
ATOM   1643  CD  ARG A1297      32.040  83.861  48.952  1.00  0.00           C  
ATOM   1644  NE  ARG A1297      33.272  84.632  48.992  1.00  0.00           N  
ATOM   1645  CZ  ARG A1297      33.330  85.944  49.181  1.00  0.00           C  
ATOM   1646  NH1 ARG A1297      32.216  86.657  49.355  1.00  0.00           N  
ATOM   1647  NH2 ARG A1297      34.511  86.547  49.167  1.00  0.00           N  
ATOM   1648  N   ALA A1298      31.816  79.599  50.851  1.00  0.00           N  
ATOM   1649  CA  ALA A1298      30.953  79.201  51.957  1.00  0.00           C  
ATOM   1650  C   ALA A1298      30.031  80.331  52.364  1.00  0.00           C  
ATOM   1651  O   ALA A1298      30.423  81.497  52.345  1.00  0.00           O  
ATOM   1652  CB  ALA A1298      31.790  78.779  53.144  1.00  0.00           C  
ATOM   1653  N   GLU A1299      28.803  79.987  52.730  1.00  0.00           N  
ATOM   1654  CA  GLU A1299      27.838  80.981  53.142  1.00  0.00           C  
ATOM   1655  C   GLU A1299      28.473  81.928  54.161  1.00  0.00           C  
ATOM   1656  O   GLU A1299      28.123  83.106  54.261  1.00  0.00           O  
ATOM   1657  CB  GLU A1299      26.637  80.286  53.747  1.00  0.00           C  
ATOM   1658  CG  GLU A1299      25.385  81.128  53.796  1.00  0.00           C  
ATOM   1659  CD  GLU A1299      24.353  80.536  54.731  1.00  0.00           C  
ATOM   1660  OE1 GLU A1299      23.509  81.294  55.261  1.00  0.00           O  
ATOM   1661  OE2 GLU A1299      24.398  79.303  54.937  1.00  0.00           O  
ATOM   1662  N   GLU A1300      29.426  81.395  54.905  1.00  0.00           N  
ATOM   1663  CA  GLU A1300      30.159  82.122  55.916  1.00  0.00           C  
ATOM   1664  C   GLU A1300      30.465  83.560  55.501  1.00  0.00           C  
ATOM   1665  O   GLU A1300      30.244  84.498  56.269  1.00  0.00           O  
ATOM   1666  CB  GLU A1300      31.450  81.365  56.156  1.00  0.00           C  
ATOM   1667  CG  GLU A1300      32.286  81.833  57.311  1.00  0.00           C  
ATOM   1668  CD  GLU A1300      33.385  80.833  57.665  1.00  0.00           C  
ATOM   1669  OE1 GLU A1300      34.280  81.171  58.472  1.00  0.00           O  
ATOM   1670  OE2 GLU A1300      33.352  79.703  57.136  1.00  0.00           O  
ATOM   1671  N   TRP A1301      30.960  83.736  54.279  1.00  0.00           N  
ATOM   1672  CA  TRP A1301      31.337  85.065  53.782  1.00  0.00           C  
ATOM   1673  C   TRP A1301      30.226  85.835  53.060  1.00  0.00           C  
ATOM   1674  O   TRP A1301      30.517  86.802  52.362  1.00  0.00           O  
ATOM   1675  CB  TRP A1301      32.557  84.949  52.861  1.00  0.00           C  
ATOM   1676  CG  TRP A1301      33.391  83.752  53.177  1.00  0.00           C  
ATOM   1677  CD1 TRP A1301      33.303  82.521  52.592  1.00  0.00           C  
ATOM   1678  CD2 TRP A1301      34.372  83.631  54.221  1.00  0.00           C  
ATOM   1679  NE1 TRP A1301      34.158  81.638  53.207  1.00  0.00           N  
ATOM   1680  CE2 TRP A1301      34.827  82.288  54.212  1.00  0.00           C  
ATOM   1681  CE3 TRP A1301      34.907  84.521  55.167  1.00  0.00           C  
ATOM   1682  CZ2 TRP A1301      35.798  81.809  55.115  1.00  0.00           C  
ATOM   1683  CZ3 TRP A1301      35.875  84.043  56.073  1.00  0.00           C  
ATOM   1684  CH2 TRP A1301      36.306  82.695  56.034  1.00  0.00           C  
ATOM   1685  N   LEU A1302      28.967  85.424  53.220  1.00  0.00           N  
ATOM   1686  CA  LEU A1302      27.866  86.129  52.558  1.00  0.00           C  
ATOM   1687  C   LEU A1302      27.860  87.600  52.956  1.00  0.00           C  
ATOM   1688  O   LEU A1302      28.009  88.477  52.111  1.00  0.00           O  
ATOM   1689  CB  LEU A1302      26.515  85.512  52.935  1.00  0.00           C  
ATOM   1690  CG  LEU A1302      25.222  85.942  52.216  1.00  0.00           C  
ATOM   1691  CD1 LEU A1302      25.519  86.950  51.105  1.00  0.00           C  
ATOM   1692  CD2 LEU A1302      24.520  84.704  51.632  1.00  0.00           C  
ATOM   1693  N   VAL A1303      27.703  87.851  54.253  1.00  0.00           N  
ATOM   1694  CA  VAL A1303      27.669  89.201  54.806  1.00  0.00           C  
ATOM   1695  C   VAL A1303      28.914  90.016  54.489  1.00  0.00           C  
ATOM   1696  O   VAL A1303      28.868  91.248  54.505  1.00  0.00           O  
ATOM   1697  CB  VAL A1303      27.529  89.178  56.330  1.00  0.00           C  
ATOM   1698  CG1 VAL A1303      26.069  89.411  56.741  1.00  0.00           C  
ATOM   1699  CG2 VAL A1303      28.052  87.853  56.864  1.00  0.00           C  
ATOM   1700  N   SER A1304      30.032  89.351  54.216  1.00  0.00           N  
ATOM   1701  CA  SER A1304      31.243  90.087  53.933  1.00  0.00           C  
ATOM   1702  C   SER A1304      31.277  90.535  52.476  1.00  0.00           C  
ATOM   1703  O   SER A1304      32.080  91.396  52.091  1.00  0.00           O  
ATOM   1704  CB  SER A1304      32.447  89.232  54.270  1.00  0.00           C  
ATOM   1705  OG  SER A1304      32.835  88.473  53.141  1.00  0.00           O  
ATOM   1706  N   THR A1306      30.368  89.981  51.680  1.00  0.00           N  
ATOM   1707  CA  THR A1306      30.298  90.301  50.260  1.00  0.00           C  
ATOM   1708  C   THR A1306      30.039  91.773  49.967  1.00  0.00           C  
ATOM   1709  O   THR A1306      30.620  92.318  49.037  1.00  0.00           O  
ATOM   1710  CB  THR A1306      29.250  89.433  49.548  1.00  0.00           C  
ATOM   1711  OG1 THR A1306      29.672  88.062  49.606  1.00  0.00           O  
ATOM   1712  CG2 THR A1306      29.126  89.845  48.075  1.00  0.00           C  
ATOM   1713  N   PRO A1310      29.163  92.436  50.729  1.00  0.00           N  
ATOM   1714  CA  PRO A1310      28.947  93.858  50.418  1.00  0.00           C  
ATOM   1715  C   PRO A1310      30.250  94.684  50.464  1.00  0.00           C  
ATOM   1716  O   PRO A1310      30.366  95.720  49.814  1.00  0.00           O  
ATOM   1717  CB  PRO A1310      27.917  94.304  51.454  1.00  0.00           C  
ATOM   1718  CG  PRO A1310      28.020  93.273  52.557  1.00  0.00           C  
ATOM   1719  CD  PRO A1310      28.328  91.986  51.848  1.00  0.00           C  
ATOM   1720  N   ILE A1312      31.228  94.226  51.236  1.00  0.00           N  
ATOM   1721  CA  ILE A1312      32.526  94.895  51.312  1.00  0.00           C  
ATOM   1722  C   ILE A1312      33.246  94.713  49.984  1.00  0.00           C  
ATOM   1723  O   ILE A1312      33.914  95.608  49.465  1.00  0.00           O  
ATOM   1724  CB  ILE A1312      33.415  94.232  52.365  1.00  0.00           C  
ATOM   1725  CG1 ILE A1312      32.659  94.149  53.687  1.00  0.00           C  
ATOM   1726  CG2 ILE A1312      34.738  94.951  52.455  1.00  0.00           C  
ATOM   1727  CD1 ILE A1312      33.523  93.833  54.883  1.00  0.00           C  
ATOM   1728  N   HIS A1314      33.114  93.511  49.449  1.00  0.00           N  
ATOM   1729  CA  HIS A1314      33.753  93.151  48.208  1.00  0.00           C  
ATOM   1730  C   HIS A1314      33.159  93.857  47.017  1.00  0.00           C  
ATOM   1731  O   HIS A1314      33.912  94.354  46.171  1.00  0.00           O  
ATOM   1732  CB  HIS A1314      33.691  91.656  48.084  1.00  0.00           C  
ATOM   1733  CG  HIS A1314      34.215  90.969  49.302  1.00  0.00           C  
ATOM   1734  ND1 HIS A1314      35.491  91.185  49.776  1.00  0.00           N  
ATOM   1735  CD2 HIS A1314      33.615  90.148  50.194  1.00  0.00           C  
ATOM   1736  CE1 HIS A1314      35.655  90.526  50.909  1.00  0.00           C  
ATOM   1737  NE2 HIS A1314      34.530  89.890  51.186  1.00  0.00           N  
ATOM   1738  N   VAL A1316      31.826  93.906  46.937  1.00  0.00           N  
ATOM   1739  CA  VAL A1316      31.191  94.603  45.827  1.00  0.00           C  
ATOM   1740  C   VAL A1316      31.599  96.066  45.864  1.00  0.00           C  
ATOM   1741  O   VAL A1316      31.722  96.718  44.825  1.00  0.00           O  
ATOM   1742  CB  VAL A1316      29.654  94.536  45.876  1.00  0.00           C  
ATOM   1743  CG1 VAL A1316      29.217  93.135  45.578  1.00  0.00           C  
ATOM   1744  CG2 VAL A1316      29.136  94.963  47.208  1.00  0.00           C  
ATOM   1745  N   LEU A1317      31.822  96.556  47.077  1.00  0.00           N  
ATOM   1746  CA  LEU A1317      32.242  97.926  47.303  1.00  0.00           C  
ATOM   1747  C   LEU A1317      33.651  98.098  46.802  1.00  0.00           C  
ATOM   1748  O   LEU A1317      33.955  99.054  46.106  1.00  0.00           O  
ATOM   1749  CB  LEU A1317      32.198  98.247  48.791  1.00  0.00           C  
ATOM   1750  CG  LEU A1317      31.283  99.392  49.181  1.00  0.00           C  
ATOM   1751  CD1 LEU A1317      30.059  99.432  48.256  1.00  0.00           C  
ATOM   1752  CD2 LEU A1317      30.905  99.223  50.636  1.00  0.00           C  
ATOM   1753  N   LEU A1318      34.519  97.160  47.160  1.00  0.00           N  
ATOM   1754  CA  LEU A1318      35.906  97.209  46.717  1.00  0.00           C  
ATOM   1755  C   LEU A1318      35.975  97.129  45.197  1.00  0.00           C  
ATOM   1756  O   LEU A1318      36.735  97.859  44.553  1.00  0.00           O  
ATOM   1757  CB  LEU A1318      36.692  96.059  47.339  1.00  0.00           C  
ATOM   1758  CG  LEU A1318      37.203  96.343  48.756  1.00  0.00           C  
ATOM   1759  CD1 LEU A1318      37.478  95.039  49.486  1.00  0.00           C  
ATOM   1760  CD2 LEU A1318      38.476  97.197  48.669  1.00  0.00           C  
ATOM   1761  N   TYR A1319      35.177  96.242  44.611  1.00  0.00           N  
ATOM   1762  CA  TYR A1319      35.173  96.124  43.161  1.00  0.00           C  
ATOM   1763  C   TYR A1319      34.734  97.441  42.581  1.00  0.00           C  
ATOM   1764  O   TYR A1319      35.138  97.816  41.478  1.00  0.00           O  
ATOM   1765  CB  TYR A1319      34.227  95.023  42.698  1.00  0.00           C  
ATOM   1766  CG  TYR A1319      34.884  93.670  42.621  1.00  0.00           C  
ATOM   1767  CD1 TYR A1319      34.412  92.613  43.381  1.00  0.00           C  
ATOM   1768  CD2 TYR A1319      35.975  93.441  41.789  1.00  0.00           C  
ATOM   1769  CE1 TYR A1319      34.998  91.365  43.319  1.00  0.00           C  
ATOM   1770  CE2 TYR A1319      36.575  92.179  41.721  1.00  0.00           C  
ATOM   1771  CZ  TYR A1319      36.070  91.143  42.493  1.00  0.00           C  
ATOM   1772  OH  TYR A1319      36.593  89.868  42.423  1.00  0.00           O  
ATOM   1773  N   ARG A1321      33.902  98.147  43.337  1.00  0.00           N  
ATOM   1774  CA  ARG A1321      33.429  99.443  42.898  1.00  0.00           C  
ATOM   1775  C   ARG A1321      34.562 100.464  42.941  1.00  0.00           C  
ATOM   1776  O   ARG A1321      34.847 101.115  41.945  1.00  0.00           O  
ATOM   1777  CB  ARG A1321      32.263  99.904  43.764  1.00  0.00           C  
ATOM   1778  CG  ARG A1321      31.164 100.578  42.970  1.00  0.00           C  
ATOM   1779  CD  ARG A1321      30.640 101.798  43.702  1.00  0.00           C  
ATOM   1780  NE  ARG A1321      29.646 101.416  44.700  1.00  0.00           N  
ATOM   1781  CZ  ARG A1321      28.955 102.275  45.441  1.00  0.00           C  
ATOM   1782  NH1 ARG A1321      29.142 103.590  45.303  1.00  0.00           N  
ATOM   1783  NH2 ARG A1321      28.078 101.816  46.327  1.00  0.00           N  
ATOM   1784  N   ALA A1322      35.216 100.581  44.091  1.00  0.00           N  
ATOM   1785  CA  ALA A1322      36.325 101.522  44.276  1.00  0.00           C  
ATOM   1786  C   ALA A1322      37.393 101.388  43.182  1.00  0.00           C  
ATOM   1787  O   ALA A1322      37.821 102.375  42.592  1.00  0.00           O  
ATOM   1788  CB  ALA A1322      36.956 101.300  45.647  1.00  0.00           C  
ATOM   1789  N   PHE A1323      37.825 100.157  42.927  1.00  0.00           N  
ATOM   1790  CA  PHE A1323      38.839  99.881  41.913  1.00  0.00           C  
ATOM   1791  C   PHE A1323      38.296 100.149  40.526  1.00  0.00           C  
ATOM   1792  O   PHE A1323      39.058 100.175  39.547  1.00  0.00           O  
ATOM   1793  CB  PHE A1323      39.283  98.419  41.970  1.00  0.00           C  
ATOM   1794  CG  PHE A1323      40.261  98.129  43.049  1.00  0.00           C  
ATOM   1795  CD1 PHE A1323      41.403  98.911  43.191  1.00  0.00           C  
ATOM   1796  CD2 PHE A1323      40.020  97.098  43.958  1.00  0.00           C  
ATOM   1797  CE1 PHE A1323      42.290  98.680  44.221  1.00  0.00           C  
ATOM   1798  CE2 PHE A1323      40.902  96.851  45.002  1.00  0.00           C  
ATOM   1799  CZ  PHE A1323      42.044  97.644  45.141  1.00  0.00           C  
ATOM   1800  N   GLY A1324      36.976 100.317  40.452  1.00  0.00           N  
ATOM   1801  CA  GLY A1324      36.316 100.580  39.190  1.00  0.00           C  
ATOM   1802  C   GLY A1324      36.397  99.415  38.234  1.00  0.00           C  
ATOM   1803  O   GLY A1324      36.828  99.575  37.094  1.00  0.00           O  
ATOM   1804  N   TRP A1342      36.012  98.227  38.685  1.00  0.00           N  
ATOM   1805  CA  TRP A1342      36.046  97.092  37.778  1.00  0.00           C  
ATOM   1806  C   TRP A1342      35.021  96.021  38.123  1.00  0.00           C  
ATOM   1807  O   TRP A1342      34.711  95.800  39.284  1.00  0.00           O  
ATOM   1808  CB  TRP A1342      37.480  96.535  37.636  1.00  0.00           C  
ATOM   1809  CG  TRP A1342      38.261  96.226  38.863  1.00  0.00           C  
ATOM   1810  CD1 TRP A1342      37.803  95.619  39.991  1.00  0.00           C  
ATOM   1811  CD2 TRP A1342      39.691  96.306  39.005  1.00  0.00           C  
ATOM   1812  NE1 TRP A1342      38.859  95.298  40.827  1.00  0.00           N  
ATOM   1813  CE2 TRP A1342      40.027  95.707  40.243  1.00  0.00           C  
ATOM   1814  CE3 TRP A1342      40.712  96.814  38.208  1.00  0.00           C  
ATOM   1815  CZ2 TRP A1342      41.343  95.604  40.699  1.00  0.00           C  
ATOM   1816  CZ3 TRP A1342      42.022  96.710  38.661  1.00  0.00           C  
ATOM   1817  CH2 TRP A1342      42.324  96.107  39.897  1.00  0.00           C  
ATOM   1818  N   GLU A1344      34.481  95.394  37.083  1.00  0.00           N  
ATOM   1819  CA  GLU A1344      33.426  94.372  37.149  1.00  0.00           C  
ATOM   1820  C   GLU A1344      33.490  93.326  38.282  1.00  0.00           C  
ATOM   1821  O   GLU A1344      34.512  92.657  38.538  1.00  0.00           O  
ATOM   1822  CB  GLU A1344      33.322  93.652  35.798  1.00  0.00           C  
ATOM   1823  CG  GLU A1344      32.018  93.896  35.050  1.00  0.00           C  
ATOM   1824  CD  GLU A1344      31.403  92.610  34.490  1.00  0.00           C  
ATOM   1825  OE1 GLU A1344      32.158  91.702  34.051  1.00  0.00           O  
ATOM   1826  OE2 GLU A1344      30.152  92.513  34.493  1.00  0.00           O  
ATOM   1827  N   ALA A1345      32.353  93.175  38.945  1.00  0.00           N  
ATOM   1828  CA  ALA A1345      32.211  92.224  40.020  1.00  0.00           C  
ATOM   1829  C   ALA A1345      31.921  90.869  39.415  1.00  0.00           C  
ATOM   1830  O   ALA A1345      31.308  90.778  38.356  1.00  0.00           O  
ATOM   1831  CB  ALA A1345      31.072  92.640  40.908  1.00  0.00           C  
ATOM   1832  N   PRO A1347      32.351  89.791  40.073  1.00  0.00           N  
ATOM   1833  CA  PRO A1347      32.096  88.454  39.533  1.00  0.00           C  
ATOM   1834  C   PRO A1347      30.778  87.968  40.084  1.00  0.00           C  
ATOM   1835  O   PRO A1347      30.195  88.622  40.940  1.00  0.00           O  
ATOM   1836  CB  PRO A1347      33.243  87.634  40.099  1.00  0.00           C  
ATOM   1837  CG  PRO A1347      33.430  88.227  41.454  1.00  0.00           C  
ATOM   1838  CD  PRO A1347      33.093  89.715  41.338  1.00  0.00           C  
ATOM   1839  N   ARG A1348      30.310  86.822  39.602  1.00  0.00           N  
ATOM   1840  CA  ARG A1348      29.078  86.265  40.131  1.00  0.00           C  
ATOM   1841  C   ARG A1348      29.402  85.653  41.477  1.00  0.00           C  
ATOM   1842  O   ARG A1348      30.519  85.176  41.699  1.00  0.00           O  
ATOM   1843  CB  ARG A1348      28.525  85.176  39.217  1.00  0.00           C  
ATOM   1844  CG  ARG A1348      28.369  85.572  37.758  1.00  0.00           C  
ATOM   1845  CD  ARG A1348      27.935  84.368  36.925  1.00  0.00           C  
ATOM   1846  NE  ARG A1348      28.271  84.521  35.512  1.00  0.00           N  
ATOM   1847  CZ  ARG A1348      29.479  84.286  35.006  1.00  0.00           C  
ATOM   1848  NH1 ARG A1348      30.459  83.889  35.807  1.00  0.00           N  
ATOM   1849  NH2 ARG A1348      29.710  84.443  33.705  1.00  0.00           N  
ATOM   1850  N   PHE A1349      28.430  85.663  42.378  1.00  0.00           N  
ATOM   1851  CA  PHE A1349      28.638  85.117  43.714  1.00  0.00           C  
ATOM   1852  C   PHE A1349      27.659  84.021  44.045  1.00  0.00           C  
ATOM   1853  O   PHE A1349      26.446  84.188  43.878  1.00  0.00           O  
ATOM   1854  CB  PHE A1349      28.505  86.190  44.788  1.00  0.00           C  
ATOM   1855  CG  PHE A1349      29.655  87.147  44.835  1.00  0.00           C  
ATOM   1856  CD1 PHE A1349      30.942  86.698  45.094  1.00  0.00           C  
ATOM   1857  CD2 PHE A1349      29.451  88.510  44.640  1.00  0.00           C  
ATOM   1858  CE1 PHE A1349      32.002  87.595  45.160  1.00  0.00           C  
ATOM   1859  CE2 PHE A1349      30.514  89.414  44.707  1.00  0.00           C  
ATOM   1860  CZ  PHE A1349      31.779  88.959  44.965  1.00  0.00           C  
ATOM   1861  N   TYR A1350      28.203  82.899  44.513  1.00  0.00           N  
ATOM   1862  CA  TYR A1350      27.419  81.743  44.927  1.00  0.00           C  
ATOM   1863  C   TYR A1350      27.912  81.345  46.291  1.00  0.00           C  
ATOM   1864  O   TYR A1350      29.105  81.146  46.467  1.00  0.00           O  
ATOM   1865  CB  TYR A1350      27.639  80.571  43.993  1.00  0.00           C  
ATOM   1866  CG  TYR A1350      27.305  80.830  42.550  1.00  0.00           C  
ATOM   1867  CD1 TYR A1350      28.219  81.465  41.713  1.00  0.00           C  
ATOM   1868  CD2 TYR A1350      26.109  80.368  42.004  1.00  0.00           C  
ATOM   1869  CE1 TYR A1350      27.964  81.632  40.376  1.00  0.00           C  
ATOM   1870  CE2 TYR A1350      25.843  80.527  40.664  1.00  0.00           C  
ATOM   1871  CZ  TYR A1350      26.776  81.160  39.853  1.00  0.00           C  
ATOM   1872  OH  TYR A1350      26.516  81.320  38.514  1.00  0.00           O  
ATOM   1873  N   HIS A1351      27.012  81.240  47.259  1.00  0.00           N  
ATOM   1874  CA  HIS A1351      27.423  80.875  48.607  1.00  0.00           C  
ATOM   1875  C   HIS A1351      26.907  79.524  48.995  1.00  0.00           C  
ATOM   1876  O   HIS A1351      25.713  79.332  49.149  1.00  0.00           O  
ATOM   1877  CB  HIS A1351      26.931  81.899  49.630  1.00  0.00           C  
ATOM   1878  CG  HIS A1351      27.600  83.220  49.495  1.00  0.00           C  
ATOM   1879  ND1 HIS A1351      28.923  83.415  49.821  1.00  0.00           N  
ATOM   1880  CD2 HIS A1351      27.170  84.380  48.958  1.00  0.00           C  
ATOM   1881  CE1 HIS A1351      29.279  84.639  49.485  1.00  0.00           C  
ATOM   1882  NE2 HIS A1351      28.233  85.244  48.958  1.00  0.00           N  
ATOM   1883  N   MET A1352      27.819  78.584  49.170  1.00  0.00           N  
ATOM   1884  CA  MET A1352      27.464  77.227  49.557  1.00  0.00           C  
ATOM   1885  C   MET A1352      27.080  77.192  51.050  1.00  0.00           C  
ATOM   1886  O   MET A1352      27.658  77.915  51.864  1.00  0.00           O  
ATOM   1887  CB  MET A1352      28.676  76.299  49.330  1.00  0.00           C  
ATOM   1888  CG  MET A1352      28.907  75.814  47.899  1.00  0.00           C  
ATOM   1889  SD  MET A1352      27.340  75.556  47.067  1.00  0.00           S  
ATOM   1890  CE  MET A1352      27.145  73.819  47.179  1.00  0.00           C  
ATOM   1891  N   PRO A1356      26.091  76.370  51.431  1.00  0.00           N  
ATOM   1892  CA  PRO A1356      25.730  76.323  52.850  1.00  0.00           C  
ATOM   1893  C   PRO A1356      26.846  75.662  53.619  1.00  0.00           C  
ATOM   1894  O   PRO A1356      27.552  74.815  53.093  1.00  0.00           O  
ATOM   1895  CB  PRO A1356      24.442  75.505  52.891  1.00  0.00           C  
ATOM   1896  CG  PRO A1356      24.397  74.764  51.617  1.00  0.00           C  
ATOM   1897  CD  PRO A1356      25.244  75.496  50.603  1.00  0.00           C  
ATOM   1898  N   LEU A1360      27.008  76.051  54.870  1.00  0.00           N  
ATOM   1899  CA  LEU A1360      28.064  75.488  55.680  1.00  0.00           C  
ATOM   1900  C   LEU A1360      27.753  74.046  56.101  1.00  0.00           C  
ATOM   1901  O   LEU A1360      26.606  73.698  56.407  1.00  0.00           O  
ATOM   1902  CB  LEU A1360      28.284  76.364  56.922  1.00  0.00           C  
ATOM   1903  CG  LEU A1360      29.449  77.367  56.989  1.00  0.00           C  
ATOM   1904  CD1 LEU A1360      30.267  77.363  55.713  1.00  0.00           C  
ATOM   1905  CD2 LEU A1360      28.886  78.758  57.243  1.00  0.00           C  
ATOM   1906  N   LEU A1361      28.777  73.203  56.076  1.00  0.00           N  
ATOM   1907  CA  LEU A1361      28.610  71.842  56.526  1.00  0.00           C  
ATOM   1908  C   LEU A1361      28.404  71.921  58.057  1.00  0.00           C  
ATOM   1909  O   LEU A1361      29.021  72.744  58.735  1.00  0.00           O  
ATOM   1910  CB  LEU A1361      29.875  71.048  56.213  1.00  0.00           C  
ATOM   1911  CG  LEU A1361      30.007  70.014  55.102  1.00  0.00           C  
ATOM   1912  CD1 LEU A1361      29.080  70.267  53.956  1.00  0.00           C  
ATOM   1913  CD2 LEU A1361      31.437  70.047  54.661  1.00  0.00           C  
ATOM   1914  N   ARG A1365      27.564  71.059  58.613  1.00  0.00           N  
ATOM   1915  CA  ARG A1365      27.310  71.156  60.031  1.00  0.00           C  
ATOM   1916  C   ARG A1365      27.707  69.939  60.841  1.00  0.00           C  
ATOM   1917  O   ARG A1365      27.870  68.842  60.310  1.00  0.00           O  
ATOM   1918  CB  ARG A1365      25.822  71.425  60.258  1.00  0.00           C  
ATOM   1919  CG  ARG A1365      25.231  72.425  59.293  1.00  0.00           C  
ATOM   1920  CD  ARG A1365      25.784  73.810  59.578  1.00  0.00           C  
ATOM   1921  NE  ARG A1365      24.700  74.687  59.964  1.00  0.00           N  
ATOM   1922  CZ  ARG A1365      24.036  75.407  59.089  1.00  0.00           C  
ATOM   1923  NH1 ARG A1365      24.376  75.334  57.818  1.00  0.00           N  
ATOM   1924  NH2 ARG A1365      23.008  76.139  59.466  1.00  0.00           N  
ATOM   1925  N   ASN A1366      27.864  70.167  62.146  1.00  0.00           N  
ATOM   1926  CA  ASN A1366      28.141  69.115  63.104  1.00  0.00           C  
ATOM   1927  C   ASN A1366      26.814  68.445  63.347  1.00  0.00           C  
ATOM   1928  O   ASN A1366      25.758  68.982  62.991  1.00  0.00           O  
ATOM   1929  CB  ASN A1366      28.617  69.675  64.427  1.00  0.00           C  
ATOM   1930  CG  ASN A1366      29.924  70.388  64.307  1.00  0.00           C  
ATOM   1931  OD1 ASN A1366      30.956  69.777  63.984  1.00  0.00           O  
ATOM   1932  ND2 ASN A1366      29.905  71.699  64.558  1.00  0.00           N  
ATOM   1933  N   PRO A1368      26.835  67.279  63.991  1.00  0.00           N  
ATOM   1934  CA  PRO A1368      25.548  66.618  64.217  1.00  0.00           C  
ATOM   1935  C   PRO A1368      24.557  67.543  64.890  1.00  0.00           C  
ATOM   1936  O   PRO A1368      23.360  67.448  64.654  1.00  0.00           O  
ATOM   1937  CB  PRO A1368      25.923  65.411  65.064  1.00  0.00           C  
ATOM   1938  CG  PRO A1368      27.389  65.148  64.668  1.00  0.00           C  
ATOM   1939  CD  PRO A1368      27.963  66.515  64.552  1.00  0.00           C  
ATOM   1940  N   ASP A1369      25.085  68.461  65.695  1.00  0.00           N  
ATOM   1941  CA  ASP A1369      24.282  69.424  66.440  1.00  0.00           C  
ATOM   1942  C   ASP A1369      23.961  70.650  65.601  1.00  0.00           C  
ATOM   1943  O   ASP A1369      23.942  71.767  66.108  1.00  0.00           O  
ATOM   1944  CB  ASP A1369      25.023  69.847  67.723  1.00  0.00           C  
ATOM   1945  CG  ASP A1369      26.192  70.769  67.446  1.00  0.00           C  
ATOM   1946  OD1 ASP A1369      26.688  70.767  66.301  1.00  0.00           O  
ATOM   1947  OD2 ASP A1369      26.619  71.493  68.368  1.00  0.00           O  
ATOM   1948  N   LYS A1370      23.728  70.425  64.310  1.00  0.00           N  
ATOM   1949  CA  LYS A1370      23.390  71.467  63.341  1.00  0.00           C  
ATOM   1950  C   LYS A1370      24.302  72.707  63.356  1.00  0.00           C  
ATOM   1951  O   LYS A1370      24.001  73.704  62.707  1.00  0.00           O  
ATOM   1952  CB  LYS A1370      21.927  71.894  63.523  1.00  0.00           C  
ATOM   1953  CG  LYS A1370      20.903  70.809  63.185  1.00  0.00           C  
ATOM   1954  CD  LYS A1370      20.938  70.444  61.709  1.00  0.00           C  
ATOM   1955  CE  LYS A1370      19.531  70.287  61.128  1.00  0.00           C  
ATOM   1956  NZ  LYS A1370      19.451  70.745  59.696  1.00  0.00           N  
ATOM   1957  N   THR A1373      25.409  72.667  64.085  1.00  0.00           N  
ATOM   1958  CA  THR A1373      26.291  73.824  64.092  1.00  0.00           C  
ATOM   1959  C   THR A1373      27.413  73.586  63.086  1.00  0.00           C  
ATOM   1960  O   THR A1373      27.869  72.459  62.928  1.00  0.00           O  
ATOM   1961  CB  THR A1373      26.867  74.104  65.504  1.00  0.00           C  
ATOM   1962  OG1 THR A1373      27.005  72.884  66.225  1.00  0.00           O  
ATOM   1963  CG2 THR A1373      25.942  75.016  66.285  1.00  0.00           C  
ATOM   1964  N   LYS A1412      27.857  74.636  62.401  1.00  0.00           N  
ATOM   1965  CA  LYS A1412      28.887  74.470  61.382  1.00  0.00           C  
ATOM   1966  C   LYS A1412      29.959  73.540  61.863  1.00  0.00           C  
ATOM   1967  O   LYS A1412      30.421  73.667  62.983  1.00  0.00           O  
ATOM   1968  CB  LYS A1412      29.488  75.821  60.952  1.00  0.00           C  
ATOM   1969  CG  LYS A1412      30.409  76.484  61.956  1.00  0.00           C  
ATOM   1970  CD  LYS A1412      30.982  77.783  61.419  1.00  0.00           C  
ATOM   1971  CE  LYS A1412      32.482  77.673  61.210  1.00  0.00           C  
ATOM   1972  NZ  LYS A1412      33.180  78.967  61.483  1.00  0.00           N  
ATOM   1973  N   ILE A1415      30.314  72.580  61.014  1.00  0.00           N  
ATOM   1974  CA  ILE A1415      31.331  71.580  61.317  1.00  0.00           C  
ATOM   1975  C   ILE A1415      32.450  72.129  62.181  1.00  0.00           C  
ATOM   1976  O   ILE A1415      33.074  73.137  61.864  1.00  0.00           O  
ATOM   1977  CB  ILE A1415      31.955  71.034  60.042  1.00  0.00           C  
ATOM   1978  CG1 ILE A1415      31.744  72.037  58.912  1.00  0.00           C  
ATOM   1979  CG2 ILE A1415      31.343  69.670  59.696  1.00  0.00           C  
ATOM   1980  CD1 ILE A1415      32.496  73.379  59.084  1.00  0.00           C  
ATOM   1981  N   SER A1416      32.703  71.447  63.281  1.00  0.00           N  
ATOM   1982  CA  SER A1416      33.727  71.850  64.213  1.00  0.00           C  
ATOM   1983  C   SER A1416      34.683  70.688  64.393  1.00  0.00           C  
ATOM   1984  O   SER A1416      34.277  69.520  64.346  1.00  0.00           O  
ATOM   1985  CB  SER A1416      33.067  72.243  65.548  1.00  0.00           C  
ATOM   1986  OG  SER A1416      34.033  72.582  66.534  1.00  0.00           O  
ATOM   1987  N   LYS A1441      35.956  71.004  64.577  1.00  0.00           N  
ATOM   1988  CA  LYS A1441      36.951  69.971  64.755  1.00  0.00           C  
ATOM   1989  C   LYS A1441      36.640  69.094  65.973  1.00  0.00           C  
ATOM   1990  O   LYS A1441      36.797  67.881  65.912  1.00  0.00           O  
ATOM   1991  CB  LYS A1441      38.338  70.618  64.855  1.00  0.00           C  
ATOM   1992  CG  LYS A1441      39.084  70.363  66.143  1.00  0.00           C  
ATOM   1993  CD  LYS A1441      39.710  68.969  66.147  1.00  0.00           C  
ATOM   1994  CE  LYS A1441      39.293  68.155  67.388  1.00  0.00           C  
ATOM   1995  NZ  LYS A1441      38.872  66.746  67.074  1.00  0.00           N  
ATOM   1996  N   ARG A1442      36.161  69.695  67.063  1.00  0.00           N  
ATOM   1997  CA  ARG A1442      35.871  68.912  68.270  1.00  0.00           C  
ATOM   1998  C   ARG A1442      34.459  68.309  68.359  1.00  0.00           C  
ATOM   1999  O   ARG A1442      34.130  67.668  69.358  1.00  0.00           O  
ATOM   2000  CB  ARG A1442      36.154  69.739  69.528  1.00  0.00           C  
ATOM   2001  CG  ARG A1442      37.464  69.351  70.254  1.00  0.00           C  
ATOM   2002  CD  ARG A1442      37.524  67.862  70.658  1.00  0.00           C  
ATOM   2003  NE  ARG A1442      38.493  67.617  71.733  1.00  0.00           N  
ATOM   2004  CZ  ARG A1442      39.386  66.625  71.745  1.00  0.00           C  
ATOM   2005  NH1 ARG A1442      39.445  65.766  70.734  1.00  0.00           N  
ATOM   2006  NH2 ARG A1442      40.229  66.493  72.768  1.00  0.00           N  
ATOM   2007  N   LYS A1450      33.639  68.495  67.325  1.00  0.00           N  
ATOM   2008  CA  LYS A1450      32.276  67.945  67.308  1.00  0.00           C  
ATOM   2009  C   LYS A1450      32.120  66.864  66.231  1.00  0.00           C  
ATOM   2010  O   LYS A1450      31.090  66.167  66.155  1.00  0.00           O  
ATOM   2011  CB  LYS A1450      31.261  69.058  67.056  1.00  0.00           C  
ATOM   2012  CG  LYS A1450      31.049  69.956  68.250  1.00  0.00           C  
ATOM   2013  CD  LYS A1450      29.577  70.137  68.552  1.00  0.00           C  
ATOM   2014  CE  LYS A1450      29.381  71.101  69.706  1.00  0.00           C  
ATOM   2015  NZ  LYS A1450      29.024  72.467  69.210  1.00  0.00           N  
ATOM   2016  N   SER A1452      33.154  66.747  65.402  1.00  0.00           N  
ATOM   2017  CA  SER A1452      33.221  65.783  64.320  1.00  0.00           C  
ATOM   2018  C   SER A1452      34.597  65.870  63.669  1.00  0.00           C  
ATOM   2019  O   SER A1452      35.346  66.807  63.930  1.00  0.00           O  
ATOM   2020  CB  SER A1452      32.119  66.059  63.288  1.00  0.00           C  
ATOM   2021  OG  SER A1452      31.883  67.446  63.131  1.00  0.00           O  
ATOM   2022  N   HIS A1455      34.932  64.884  62.839  1.00  0.00           N  
ATOM   2023  CA  HIS A1455      36.222  64.855  62.151  1.00  0.00           C  
ATOM   2024  C   HIS A1455      36.208  65.772  60.947  1.00  0.00           C  
ATOM   2025  O   HIS A1455      35.482  65.526  60.002  1.00  0.00           O  
ATOM   2026  CB  HIS A1455      36.532  63.438  61.684  1.00  0.00           C  
ATOM   2027  CG  HIS A1455      36.323  62.408  62.743  1.00  0.00           C  
ATOM   2028  ND1 HIS A1455      37.191  62.252  63.804  1.00  0.00           N  
ATOM   2029  CD2 HIS A1455      35.325  61.513  62.929  1.00  0.00           C  
ATOM   2030  CE1 HIS A1455      36.734  61.303  64.599  1.00  0.00           C  
ATOM   2031  NE2 HIS A1455      35.604  60.838  64.090  1.00  0.00           N  
ATOM   2032  N   THR A1456      37.021  66.821  60.986  1.00  0.00           N  
ATOM   2033  CA  THR A1456      37.078  67.780  59.890  1.00  0.00           C  
ATOM   2034  C   THR A1456      38.364  67.606  59.056  1.00  0.00           C  
ATOM   2035  O   THR A1456      38.451  68.082  57.907  1.00  0.00           O  
ATOM   2036  CB  THR A1456      36.985  69.234  60.435  1.00  0.00           C  
ATOM   2037  OG1 THR A1456      38.246  69.630  60.982  1.00  0.00           O  
ATOM   2038  CG2 THR A1456      35.966  69.316  61.529  1.00  0.00           C  
ATOM   2039  N   SER A1457      39.349  66.908  59.628  1.00  0.00           N  
ATOM   2040  CA  SER A1457      40.624  66.678  58.954  1.00  0.00           C  
ATOM   2041  C   SER A1457      40.545  65.580  57.920  1.00  0.00           C  
ATOM   2042  O   SER A1457      40.206  64.439  58.247  1.00  0.00           O  
ATOM   2043  CB  SER A1457      41.702  66.296  59.943  1.00  0.00           C  
ATOM   2044  OG  SER A1457      42.945  66.228  59.265  1.00  0.00           O  
ATOM   2045  N   LEU A1458      40.893  65.919  56.678  1.00  0.00           N  
ATOM   2046  CA  LEU A1458      40.861  64.957  55.588  1.00  0.00           C  
ATOM   2047  C   LEU A1458      41.876  63.860  55.838  1.00  0.00           C  
ATOM   2048  O   LEU A1458      41.711  62.724  55.396  1.00  0.00           O  
ATOM   2049  CB  LEU A1458      41.136  65.665  54.260  1.00  0.00           C  
ATOM   2050  CG  LEU A1458      39.991  66.590  53.801  1.00  0.00           C  
ATOM   2051  CD1 LEU A1458      40.379  67.328  52.538  1.00  0.00           C  
ATOM   2052  CD2 LEU A1458      38.728  65.771  53.544  1.00  0.00           C  
ATOM   2053  N   ASP A1459      42.913  64.192  56.589  1.00  0.00           N  
ATOM   2054  CA  ASP A1459      43.947  63.234  56.891  1.00  0.00           C  
ATOM   2055  C   ASP A1459      43.432  62.152  57.821  1.00  0.00           C  
ATOM   2056  O   ASP A1459      43.993  61.051  57.882  1.00  0.00           O  
ATOM   2057  CB  ASP A1459      45.149  63.979  57.446  1.00  0.00           C  
ATOM   2058  CG  ASP A1459      45.933  64.697  56.339  1.00  0.00           C  
ATOM   2059  OD1 ASP A1459      46.934  65.376  56.651  1.00  0.00           O  
ATOM   2060  OD2 ASP A1459      45.543  64.572  55.144  1.00  0.00           O  
ATOM   2061  N   TRP A1460      42.343  62.451  58.528  1.00  0.00           N  
ATOM   2062  CA  TRP A1460      41.725  61.465  59.421  1.00  0.00           C  
ATOM   2063  C   TRP A1460      40.931  60.471  58.593  1.00  0.00           C  
ATOM   2064  O   TRP A1460      41.021  59.263  58.801  1.00  0.00           O  
ATOM   2065  CB  TRP A1460      40.779  62.126  60.407  1.00  0.00           C  
ATOM   2066  CG  TRP A1460      40.060  61.150  61.276  1.00  0.00           C  
ATOM   2067  CD1 TRP A1460      40.432  60.739  62.527  1.00  0.00           C  
ATOM   2068  CD2 TRP A1460      38.806  60.505  60.998  1.00  0.00           C  
ATOM   2069  NE1 TRP A1460      39.485  59.884  63.049  1.00  0.00           N  
ATOM   2070  CE2 TRP A1460      38.476  59.724  62.134  1.00  0.00           C  
ATOM   2071  CE3 TRP A1460      37.929  60.514  59.905  1.00  0.00           C  
ATOM   2072  CZ2 TRP A1460      37.302  58.957  62.205  1.00  0.00           C  
ATOM   2073  CZ3 TRP A1460      36.760  59.751  59.974  1.00  0.00           C  
ATOM   2074  CH2 TRP A1460      36.459  58.984  61.119  1.00  0.00           C  
ATOM   2075  N   TYR A1461      40.149  60.985  57.646  1.00  0.00           N  
ATOM   2076  CA  TYR A1461      39.356  60.136  56.763  1.00  0.00           C  
ATOM   2077  C   TYR A1461      40.242  59.176  55.999  1.00  0.00           C  
ATOM   2078  O   TYR A1461      39.924  57.996  55.855  1.00  0.00           O  
ATOM   2079  CB  TYR A1461      38.578  60.997  55.789  1.00  0.00           C  
ATOM   2080  CG  TYR A1461      37.464  61.703  56.487  1.00  0.00           C  
ATOM   2081  CD1 TYR A1461      37.594  63.035  56.887  1.00  0.00           C  
ATOM   2082  CD2 TYR A1461      36.309  61.017  56.838  1.00  0.00           C  
ATOM   2083  CE1 TYR A1461      36.602  63.661  57.628  1.00  0.00           C  
ATOM   2084  CE2 TYR A1461      35.314  61.629  57.577  1.00  0.00           C  
ATOM   2085  CZ  TYR A1461      35.468  62.950  57.972  1.00  0.00           C  
ATOM   2086  OH  TYR A1461      34.483  63.532  58.728  1.00  0.00           O  
ATOM   2087  N   LYS A1462      41.347  59.698  55.486  1.00  0.00           N  
ATOM   2088  CA  LYS A1462      42.301  58.890  54.743  1.00  0.00           C  
ATOM   2089  C   LYS A1462      42.844  57.830  55.669  1.00  0.00           C  
ATOM   2090  O   LYS A1462      42.939  56.655  55.305  1.00  0.00           O  
ATOM   2091  CB  LYS A1462      43.449  59.762  54.243  1.00  0.00           C  
ATOM   2092  CG  LYS A1462      44.727  59.032  53.957  1.00  0.00           C  
ATOM   2093  CD  LYS A1462      45.132  59.235  52.510  1.00  0.00           C  
ATOM   2094  CE  LYS A1462      46.562  59.700  52.387  1.00  0.00           C  
ATOM   2095  NZ  LYS A1462      47.496  58.547  52.333  1.00  0.00           N  
ATOM   2096  N   ALA A1463      43.186  58.249  56.881  1.00  0.00           N  
ATOM   2097  CA  ALA A1463      43.732  57.325  57.850  1.00  0.00           C  
ATOM   2098  C   ALA A1463      42.738  56.240  58.259  1.00  0.00           C  
ATOM   2099  O   ALA A1463      43.134  55.095  58.453  1.00  0.00           O  
ATOM   2100  CB  ALA A1463      44.207  58.069  59.057  1.00  0.00           C  
ATOM   2101  N   GLU A1464      41.457  56.589  58.357  1.00  0.00           N  
ATOM   2102  CA  GLU A1464      40.419  55.646  58.786  1.00  0.00           C  
ATOM   2103  C   GLU A1464      39.944  54.699  57.686  1.00  0.00           C  
ATOM   2104  O   GLU A1464      38.853  54.126  57.786  1.00  0.00           O  
ATOM   2105  CB  GLU A1464      39.209  56.410  59.332  1.00  0.00           C  
ATOM   2106  CG  GLU A1464      39.335  56.840  60.781  1.00  0.00           C  
ATOM   2107  CD  GLU A1464      40.002  55.793  61.644  1.00  0.00           C  
ATOM   2108  OE1 GLU A1464      41.247  55.863  61.812  1.00  0.00           O  
ATOM   2109  OE2 GLU A1464      39.275  54.904  62.152  1.00  0.00           O  
ATOM   2110  N   GLY A1465      40.748  54.545  56.640  1.00  0.00           N  
ATOM   2111  CA  GLY A1465      40.383  53.653  55.555  1.00  0.00           C  
ATOM   2112  C   GLY A1465      39.200  54.087  54.720  1.00  0.00           C  
ATOM   2113  O   GLY A1465      38.409  53.259  54.288  1.00  0.00           O  
ATOM   2114  N   PHE A1467      39.062  55.382  54.490  1.00  0.00           N  
ATOM   2115  CA  PHE A1467      37.971  55.872  53.662  1.00  0.00           C  
ATOM   2116  C   PHE A1467      38.441  56.095  52.221  1.00  0.00           C  
ATOM   2117  O   PHE A1467      39.526  56.631  51.985  1.00  0.00           O  
ATOM   2118  CB  PHE A1467      37.412  57.168  54.248  1.00  0.00           C  
ATOM   2119  CG  PHE A1467      36.381  56.933  55.300  1.00  0.00           C  
ATOM   2120  CD1 PHE A1467      36.692  57.113  56.651  1.00  0.00           C  
ATOM   2121  CD2 PHE A1467      35.114  56.455  54.948  1.00  0.00           C  
ATOM   2122  CE1 PHE A1467      35.747  56.807  57.642  1.00  0.00           C  
ATOM   2123  CE2 PHE A1467      34.164  56.150  55.927  1.00  0.00           C  
ATOM   2124  CZ  PHE A1467      34.486  56.326  57.276  1.00  0.00           C  
ATOM   2125  N   LEU A1506      37.633  55.649  51.273  1.00  0.00           N  
ATOM   2126  CA  LEU A1506      37.935  55.798  49.868  1.00  0.00           C  
ATOM   2127  C   LEU A1506      37.696  57.247  49.460  1.00  0.00           C  
ATOM   2128  O   LEU A1506      36.605  57.793  49.675  1.00  0.00           O  
ATOM   2129  CB  LEU A1506      37.008  54.907  49.041  1.00  0.00           C  
ATOM   2130  CG  LEU A1506      37.234  53.397  48.946  1.00  0.00           C  
ATOM   2131  CD1 LEU A1506      37.949  53.132  47.658  1.00  0.00           C  
ATOM   2132  CD2 LEU A1506      38.030  52.862  50.105  1.00  0.00           C  
ATOM   2133  N   PRO A1507      38.703  57.886  48.855  1.00  0.00           N  
ATOM   2134  CA  PRO A1507      38.564  59.277  48.422  1.00  0.00           C  
ATOM   2135  C   PRO A1507      37.363  59.432  47.493  1.00  0.00           C  
ATOM   2136  O   PRO A1507      36.607  60.407  47.583  1.00  0.00           O  
ATOM   2137  CB  PRO A1507      39.876  59.560  47.707  1.00  0.00           C  
ATOM   2138  CG  PRO A1507      40.441  58.180  47.391  1.00  0.00           C  
ATOM   2139  CD  PRO A1507      40.019  57.327  48.524  1.00  0.00           C  
ATOM   2140  N   GLU A1508      37.194  58.463  46.602  1.00  0.00           N  
ATOM   2141  CA  GLU A1508      36.095  58.484  45.653  1.00  0.00           C  
ATOM   2142  C   GLU A1508      34.754  58.507  46.378  1.00  0.00           C  
ATOM   2143  O   GLU A1508      33.806  59.164  45.948  1.00  0.00           O  
ATOM   2144  CB  GLU A1508      36.181  57.255  44.758  1.00  0.00           C  
ATOM   2145  CG  GLU A1508      37.430  57.211  43.881  1.00  0.00           C  
ATOM   2146  CD  GLU A1508      38.615  56.589  44.581  1.00  0.00           C  
ATOM   2147  OE1 GLU A1508      38.452  56.191  45.747  1.00  0.00           O  
ATOM   2148  OE2 GLU A1508      39.702  56.504  43.967  1.00  0.00           O  
ATOM   2149  N   ALA A1509      34.691  57.782  47.487  1.00  0.00           N  
ATOM   2150  CA  ALA A1509      33.487  57.692  48.283  1.00  0.00           C  
ATOM   2151  C   ALA A1509      33.249  59.016  48.998  1.00  0.00           C  
ATOM   2152  O   ALA A1509      32.192  59.612  48.868  1.00  0.00           O  
ATOM   2153  CB  ALA A1509      33.614  56.508  49.302  1.00  0.00           C  
ATOM   2154  N   LEU A1510      34.245  59.477  49.743  1.00  0.00           N  
ATOM   2155  CA  LEU A1510      34.144  60.739  50.457  1.00  0.00           C  
ATOM   2156  C   LEU A1510      33.742  61.844  49.499  1.00  0.00           C  
ATOM   2157  O   LEU A1510      32.894  62.665  49.797  1.00  0.00           O  
ATOM   2158  CB  LEU A1510      35.491  61.090  51.096  1.00  0.00           C  
ATOM   2159  CG  LEU A1510      35.525  61.808  52.462  1.00  0.00           C  
ATOM   2160  CD1 LEU A1510      36.737  62.732  52.485  1.00  0.00           C  
ATOM   2161  CD2 LEU A1510      34.212  62.582  52.747  1.00  0.00           C  
ATOM   2162  N   ARG A1511      34.365  61.864  48.338  1.00  0.00           N  
ATOM   2163  CA  ARG A1511      34.058  62.874  47.346  1.00  0.00           C  
ATOM   2164  C   ARG A1511      32.614  62.739  46.887  1.00  0.00           C  
ATOM   2165  O   ARG A1511      31.901  63.741  46.755  1.00  0.00           O  
ATOM   2166  CB  ARG A1511      35.027  62.745  46.160  1.00  0.00           C  
ATOM   2167  CG  ARG A1511      34.514  63.383  44.903  1.00  0.00           C  
ATOM   2168  CD  ARG A1511      34.196  62.352  43.881  1.00  0.00           C  
ATOM   2169  NE  ARG A1511      32.775  62.294  43.592  1.00  0.00           N  
ATOM   2170  CZ  ARG A1511      32.157  61.206  43.144  1.00  0.00           C  
ATOM   2171  NH1 ARG A1511      32.841  60.090  42.939  1.00  0.00           N  
ATOM   2172  NH2 ARG A1511      30.860  61.244  42.879  1.00  0.00           N  
ATOM   2173  N   ASN A1516      32.192  61.494  46.644  1.00  0.00           N  
ATOM   2174  CA  ASN A1516      30.825  61.197  46.221  1.00  0.00           C  
ATOM   2175  C   ASN A1516      29.886  61.593  47.353  1.00  0.00           C  
ATOM   2176  O   ASN A1516      28.799  62.135  47.125  1.00  0.00           O  
ATOM   2177  CB  ASN A1516      30.687  59.694  45.867  1.00  0.00           C  
ATOM   2178  CG  ASN A1516      29.362  59.360  45.154  1.00  0.00           C  
ATOM   2179  OD1 ASN A1516      29.189  58.273  44.574  1.00  0.00           O  
ATOM   2180  ND2 ASN A1516      28.424  60.296  45.203  1.00  0.00           N  
ATOM   2181  N   TYR A1517      30.308  61.335  48.584  1.00  0.00           N  
ATOM   2182  CA  TYR A1517      29.481  61.733  49.709  1.00  0.00           C  
ATOM   2183  C   TYR A1517      29.350  63.248  49.715  1.00  0.00           C  
ATOM   2184  O   TYR A1517      28.258  63.797  49.762  1.00  0.00           O  
ATOM   2185  CB  TYR A1517      30.079  61.301  51.051  1.00  0.00           C  
ATOM   2186  CG  TYR A1517      29.153  61.679  52.196  1.00  0.00           C  
ATOM   2187  CD1 TYR A1517      27.776  61.594  52.029  1.00  0.00           C  
ATOM   2188  CD2 TYR A1517      29.637  62.127  53.420  1.00  0.00           C  
ATOM   2189  CE1 TYR A1517      26.899  61.940  53.031  1.00  0.00           C  
ATOM   2190  CE2 TYR A1517      28.759  62.481  54.447  1.00  0.00           C  
ATOM   2191  CZ  TYR A1517      27.381  62.385  54.237  1.00  0.00           C  
ATOM   2192  OH  TYR A1517      26.446  62.737  55.197  1.00  0.00           O  
ATOM   2193  N   LEU A1518      30.488  63.918  49.643  1.00  0.00           N  
ATOM   2194  CA  LEU A1518      30.520  65.357  49.647  1.00  0.00           C  
ATOM   2195  C   LEU A1518      29.531  65.933  48.652  1.00  0.00           C  
ATOM   2196  O   LEU A1518      28.890  66.939  48.941  1.00  0.00           O  
ATOM   2197  CB  LEU A1518      31.938  65.838  49.334  1.00  0.00           C  
ATOM   2198  CG  LEU A1518      32.769  66.492  50.448  1.00  0.00           C  
ATOM   2199  CD1 LEU A1518      32.091  66.449  51.835  1.00  0.00           C  
ATOM   2200  CD2 LEU A1518      34.085  65.784  50.474  1.00  0.00           C  
ATOM   2201  N   CYS A1527      29.397  65.301  47.486  1.00  0.00           N  
ATOM   2202  CA  CYS A1527      28.475  65.807  46.464  1.00  0.00           C  
ATOM   2203  C   CYS A1527      27.038  65.868  46.946  1.00  0.00           C  
ATOM   2204  O   CYS A1527      26.288  66.782  46.600  1.00  0.00           O  
ATOM   2205  CB  CYS A1527      28.488  64.936  45.229  1.00  0.00           C  
ATOM   2206  SG  CYS A1527      30.026  64.851  44.427  1.00  0.00           S  
ATOM   2207  N   LEU A1528      26.651  64.865  47.721  1.00  0.00           N  
ATOM   2208  CA  LEU A1528      25.294  64.785  48.234  1.00  0.00           C  
ATOM   2209  C   LEU A1528      25.026  65.896  49.242  1.00  0.00           C  
ATOM   2210  O   LEU A1528      23.866  66.126  49.652  1.00  0.00           O  
ATOM   2211  CB  LEU A1528      25.070  63.410  48.871  1.00  0.00           C  
ATOM   2212  CG  LEU A1528      24.697  62.229  47.947  1.00  0.00           C  
ATOM   2213  CD1 LEU A1528      24.230  62.733  46.604  1.00  0.00           C  
ATOM   2214  CD2 LEU A1528      25.884  61.300  47.777  1.00  0.00           C  
ATOM   2215  N   MET A1549      26.099  66.582  49.645  1.00  0.00           N  
ATOM   2216  CA  MET A1549      25.966  67.687  50.593  1.00  0.00           C  
ATOM   2217  C   MET A1549      25.460  68.924  49.858  1.00  0.00           C  
ATOM   2218  O   MET A1549      26.195  69.881  49.632  1.00  0.00           O  
ATOM   2219  CB  MET A1549      27.302  67.993  51.289  1.00  0.00           C  
ATOM   2220  CG  MET A1549      27.896  66.842  52.100  1.00  0.00           C  
ATOM   2221  SD  MET A1549      26.967  66.401  53.607  1.00  0.00           S  
ATOM   2222  CE  MET A1549      25.625  65.424  52.977  1.00  0.00           C  
ATOM   2223  N   GLY A1563      24.196  68.882  49.461  1.00  0.00           N  
ATOM   2224  CA  GLY A1563      23.617  70.009  48.765  1.00  0.00           C  
ATOM   2225  C   GLY A1563      23.090  69.630  47.413  1.00  0.00           C  
ATOM   2226  O   GLY A1563      21.941  69.924  47.110  1.00  0.00           O  
ATOM   2227  N   PHE A1569      23.917  68.969  46.610  1.00  0.00           N  
ATOM   2228  CA  PHE A1569      23.520  68.562  45.258  1.00  0.00           C  
ATOM   2229  C   PHE A1569      22.836  67.184  45.208  1.00  0.00           C  
ATOM   2230  O   PHE A1569      23.054  66.333  46.065  1.00  0.00           O  
ATOM   2231  CB  PHE A1569      24.744  68.565  44.332  1.00  0.00           C  
ATOM   2232  CG  PHE A1569      24.426  68.201  42.912  1.00  0.00           C  
ATOM   2233  CD1 PHE A1569      24.822  66.972  42.393  1.00  0.00           C  
ATOM   2234  CD2 PHE A1569      23.669  69.057  42.114  1.00  0.00           C  
ATOM   2235  CE1 PHE A1569      24.467  66.591  41.108  1.00  0.00           C  
ATOM   2236  CE2 PHE A1569      23.303  68.689  40.824  1.00  0.00           C  
ATOM   2237  CZ  PHE A1569      23.704  67.448  40.320  1.00  0.00           C  
ATOM   2238  N   SER A1570      21.999  66.975  44.200  1.00  0.00           N  
ATOM   2239  CA  SER A1570      21.298  65.698  44.043  1.00  0.00           C  
ATOM   2240  C   SER A1570      21.016  65.384  42.558  1.00  0.00           C  
ATOM   2241  O   SER A1570      20.700  66.277  41.775  1.00  0.00           O  
ATOM   2242  CB  SER A1570      20.001  65.698  44.877  1.00  0.00           C  
ATOM   2243  OG  SER A1570      18.892  66.229  44.170  1.00  0.00           O  
ATOM   2244  N   MET A1571      21.158  64.114  42.175  1.00  0.00           N  
ATOM   2245  CA  MET A1571      20.936  63.712  40.786  1.00  0.00           C  
ATOM   2246  C   MET A1571      19.467  63.676  40.497  1.00  0.00           C  
ATOM   2247  O   MET A1571      18.674  63.254  41.336  1.00  0.00           O  
ATOM   2248  CB  MET A1571      21.515  62.332  40.512  1.00  0.00           C  
ATOM   2249  CG  MET A1571      23.031  62.278  40.493  1.00  0.00           C  
ATOM   2250  SD  MET A1571      23.721  62.998  39.005  1.00  0.00           S  
ATOM   2251  CE  MET A1571      25.401  62.540  39.128  1.00  0.00           C  
ATOM   2252  N   PRO A1572      19.075  64.119  39.301  1.00  0.00           N  
ATOM   2253  CA  PRO A1572      17.660  64.127  38.928  1.00  0.00           C  
ATOM   2254  C   PRO A1572      16.983  62.802  39.240  1.00  0.00           C  
ATOM   2255  O   PRO A1572      15.923  62.773  39.847  1.00  0.00           O  
ATOM   2256  CB  PRO A1572      17.681  64.416  37.428  1.00  0.00           C  
ATOM   2257  CG  PRO A1572      18.973  65.148  37.197  1.00  0.00           C  
ATOM   2258  CD  PRO A1572      19.947  64.633  38.230  1.00  0.00           C  
ATOM   2259  N   ASP A1573      17.620  61.707  38.836  1.00  0.00           N  
ATOM   2260  CA  ASP A1573      17.072  60.373  39.038  1.00  0.00           C  
ATOM   2261  C   ASP A1573      17.270  59.827  40.438  1.00  0.00           C  
ATOM   2262  O   ASP A1573      17.068  58.648  40.668  1.00  0.00           O  
ATOM   2263  CB  ASP A1573      17.703  59.411  38.055  1.00  0.00           C  
ATOM   2264  CG  ASP A1573      19.013  58.896  38.540  1.00  0.00           C  
ATOM   2265  OD1 ASP A1573      19.312  57.716  38.283  1.00  0.00           O  
ATOM   2266  OD2 ASP A1573      19.738  59.673  39.188  1.00  0.00           O  
ATOM   2267  N   GLY A1574      17.683  60.669  41.372  1.00  0.00           N  
ATOM   2268  CA  GLY A1574      17.860  60.213  42.742  1.00  0.00           C  
ATOM   2269  C   GLY A1574      18.974  59.219  42.985  1.00  0.00           C  
ATOM   2270  O   GLY A1574      19.146  58.746  44.114  1.00  0.00           O  
ATOM   2271  N   ARG A1575      19.733  58.894  41.942  1.00  0.00           N  
ATOM   2272  CA  ARG A1575      20.841  57.966  42.093  1.00  0.00           C  
ATOM   2273  C   ARG A1575      21.872  58.577  43.044  1.00  0.00           C  
ATOM   2274  O   ARG A1575      22.294  59.725  42.858  1.00  0.00           O  
ATOM   2275  CB  ARG A1575      21.436  57.663  40.712  1.00  0.00           C  
ATOM   2276  CG  ARG A1575      22.947  57.753  40.581  1.00  0.00           C  
ATOM   2277  CD  ARG A1575      23.305  58.060  39.137  1.00  0.00           C  
ATOM   2278  NE  ARG A1575      22.309  58.955  38.556  1.00  0.00           N  
ATOM   2279  CZ  ARG A1575      22.476  59.637  37.429  1.00  0.00           C  
ATOM   2280  NH1 ARG A1575      23.614  59.520  36.756  1.00  0.00           N  
ATOM   2281  NH2 ARG A1575      21.512  60.446  36.986  1.00  0.00           N  
ATOM   2282  N   GLU A1576      22.264  57.815  44.062  1.00  0.00           N  
ATOM   2283  CA  GLU A1576      23.210  58.297  45.057  1.00  0.00           C  
ATOM   2284  C   GLU A1576      24.667  57.940  44.781  1.00  0.00           C  
ATOM   2285  O   GLU A1576      25.582  58.516  45.389  1.00  0.00           O  
ATOM   2286  CB  GLU A1576      22.809  57.784  46.433  1.00  0.00           C  
ATOM   2287  CG  GLU A1576      21.631  58.547  46.999  1.00  0.00           C  
ATOM   2288  CD  GLU A1576      21.453  58.339  48.480  1.00  0.00           C  
ATOM   2289  OE1 GLU A1576      21.966  57.328  49.016  1.00  0.00           O  
ATOM   2290  OE2 GLU A1576      20.793  59.191  49.106  1.00  0.00           O  
ATOM   2291  N   ILE A1577      24.901  56.990  43.884  1.00  0.00           N  
ATOM   2292  CA  ILE A1577      26.276  56.634  43.571  1.00  0.00           C  
ATOM   2293  C   ILE A1577      26.599  57.006  42.143  1.00  0.00           C  
ATOM   2294  O   ILE A1577      25.917  56.597  41.197  1.00  0.00           O  
ATOM   2295  CB  ILE A1577      26.553  55.141  43.768  1.00  0.00           C  
ATOM   2296  CG1 ILE A1577      25.966  54.654  45.092  1.00  0.00           C  
ATOM   2297  CG2 ILE A1577      28.043  54.903  43.754  1.00  0.00           C  
ATOM   2298  CD1 ILE A1577      26.645  55.216  46.303  1.00  0.00           C  
ATOM   2299  N   PHE A1578      27.648  57.799  41.991  1.00  0.00           N  
ATOM   2300  CA  PHE A1578      28.067  58.249  40.682  1.00  0.00           C  
ATOM   2301  C   PHE A1578      29.508  58.735  40.755  1.00  0.00           C  
ATOM   2302  O   PHE A1578      30.046  58.923  41.842  1.00  0.00           O  
ATOM   2303  CB  PHE A1578      27.141  59.363  40.230  1.00  0.00           C  
ATOM   2304  CG  PHE A1578      26.892  60.392  41.283  1.00  0.00           C  
ATOM   2305  CD1 PHE A1578      25.646  60.502  41.882  1.00  0.00           C  
ATOM   2306  CD2 PHE A1578      27.908  61.279  41.660  1.00  0.00           C  
ATOM   2307  CE1 PHE A1578      25.401  61.490  42.852  1.00  0.00           C  
ATOM   2308  CE2 PHE A1578      27.682  62.262  42.621  1.00  0.00           C  
ATOM   2309  CZ  PHE A1578      26.423  62.370  43.220  1.00  0.00           C  
ATOM   2310  N   THR A1579      30.133  58.933  39.600  1.00  0.00           N  
ATOM   2311  CA  THR A1579      31.527  59.367  39.558  1.00  0.00           C  
ATOM   2312  C   THR A1579      31.685  60.875  39.468  1.00  0.00           C  
ATOM   2313  O   THR A1579      30.735  61.604  39.230  1.00  0.00           O  
ATOM   2314  CB  THR A1579      32.268  58.787  38.355  1.00  0.00           C  
ATOM   2315  OG1 THR A1579      31.935  59.557  37.189  1.00  0.00           O  
ATOM   2316  CG2 THR A1579      31.887  57.345  38.142  1.00  0.00           C  
ATOM   2317  N   LEU A1580      32.920  61.319  39.637  1.00  0.00           N  
ATOM   2318  CA  LEU A1580      33.241  62.727  39.582  1.00  0.00           C  
ATOM   2319  C   LEU A1580      32.741  63.309  38.293  1.00  0.00           C  
ATOM   2320  O   LEU A1580      32.079  64.345  38.291  1.00  0.00           O  
ATOM   2321  CB  LEU A1580      34.741  62.912  39.641  1.00  0.00           C  
ATOM   2322  CG  LEU A1580      35.374  64.004  40.481  1.00  0.00           C  
ATOM   2323  CD1 LEU A1580      36.563  64.520  39.680  1.00  0.00           C  
ATOM   2324  CD2 LEU A1580      34.379  65.108  40.818  1.00  0.00           C  
ATOM   2325  N   GLU A1581      33.050  62.642  37.186  1.00  0.00           N  
ATOM   2326  CA  GLU A1581      32.624  63.161  35.903  1.00  0.00           C  
ATOM   2327  C   GLU A1581      31.113  63.245  35.788  1.00  0.00           C  
ATOM   2328  O   GLU A1581      30.602  64.227  35.271  1.00  0.00           O  
ATOM   2329  CB  GLU A1581      33.189  62.346  34.742  1.00  0.00           C  
ATOM   2330  CG  GLU A1581      33.648  63.202  33.561  1.00  0.00           C  
ATOM   2331  CD  GLU A1581      34.758  64.183  33.943  1.00  0.00           C  
ATOM   2332  OE1 GLU A1581      35.382  63.997  35.015  1.00  0.00           O  
ATOM   2333  OE2 GLU A1581      35.011  65.144  33.179  1.00  0.00           O  
ATOM   2334  N   GLU A1582      30.385  62.236  36.258  1.00  0.00           N  
ATOM   2335  CA  GLU A1582      28.929  62.314  36.162  1.00  0.00           C  
ATOM   2336  C   GLU A1582      28.412  63.535  36.927  1.00  0.00           C  
ATOM   2337  O   GLU A1582      27.406  64.142  36.564  1.00  0.00           O  
ATOM   2338  CB  GLU A1582      28.285  61.052  36.712  1.00  0.00           C  
ATOM   2339  CG  GLU A1582      29.095  59.799  36.467  1.00  0.00           C  
ATOM   2340  CD  GLU A1582      28.302  58.512  36.713  1.00  0.00           C  
ATOM   2341  OE1 GLU A1582      28.928  57.481  37.024  1.00  0.00           O  
ATOM   2342  OE2 GLU A1582      27.061  58.524  36.593  1.00  0.00           O  
ATOM   2343  N   PHE A1583      29.116  63.896  37.989  1.00  0.00           N  
ATOM   2344  CA  PHE A1583      28.737  65.038  38.794  1.00  0.00           C  
ATOM   2345  C   PHE A1583      28.987  66.327  38.014  1.00  0.00           C  
ATOM   2346  O   PHE A1583      28.075  67.129  37.834  1.00  0.00           O  
ATOM   2347  CB  PHE A1583      29.535  65.034  40.108  1.00  0.00           C  
ATOM   2348  CG  PHE A1583      29.319  66.261  40.972  1.00  0.00           C  
ATOM   2349  CD1 PHE A1583      28.048  66.580  41.463  1.00  0.00           C  
ATOM   2350  CD2 PHE A1583      30.396  67.092  41.309  1.00  0.00           C  
ATOM   2351  CE1 PHE A1583      27.858  67.705  42.275  1.00  0.00           C  
ATOM   2352  CE2 PHE A1583      30.215  68.226  42.123  1.00  0.00           C  
ATOM   2353  CZ  PHE A1583      28.948  68.529  42.603  1.00  0.00           C  
ATOM   2354  N   ILE A1584      30.222  66.518  37.543  1.00  0.00           N  
ATOM   2355  CA  ILE A1584      30.564  67.729  36.791  1.00  0.00           C  
ATOM   2356  C   ILE A1584      29.665  67.846  35.574  1.00  0.00           C  
ATOM   2357  O   ILE A1584      29.514  68.921  34.999  1.00  0.00           O  
ATOM   2358  CB  ILE A1584      32.070  67.762  36.309  1.00  0.00           C  
ATOM   2359  CG1 ILE A1584      32.158  67.382  34.846  1.00  0.00           C  
ATOM   2360  CG2 ILE A1584      32.937  66.802  37.095  1.00  0.00           C  
ATOM   2361  CD1 ILE A1584      32.364  68.552  33.953  1.00  0.00           C  
ATOM   2362  N   GLN A1585      29.050  66.734  35.197  1.00  0.00           N  
ATOM   2363  CA  GLN A1585      28.183  66.730  34.040  1.00  0.00           C  
ATOM   2364  C   GLN A1585      26.727  67.022  34.400  1.00  0.00           C  
ATOM   2365  O   GLN A1585      26.060  67.774  33.706  1.00  0.00           O  
ATOM   2366  CB  GLN A1585      28.328  65.400  33.304  1.00  0.00           C  
ATOM   2367  CG  GLN A1585      29.169  65.530  32.042  1.00  0.00           C  
ATOM   2368  CD  GLN A1585      30.084  64.349  31.809  1.00  0.00           C  
ATOM   2369  OE1 GLN A1585      31.305  64.508  31.679  1.00  0.00           O  
ATOM   2370  NE2 GLN A1585      29.502  63.150  31.749  1.00  0.00           N  
ATOM   2371  N   ALA A1586      26.240  66.451  35.497  1.00  0.00           N  
ATOM   2372  CA  ALA A1586      24.854  66.688  35.909  1.00  0.00           C  
ATOM   2373  C   ALA A1586      24.711  67.972  36.713  1.00  0.00           C  
ATOM   2374  O   ALA A1586      23.599  68.368  37.066  1.00  0.00           O  
ATOM   2375  CB  ALA A1586      24.344  65.526  36.744  1.00  0.00           C  
ATOM   2376  N   PHE A1587      25.832  68.620  37.004  1.00  0.00           N  
ATOM   2377  CA  PHE A1587      25.804  69.829  37.800  1.00  0.00           C  
ATOM   2378  C   PHE A1587      24.913  70.960  37.255  1.00  0.00           C  
ATOM   2379  O   PHE A1587      24.959  71.329  36.081  1.00  0.00           O  
ATOM   2380  CB  PHE A1587      27.204  70.356  38.012  1.00  0.00           C  
ATOM   2381  CG  PHE A1587      27.276  71.392  39.070  1.00  0.00           C  
ATOM   2382  CD1 PHE A1587      26.897  71.092  40.365  1.00  0.00           C  
ATOM   2383  CD2 PHE A1587      27.676  72.682  38.771  1.00  0.00           C  
ATOM   2384  CE1 PHE A1587      26.911  72.065  41.353  1.00  0.00           C  
ATOM   2385  CE2 PHE A1587      27.695  73.659  39.749  1.00  0.00           C  
ATOM   2386  CZ  PHE A1587      27.310  73.349  41.044  1.00  0.00           C  
ATOM   2387  N   THR A1588      24.122  71.522  38.157  1.00  0.00           N  
ATOM   2388  CA  THR A1588      23.191  72.584  37.862  1.00  0.00           C  
ATOM   2389  C   THR A1588      22.860  73.267  39.157  1.00  0.00           C  
ATOM   2390  O   THR A1588      22.545  72.598  40.124  1.00  0.00           O  
ATOM   2391  CB  THR A1588      21.899  72.022  37.347  1.00  0.00           C  
ATOM   2392  OG1 THR A1588      22.117  71.463  36.055  1.00  0.00           O  
ATOM   2393  CG2 THR A1588      20.852  73.093  37.271  1.00  0.00           C  
ATOM   2394  N   TRP A1589      22.926  74.589  39.183  1.00  0.00           N  
ATOM   2395  CA  TRP A1589      22.616  75.292  40.407  1.00  0.00           C  
ATOM   2396  C   TRP A1589      21.165  75.108  40.797  1.00  0.00           C  
ATOM   2397  O   TRP A1589      20.793  75.356  41.950  1.00  0.00           O  
ATOM   2398  CB  TRP A1589      22.931  76.772  40.266  1.00  0.00           C  
ATOM   2399  CG  TRP A1589      24.405  77.060  40.258  1.00  0.00           C  
ATOM   2400  CD1 TRP A1589      25.139  77.560  39.214  1.00  0.00           C  
ATOM   2401  CD2 TRP A1589      25.331  76.820  41.324  1.00  0.00           C  
ATOM   2402  NE1 TRP A1589      26.462  77.636  39.564  1.00  0.00           N  
ATOM   2403  CE2 TRP A1589      26.611  77.188  40.855  1.00  0.00           C  
ATOM   2404  CE3 TRP A1589      25.205  76.326  42.630  1.00  0.00           C  
ATOM   2405  CZ2 TRP A1589      27.762  77.079  41.647  1.00  0.00           C  
ATOM   2406  CZ3 TRP A1589      26.349  76.218  43.415  1.00  0.00           C  
ATOM   2407  CH2 TRP A1589      27.614  76.596  42.915  1.00  0.00           C  
ATOM   2408  N   GLU A1591      20.334  74.675  39.852  1.00  0.00           N  
ATOM   2409  CA  GLU A1591      18.937  74.467  40.193  1.00  0.00           C  
ATOM   2410  C   GLU A1591      18.763  73.153  40.939  1.00  0.00           C  
ATOM   2411  O   GLU A1591      17.644  72.789  41.300  1.00  0.00           O  
ATOM   2412  CB  GLU A1591      18.047  74.443  38.965  1.00  0.00           C  
ATOM   2413  CG  GLU A1591      18.554  75.176  37.770  1.00  0.00           C  
ATOM   2414  CD  GLU A1591      17.927  74.623  36.496  1.00  0.00           C  
ATOM   2415  OE1 GLU A1591      16.669  74.606  36.406  1.00  0.00           O  
ATOM   2416  OE2 GLU A1591      18.686  74.195  35.590  1.00  0.00           O  
ATOM   2417  N   ARG A1592      19.867  72.439  41.167  1.00  0.00           N  
ATOM   2418  CA  ARG A1592      19.825  71.163  41.878  1.00  0.00           C  
ATOM   2419  C   ARG A1592      20.537  71.246  43.229  1.00  0.00           C  
ATOM   2420  O   ARG A1592      20.661  70.245  43.943  1.00  0.00           O  
ATOM   2421  CB  ARG A1592      20.467  70.065  41.031  1.00  0.00           C  
ATOM   2422  CG  ARG A1592      19.790  69.838  39.694  1.00  0.00           C  
ATOM   2423  CD  ARG A1592      19.493  68.361  39.465  1.00  0.00           C  
ATOM   2424  NE  ARG A1592      18.897  67.763  40.653  1.00  0.00           N  
ATOM   2425  CZ  ARG A1592      17.660  67.284  40.714  1.00  0.00           C  
ATOM   2426  NH1 ARG A1592      16.870  67.328  39.644  1.00  0.00           N  
ATOM   2427  NH2 ARG A1592      17.204  66.788  41.858  1.00  0.00           N  
ATOM   2428  N   VAL A1593      20.994  72.440  43.578  1.00  0.00           N  
ATOM   2429  CA  VAL A1593      21.696  72.664  44.830  1.00  0.00           C  
ATOM   2430  C   VAL A1593      20.736  73.114  45.934  1.00  0.00           C  
ATOM   2431  O   VAL A1593      20.042  74.116  45.780  1.00  0.00           O  
ATOM   2432  CB  VAL A1593      22.768  73.756  44.653  1.00  0.00           C  
ATOM   2433  CG1 VAL A1593      23.255  74.247  46.023  1.00  0.00           C  
ATOM   2434  CG2 VAL A1593      23.926  73.218  43.819  1.00  0.00           C  
ATOM   2435  N   SER A1594      20.708  72.373  47.044  1.00  0.00           N  
ATOM   2436  CA  SER A1594      19.840  72.695  48.183  1.00  0.00           C  
ATOM   2437  C   SER A1594      20.543  73.716  49.088  1.00  0.00           C  
ATOM   2438  O   SER A1594      21.759  73.696  49.197  1.00  0.00           O  
ATOM   2439  CB  SER A1594      19.489  71.398  48.960  1.00  0.00           C  
ATOM   2440  OG  SER A1594      20.206  71.260  50.187  1.00  0.00           O  
ATOM   2441  N   LEU A1596      19.782  74.592  49.741  1.00  0.00           N  
ATOM   2442  CA  LEU A1596      20.373  75.625  50.583  1.00  0.00           C  
ATOM   2443  C   LEU A1596      20.428  75.351  52.099  1.00  0.00           C  
ATOM   2444  O   LEU A1596      21.070  76.089  52.826  1.00  0.00           O  
ATOM   2445  CB  LEU A1596      19.662  76.948  50.320  1.00  0.00           C  
ATOM   2446  CG  LEU A1596      19.946  77.644  48.988  1.00  0.00           C  
ATOM   2447  CD1 LEU A1596      19.705  79.125  49.172  1.00  0.00           C  
ATOM   2448  CD2 LEU A1596      21.379  77.400  48.527  1.00  0.00           C  
ATOM   2449  N   GLY A1601      19.762  74.316  52.591  1.00  0.00           N  
ATOM   2450  CA  GLY A1601      19.844  74.047  54.022  1.00  0.00           C  
ATOM   2451  C   GLY A1601      21.269  73.677  54.444  1.00  0.00           C  
ATOM   2452  O   GLY A1601      22.108  73.346  53.594  1.00  0.00           O  
ATOM   2453  N   GLY A1602      21.555  73.739  55.745  1.00  0.00           N  
ATOM   2454  CA  GLY A1602      22.880  73.381  56.235  1.00  0.00           C  
ATOM   2455  C   GLY A1602      22.916  71.877  56.372  1.00  0.00           C  
ATOM   2456  O   GLY A1602      22.172  71.344  57.185  1.00  0.00           O  
ATOM   2457  N   PRO A1603      23.772  71.158  55.626  1.00  0.00           N  
ATOM   2458  CA  PRO A1603      23.789  69.701  55.751  1.00  0.00           C  
ATOM   2459  C   PRO A1603      24.639  69.160  56.877  1.00  0.00           C  
ATOM   2460  O   PRO A1603      25.774  69.581  57.093  1.00  0.00           O  
ATOM   2461  CB  PRO A1603      24.297  69.243  54.397  1.00  0.00           C  
ATOM   2462  CG  PRO A1603      25.272  70.312  54.015  1.00  0.00           C  
ATOM   2463  CD  PRO A1603      24.785  71.612  54.656  1.00  0.00           C  
ATOM   2464  N   VAL A1604      24.083  68.210  57.603  1.00  0.00           N  
ATOM   2465  CA  VAL A1604      24.832  67.625  58.679  1.00  0.00           C  
ATOM   2466  C   VAL A1604      25.618  66.449  58.133  1.00  0.00           C  
ATOM   2467  O   VAL A1604      25.050  65.553  57.505  1.00  0.00           O  
ATOM   2468  CB  VAL A1604      23.904  67.181  59.801  1.00  0.00           C  
ATOM   2469  CG1 VAL A1604      24.662  67.121  61.098  1.00  0.00           C  
ATOM   2470  CG2 VAL A1604      22.792  68.156  59.937  1.00  0.00           C  
ATOM   2471  N   PHE A1613      26.932  66.479  58.342  1.00  0.00           N  
ATOM   2472  CA  PHE A1613      27.804  65.411  57.883  1.00  0.00           C  
ATOM   2473  C   PHE A1613      27.502  64.162  58.678  1.00  0.00           C  
ATOM   2474  O   PHE A1613      27.642  64.162  59.902  1.00  0.00           O  
ATOM   2475  CB  PHE A1613      29.268  65.801  58.076  1.00  0.00           C  
ATOM   2476  CG  PHE A1613      30.240  64.967  57.274  1.00  0.00           C  
ATOM   2477  CD1 PHE A1613      30.773  63.793  57.802  1.00  0.00           C  
ATOM   2478  CD2 PHE A1613      30.641  65.367  56.001  1.00  0.00           C  
ATOM   2479  CE1 PHE A1613      31.690  63.034  57.075  1.00  0.00           C  
ATOM   2480  CE2 PHE A1613      31.557  64.612  55.265  1.00  0.00           C  
ATOM   2481  CZ  PHE A1613      32.080  63.447  55.804  1.00  0.00           C  
ATOM   2482  N   ASP A1614      27.073  63.110  57.982  1.00  0.00           N  
ATOM   2483  CA  ASP A1614      26.736  61.833  58.615  1.00  0.00           C  
ATOM   2484  C   ASP A1614      27.828  60.799  58.401  1.00  0.00           C  
ATOM   2485  O   ASP A1614      27.926  60.194  57.335  1.00  0.00           O  
ATOM   2486  CB  ASP A1614      25.416  61.294  58.059  1.00  0.00           C  
ATOM   2487  CG  ASP A1614      24.850  60.164  58.898  1.00  0.00           C  
ATOM   2488  OD1 ASP A1614      23.819  59.572  58.492  1.00  0.00           O  
ATOM   2489  OD2 ASP A1614      25.444  59.871  59.958  1.00  0.00           O  
ATOM   2490  N   LEU A1615      28.653  60.600  59.418  1.00  0.00           N  
ATOM   2491  CA  LEU A1615      29.728  59.631  59.316  1.00  0.00           C  
ATOM   2492  C   LEU A1615      29.145  58.247  59.010  1.00  0.00           C  
ATOM   2493  O   LEU A1615      29.720  57.465  58.267  1.00  0.00           O  
ATOM   2494  CB  LEU A1615      30.540  59.621  60.618  1.00  0.00           C  
ATOM   2495  CG  LEU A1615      31.882  58.880  60.610  1.00  0.00           C  
ATOM   2496  CD1 LEU A1615      32.778  59.363  59.492  1.00  0.00           C  
ATOM   2497  CD2 LEU A1615      32.550  59.093  61.944  1.00  0.00           C  
ATOM   2498  N   GLU A1616      27.985  57.960  59.582  1.00  0.00           N  
ATOM   2499  CA  GLU A1616      27.311  56.697  59.368  1.00  0.00           C  
ATOM   2500  C   GLU A1616      27.071  56.489  57.890  1.00  0.00           C  
ATOM   2501  O   GLU A1616      27.519  55.499  57.311  1.00  0.00           O  
ATOM   2502  CB  GLU A1616      25.970  56.711  60.074  1.00  0.00           C  
ATOM   2503  CG  GLU A1616      26.025  56.183  61.460  1.00  0.00           C  
ATOM   2504  CD  GLU A1616      27.059  55.111  61.570  1.00  0.00           C  
ATOM   2505  OE1 GLU A1616      28.186  55.434  62.000  1.00  0.00           O  
ATOM   2506  OE2 GLU A1616      26.748  53.953  61.208  1.00  0.00           O  
ATOM   2507  N   LYS A1617      26.352  57.418  57.266  1.00  0.00           N  
ATOM   2508  CA  LYS A1617      26.079  57.262  55.846  1.00  0.00           C  
ATOM   2509  C   LYS A1617      27.375  57.222  55.052  1.00  0.00           C  
ATOM   2510  O   LYS A1617      27.472  56.505  54.068  1.00  0.00           O  
ATOM   2511  CB  LYS A1617      25.176  58.375  55.326  1.00  0.00           C  
ATOM   2512  CG  LYS A1617      24.868  58.261  53.829  1.00  0.00           C  
ATOM   2513  CD  LYS A1617      23.424  58.676  53.508  1.00  0.00           C  
ATOM   2514  CE  LYS A1617      23.085  58.446  52.031  1.00  0.00           C  
ATOM   2515  NZ  LYS A1617      21.882  59.243  51.585  1.00  0.00           N  
ATOM   2516  N   LEU A1619      28.369  58.000  55.472  1.00  0.00           N  
ATOM   2517  CA  LEU A1619      29.657  57.978  54.780  1.00  0.00           C  
ATOM   2518  C   LEU A1619      30.219  56.558  54.828  1.00  0.00           C  
ATOM   2519  O   LEU A1619      30.605  55.990  53.808  1.00  0.00           O  
ATOM   2520  CB  LEU A1619      30.657  58.923  55.439  1.00  0.00           C  
ATOM   2521  CG  LEU A1619      31.872  59.406  54.623  1.00  0.00           C  
ATOM   2522  CD1 LEU A1619      33.129  59.022  55.352  1.00  0.00           C  
ATOM   2523  CD2 LEU A1619      31.890  58.842  53.216  1.00  0.00           C  
ATOM   2524  N   ARG A1620      30.266  55.991  56.029  1.00  0.00           N  
ATOM   2525  CA  ARG A1620      30.752  54.635  56.209  1.00  0.00           C  
ATOM   2526  C   ARG A1620      29.995  53.690  55.270  1.00  0.00           C  
ATOM   2527  O   ARG A1620      30.611  52.899  54.556  1.00  0.00           O  
ATOM   2528  CB  ARG A1620      30.605  54.233  57.681  1.00  0.00           C  
ATOM   2529  CG  ARG A1620      31.506  55.091  58.578  1.00  0.00           C  
ATOM   2530  CD  ARG A1620      31.516  54.676  60.028  1.00  0.00           C  
ATOM   2531  NE  ARG A1620      32.669  53.841  60.321  1.00  0.00           N  
ATOM   2532  CZ  ARG A1620      32.716  52.541  60.045  1.00  0.00           C  
ATOM   2533  NH1 ARG A1620      31.676  51.947  59.473  1.00  0.00           N  
ATOM   2534  NH2 ARG A1620      33.796  51.831  60.340  1.00  0.00           N  
ATOM   2535  N   TRP A1621      28.669  53.812  55.244  1.00  0.00           N  
ATOM   2536  CA  TRP A1621      27.847  52.997  54.363  1.00  0.00           C  
ATOM   2537  C   TRP A1621      28.292  53.165  52.934  1.00  0.00           C  
ATOM   2538  O   TRP A1621      28.331  52.200  52.170  1.00  0.00           O  
ATOM   2539  CB  TRP A1621      26.387  53.406  54.403  1.00  0.00           C  
ATOM   2540  CG  TRP A1621      25.673  52.924  53.164  1.00  0.00           C  
ATOM   2541  CD1 TRP A1621      25.392  51.629  52.847  1.00  0.00           C  
ATOM   2542  CD2 TRP A1621      25.126  53.723  52.101  1.00  0.00           C  
ATOM   2543  NE1 TRP A1621      24.701  51.565  51.668  1.00  0.00           N  
ATOM   2544  CE2 TRP A1621      24.519  52.834  51.184  1.00  0.00           C  
ATOM   2545  CE3 TRP A1621      25.085  55.100  51.836  1.00  0.00           C  
ATOM   2546  CZ2 TRP A1621      23.871  53.276  50.012  1.00  0.00           C  
ATOM   2547  CZ3 TRP A1621      24.437  55.543  50.664  1.00  0.00           C  
ATOM   2548  CH2 TRP A1621      23.840  54.628  49.772  1.00  0.00           C  
ATOM   2549  N   MET A1622      28.580  54.404  52.558  1.00  0.00           N  
ATOM   2550  CA  MET A1622      29.021  54.672  51.200  1.00  0.00           C  
ATOM   2551  C   MET A1622      30.383  54.037  50.937  1.00  0.00           C  
ATOM   2552  O   MET A1622      30.601  53.427  49.896  1.00  0.00           O  
ATOM   2553  CB  MET A1622      29.093  56.178  50.937  1.00  0.00           C  
ATOM   2554  CG  MET A1622      29.139  56.546  49.443  1.00  0.00           C  
ATOM   2555  SD  MET A1622      28.592  58.233  49.114  1.00  0.00           S  
ATOM   2556  CE  MET A1622      27.683  58.024  47.603  1.00  0.00           C  
ATOM   2557  N   ASN A1632      31.303  54.174  51.879  1.00  0.00           N  
ATOM   2558  CA  ASN A1632      32.599  53.591  51.672  1.00  0.00           C  
ATOM   2559  C   ASN A1632      32.474  52.100  51.434  1.00  0.00           C  
ATOM   2560  O   ASN A1632      33.164  51.551  50.581  1.00  0.00           O  
ATOM   2561  CB  ASN A1632      33.515  53.832  52.863  1.00  0.00           C  
ATOM   2562  CG  ASN A1632      34.947  54.060  52.440  1.00  0.00           C  
ATOM   2563  OD1 ASN A1632      35.885  53.509  53.023  1.00  0.00           O  
ATOM   2564  ND2 ASN A1632      35.123  54.871  51.403  1.00  0.00           N  
ATOM   2565  N   GLY A1635      31.601  51.443  52.194  1.00  0.00           N  
ATOM   2566  CA  GLY A1635      31.423  50.013  52.037  1.00  0.00           C  
ATOM   2567  C   GLY A1635      30.882  49.688  50.658  1.00  0.00           C  
ATOM   2568  O   GLY A1635      31.394  48.825  49.953  1.00  0.00           O  
ATOM   2569  N   LYS A1636      29.835  50.394  50.267  1.00  0.00           N  
ATOM   2570  CA  LYS A1636      29.211  50.205  48.962  1.00  0.00           C  
ATOM   2571  C   LYS A1636      30.244  50.330  47.849  1.00  0.00           C  
ATOM   2572  O   LYS A1636      30.275  49.524  46.924  1.00  0.00           O  
ATOM   2573  CB  LYS A1636      28.121  51.258  48.771  1.00  0.00           C  
ATOM   2574  CG  LYS A1636      27.200  50.971  47.621  1.00  0.00           C  
ATOM   2575  CD  LYS A1636      25.951  50.285  48.104  1.00  0.00           C  
ATOM   2576  CE  LYS A1636      25.133  49.853  46.926  1.00  0.00           C  
ATOM   2577  NZ  LYS A1636      24.447  51.017  46.284  1.00  0.00           N  
ATOM   2578  N   TYR A1637      31.082  51.358  47.944  1.00  0.00           N  
ATOM   2579  CA  TYR A1637      32.117  51.585  46.949  1.00  0.00           C  
ATOM   2580  C   TYR A1637      33.065  50.400  46.906  1.00  0.00           C  
ATOM   2581  O   TYR A1637      33.386  49.896  45.842  1.00  0.00           O  
ATOM   2582  CB  TYR A1637      32.900  52.868  47.274  1.00  0.00           C  
ATOM   2583  CG  TYR A1637      32.506  54.049  46.399  1.00  0.00           C  
ATOM   2584  CD1 TYR A1637      33.388  54.583  45.461  1.00  0.00           C  
ATOM   2585  CD2 TYR A1637      31.225  54.593  46.471  1.00  0.00           C  
ATOM   2586  CE1 TYR A1637      32.990  55.625  44.612  1.00  0.00           C  
ATOM   2587  CE2 TYR A1637      30.826  55.631  45.627  1.00  0.00           C  
ATOM   2588  CZ  TYR A1637      31.704  56.137  44.699  1.00  0.00           C  
ATOM   2589  OH  TYR A1637      31.274  57.115  43.829  1.00  0.00           O  
ATOM   2590  N   ILE A1638      33.486  49.955  48.083  1.00  0.00           N  
ATOM   2591  CA  ILE A1638      34.421  48.846  48.242  1.00  0.00           C  
ATOM   2592  C   ILE A1638      33.871  47.583  47.657  1.00  0.00           C  
ATOM   2593  O   ILE A1638      34.622  46.730  47.202  1.00  0.00           O  
ATOM   2594  CB  ILE A1638      34.690  48.548  49.723  1.00  0.00           C  
ATOM   2595  CG1 ILE A1638      35.590  49.625  50.322  1.00  0.00           C  
ATOM   2596  CG2 ILE A1638      35.285  47.161  49.871  1.00  0.00           C  
ATOM   2597  CD1 ILE A1638      35.675  49.589  51.818  1.00  0.00           C  
ATOM   2598  N   ARG A1639      32.557  47.452  47.659  1.00  0.00           N  
ATOM   2599  CA  ARG A1639      31.995  46.221  47.157  1.00  0.00           C  
ATOM   2600  C   ARG A1639      31.309  46.312  45.789  1.00  0.00           C  
ATOM   2601  O   ARG A1639      31.060  45.286  45.166  1.00  0.00           O  
ATOM   2602  CB  ARG A1639      31.048  45.645  48.211  1.00  0.00           C  
ATOM   2603  CG  ARG A1639      29.602  46.000  48.011  1.00  0.00           C  
ATOM   2604  CD  ARG A1639      28.748  45.363  49.085  1.00  0.00           C  
ATOM   2605  NE  ARG A1639      29.171  45.807  50.396  1.00  0.00           N  
ATOM   2606  CZ  ARG A1639      28.557  46.761  51.080  1.00  0.00           C  
ATOM   2607  NH1 ARG A1639      29.002  47.111  52.276  1.00  0.00           N  
ATOM   2608  NH2 ARG A1639      27.492  47.363  50.567  1.00  0.00           N  
ATOM   2609  N   GLU A1640      31.032  47.512  45.291  1.00  0.00           N  
ATOM   2610  CA  GLU A1640      30.350  47.598  43.997  1.00  0.00           C  
ATOM   2611  C   GLU A1640      31.058  48.458  42.948  1.00  0.00           C  
ATOM   2612  O   GLU A1640      30.974  48.157  41.760  1.00  0.00           O  
ATOM   2613  CB  GLU A1640      28.905  48.107  44.192  1.00  0.00           C  
ATOM   2614  CG  GLU A1640      28.060  47.203  45.078  1.00  0.00           C  
ATOM   2615  CD  GLU A1640      26.596  47.611  45.154  1.00  0.00           C  
ATOM   2616  OE1 GLU A1640      25.906  47.171  46.107  1.00  0.00           O  
ATOM   2617  OE2 GLU A1640      26.137  48.365  44.270  1.00  0.00           O  
ATOM   2618  N   VAL A1641      31.743  49.517  43.377  1.00  0.00           N  
ATOM   2619  CA  VAL A1641      32.407  50.430  42.440  1.00  0.00           C  
ATOM   2620  C   VAL A1641      33.831  49.993  42.093  1.00  0.00           C  
ATOM   2621  O   VAL A1641      34.174  49.852  40.912  1.00  0.00           O  
ATOM   2622  CB  VAL A1641      32.411  51.893  43.007  1.00  0.00           C  
ATOM   2623  CG1 VAL A1641      32.994  52.871  42.001  1.00  0.00           C  
ATOM   2624  CG2 VAL A1641      30.993  52.313  43.328  1.00  0.00           C  
ATOM   2625  N   LEU A1642      34.659  49.785  43.113  1.00  0.00           N  
ATOM   2626  CA  LEU A1642      36.034  49.351  42.888  1.00  0.00           C  
ATOM   2627  C   LEU A1642      36.036  47.895  42.448  1.00  0.00           C  
ATOM   2628  O   LEU A1642      35.078  47.158  42.690  1.00  0.00           O  
ATOM   2629  CB  LEU A1642      36.872  49.418  44.174  1.00  0.00           C  
ATOM   2630  CG  LEU A1642      37.176  50.659  45.012  1.00  0.00           C  
ATOM   2631  CD1 LEU A1642      38.673  50.933  44.941  1.00  0.00           C  
ATOM   2632  CD2 LEU A1642      36.386  51.844  44.534  1.00  0.00           C  
ATOM   2633  N   SER A1662      37.129  47.483  41.819  1.00  0.00           N  
ATOM   2634  CA  SER A1662      37.291  46.103  41.404  1.00  0.00           C  
ATOM   2635  C   SER A1662      38.056  45.358  42.498  1.00  0.00           C  
ATOM   2636  O   SER A1662      38.773  45.965  43.286  1.00  0.00           O  
ATOM   2637  CB  SER A1662      38.083  46.044  40.112  1.00  0.00           C  
ATOM   2638  OG  SER A1662      39.414  46.439  40.371  1.00  0.00           O  
ATOM   2639  N   LEU A1663      37.891  44.043  42.553  1.00  0.00           N  
ATOM   2640  CA  LEU A1663      38.597  43.220  43.545  1.00  0.00           C  
ATOM   2641  C   LEU A1663      40.085  43.588  43.571  1.00  0.00           C  
ATOM   2642  O   LEU A1663      40.707  43.739  44.618  1.00  0.00           O  
ATOM   2643  CB  LEU A1663      38.456  41.725  43.186  1.00  0.00           C  
ATOM   2644  CG  LEU A1663      38.901  40.707  44.243  1.00  0.00           C  
ATOM   2645  CD1 LEU A1663      37.932  40.802  45.427  1.00  0.00           C  
ATOM   2646  CD2 LEU A1663      38.927  39.276  43.682  1.00  0.00           C  
ATOM   2647  N   GLU A1664      40.646  43.720  42.387  1.00  0.00           N  
ATOM   2648  CA  GLU A1664      42.034  44.060  42.231  1.00  0.00           C  
ATOM   2649  C   GLU A1664      42.312  45.401  42.905  1.00  0.00           C  
ATOM   2650  O   GLU A1664      43.298  45.555  43.646  1.00  0.00           O  
ATOM   2651  CB  GLU A1664      42.341  44.123  40.731  1.00  0.00           C  
ATOM   2652  CG  GLU A1664      42.161  42.787  39.991  1.00  0.00           C  
ATOM   2653  CD  GLU A1664      40.714  42.289  39.932  1.00  0.00           C  
ATOM   2654  OE1 GLU A1664      40.503  41.072  39.744  1.00  0.00           O  
ATOM   2655  OE2 GLU A1664      39.781  43.106  40.065  1.00  0.00           O  
ATOM   2656  N   GLU A1665      41.422  46.362  42.646  1.00  0.00           N  
ATOM   2657  CA  GLU A1665      41.521  47.706  43.199  1.00  0.00           C  
ATOM   2658  C   GLU A1665      41.478  47.673  44.713  1.00  0.00           C  
ATOM   2659  O   GLU A1665      42.298  48.313  45.377  1.00  0.00           O  
ATOM   2660  CB  GLU A1665      40.387  48.599  42.682  1.00  0.00           C  
ATOM   2661  CG  GLU A1665      40.802  49.597  41.588  1.00  0.00           C  
ATOM   2662  CD  GLU A1665      41.807  50.674  42.060  1.00  0.00           C  
ATOM   2663  OE1 GLU A1665      41.731  51.812  41.536  1.00  0.00           O  
ATOM   2664  OE2 GLU A1665      42.671  50.401  42.935  1.00  0.00           O  
ATOM   2665  N   VAL A1666      40.520  46.939  45.270  1.00  0.00           N  
ATOM   2666  CA  VAL A1666      40.430  46.844  46.722  1.00  0.00           C  
ATOM   2667  C   VAL A1666      41.710  46.227  47.296  1.00  0.00           C  
ATOM   2668  O   VAL A1666      42.408  46.849  48.103  1.00  0.00           O  
ATOM   2669  CB  VAL A1666      39.219  45.989  47.159  1.00  0.00           C  
ATOM   2670  CG1 VAL A1666      39.364  45.606  48.607  1.00  0.00           C  
ATOM   2671  CG2 VAL A1666      37.906  46.756  46.919  1.00  0.00           C  
ATOM   2672  N   ALA A1667      42.027  45.009  46.865  1.00  0.00           N  
ATOM   2673  CA  ALA A1667      43.216  44.303  47.347  1.00  0.00           C  
ATOM   2674  C   ALA A1667      44.450  45.202  47.344  1.00  0.00           C  
ATOM   2675  O   ALA A1667      45.384  44.998  48.125  1.00  0.00           O  
ATOM   2676  CB  ALA A1667      43.466  43.085  46.502  1.00  0.00           C  
ATOM   2677  N   GLU A1668      44.464  46.190  46.461  1.00  0.00           N  
ATOM   2678  CA  GLU A1668      45.598  47.092  46.419  1.00  0.00           C  
ATOM   2679  C   GLU A1668      45.550  48.117  47.565  1.00  0.00           C  
ATOM   2680  O   GLU A1668      46.516  48.286  48.320  1.00  0.00           O  
ATOM   2681  CB  GLU A1668      45.642  47.811  45.068  1.00  0.00           C  
ATOM   2682  CG  GLU A1668      47.004  48.374  44.705  1.00  0.00           C  
ATOM   2683  CD  GLU A1668      48.116  47.325  44.735  1.00  0.00           C  
ATOM   2684  OE1 GLU A1668      49.311  47.722  44.703  1.00  0.00           O  
ATOM   2685  OE2 GLU A1668      47.794  46.107  44.792  1.00  0.00           O  
ATOM   2686  N   ARG A1669      44.408  48.775  47.706  1.00  0.00           N  
ATOM   2687  CA  ARG A1669      44.247  49.816  48.706  1.00  0.00           C  
ATOM   2688  C   ARG A1669      44.318  49.281  50.101  1.00  0.00           C  
ATOM   2689  O   ARG A1669      44.734  49.972  51.027  1.00  0.00           O  
ATOM   2690  CB  ARG A1669      42.921  50.537  48.490  1.00  0.00           C  
ATOM   2691  CG  ARG A1669      42.849  51.254  47.139  1.00  0.00           C  
ATOM   2692  CD  ARG A1669      41.431  51.582  46.819  1.00  0.00           C  
ATOM   2693  NE  ARG A1669      41.269  52.245  45.534  1.00  0.00           N  
ATOM   2694  CZ  ARG A1669      40.764  53.467  45.398  1.00  0.00           C  
ATOM   2695  NH1 ARG A1669      40.384  54.152  46.479  1.00  0.00           N  
ATOM   2696  NH2 ARG A1669      40.589  53.986  44.186  1.00  0.00           N  
ATOM   2697  N   VAL A1670      43.931  48.032  50.249  1.00  0.00           N  
ATOM   2698  CA  VAL A1670      43.931  47.399  51.548  1.00  0.00           C  
ATOM   2699  C   VAL A1670      45.349  47.164  52.106  1.00  0.00           C  
ATOM   2700  O   VAL A1670      45.556  47.199  53.321  1.00  0.00           O  
ATOM   2701  CB  VAL A1670      43.102  46.072  51.462  1.00  0.00           C  
ATOM   2702  CG1 VAL A1670      43.982  44.843  51.591  1.00  0.00           C  
ATOM   2703  CG2 VAL A1670      42.040  46.083  52.505  1.00  0.00           C  
ATOM   2704  N   LYS A1671      46.327  46.976  51.227  1.00  0.00           N  
ATOM   2705  CA  LYS A1671      47.699  46.677  51.662  1.00  0.00           C  
ATOM   2706  C   LYS A1671      48.262  47.638  52.704  1.00  0.00           C  
ATOM   2707  O   LYS A1671      48.706  47.206  53.764  1.00  0.00           O  
ATOM   2708  CB  LYS A1671      48.616  46.587  50.445  1.00  0.00           C  
ATOM   2709  CG  LYS A1671      48.325  45.358  49.601  1.00  0.00           C  
ATOM   2710  CD  LYS A1671      48.423  45.625  48.119  1.00  0.00           C  
ATOM   2711  CE  LYS A1671      49.707  45.031  47.566  1.00  0.00           C  
ATOM   2712  NZ  LYS A1671      49.530  44.588  46.150  1.00  0.00           N  
ATOM   2713  N   PRO A1672      48.242  48.952  52.431  1.00  0.00           N  
ATOM   2714  CA  PRO A1672      48.782  49.885  53.426  1.00  0.00           C  
ATOM   2715  C   PRO A1672      48.280  49.595  54.846  1.00  0.00           C  
ATOM   2716  O   PRO A1672      49.022  49.688  55.822  1.00  0.00           O  
ATOM   2717  CB  PRO A1672      48.313  51.249  52.918  1.00  0.00           C  
ATOM   2718  CG  PRO A1672      48.197  51.070  51.453  1.00  0.00           C  
ATOM   2719  CD  PRO A1672      47.724  49.656  51.243  1.00  0.00           C  
ATOM   2720  N   PHE A1673      47.011  49.231  54.959  1.00  0.00           N  
ATOM   2721  CA  PHE A1673      46.441  48.979  56.269  1.00  0.00           C  
ATOM   2722  C   PHE A1673      46.944  47.672  56.817  1.00  0.00           C  
ATOM   2723  O   PHE A1673      47.044  47.488  58.030  1.00  0.00           O  
ATOM   2724  CB  PHE A1673      44.913  49.043  56.168  1.00  0.00           C  
ATOM   2725  CG  PHE A1673      44.432  50.374  55.675  1.00  0.00           C  
ATOM   2726  CD1 PHE A1673      43.941  51.319  56.563  1.00  0.00           C  
ATOM   2727  CD2 PHE A1673      44.614  50.738  54.335  1.00  0.00           C  
ATOM   2728  CE1 PHE A1673      43.654  52.599  56.143  1.00  0.00           C  
ATOM   2729  CE2 PHE A1673      44.327  52.027  53.892  1.00  0.00           C  
ATOM   2730  CZ  PHE A1673      43.850  52.961  54.798  1.00  0.00           C  
ATOM   2731  N   LEU A1684      47.288  46.764  55.917  1.00  0.00           N  
ATOM   2732  CA  LEU A1684      47.822  45.488  56.334  1.00  0.00           C  
ATOM   2733  C   LEU A1684      49.169  45.750  56.963  1.00  0.00           C  
ATOM   2734  O   LEU A1684      49.397  45.407  58.108  1.00  0.00           O  
ATOM   2735  CB  LEU A1684      47.990  44.562  55.129  1.00  0.00           C  
ATOM   2736  CG  LEU A1684      46.762  43.749  54.747  1.00  0.00           C  
ATOM   2737  CD1 LEU A1684      47.051  42.946  53.543  1.00  0.00           C  
ATOM   2738  CD2 LEU A1684      46.361  42.837  55.883  1.00  0.00           C  
ATOM   2739  N   ARG A1685      50.054  46.382  56.195  1.00  0.00           N  
ATOM   2740  CA  ARG A1685      51.408  46.719  56.647  1.00  0.00           C  
ATOM   2741  C   ARG A1685      51.373  47.470  57.976  1.00  0.00           C  
ATOM   2742  O   ARG A1685      52.163  47.192  58.897  1.00  0.00           O  
ATOM   2743  CB  ARG A1685      52.127  47.595  55.599  1.00  0.00           C  
ATOM   2744  CG  ARG A1685      51.611  47.438  54.165  1.00  0.00           C  
ATOM   2745  CD  ARG A1685      52.517  48.157  53.156  1.00  0.00           C  
ATOM   2746  NE  ARG A1685      51.786  49.097  52.293  1.00  0.00           N  
ATOM   2747  CZ  ARG A1685      51.831  50.435  52.393  1.00  0.00           C  
ATOM   2748  NH1 ARG A1685      52.574  51.030  53.325  1.00  0.00           N  
ATOM   2749  NH2 ARG A1685      51.139  51.190  51.546  1.00  0.00           N  
ATOM   2750  N   GLU A1688      50.453  48.427  58.060  1.00  0.00           N  
ATOM   2751  CA  GLU A1688      50.281  49.247  59.243  1.00  0.00           C  
ATOM   2752  C   GLU A1688      49.891  48.400  60.449  1.00  0.00           C  
ATOM   2753  O   GLU A1688      50.350  48.638  61.560  1.00  0.00           O  
ATOM   2754  CB  GLU A1688      49.215  50.303  58.966  1.00  0.00           C  
ATOM   2755  CG  GLU A1688      49.217  51.465  59.936  1.00  0.00           C  
ATOM   2756  CD  GLU A1688      47.825  51.766  60.471  1.00  0.00           C  
ATOM   2757  OE1 GLU A1688      47.673  52.770  61.200  1.00  0.00           O  
ATOM   2758  OE2 GLU A1688      46.880  50.999  60.165  1.00  0.00           O  
ATOM   2759  N   ALA A1689      49.045  47.405  60.226  1.00  0.00           N  
ATOM   2760  CA  ALA A1689      48.610  46.540  61.312  1.00  0.00           C  
ATOM   2761  C   ALA A1689      49.644  45.457  61.615  1.00  0.00           C  
ATOM   2762  O   ALA A1689      49.402  44.571  62.427  1.00  0.00           O  
ATOM   2763  CB  ALA A1689      47.286  45.907  60.961  1.00  0.00           C  
ATOM   2764  N   GLY A1690      50.794  45.526  60.953  1.00  0.00           N  
ATOM   2765  CA  GLY A1690      51.831  44.543  61.190  1.00  0.00           C  
ATOM   2766  C   GLY A1690      51.668  43.262  60.402  1.00  0.00           C  
ATOM   2767  O   GLY A1690      52.596  42.451  60.366  1.00  0.00           O  
ATOM   2768  N   LEU A1691      50.510  43.067  59.767  1.00  0.00           N  
ATOM   2769  CA  LEU A1691      50.260  41.848  58.984  1.00  0.00           C  
ATOM   2770  C   LEU A1691      50.874  41.887  57.600  1.00  0.00           C  
ATOM   2771  O   LEU A1691      51.140  42.957  57.048  1.00  0.00           O  
ATOM   2772  CB  LEU A1691      48.773  41.594  58.804  1.00  0.00           C  
ATOM   2773  CG  LEU A1691      47.899  41.785  60.024  1.00  0.00           C  
ATOM   2774  CD1 LEU A1691      46.494  41.259  59.728  1.00  0.00           C  
ATOM   2775  CD2 LEU A1691      48.525  41.075  61.191  1.00  0.00           C  
ATOM   2776  N   SER A1694      51.063  40.697  57.038  1.00  0.00           N  
ATOM   2777  CA  SER A1694      51.630  40.522  55.714  1.00  0.00           C  
ATOM   2778  C   SER A1694      50.876  39.438  54.978  1.00  0.00           C  
ATOM   2779  O   SER A1694      50.292  38.558  55.596  1.00  0.00           O  
ATOM   2780  CB  SER A1694      53.090  40.096  55.818  1.00  0.00           C  
ATOM   2781  OG  SER A1694      53.177  38.680  55.771  1.00  0.00           O  
ATOM   2782  N   TRP A1695      50.896  39.485  53.652  1.00  0.00           N  
ATOM   2783  CA  TRP A1695      50.208  38.465  52.873  1.00  0.00           C  
ATOM   2784  C   TRP A1695      51.225  37.603  52.132  1.00  0.00           C  
ATOM   2785  O   TRP A1695      52.271  38.086  51.714  1.00  0.00           O  
ATOM   2786  CB  TRP A1695      49.215  39.114  51.901  1.00  0.00           C  
ATOM   2787  CG  TRP A1695      49.806  40.199  51.058  1.00  0.00           C  
ATOM   2788  CD1 TRP A1695      50.150  40.115  49.731  1.00  0.00           C  
ATOM   2789  CD2 TRP A1695      50.155  41.520  51.477  1.00  0.00           C  
ATOM   2790  NE1 TRP A1695      50.694  41.301  49.306  1.00  0.00           N  
ATOM   2791  CE2 TRP A1695      50.711  42.182  50.357  1.00  0.00           C  
ATOM   2792  CE3 TRP A1695      50.056  42.215  52.692  1.00  0.00           C  
ATOM   2793  CZ2 TRP A1695      51.169  43.508  50.419  1.00  0.00           C  
ATOM   2794  CZ3 TRP A1695      50.512  43.538  52.751  1.00  0.00           C  
ATOM   2795  CH2 TRP A1695      51.061  44.163  51.621  1.00  0.00           C  
ATOM   2796  N   GLU A1698      50.920  36.317  51.998  1.00  0.00           N  
ATOM   2797  CA  GLU A1698      51.806  35.365  51.324  1.00  0.00           C  
ATOM   2798  C   GLU A1698      52.042  35.719  49.870  1.00  0.00           C  
ATOM   2799  O   GLU A1698      53.171  35.695  49.392  1.00  0.00           O  
ATOM   2800  CB  GLU A1698      51.216  33.953  51.365  1.00  0.00           C  
ATOM   2801  CG  GLU A1698      51.427  33.212  52.661  1.00  0.00           C  
ATOM   2802  CD  GLU A1698      50.215  32.392  53.051  1.00  0.00           C  
ATOM   2803  OE1 GLU A1698      49.362  32.155  52.163  1.00  0.00           O  
ATOM   2804  OE2 GLU A1698      50.118  31.989  54.236  1.00  0.00           O  
ATOM   2805  N   SER A1708      50.968  36.014  49.153  1.00  0.00           N  
ATOM   2806  CA  SER A1708      51.086  36.347  47.743  1.00  0.00           C  
ATOM   2807  C   SER A1708      49.923  37.215  47.309  1.00  0.00           C  
ATOM   2808  O   SER A1708      48.991  37.457  48.073  1.00  0.00           O  
ATOM   2809  CB  SER A1708      51.121  35.066  46.899  1.00  0.00           C  
ATOM   2810  OG  SER A1708      49.859  34.782  46.316  1.00  0.00           O  
ATOM   2811  N   GLU A1716      49.994  37.702  46.084  1.00  0.00           N  
ATOM   2812  CA  GLU A1716      48.935  38.523  45.546  1.00  0.00           C  
ATOM   2813  C   GLU A1716      47.659  37.692  45.408  1.00  0.00           C  
ATOM   2814  O   GLU A1716      46.563  38.135  45.761  1.00  0.00           O  
ATOM   2815  CB  GLU A1716      49.389  39.046  44.198  1.00  0.00           C  
ATOM   2816  CG  GLU A1716      50.404  40.150  44.335  1.00  0.00           C  
ATOM   2817  CD  GLU A1716      49.727  41.443  44.657  1.00  0.00           C  
ATOM   2818  OE1 GLU A1716      49.675  42.319  43.776  1.00  0.00           O  
ATOM   2819  OE2 GLU A1716      49.225  41.573  45.789  1.00  0.00           O  
ATOM   2820  N   ALA A1717      47.817  36.476  44.899  1.00  0.00           N  
ATOM   2821  CA  ALA A1717      46.698  35.580  44.726  1.00  0.00           C  
ATOM   2822  C   ALA A1717      46.028  35.358  46.054  1.00  0.00           C  
ATOM   2823  O   ALA A1717      44.802  35.449  46.177  1.00  0.00           O  
ATOM   2824  CB  ALA A1717      47.182  34.279  44.187  1.00  0.00           C  
ATOM   2825  N   TYR A1718      46.841  35.059  47.061  1.00  0.00           N  
ATOM   2826  CA  TYR A1718      46.296  34.826  48.379  1.00  0.00           C  
ATOM   2827  C   TYR A1718      45.529  36.040  48.838  1.00  0.00           C  
ATOM   2828  O   TYR A1718      44.370  35.932  49.223  1.00  0.00           O  
ATOM   2829  CB  TYR A1718      47.389  34.508  49.406  1.00  0.00           C  
ATOM   2830  CG  TYR A1718      46.795  34.182  50.776  1.00  0.00           C  
ATOM   2831  CD1 TYR A1718      46.426  32.871  51.113  1.00  0.00           C  
ATOM   2832  CD2 TYR A1718      46.551  35.194  51.715  1.00  0.00           C  
ATOM   2833  CE1 TYR A1718      45.826  32.577  52.350  1.00  0.00           C  
ATOM   2834  CE2 TYR A1718      45.952  34.914  52.954  1.00  0.00           C  
ATOM   2835  CZ  TYR A1718      45.594  33.604  53.265  1.00  0.00           C  
ATOM   2836  OH  TYR A1718      45.040  33.322  54.499  1.00  0.00           O  
ATOM   2837  N   LEU A1719      46.179  37.198  48.780  1.00  0.00           N  
ATOM   2838  CA  LEU A1719      45.564  38.436  49.220  1.00  0.00           C  
ATOM   2839  C   LEU A1719      44.228  38.682  48.520  1.00  0.00           C  
ATOM   2840  O   LEU A1719      43.230  38.989  49.178  1.00  0.00           O  
ATOM   2841  CB  LEU A1719      46.515  39.625  48.986  1.00  0.00           C  
ATOM   2842  CG  LEU A1719      45.967  41.036  49.277  1.00  0.00           C  
ATOM   2843  CD1 LEU A1719      45.912  41.273  50.777  1.00  0.00           C  
ATOM   2844  CD2 LEU A1719      46.831  42.082  48.616  1.00  0.00           C  
ATOM   2845  N   ARG A1720      44.206  38.532  47.195  1.00  0.00           N  
ATOM   2846  CA  ARG A1720      42.983  38.764  46.436  1.00  0.00           C  
ATOM   2847  C   ARG A1720      41.841  37.905  46.956  1.00  0.00           C  
ATOM   2848  O   ARG A1720      40.791  38.426  47.329  1.00  0.00           O  
ATOM   2849  CB  ARG A1720      43.190  38.484  44.951  1.00  0.00           C  
ATOM   2850  CG  ARG A1720      44.389  39.191  44.351  1.00  0.00           C  
ATOM   2851  CD  ARG A1720      44.053  39.913  43.041  1.00  0.00           C  
ATOM   2852  NE  ARG A1720      44.276  41.369  43.090  1.00  0.00           N  
ATOM   2853  CZ  ARG A1720      45.192  41.997  43.834  1.00  0.00           C  
ATOM   2854  NH1 ARG A1720      45.288  43.326  43.779  1.00  0.00           N  
ATOM   2855  NH2 ARG A1720      46.012  41.316  44.636  1.00  0.00           N  
ATOM   2856  N   ARG A1721      42.040  36.591  46.977  1.00  0.00           N  
ATOM   2857  CA  ARG A1721      41.003  35.707  47.464  1.00  0.00           C  
ATOM   2858  C   ARG A1721      40.612  36.103  48.874  1.00  0.00           C  
ATOM   2859  O   ARG A1721      39.433  36.097  49.210  1.00  0.00           O  
ATOM   2860  CB  ARG A1721      41.476  34.258  47.429  1.00  0.00           C  
ATOM   2861  CG  ARG A1721      40.373  33.204  47.682  1.00  0.00           C  
ATOM   2862  CD  ARG A1721      38.953  33.774  47.773  1.00  0.00           C  
ATOM   2863  NE  ARG A1721      38.057  33.285  46.720  1.00  0.00           N  
ATOM   2864  CZ  ARG A1721      37.202  32.273  46.860  1.00  0.00           C  
ATOM   2865  NH1 ARG A1721      37.107  31.625  48.002  1.00  0.00           N  
ATOM   2866  NH2 ARG A1721      36.438  31.897  45.853  1.00  0.00           N  
ATOM   2867  N   ALA A1722      41.592  36.456  49.700  1.00  0.00           N  
ATOM   2868  CA  ALA A1722      41.274  36.871  51.058  1.00  0.00           C  
ATOM   2869  C   ALA A1722      40.392  38.121  51.016  1.00  0.00           C  
ATOM   2870  O   ALA A1722      39.444  38.247  51.793  1.00  0.00           O  
ATOM   2871  CB  ALA A1722      42.562  37.150  51.857  1.00  0.00           C  
ATOM   2872  N   VAL A1723      40.704  39.045  50.106  1.00  0.00           N  
ATOM   2873  CA  VAL A1723      39.911  40.259  49.991  1.00  0.00           C  
ATOM   2874  C   VAL A1723      38.524  39.975  49.412  1.00  0.00           C  
ATOM   2875  O   VAL A1723      37.535  40.603  49.794  1.00  0.00           O  
ATOM   2876  CB  VAL A1723      40.592  41.303  49.121  1.00  0.00           C  
ATOM   2877  CG1 VAL A1723      39.817  42.594  49.196  1.00  0.00           C  
ATOM   2878  CG2 VAL A1723      42.004  41.532  49.595  1.00  0.00           C  
ATOM   2879  N   GLU A1724      38.451  39.029  48.489  1.00  0.00           N  
ATOM   2880  CA  GLU A1724      37.181  38.671  47.901  1.00  0.00           C  
ATOM   2881  C   GLU A1724      36.200  38.188  48.979  1.00  0.00           C  
ATOM   2882  O   GLU A1724      35.067  38.641  49.042  1.00  0.00           O  
ATOM   2883  CB  GLU A1724      37.393  37.585  46.841  1.00  0.00           C  
ATOM   2884  CG  GLU A1724      36.133  37.155  46.084  1.00  0.00           C  
ATOM   2885  CD  GLU A1724      36.429  36.382  44.796  1.00  0.00           C  
ATOM   2886  OE1 GLU A1724      35.909  36.792  43.724  1.00  0.00           O  
ATOM   2887  OE2 GLU A1724      37.172  35.363  44.851  1.00  0.00           O  
ATOM   2888  N   LEU A1725      36.638  37.287  49.848  1.00  0.00           N  
ATOM   2889  CA  LEU A1725      35.749  36.737  50.874  1.00  0.00           C  
ATOM   2890  C   LEU A1725      35.345  37.751  51.916  1.00  0.00           C  
ATOM   2891  O   LEU A1725      34.352  37.550  52.623  1.00  0.00           O  
ATOM   2892  CB  LEU A1725      36.401  35.561  51.603  1.00  0.00           C  
ATOM   2893  CG  LEU A1725      37.063  34.450  50.813  1.00  0.00           C  
ATOM   2894  CD1 LEU A1725      37.960  33.653  51.747  1.00  0.00           C  
ATOM   2895  CD2 LEU A1725      36.013  33.572  50.200  1.00  0.00           C  
ATOM   2896  N   MET A1726      36.125  38.824  52.037  1.00  0.00           N  
ATOM   2897  CA  MET A1726      35.834  39.851  53.034  1.00  0.00           C  
ATOM   2898  C   MET A1726      35.065  41.047  52.466  1.00  0.00           C  
ATOM   2899  O   MET A1726      34.355  41.718  53.210  1.00  0.00           O  
ATOM   2900  CB  MET A1726      37.129  40.342  53.663  1.00  0.00           C  
ATOM   2901  CG  MET A1726      37.704  39.405  54.700  1.00  0.00           C  
ATOM   2902  SD  MET A1726      36.446  38.806  55.853  1.00  0.00           S  
ATOM   2903  CE  MET A1726      36.766  39.784  57.261  1.00  0.00           C  
ATOM   2904  N   ARG A1727      35.198  41.291  51.157  1.00  0.00           N  
ATOM   2905  CA  ARG A1727      34.551  42.422  50.475  1.00  0.00           C  
ATOM   2906  C   ARG A1727      33.224  42.861  51.112  1.00  0.00           C  
ATOM   2907  O   ARG A1727      33.007  44.060  51.353  1.00  0.00           O  
ATOM   2908  CB  ARG A1727      34.332  42.103  48.985  1.00  0.00           C  
ATOM   2909  CG  ARG A1727      35.287  42.836  48.032  1.00  0.00           C  
ATOM   2910  CD  ARG A1727      34.530  43.620  46.990  1.00  0.00           C  
ATOM   2911  NE  ARG A1727      34.870  43.222  45.625  1.00  0.00           N  
ATOM   2912  CZ  ARG A1727      34.703  43.997  44.556  1.00  0.00           C  
ATOM   2913  NH1 ARG A1727      34.202  45.218  44.682  1.00  0.00           N  
ATOM   2914  NH2 ARG A1727      35.028  43.550  43.356  1.00  0.00           N  
ATOM   2915  N   PRO A1728      32.307  41.913  51.371  1.00  0.00           N  
ATOM   2916  CA  PRO A1728      31.041  42.328  51.978  1.00  0.00           C  
ATOM   2917  C   PRO A1728      31.079  42.450  53.503  1.00  0.00           C  
ATOM   2918  O   PRO A1728      30.045  42.649  54.138  1.00  0.00           O  
ATOM   2919  CB  PRO A1728      30.076  41.241  51.532  1.00  0.00           C  
ATOM   2920  CG  PRO A1728      30.921  40.023  51.440  1.00  0.00           C  
ATOM   2921  CD  PRO A1728      32.331  40.466  51.097  1.00  0.00           C  
ATOM   2922  N   ARG A1729      32.263  42.343  54.095  1.00  0.00           N  
ATOM   2923  CA  ARG A1729      32.332  42.406  55.543  1.00  0.00           C  
ATOM   2924  C   ARG A1729      33.078  43.594  56.141  1.00  0.00           C  
ATOM   2925  O   ARG A1729      33.230  43.664  57.357  1.00  0.00           O  
ATOM   2926  CB  ARG A1729      32.873  41.090  56.077  1.00  0.00           C  
ATOM   2927  CG  ARG A1729      31.773  40.045  56.102  1.00  0.00           C  
ATOM   2928  CD  ARG A1729      32.280  38.614  56.043  1.00  0.00           C  
ATOM   2929  NE  ARG A1729      31.171  37.678  55.915  1.00  0.00           N  
ATOM   2930  CZ  ARG A1729      30.959  36.951  54.833  1.00  0.00           C  
ATOM   2931  NH1 ARG A1729      31.788  37.059  53.808  1.00  0.00           N  
ATOM   2932  NH2 ARG A1729      29.890  36.170  54.755  1.00  0.00           N  
ATOM   2933  N   PHE A1730      33.530  44.532  55.311  1.00  0.00           N  
ATOM   2934  CA  PHE A1730      34.188  45.717  55.854  1.00  0.00           C  
ATOM   2935  C   PHE A1730      33.802  46.968  55.080  1.00  0.00           C  
ATOM   2936  O   PHE A1730      33.702  46.956  53.860  1.00  0.00           O  
ATOM   2937  CB  PHE A1730      35.699  45.559  55.874  1.00  0.00           C  
ATOM   2938  CG  PHE A1730      36.299  45.375  54.535  1.00  0.00           C  
ATOM   2939  CD1 PHE A1730      36.728  46.472  53.799  1.00  0.00           C  
ATOM   2940  CD2 PHE A1730      36.449  44.098  53.997  1.00  0.00           C  
ATOM   2941  CE1 PHE A1730      37.307  46.311  52.525  1.00  0.00           C  
ATOM   2942  CE2 PHE A1730      37.023  43.920  52.728  1.00  0.00           C  
ATOM   2943  CZ  PHE A1730      37.454  45.039  51.989  1.00  0.00           C  
ATOM   2944  N   ASP A1731      33.571  48.051  55.806  1.00  0.00           N  
ATOM   2945  CA  ASP A1731      33.172  49.293  55.184  1.00  0.00           C  
ATOM   2946  C   ASP A1731      34.312  50.308  55.130  1.00  0.00           C  
ATOM   2947  O   ASP A1731      34.145  51.407  54.599  1.00  0.00           O  
ATOM   2948  CB  ASP A1731      31.958  49.868  55.913  1.00  0.00           C  
ATOM   2949  CG  ASP A1731      30.710  49.034  55.695  1.00  0.00           C  
ATOM   2950  OD1 ASP A1731      30.699  48.192  54.781  1.00  0.00           O  
ATOM   2951  OD2 ASP A1731      29.730  49.207  56.435  1.00  0.00           O  
ATOM   2952  N   THR A1732      35.464  49.942  55.686  1.00  0.00           N  
ATOM   2953  CA  THR A1732      36.634  50.815  55.636  1.00  0.00           C  
ATOM   2954  C   THR A1732      37.849  49.951  55.549  1.00  0.00           C  
ATOM   2955  O   THR A1732      37.897  48.923  56.198  1.00  0.00           O  
ATOM   2956  CB  THR A1732      36.813  51.672  56.892  1.00  0.00           C  
ATOM   2957  OG1 THR A1732      36.751  50.832  58.052  1.00  0.00           O  
ATOM   2958  CG2 THR A1732      35.767  52.768  56.948  1.00  0.00           C  
ATOM   2959  N   LEU A1733      38.838  50.378  54.775  1.00  0.00           N  
ATOM   2960  CA  LEU A1733      40.063  49.607  54.608  1.00  0.00           C  
ATOM   2961  C   LEU A1733      40.654  49.203  55.952  1.00  0.00           C  
ATOM   2962  O   LEU A1733      41.161  48.089  56.107  1.00  0.00           O  
ATOM   2963  CB  LEU A1733      41.086  50.404  53.811  1.00  0.00           C  
ATOM   2964  CG  LEU A1733      40.665  50.968  52.455  1.00  0.00           C  
ATOM   2965  CD1 LEU A1733      41.909  51.427  51.695  1.00  0.00           C  
ATOM   2966  CD2 LEU A1733      39.914  49.915  51.674  1.00  0.00           C  
ATOM   2967  N   LYS A1734      40.593  50.116  56.917  1.00  0.00           N  
ATOM   2968  CA  LYS A1734      41.108  49.846  58.256  1.00  0.00           C  
ATOM   2969  C   LYS A1734      40.439  48.591  58.813  1.00  0.00           C  
ATOM   2970  O   LYS A1734      41.079  47.744  59.426  1.00  0.00           O  
ATOM   2971  CB  LYS A1734      40.804  51.036  59.165  1.00  0.00           C  
ATOM   2972  CG  LYS A1734      41.581  51.045  60.455  1.00  0.00           C  
ATOM   2973  CD  LYS A1734      42.321  52.368  60.631  1.00  0.00           C  
ATOM   2974  CE  LYS A1734      42.875  52.507  62.046  1.00  0.00           C  
ATOM   2975  NZ  LYS A1734      41.806  52.356  63.072  1.00  0.00           N  
ATOM   2976  N   GLU A1735      39.138  48.475  58.570  1.00  0.00           N  
ATOM   2977  CA  GLU A1735      38.367  47.335  59.047  1.00  0.00           C  
ATOM   2978  C   GLU A1735      38.828  46.010  58.483  1.00  0.00           C  
ATOM   2979  O   GLU A1735      38.543  44.981  59.075  1.00  0.00           O  
ATOM   2980  CB  GLU A1735      36.896  47.487  58.697  1.00  0.00           C  
ATOM   2981  CG  GLU A1735      36.085  48.249  59.709  1.00  0.00           C  
ATOM   2982  CD  GLU A1735      34.617  48.217  59.369  1.00  0.00           C  
ATOM   2983  OE1 GLU A1735      34.276  47.675  58.301  1.00  0.00           O  
ATOM   2984  OE2 GLU A1735      33.803  48.727  60.163  1.00  0.00           O  
ATOM   2985  N   PHE A1736      39.534  46.014  57.354  1.00  0.00           N  
ATOM   2986  CA  PHE A1736      39.949  44.736  56.766  1.00  0.00           C  
ATOM   2987  C   PHE A1736      40.955  43.942  57.599  1.00  0.00           C  
ATOM   2988  O   PHE A1736      40.700  42.796  57.951  1.00  0.00           O  
ATOM   2989  CB  PHE A1736      40.514  44.898  55.363  1.00  0.00           C  
ATOM   2990  CG  PHE A1736      40.921  43.592  54.743  1.00  0.00           C  
ATOM   2991  CD1 PHE A1736      39.958  42.665  54.348  1.00  0.00           C  
ATOM   2992  CD2 PHE A1736      42.269  43.267  54.589  1.00  0.00           C  
ATOM   2993  CE1 PHE A1736      40.330  41.450  53.819  1.00  0.00           C  
ATOM   2994  CE2 PHE A1736      42.650  42.051  54.061  1.00  0.00           C  
ATOM   2995  CZ  PHE A1736      41.678  41.140  53.676  1.00  0.00           C  
ATOM   2996  N   PRO A1737      42.125  44.514  57.885  1.00  0.00           N  
ATOM   2997  CA  PRO A1737      43.073  43.740  58.687  1.00  0.00           C  
ATOM   2998  C   PRO A1737      42.527  43.472  60.086  1.00  0.00           C  
ATOM   2999  O   PRO A1737      43.116  42.739  60.865  1.00  0.00           O  
ATOM   3000  CB  PRO A1737      44.328  44.623  58.725  1.00  0.00           C  
ATOM   3001  CG  PRO A1737      44.159  45.630  57.639  1.00  0.00           C  
ATOM   3002  CD  PRO A1737      42.670  45.823  57.497  1.00  0.00           C  
ATOM   3003  N   GLU A1738      41.390  44.070  60.397  1.00  0.00           N  
ATOM   3004  CA  GLU A1738      40.791  43.906  61.713  1.00  0.00           C  
ATOM   3005  C   GLU A1738      39.912  42.667  61.813  1.00  0.00           C  
ATOM   3006  O   GLU A1738      39.973  41.918  62.779  1.00  0.00           O  
ATOM   3007  CB  GLU A1738      39.922  45.121  62.050  1.00  0.00           C  
ATOM   3008  CG  GLU A1738      40.640  46.252  62.751  1.00  0.00           C  
ATOM   3009  CD  GLU A1738      39.746  47.455  62.933  1.00  0.00           C  
ATOM   3010  OE1 GLU A1738      38.506  47.265  62.867  1.00  0.00           O  
ATOM   3011  OE2 GLU A1738      40.280  48.572  63.138  1.00  0.00           O  
ATOM   3012  N   LYS A1739      39.073  42.470  60.813  1.00  0.00           N  
ATOM   3013  CA  LYS A1739      38.143  41.372  60.846  1.00  0.00           C  
ATOM   3014  C   LYS A1739      38.670  40.092  60.173  1.00  0.00           C  
ATOM   3015  O   LYS A1739      38.183  38.986  60.436  1.00  0.00           O  
ATOM   3016  CB  LYS A1739      36.841  41.863  60.236  1.00  0.00           C  
ATOM   3017  CG  LYS A1739      36.386  43.191  60.856  1.00  0.00           C  
ATOM   3018  CD  LYS A1739      35.443  43.983  59.957  1.00  0.00           C  
ATOM   3019  CE  LYS A1739      34.210  44.468  60.709  1.00  0.00           C  
ATOM   3020  NZ  LYS A1739      32.930  44.022  60.068  1.00  0.00           N  
ATOM   3021  N   ALA A1740      39.671  40.231  59.314  1.00  0.00           N  
ATOM   3022  CA  ALA A1740      40.241  39.065  58.650  1.00  0.00           C  
ATOM   3023  C   ALA A1740      41.691  38.892  59.096  1.00  0.00           C  
ATOM   3024  O   ALA A1740      42.556  38.497  58.319  1.00  0.00           O  
ATOM   3025  CB  ALA A1740      40.164  39.236  57.150  1.00  0.00           C  
ATOM   3026  N   ARG A1741      41.950  39.198  60.361  1.00  0.00           N  
ATOM   3027  CA  ARG A1741      43.298  39.095  60.894  1.00  0.00           C  
ATOM   3028  C   ARG A1741      43.815  37.652  60.891  1.00  0.00           C  
ATOM   3029  O   ARG A1741      44.987  37.398  60.575  1.00  0.00           O  
ATOM   3030  CB  ARG A1741      43.332  39.655  62.312  1.00  0.00           C  
ATOM   3031  CG  ARG A1741      44.733  39.692  62.892  1.00  0.00           C  
ATOM   3032  CD  ARG A1741      44.734  40.079  64.360  1.00  0.00           C  
ATOM   3033  NE  ARG A1741      46.065  40.445  64.830  1.00  0.00           N  
ATOM   3034  CZ  ARG A1741      46.853  41.334  64.229  1.00  0.00           C  
ATOM   3035  NH1 ARG A1741      46.438  41.946  63.129  1.00  0.00           N  
ATOM   3036  NH2 ARG A1741      48.047  41.626  64.735  1.00  0.00           N  
ATOM   3037  N   TYR A1742      42.936  36.715  61.247  1.00  0.00           N  
ATOM   3038  CA  TYR A1742      43.289  35.295  61.295  1.00  0.00           C  
ATOM   3039  C   TYR A1742      43.696  34.772  59.939  1.00  0.00           C  
ATOM   3040  O   TYR A1742      44.222  33.682  59.840  1.00  0.00           O  
ATOM   3041  CB  TYR A1742      42.116  34.461  61.771  1.00  0.00           C  
ATOM   3042  CG  TYR A1742      40.837  34.803  61.054  1.00  0.00           C  
ATOM   3043  CD1 TYR A1742      40.127  35.933  61.409  1.00  0.00           C  
ATOM   3044  CD2 TYR A1742      40.302  33.962  60.071  1.00  0.00           C  
ATOM   3045  CE1 TYR A1742      38.922  36.223  60.830  1.00  0.00           C  
ATOM   3046  CE2 TYR A1742      39.080  34.247  59.477  1.00  0.00           C  
ATOM   3047  CZ  TYR A1742      38.396  35.383  59.871  1.00  0.00           C  
ATOM   3048  OH  TYR A1742      37.167  35.716  59.352  1.00  0.00           O  
ATOM   3049  N   LEU A1743      43.425  35.546  58.899  1.00  0.00           N  
ATOM   3050  CA  LEU A1743      43.769  35.180  57.538  1.00  0.00           C  
ATOM   3051  C   LEU A1743      45.196  35.572  57.215  1.00  0.00           C  
ATOM   3052  O   LEU A1743      45.694  35.285  56.133  1.00  0.00           O  
ATOM   3053  CB  LEU A1743      42.850  35.898  56.560  1.00  0.00           C  
ATOM   3054  CG  LEU A1743      41.518  35.185  56.357  1.00  0.00           C  
ATOM   3055  CD1 LEU A1743      40.755  35.844  55.217  1.00  0.00           C  
ATOM   3056  CD2 LEU A1743      41.775  33.709  56.079  1.00  0.00           C  
ATOM   3057  N   PHE A1744      45.863  36.228  58.148  1.00  0.00           N  
ATOM   3058  CA  PHE A1744      47.215  36.664  57.859  1.00  0.00           C  
ATOM   3059  C   PHE A1744      48.207  36.361  58.983  1.00  0.00           C  
ATOM   3060  O   PHE A1744      49.421  36.568  58.827  1.00  0.00           O  
ATOM   3061  CB  PHE A1744      47.205  38.174  57.543  1.00  0.00           C  
ATOM   3062  CG  PHE A1744      46.411  38.530  56.312  1.00  0.00           C  
ATOM   3063  CD1 PHE A1744      47.003  38.500  55.058  1.00  0.00           C  
ATOM   3064  CD2 PHE A1744      45.057  38.842  56.407  1.00  0.00           C  
ATOM   3065  CE1 PHE A1744      46.256  38.769  53.911  1.00  0.00           C  
ATOM   3066  CE2 PHE A1744      44.297  39.112  55.267  1.00  0.00           C  
ATOM   3067  CZ  PHE A1744      44.898  39.073  54.019  1.00  0.00           C  
ATOM   3068  N   THR A1745      47.704  35.860  60.106  1.00  0.00           N  
ATOM   3069  CA  THR A1745      48.592  35.563  61.217  1.00  0.00           C  
ATOM   3070  C   THR A1745      48.028  34.542  62.201  1.00  0.00           C  
ATOM   3071  O   THR A1745      46.813  34.348  62.301  1.00  0.00           O  
ATOM   3072  CB  THR A1745      48.936  36.845  61.988  1.00  0.00           C  
ATOM   3073  OG1 THR A1745      49.786  36.515  63.089  1.00  0.00           O  
ATOM   3074  CG2 THR A1745      47.650  37.527  62.506  1.00  0.00           C  
ATOM   3075  N   GLU A1746      48.940  33.887  62.921  1.00  0.00           N  
ATOM   3076  CA  GLU A1746      48.599  32.889  63.937  1.00  0.00           C  
ATOM   3077  C   GLU A1746      48.200  33.628  65.208  1.00  0.00           C  
ATOM   3078  O   GLU A1746      47.504  33.093  66.070  1.00  0.00           O  
ATOM   3079  CB  GLU A1746      49.815  31.988  64.217  1.00  0.00           C  
ATOM   3080  CG  GLU A1746      49.600  30.486  63.956  1.00  0.00           C  
ATOM   3081  CD  GLU A1746      48.595  30.182  62.842  1.00  0.00           C  
ATOM   3082  OE1 GLU A1746      47.679  29.350  63.059  1.00  0.00           O  
ATOM   3083  OE2 GLU A1746      48.722  30.770  61.746  1.00  0.00           O  
ATOM   3084  N   ASP A1747      48.663  34.872  65.314  1.00  0.00           N  
ATOM   3085  CA  ASP A1747      48.346  35.697  66.465  1.00  0.00           C  
ATOM   3086  C   ASP A1747      47.040  36.470  66.222  1.00  0.00           C  
ATOM   3087  O   ASP A1747      47.017  37.642  65.818  1.00  0.00           O  
ATOM   3088  CB  ASP A1747      49.535  36.622  66.794  1.00  0.00           C  
ATOM   3089  CG  ASP A1747      49.118  38.063  67.113  1.00  0.00           C  
ATOM   3090  OD1 ASP A1747      49.674  38.993  66.485  1.00  0.00           O  
ATOM   3091  OD2 ASP A1747      48.246  38.270  67.986  1.00  0.00           O  
ATOM   3092  N   TYR A1748      45.943  35.760  66.435  1.00  0.00           N  
ATOM   3093  CA  TYR A1748      44.610  36.308  66.300  1.00  0.00           C  
ATOM   3094  C   TYR A1748      43.878  36.025  67.603  1.00  0.00           C  
ATOM   3095  O   TYR A1748      44.177  35.050  68.284  1.00  0.00           O  
ATOM   3096  CB  TYR A1748      43.876  35.673  65.100  1.00  0.00           C  
ATOM   3097  CG  TYR A1748      43.737  34.160  65.120  1.00  0.00           C  
ATOM   3098  CD1 TYR A1748      44.665  33.340  64.470  1.00  0.00           C  
ATOM   3099  CD2 TYR A1748      42.668  33.547  65.770  1.00  0.00           C  
ATOM   3100  CE1 TYR A1748      44.530  31.946  64.470  1.00  0.00           C  
ATOM   3101  CE2 TYR A1748      42.521  32.151  65.776  1.00  0.00           C  
ATOM   3102  CZ  TYR A1748      43.455  31.355  65.124  1.00  0.00           C  
ATOM   3103  OH  TYR A1748      43.305  29.976  65.126  1.00  0.00           O  
ATOM   3104  N   PRO A1749      42.912  36.867  67.975  1.00  0.00           N  
ATOM   3105  CA  PRO A1749      42.188  36.638  69.226  1.00  0.00           C  
ATOM   3106  C   PRO A1749      41.150  35.544  69.120  1.00  0.00           C  
ATOM   3107  O   PRO A1749      40.745  35.161  68.017  1.00  0.00           O  
ATOM   3108  CB  PRO A1749      41.507  37.965  69.472  1.00  0.00           C  
ATOM   3109  CG  PRO A1749      41.146  38.389  68.090  1.00  0.00           C  
ATOM   3110  CD  PRO A1749      42.383  38.044  67.272  1.00  0.00           C  
ATOM   3111  N   VAL A1750      40.711  35.054  70.276  1.00  0.00           N  
ATOM   3112  CA  VAL A1750      39.654  34.048  70.321  1.00  0.00           C  
ATOM   3113  C   VAL A1750      38.521  34.540  71.221  1.00  0.00           C  
ATOM   3114  O   VAL A1750      38.730  34.832  72.399  1.00  0.00           O  
ATOM   3115  CB  VAL A1750      40.156  32.672  70.819  1.00  0.00           C  
ATOM   3116  CG1 VAL A1750      39.101  31.625  70.522  1.00  0.00           C  
ATOM   3117  CG2 VAL A1750      41.467  32.292  70.119  1.00  0.00           C  
ATOM   3118  N   SER A1751      37.327  34.651  70.646  1.00  0.00           N  
ATOM   3119  CA  SER A1751      36.160  35.134  71.371  1.00  0.00           C  
ATOM   3120  C   SER A1751      35.628  34.100  72.352  1.00  0.00           C  
ATOM   3121  O   SER A1751      35.853  32.896  72.187  1.00  0.00           O  
ATOM   3122  CB  SER A1751      35.057  35.509  70.384  1.00  0.00           C  
ATOM   3123  OG  SER A1751      34.412  34.351  69.894  1.00  0.00           O  
ATOM   3124  N   GLU A1752      34.929  34.566  73.385  1.00  0.00           N  
ATOM   3125  CA  GLU A1752      34.371  33.631  74.345  1.00  0.00           C  
ATOM   3126  C   GLU A1752      33.473  32.705  73.563  1.00  0.00           C  
ATOM   3127  O   GLU A1752      33.721  31.512  73.503  1.00  0.00           O  
ATOM   3128  CB  GLU A1752      33.565  34.346  75.453  1.00  0.00           C  
ATOM   3129  CG  GLU A1752      33.979  33.940  76.896  1.00  0.00           C  
ATOM   3130  CD  GLU A1752      32.930  34.248  77.978  1.00  0.00           C  
ATOM   3131  OE1 GLU A1752      33.105  35.241  78.726  1.00  0.00           O  
ATOM   3132  OE2 GLU A1752      31.937  33.491  78.091  1.00  0.00           O  
ATOM   3133  N   LYS A1753      32.463  33.280  72.922  1.00  0.00           N  
ATOM   3134  CA  LYS A1753      31.515  32.512  72.130  1.00  0.00           C  
ATOM   3135  C   LYS A1753      32.231  31.476  71.282  1.00  0.00           C  
ATOM   3136  O   LYS A1753      31.754  30.343  71.130  1.00  0.00           O  
ATOM   3137  CB  LYS A1753      30.701  33.432  71.211  1.00  0.00           C  
ATOM   3138  CG  LYS A1753      30.255  34.736  71.847  1.00  0.00           C  
ATOM   3139  CD  LYS A1753      29.008  34.538  72.694  1.00  0.00           C  
ATOM   3140  CE  LYS A1753      27.742  34.634  71.847  1.00  0.00           C  
ATOM   3141  NZ  LYS A1753      27.534  33.448  70.970  1.00  0.00           N  
ATOM   3142  N   ALA A1754      33.374  31.868  70.727  1.00  0.00           N  
ATOM   3143  CA  ALA A1754      34.146  30.967  69.891  1.00  0.00           C  
ATOM   3144  C   ALA A1754      34.728  29.825  70.729  1.00  0.00           C  
ATOM   3145  O   ALA A1754      34.583  28.650  70.386  1.00  0.00           O  
ATOM   3146  CB  ALA A1754      35.243  31.736  69.205  1.00  0.00           C  
ATOM   3147  N   GLN A1755      35.376  30.176  71.835  1.00  0.00           N  
ATOM   3148  CA  GLN A1755      35.958  29.173  72.717  1.00  0.00           C  
ATOM   3149  C   GLN A1755      34.906  28.174  73.175  1.00  0.00           C  
ATOM   3150  O   GLN A1755      35.115  26.959  73.149  1.00  0.00           O  
ATOM   3151  CB  GLN A1755      36.569  29.847  73.932  1.00  0.00           C  
ATOM   3152  CG  GLN A1755      37.759  29.106  74.488  1.00  0.00           C  
ATOM   3153  CD  GLN A1755      38.325  28.095  73.511  1.00  0.00           C  
ATOM   3154  OE1 GLN A1755      39.075  28.456  72.607  1.00  0.00           O  
ATOM   3155  NE2 GLN A1755      37.967  26.822  73.686  1.00  0.00           N  
ATOM   3156  N   ARG A1756      33.770  28.706  73.596  1.00  0.00           N  
ATOM   3157  CA  ARG A1756      32.639  27.930  74.065  1.00  0.00           C  
ATOM   3158  C   ARG A1756      32.161  26.979  72.982  1.00  0.00           C  
ATOM   3159  O   ARG A1756      31.820  25.837  73.264  1.00  0.00           O  
ATOM   3160  CB  ARG A1756      31.500  28.888  74.434  1.00  0.00           C  
ATOM   3161  CG  ARG A1756      30.772  28.574  75.719  1.00  0.00           C  
ATOM   3162  CD  ARG A1756      31.049  29.636  76.766  1.00  0.00           C  
ATOM   3163  NE  ARG A1756      30.724  31.007  76.354  1.00  0.00           N  
ATOM   3164  CZ  ARG A1756      29.548  31.401  75.876  1.00  0.00           C  
ATOM   3165  NH1 ARG A1756      28.553  30.534  75.734  1.00  0.00           N  
ATOM   3166  NH2 ARG A1756      29.366  32.673  75.550  1.00  0.00           N  
ATOM   3167  N   LYS A1757      32.115  27.473  71.746  1.00  0.00           N  
ATOM   3168  CA  LYS A1757      31.674  26.681  70.599  1.00  0.00           C  
ATOM   3169  C   LYS A1757      32.719  25.650  70.233  1.00  0.00           C  
ATOM   3170  O   LYS A1757      32.389  24.568  69.764  1.00  0.00           O  
ATOM   3171  CB  LYS A1757      31.416  27.581  69.396  1.00  0.00           C  
ATOM   3172  CG  LYS A1757      30.270  27.129  68.502  1.00  0.00           C  
ATOM   3173  CD  LYS A1757      28.923  27.230  69.220  1.00  0.00           C  
ATOM   3174  CE  LYS A1757      27.773  27.460  68.236  1.00  0.00           C  
ATOM   3175  NZ  LYS A1757      26.793  26.331  68.182  1.00  0.00           N  
ATOM   3176  N   LEU A1759      33.986  25.993  70.448  1.00  0.00           N  
ATOM   3177  CA  LEU A1759      35.073  25.081  70.150  1.00  0.00           C  
ATOM   3178  C   LEU A1759      35.097  23.964  71.184  1.00  0.00           C  
ATOM   3179  O   LEU A1759      35.045  22.781  70.834  1.00  0.00           O  
ATOM   3180  CB  LEU A1759      36.420  25.810  70.154  1.00  0.00           C  
ATOM   3181  CG  LEU A1759      37.626  24.878  69.993  1.00  0.00           C  
ATOM   3182  CD1 LEU A1759      37.623  24.274  68.585  1.00  0.00           C  
ATOM   3183  CD2 LEU A1759      38.905  25.642  70.236  1.00  0.00           C  
ATOM   3184  N   GLU A1760      35.171  24.336  72.457  1.00  0.00           N  
ATOM   3185  CA  GLU A1760      35.195  23.339  73.510  1.00  0.00           C  
ATOM   3186  C   GLU A1760      33.959  22.468  73.432  1.00  0.00           C  
ATOM   3187  O   GLU A1760      34.021  21.255  73.586  1.00  0.00           O  
ATOM   3188  CB  GLU A1760      35.229  24.013  74.873  1.00  0.00           C  
ATOM   3189  CG  GLU A1760      36.511  24.739  75.191  1.00  0.00           C  
ATOM   3190  CD  GLU A1760      36.521  25.258  76.622  1.00  0.00           C  
ATOM   3191  OE1 GLU A1760      37.571  25.142  77.290  1.00  0.00           O  
ATOM   3192  OE2 GLU A1760      35.476  25.778  77.081  1.00  0.00           O  
ATOM   3193  N   GLU A1761      32.827  23.098  73.185  1.00  0.00           N  
ATOM   3194  CA  GLU A1761      31.592  22.362  73.123  1.00  0.00           C  
ATOM   3195  C   GLU A1761      31.592  21.322  71.992  1.00  0.00           C  
ATOM   3196  O   GLU A1761      30.926  20.289  72.088  1.00  0.00           O  
ATOM   3197  CB  GLU A1761      30.423  23.338  72.969  1.00  0.00           C  
ATOM   3198  CG  GLU A1761      29.906  23.902  74.294  1.00  0.00           C  
ATOM   3199  CD  GLU A1761      28.634  24.727  74.135  1.00  0.00           C  
ATOM   3200  OE1 GLU A1761      28.052  25.120  75.170  1.00  0.00           O  
ATOM   3201  OE2 GLU A1761      28.214  24.983  72.985  1.00  0.00           O  
ATOM   3202  N   GLY A1762      32.351  21.566  70.932  1.00  0.00           N  
ATOM   3203  CA  GLY A1762      32.347  20.612  69.837  1.00  0.00           C  
ATOM   3204  C   GLY A1762      33.632  19.852  69.591  1.00  0.00           C  
ATOM   3205  O   GLY A1762      33.732  19.097  68.627  1.00  0.00           O  
ATOM   3206  N   LEU A1763      34.613  20.036  70.464  1.00  0.00           N  
ATOM   3207  CA  LEU A1763      35.901  19.369  70.315  1.00  0.00           C  
ATOM   3208  C   LEU A1763      35.752  17.885  69.996  1.00  0.00           C  
ATOM   3209  O   LEU A1763      36.459  17.351  69.146  1.00  0.00           O  
ATOM   3210  CB  LEU A1763      36.744  19.554  71.571  1.00  0.00           C  
ATOM   3211  CG  LEU A1763      38.032  20.304  71.252  1.00  0.00           C  
ATOM   3212  CD1 LEU A1763      38.192  21.474  72.178  1.00  0.00           C  
ATOM   3213  CD2 LEU A1763      39.206  19.363  71.371  1.00  0.00           C  
ATOM   3214  N   PRO A1764      34.850  17.194  70.692  1.00  0.00           N  
ATOM   3215  CA  PRO A1764      34.650  15.768  70.431  1.00  0.00           C  
ATOM   3216  C   PRO A1764      34.425  15.408  68.967  1.00  0.00           C  
ATOM   3217  O   PRO A1764      35.285  14.770  68.346  1.00  0.00           O  
ATOM   3218  CB  PRO A1764      33.455  15.417  71.294  1.00  0.00           C  
ATOM   3219  CG  PRO A1764      33.548  16.398  72.435  1.00  0.00           C  
ATOM   3220  CD  PRO A1764      34.023  17.671  71.813  1.00  0.00           C  
ATOM   3221  N   LEU A1765      33.281  15.807  68.407  1.00  0.00           N  
ATOM   3222  CA  LEU A1765      33.003  15.460  67.010  1.00  0.00           C  
ATOM   3223  C   LEU A1765      34.045  16.051  66.071  1.00  0.00           C  
ATOM   3224  O   LEU A1765      34.174  15.622  64.927  1.00  0.00           O  
ATOM   3225  CB  LEU A1765      31.578  15.859  66.612  1.00  0.00           C  
ATOM   3226  CG  LEU A1765      31.289  17.141  65.845  1.00  0.00           C  
ATOM   3227  CD1 LEU A1765      29.797  17.417  65.911  1.00  0.00           C  
ATOM   3228  CD2 LEU A1765      32.069  18.303  66.442  1.00  0.00           C  
ATOM   3229  N   LEU A1795      34.800  17.031  66.556  1.00  0.00           N  
ATOM   3230  CA  LEU A1795      35.845  17.599  65.730  1.00  0.00           C  
ATOM   3231  C   LEU A1795      36.907  16.536  65.574  1.00  0.00           C  
ATOM   3232  O   LEU A1795      37.363  16.262  64.471  1.00  0.00           O  
ATOM   3233  CB  LEU A1795      36.439  18.848  66.379  1.00  0.00           C  
ATOM   3234  CG  LEU A1795      35.635  20.133  66.130  1.00  0.00           C  
ATOM   3235  CD1 LEU A1795      36.073  21.176  67.143  1.00  0.00           C  
ATOM   3236  CD2 LEU A1795      35.830  20.641  64.702  1.00  0.00           C  
ATOM   3237  N   LYS A1796      37.280  15.929  66.697  1.00  0.00           N  
ATOM   3238  CA  LYS A1796      38.278  14.862  66.726  1.00  0.00           C  
ATOM   3239  C   LYS A1796      37.795  13.739  65.836  1.00  0.00           C  
ATOM   3240  O   LYS A1796      38.580  13.084  65.146  1.00  0.00           O  
ATOM   3241  CB  LYS A1796      38.434  14.338  68.148  1.00  0.00           C  
ATOM   3242  CG  LYS A1796      38.485  15.418  69.214  1.00  0.00           C  
ATOM   3243  CD  LYS A1796      39.887  15.557  69.784  1.00  0.00           C  
ATOM   3244  CE  LYS A1796      39.887  16.252  71.142  1.00  0.00           C  
ATOM   3245  NZ  LYS A1796      38.756  15.857  72.041  1.00  0.00           N  
ATOM   3246  N   GLU A1797      36.482  13.542  65.862  1.00  0.00           N  
ATOM   3247  CA  GLU A1797      35.792  12.535  65.067  1.00  0.00           C  
ATOM   3248  C   GLU A1797      35.790  12.904  63.584  1.00  0.00           C  
ATOM   3249  O   GLU A1797      35.282  12.153  62.753  1.00  0.00           O  
ATOM   3250  CB  GLU A1797      34.343  12.452  65.496  1.00  0.00           C  
ATOM   3251  CG  GLU A1797      33.990  11.313  66.389  1.00  0.00           C  
ATOM   3252  CD  GLU A1797      32.492  11.247  66.589  1.00  0.00           C  
ATOM   3253  OE1 GLU A1797      31.798  10.936  65.592  1.00  0.00           O  
ATOM   3254  OE2 GLU A1797      32.015  11.520  67.722  1.00  0.00           O  
ATOM   3255  N   LEU A1805      36.340  14.066  63.253  1.00  0.00           N  
ATOM   3256  CA  LEU A1805      36.346  14.514  61.873  1.00  0.00           C  
ATOM   3257  C   LEU A1805      37.764  14.703  61.338  1.00  0.00           C  
ATOM   3258  O   LEU A1805      38.049  14.397  60.183  1.00  0.00           O  
ATOM   3259  CB  LEU A1805      35.551  15.825  61.779  1.00  0.00           C  
ATOM   3260  CG  LEU A1805      35.575  16.585  60.445  1.00  0.00           C  
ATOM   3261  CD1 LEU A1805      34.837  15.824  59.359  1.00  0.00           C  
ATOM   3262  CD2 LEU A1805      34.938  17.938  60.652  1.00  0.00           C  
ATOM   3263  N   TYR A1810      38.654  15.183  62.194  1.00  0.00           N  
ATOM   3264  CA  TYR A1810      40.023  15.458  61.794  1.00  0.00           C  
ATOM   3265  C   TYR A1810      40.642  14.389  60.902  1.00  0.00           C  
ATOM   3266  O   TYR A1810      41.305  14.720  59.916  1.00  0.00           O  
ATOM   3267  CB  TYR A1810      40.905  15.668  63.010  1.00  0.00           C  
ATOM   3268  CG  TYR A1810      42.359  15.689  62.642  1.00  0.00           C  
ATOM   3269  CD1 TYR A1810      43.005  16.883  62.386  1.00  0.00           C  
ATOM   3270  CD2 TYR A1810      43.086  14.510  62.538  1.00  0.00           C  
ATOM   3271  CE1 TYR A1810      44.341  16.915  62.040  1.00  0.00           C  
ATOM   3272  CE2 TYR A1810      44.426  14.525  62.192  1.00  0.00           C  
ATOM   3273  CZ  TYR A1810      45.048  15.732  61.947  1.00  0.00           C  
ATOM   3274  OH  TYR A1810      46.383  15.766  61.634  1.00  0.00           O  
ATOM   3275  N   PRO A1811      40.466  13.097  61.243  1.00  0.00           N  
ATOM   3276  CA  PRO A1811      41.053  12.043  60.399  1.00  0.00           C  
ATOM   3277  C   PRO A1811      40.534  12.127  58.952  1.00  0.00           C  
ATOM   3278  O   PRO A1811      41.291  11.978  57.980  1.00  0.00           O  
ATOM   3279  CB  PRO A1811      40.642  10.751  61.101  1.00  0.00           C  
ATOM   3280  CG  PRO A1811      39.475  11.141  61.977  1.00  0.00           C  
ATOM   3281  CD  PRO A1811      39.733  12.544  62.395  1.00  0.00           C  
ATOM   3282  N   ARG A1989      39.239  12.387  58.814  1.00  0.00           N  
ATOM   3283  CA  ARG A1989      38.643  12.506  57.492  1.00  0.00           C  
ATOM   3284  C   ARG A1989      39.308  13.643  56.724  1.00  0.00           C  
ATOM   3285  O   ARG A1989      39.549  13.531  55.522  1.00  0.00           O  
ATOM   3286  CB  ARG A1989      37.144  12.760  57.614  1.00  0.00           C  
ATOM   3287  CG  ARG A1989      36.562  12.258  58.915  1.00  0.00           C  
ATOM   3288  CD  ARG A1989      36.187  10.801  58.798  1.00  0.00           C  
ATOM   3289  NE  ARG A1989      34.837  10.649  58.271  1.00  0.00           N  
ATOM   3290  CZ  ARG A1989      33.946   9.782  58.737  1.00  0.00           C  
ATOM   3291  NH1 ARG A1989      34.259   8.980  59.749  1.00  0.00           N  
ATOM   3292  NH2 ARG A1989      32.739   9.722  58.193  1.00  0.00           N  
ATOM   3293  N   LEU A1990      39.600  14.739  57.420  1.00  0.00           N  
ATOM   3294  CA  LEU A1990      40.252  15.873  56.778  1.00  0.00           C  
ATOM   3295  C   LEU A1990      41.722  15.548  56.534  1.00  0.00           C  
ATOM   3296  O   LEU A1990      42.303  15.975  55.531  1.00  0.00           O  
ATOM   3297  CB  LEU A1990      40.139  17.136  57.640  1.00  0.00           C  
ATOM   3298  CG  LEU A1990      38.752  17.680  58.007  1.00  0.00           C  
ATOM   3299  CD1 LEU A1990      37.661  17.016  57.170  1.00  0.00           C  
ATOM   3300  CD2 LEU A1990      38.511  17.451  59.499  1.00  0.00           C  
ATOM   3301  N   ARG A1991      42.334  14.794  57.446  1.00  0.00           N  
ATOM   3302  CA  ARG A1991      43.729  14.447  57.236  1.00  0.00           C  
ATOM   3303  C   ARG A1991      43.811  13.465  56.090  1.00  0.00           C  
ATOM   3304  O   ARG A1991      44.898  13.121  55.638  1.00  0.00           O  
ATOM   3305  CB  ARG A1991      44.379  13.842  58.481  1.00  0.00           C  
ATOM   3306  CG  ARG A1991      45.891  14.042  58.488  1.00  0.00           C  
ATOM   3307  CD  ARG A1991      46.549  13.519  59.764  1.00  0.00           C  
ATOM   3308  NE  ARG A1991      47.909  14.039  59.962  1.00  0.00           N  
ATOM   3309  CZ  ARG A1991      48.585  13.986  61.114  1.00  0.00           C  
ATOM   3310  NH1 ARG A1991      48.034  13.434  62.191  1.00  0.00           N  
ATOM   3311  NH2 ARG A1991      49.815  14.489  61.196  1.00  0.00           N  
ATOM   3312  N   ALA A1992      42.647  13.044  55.602  1.00  0.00           N  
ATOM   3313  CA  ALA A1992      42.572  12.092  54.503  1.00  0.00           C  
ATOM   3314  C   ALA A1992      42.133  12.735  53.189  1.00  0.00           C  
ATOM   3315  O   ALA A1992      42.823  12.604  52.176  1.00  0.00           O  
ATOM   3316  CB  ALA A1992      41.615  10.966  54.863  1.00  0.00           C  
ATOM   3317  N   GLN A1993      40.985  13.413  53.206  1.00  0.00           N  
ATOM   3318  CA  GLN A1993      40.440  14.052  52.007  1.00  0.00           C  
ATOM   3319  C   GLN A1993      41.526  14.589  51.078  1.00  0.00           C  
ATOM   3320  O   GLN A1993      42.298  15.486  51.455  1.00  0.00           O  
ATOM   3321  CB  GLN A1993      39.489  15.180  52.395  1.00  0.00           C  
ATOM   3322  CG  GLN A1993      38.048  14.822  52.193  1.00  0.00           C  
ATOM   3323  CD  GLN A1993      37.708  14.565  50.737  1.00  0.00           C  
ATOM   3324  OE1 GLN A1993      38.346  15.105  49.825  1.00  0.00           O  
ATOM   3325  NE2 GLN A1993      36.690  13.735  50.509  1.00  0.00           N  
ATOM   3326  N   GLU A1994      41.587  14.033  49.866  1.00  0.00           N  
ATOM   3327  CA  GLU A1994      42.582  14.456  48.876  1.00  0.00           C  
ATOM   3328  C   GLU A1994      42.162  15.749  48.189  1.00  0.00           C  
ATOM   3329  O   GLU A1994      42.968  16.664  48.043  1.00  0.00           O  
ATOM   3330  CB  GLU A1994      42.792  13.384  47.794  1.00  0.00           C  
ATOM   3331  CG  GLU A1994      43.877  13.742  46.727  1.00  0.00           C  
ATOM   3332  CD  GLU A1994      43.314  14.286  45.389  1.00  0.00           C  
ATOM   3333  OE1 GLU A1994      43.328  13.544  44.378  1.00  0.00           O  
ATOM   3334  OE2 GLU A1994      42.868  15.460  45.339  1.00  0.00           O  
ATOM   3335  N   GLU A1995      40.901  15.816  47.767  1.00  0.00           N  
ATOM   3336  CA  GLU A1995      40.405  16.993  47.071  1.00  0.00           C  
ATOM   3337  C   GLU A1995      40.056  18.146  48.008  1.00  0.00           C  
ATOM   3338  O   GLU A1995      38.923  18.283  48.470  1.00  0.00           O  
ATOM   3339  CB  GLU A1995      39.201  16.630  46.213  1.00  0.00           C  
ATOM   3340  CG  GLU A1995      39.365  17.040  44.769  1.00  0.00           C  
ATOM   3341  CD  GLU A1995      38.080  16.881  43.986  1.00  0.00           C  
ATOM   3342  OE1 GLU A1995      38.153  16.476  42.800  1.00  0.00           O  
ATOM   3343  OE2 GLU A1995      36.999  17.159  44.561  1.00  0.00           O  
ATOM   3344  N   TRP A2012      41.050  18.980  48.268  1.00  0.00           N  
ATOM   3345  CA  TRP A2012      40.890  20.128  49.131  1.00  0.00           C  
ATOM   3346  C   TRP A2012      40.165  21.236  48.376  1.00  0.00           C  
ATOM   3347  O   TRP A2012      40.748  22.270  48.088  1.00  0.00           O  
ATOM   3348  CB  TRP A2012      42.278  20.603  49.581  1.00  0.00           C  
ATOM   3349  CG  TRP A2012      42.330  21.218  50.955  1.00  0.00           C  
ATOM   3350  CD1 TRP A2012      42.688  22.497  51.257  1.00  0.00           C  
ATOM   3351  CD2 TRP A2012      42.024  20.583  52.206  1.00  0.00           C  
ATOM   3352  NE1 TRP A2012      42.626  22.700  52.612  1.00  0.00           N  
ATOM   3353  CE2 TRP A2012      42.222  21.542  53.220  1.00  0.00           C  
ATOM   3354  CE3 TRP A2012      41.604  19.300  52.568  1.00  0.00           C  
ATOM   3355  CZ2 TRP A2012      42.014  21.259  54.575  1.00  0.00           C  
ATOM   3356  CZ3 TRP A2012      41.397  19.021  53.915  1.00  0.00           C  
ATOM   3357  CH2 TRP A2012      41.603  19.997  54.900  1.00  0.00           C  
ATOM   3358  N   THR A2013      38.896  21.015  48.052  1.00  0.00           N  
ATOM   3359  CA  THR A2013      38.117  22.023  47.324  1.00  0.00           C  
ATOM   3360  C   THR A2013      36.848  22.451  48.071  1.00  0.00           C  
ATOM   3361  O   THR A2013      36.277  21.688  48.860  1.00  0.00           O  
ATOM   3362  CB  THR A2013      37.722  21.517  45.905  1.00  0.00           C  
ATOM   3363  OG1 THR A2013      36.457  20.839  45.951  1.00  0.00           O  
ATOM   3364  CG2 THR A2013      38.785  20.564  45.375  1.00  0.00           C  
ATOM   3365  N   GLU A2014      36.415  23.682  47.823  1.00  0.00           N  
ATOM   3366  CA  GLU A2014      35.214  24.194  48.469  1.00  0.00           C  
ATOM   3367  C   GLU A2014      34.056  23.244  48.234  1.00  0.00           C  
ATOM   3368  O   GLU A2014      33.192  23.060  49.096  1.00  0.00           O  
ATOM   3369  CB  GLU A2014      34.853  25.562  47.901  1.00  0.00           C  
ATOM   3370  CG  GLU A2014      35.850  26.643  48.228  1.00  0.00           C  
ATOM   3371  CD  GLU A2014      35.574  27.918  47.463  1.00  0.00           C  
ATOM   3372  OE1 GLU A2014      36.520  28.708  47.268  1.00  0.00           O  
ATOM   3373  OE2 GLU A2014      34.408  28.129  47.055  1.00  0.00           O  
ATOM   3374  N   ALA A2015      34.056  22.645  47.049  1.00  0.00           N  
ATOM   3375  CA  ALA A2015      33.018  21.711  46.633  1.00  0.00           C  
ATOM   3376  C   ALA A2015      33.168  20.395  47.362  1.00  0.00           C  
ATOM   3377  O   ALA A2015      32.207  19.854  47.909  1.00  0.00           O  
ATOM   3378  CB  ALA A2015      33.113  21.487  45.123  1.00  0.00           C  
ATOM   3379  N   ALA A2016      34.398  19.896  47.352  1.00  0.00           N  
ATOM   3380  CA  ALA A2016      34.764  18.643  47.987  1.00  0.00           C  
ATOM   3381  C   ALA A2016      34.553  18.740  49.483  1.00  0.00           C  
ATOM   3382  O   ALA A2016      33.783  17.978  50.073  1.00  0.00           O  
ATOM   3383  CB  ALA A2016      36.220  18.335  47.691  1.00  0.00           C  
ATOM   3384  N   LEU A2017      35.251  19.689  50.093  1.00  0.00           N  
ATOM   3385  CA  LEU A2017      35.155  19.899  51.518  1.00  0.00           C  
ATOM   3386  C   LEU A2017      33.687  20.011  51.947  1.00  0.00           C  
ATOM   3387  O   LEU A2017      33.279  19.459  52.976  1.00  0.00           O  
ATOM   3388  CB  LEU A2017      35.936  21.151  51.873  1.00  0.00           C  
ATOM   3389  CG  LEU A2017      37.439  21.102  52.185  1.00  0.00           C  
ATOM   3390  CD1 LEU A2017      37.924  19.696  52.469  1.00  0.00           C  
ATOM   3391  CD2 LEU A2017      38.182  21.702  51.035  1.00  0.00           C  
ATOM   3392  N   GLU A2018      32.875  20.696  51.154  1.00  0.00           N  
ATOM   3393  CA  GLU A2018      31.484  20.823  51.552  1.00  0.00           C  
ATOM   3394  C   GLU A2018      30.802  19.470  51.565  1.00  0.00           C  
ATOM   3395  O   GLU A2018      29.942  19.213  52.404  1.00  0.00           O  
ATOM   3396  CB  GLU A2018      30.723  21.780  50.639  1.00  0.00           C  
ATOM   3397  CG  GLU A2018      29.312  22.084  51.143  1.00  0.00           C  
ATOM   3398  CD  GLU A2018      28.575  23.085  50.276  1.00  0.00           C  
ATOM   3399  OE1 GLU A2018      29.183  23.618  49.323  1.00  0.00           O  
ATOM   3400  OE2 GLU A2018      27.383  23.344  50.548  1.00  0.00           O  
ATOM   3401  N   ALA A2019      31.194  18.604  50.634  1.00  0.00           N  
ATOM   3402  CA  ALA A2019      30.635  17.252  50.547  1.00  0.00           C  
ATOM   3403  C   ALA A2019      31.014  16.422  51.790  1.00  0.00           C  
ATOM   3404  O   ALA A2019      30.151  15.829  52.456  1.00  0.00           O  
ATOM   3405  CB  ALA A2019      31.140  16.563  49.284  1.00  0.00           C  
ATOM   3406  N   LEU A2020      32.303  16.385  52.105  1.00  0.00           N  
ATOM   3407  CA  LEU A2020      32.744  15.639  53.262  1.00  0.00           C  
ATOM   3408  C   LEU A2020      31.964  16.061  54.517  1.00  0.00           C  
ATOM   3409  O   LEU A2020      31.324  15.232  55.161  1.00  0.00           O  
ATOM   3410  CB  LEU A2020      34.240  15.841  53.463  1.00  0.00           C  
ATOM   3411  CG  LEU A2020      34.861  14.768  54.363  1.00  0.00           C  
ATOM   3412  CD1 LEU A2020      34.762  13.414  53.672  1.00  0.00           C  
ATOM   3413  CD2 LEU A2020      36.310  15.111  54.685  1.00  0.00           C  
ATOM   3414  N   LEU A2021      31.992  17.356  54.831  1.00  0.00           N  
ATOM   3415  CA  LEU A2021      31.310  17.899  56.001  1.00  0.00           C  
ATOM   3416  C   LEU A2021      29.818  17.588  55.997  1.00  0.00           C  
ATOM   3417  O   LEU A2021      29.271  17.142  57.002  1.00  0.00           O  
ATOM   3418  CB  LEU A2021      31.553  19.406  56.078  1.00  0.00           C  
ATOM   3419  CG  LEU A2021      33.046  19.769  56.023  1.00  0.00           C  
ATOM   3420  CD1 LEU A2021      33.242  21.282  56.080  1.00  0.00           C  
ATOM   3421  CD2 LEU A2021      33.771  19.089  57.190  1.00  0.00           C  
ATOM   3422  N   ARG A2022      29.142  17.827  54.883  1.00  0.00           N  
ATOM   3423  CA  ARG A2022      27.726  17.504  54.863  1.00  0.00           C  
ATOM   3424  C   ARG A2022      27.587  16.017  55.179  1.00  0.00           C  
ATOM   3425  O   ARG A2022      26.742  15.607  55.978  1.00  0.00           O  
ATOM   3426  CB  ARG A2022      27.103  17.800  53.490  1.00  0.00           C  
ATOM   3427  CG  ARG A2022      27.218  19.242  53.028  1.00  0.00           C  
ATOM   3428  CD  ARG A2022      25.919  20.015  53.192  1.00  0.00           C  
ATOM   3429  NE  ARG A2022      26.069  21.372  52.657  1.00  0.00           N  
ATOM   3430  CZ  ARG A2022      25.426  22.455  53.098  1.00  0.00           C  
ATOM   3431  NH1 ARG A2022      24.564  22.371  54.103  1.00  0.00           N  
ATOM   3432  NH2 ARG A2022      25.652  23.635  52.527  1.00  0.00           N  
ATOM   3433  N   GLY A2023      28.429  15.208  54.546  1.00  0.00           N  
ATOM   3434  CA  GLY A2023      28.377  13.784  54.805  1.00  0.00           C  
ATOM   3435  C   GLY A2023      28.585  13.532  56.291  1.00  0.00           C  
ATOM   3436  O   GLY A2023      27.817  12.813  56.934  1.00  0.00           O  
ATOM   3437  N   PHE A2024      29.630  14.138  56.844  1.00  0.00           N  
ATOM   3438  CA  PHE A2024      29.922  13.977  58.255  1.00  0.00           C  
ATOM   3439  C   PHE A2024      28.694  14.236  59.091  1.00  0.00           C  
ATOM   3440  O   PHE A2024      28.185  13.329  59.737  1.00  0.00           O  
ATOM   3441  CB  PHE A2024      31.024  14.931  58.710  1.00  0.00           C  
ATOM   3442  CG  PHE A2024      31.521  14.655  60.109  1.00  0.00           C  
ATOM   3443  CD1 PHE A2024      31.070  15.411  61.188  1.00  0.00           C  
ATOM   3444  CD2 PHE A2024      32.443  13.634  60.349  1.00  0.00           C  
ATOM   3445  CE1 PHE A2024      31.527  15.158  62.488  1.00  0.00           C  
ATOM   3446  CE2 PHE A2024      32.906  13.373  61.643  1.00  0.00           C  
ATOM   3447  CZ  PHE A2024      32.447  14.136  62.714  1.00  0.00           C  
ATOM   3448  N   ALA A2025      28.217  15.477  59.072  1.00  0.00           N  
ATOM   3449  CA  ALA A2025      27.041  15.862  59.863  1.00  0.00           C  
ATOM   3450  C   ALA A2025      25.890  14.883  59.683  1.00  0.00           C  
ATOM   3451  O   ALA A2025      25.199  14.541  60.642  1.00  0.00           O  
ATOM   3452  CB  ALA A2025      26.586  17.286  59.507  1.00  0.00           C  
ATOM   3453  N   ALA A2026      25.682  14.437  58.453  1.00  0.00           N  
ATOM   3454  CA  ALA A2026      24.622  13.483  58.177  1.00  0.00           C  
ATOM   3455  C   ALA A2026      24.869  12.202  58.974  1.00  0.00           C  
ATOM   3456  O   ALA A2026      24.068  11.822  59.834  1.00  0.00           O  
ATOM   3457  CB  ALA A2026      24.581  13.170  56.669  1.00  0.00           C  
ATOM   3458  N   GLU A2027      26.002  11.565  58.685  1.00  0.00           N  
ATOM   3459  CA  GLU A2027      26.403  10.321  59.322  1.00  0.00           C  
ATOM   3460  C   GLU A2027      26.474  10.435  60.839  1.00  0.00           C  
ATOM   3461  O   GLU A2027      26.563   9.425  61.533  1.00  0.00           O  
ATOM   3462  CB  GLU A2027      27.753   9.862  58.767  1.00  0.00           C  
ATOM   3463  CG  GLU A2027      28.947  10.302  59.577  1.00  0.00           C  
ATOM   3464  CD  GLU A2027      30.182   9.486  59.270  1.00  0.00           C  
ATOM   3465  OE1 GLU A2027      30.251   8.909  58.163  1.00  0.00           O  
ATOM   3466  OE2 GLU A2027      31.085   9.419  60.130  1.00  0.00           O  
ATOM   3467  N   LYS A2039      26.440  11.657  61.356  1.00  0.00           N  
ATOM   3468  CA  LYS A2039      26.492  11.861  62.802  1.00  0.00           C  
ATOM   3469  C   LYS A2039      25.140  12.314  63.321  1.00  0.00           C  
ATOM   3470  O   LYS A2039      25.013  12.702  64.485  1.00  0.00           O  
ATOM   3471  CB  LYS A2039      27.536  12.922  63.167  1.00  0.00           C  
ATOM   3472  CG  LYS A2039      28.423  12.550  64.343  1.00  0.00           C  
ATOM   3473  CD  LYS A2039      29.113  11.214  64.109  1.00  0.00           C  
ATOM   3474  CE  LYS A2039      30.307  11.353  63.165  1.00  0.00           C  
ATOM   3475  NZ  LYS A2039      30.113  12.381  62.092  1.00  0.00           N  
ATOM   3476  N   GLY A2040      24.133  12.261  62.453  1.00  0.00           N  
ATOM   3477  CA  GLY A2040      22.807  12.690  62.848  1.00  0.00           C  
ATOM   3478  C   GLY A2040      22.929  14.013  63.564  1.00  0.00           C  
ATOM   3479  O   GLY A2040      22.726  14.102  64.774  1.00  0.00           O  
ATOM   3480  N   VAL A2041      23.300  15.043  62.815  1.00  0.00           N  
ATOM   3481  CA  VAL A2041      23.463  16.376  63.378  1.00  0.00           C  
ATOM   3482  C   VAL A2041      23.354  17.418  62.287  1.00  0.00           C  
ATOM   3483  O   VAL A2041      23.613  17.129  61.114  1.00  0.00           O  
ATOM   3484  CB  VAL A2041      24.827  16.533  64.091  1.00  0.00           C  
ATOM   3485  CG1 VAL A2041      25.897  16.976  63.103  1.00  0.00           C  
ATOM   3486  CG2 VAL A2041      24.707  17.542  65.207  1.00  0.00           C  
ATOM   3487  N   LYS A2042      22.966  18.627  62.681  1.00  0.00           N  
ATOM   3488  CA  LYS A2042      22.801  19.744  61.751  1.00  0.00           C  
ATOM   3489  C   LYS A2042      24.149  20.362  61.377  1.00  0.00           C  
ATOM   3490  O   LYS A2042      24.949  20.674  62.252  1.00  0.00           O  
ATOM   3491  CB  LYS A2042      21.901  20.801  62.392  1.00  0.00           C  
ATOM   3492  CG  LYS A2042      20.985  21.506  61.402  1.00  0.00           C  
ATOM   3493  CD  LYS A2042      21.786  22.385  60.431  1.00  0.00           C  
ATOM   3494  CE  LYS A2042      22.548  23.493  61.160  1.00  0.00           C  
ATOM   3495  NZ  LYS A2042      22.836  24.648  60.262  1.00  0.00           N  
ATOM   3496  N   LEU A2043      24.387  20.542  60.079  1.00  0.00           N  
ATOM   3497  CA  LEU A2043      25.647  21.101  59.586  1.00  0.00           C  
ATOM   3498  C   LEU A2043      26.292  22.076  60.571  1.00  0.00           C  
ATOM   3499  O   LEU A2043      27.362  21.802  61.131  1.00  0.00           O  
ATOM   3500  CB  LEU A2043      25.430  21.820  58.248  1.00  0.00           C  
ATOM   3501  CG  LEU A2043      26.657  22.566  57.691  1.00  0.00           C  
ATOM   3502  CD1 LEU A2043      27.892  21.642  57.692  1.00  0.00           C  
ATOM   3503  CD2 LEU A2043      26.358  23.066  56.282  1.00  0.00           C  
ATOM   3504  N   GLY A2044      25.637  23.216  60.772  1.00  0.00           N  
ATOM   3505  CA  GLY A2044      26.160  24.236  61.665  1.00  0.00           C  
ATOM   3506  C   GLY A2044      26.831  23.673  62.900  1.00  0.00           C  
ATOM   3507  O   GLY A2044      27.794  24.251  63.422  1.00  0.00           O  
ATOM   3508  N   GLN A2045      26.328  22.532  63.356  1.00  0.00           N  
ATOM   3509  CA  GLN A2045      26.852  21.878  64.540  1.00  0.00           C  
ATOM   3510  C   GLN A2045      28.296  21.444  64.360  1.00  0.00           C  
ATOM   3511  O   GLN A2045      29.047  21.362  65.322  1.00  0.00           O  
ATOM   3512  CB  GLN A2045      25.956  20.697  64.899  1.00  0.00           C  
ATOM   3513  CG  GLN A2045      24.488  21.115  65.092  1.00  0.00           C  
ATOM   3514  CD  GLN A2045      24.009  20.948  66.529  1.00  0.00           C  
ATOM   3515  OE1 GLN A2045      24.298  21.776  67.405  1.00  0.00           O  
ATOM   3516  NE2 GLN A2045      23.274  19.870  66.777  1.00  0.00           N  
ATOM   3517  N   VAL A2046      28.689  21.169  63.125  1.00  0.00           N  
ATOM   3518  CA  VAL A2046      30.066  20.786  62.860  1.00  0.00           C  
ATOM   3519  C   VAL A2046      30.813  22.006  62.325  1.00  0.00           C  
ATOM   3520  O   VAL A2046      31.951  22.276  62.712  1.00  0.00           O  
ATOM   3521  CB  VAL A2046      30.135  19.614  61.830  1.00  0.00           C  
ATOM   3522  CG1 VAL A2046      29.217  19.889  60.655  1.00  0.00           C  
ATOM   3523  CG2 VAL A2046      31.559  19.418  61.336  1.00  0.00           C  
ATOM   3524  N   ALA A2047      30.133  22.758  61.464  1.00  0.00           N  
ATOM   3525  CA  ALA A2047      30.670  23.957  60.828  1.00  0.00           C  
ATOM   3526  C   ALA A2047      31.124  25.025  61.816  1.00  0.00           C  
ATOM   3527  O   ALA A2047      32.240  25.543  61.706  1.00  0.00           O  
ATOM   3528  CB  ALA A2047      29.626  24.542  59.899  1.00  0.00           C  
ATOM   3529  N   GLN A2048      30.267  25.359  62.780  1.00  0.00           N  
ATOM   3530  CA  GLN A2048      30.610  26.400  63.752  1.00  0.00           C  
ATOM   3531  C   GLN A2048      31.821  26.077  64.629  1.00  0.00           C  
ATOM   3532  O   GLN A2048      32.735  26.896  64.765  1.00  0.00           O  
ATOM   3533  CB  GLN A2048      29.427  26.733  64.648  1.00  0.00           C  
ATOM   3534  CG  GLN A2048      29.342  28.220  64.928  1.00  0.00           C  
ATOM   3535  CD  GLN A2048      28.847  29.017  63.718  1.00  0.00           C  
ATOM   3536  OE1 GLN A2048      29.627  29.384  62.831  1.00  0.00           O  
ATOM   3537  NE2 GLN A2048      27.543  29.282  63.681  1.00  0.00           N  
ATOM   3538  N   PRO A2049      31.833  24.900  65.270  1.00  0.00           N  
ATOM   3539  CA  PRO A2049      33.004  24.601  66.104  1.00  0.00           C  
ATOM   3540  C   PRO A2049      34.273  24.622  65.248  1.00  0.00           C  
ATOM   3541  O   PRO A2049      35.348  25.020  65.701  1.00  0.00           O  
ATOM   3542  CB  PRO A2049      32.706  23.207  66.663  1.00  0.00           C  
ATOM   3543  CG  PRO A2049      31.675  22.633  65.733  1.00  0.00           C  
ATOM   3544  CD  PRO A2049      30.847  23.806  65.287  1.00  0.00           C  
ATOM   3545  N   LEU A2050      34.148  24.199  63.995  1.00  0.00           N  
ATOM   3546  CA  LEU A2050      35.308  24.196  63.126  1.00  0.00           C  
ATOM   3547  C   LEU A2050      35.697  25.626  62.776  1.00  0.00           C  
ATOM   3548  O   LEU A2050      36.882  25.995  62.786  1.00  0.00           O  
ATOM   3549  CB  LEU A2050      35.011  23.420  61.855  1.00  0.00           C  
ATOM   3550  CG  LEU A2050      36.139  23.530  60.830  1.00  0.00           C  
ATOM   3551  CD1 LEU A2050      37.511  23.363  61.497  1.00  0.00           C  
ATOM   3552  CD2 LEU A2050      35.924  22.483  59.774  1.00  0.00           C  
ATOM   3553  N   ARG A2074      34.684  26.422  62.449  1.00  0.00           N  
ATOM   3554  CA  ARG A2074      34.892  27.817  62.117  1.00  0.00           C  
ATOM   3555  C   ARG A2074      35.665  28.493  63.230  1.00  0.00           C  
ATOM   3556  O   ARG A2074      36.606  29.235  62.972  1.00  0.00           O  
ATOM   3557  CB  ARG A2074      33.547  28.515  61.929  1.00  0.00           C  
ATOM   3558  CG  ARG A2074      33.543  29.951  62.407  1.00  0.00           C  
ATOM   3559  CD  ARG A2074      32.829  30.829  61.423  1.00  0.00           C  
ATOM   3560  NE  ARG A2074      31.472  30.370  61.183  1.00  0.00           N  
ATOM   3561  CZ  ARG A2074      30.986  30.049  59.985  1.00  0.00           C  
ATOM   3562  NH1 ARG A2074      31.740  30.131  58.904  1.00  0.00           N  
ATOM   3563  NH2 ARG A2074      29.726  29.671  59.859  1.00  0.00           N  
ATOM   3564  N   ALA A2083      35.266  28.225  64.470  1.00  0.00           N  
ATOM   3565  CA  ALA A2083      35.926  28.803  65.636  1.00  0.00           C  
ATOM   3566  C   ALA A2083      37.337  28.241  65.833  1.00  0.00           C  
ATOM   3567  O   ALA A2083      38.215  28.898  66.349  1.00  0.00           O  
ATOM   3568  CB  ALA A2083      35.093  28.543  66.858  1.00  0.00           C  
ATOM   3569  N   ALA A2086      37.544  27.004  65.431  1.00  0.00           N  
ATOM   3570  CA  ALA A2086      38.846  26.391  65.565  1.00  0.00           C  
ATOM   3571  C   ALA A2086      39.817  27.047  64.596  1.00  0.00           C  
ATOM   3572  O   ALA A2086      40.979  27.302  64.943  1.00  0.00           O  
ATOM   3573  CB  ALA A2086      38.727  24.896  65.274  1.00  0.00           C  
ATOM   3574  N   LEU A2087      39.306  27.348  63.398  1.00  0.00           N  
ATOM   3575  CA  LEU A2087      40.068  27.944  62.288  1.00  0.00           C  
ATOM   3576  C   LEU A2087      40.318  29.457  62.373  1.00  0.00           C  
ATOM   3577  O   LEU A2087      41.431  29.923  62.110  1.00  0.00           O  
ATOM   3578  CB  LEU A2087      39.323  27.689  60.996  1.00  0.00           C  
ATOM   3579  CG  LEU A2087      39.593  26.392  60.270  1.00  0.00           C  
ATOM   3580  CD1 LEU A2087      38.381  26.018  59.436  1.00  0.00           C  
ATOM   3581  CD2 LEU A2087      40.824  26.564  59.392  1.00  0.00           C  
ATOM   3582  N   THR A2088      39.270  30.212  62.704  1.00  0.00           N  
ATOM   3583  CA  THR A2088      39.322  31.672  62.764  1.00  0.00           C  
ATOM   3584  C   THR A2088      39.266  32.229  64.168  1.00  0.00           C  
ATOM   3585  O   THR A2088      39.707  33.359  64.399  1.00  0.00           O  
ATOM   3586  CB  THR A2088      38.133  32.291  62.039  1.00  0.00           C  
ATOM   3587  OG1 THR A2088      37.001  32.323  62.931  1.00  0.00           O  
ATOM   3588  CG2 THR A2088      37.794  31.488  60.772  1.00  0.00           C  
ATOM   3589  N   GLY A2089      38.691  31.454  65.090  1.00  0.00           N  
ATOM   3590  CA  GLY A2089      38.546  31.894  66.471  1.00  0.00           C  
ATOM   3591  C   GLY A2089      37.616  33.090  66.507  1.00  0.00           C  
ATOM   3592  O   GLY A2089      37.796  34.007  67.311  1.00  0.00           O  
ATOM   3593  N   SER A2090      36.594  33.074  65.651  1.00  0.00           N  
ATOM   3594  CA  SER A2090      35.705  34.214  65.570  1.00  0.00           C  
ATOM   3595  C   SER A2090      34.219  33.921  65.684  1.00  0.00           C  
ATOM   3596  O   SER A2090      33.550  34.504  66.539  1.00  0.00           O  
ATOM   3597  CB  SER A2090      35.954  34.966  64.262  1.00  0.00           C  
ATOM   3598  OG  SER A2090      35.141  36.130  64.178  1.00  0.00           O  
ATOM   3599  N   LEU A2091      33.696  33.061  64.812  1.00  0.00           N  
ATOM   3600  CA  LEU A2091      32.262  32.740  64.797  1.00  0.00           C  
ATOM   3601  C   LEU A2091      31.506  33.763  63.952  1.00  0.00           C  
ATOM   3602  O   LEU A2091      30.298  33.635  63.706  1.00  0.00           O  
ATOM   3603  CB  LEU A2091      31.675  32.693  66.209  1.00  0.00           C  
ATOM   3604  CG  LEU A2091      31.214  31.334  66.752  1.00  0.00           C  
ATOM   3605  CD1 LEU A2091      32.026  30.193  66.118  1.00  0.00           C  
ATOM   3606  CD2 LEU A2091      31.391  31.338  68.272  1.00  0.00           C  
ATOM   3607  N   GLU A2092      32.243  34.790  63.545  1.00  0.00           N  
ATOM   3608  CA  GLU A2092      31.785  35.850  62.652  1.00  0.00           C  
ATOM   3609  C   GLU A2092      32.783  35.769  61.516  1.00  0.00           C  
ATOM   3610  O   GLU A2092      33.852  36.376  61.564  1.00  0.00           O  
ATOM   3611  CB  GLU A2092      31.882  37.213  63.327  1.00  0.00           C  
ATOM   3612  CG  GLU A2092      30.608  38.016  63.237  1.00  0.00           C  
ATOM   3613  CD  GLU A2092      29.660  37.720  64.382  1.00  0.00           C  
ATOM   3614  OE1 GLU A2092      29.430  36.526  64.681  1.00  0.00           O  
ATOM   3615  OE2 GLU A2092      29.144  38.684  64.983  1.00  0.00           O  
ATOM   3616  N   THR A2093      32.426  35.025  60.485  1.00  0.00           N  
ATOM   3617  CA  THR A2093      33.377  34.746  59.432  1.00  0.00           C  
ATOM   3618  C   THR A2093      32.689  34.523  58.087  1.00  0.00           C  
ATOM   3619  O   THR A2093      31.487  34.372  58.032  1.00  0.00           O  
ATOM   3620  CB  THR A2093      34.095  33.432  59.858  1.00  0.00           C  
ATOM   3621  OG1 THR A2093      35.311  33.737  60.542  1.00  0.00           O  
ATOM   3622  CG2 THR A2093      34.342  32.520  58.695  1.00  0.00           C  
ATOM   3623  N   PRO A2094      33.452  34.553  56.983  1.00  0.00           N  
ATOM   3624  CA  PRO A2094      32.855  34.309  55.670  1.00  0.00           C  
ATOM   3625  C   PRO A2094      32.477  32.819  55.635  1.00  0.00           C  
ATOM   3626  O   PRO A2094      32.454  32.145  56.663  1.00  0.00           O  
ATOM   3627  CB  PRO A2094      33.987  34.585  54.691  1.00  0.00           C  
ATOM   3628  CG  PRO A2094      35.219  34.432  55.492  1.00  0.00           C  
ATOM   3629  CD  PRO A2094      34.887  34.860  56.880  1.00  0.00           C  
ATOM   3630  N   GLY A2095      32.222  32.293  54.446  1.00  0.00           N  
ATOM   3631  CA  GLY A2095      31.833  30.893  54.344  1.00  0.00           C  
ATOM   3632  C   GLY A2095      32.849  29.908  54.878  1.00  0.00           C  
ATOM   3633  O   GLY A2095      34.050  30.109  54.733  1.00  0.00           O  
ATOM   3634  N   LEU A2096      32.370  28.822  55.471  1.00  0.00           N  
ATOM   3635  CA  LEU A2096      33.269  27.820  56.029  1.00  0.00           C  
ATOM   3636  C   LEU A2096      34.130  27.147  54.964  1.00  0.00           C  
ATOM   3637  O   LEU A2096      35.350  27.048  55.102  1.00  0.00           O  
ATOM   3638  CB  LEU A2096      32.484  26.738  56.779  1.00  0.00           C  
ATOM   3639  CG  LEU A2096      33.391  25.673  57.425  1.00  0.00           C  
ATOM   3640  CD1 LEU A2096      34.274  26.317  58.468  1.00  0.00           C  
ATOM   3641  CD2 LEU A2096      32.561  24.583  58.058  1.00  0.00           C  
ATOM   3642  N   PHE A2097      33.499  26.682  53.896  1.00  0.00           N  
ATOM   3643  CA  PHE A2097      34.255  25.985  52.862  1.00  0.00           C  
ATOM   3644  C   PHE A2097      35.326  26.840  52.212  1.00  0.00           C  
ATOM   3645  O   PHE A2097      36.390  26.326  51.883  1.00  0.00           O  
ATOM   3646  CB  PHE A2097      33.299  25.408  51.833  1.00  0.00           C  
ATOM   3647  CG  PHE A2097      32.021  24.941  52.441  1.00  0.00           C  
ATOM   3648  CD1 PHE A2097      32.047  24.080  53.535  1.00  0.00           C  
ATOM   3649  CD2 PHE A2097      30.793  25.403  51.968  1.00  0.00           C  
ATOM   3650  CE1 PHE A2097      30.878  23.685  54.153  1.00  0.00           C  
ATOM   3651  CE2 PHE A2097      29.610  25.016  52.578  1.00  0.00           C  
ATOM   3652  CZ  PHE A2097      29.651  24.157  53.673  1.00  0.00           C  
ATOM   3653  N   GLU A2098      35.070  28.130  52.012  1.00  0.00           N  
ATOM   3654  CA  GLU A2098      36.125  28.952  51.427  1.00  0.00           C  
ATOM   3655  C   GLU A2098      37.225  29.143  52.440  1.00  0.00           C  
ATOM   3656  O   GLU A2098      38.396  29.198  52.074  1.00  0.00           O  
ATOM   3657  CB  GLU A2098      35.651  30.341  51.006  1.00  0.00           C  
ATOM   3658  CG  GLU A2098      34.416  30.769  51.670  1.00  0.00           C  
ATOM   3659  CD  GLU A2098      33.249  30.187  50.971  1.00  0.00           C  
ATOM   3660  OE1 GLU A2098      32.968  30.690  49.870  1.00  0.00           O  
ATOM   3661  OE2 GLU A2098      32.637  29.227  51.505  1.00  0.00           O  
ATOM   3662  N   ILE A2099      36.857  29.266  53.715  1.00  0.00           N  
ATOM   3663  CA  ILE A2099      37.882  29.454  54.736  1.00  0.00           C  
ATOM   3664  C   ILE A2099      38.745  28.219  54.783  1.00  0.00           C  
ATOM   3665  O   ILE A2099      39.971  28.300  54.738  1.00  0.00           O  
ATOM   3666  CB  ILE A2099      37.312  29.683  56.167  1.00  0.00           C  
ATOM   3667  CG1 ILE A2099      36.276  30.798  56.185  1.00  0.00           C  
ATOM   3668  CG2 ILE A2099      38.420  30.152  57.069  1.00  0.00           C  
ATOM   3669  CD1 ILE A2099      36.468  31.796  55.091  1.00  0.00           C  
ATOM   3670  N   LEU A2100      38.083  27.074  54.880  1.00  0.00           N  
ATOM   3671  CA  LEU A2100      38.745  25.792  54.927  1.00  0.00           C  
ATOM   3672  C   LEU A2100      39.717  25.689  53.767  1.00  0.00           C  
ATOM   3673  O   LEU A2100      40.908  25.412  53.941  1.00  0.00           O  
ATOM   3674  CB  LEU A2100      37.696  24.694  54.817  1.00  0.00           C  
ATOM   3675  CG  LEU A2100      37.567  23.710  55.967  1.00  0.00           C  
ATOM   3676  CD1 LEU A2100      37.044  22.407  55.392  1.00  0.00           C  
ATOM   3677  CD2 LEU A2100      38.913  23.519  56.674  1.00  0.00           C  
ATOM   3678  N   ALA A2101      39.187  25.939  52.579  1.00  0.00           N  
ATOM   3679  CA  ALA A2101      39.952  25.876  51.344  1.00  0.00           C  
ATOM   3680  C   ALA A2101      41.113  26.887  51.278  1.00  0.00           C  
ATOM   3681  O   ALA A2101      42.288  26.500  51.199  1.00  0.00           O  
ATOM   3682  CB  ALA A2101      39.015  26.083  50.160  1.00  0.00           C  
ATOM   3683  N   LEU A2102      40.781  28.174  51.301  1.00  0.00           N  
ATOM   3684  CA  LEU A2102      41.778  29.237  51.198  1.00  0.00           C  
ATOM   3685  C   LEU A2102      43.080  28.879  51.882  1.00  0.00           C  
ATOM   3686  O   LEU A2102      44.131  28.868  51.251  1.00  0.00           O  
ATOM   3687  CB  LEU A2102      41.237  30.566  51.774  1.00  0.00           C  
ATOM   3688  CG  LEU A2102      42.192  31.752  52.027  1.00  0.00           C  
ATOM   3689  CD1 LEU A2102      42.607  32.404  50.735  1.00  0.00           C  
ATOM   3690  CD2 LEU A2102      41.504  32.763  52.921  1.00  0.00           C  
ATOM   3691  N   LEU A2103      43.012  28.566  53.169  1.00  0.00           N  
ATOM   3692  CA  LEU A2103      44.214  28.250  53.920  1.00  0.00           C  
ATOM   3693  C   LEU A2103      45.068  27.144  53.281  1.00  0.00           C  
ATOM   3694  O   LEU A2103      46.295  27.248  53.258  1.00  0.00           O  
ATOM   3695  CB  LEU A2103      43.839  27.883  55.356  1.00  0.00           C  
ATOM   3696  CG  LEU A2103      43.608  29.076  56.300  1.00  0.00           C  
ATOM   3697  CD1 LEU A2103      42.272  29.766  55.960  1.00  0.00           C  
ATOM   3698  CD2 LEU A2103      43.624  28.599  57.768  1.00  0.00           C  
ATOM   3699  N   GLY A2104      44.429  26.101  52.748  1.00  0.00           N  
ATOM   3700  CA  GLY A2104      45.171  24.994  52.153  1.00  0.00           C  
ATOM   3701  C   GLY A2104      45.210  23.819  53.126  1.00  0.00           C  
ATOM   3702  O   GLY A2104      45.275  24.031  54.345  1.00  0.00           O  
ATOM   3703  N   LYS A2105      45.181  22.588  52.606  1.00  0.00           N  
ATOM   3704  CA  LYS A2105      45.176  21.381  53.444  1.00  0.00           C  
ATOM   3705  C   LYS A2105      46.102  21.456  54.658  1.00  0.00           C  
ATOM   3706  O   LYS A2105      45.648  21.539  55.803  1.00  0.00           O  
ATOM   3707  CB  LYS A2105      45.538  20.152  52.607  1.00  0.00           C  
ATOM   3708  CG  LYS A2105      45.753  18.885  53.417  1.00  0.00           C  
ATOM   3709  CD  LYS A2105      44.830  17.763  52.933  1.00  0.00           C  
ATOM   3710  CE  LYS A2105      45.477  16.385  53.073  1.00  0.00           C  
ATOM   3711  NZ  LYS A2105      44.626  15.293  52.503  1.00  0.00           N  
ATOM   3712  N   GLU A2107      47.402  21.424  54.409  1.00  0.00           N  
ATOM   3713  CA  GLU A2107      48.364  21.467  55.501  1.00  0.00           C  
ATOM   3714  C   GLU A2107      48.091  22.615  56.450  1.00  0.00           C  
ATOM   3715  O   GLU A2107      47.904  22.405  57.653  1.00  0.00           O  
ATOM   3716  CB  GLU A2107      49.796  21.588  54.960  1.00  0.00           C  
ATOM   3717  CG  GLU A2107      50.746  20.480  55.442  1.00  0.00           C  
ATOM   3718  CD  GLU A2107      50.077  19.107  55.475  1.00  0.00           C  
ATOM   3719  OE1 GLU A2107      49.589  18.695  56.556  1.00  0.00           O  
ATOM   3720  OE2 GLU A2107      50.036  18.440  54.415  1.00  0.00           O  
ATOM   3721  N   ARG A2108      48.072  23.826  55.903  1.00  0.00           N  
ATOM   3722  CA  ARG A2108      47.831  25.045  56.685  1.00  0.00           C  
ATOM   3723  C   ARG A2108      46.595  24.914  57.581  1.00  0.00           C  
ATOM   3724  O   ARG A2108      46.638  25.187  58.788  1.00  0.00           O  
ATOM   3725  CB  ARG A2108      47.648  26.232  55.734  1.00  0.00           C  
ATOM   3726  CG  ARG A2108      48.258  27.551  56.219  1.00  0.00           C  
ATOM   3727  CD  ARG A2108      47.834  27.896  57.653  1.00  0.00           C  
ATOM   3728  NE  ARG A2108      46.740  28.866  57.689  1.00  0.00           N  
ATOM   3729  CZ  ARG A2108      46.893  30.178  57.526  1.00  0.00           C  
ATOM   3730  NH1 ARG A2108      48.098  30.696  57.316  1.00  0.00           N  
ATOM   3731  NH2 ARG A2108      45.837  30.976  57.567  1.00  0.00           N  
ATOM   3732  N   ALA A2109      45.497  24.483  56.975  1.00  0.00           N  
ATOM   3733  CA  ALA A2109      44.247  24.323  57.686  1.00  0.00           C  
ATOM   3734  C   ALA A2109      44.345  23.286  58.801  1.00  0.00           C  
ATOM   3735  O   ALA A2109      44.160  23.610  59.972  1.00  0.00           O  
ATOM   3736  CB  ALA A2109      43.139  23.944  56.698  1.00  0.00           C  
ATOM   3737  N   LEU A2110      44.650  22.042  58.440  1.00  0.00           N  
ATOM   3738  CA  LEU A2110      44.721  20.972  59.431  1.00  0.00           C  
ATOM   3739  C   LEU A2110      45.675  21.299  60.580  1.00  0.00           C  
ATOM   3740  O   LEU A2110      45.279  21.248  61.736  1.00  0.00           O  
ATOM   3741  CB  LEU A2110      45.055  19.632  58.747  1.00  0.00           C  
ATOM   3742  CG  LEU A2110      43.911  19.137  57.830  1.00  0.00           C  
ATOM   3743  CD1 LEU A2110      44.244  17.788  57.199  1.00  0.00           C  
ATOM   3744  CD2 LEU A2110      42.625  19.014  58.637  1.00  0.00           C  
ATOM   3745  N   ARG A2111      46.908  21.670  60.264  1.00  0.00           N  
ATOM   3746  CA  ARG A2111      47.883  22.011  61.294  1.00  0.00           C  
ATOM   3747  C   ARG A2111      47.268  22.933  62.360  1.00  0.00           C  
ATOM   3748  O   ARG A2111      47.330  22.644  63.562  1.00  0.00           O  
ATOM   3749  CB  ARG A2111      49.102  22.668  60.635  1.00  0.00           C  
ATOM   3750  CG  ARG A2111      50.269  22.937  61.568  1.00  0.00           C  
ATOM   3751  CD  ARG A2111      50.423  24.437  61.813  1.00  0.00           C  
ATOM   3752  NE  ARG A2111      49.433  25.214  61.060  1.00  0.00           N  
ATOM   3753  CZ  ARG A2111      48.995  26.424  61.403  1.00  0.00           C  
ATOM   3754  NH1 ARG A2111      49.454  27.022  62.498  1.00  0.00           N  
ATOM   3755  NH2 ARG A2111      48.087  27.034  60.650  1.00  0.00           N  
ATOM   3756  N   ARG A2112      46.660  24.032  61.906  1.00  0.00           N  
ATOM   3757  CA  ARG A2112      46.024  25.008  62.795  1.00  0.00           C  
ATOM   3758  C   ARG A2112      44.928  24.331  63.616  1.00  0.00           C  
ATOM   3759  O   ARG A2112      44.936  24.374  64.847  1.00  0.00           O  
ATOM   3760  CB  ARG A2112      45.444  26.167  61.961  1.00  0.00           C  
ATOM   3761  CG  ARG A2112      44.261  26.883  62.601  1.00  0.00           C  
ATOM   3762  CD  ARG A2112      43.817  28.089  61.795  1.00  0.00           C  
ATOM   3763  NE  ARG A2112      44.833  29.137  61.800  1.00  0.00           N  
ATOM   3764  CZ  ARG A2112      44.674  30.339  61.248  1.00  0.00           C  
ATOM   3765  NH1 ARG A2112      43.522  30.660  60.635  1.00  0.00           N  
ATOM   3766  NH2 ARG A2112      45.679  31.218  61.302  1.00  0.00           N  
ATOM   3767  N   LEU A2113      43.991  23.697  62.923  1.00  0.00           N  
ATOM   3768  CA  LEU A2113      42.905  23.002  63.586  1.00  0.00           C  
ATOM   3769  C   LEU A2113      43.477  21.988  64.563  1.00  0.00           C  
ATOM   3770  O   LEU A2113      42.836  21.620  65.542  1.00  0.00           O  
ATOM   3771  CB  LEU A2113      42.010  22.348  62.527  1.00  0.00           C  
ATOM   3772  CG  LEU A2113      41.421  20.937  62.616  1.00  0.00           C  
ATOM   3773  CD1 LEU A2113      42.565  19.961  62.417  1.00  0.00           C  
ATOM   3774  CD2 LEU A2113      40.672  20.710  63.947  1.00  0.00           C  
ATOM   3775  N   GLU A2121      44.702  21.547  64.304  1.00  0.00           N  
ATOM   3776  CA  GLU A2121      45.356  20.599  65.190  1.00  0.00           C  
ATOM   3777  C   GLU A2121      45.666  21.276  66.514  1.00  0.00           C  
ATOM   3778  O   GLU A2121      45.389  20.725  67.576  1.00  0.00           O  
ATOM   3779  CB  GLU A2121      46.615  20.065  64.515  1.00  0.00           C  
ATOM   3780  CG  GLU A2121      46.241  19.327  63.243  1.00  0.00           C  
ATOM   3781  CD  GLU A2121      47.390  18.618  62.586  1.00  0.00           C  
ATOM   3782  OE1 GLU A2121      47.213  18.195  61.415  1.00  0.00           O  
ATOM   3783  OE2 GLU A2121      48.454  18.487  63.238  1.00  0.00           O  
ATOM   3784  N   ARG A2122      46.223  22.483  66.454  1.00  0.00           N  
ATOM   3785  CA  ARG A2122      46.513  23.205  67.684  1.00  0.00           C  
ATOM   3786  C   ARG A2122      45.220  23.347  68.464  1.00  0.00           C  
ATOM   3787  O   ARG A2122      45.157  23.067  69.658  1.00  0.00           O  
ATOM   3788  CB  ARG A2122      47.060  24.607  67.403  1.00  0.00           C  
ATOM   3789  CG  ARG A2122      48.068  24.732  66.270  1.00  0.00           C  
ATOM   3790  CD  ARG A2122      48.440  26.207  66.068  1.00  0.00           C  
ATOM   3791  NE  ARG A2122      47.252  27.052  65.902  1.00  0.00           N  
ATOM   3792  CZ  ARG A2122      47.261  28.384  65.893  1.00  0.00           C  
ATOM   3793  NH1 ARG A2122      48.408  29.035  66.044  1.00  0.00           N  
ATOM   3794  NH2 ARG A2122      46.125  29.064  65.730  1.00  0.00           N  
ATOM   3795  N   ALA A2123      44.181  23.784  67.768  1.00  0.00           N  
ATOM   3796  CA  ALA A2123      42.881  23.972  68.382  1.00  0.00           C  
ATOM   3797  C   ALA A2123      42.427  22.712  69.127  1.00  0.00           C  
ATOM   3798  O   ALA A2123      41.872  22.795  70.224  1.00  0.00           O  
ATOM   3799  CB  ALA A2123      41.868  24.357  67.316  1.00  0.00           C  
ATOM   3800  N   LEU A2124      42.667  21.548  68.533  1.00  0.00           N  
ATOM   3801  CA  LEU A2124      42.277  20.286  69.153  1.00  0.00           C  
ATOM   3802  C   LEU A2124      43.312  19.859  70.186  1.00  0.00           C  
ATOM   3803  O   LEU A2124      43.035  19.039  71.073  1.00  0.00           O  
ATOM   3804  CB  LEU A2124      42.155  19.192  68.092  1.00  0.00           C  
ATOM   3805  CG  LEU A2124      41.035  19.302  67.061  1.00  0.00           C  
ATOM   3806  CD1 LEU A2124      41.011  18.033  66.211  1.00  0.00           C  
ATOM   3807  CD2 LEU A2124      39.704  19.496  67.761  1.00  0.00           C  
ATOM   3808  N   ALA A2126      44.509  20.425  70.062  1.00  0.00           N  
ATOM   3809  CA  ALA A2126      45.614  20.104  70.958  1.00  0.00           C  
ATOM   3810  C   ALA A2126      45.292  20.478  72.395  1.00  0.00           C  
ATOM   3811  O   ALA A2126      45.316  19.566  73.250  1.00  0.00           O  
ATOM   3812  CB  ALA A2126      46.890  20.813  70.493  1.00  0.00           C  
ATOM   3813  OXT ALA A2126      45.022  21.674  72.638  1.00  0.00           O  
TER
END
