# Supplementary material for: Backbone Brackets and Arginine Tweezers delineate Class I and Class II aminoacyl tRNA synthetases
Source: PLoS Comput Biol. 2018 Apr 16;14(4):e1006101. doi: 10.1371/journal.pcbi.1006101 (PMC5919687; doi:10.1371/journal.pcbi.1006101)
Supplement: S11 File — All structures of Class I aaRS with residues renumbered according to the MSA. (GZ) [file pcbi.1006101.s023.tar.gz › 1g59_C_renum.pdb]

ATOM      1  N   MET C 264      88.733  84.086  90.953  1.00  0.00           N  
ATOM      2  CA  MET C 264      88.201  82.705  91.232  1.00  0.00           C  
ATOM      3  C   MET C 264      87.901  82.530  92.721  1.00  0.00           C  
ATOM      4  O   MET C 264      87.198  83.352  93.319  1.00  0.00           O  
ATOM      5  CB  MET C 264      89.215  81.633  90.790  1.00  0.00           C  
ATOM      6  CG  MET C 264      90.655  81.869  91.259  1.00  0.00           C  
ATOM      7  SD  MET C 264      91.583  80.332  91.518  1.00  0.00           S  
ATOM      8  CE  MET C 264      92.583  80.246  90.054  1.00  0.00           C  
ATOM      9  N   VAL C 266      88.414  81.443  93.303  1.00  0.00           N  
ATOM     10  CA  VAL C 266      88.252  81.178  94.732  1.00  0.00           C  
ATOM     11  C   VAL C 266      89.611  80.883  95.335  1.00  0.00           C  
ATOM     12  O   VAL C 266      90.304  79.983  94.885  1.00  0.00           O  
ATOM     13  CB  VAL C 266      87.337  79.959  95.022  1.00  0.00           C  
ATOM     14  CG1 VAL C 266      87.511  79.505  96.474  1.00  0.00           C  
ATOM     15  CG2 VAL C 266      85.885  80.322  94.799  1.00  0.00           C  
ATOM     16  N   VAL C 267      90.006  81.651  96.341  1.00  0.00           N  
ATOM     17  CA  VAL C 267      91.288  81.414  96.993  1.00  0.00           C  
ATOM     18  C   VAL C 267      91.144  81.392  98.514  1.00  0.00           C  
ATOM     19  O   VAL C 267      90.826  82.396  99.141  1.00  0.00           O  
ATOM     20  CB  VAL C 267      92.328  82.475  96.603  1.00  0.00           C  
ATOM     21  CG1 VAL C 267      93.535  82.366  97.496  1.00  0.00           C  
ATOM     22  CG2 VAL C 267      92.750  82.281  95.171  1.00  0.00           C  
ATOM     23  N   THR C 268      91.374  80.227  99.099  1.00  0.00           N  
ATOM     24  CA  THR C 268      91.294  80.065 100.540  1.00  0.00           C  
ATOM     25  C   THR C 268      92.707  79.878 101.086  1.00  0.00           C  
ATOM     26  O   THR C 268      93.663  79.800 100.309  1.00  0.00           O  
ATOM     27  CB  THR C 268      90.444  78.850 100.899  1.00  0.00           C  
ATOM     28  OG1 THR C 268      91.171  77.657 100.593  1.00  0.00           O  
ATOM     29  CG2 THR C 268      89.141  78.872 100.108  1.00  0.00           C  
ATOM     30  N   ARG C 269      92.845  79.793 102.408  1.00  0.00           N  
ATOM     31  CA  ARG C 269      94.177  79.644 102.986  1.00  0.00           C  
ATOM     32  C   ARG C 269      94.167  79.221 104.445  1.00  0.00           C  
ATOM     33  O   ARG C 269      93.114  79.066 105.064  1.00  0.00           O  
ATOM     34  CB  ARG C 269      94.902  80.985 102.904  1.00  0.00           C  
ATOM     35  CG  ARG C 269      94.019  82.169 103.310  1.00  0.00           C  
ATOM     36  CD  ARG C 269      93.900  82.357 104.831  1.00  0.00           C  
ATOM     37  NE  ARG C 269      93.646  83.766 105.160  1.00  0.00           N  
ATOM     38  CZ  ARG C 269      93.245  84.236 106.343  1.00  0.00           C  
ATOM     39  NH1 ARG C 269      93.031  83.440 107.374  1.00  0.00           N  
ATOM     40  NH2 ARG C 269      93.036  85.531 106.492  1.00  0.00           N  
ATOM     41  N   ILE C 270      95.368  79.019 104.972  1.00  0.00           N  
ATOM     42  CA  ILE C 270      95.595  78.721 106.377  1.00  0.00           C  
ATOM     43  C   ILE C 270      96.854  79.459 106.799  1.00  0.00           C  
ATOM     44  O   ILE C 270      97.896  79.397 106.135  1.00  0.00           O  
ATOM     45  CB  ILE C 270      95.801  77.224 106.715  1.00  0.00           C  
ATOM     46  CG1 ILE C 270      96.954  76.647 105.913  1.00  0.00           C  
ATOM     47  CG2 ILE C 270      94.521  76.453 106.511  1.00  0.00           C  
ATOM     48  CD1 ILE C 270      97.518  75.389 106.548  1.00  0.00           C  
ATOM     49  N   ALA C 272      96.736  80.210 107.879  1.00  0.00           N  
ATOM     50  CA  ALA C 272      97.862  80.938 108.410  1.00  0.00           C  
ATOM     51  C   ALA C 272      98.233  80.288 109.733  1.00  0.00           C  
ATOM     52  O   ALA C 272      97.840  80.754 110.796  1.00  0.00           O  
ATOM     53  CB  ALA C 272      97.492  82.410 108.606  1.00  0.00           C  
ATOM     54  N   PRO C 273      98.958  79.163 109.678  1.00  0.00           N  
ATOM     55  CA  PRO C 273      99.328  78.518 110.935  1.00  0.00           C  
ATOM     56  C   PRO C 273     100.530  79.191 111.583  1.00  0.00           C  
ATOM     57  O   PRO C 273     101.330  79.846 110.928  1.00  0.00           O  
ATOM     58  CB  PRO C 273      99.605  77.072 110.533  1.00  0.00           C  
ATOM     59  CG  PRO C 273     100.033  77.155 109.096  1.00  0.00           C  
ATOM     60  CD  PRO C 273      99.455  78.423 108.504  1.00  0.00           C  
ATOM     61  N   SER C 274     100.630  79.051 112.890  1.00  0.00           N  
ATOM     62  CA  SER C 274     101.739  79.630 113.596  1.00  0.00           C  
ATOM     63  C   SER C 274     102.566  78.509 114.186  1.00  0.00           C  
ATOM     64  O   SER C 274     102.089  77.752 115.023  1.00  0.00           O  
ATOM     65  CB  SER C 274     101.232  80.547 114.694  1.00  0.00           C  
ATOM     66  OG  SER C 274     100.604  79.796 115.707  1.00  0.00           O  
ATOM     67  N   PRO C 275     103.814  78.361 113.740  1.00  0.00           N  
ATOM     68  CA  PRO C 275     104.572  77.264 114.343  1.00  0.00           C  
ATOM     69  C   PRO C 275     105.097  77.599 115.750  1.00  0.00           C  
ATOM     70  O   PRO C 275     106.257  77.984 115.934  1.00  0.00           O  
ATOM     71  CB  PRO C 275     105.671  76.988 113.329  1.00  0.00           C  
ATOM     72  CG  PRO C 275     105.885  78.322 112.651  1.00  0.00           C  
ATOM     73  CD  PRO C 275     104.593  79.096 112.732  1.00  0.00           C  
ATOM     74  N   THR C 276     104.214  77.468 116.740  1.00  0.00           N  
ATOM     75  CA  THR C 276     104.551  77.727 118.141  1.00  0.00           C  
ATOM     76  C   THR C 276     104.104  76.557 119.012  1.00  0.00           C  
ATOM     77  O   THR C 276     103.475  76.756 120.064  1.00  0.00           O  
ATOM     78  CB  THR C 276     103.871  79.006 118.697  1.00  0.00           C  
ATOM     79  OG1 THR C 276     102.452  78.925 118.491  1.00  0.00           O  
ATOM     80  CG2 THR C 276     104.436  80.261 118.030  1.00  0.00           C  
ATOM     81  N   GLY C 277     104.422  75.342 118.569  1.00  0.00           N  
ATOM     82  CA  GLY C 277     104.051  74.165 119.335  1.00  0.00           C  
ATOM     83  C   GLY C 277     103.791  72.967 118.447  1.00  0.00           C  
ATOM     84  O   GLY C 277     104.087  72.994 117.253  1.00  0.00           O  
ATOM     85  N   ASP C 279     103.244  71.904 119.020  1.00  0.00           N  
ATOM     86  CA  ASP C 279     102.940  70.722 118.227  1.00  0.00           C  
ATOM     87  C   ASP C 279     101.858  71.032 117.184  1.00  0.00           C  
ATOM     88  O   ASP C 279     101.027  71.925 117.374  1.00  0.00           O  
ATOM     89  CB  ASP C 279     102.442  69.561 119.114  1.00  0.00           C  
ATOM     90  CG  ASP C 279     103.047  69.576 120.507  1.00  0.00           C  
ATOM     91  OD1 ASP C 279     104.237  69.205 120.647  1.00  0.00           O  
ATOM     92  OD2 ASP C 279     102.331  69.951 121.464  1.00  0.00           O  
ATOM     93  N   PRO C 280     101.862  70.296 116.062  1.00  0.00           N  
ATOM     94  CA  PRO C 280     100.866  70.499 115.000  1.00  0.00           C  
ATOM     95  C   PRO C 280      99.466  70.238 115.576  1.00  0.00           C  
ATOM     96  O   PRO C 280      99.092  69.104 115.875  1.00  0.00           O  
ATOM     97  CB  PRO C 280     101.264  69.483 113.930  1.00  0.00           C  
ATOM     98  CG  PRO C 280     102.136  68.483 114.652  1.00  0.00           C  
ATOM     99  CD  PRO C 280     102.822  69.224 115.741  1.00  0.00           C  
ATOM    100  N   HIS C 281      98.687  71.298 115.718  1.00  0.00           N  
ATOM    101  CA  HIS C 281      97.368  71.181 116.323  1.00  0.00           C  
ATOM    102  C   HIS C 281      96.275  70.589 115.435  1.00  0.00           C  
ATOM    103  O   HIS C 281      96.233  70.811 114.226  1.00  0.00           O  
ATOM    104  CB  HIS C 281      96.937  72.551 116.839  1.00  0.00           C  
ATOM    105  CG  HIS C 281      95.943  72.489 117.949  1.00  0.00           C  
ATOM    106  ND1 HIS C 281      94.614  72.193 117.738  1.00  0.00           N  
ATOM    107  CD2 HIS C 281      96.080  72.691 119.280  1.00  0.00           C  
ATOM    108  CE1 HIS C 281      93.973  72.214 118.894  1.00  0.00           C  
ATOM    109  NE2 HIS C 281      94.840  72.514 119.846  1.00  0.00           N  
ATOM    110  N   VAL C 282      95.364  69.856 116.071  1.00  0.00           N  
ATOM    111  CA  VAL C 282      94.242  69.218 115.381  1.00  0.00           C  
ATOM    112  C   VAL C 282      93.269  70.260 114.858  1.00  0.00           C  
ATOM    113  O   VAL C 282      92.692  70.102 113.784  1.00  0.00           O  
ATOM    114  CB  VAL C 282      93.481  68.202 116.324  1.00  0.00           C  
ATOM    115  CG1 VAL C 282      93.188  68.829 117.667  1.00  0.00           C  
ATOM    116  CG2 VAL C 282      92.199  67.733 115.686  1.00  0.00           C  
ATOM    117  N   GLY C 283      93.097  71.335 115.618  1.00  0.00           N  
ATOM    118  CA  GLY C 283      92.199  72.401 115.204  1.00  0.00           C  
ATOM    119  C   GLY C 283      92.685  73.029 113.913  1.00  0.00           C  
ATOM    120  O   GLY C 283      91.878  73.499 113.104  1.00  0.00           O  
ATOM    121  N   THR C 284      94.004  73.047 113.720  1.00  0.00           N  
ATOM    122  CA  THR C 284      94.581  73.586 112.504  1.00  0.00           C  
ATOM    123  C   THR C 284      94.180  72.681 111.334  1.00  0.00           C  
ATOM    124  O   THR C 284      93.819  73.141 110.251  1.00  0.00           O  
ATOM    125  CB  THR C 284      96.112  73.639 112.612  1.00  0.00           C  
ATOM    126  OG1 THR C 284      96.496  74.584 113.624  1.00  0.00           O  
ATOM    127  CG2 THR C 284      96.710  74.025 111.273  1.00  0.00           C  
ATOM    128  N   ALA C 285      94.250  71.379 111.559  1.00  0.00           N  
ATOM    129  CA  ALA C 285      93.857  70.440 110.532  1.00  0.00           C  
ATOM    130  C   ALA C 285      92.381  70.670 110.205  1.00  0.00           C  
ATOM    131  O   ALA C 285      91.962  70.664 109.044  1.00  0.00           O  
ATOM    132  CB  ALA C 285      94.071  69.007 111.033  1.00  0.00           C  
ATOM    133  N   TYR C 286      91.592  70.866 111.245  1.00  0.00           N  
ATOM    134  CA  TYR C 286      90.168  71.108 111.096  1.00  0.00           C  
ATOM    135  C   TYR C 286      89.890  72.210 110.053  1.00  0.00           C  
ATOM    136  O   TYR C 286      89.147  72.035 109.088  1.00  0.00           O  
ATOM    137  CB  TYR C 286      89.623  71.508 112.468  1.00  0.00           C  
ATOM    138  CG  TYR C 286      88.199  71.984 112.479  1.00  0.00           C  
ATOM    139  CD1 TYR C 286      87.207  71.273 111.827  1.00  0.00           C  
ATOM    140  CD2 TYR C 286      87.838  73.132 113.179  1.00  0.00           C  
ATOM    141  CE1 TYR C 286      85.877  71.689 111.873  1.00  0.00           C  
ATOM    142  CE2 TYR C 286      86.510  73.558 113.234  1.00  0.00           C  
ATOM    143  CZ  TYR C 286      85.536  72.833 112.582  1.00  0.00           C  
ATOM    144  OH  TYR C 286      84.216  73.226 112.644  1.00  0.00           O  
ATOM    145  N   ILE C 288      90.526  73.346 110.253  1.00  0.00           N  
ATOM    146  CA  ILE C 288      90.344  74.481 109.378  1.00  0.00           C  
ATOM    147  C   ILE C 288      90.939  74.227 108.009  1.00  0.00           C  
ATOM    148  O   ILE C 288      90.342  74.565 106.982  1.00  0.00           O  
ATOM    149  CB  ILE C 288      90.964  75.742 110.031  1.00  0.00           C  
ATOM    150  CG1 ILE C 288      89.874  76.787 110.182  1.00  0.00           C  
ATOM    151  CG2 ILE C 288      92.167  76.235 109.242  1.00  0.00           C  
ATOM    152  CD1 ILE C 288      88.859  76.388 111.217  1.00  0.00           C  
ATOM    153  N   ALA C 289      92.132  73.641 108.006  1.00  0.00           N  
ATOM    154  CA  ALA C 289      92.798  73.305 106.767  1.00  0.00           C  
ATOM    155  C   ALA C 289      91.860  72.455 105.901  1.00  0.00           C  
ATOM    156  O   ALA C 289      91.558  72.805 104.757  1.00  0.00           O  
ATOM    157  CB  ALA C 289      94.077  72.545 107.075  1.00  0.00           C  
ATOM    158  N   LEU C 290      91.393  71.347 106.473  1.00  0.00           N  
ATOM    159  CA  LEU C 290      90.489  70.415 105.809  1.00  0.00           C  
ATOM    160  C   LEU C 290      89.349  71.120 105.096  1.00  0.00           C  
ATOM    161  O   LEU C 290      88.957  70.725 103.996  1.00  0.00           O  
ATOM    162  CB  LEU C 290      89.897  69.439 106.828  1.00  0.00           C  
ATOM    163  CG  LEU C 290      88.684  68.652 106.306  1.00  0.00           C  
ATOM    164  CD1 LEU C 290      89.131  67.616 105.297  1.00  0.00           C  
ATOM    165  CD2 LEU C 290      87.977  67.970 107.447  1.00  0.00           C  
ATOM    166  N   PHE C 291      88.811  72.163 105.719  1.00  0.00           N  
ATOM    167  CA  PHE C 291      87.696  72.893 105.119  1.00  0.00           C  
ATOM    168  C   PHE C 291      88.116  73.931 104.075  1.00  0.00           C  
ATOM    169  O   PHE C 291      87.365  74.248 103.149  1.00  0.00           O  
ATOM    170  CB  PHE C 291      86.867  73.549 106.217  1.00  0.00           C  
ATOM    171  CG  PHE C 291      85.875  72.624 106.832  1.00  0.00           C  
ATOM    172  CD1 PHE C 291      86.235  71.817 107.908  1.00  0.00           C  
ATOM    173  CD2 PHE C 291      84.586  72.528 106.313  1.00  0.00           C  
ATOM    174  CE1 PHE C 291      85.319  70.916 108.462  1.00  0.00           C  
ATOM    175  CE2 PHE C 291      83.657  71.635 106.854  1.00  0.00           C  
ATOM    176  CZ  PHE C 291      84.028  70.825 107.933  1.00  0.00           C  
ATOM    177  N   ASN C 292      89.310  74.477 104.225  1.00  0.00           N  
ATOM    178  CA  ASN C 292      89.763  75.441 103.255  1.00  0.00           C  
ATOM    179  C   ASN C 292      90.110  74.691 101.985  1.00  0.00           C  
ATOM    180  O   ASN C 292      89.806  75.132 100.866  1.00  0.00           O  
ATOM    181  CB  ASN C 292      90.969  76.176 103.801  1.00  0.00           C  
ATOM    182  CG  ASN C 292      90.577  77.414 104.556  1.00  0.00           C  
ATOM    183  OD1 ASN C 292      90.435  77.379 105.764  1.00  0.00           O  
ATOM    184  ND2 ASN C 292      90.397  78.523 103.842  1.00  0.00           N  
ATOM    185  N   TYR C 293      90.734  73.537 102.182  1.00  0.00           N  
ATOM    186  CA  TYR C 293      91.124  72.664 101.094  1.00  0.00           C  
ATOM    187  C   TYR C 293      89.883  72.275 100.309  1.00  0.00           C  
ATOM    188  O   TYR C 293      89.853  72.379  99.079  1.00  0.00           O  
ATOM    189  CB  TYR C 293      91.800  71.428 101.674  1.00  0.00           C  
ATOM    190  CG  TYR C 293      92.093  70.363 100.656  1.00  0.00           C  
ATOM    191  CD1 TYR C 293      91.232  69.275 100.497  1.00  0.00           C  
ATOM    192  CD2 TYR C 293      93.236  70.427  99.864  1.00  0.00           C  
ATOM    193  CE1 TYR C 293      91.501  68.272  99.575  1.00  0.00           C  
ATOM    194  CE2 TYR C 293      93.519  69.432  98.942  1.00  0.00           C  
ATOM    195  CZ  TYR C 293      92.647  68.352  98.800  1.00  0.00           C  
ATOM    196  OH  TYR C 293      92.916  67.349  97.890  1.00  0.00           O  
ATOM    197  N   ALA C 294      88.852  71.854 101.034  1.00  0.00           N  
ATOM    198  CA  ALA C 294      87.587  71.444 100.427  1.00  0.00           C  
ATOM    199  C   ALA C 294      86.990  72.549  99.597  1.00  0.00           C  
ATOM    200  O   ALA C 294      86.822  72.413  98.388  1.00  0.00           O  
ATOM    201  CB  ALA C 294      86.598  71.036 101.501  1.00  0.00           C  
ATOM    202  N   TRP C 295      86.663  73.654 100.254  1.00  0.00           N  
ATOM    203  CA  TRP C 295      86.054  74.775  99.566  1.00  0.00           C  
ATOM    204  C   TRP C 295      86.840  75.154  98.327  1.00  0.00           C  
ATOM    205  O   TRP C 295      86.266  75.305  97.256  1.00  0.00           O  
ATOM    206  CB  TRP C 295      85.957  75.972 100.497  1.00  0.00           C  
ATOM    207  CG  TRP C 295      85.135  77.078  99.927  1.00  0.00           C  
ATOM    208  CD1 TRP C 295      85.448  78.405  99.901  1.00  0.00           C  
ATOM    209  CD2 TRP C 295      83.848  76.956  99.326  1.00  0.00           C  
ATOM    210  NE1 TRP C 295      84.434  79.119  99.324  1.00  0.00           N  
ATOM    211  CE2 TRP C 295      83.435  78.253  98.961  1.00  0.00           C  
ATOM    212  CE3 TRP C 295      83.002  75.879  99.062  1.00  0.00           C  
ATOM    213  CZ2 TRP C 295      82.202  78.503  98.339  1.00  0.00           C  
ATOM    214  CZ3 TRP C 295      81.771  76.129  98.442  1.00  0.00           C  
ATOM    215  CH2 TRP C 295      81.385  77.431  98.090  1.00  0.00           C  
ATOM    216  N   ALA C 296      88.155  75.308  98.475  1.00  0.00           N  
ATOM    217  CA  ALA C 296      89.011  75.670  97.342  1.00  0.00           C  
ATOM    218  C   ALA C 296      88.781  74.693  96.216  1.00  0.00           C  
ATOM    219  O   ALA C 296      88.326  75.049  95.125  1.00  0.00           O  
ATOM    220  CB  ALA C 296      90.478  75.625  97.752  1.00  0.00           C  
ATOM    221  N   ARG C 297      89.089  73.440  96.509  1.00  0.00           N  
ATOM    222  CA  ARG C 297      88.946  72.359  95.553  1.00  0.00           C  
ATOM    223  C   ARG C 297      87.556  72.285  94.952  1.00  0.00           C  
ATOM    224  O   ARG C 297      87.400  72.286  93.736  1.00  0.00           O  
ATOM    225  CB  ARG C 297      89.309  71.062  96.245  1.00  0.00           C  
ATOM    226  CG  ARG C 297      90.804  70.950  96.432  1.00  0.00           C  
ATOM    227  CD  ARG C 297      91.471  70.751  95.075  1.00  0.00           C  
ATOM    228  NE  ARG C 297      92.911  70.591  95.194  1.00  0.00           N  
ATOM    229  CZ  ARG C 297      93.766  71.594  95.072  1.00  0.00           C  
ATOM    230  NH1 ARG C 297      93.306  72.822  94.825  1.00  0.00           N  
ATOM    231  NH2 ARG C 297      95.073  71.377  95.207  1.00  0.00           N  
ATOM    232  N   ARG C 298      86.540  72.237  95.804  1.00  0.00           N  
ATOM    233  CA  ARG C 298      85.163  72.168  95.318  1.00  0.00           C  
ATOM    234  C   ARG C 298      84.875  73.226  94.262  1.00  0.00           C  
ATOM    235  O   ARG C 298      84.031  73.026  93.398  1.00  0.00           O  
ATOM    236  CB  ARG C 298      84.175  72.345  96.469  1.00  0.00           C  
ATOM    237  CG  ARG C 298      82.737  72.445  95.993  1.00  0.00           C  
ATOM    238  CD  ARG C 298      82.505  71.429  94.897  1.00  0.00           C  
ATOM    239  NE  ARG C 298      81.371  71.769  94.058  1.00  0.00           N  
ATOM    240  CZ  ARG C 298      80.116  71.487  94.379  1.00  0.00           C  
ATOM    241  NH1 ARG C 298      79.845  70.861  95.523  1.00  0.00           N  
ATOM    242  NH2 ARG C 298      79.137  71.827  93.558  1.00  0.00           N  
ATOM    243  N   ASN C 299      85.568  74.356  94.343  1.00  0.00           N  
ATOM    244  CA  ASN C 299      85.356  75.444  93.402  1.00  0.00           C  
ATOM    245  C   ASN C 299      86.507  75.539  92.437  1.00  0.00           C  
ATOM    246  O   ASN C 299      86.656  76.546  91.756  1.00  0.00           O  
ATOM    247  CB  ASN C 299      85.249  76.774  94.133  1.00  0.00           C  
ATOM    248  CG  ASN C 299      84.126  76.796  95.129  1.00  0.00           C  
ATOM    249  OD1 ASN C 299      83.585  75.750  95.489  1.00  0.00           O  
ATOM    250  ND2 ASN C 299      83.760  77.993  95.586  1.00  0.00           N  
ATOM    251  N   GLY C 305      87.328  74.495  92.395  1.00  0.00           N  
ATOM    252  CA  GLY C 305      88.477  74.490  91.510  1.00  0.00           C  
ATOM    253  C   GLY C 305      89.316  75.745  91.670  1.00  0.00           C  
ATOM    254  O   GLY C 305      89.832  76.276  90.701  1.00  0.00           O  
ATOM    255  N   GLY C 306      89.451  76.232  92.895  1.00  0.00           N  
ATOM    256  CA  GLY C 306      90.246  77.425  93.128  1.00  0.00           C  
ATOM    257  C   GLY C 306      91.579  77.067  93.747  1.00  0.00           C  
ATOM    258  O   GLY C 306      92.041  75.934  93.650  1.00  0.00           O  
ATOM    259  N   ARG C 307      92.197  78.029  94.412  1.00  0.00           N  
ATOM    260  CA  ARG C 307      93.497  77.809  95.028  1.00  0.00           C  
ATOM    261  C   ARG C 307      93.405  77.786  96.543  1.00  0.00           C  
ATOM    262  O   ARG C 307      92.532  78.416  97.125  1.00  0.00           O  
ATOM    263  CB  ARG C 307      94.469  78.916  94.619  1.00  0.00           C  
ATOM    264  CG  ARG C 307      95.587  78.463  93.745  1.00  0.00           C  
ATOM    265  CD  ARG C 307      95.749  79.409  92.584  1.00  0.00           C  
ATOM    266  NE  ARG C 307      96.114  80.746  93.035  1.00  0.00           N  
ATOM    267  CZ  ARG C 307      95.448  81.855  92.718  1.00  0.00           C  
ATOM    268  NH1 ARG C 307      94.373  81.785  91.944  1.00  0.00           N  
ATOM    269  NH2 ARG C 307      95.869  83.036  93.163  1.00  0.00           N  
ATOM    270  N   PHE C 308      94.321  77.045  97.164  1.00  0.00           N  
ATOM    271  CA  PHE C 308      94.433  76.926  98.618  1.00  0.00           C  
ATOM    272  C   PHE C 308      95.881  77.203  98.979  1.00  0.00           C  
ATOM    273  O   PHE C 308      96.796  76.538  98.512  1.00  0.00           O  
ATOM    274  CB  PHE C 308      94.028  75.523  99.102  1.00  0.00           C  
ATOM    275  CG  PHE C 308      94.297  75.272 100.584  1.00  0.00           C  
ATOM    276  CD1 PHE C 308      94.789  74.039 101.021  1.00  0.00           C  
ATOM    277  CD2 PHE C 308      94.070  76.265 101.535  1.00  0.00           C  
ATOM    278  CE1 PHE C 308      95.052  73.803 102.379  1.00  0.00           C  
ATOM    279  CE2 PHE C 308      94.331  76.035 102.901  1.00  0.00           C  
ATOM    280  CZ  PHE C 308      94.821  74.808 103.321  1.00  0.00           C  
ATOM    281  N   ILE C 309      96.078  78.204  99.811  1.00  0.00           N  
ATOM    282  CA  ILE C 309      97.406  78.632 100.202  1.00  0.00           C  
ATOM    283  C   ILE C 309      97.730  78.363 101.677  1.00  0.00           C  
ATOM    284  O   ILE C 309      96.849  78.314 102.539  1.00  0.00           O  
ATOM    285  CB  ILE C 309      97.540  80.154  99.965  1.00  0.00           C  
ATOM    286  CG1 ILE C 309      96.524  80.600  98.917  1.00  0.00           C  
ATOM    287  CG2 ILE C 309      98.936  80.507  99.500  1.00  0.00           C  
ATOM    288  CD1 ILE C 309      96.027  82.013  99.127  1.00  0.00           C  
ATOM    289  N   VAL C 310      99.011  78.167 101.957  1.00  0.00           N  
ATOM    290  CA  VAL C 310      99.465  78.013 103.327  1.00  0.00           C  
ATOM    291  C   VAL C 310     100.371  79.207 103.597  1.00  0.00           C  
ATOM    292  O   VAL C 310     101.332  79.452 102.858  1.00  0.00           O  
ATOM    293  CB  VAL C 310     100.273  76.730 103.561  1.00  0.00           C  
ATOM    294  CG1 VAL C 310     100.827  76.757 104.949  1.00  0.00           C  
ATOM    295  CG2 VAL C 310      99.402  75.497 103.381  1.00  0.00           C  
ATOM    296  N   ARG C 311     100.027  79.974 104.623  1.00  0.00           N  
ATOM    297  CA  ARG C 311     100.798  81.147 105.008  1.00  0.00           C  
ATOM    298  C   ARG C 311     101.275  80.944 106.437  1.00  0.00           C  
ATOM    299  O   ARG C 311     100.471  80.647 107.311  1.00  0.00           O  
ATOM    300  CB  ARG C 311      99.902  82.377 104.932  1.00  0.00           C  
ATOM    301  CG  ARG C 311     100.631  83.673 105.013  1.00  0.00           C  
ATOM    302  CD  ARG C 311      99.725  84.755 105.539  1.00  0.00           C  
ATOM    303  NE  ARG C 311      98.566  84.922 104.678  1.00  0.00           N  
ATOM    304  CZ  ARG C 311      97.392  85.372 105.097  1.00  0.00           C  
ATOM    305  NH1 ARG C 311      97.222  85.699 106.375  1.00  0.00           N  
ATOM    306  NH2 ARG C 311      96.393  85.505 104.238  1.00  0.00           N  
ATOM    307  N   ILE C 312     102.571  81.100 106.684  1.00  0.00           N  
ATOM    308  CA  ILE C 312     103.094  80.892 108.034  1.00  0.00           C  
ATOM    309  C   ILE C 312     103.089  82.142 108.921  1.00  0.00           C  
ATOM    310  O   ILE C 312     103.753  83.126 108.618  1.00  0.00           O  
ATOM    311  CB  ILE C 312     104.518  80.361 107.987  1.00  0.00           C  
ATOM    312  CG1 ILE C 312     104.584  79.138 107.065  1.00  0.00           C  
ATOM    313  CG2 ILE C 312     104.977  80.069 109.387  1.00  0.00           C  
ATOM    314  CD1 ILE C 312     103.538  78.044 107.344  1.00  0.00           C  
ATOM    315  N   GLU C 313     102.356  82.078 110.033  1.00  0.00           N  
ATOM    316  CA  GLU C 313     102.260  83.196 110.985  1.00  0.00           C  
ATOM    317  C   GLU C 313     103.443  83.172 111.953  1.00  0.00           C  
ATOM    318  O   GLU C 313     103.273  82.864 113.127  1.00  0.00           O  
ATOM    319  CB  GLU C 313     100.964  83.097 111.815  1.00  0.00           C  
ATOM    320  CG  GLU C 313      99.731  83.850 111.262  1.00  0.00           C  
ATOM    321  CD  GLU C 313      98.865  84.510 112.355  1.00  0.00           C  
ATOM    322  OE1 GLU C 313      97.926  83.869 112.900  1.00  0.00           O  
ATOM    323  OE2 GLU C 313      99.129  85.692 112.660  1.00  0.00           O  
ATOM    324  N   ASP C 314     104.630  83.523 111.470  1.00  0.00           N  
ATOM    325  CA  ASP C 314     105.840  83.495 112.303  1.00  0.00           C  
ATOM    326  C   ASP C 314     106.351  84.891 112.657  1.00  0.00           C  
ATOM    327  O   ASP C 314     107.534  85.180 112.474  1.00  0.00           O  
ATOM    328  CB  ASP C 314     106.956  82.760 111.553  1.00  0.00           C  
ATOM    329  CG  ASP C 314     107.394  83.499 110.294  1.00  0.00           C  
ATOM    330  OD1 ASP C 314     108.514  83.267 109.813  1.00  0.00           O  
ATOM    331  OD2 ASP C 314     106.609  84.320 109.782  1.00  0.00           O  
ATOM    332  N   THR C 315     105.477  85.747 113.176  1.00  0.00           N  
ATOM    333  CA  THR C 315     105.871  87.112 113.507  1.00  0.00           C  
ATOM    334  C   THR C 315     105.894  87.412 115.007  1.00  0.00           C  
ATOM    335  O   THR C 315     105.860  88.578 115.414  1.00  0.00           O  
ATOM    336  CB  THR C 315     104.964  88.134 112.810  1.00  0.00           C  
ATOM    337  OG1 THR C 315     103.868  87.462 112.169  1.00  0.00           O  
ATOM    338  CG2 THR C 315     105.761  88.898 111.778  1.00  0.00           C  
ATOM    339  N   ASP C 316     105.931  86.363 115.823  1.00  0.00           N  
ATOM    340  CA  ASP C 316     106.021  86.532 117.268  1.00  0.00           C  
ATOM    341  C   ASP C 316     107.422  86.118 117.692  1.00  0.00           C  
ATOM    342  O   ASP C 316     107.640  84.992 118.153  1.00  0.00           O  
ATOM    343  CB  ASP C 316     104.996  85.668 118.005  1.00  0.00           C  
ATOM    344  CG  ASP C 316     105.173  85.724 119.520  1.00  0.00           C  
ATOM    345  OD1 ASP C 316     104.500  86.561 120.158  1.00  0.00           O  
ATOM    346  OD2 ASP C 316     105.982  84.942 120.075  1.00  0.00           O  
ATOM    347  N   ARG C 317     108.365  87.037 117.505  1.00  0.00           N  
ATOM    348  CA  ARG C 317     109.780  86.825 117.813  1.00  0.00           C  
ATOM    349  C   ARG C 317     110.043  85.905 119.008  1.00  0.00           C  
ATOM    350  O   ARG C 317     110.685  84.870 118.862  1.00  0.00           O  
ATOM    351  CB  ARG C 317     110.471  88.171 118.049  1.00  0.00           C  
ATOM    352  CG  ARG C 317     109.820  89.343 117.340  1.00  0.00           C  
ATOM    353  CD  ARG C 317     110.770  90.528 117.274  1.00  0.00           C  
ATOM    354  NE  ARG C 317     111.033  91.098 118.594  1.00  0.00           N  
ATOM    355  CZ  ARG C 317     112.032  91.933 118.856  1.00  0.00           C  
ATOM    356  NH1 ARG C 317     112.858  92.291 117.884  1.00  0.00           N  
ATOM    357  NH2 ARG C 317     112.209  92.407 120.083  1.00  0.00           N  
ATOM    358  N   ALA C 333     109.564  86.302 120.182  1.00  0.00           N  
ATOM    359  CA  ALA C 333     109.745  85.541 121.417  1.00  0.00           C  
ATOM    360  C   ALA C 333     109.876  84.030 121.183  1.00  0.00           C  
ATOM    361  O   ALA C 333     110.877  83.421 121.572  1.00  0.00           O  
ATOM    362  CB  ALA C 333     108.588  85.827 122.373  1.00  0.00           C  
ATOM    363  N   ARG C 421     108.867  83.431 120.549  1.00  0.00           N  
ATOM    364  CA  ARG C 421     108.872  81.989 120.280  1.00  0.00           C  
ATOM    365  C   ARG C 421     109.015  81.676 118.792  1.00  0.00           C  
ATOM    366  O   ARG C 421     108.436  80.713 118.292  1.00  0.00           O  
ATOM    367  CB  ARG C 421     107.589  81.352 120.817  1.00  0.00           C  
ATOM    368  CG  ARG C 421     106.394  82.279 120.792  1.00  0.00           C  
ATOM    369  CD  ARG C 421     105.854  82.531 122.183  1.00  0.00           C  
ATOM    370  NE  ARG C 421     104.396  82.567 122.179  1.00  0.00           N  
ATOM    371  CZ  ARG C 421     103.665  83.258 123.043  1.00  0.00           C  
ATOM    372  NH1 ARG C 421     104.262  83.974 123.984  1.00  0.00           N  
ATOM    373  NH2 ARG C 421     102.340  83.242 122.960  1.00  0.00           N  
ATOM    374  N   TYR C 422     109.789  82.499 118.093  1.00  0.00           N  
ATOM    375  CA  TYR C 422     110.028  82.319 116.665  1.00  0.00           C  
ATOM    376  C   TYR C 422     111.250  81.433 116.447  1.00  0.00           C  
ATOM    377  O   TYR C 422     112.338  81.733 116.932  1.00  0.00           O  
ATOM    378  CB  TYR C 422     110.243  83.685 115.981  1.00  0.00           C  
ATOM    379  CG  TYR C 422     110.932  83.627 114.623  1.00  0.00           C  
ATOM    380  CD1 TYR C 422     112.303  83.370 114.520  1.00  0.00           C  
ATOM    381  CD2 TYR C 422     110.212  83.813 113.442  1.00  0.00           C  
ATOM    382  CE1 TYR C 422     112.938  83.293 113.279  1.00  0.00           C  
ATOM    383  CE2 TYR C 422     110.840  83.740 112.195  1.00  0.00           C  
ATOM    384  CZ  TYR C 422     112.201  83.476 112.124  1.00  0.00           C  
ATOM    385  OH  TYR C 422     112.824  83.375 110.903  1.00  0.00           O  
ATOM    386  N   VAL C 423     111.057  80.335 115.725  1.00  0.00           N  
ATOM    387  CA  VAL C 423     112.138  79.410 115.416  1.00  0.00           C  
ATOM    388  C   VAL C 423     112.095  79.096 113.942  1.00  0.00           C  
ATOM    389  O   VAL C 423     111.052  78.706 113.422  1.00  0.00           O  
ATOM    390  CB  VAL C 423     112.009  78.075 116.176  1.00  0.00           C  
ATOM    391  CG1 VAL C 423     113.272  77.245 115.969  1.00  0.00           C  
ATOM    392  CG2 VAL C 423     111.765  78.330 117.658  1.00  0.00           C  
ATOM    393  N   PRO C 424     113.225  79.269 113.246  1.00  0.00           N  
ATOM    394  CA  PRO C 424     113.296  78.997 111.808  1.00  0.00           C  
ATOM    395  C   PRO C 424     113.135  77.518 111.475  1.00  0.00           C  
ATOM    396  O   PRO C 424     114.125  76.791 111.374  1.00  0.00           O  
ATOM    397  CB  PRO C 424     114.669  79.524 111.416  1.00  0.00           C  
ATOM    398  CG  PRO C 424     115.465  79.435 112.670  1.00  0.00           C  
ATOM    399  CD  PRO C 424     114.514  79.735 113.779  1.00  0.00           C  
ATOM    400  N   GLY C 425     111.885  77.077 111.316  1.00  0.00           N  
ATOM    401  CA  GLY C 425     111.634  75.685 110.987  1.00  0.00           C  
ATOM    402  C   GLY C 425     110.449  74.971 111.624  1.00  0.00           C  
ATOM    403  O   GLY C 425     109.820  74.163 110.955  1.00  0.00           O  
ATOM    404  N   ALA C 426     110.144  75.250 112.893  1.00  0.00           N  
ATOM    405  CA  ALA C 426     109.032  74.596 113.603  1.00  0.00           C  
ATOM    406  C   ALA C 426     107.804  74.410 112.707  1.00  0.00           C  
ATOM    407  O   ALA C 426     106.974  73.525 112.922  1.00  0.00           O  
ATOM    408  CB  ALA C 426     108.667  75.401 114.832  1.00  0.00           C  
ATOM    409  N   GLU C 427     107.698  75.280 111.715  1.00  0.00           N  
ATOM    410  CA  GLU C 427     106.646  75.261 110.713  1.00  0.00           C  
ATOM    411  C   GLU C 427     106.717  73.971 109.886  1.00  0.00           C  
ATOM    412  O   GLU C 427     105.711  73.528 109.325  1.00  0.00           O  
ATOM    413  CB  GLU C 427     106.803  76.459 109.767  1.00  0.00           C  
ATOM    414  CG  GLU C 427     107.388  76.093 108.395  1.00  0.00           C  
ATOM    415  CD  GLU C 427     108.497  77.033 107.905  1.00  0.00           C  
ATOM    416  OE1 GLU C 427     108.599  77.198 106.665  1.00  0.00           O  
ATOM    417  OE2 GLU C 427     109.262  77.593 108.739  1.00  0.00           O  
ATOM    418  N   GLU C 429     107.912  73.389 109.791  1.00  0.00           N  
ATOM    419  CA  GLU C 429     108.094  72.157 109.034  1.00  0.00           C  
ATOM    420  C   GLU C 429     107.124  71.104 109.535  1.00  0.00           C  
ATOM    421  O   GLU C 429     106.540  70.357 108.747  1.00  0.00           O  
ATOM    422  CB  GLU C 429     109.547  71.641 109.147  1.00  0.00           C  
ATOM    423  CG  GLU C 429     110.094  71.447 110.586  1.00  0.00           C  
ATOM    424  CD  GLU C 429     111.632  71.282 110.665  1.00  0.00           C  
ATOM    425  OE1 GLU C 429     112.182  71.223 111.800  1.00  0.00           O  
ATOM    426  OE2 GLU C 429     112.282  71.210 109.597  1.00  0.00           O  
ATOM    427  N   ARG C 431     106.938  71.073 110.851  1.00  0.00           N  
ATOM    428  CA  ARG C 431     106.047  70.123 111.490  1.00  0.00           C  
ATOM    429  C   ARG C 431     104.601  70.271 111.015  1.00  0.00           C  
ATOM    430  O   ARG C 431     103.936  69.282 110.678  1.00  0.00           O  
ATOM    431  CB  ARG C 431     106.109  70.317 112.998  1.00  0.00           C  
ATOM    432  CG  ARG C 431     106.695  69.129 113.734  1.00  0.00           C  
ATOM    433  CD  ARG C 431     107.091  69.522 115.146  1.00  0.00           C  
ATOM    434  NE  ARG C 431     106.379  68.760 116.164  1.00  0.00           N  
ATOM    435  CZ  ARG C 431     106.211  69.165 117.419  1.00  0.00           C  
ATOM    436  NH1 ARG C 431     106.702  70.332 117.823  1.00  0.00           N  
ATOM    437  NH2 ARG C 431     105.551  68.397 118.276  1.00  0.00           N  
ATOM    438  N   ILE C 432     104.113  71.505 110.988  1.00  0.00           N  
ATOM    439  CA  ILE C 432     102.740  71.747 110.577  1.00  0.00           C  
ATOM    440  C   ILE C 432     102.539  71.350 109.142  1.00  0.00           C  
ATOM    441  O   ILE C 432     101.536  70.721 108.794  1.00  0.00           O  
ATOM    442  CB  ILE C 432     102.348  73.217 110.683  1.00  0.00           C  
ATOM    443  CG1 ILE C 432     103.313  73.952 111.625  1.00  0.00           C  
ATOM    444  CG2 ILE C 432     100.887  73.313 111.093  1.00  0.00           C  
ATOM    445  CD1 ILE C 432     103.545  73.302 113.008  1.00  0.00           C  
ATOM    446  N   LEU C 433     103.490  71.730 108.301  1.00  0.00           N  
ATOM    447  CA  LEU C 433     103.408  71.410 106.880  1.00  0.00           C  
ATOM    448  C   LEU C 433     103.431  69.897 106.680  1.00  0.00           C  
ATOM    449  O   LEU C 433     102.675  69.347 105.874  1.00  0.00           O  
ATOM    450  CB  LEU C 433     104.573  72.059 106.116  1.00  0.00           C  
ATOM    451  CG  LEU C 433     104.501  73.578 105.913  1.00  0.00           C  
ATOM    452  CD1 LEU C 433     105.837  74.105 105.456  1.00  0.00           C  
ATOM    453  CD2 LEU C 433     103.428  73.910 104.897  1.00  0.00           C  
ATOM    454  N   ALA C 434     104.307  69.228 107.421  1.00  0.00           N  
ATOM    455  CA  ALA C 434     104.424  67.775 107.343  1.00  0.00           C  
ATOM    456  C   ALA C 434     103.113  67.140 107.769  1.00  0.00           C  
ATOM    457  O   ALA C 434     102.631  66.178 107.160  1.00  0.00           O  
ATOM    458  CB  ALA C 434     105.538  67.296 108.255  1.00  0.00           C  
ATOM    459  N   ALA C 435     102.539  67.688 108.830  1.00  0.00           N  
ATOM    460  CA  ALA C 435     101.281  67.182 109.341  1.00  0.00           C  
ATOM    461  C   ALA C 435     100.171  67.296 108.308  1.00  0.00           C  
ATOM    462  O   ALA C 435      99.393  66.357 108.119  1.00  0.00           O  
ATOM    463  CB  ALA C 435     100.888  67.925 110.601  1.00  0.00           C  
ATOM    464  N   LEU C 436     100.089  68.444 107.648  1.00  0.00           N  
ATOM    465  CA  LEU C 436      99.053  68.664 106.630  1.00  0.00           C  
ATOM    466  C   LEU C 436      99.156  67.631 105.505  1.00  0.00           C  
ATOM    467  O   LEU C 436      98.156  67.146 104.975  1.00  0.00           O  
ATOM    468  CB  LEU C 436      99.181  70.064 106.029  1.00  0.00           C  
ATOM    469  CG  LEU C 436      98.562  71.212 106.824  1.00  0.00           C  
ATOM    470  CD1 LEU C 436      99.165  72.533 106.352  1.00  0.00           C  
ATOM    471  CD2 LEU C 436      97.035  71.194 106.653  1.00  0.00           C  
ATOM    472  N   LYS C 437     100.383  67.318 105.127  1.00  0.00           N  
ATOM    473  CA  LYS C 437     100.613  66.331 104.100  1.00  0.00           C  
ATOM    474  C   LYS C 437     100.160  64.951 104.609  1.00  0.00           C  
ATOM    475  O   LYS C 437      99.476  64.202 103.916  1.00  0.00           O  
ATOM    476  CB  LYS C 437     102.098  66.311 103.771  1.00  0.00           C  
ATOM    477  CG  LYS C 437     102.450  67.138 102.558  1.00  0.00           C  
ATOM    478  CD  LYS C 437     102.832  68.565 102.944  1.00  0.00           C  
ATOM    479  CE  LYS C 437     104.294  68.888 102.593  1.00  0.00           C  
ATOM    480  NZ  LYS C 437     104.489  69.247 101.163  1.00  0.00           N  
ATOM    481  N   TRP C 438     100.548  64.629 105.835  1.00  0.00           N  
ATOM    482  CA  TRP C 438     100.193  63.360 106.451  1.00  0.00           C  
ATOM    483  C   TRP C 438      98.722  63.089 106.318  1.00  0.00           C  
ATOM    484  O   TRP C 438      98.312  61.957 106.080  1.00  0.00           O  
ATOM    485  CB  TRP C 438     100.512  63.356 107.952  1.00  0.00           C  
ATOM    486  CG  TRP C 438     100.190  62.036 108.646  1.00  0.00           C  
ATOM    487  CD1 TRP C 438     100.805  60.824 108.440  1.00  0.00           C  
ATOM    488  CD2 TRP C 438      99.209  61.811 109.671  1.00  0.00           C  
ATOM    489  NE1 TRP C 438     100.271  59.867 109.274  1.00  0.00           N  
ATOM    490  CE2 TRP C 438      99.293  60.443 110.039  1.00  0.00           C  
ATOM    491  CE3 TRP C 438      98.270  62.630 110.317  1.00  0.00           C  
ATOM    492  CZ2 TRP C 438      98.474  59.879 111.022  1.00  0.00           C  
ATOM    493  CZ3 TRP C 438      97.455  62.066 111.295  1.00  0.00           C  
ATOM    494  CH2 TRP C 438      97.566  60.703 111.638  1.00  0.00           C  
ATOM    495  N   LEU C 439      97.922  64.129 106.490  1.00  0.00           N  
ATOM    496  CA  LEU C 439      96.483  63.966 106.437  1.00  0.00           C  
ATOM    497  C   LEU C 439      95.982  63.919 105.018  1.00  0.00           C  
ATOM    498  O   LEU C 439      94.828  63.559 104.774  1.00  0.00           O  
ATOM    499  CB  LEU C 439      95.802  65.088 107.220  1.00  0.00           C  
ATOM    500  CG  LEU C 439      95.745  64.899 108.751  1.00  0.00           C  
ATOM    501  CD1 LEU C 439      95.558  66.254 109.432  1.00  0.00           C  
ATOM    502  CD2 LEU C 439      94.598  63.951 109.137  1.00  0.00           C  
ATOM    503  N   GLY C 444      96.860  64.282 104.086  1.00  0.00           N  
ATOM    504  CA  GLY C 444      96.516  64.235 102.676  1.00  0.00           C  
ATOM    505  C   GLY C 444      96.049  65.540 102.065  1.00  0.00           C  
ATOM    506  O   GLY C 444      95.483  65.554 100.964  1.00  0.00           O  
ATOM    507  N   LEU C 445      96.260  66.646 102.763  1.00  0.00           N  
ATOM    508  CA  LEU C 445      95.832  67.920 102.199  1.00  0.00           C  
ATOM    509  C   LEU C 445      96.956  68.522 101.411  1.00  0.00           C  
ATOM    510  O   LEU C 445      98.069  68.648 101.916  1.00  0.00           O  
ATOM    511  CB  LEU C 445      95.408  68.894 103.295  1.00  0.00           C  
ATOM    512  CG  LEU C 445      94.554  68.224 104.369  1.00  0.00           C  
ATOM    513  CD1 LEU C 445      94.226  69.271 105.392  1.00  0.00           C  
ATOM    514  CD2 LEU C 445      93.273  67.599 103.764  1.00  0.00           C  
ATOM    515  N   SER C 457      96.689  68.852 100.159  1.00  0.00           N  
ATOM    516  CA  SER C 457      97.707  69.481  99.343  1.00  0.00           C  
ATOM    517  C   SER C 457      97.304  70.926  99.179  1.00  0.00           C  
ATOM    518  O   SER C 457      96.116  71.219  99.018  1.00  0.00           O  
ATOM    519  CB  SER C 457      97.778  68.813  97.977  1.00  0.00           C  
ATOM    520  OG  SER C 457      96.836  67.766  97.901  1.00  0.00           O  
ATOM    521  N   TYR C 461      98.271  71.827  99.260  1.00  0.00           N  
ATOM    522  CA  TYR C 461      97.990  73.239  99.086  1.00  0.00           C  
ATOM    523  C   TYR C 461      98.623  73.686  97.767  1.00  0.00           C  
ATOM    524  O   TYR C 461      99.652  73.154  97.361  1.00  0.00           O  
ATOM    525  CB  TYR C 461      98.563  74.030 100.260  1.00  0.00           C  
ATOM    526  CG  TYR C 461      99.891  73.511 100.770  1.00  0.00           C  
ATOM    527  CD1 TYR C 461      99.942  72.475 101.699  1.00  0.00           C  
ATOM    528  CD2 TYR C 461     101.097  74.088 100.350  1.00  0.00           C  
ATOM    529  CE1 TYR C 461     101.151  72.026 102.203  1.00  0.00           C  
ATOM    530  CE2 TYR C 461     102.312  73.651 100.844  1.00  0.00           C  
ATOM    531  CZ  TYR C 461     102.331  72.615 101.774  1.00  0.00           C  
ATOM    532  OH  TYR C 461     103.526  72.167 102.276  1.00  0.00           O  
ATOM    533  N   ASP C 463      98.011  74.651  97.091  1.00  0.00           N  
ATOM    534  CA  ASP C 463      98.549  75.094  95.816  1.00  0.00           C  
ATOM    535  C   ASP C 463      99.713  76.092  95.944  1.00  0.00           C  
ATOM    536  O   ASP C 463     100.480  76.272  94.999  1.00  0.00           O  
ATOM    537  CB  ASP C 463      97.410  75.663  94.980  1.00  0.00           C  
ATOM    538  CG  ASP C 463      96.215  74.728  94.933  1.00  0.00           C  
ATOM    539  OD1 ASP C 463      95.095  75.128  95.308  1.00  0.00           O  
ATOM    540  OD2 ASP C 463      96.395  73.573  94.517  1.00  0.00           O  
ATOM    541  N   GLU C 464      99.839  76.739  97.101  1.00  0.00           N  
ATOM    542  CA  GLU C 464     100.917  77.704  97.350  1.00  0.00           C  
ATOM    543  C   GLU C 464     101.391  77.627  98.791  1.00  0.00           C  
ATOM    544  O   GLU C 464     100.614  77.321  99.695  1.00  0.00           O  
ATOM    545  CB  GLU C 464     100.443  79.112  97.065  1.00  0.00           C  
ATOM    546  CG  GLU C 464      99.864  79.235  95.695  1.00  0.00           C  
ATOM    547  CD  GLU C 464      99.685  80.662  95.299  1.00  0.00           C  
ATOM    548  OE1 GLU C 464     100.116  81.536  96.088  1.00  0.00           O  
ATOM    549  OE2 GLU C 464      99.119  80.905  94.209  1.00  0.00           O  
ATOM    550  N   GLY C 465     102.667  77.905  99.015  1.00  0.00           N  
ATOM    551  CA  GLY C 465     103.161  77.825 100.373  1.00  0.00           C  
ATOM    552  C   GLY C 465     104.653  78.019 100.471  1.00  0.00           C  
ATOM    553  O   GLY C 465     105.347  78.100  99.462  1.00  0.00           O  
ATOM    554  N   PRO C 466     105.181  78.054 101.689  1.00  0.00           N  
ATOM    555  CA  PRO C 466     106.610  78.251 101.917  1.00  0.00           C  
ATOM    556  C   PRO C 466     107.529  77.293 101.165  1.00  0.00           C  
ATOM    557  O   PRO C 466     108.547  77.723 100.612  1.00  0.00           O  
ATOM    558  CB  PRO C 466     106.743  78.143 103.433  1.00  0.00           C  
ATOM    559  CG  PRO C 466     105.349  78.421 103.959  1.00  0.00           C  
ATOM    560  CD  PRO C 466     104.439  77.842 102.940  1.00  0.00           C  
ATOM    561  N   ASP C 467     107.193  76.004 101.164  1.00  0.00           N  
ATOM    562  CA  ASP C 467     107.995  75.020 100.444  1.00  0.00           C  
ATOM    563  C   ASP C 467     107.500  74.962  98.998  1.00  0.00           C  
ATOM    564  O   ASP C 467     108.277  75.150  98.070  1.00  0.00           O  
ATOM    565  CB  ASP C 467     107.884  73.655 101.113  1.00  0.00           C  
ATOM    566  CG  ASP C 467     106.503  73.386 101.658  1.00  0.00           C  
ATOM    567  OD1 ASP C 467     105.627  74.280 101.572  1.00  0.00           O  
ATOM    568  OD2 ASP C 467     106.296  72.268 102.170  1.00  0.00           O  
ATOM    569  N   VAL C 468     106.207  74.694  98.807  1.00  0.00           N  
ATOM    570  CA  VAL C 468     105.648  74.705  97.457  1.00  0.00           C  
ATOM    571  C   VAL C 468     105.466  76.181  97.152  1.00  0.00           C  
ATOM    572  O   VAL C 468     104.459  76.784  97.543  1.00  0.00           O  
ATOM    573  CB  VAL C 468     104.275  74.003  97.382  1.00  0.00           C  
ATOM    574  CG1 VAL C 468     103.713  74.124  95.966  1.00  0.00           C  
ATOM    575  CG2 VAL C 468     104.409  72.534  97.777  1.00  0.00           C  
ATOM    576  N   ALA C 469     106.462  76.771  96.498  1.00  0.00           N  
ATOM    577  CA  ALA C 469     106.462  78.202  96.197  1.00  0.00           C  
ATOM    578  C   ALA C 469     105.128  78.738  95.681  1.00  0.00           C  
ATOM    579  O   ALA C 469     104.074  78.125  95.845  1.00  0.00           O  
ATOM    580  CB  ALA C 469     107.564  78.509  95.199  1.00  0.00           C  
ATOM    581  N   ALA C 470     105.177  79.903  95.051  1.00  0.00           N  
ATOM    582  CA  ALA C 470     103.973  80.489  94.503  1.00  0.00           C  
ATOM    583  C   ALA C 470     104.225  81.860  93.914  1.00  0.00           C  
ATOM    584  O   ALA C 470     105.278  82.445  94.105  1.00  0.00           O  
ATOM    585  CB  ALA C 470     102.911  80.552  95.566  1.00  0.00           C  
ATOM    586  N   PRO C 471     103.231  82.412  93.221  1.00  0.00           N  
ATOM    587  CA  PRO C 471     103.417  83.724  92.610  1.00  0.00           C  
ATOM    588  C   PRO C 471     103.210  84.936  93.490  1.00  0.00           C  
ATOM    589  O   PRO C 471     103.579  86.044  93.114  1.00  0.00           O  
ATOM    590  CB  PRO C 471     102.408  83.708  91.477  1.00  0.00           C  
ATOM    591  CG  PRO C 471     101.261  82.914  92.047  1.00  0.00           C  
ATOM    592  CD  PRO C 471     101.879  81.878  92.964  1.00  0.00           C  
ATOM    593  N   THR C 472     102.654  84.740  94.674  1.00  0.00           N  
ATOM    594  CA  THR C 472     102.342  85.898  95.487  1.00  0.00           C  
ATOM    595  C   THR C 472     103.148  86.082  96.789  1.00  0.00           C  
ATOM    596  O   THR C 472     102.752  85.630  97.866  1.00  0.00           O  
ATOM    597  CB  THR C 472     100.813  85.909  95.725  1.00  0.00           C  
ATOM    598  OG1 THR C 472     100.370  84.579  96.039  1.00  0.00           O  
ATOM    599  CG2 THR C 472     100.079  86.350  94.434  1.00  0.00           C  
ATOM    600  N   GLY C 473     104.276  86.789  96.653  1.00  0.00           N  
ATOM    601  CA  GLY C 473     105.172  87.138  97.754  1.00  0.00           C  
ATOM    602  C   GLY C 473     105.533  86.063  98.743  1.00  0.00           C  
ATOM    603  O   GLY C 473     104.981  84.963  98.686  1.00  0.00           O  
ATOM    604  N   PRO C 474     106.461  86.354  99.671  1.00  0.00           N  
ATOM    605  CA  PRO C 474     106.874  85.362 100.681  1.00  0.00           C  
ATOM    606  C   PRO C 474     105.645  84.793 101.418  1.00  0.00           C  
ATOM    607  O   PRO C 474     104.675  85.516 101.624  1.00  0.00           O  
ATOM    608  CB  PRO C 474     107.795  86.158 101.621  1.00  0.00           C  
ATOM    609  CG  PRO C 474     108.233  87.368 100.829  1.00  0.00           C  
ATOM    610  CD  PRO C 474     107.153  87.651  99.823  1.00  0.00           C  
ATOM    611  N   TYR C 475     105.677  83.510 101.792  1.00  0.00           N  
ATOM    612  CA  TYR C 475     104.551  82.901 102.516  1.00  0.00           C  
ATOM    613  C   TYR C 475     104.844  82.722 104.013  1.00  0.00           C  
ATOM    614  O   TYR C 475     104.190  81.937 104.703  1.00  0.00           O  
ATOM    615  CB  TYR C 475     104.153  81.574 101.864  1.00  0.00           C  
ATOM    616  CG  TYR C 475     103.675  81.785 100.450  1.00  0.00           C  
ATOM    617  CD1 TYR C 475     104.585  81.930  99.411  1.00  0.00           C  
ATOM    618  CD2 TYR C 475     102.317  81.950 100.164  1.00  0.00           C  
ATOM    619  CE1 TYR C 475     104.160  82.247  98.124  1.00  0.00           C  
ATOM    620  CE2 TYR C 475     101.885  82.263  98.883  1.00  0.00           C  
ATOM    621  CZ  TYR C 475     102.816  82.417  97.869  1.00  0.00           C  
ATOM    622  OH  TYR C 475     102.429  82.781  96.597  1.00  0.00           O  
ATOM    623  N   ARG C 476     105.840  83.474 104.477  1.00  0.00           N  
ATOM    624  CA  ARG C 476     106.288  83.544 105.861  1.00  0.00           C  
ATOM    625  C   ARG C 476     106.059  84.999 106.290  1.00  0.00           C  
ATOM    626  O   ARG C 476     106.682  85.921 105.763  1.00  0.00           O  
ATOM    627  CB  ARG C 476     107.783  83.209 105.949  1.00  0.00           C  
ATOM    628  CG  ARG C 476     108.108  81.944 106.744  1.00  0.00           C  
ATOM    629  CD  ARG C 476     108.237  80.698 105.853  1.00  0.00           C  
ATOM    630  NE  ARG C 476     109.516  80.656 105.141  1.00  0.00           N  
ATOM    631  CZ  ARG C 476     110.020  79.575 104.551  1.00  0.00           C  
ATOM    632  NH1 ARG C 476     109.358  78.428 104.581  1.00  0.00           N  
ATOM    633  NH2 ARG C 476     111.187  79.639 103.927  1.00  0.00           N  
ATOM    634  N   GLN C 477     105.139  85.204 107.226  1.00  0.00           N  
ATOM    635  CA  GLN C 477     104.805  86.552 107.695  1.00  0.00           C  
ATOM    636  C   GLN C 477     106.040  87.346 108.093  1.00  0.00           C  
ATOM    637  O   GLN C 477     106.012  88.573 108.134  1.00  0.00           O  
ATOM    638  CB  GLN C 477     103.830  86.501 108.891  1.00  0.00           C  
ATOM    639  CG  GLN C 477     102.449  85.916 108.550  1.00  0.00           C  
ATOM    640  CD  GLN C 477     101.276  86.681 109.167  1.00  0.00           C  
ATOM    641  OE1 GLN C 477     100.160  86.663 108.630  1.00  0.00           O  
ATOM    642  NE2 GLN C 477     101.524  87.349 110.298  1.00  0.00           N  
ATOM    643  N   SER C 478     107.126  86.647 108.386  1.00  0.00           N  
ATOM    644  CA  SER C 478     108.343  87.325 108.800  1.00  0.00           C  
ATOM    645  C   SER C 478     109.111  87.887 107.602  1.00  0.00           C  
ATOM    646  O   SER C 478     109.736  88.949 107.689  1.00  0.00           O  
ATOM    647  CB  SER C 478     109.227  86.367 109.622  1.00  0.00           C  
ATOM    648  OG  SER C 478     109.743  85.310 108.833  1.00  0.00           O  
ATOM    649  N   GLU C 479     109.045  87.181 106.479  1.00  0.00           N  
ATOM    650  CA  GLU C 479     109.740  87.591 105.258  1.00  0.00           C  
ATOM    651  C   GLU C 479     109.134  88.838 104.636  1.00  0.00           C  
ATOM    652  O   GLU C 479     109.674  89.377 103.660  1.00  0.00           O  
ATOM    653  CB  GLU C 479     109.689  86.465 104.211  1.00  0.00           C  
ATOM    654  CG  GLU C 479     110.922  85.575 104.179  1.00  0.00           C  
ATOM    655  CD  GLU C 479     110.656  84.232 103.537  1.00  0.00           C  
ATOM    656  OE1 GLU C 479     109.582  84.075 102.922  1.00  0.00           O  
ATOM    657  OE2 GLU C 479     111.518  83.328 103.644  1.00  0.00           O  
ATOM    658  N   ARG C 482     108.019  89.305 105.182  1.00  0.00           N  
ATOM    659  CA  ARG C 482     107.405  90.456 104.567  1.00  0.00           C  
ATOM    660  C   ARG C 482     107.147  91.596 105.519  1.00  0.00           C  
ATOM    661  O   ARG C 482     106.158  92.319 105.370  1.00  0.00           O  
ATOM    662  CB  ARG C 482     106.111  90.055 103.867  1.00  0.00           C  
ATOM    663  CG  ARG C 482     105.544  88.728 104.286  1.00  0.00           C  
ATOM    664  CD  ARG C 482     104.061  88.667 103.966  1.00  0.00           C  
ATOM    665  NE  ARG C 482     103.819  88.143 102.627  1.00  0.00           N  
ATOM    666  CZ  ARG C 482     103.047  88.734 101.719  1.00  0.00           C  
ATOM    667  NH1 ARG C 482     102.438  89.875 102.007  1.00  0.00           N  
ATOM    668  NH2 ARG C 482     102.873  88.177 100.526  1.00  0.00           N  
ATOM    669  N   LEU C 485     108.043  91.788 106.478  1.00  0.00           N  
ATOM    670  CA  LEU C 485     107.861  92.874 107.429  1.00  0.00           C  
ATOM    671  C   LEU C 485     107.732  94.225 106.719  1.00  0.00           C  
ATOM    672  O   LEU C 485     106.802  94.994 106.990  1.00  0.00           O  
ATOM    673  CB  LEU C 485     109.017  92.904 108.423  1.00  0.00           C  
ATOM    674  CG  LEU C 485     108.799  92.150 109.744  1.00  0.00           C  
ATOM    675  CD1 LEU C 485     107.690  91.093 109.589  1.00  0.00           C  
ATOM    676  CD2 LEU C 485     110.125  91.511 110.175  1.00  0.00           C  
ATOM    677  N   PRO C 490     108.670  94.542 105.808  1.00  0.00           N  
ATOM    678  CA  PRO C 490     108.617  95.818 105.073  1.00  0.00           C  
ATOM    679  C   PRO C 490     107.206  96.104 104.537  1.00  0.00           C  
ATOM    680  O   PRO C 490     106.726  97.247 104.549  1.00  0.00           O  
ATOM    681  CB  PRO C 490     109.611  95.627 103.928  1.00  0.00           C  
ATOM    682  CG  PRO C 490     110.510  94.495 104.337  1.00  0.00           C  
ATOM    683  CD  PRO C 490     109.850  93.726 105.451  1.00  0.00           C  
ATOM    684  N   LEU C 494     106.552  95.054 104.048  1.00  0.00           N  
ATOM    685  CA  LEU C 494     105.201  95.171 103.516  1.00  0.00           C  
ATOM    686  C   LEU C 494     104.330  95.853 104.546  1.00  0.00           C  
ATOM    687  O   LEU C 494     103.927  97.016 104.386  1.00  0.00           O  
ATOM    688  CB  LEU C 494     104.635  93.779 103.231  1.00  0.00           C  
ATOM    689  CG  LEU C 494     104.221  93.426 101.803  1.00  0.00           C  
ATOM    690  CD1 LEU C 494     104.241  94.655 100.917  1.00  0.00           C  
ATOM    691  CD2 LEU C 494     105.158  92.375 101.266  1.00  0.00           C  
ATOM    692  N   TYR C 495     104.065  95.114 105.619  1.00  0.00           N  
ATOM    693  CA  TYR C 495     103.252  95.604 106.716  1.00  0.00           C  
ATOM    694  C   TYR C 495     103.640  97.031 107.082  1.00  0.00           C  
ATOM    695  O   TYR C 495     102.789  97.840 107.434  1.00  0.00           O  
ATOM    696  CB  TYR C 495     103.422  94.675 107.913  1.00  0.00           C  
ATOM    697  CG  TYR C 495     103.301  93.204 107.556  1.00  0.00           C  
ATOM    698  CD1 TYR C 495     102.222  92.729 106.819  1.00  0.00           C  
ATOM    699  CD2 TYR C 495     104.266  92.283 107.969  1.00  0.00           C  
ATOM    700  CE1 TYR C 495     102.107  91.382 106.502  1.00  0.00           C  
ATOM    701  CE2 TYR C 495     104.158  90.926 107.656  1.00  0.00           C  
ATOM    702  CZ  TYR C 495     103.079  90.485 106.923  1.00  0.00           C  
ATOM    703  OH  TYR C 495     102.971  89.147 106.612  1.00  0.00           O  
ATOM    704  N   GLN C 496     104.932  97.326 106.974  1.00  0.00           N  
ATOM    705  CA  GLN C 496     105.472  98.643 107.276  1.00  0.00           C  
ATOM    706  C   GLN C 496     104.826  99.737 106.431  1.00  0.00           C  
ATOM    707  O   GLN C 496     104.189 100.662 106.953  1.00  0.00           O  
ATOM    708  CB  GLN C 496     106.974  98.648 107.019  1.00  0.00           C  
ATOM    709  CG  GLN C 496     107.636  99.947 107.387  1.00  0.00           C  
ATOM    710  CD  GLN C 496     107.592 100.189 108.882  1.00  0.00           C  
ATOM    711  OE1 GLN C 496     107.920  99.302 109.687  1.00  0.00           O  
ATOM    712  NE2 GLN C 496     107.178 101.393 109.268  1.00  0.00           N  
ATOM    713  N   LYS C 498     104.987  99.616 105.117  1.00  0.00           N  
ATOM    714  CA  LYS C 498     104.454 100.609 104.199  1.00  0.00           C  
ATOM    715  C   LYS C 498     102.937 100.716 104.271  1.00  0.00           C  
ATOM    716  O   LYS C 498     102.379 101.809 104.248  1.00  0.00           O  
ATOM    717  CB  LYS C 498     104.890 100.291 102.773  1.00  0.00           C  
ATOM    718  CG  LYS C 498     104.603  98.884 102.338  1.00  0.00           C  
ATOM    719  CD  LYS C 498     104.561  98.791 100.816  1.00  0.00           C  
ATOM    720  CE  LYS C 498     103.642  99.836 100.210  1.00  0.00           C  
ATOM    721  NZ  LYS C 498     102.928  99.306  99.022  1.00  0.00           N  
ATOM    722  N   TYR C 499     102.258  99.585 104.364  1.00  0.00           N  
ATOM    723  CA  TYR C 499     100.817  99.636 104.436  1.00  0.00           C  
ATOM    724  C   TYR C 499     100.354 100.327 105.702  1.00  0.00           C  
ATOM    725  O   TYR C 499      99.337 101.022 105.692  1.00  0.00           O  
ATOM    726  CB  TYR C 499     100.246  98.243 104.325  1.00  0.00           C  
ATOM    727  CG  TYR C 499     100.222  97.801 102.896  1.00  0.00           C  
ATOM    728  CD1 TYR C 499     101.096  96.820 102.433  1.00  0.00           C  
ATOM    729  CD2 TYR C 499      99.345  98.384 101.987  1.00  0.00           C  
ATOM    730  CE1 TYR C 499     101.098  96.430 101.093  1.00  0.00           C  
ATOM    731  CE2 TYR C 499      99.343  97.998 100.639  1.00  0.00           C  
ATOM    732  CZ  TYR C 499     100.223  97.025 100.204  1.00  0.00           C  
ATOM    733  OH  TYR C 499     100.262  96.674  98.877  1.00  0.00           O  
ATOM    734  N   ALA C 500     101.095 100.149 106.791  1.00  0.00           N  
ATOM    735  CA  ALA C 500     100.718 100.827 108.016  1.00  0.00           C  
ATOM    736  C   ALA C 500     100.924 102.324 107.792  1.00  0.00           C  
ATOM    737  O   ALA C 500     100.044 103.138 108.090  1.00  0.00           O  
ATOM    738  CB  ALA C 500     101.559 100.337 109.175  1.00  0.00           C  
ATOM    739  N   GLU C 501     102.079 102.680 107.233  1.00  0.00           N  
ATOM    740  CA  GLU C 501     102.368 104.085 106.948  1.00  0.00           C  
ATOM    741  C   GLU C 501     101.259 104.638 106.077  1.00  0.00           C  
ATOM    742  O   GLU C 501     100.825 105.773 106.268  1.00  0.00           O  
ATOM    743  CB  GLU C 501     103.706 104.241 106.220  1.00  0.00           C  
ATOM    744  CG  GLU C 501     104.902 104.402 107.147  1.00  0.00           C  
ATOM    745  CD  GLU C 501     106.234 104.124 106.450  1.00  0.00           C  
ATOM    746  OE1 GLU C 501     106.281 103.228 105.573  1.00  0.00           O  
ATOM    747  OE2 GLU C 501     107.235 104.805 106.780  1.00  0.00           O  
ATOM    748  N   GLU C 502     100.799 103.819 105.129  1.00  0.00           N  
ATOM    749  CA  GLU C 502      99.724 104.206 104.222  1.00  0.00           C  
ATOM    750  C   GLU C 502      98.502 104.665 105.019  1.00  0.00           C  
ATOM    751  O   GLU C 502      97.970 105.743 104.785  1.00  0.00           O  
ATOM    752  CB  GLU C 502      99.348 103.028 103.325  1.00  0.00           C  
ATOM    753  CG  GLU C 502      98.008 103.181 102.624  1.00  0.00           C  
ATOM    754  CD  GLU C 502      98.098 103.975 101.321  1.00  0.00           C  
ATOM    755  OE1 GLU C 502      97.799 105.190 101.344  1.00  0.00           O  
ATOM    756  OE2 GLU C 502      98.459 103.389 100.272  1.00  0.00           O  
ATOM    757  N   LEU C 503      98.075 103.838 105.969  1.00  0.00           N  
ATOM    758  CA  LEU C 503      96.933 104.140 106.832  1.00  0.00           C  
ATOM    759  C   LEU C 503      97.147 105.479 107.517  1.00  0.00           C  
ATOM    760  O   LEU C 503      96.240 106.301 107.629  1.00  0.00           O  
ATOM    761  CB  LEU C 503      96.804 103.058 107.915  1.00  0.00           C  
ATOM    762  CG  LEU C 503      95.836 101.868 107.809  1.00  0.00           C  
ATOM    763  CD1 LEU C 503      95.162 101.796 106.459  1.00  0.00           C  
ATOM    764  CD2 LEU C 503      96.610 100.607 108.064  1.00  0.00           C  
ATOM    765  N   LEU C 504      98.364 105.654 108.008  1.00  0.00           N  
ATOM    766  CA  LEU C 504      98.772 106.863 108.688  1.00  0.00           C  
ATOM    767  C   LEU C 504      98.496 108.058 107.801  1.00  0.00           C  
ATOM    768  O   LEU C 504      97.589 108.857 108.050  1.00  0.00           O  
ATOM    769  CB  LEU C 504     100.261 106.794 108.973  1.00  0.00           C  
ATOM    770  CG  LEU C 504     100.637 107.012 110.420  1.00  0.00           C  
ATOM    771  CD1 LEU C 504      99.958 105.960 111.283  1.00  0.00           C  
ATOM    772  CD2 LEU C 504     102.148 106.936 110.541  1.00  0.00           C  
ATOM    773  N   LYS C 505      99.297 108.184 106.754  1.00  0.00           N  
ATOM    774  CA  LYS C 505      99.111 109.279 105.835  1.00  0.00           C  
ATOM    775  C   LYS C 505      97.900 108.970 104.978  1.00  0.00           C  
ATOM    776  O   LYS C 505      97.957 109.030 103.753  1.00  0.00           O  
ATOM    777  CB  LYS C 505     100.384 109.479 105.003  1.00  0.00           C  
ATOM    778  CG  LYS C 505     101.551 110.097 105.828  1.00  0.00           C  
ATOM    779  CD  LYS C 505     102.920 109.495 105.466  1.00  0.00           C  
ATOM    780  CE  LYS C 505     103.727 109.074 106.703  1.00  0.00           C  
ATOM    781  NZ  LYS C 505     103.325 109.811 107.933  1.00  0.00           N  
ATOM    782  N   ARG C 506      96.804 108.627 105.660  1.00  0.00           N  
ATOM    783  CA  ARG C 506      95.518 108.282 105.047  1.00  0.00           C  
ATOM    784  C   ARG C 506      94.378 108.594 106.021  1.00  0.00           C  
ATOM    785  O   ARG C 506      93.191 108.518 105.664  1.00  0.00           O  
ATOM    786  CB  ARG C 506      95.484 106.795 104.695  1.00  0.00           C  
ATOM    787  CG  ARG C 506      95.395 106.503 103.211  1.00  0.00           C  
ATOM    788  CD  ARG C 506      94.191 105.637 102.922  1.00  0.00           C  
ATOM    789  NE  ARG C 506      94.522 104.541 102.021  1.00  0.00           N  
ATOM    790  CZ  ARG C 506      94.315 104.577 100.709  1.00  0.00           C  
ATOM    791  NH1 ARG C 506      93.778 105.659 100.163  1.00  0.00           N  
ATOM    792  NH2 ARG C 506      94.630 103.537  99.947  1.00  0.00           N  
ATOM    793  N   GLY C 507      94.753 108.930 107.258  1.00  0.00           N  
ATOM    794  CA  GLY C 507      93.780 109.275 108.279  1.00  0.00           C  
ATOM    795  C   GLY C 507      93.076 108.129 108.975  1.00  0.00           C  
ATOM    796  O   GLY C 507      92.089 108.359 109.690  1.00  0.00           O  
ATOM    797  N   TRP C 508      93.558 106.900 108.797  1.00  0.00           N  
ATOM    798  CA  TRP C 508      92.896 105.780 109.449  1.00  0.00           C  
ATOM    799  C   TRP C 508      93.754 105.112 110.505  1.00  0.00           C  
ATOM    800  O   TRP C 508      93.369 104.089 111.054  1.00  0.00           O  
ATOM    801  CB  TRP C 508      92.460 104.753 108.419  1.00  0.00           C  
ATOM    802  CG  TRP C 508      90.984 104.594 108.338  1.00  0.00           C  
ATOM    803  CD1 TRP C 508      90.157 104.071 109.293  1.00  0.00           C  
ATOM    804  CD2 TRP C 508      90.155 104.949 107.239  1.00  0.00           C  
ATOM    805  NE1 TRP C 508      88.853 104.076 108.851  1.00  0.00           N  
ATOM    806  CE2 TRP C 508      88.822 104.612 107.592  1.00  0.00           C  
ATOM    807  CE3 TRP C 508      90.403 105.519 105.988  1.00  0.00           C  
ATOM    808  CZ2 TRP C 508      87.741 104.829 106.738  1.00  0.00           C  
ATOM    809  CZ3 TRP C 508      89.330 105.737 105.134  1.00  0.00           C  
ATOM    810  CH2 TRP C 508      88.011 105.391 105.516  1.00  0.00           C  
ATOM    811  N   ALA C 509      94.908 105.696 110.794  1.00  0.00           N  
ATOM    812  CA  ALA C 509      95.817 105.144 111.787  1.00  0.00           C  
ATOM    813  C   ALA C 509      96.577 106.278 112.462  1.00  0.00           C  
ATOM    814  O   ALA C 509      96.692 107.360 111.898  1.00  0.00           O  
ATOM    815  CB  ALA C 509      96.788 104.201 111.102  1.00  0.00           C  
ATOM    816  N   TYR C 510      97.087 106.049 113.668  1.00  0.00           N  
ATOM    817  CA  TYR C 510      97.851 107.093 114.359  1.00  0.00           C  
ATOM    818  C   TYR C 510      98.962 106.509 115.222  1.00  0.00           C  
ATOM    819  O   TYR C 510      98.864 105.378 115.711  1.00  0.00           O  
ATOM    820  CB  TYR C 510      96.936 107.954 115.237  1.00  0.00           C  
ATOM    821  CG  TYR C 510      96.217 107.189 116.319  1.00  0.00           C  
ATOM    822  CD1 TYR C 510      96.813 106.957 117.565  1.00  0.00           C  
ATOM    823  CD2 TYR C 510      94.942 106.694 116.103  1.00  0.00           C  
ATOM    824  CE1 TYR C 510      96.143 106.243 118.568  1.00  0.00           C  
ATOM    825  CE2 TYR C 510      94.269 105.982 117.093  1.00  0.00           C  
ATOM    826  CZ  TYR C 510      94.873 105.762 118.314  1.00  0.00           C  
ATOM    827  OH  TYR C 510      94.192 105.047 119.263  1.00  0.00           O  
ATOM    828  N   ARG C 511     100.018 107.292 115.413  1.00  0.00           N  
ATOM    829  CA  ARG C 511     101.134 106.852 116.231  1.00  0.00           C  
ATOM    830  C   ARG C 511     100.813 107.046 117.704  1.00  0.00           C  
ATOM    831  O   ARG C 511     100.235 108.060 118.096  1.00  0.00           O  
ATOM    832  CB  ARG C 511     102.393 107.646 115.875  1.00  0.00           C  
ATOM    833  CG  ARG C 511     102.993 107.274 114.534  1.00  0.00           C  
ATOM    834  CD  ARG C 511     104.128 108.206 114.172  1.00  0.00           C  
ATOM    835  NE  ARG C 511     104.281 108.324 112.726  1.00  0.00           N  
ATOM    836  CZ  ARG C 511     104.862 107.406 111.964  1.00  0.00           C  
ATOM    837  NH1 ARG C 511     104.961 107.589 110.653  1.00  0.00           N  
ATOM    838  NH2 ARG C 511     105.341 106.303 112.518  1.00  0.00           N  
ATOM    839  N   ALA C 512     101.167 106.054 118.510  1.00  0.00           N  
ATOM    840  CA  ALA C 512     100.968 106.113 119.950  1.00  0.00           C  
ATOM    841  C   ALA C 512     102.327 105.835 120.591  1.00  0.00           C  
ATOM    842  O   ALA C 512     103.116 105.070 120.044  1.00  0.00           O  
ATOM    843  CB  ALA C 512      99.943 105.071 120.388  1.00  0.00           C  
ATOM    844  N   PHE C 513     102.611 106.445 121.737  1.00  0.00           N  
ATOM    845  CA  PHE C 513     103.908 106.235 122.351  1.00  0.00           C  
ATOM    846  C   PHE C 513     103.818 105.749 123.785  1.00  0.00           C  
ATOM    847  O   PHE C 513     104.837 105.396 124.375  1.00  0.00           O  
ATOM    848  CB  PHE C 513     104.719 107.529 122.268  1.00  0.00           C  
ATOM    849  CG  PHE C 513     104.706 108.161 120.892  1.00  0.00           C  
ATOM    850  CD1 PHE C 513     103.617 108.932 120.470  1.00  0.00           C  
ATOM    851  CD2 PHE C 513     105.759 107.945 119.999  1.00  0.00           C  
ATOM    852  CE1 PHE C 513     103.574 109.472 119.179  1.00  0.00           C  
ATOM    853  CE2 PHE C 513     105.727 108.482 118.708  1.00  0.00           C  
ATOM    854  CZ  PHE C 513     104.629 109.245 118.300  1.00  0.00           C  
ATOM    855  N   GLU C 514     102.610 105.713 124.344  1.00  0.00           N  
ATOM    856  CA  GLU C 514     102.439 105.264 125.722  1.00  0.00           C  
ATOM    857  C   GLU C 514     103.256 104.008 125.932  1.00  0.00           C  
ATOM    858  O   GLU C 514     103.201 103.087 125.118  1.00  0.00           O  
ATOM    859  CB  GLU C 514     100.976 104.953 126.016  1.00  0.00           C  
ATOM    860  CG  GLU C 514     100.046 106.110 125.816  1.00  0.00           C  
ATOM    861  CD  GLU C 514      99.791 106.395 124.354  1.00  0.00           C  
ATOM    862  OE1 GLU C 514      98.626 106.329 123.934  1.00  0.00           O  
ATOM    863  OE2 GLU C 514     100.752 106.691 123.617  1.00  0.00           O  
ATOM    864  N   THR C 515     104.045 103.971 126.996  1.00  0.00           N  
ATOM    865  CA  THR C 515     104.828 102.775 127.248  1.00  0.00           C  
ATOM    866  C   THR C 515     103.913 101.710 127.832  1.00  0.00           C  
ATOM    867  O   THR C 515     102.837 102.026 128.346  1.00  0.00           O  
ATOM    868  CB  THR C 515     105.991 103.060 128.201  1.00  0.00           C  
ATOM    869  OG1 THR C 515     105.682 104.197 129.026  1.00  0.00           O  
ATOM    870  CG2 THR C 515     107.256 103.331 127.387  1.00  0.00           C  
ATOM    871  N   PRO C 516     104.308 100.434 127.736  1.00  0.00           N  
ATOM    872  CA  PRO C 516     103.506  99.320 128.259  1.00  0.00           C  
ATOM    873  C   PRO C 516     102.832  99.606 129.601  1.00  0.00           C  
ATOM    874  O   PRO C 516     101.635  99.345 129.779  1.00  0.00           O  
ATOM    875  CB  PRO C 516     104.511  98.174 128.344  1.00  0.00           C  
ATOM    876  CG  PRO C 516     105.447  98.446 127.215  1.00  0.00           C  
ATOM    877  CD  PRO C 516     105.550  99.958 127.102  1.00  0.00           C  
ATOM    878  N   GLU C 517     103.609 100.141 130.537  1.00  0.00           N  
ATOM    879  CA  GLU C 517     103.127 100.491 131.870  1.00  0.00           C  
ATOM    880  C   GLU C 517     101.969 101.489 131.778  1.00  0.00           C  
ATOM    881  O   GLU C 517     100.884 101.265 132.324  1.00  0.00           O  
ATOM    882  CB  GLU C 517     104.275 101.105 132.671  1.00  0.00           C  
ATOM    883  CG  GLU C 517     105.584 100.314 132.591  1.00  0.00           C  
ATOM    884  CD  GLU C 517     106.340 100.508 131.275  1.00  0.00           C  
ATOM    885  OE1 GLU C 517     107.330 101.277 131.255  1.00  0.00           O  
ATOM    886  OE2 GLU C 517     105.955  99.887 130.261  1.00  0.00           O  
ATOM    887  N   GLU C 518     102.219 102.599 131.091  1.00  0.00           N  
ATOM    888  CA  GLU C 518     101.219 103.636 130.886  1.00  0.00           C  
ATOM    889  C   GLU C 518      99.908 102.993 130.474  1.00  0.00           C  
ATOM    890  O   GLU C 518      98.847 103.262 131.047  1.00  0.00           O  
ATOM    891  CB  GLU C 518     101.669 104.554 129.756  1.00  0.00           C  
ATOM    892  CG  GLU C 518     101.784 106.012 130.113  1.00  0.00           C  
ATOM    893  CD  GLU C 518     102.892 106.688 129.331  1.00  0.00           C  
ATOM    894  OE1 GLU C 518     103.860 105.992 128.949  1.00  0.00           O  
ATOM    895  OE2 GLU C 518     102.797 107.912 129.096  1.00  0.00           O  
ATOM    896  N   LEU C 519     100.001 102.148 129.453  1.00  0.00           N  
ATOM    897  CA  LEU C 519      98.847 101.440 128.927  1.00  0.00           C  
ATOM    898  C   LEU C 519      98.206 100.600 130.017  1.00  0.00           C  
ATOM    899  O   LEU C 519      96.986 100.615 130.189  1.00  0.00           O  
ATOM    900  CB  LEU C 519      99.267 100.547 127.770  1.00  0.00           C  
ATOM    901  CG  LEU C 519     100.213 101.208 126.778  1.00  0.00           C  
ATOM    902  CD1 LEU C 519     100.907 100.125 125.955  1.00  0.00           C  
ATOM    903  CD2 LEU C 519      99.428 102.183 125.896  1.00  0.00           C  
ATOM    904  N   GLU C 520      99.026  99.851 130.746  1.00  0.00           N  
ATOM    905  CA  GLU C 520      98.504  99.046 131.843  1.00  0.00           C  
ATOM    906  C   GLU C 520      97.732  99.983 132.755  1.00  0.00           C  
ATOM    907  O   GLU C 520      96.665  99.650 133.270  1.00  0.00           O  
ATOM    908  CB  GLU C 520      99.647  98.403 132.630  1.00  0.00           C  
ATOM    909  CG  GLU C 520      99.263  97.096 133.305  1.00  0.00           C  
ATOM    910  CD  GLU C 520      99.982  95.893 132.711  1.00  0.00           C  
ATOM    911  OE1 GLU C 520      99.439  95.283 131.763  1.00  0.00           O  
ATOM    912  OE2 GLU C 520     101.090  95.556 133.193  1.00  0.00           O  
ATOM    913  N   GLN C 743      98.298 101.169 132.940  1.00  0.00           N  
ATOM    914  CA  GLN C 743      97.679 102.193 133.751  1.00  0.00           C  
ATOM    915  C   GLN C 743      96.399 102.617 133.075  1.00  0.00           C  
ATOM    916  O   GLN C 743      95.310 102.504 133.644  1.00  0.00           O  
ATOM    917  CB  GLN C 743      98.606 103.403 133.871  1.00  0.00           C  
ATOM    918  CG  GLN C 743     100.019 103.065 134.331  1.00  0.00           C  
ATOM    919  CD  GLN C 743     100.030 102.196 135.575  1.00  0.00           C  
ATOM    920  OE1 GLN C 743     100.446 101.035 135.534  1.00  0.00           O  
ATOM    921  NE2 GLN C 743      99.564 102.754 136.691  1.00  0.00           N  
ATOM    922  N   ILE C 744      96.536 103.097 131.846  1.00  0.00           N  
ATOM    923  CA  ILE C 744      95.377 103.535 131.102  1.00  0.00           C  
ATOM    924  C   ILE C 744      94.280 102.466 131.139  1.00  0.00           C  
ATOM    925  O   ILE C 744      93.114 102.777 131.386  1.00  0.00           O  
ATOM    926  CB  ILE C 744      95.767 103.879 129.660  1.00  0.00           C  
ATOM    927  CG1 ILE C 744      96.345 105.293 129.613  1.00  0.00           C  
ATOM    928  CG2 ILE C 744      94.559 103.795 128.760  1.00  0.00           C  
ATOM    929  CD1 ILE C 744      97.851 105.363 129.826  1.00  0.00           C  
ATOM    930  N   ARG C 745      94.663 101.209 130.931  1.00  0.00           N  
ATOM    931  CA  ARG C 745      93.712 100.106 130.950  1.00  0.00           C  
ATOM    932  C   ARG C 745      93.157  99.921 132.360  1.00  0.00           C  
ATOM    933  O   ARG C 745      91.999  99.528 132.541  1.00  0.00           O  
ATOM    934  CB  ARG C 745      94.410  98.825 130.483  1.00  0.00           C  
ATOM    935  CG  ARG C 745      93.562  97.915 129.584  1.00  0.00           C  
ATOM    936  CD  ARG C 745      93.721  96.456 130.000  1.00  0.00           C  
ATOM    937  NE  ARG C 745      94.833  96.337 130.931  1.00  0.00           N  
ATOM    938  CZ  ARG C 745      96.083  96.081 130.564  1.00  0.00           C  
ATOM    939  NH1 ARG C 745      96.378  95.910 129.279  1.00  0.00           N  
ATOM    940  NH2 ARG C 745      97.043  96.036 131.477  1.00  0.00           N  
ATOM    941  N   LYS C 746      93.996 100.222 133.350  1.00  0.00           N  
ATOM    942  CA  LYS C 746      93.630 100.098 134.760  1.00  0.00           C  
ATOM    943  C   LYS C 746      92.549 101.102 135.145  1.00  0.00           C  
ATOM    944  O   LYS C 746      91.463 100.720 135.583  1.00  0.00           O  
ATOM    945  CB  LYS C 746      94.861 100.317 135.651  1.00  0.00           C  
ATOM    946  CG  LYS C 746      94.573 100.153 137.137  1.00  0.00           C  
ATOM    947  CD  LYS C 746      95.834 100.216 137.980  1.00  0.00           C  
ATOM    948  CE  LYS C 746      96.725  99.000 137.748  1.00  0.00           C  
ATOM    949  NZ  LYS C 746      97.507  99.090 136.480  1.00  0.00           N  
ATOM    950  N   GLU C 747      92.855 102.385 134.973  1.00  0.00           N  
ATOM    951  CA  GLU C 747      91.928 103.463 135.318  1.00  0.00           C  
ATOM    952  C   GLU C 747      90.669 103.459 134.460  1.00  0.00           C  
ATOM    953  O   GLU C 747      89.598 103.842 134.926  1.00  0.00           O  
ATOM    954  CB  GLU C 747      92.610 104.833 135.180  1.00  0.00           C  
ATOM    955  CG  GLU C 747      94.116 104.786 134.958  1.00  0.00           C  
ATOM    956  CD  GLU C 747      94.908 104.654 136.260  1.00  0.00           C  
ATOM    957  OE1 GLU C 747      96.002 104.047 136.230  1.00  0.00           O  
ATOM    958  OE2 GLU C 747      94.445 105.154 137.313  1.00  0.00           O  
ATOM    959  N   LYS C 750      90.800 103.043 133.204  1.00  0.00           N  
ATOM    960  CA  LYS C 750      89.658 103.010 132.291  1.00  0.00           C  
ATOM    961  C   LYS C 750      89.707 101.786 131.370  1.00  0.00           C  
ATOM    962  O   LYS C 750      90.704 101.578 130.684  1.00  0.00           O  
ATOM    963  CB  LYS C 750      89.634 104.291 131.448  1.00  0.00           C  
ATOM    964  CG  LYS C 750      90.968 104.631 130.776  1.00  0.00           C  
ATOM    965  CD  LYS C 750      91.683 105.789 131.458  1.00  0.00           C  
ATOM    966  CE  LYS C 750      90.731 106.941 131.759  1.00  0.00           C  
ATOM    967  NZ  LYS C 750      90.949 108.123 130.869  1.00  0.00           N  
ATOM    968  N   GLY C 758      88.634 100.989 131.364  1.00  0.00           N  
ATOM    969  CA  GLY C 758      88.562  99.799 130.522  1.00  0.00           C  
ATOM    970  C   GLY C 758      89.857  99.477 129.798  1.00  0.00           C  
ATOM    971  O   GLY C 758      90.752  98.855 130.361  1.00  0.00           O  
ATOM    972  N   GLY C 759      89.962  99.908 128.547  1.00  0.00           N  
ATOM    973  CA  GLY C 759      91.172  99.672 127.774  1.00  0.00           C  
ATOM    974  C   GLY C 759      91.741 101.008 127.340  1.00  0.00           C  
ATOM    975  O   GLY C 759      91.282 102.051 127.815  1.00  0.00           O  
ATOM    976  N   TYR C 760      92.727 101.004 126.449  1.00  0.00           N  
ATOM    977  CA  TYR C 760      93.297 102.269 126.001  1.00  0.00           C  
ATOM    978  C   TYR C 760      92.176 103.232 125.577  1.00  0.00           C  
ATOM    979  O   TYR C 760      91.082 102.803 125.201  1.00  0.00           O  
ATOM    980  CB  TYR C 760      94.294 102.027 124.872  1.00  0.00           C  
ATOM    981  CG  TYR C 760      94.943 103.285 124.373  1.00  0.00           C  
ATOM    982  CD1 TYR C 760      95.544 104.173 125.247  1.00  0.00           C  
ATOM    983  CD2 TYR C 760      94.912 103.606 123.024  1.00  0.00           C  
ATOM    984  CE1 TYR C 760      96.084 105.350 124.788  1.00  0.00           C  
ATOM    985  CE2 TYR C 760      95.449 104.773 122.557  1.00  0.00           C  
ATOM    986  CZ  TYR C 760      96.029 105.651 123.437  1.00  0.00           C  
ATOM    987  OH  TYR C 760      96.514 106.851 122.959  1.00  0.00           O  
ATOM    988  N   ASP C 761      92.441 104.532 125.646  1.00  0.00           N  
ATOM    989  CA  ASP C 761      91.411 105.521 125.326  1.00  0.00           C  
ATOM    990  C   ASP C 761      91.763 106.396 124.141  1.00  0.00           C  
ATOM    991  O   ASP C 761      91.288 107.526 124.040  1.00  0.00           O  
ATOM    992  CB  ASP C 761      91.189 106.413 126.529  1.00  0.00           C  
ATOM    993  CG  ASP C 761      92.472 106.944 127.053  1.00  0.00           C  
ATOM    994  OD1 ASP C 761      93.304 107.324 126.201  1.00  0.00           O  
ATOM    995  OD2 ASP C 761      92.658 106.964 128.291  1.00  0.00           O  
ATOM    996  N   GLY C 762      92.609 105.886 123.259  1.00  0.00           N  
ATOM    997  CA  GLY C 762      92.970 106.645 122.071  1.00  0.00           C  
ATOM    998  C   GLY C 762      93.412 108.071 122.316  1.00  0.00           C  
ATOM    999  O   GLY C 762      93.225 108.954 121.472  1.00  0.00           O  
ATOM   1000  N   ARG C 763      94.009 108.301 123.477  1.00  0.00           N  
ATOM   1001  CA  ARG C 763      94.474 109.637 123.793  1.00  0.00           C  
ATOM   1002  C   ARG C 763      95.474 110.096 122.760  1.00  0.00           C  
ATOM   1003  O   ARG C 763      95.488 111.260 122.394  1.00  0.00           O  
ATOM   1004  CB  ARG C 763      95.122 109.691 125.180  1.00  0.00           C  
ATOM   1005  CG  ARG C 763      96.299 108.767 125.362  1.00  0.00           C  
ATOM   1006  CD  ARG C 763      96.271 108.179 126.752  1.00  0.00           C  
ATOM   1007  NE  ARG C 763      95.093 108.639 127.474  1.00  0.00           N  
ATOM   1008  CZ  ARG C 763      94.967 108.610 128.794  1.00  0.00           C  
ATOM   1009  NH1 ARG C 763      95.955 108.140 129.544  1.00  0.00           N  
ATOM   1010  NH2 ARG C 763      93.853 109.061 129.364  1.00  0.00           N  
ATOM   1011  N   ALA C 766      96.302 109.179 122.275  1.00  0.00           N  
ATOM   1012  CA  ALA C 766      97.318 109.549 121.294  1.00  0.00           C  
ATOM   1013  C   ALA C 766      96.692 110.157 120.045  1.00  0.00           C  
ATOM   1014  O   ALA C 766      97.374 110.787 119.233  1.00  0.00           O  
ATOM   1015  CB  ALA C 766      98.175 108.324 120.918  1.00  0.00           C  
ATOM   1016  N   ARG C 767      95.388 109.976 119.893  1.00  0.00           N  
ATOM   1017  CA  ARG C 767      94.711 110.503 118.721  1.00  0.00           C  
ATOM   1018  C   ARG C 767      94.830 112.029 118.663  1.00  0.00           C  
ATOM   1019  O   ARG C 767      94.670 112.645 117.604  1.00  0.00           O  
ATOM   1020  CB  ARG C 767      93.239 110.069 118.742  1.00  0.00           C  
ATOM   1021  CG  ARG C 767      93.001 108.664 118.202  1.00  0.00           C  
ATOM   1022  CD  ARG C 767      91.638 108.085 118.593  1.00  0.00           C  
ATOM   1023  NE  ARG C 767      90.560 108.594 117.749  1.00  0.00           N  
ATOM   1024  CZ  ARG C 767      89.712 107.837 117.051  1.00  0.00           C  
ATOM   1025  NH1 ARG C 767      88.771 108.419 116.320  1.00  0.00           N  
ATOM   1026  NH2 ARG C 767      89.798 106.506 117.074  1.00  0.00           N  
ATOM   1027  N   ASN C 768      95.156 112.638 119.799  1.00  0.00           N  
ATOM   1028  CA  ASN C 768      95.249 114.091 119.867  1.00  0.00           C  
ATOM   1029  C   ASN C 768      96.658 114.644 119.664  1.00  0.00           C  
ATOM   1030  O   ASN C 768      96.959 115.772 120.059  1.00  0.00           O  
ATOM   1031  CB  ASN C 768      94.633 114.564 121.181  1.00  0.00           C  
ATOM   1032  CG  ASN C 768      93.281 113.921 121.434  1.00  0.00           C  
ATOM   1033  OD1 ASN C 768      92.299 114.225 120.748  1.00  0.00           O  
ATOM   1034  ND2 ASN C 768      93.227 113.011 122.406  1.00  0.00           N  
ATOM   1035  N   ILE C 769      97.524 113.858 119.039  1.00  0.00           N  
ATOM   1036  CA  ILE C 769      98.875 114.329 118.753  1.00  0.00           C  
ATOM   1037  C   ILE C 769      98.888 114.941 117.358  1.00  0.00           C  
ATOM   1038  O   ILE C 769      98.331 114.367 116.419  1.00  0.00           O  
ATOM   1039  CB  ILE C 769      99.910 113.176 118.749  1.00  0.00           C  
ATOM   1040  CG1 ILE C 769     100.159 112.667 120.170  1.00  0.00           C  
ATOM   1041  CG2 ILE C 769     101.218 113.657 118.122  1.00  0.00           C  
ATOM   1042  CD1 ILE C 769     100.833 111.307 120.220  1.00  0.00           C  
ATOM   1043  N   PRO C 770      99.523 116.111 117.192  1.00  0.00           N  
ATOM   1044  CA  PRO C 770      99.486 116.619 115.820  1.00  0.00           C  
ATOM   1045  C   PRO C 770     100.338 115.703 114.967  1.00  0.00           C  
ATOM   1046  O   PRO C 770     101.435 115.302 115.364  1.00  0.00           O  
ATOM   1047  CB  PRO C 770     100.058 118.037 115.918  1.00  0.00           C  
ATOM   1048  CG  PRO C 770     100.808 118.081 117.195  1.00  0.00           C  
ATOM   1049  CD  PRO C 770     100.282 116.986 118.102  1.00  0.00           C  
ATOM   1050  N   PRO C 771      99.822 115.331 113.794  1.00  0.00           N  
ATOM   1051  CA  PRO C 771     100.526 114.450 112.863  1.00  0.00           C  
ATOM   1052  C   PRO C 771     102.003 114.788 112.787  1.00  0.00           C  
ATOM   1053  O   PRO C 771     102.858 113.891 112.797  1.00  0.00           O  
ATOM   1054  CB  PRO C 771      99.820 114.687 111.522  1.00  0.00           C  
ATOM   1055  CG  PRO C 771      98.744 115.738 111.783  1.00  0.00           C  
ATOM   1056  CD  PRO C 771      98.511 115.738 113.266  1.00  0.00           C  
ATOM   1057  N   GLU C 772     102.305 116.083 112.721  1.00  0.00           N  
ATOM   1058  CA  GLU C 772     103.696 116.495 112.636  1.00  0.00           C  
ATOM   1059  C   GLU C 772     104.456 116.184 113.929  1.00  0.00           C  
ATOM   1060  O   GLU C 772     105.633 115.786 113.897  1.00  0.00           O  
ATOM   1061  CB  GLU C 772     103.810 117.981 112.290  1.00  0.00           C  
ATOM   1062  CG  GLU C 772     105.122 118.328 111.560  1.00  0.00           C  
ATOM   1063  CD  GLU C 772     106.269 117.352 111.881  1.00  0.00           C  
ATOM   1064  OE1 GLU C 772     107.216 117.752 112.595  1.00  0.00           O  
ATOM   1065  OE2 GLU C 772     106.219 116.184 111.425  1.00  0.00           O  
ATOM   1066  N   GLU C 773     103.787 116.363 115.064  1.00  0.00           N  
ATOM   1067  CA  GLU C 773     104.413 116.066 116.349  1.00  0.00           C  
ATOM   1068  C   GLU C 773     104.730 114.581 116.376  1.00  0.00           C  
ATOM   1069  O   GLU C 773     105.870 114.167 116.641  1.00  0.00           O  
ATOM   1070  CB  GLU C 773     103.457 116.409 117.499  1.00  0.00           C  
ATOM   1071  CG  GLU C 773     104.123 116.506 118.874  1.00  0.00           C  
ATOM   1072  CD  GLU C 773     103.403 117.460 119.834  1.00  0.00           C  
ATOM   1073  OE1 GLU C 773     102.647 116.975 120.708  1.00  0.00           O  
ATOM   1074  OE2 GLU C 773     103.596 118.693 119.722  1.00  0.00           O  
ATOM   1075  N   ALA C 791     103.700 113.785 116.084  1.00  0.00           N  
ATOM   1076  CA  ALA C 791     103.818 112.334 116.051  1.00  0.00           C  
ATOM   1077  C   ALA C 791     104.896 111.950 115.061  1.00  0.00           C  
ATOM   1078  O   ALA C 791     105.781 111.151 115.369  1.00  0.00           O  
ATOM   1079  CB  ALA C 791     102.486 111.717 115.639  1.00  0.00           C  
ATOM   1080  N   GLU C 792     104.814 112.533 113.869  1.00  0.00           N  
ATOM   1081  CA  GLU C 792     105.794 112.258 112.833  1.00  0.00           C  
ATOM   1082  C   GLU C 792     107.196 112.595 113.342  1.00  0.00           C  
ATOM   1083  O   GLU C 792     108.135 111.811 113.200  1.00  0.00           O  
ATOM   1084  CB  GLU C 792     105.470 113.073 111.585  1.00  0.00           C  
ATOM   1085  CG  GLU C 792     104.242 112.589 110.824  1.00  0.00           C  
ATOM   1086  CD  GLU C 792     104.023 111.078 110.903  1.00  0.00           C  
ATOM   1087  OE1 GLU C 792     104.713 110.335 110.171  1.00  0.00           O  
ATOM   1088  OE2 GLU C 792     103.152 110.636 111.688  1.00  0.00           O  
ATOM   1089  N   GLU C 794     107.325 113.763 113.955  1.00  0.00           N  
ATOM   1090  CA  GLU C 794     108.603 114.192 114.487  1.00  0.00           C  
ATOM   1091  C   GLU C 794     109.143 113.174 115.495  1.00  0.00           C  
ATOM   1092  O   GLU C 794     110.195 112.574 115.264  1.00  0.00           O  
ATOM   1093  CB  GLU C 794     108.443 115.566 115.138  1.00  0.00           C  
ATOM   1094  CG  GLU C 794     109.049 116.701 114.332  1.00  0.00           C  
ATOM   1095  CD  GLU C 794     110.552 116.793 114.507  1.00  0.00           C  
ATOM   1096  OE1 GLU C 794     111.265 116.972 113.494  1.00  0.00           O  
ATOM   1097  OE2 GLU C 794     111.018 116.685 115.664  1.00  0.00           O  
ATOM   1098  N   ARG C 795     108.419 112.979 116.601  1.00  0.00           N  
ATOM   1099  CA  ARG C 795     108.838 112.036 117.638  1.00  0.00           C  
ATOM   1100  C   ARG C 795     109.215 110.697 117.012  1.00  0.00           C  
ATOM   1101  O   ARG C 795     110.089 109.986 117.516  1.00  0.00           O  
ATOM   1102  CB  ARG C 795     107.720 111.829 118.658  1.00  0.00           C  
ATOM   1103  CG  ARG C 795     107.236 113.092 119.331  1.00  0.00           C  
ATOM   1104  CD  ARG C 795     105.727 113.041 119.568  1.00  0.00           C  
ATOM   1105  NE  ARG C 795     105.354 112.682 120.943  1.00  0.00           N  
ATOM   1106  CZ  ARG C 795     105.791 111.604 121.598  1.00  0.00           C  
ATOM   1107  NH1 ARG C 795     106.631 110.755 121.013  1.00  0.00           N  
ATOM   1108  NH2 ARG C 795     105.370 111.364 122.837  1.00  0.00           N  
ATOM   1109  N   ALA C 826     108.544 110.362 115.912  1.00  0.00           N  
ATOM   1110  CA  ALA C 826     108.816 109.127 115.185  1.00  0.00           C  
ATOM   1111  C   ALA C 826     110.175 109.252 114.504  1.00  0.00           C  
ATOM   1112  O   ALA C 826     111.027 108.363 114.609  1.00  0.00           O  
ATOM   1113  CB  ALA C 826     107.725 108.886 114.148  1.00  0.00           C  
ATOM   1114  N   ARG C 827     110.362 110.370 113.805  1.00  0.00           N  
ATOM   1115  CA  ARG C 827     111.618 110.670 113.124  1.00  0.00           C  
ATOM   1116  C   ARG C 827     112.772 110.529 114.105  1.00  0.00           C  
ATOM   1117  O   ARG C 827     113.769 109.861 113.810  1.00  0.00           O  
ATOM   1118  CB  ARG C 827     111.606 112.107 112.597  1.00  0.00           C  
ATOM   1119  CG  ARG C 827     110.916 112.282 111.265  1.00  0.00           C  
ATOM   1120  CD  ARG C 827     109.706 113.182 111.404  1.00  0.00           C  
ATOM   1121  NE  ARG C 827     108.626 112.812 110.489  1.00  0.00           N  
ATOM   1122  CZ  ARG C 827     108.072 111.602 110.411  1.00  0.00           C  
ATOM   1123  NH1 ARG C 827     108.489 110.614 111.196  1.00  0.00           N  
ATOM   1124  NH2 ARG C 827     107.090 111.381 109.542  1.00  0.00           N  
ATOM   1125  N   ARG C 829     112.633 111.168 115.270  1.00  0.00           N  
ATOM   1126  CA  ARG C 829     113.669 111.103 116.294  1.00  0.00           C  
ATOM   1127  C   ARG C 829     113.742 109.685 116.866  1.00  0.00           C  
ATOM   1128  O   ARG C 829     114.154 109.479 118.008  1.00  0.00           O  
ATOM   1129  CB  ARG C 829     113.420 112.122 117.421  1.00  0.00           C  
ATOM   1130  CG  ARG C 829     112.482 113.287 117.097  1.00  0.00           C  
ATOM   1131  CD  ARG C 829     112.717 113.926 115.724  1.00  0.00           C  
ATOM   1132  NE  ARG C 829     114.019 114.582 115.589  1.00  0.00           N  
ATOM   1133  CZ  ARG C 829     114.432 115.200 114.481  1.00  0.00           C  
ATOM   1134  NH1 ARG C 829     113.643 115.245 113.414  1.00  0.00           N  
ATOM   1135  NH2 ARG C 829     115.636 115.762 114.431  1.00  0.00           N  
ATOM   1136  N   GLY C 830     113.332 108.713 116.054  1.00  0.00           N  
ATOM   1137  CA  GLY C 830     113.370 107.319 116.451  1.00  0.00           C  
ATOM   1138  C   GLY C 830     112.697 106.985 117.768  1.00  0.00           C  
ATOM   1139  O   GLY C 830     113.100 106.033 118.441  1.00  0.00           O  
ATOM   1140  N   GLU C 831     111.683 107.759 118.147  1.00  0.00           N  
ATOM   1141  CA  GLU C 831     110.958 107.504 119.385  1.00  0.00           C  
ATOM   1142  C   GLU C 831     110.099 106.258 119.221  1.00  0.00           C  
ATOM   1143  O   GLU C 831     109.363 106.134 118.240  1.00  0.00           O  
ATOM   1144  CB  GLU C 831     110.059 108.693 119.710  1.00  0.00           C  
ATOM   1145  CG  GLU C 831     110.128 109.155 121.134  1.00  0.00           C  
ATOM   1146  CD  GLU C 831     109.009 108.576 121.946  1.00  0.00           C  
ATOM   1147  OE1 GLU C 831     108.258 109.357 122.566  1.00  0.00           O  
ATOM   1148  OE2 GLU C 831     108.877 107.335 121.959  1.00  0.00           O  
ATOM   1149  N   PRO C 832     110.170 105.322 120.183  1.00  0.00           N  
ATOM   1150  CA  PRO C 832     109.380 104.087 120.108  1.00  0.00           C  
ATOM   1151  C   PRO C 832     107.884 104.372 120.114  1.00  0.00           C  
ATOM   1152  O   PRO C 832     107.410 105.267 120.825  1.00  0.00           O  
ATOM   1153  CB  PRO C 832     109.819 103.296 121.344  1.00  0.00           C  
ATOM   1154  CG  PRO C 832     110.312 104.337 122.295  1.00  0.00           C  
ATOM   1155  CD  PRO C 832     110.968 105.379 121.421  1.00  0.00           C  
ATOM   1156  N   HIS C 833     107.141 103.609 119.322  1.00  0.00           N  
ATOM   1157  CA  HIS C 833     105.701 103.806 119.259  1.00  0.00           C  
ATOM   1158  C   HIS C 833     105.017 102.708 118.464  1.00  0.00           C  
ATOM   1159  O   HIS C 833     105.673 101.846 117.858  1.00  0.00           O  
ATOM   1160  CB  HIS C 833     105.389 105.163 118.622  1.00  0.00           C  
ATOM   1161  CG  HIS C 833     105.856 105.279 117.207  1.00  0.00           C  
ATOM   1162  ND1 HIS C 833     107.191 105.289 116.864  1.00  0.00           N  
ATOM   1163  CD2 HIS C 833     105.166 105.348 116.045  1.00  0.00           C  
ATOM   1164  CE1 HIS C 833     107.304 105.358 115.550  1.00  0.00           C  
ATOM   1165  NE2 HIS C 833     106.091 105.395 115.030  1.00  0.00           N  
ATOM   1166  N   VAL C 834     103.690 102.741 118.490  1.00  0.00           N  
ATOM   1167  CA  VAL C 834     102.892 101.787 117.755  1.00  0.00           C  
ATOM   1168  C   VAL C 834     102.022 102.550 116.784  1.00  0.00           C  
ATOM   1169  O   VAL C 834     101.899 103.774 116.879  1.00  0.00           O  
ATOM   1170  CB  VAL C 834     101.999 100.924 118.697  1.00  0.00           C  
ATOM   1171  CG1 VAL C 834     102.873  99.960 119.477  1.00  0.00           C  
ATOM   1172  CG2 VAL C 834     101.193 101.807 119.635  1.00  0.00           C  
ATOM   1173  N   ILE C 835     101.453 101.836 115.825  1.00  0.00           N  
ATOM   1174  CA  ILE C 835     100.567 102.447 114.855  1.00  0.00           C  
ATOM   1175  C   ILE C 835      99.217 101.804 115.043  1.00  0.00           C  
ATOM   1176  O   ILE C 835      99.002 100.663 114.622  1.00  0.00           O  
ATOM   1177  CB  ILE C 835     101.029 102.198 113.421  1.00  0.00           C  
ATOM   1178  CG1 ILE C 835     102.237 103.075 113.102  1.00  0.00           C  
ATOM   1179  CG2 ILE C 835      99.897 102.505 112.460  1.00  0.00           C  
ATOM   1180  CD1 ILE C 835     102.799 102.839 111.727  1.00  0.00           C  
ATOM   1181  N   ARG C 836      98.318 102.534 115.691  1.00  0.00           N  
ATOM   1182  CA  ARG C 836      96.986 102.035 115.985  1.00  0.00           C  
ATOM   1183  C   ARG C 836      95.955 102.436 114.941  1.00  0.00           C  
ATOM   1184  O   ARG C 836      96.061 103.499 114.328  1.00  0.00           O  
ATOM   1185  CB  ARG C 836      96.556 102.534 117.371  1.00  0.00           C  
ATOM   1186  CG  ARG C 836      97.299 101.856 118.515  1.00  0.00           C  
ATOM   1187  CD  ARG C 836      97.450 102.760 119.727  1.00  0.00           C  
ATOM   1188  NE  ARG C 836      97.504 102.020 120.989  1.00  0.00           N  
ATOM   1189  CZ  ARG C 836      96.640 101.071 121.339  1.00  0.00           C  
ATOM   1190  NH1 ARG C 836      95.648 100.737 120.526  1.00  0.00           N  
ATOM   1191  NH2 ARG C 836      96.753 100.460 122.512  1.00  0.00           N  
ATOM   1192  N   LEU C 837      94.961 101.570 114.740  1.00  0.00           N  
ATOM   1193  CA  LEU C 837      93.876 101.833 113.797  1.00  0.00           C  
ATOM   1194  C   LEU C 837      93.009 102.964 114.333  1.00  0.00           C  
ATOM   1195  O   LEU C 837      92.589 102.936 115.478  1.00  0.00           O  
ATOM   1196  CB  LEU C 837      93.015 100.562 113.586  1.00  0.00           C  
ATOM   1197  CG  LEU C 837      91.599 100.700 112.972  1.00  0.00           C  
ATOM   1198  CD1 LEU C 837      91.674 100.970 111.480  1.00  0.00           C  
ATOM   1199  CD2 LEU C 837      90.798  99.438 113.193  1.00  0.00           C  
ATOM   1200  N   LYS C 838      92.762 103.975 113.508  1.00  0.00           N  
ATOM   1201  CA  LYS C 838      91.936 105.106 113.920  1.00  0.00           C  
ATOM   1202  C   LYS C 838      90.479 104.826 113.616  1.00  0.00           C  
ATOM   1203  O   LYS C 838      89.938 105.297 112.622  1.00  0.00           O  
ATOM   1204  CB  LYS C 838      92.372 106.385 113.198  1.00  0.00           C  
ATOM   1205  CG  LYS C 838      92.112 107.660 113.999  1.00  0.00           C  
ATOM   1206  CD  LYS C 838      91.338 108.702 113.187  1.00  0.00           C  
ATOM   1207  CE  LYS C 838      92.036 110.080 113.199  1.00  0.00           C  
ATOM   1208  NZ  LYS C 838      91.777 110.902 114.427  1.00  0.00           N  
ATOM   1209  N   VAL C 839      89.847 104.044 114.474  1.00  0.00           N  
ATOM   1210  CA  VAL C 839      88.450 103.709 114.268  1.00  0.00           C  
ATOM   1211  C   VAL C 839      87.574 104.945 114.374  1.00  0.00           C  
ATOM   1212  O   VAL C 839      87.698 105.717 115.335  1.00  0.00           O  
ATOM   1213  CB  VAL C 839      87.941 102.688 115.317  1.00  0.00           C  
ATOM   1214  CG1 VAL C 839      86.473 102.396 115.087  1.00  0.00           C  
ATOM   1215  CG2 VAL C 839      88.740 101.415 115.233  1.00  0.00           C  
ATOM   1216  N   PRO C 840      86.703 105.161 113.370  1.00  0.00           N  
ATOM   1217  CA  PRO C 840      85.784 106.303 113.349  1.00  0.00           C  
ATOM   1218  C   PRO C 840      84.962 106.124 114.602  1.00  0.00           C  
ATOM   1219  O   PRO C 840      84.010 105.357 114.616  1.00  0.00           O  
ATOM   1220  CB  PRO C 840      84.945 106.076 112.095  1.00  0.00           C  
ATOM   1221  CG  PRO C 840      85.169 104.628 111.731  1.00  0.00           C  
ATOM   1222  CD  PRO C 840      86.565 104.326 112.166  1.00  0.00           C  
ATOM   1223  N   ARG C 841      85.353 106.822 115.655  1.00  0.00           N  
ATOM   1224  CA  ARG C 841      84.704 106.716 116.952  1.00  0.00           C  
ATOM   1225  C   ARG C 841      83.172 106.778 116.934  1.00  0.00           C  
ATOM   1226  O   ARG C 841      82.517 105.784 117.242  1.00  0.00           O  
ATOM   1227  CB  ARG C 841      85.277 107.769 117.900  1.00  0.00           C  
ATOM   1228  CG  ARG C 841      86.381 107.227 118.784  1.00  0.00           C  
ATOM   1229  CD  ARG C 841      85.949 105.912 119.430  1.00  0.00           C  
ATOM   1230  NE  ARG C 841      86.949 104.865 119.248  1.00  0.00           N  
ATOM   1231  CZ  ARG C 841      86.660 103.581 119.105  1.00  0.00           C  
ATOM   1232  NH1 ARG C 841      85.390 103.184 119.122  1.00  0.00           N  
ATOM   1233  NH2 ARG C 841      87.646 102.704 118.949  1.00  0.00           N  
ATOM   1234  N   PRO C 844      82.571 107.936 116.609  1.00  0.00           N  
ATOM   1235  CA  PRO C 844      81.106 107.875 116.627  1.00  0.00           C  
ATOM   1236  C   PRO C 844      80.580 107.156 115.397  1.00  0.00           C  
ATOM   1237  O   PRO C 844      80.375 107.767 114.349  1.00  0.00           O  
ATOM   1238  CB  PRO C 844      80.673 109.342 116.684  1.00  0.00           C  
ATOM   1239  CG  PRO C 844      81.961 110.144 116.824  1.00  0.00           C  
ATOM   1240  CD  PRO C 844      83.048 109.278 116.258  1.00  0.00           C  
ATOM   1241  N   GLY C 869      80.370 105.849 115.520  1.00  0.00           N  
ATOM   1242  CA  GLY C 869      79.879 105.099 114.377  1.00  0.00           C  
ATOM   1243  C   GLY C 869      79.576 103.632 114.594  1.00  0.00           C  
ATOM   1244  O   GLY C 869      79.631 103.134 115.707  1.00  0.00           O  
ATOM   1245  N   THR C 870      79.267 102.949 113.497  1.00  0.00           N  
ATOM   1246  CA  THR C 870      78.919 101.529 113.496  1.00  0.00           C  
ATOM   1247  C   THR C 870      79.481 100.806 112.264  1.00  0.00           C  
ATOM   1248  O   THR C 870      79.573 101.384 111.179  1.00  0.00           O  
ATOM   1249  CB  THR C 870      77.408 101.361 113.512  1.00  0.00           C  
ATOM   1250  OG1 THR C 870      77.026 100.770 114.757  1.00  0.00           O  
ATOM   1251  CG2 THR C 870      76.943 100.498 112.349  1.00  0.00           C  
ATOM   1252  N   THR C 872      79.831  99.532 112.431  1.00  0.00           N  
ATOM   1253  CA  THR C 872      80.398  98.734 111.342  1.00  0.00           C  
ATOM   1254  C   THR C 872      79.604  97.455 111.089  1.00  0.00           C  
ATOM   1255  O   THR C 872      79.341  96.692 112.007  1.00  0.00           O  
ATOM   1256  CB  THR C 872      81.868  98.359 111.646  1.00  0.00           C  
ATOM   1257  OG1 THR C 872      82.673  99.537 111.577  1.00  0.00           O  
ATOM   1258  CG2 THR C 872      82.405  97.345 110.641  1.00  0.00           C  
ATOM   1259  N   GLU C 873      79.248  97.222 109.828  1.00  0.00           N  
ATOM   1260  CA  GLU C 873      78.487  96.042 109.454  1.00  0.00           C  
ATOM   1261  C   GLU C 873      79.388  94.917 108.991  1.00  0.00           C  
ATOM   1262  O   GLU C 873      80.221  95.101 108.102  1.00  0.00           O  
ATOM   1263  CB  GLU C 873      77.511  96.396 108.351  1.00  0.00           C  
ATOM   1264  CG  GLU C 873      76.077  96.319 108.794  1.00  0.00           C  
ATOM   1265  CD  GLU C 873      75.125  96.182 107.634  1.00  0.00           C  
ATOM   1266  OE1 GLU C 873      73.984  96.673 107.746  1.00  0.00           O  
ATOM   1267  OE2 GLU C 873      75.513  95.582 106.611  1.00  0.00           O  
ATOM   1268  N   VAL C 874      79.222  93.751 109.598  1.00  0.00           N  
ATOM   1269  CA  VAL C 874      80.028  92.588 109.246  1.00  0.00           C  
ATOM   1270  C   VAL C 874      79.123  91.416 108.812  1.00  0.00           C  
ATOM   1271  O   VAL C 874      78.057  91.190 109.383  1.00  0.00           O  
ATOM   1272  CB  VAL C 874      80.930  92.190 110.440  1.00  0.00           C  
ATOM   1273  CG1 VAL C 874      81.834  91.064 110.056  1.00  0.00           C  
ATOM   1274  CG2 VAL C 874      81.762  93.376 110.871  1.00  0.00           C  
ATOM   1275  N   LYS C1082      79.542  90.667 107.800  1.00  0.00           N  
ATOM   1276  CA  LYS C1082      78.692  89.588 107.325  1.00  0.00           C  
ATOM   1277  C   LYS C1082      79.378  88.231 107.224  1.00  0.00           C  
ATOM   1278  O   LYS C1082      80.290  88.027 106.419  1.00  0.00           O  
ATOM   1279  CB  LYS C1082      78.085  89.969 105.963  1.00  0.00           C  
ATOM   1280  CG  LYS C1082      77.652  88.792 105.095  1.00  0.00           C  
ATOM   1281  CD  LYS C1082      76.409  89.135 104.295  1.00  0.00           C  
ATOM   1282  CE  LYS C1082      75.849  87.910 103.591  1.00  0.00           C  
ATOM   1283  NZ  LYS C1082      76.622  87.578 102.361  1.00  0.00           N  
ATOM   1284  N   ASP C1083      78.937  87.306 108.063  1.00  0.00           N  
ATOM   1285  CA  ASP C1083      79.447  85.961 108.002  1.00  0.00           C  
ATOM   1286  C   ASP C1083      78.577  85.240 106.985  1.00  0.00           C  
ATOM   1287  O   ASP C1083      77.351  85.362 106.998  1.00  0.00           O  
ATOM   1288  CB  ASP C1083      79.346  85.276 109.355  1.00  0.00           C  
ATOM   1289  CG  ASP C1083      80.066  83.955 109.376  1.00  0.00           C  
ATOM   1290  OD1 ASP C1083      79.377  82.919 109.358  1.00  0.00           O  
ATOM   1291  OD2 ASP C1083      81.313  83.955 109.405  1.00  0.00           O  
ATOM   1292  N   GLU C1084      79.194  84.504 106.077  1.00  0.00           N  
ATOM   1293  CA  GLU C1084      78.395  83.818 105.080  1.00  0.00           C  
ATOM   1294  C   GLU C1084      77.520  82.754 105.733  1.00  0.00           C  
ATOM   1295  O   GLU C1084      76.496  82.345 105.175  1.00  0.00           O  
ATOM   1296  CB  GLU C1084      79.296  83.170 104.040  1.00  0.00           C  
ATOM   1297  CG  GLU C1084      80.032  84.151 103.155  1.00  0.00           C  
ATOM   1298  CD  GLU C1084      79.100  85.076 102.408  1.00  0.00           C  
ATOM   1299  OE1 GLU C1084      78.154  84.574 101.778  1.00  0.00           O  
ATOM   1300  OE2 GLU C1084      79.317  86.309 102.452  1.00  0.00           O  
ATOM   1301  N   LEU C1085      77.917  82.329 106.931  1.00  0.00           N  
ATOM   1302  CA  LEU C1085      77.215  81.291 107.679  1.00  0.00           C  
ATOM   1303  C   LEU C1085      76.239  81.844 108.704  1.00  0.00           C  
ATOM   1304  O   LEU C1085      75.191  81.252 108.957  1.00  0.00           O  
ATOM   1305  CB  LEU C1085      78.219  80.407 108.413  1.00  0.00           C  
ATOM   1306  CG  LEU C1085      79.370  79.794 107.626  1.00  0.00           C  
ATOM   1307  CD1 LEU C1085      79.525  78.367 108.073  1.00  0.00           C  
ATOM   1308  CD2 LEU C1085      79.103  79.862 106.130  1.00  0.00           C  
ATOM   1309  N   ARG C1087      76.573  82.965 109.318  1.00  0.00           N  
ATOM   1310  CA  ARG C1087      75.665  83.478 110.312  1.00  0.00           C  
ATOM   1311  C   ARG C1087      74.846  84.655 109.818  1.00  0.00           C  
ATOM   1312  O   ARG C1087      73.760  84.917 110.326  1.00  0.00           O  
ATOM   1313  CB  ARG C1087      76.435  83.811 111.591  1.00  0.00           C  
ATOM   1314  CG  ARG C1087      76.578  82.587 112.529  1.00  0.00           C  
ATOM   1315  CD  ARG C1087      77.904  82.558 113.263  1.00  0.00           C  
ATOM   1316  NE  ARG C1087      78.954  82.226 112.321  1.00  0.00           N  
ATOM   1317  CZ  ARG C1087      79.824  81.239 112.469  1.00  0.00           C  
ATOM   1318  NH1 ARG C1087      79.791  80.458 113.546  1.00  0.00           N  
ATOM   1319  NH2 ARG C1087      80.696  81.011 111.493  1.00  0.00           N  
ATOM   1320  N   GLY C1088      75.339  85.347 108.802  1.00  0.00           N  
ATOM   1321  CA  GLY C1088      74.596  86.488 108.292  1.00  0.00           C  
ATOM   1322  C   GLY C1088      75.259  87.799 108.670  1.00  0.00           C  
ATOM   1323  O   GLY C1088      76.440  87.812 109.029  1.00  0.00           O  
ATOM   1324  N   VAL C1089      74.514  88.900 108.603  1.00  0.00           N  
ATOM   1325  CA  VAL C1089      75.080  90.213 108.938  1.00  0.00           C  
ATOM   1326  C   VAL C1089      75.045  90.490 110.442  1.00  0.00           C  
ATOM   1327  O   VAL C1089      74.014  90.341 111.101  1.00  0.00           O  
ATOM   1328  CB  VAL C1089      74.348  91.365 108.199  1.00  0.00           C  
ATOM   1329  CG1 VAL C1089      74.903  92.709 108.650  1.00  0.00           C  
ATOM   1330  CG2 VAL C1089      74.514  91.213 106.692  1.00  0.00           C  
ATOM   1331  N   VAL C1090      76.193  90.900 110.966  1.00  0.00           N  
ATOM   1332  CA  VAL C1090      76.366  91.198 112.378  1.00  0.00           C  
ATOM   1333  C   VAL C1090      76.823  92.642 112.553  1.00  0.00           C  
ATOM   1334  O   VAL C1090      78.013  92.904 112.653  1.00  0.00           O  
ATOM   1335  CB  VAL C1090      77.451  90.272 112.996  1.00  0.00           C  
ATOM   1336  CG1 VAL C1090      77.576  90.529 114.487  1.00  0.00           C  
ATOM   1337  CG2 VAL C1090      77.117  88.795 112.713  1.00  0.00           C  
ATOM   1338  N   VAL C1091      75.890  93.583 112.572  1.00  0.00           N  
ATOM   1339  CA  VAL C1091      76.279  94.972 112.754  1.00  0.00           C  
ATOM   1340  C   VAL C1091      76.952  95.163 114.114  1.00  0.00           C  
ATOM   1341  O   VAL C1091      76.574  94.534 115.100  1.00  0.00           O  
ATOM   1342  CB  VAL C1091      75.068  95.924 112.655  1.00  0.00           C  
ATOM   1343  CG1 VAL C1091      75.539  97.370 112.720  1.00  0.00           C  
ATOM   1344  CG2 VAL C1091      74.316  95.673 111.352  1.00  0.00           C  
ATOM   1345  N   TYR C1093      77.953  96.034 114.159  1.00  0.00           N  
ATOM   1346  CA  TYR C1093      78.679  96.292 115.387  1.00  0.00           C  
ATOM   1347  C   TYR C1093      78.686  97.775 115.721  1.00  0.00           C  
ATOM   1348  O   TYR C1093      78.440  98.617 114.864  1.00  0.00           O  
ATOM   1349  CB  TYR C1093      80.120  95.816 115.245  1.00  0.00           C  
ATOM   1350  CG  TYR C1093      80.329  94.326 115.407  1.00  0.00           C  
ATOM   1351  CD1 TYR C1093      80.703  93.785 116.637  1.00  0.00           C  
ATOM   1352  CD2 TYR C1093      80.251  93.467 114.312  1.00  0.00           C  
ATOM   1353  CE1 TYR C1093      81.007  92.417 116.774  1.00  0.00           C  
ATOM   1354  CE2 TYR C1093      80.552  92.095 114.438  1.00  0.00           C  
ATOM   1355  CZ  TYR C1093      80.934  91.579 115.672  1.00  0.00           C  
ATOM   1356  OH  TYR C1093      81.275  90.244 115.798  1.00  0.00           O  
ATOM   1357  N   ASP C1094      78.972  98.082 116.977  1.00  0.00           N  
ATOM   1358  CA  ASP C1094      79.046  99.452 117.451  1.00  0.00           C  
ATOM   1359  C   ASP C1094      80.509  99.828 117.576  1.00  0.00           C  
ATOM   1360  O   ASP C1094      81.214  99.267 118.396  1.00  0.00           O  
ATOM   1361  CB  ASP C1094      78.372  99.561 118.818  1.00  0.00           C  
ATOM   1362  CG  ASP C1094      78.526 100.938 119.441  1.00  0.00           C  
ATOM   1363  OD1 ASP C1094      77.661 101.326 120.264  1.00  0.00           O  
ATOM   1364  OD2 ASP C1094      79.510 101.633 119.106  1.00  0.00           O  
ATOM   1365  N   ASN C1099      80.969 100.765 116.760  1.00  0.00           N  
ATOM   1366  CA  ASN C1099      82.368 101.176 116.803  1.00  0.00           C  
ATOM   1367  C   ASN C1099      82.879 101.306 118.239  1.00  0.00           C  
ATOM   1368  O   ASN C1099      84.060 101.117 118.512  1.00  0.00           O  
ATOM   1369  CB  ASN C1099      82.526 102.503 116.079  1.00  0.00           C  
ATOM   1370  CG  ASN C1099      82.593 102.338 114.582  1.00  0.00           C  
ATOM   1371  OD1 ASN C1099      83.352 103.037 113.906  1.00  0.00           O  
ATOM   1372  ND2 ASN C1099      81.801 101.411 114.048  1.00  0.00           N  
ATOM   1373  N   GLN C1165      81.983 101.631 119.160  1.00  0.00           N  
ATOM   1374  CA  GLN C1165      82.374 101.776 120.552  1.00  0.00           C  
ATOM   1375  C   GLN C1165      82.949 100.474 121.051  1.00  0.00           C  
ATOM   1376  O   GLN C1165      83.796 100.464 121.934  1.00  0.00           O  
ATOM   1377  CB  GLN C1165      81.182 102.179 121.420  1.00  0.00           C  
ATOM   1378  CG  GLN C1165      81.045 103.692 121.643  1.00  0.00           C  
ATOM   1379  CD  GLN C1165      81.065 104.526 120.341  1.00  0.00           C  
ATOM   1380  OE1 GLN C1165      81.734 105.568 120.268  1.00  0.00           O  
ATOM   1381  NE2 GLN C1165      80.325 104.072 119.321  1.00  0.00           N  
ATOM   1382  N   GLU C1166      82.490  99.364 120.484  1.00  0.00           N  
ATOM   1383  CA  GLU C1166      83.002  98.060 120.888  1.00  0.00           C  
ATOM   1384  C   GLU C1166      84.297  97.758 120.140  1.00  0.00           C  
ATOM   1385  O   GLU C1166      85.049  96.861 120.520  1.00  0.00           O  
ATOM   1386  CB  GLU C1166      81.980  96.920 120.622  1.00  0.00           C  
ATOM   1387  CG  GLU C1166      80.529  97.329 120.230  1.00  0.00           C  
ATOM   1388  CD  GLU C1166      79.569  96.119 119.984  1.00  0.00           C  
ATOM   1389  OE1 GLU C1166      78.441  96.313 119.450  1.00  0.00           O  
ATOM   1390  OE2 GLU C1166      79.940  94.971 120.331  1.00  0.00           O  
ATOM   1391  N   ILE C1168      84.569  98.514 119.079  1.00  0.00           N  
ATOM   1392  CA  ILE C1168      85.776  98.263 118.295  1.00  0.00           C  
ATOM   1393  C   ILE C1168      86.918  99.191 118.664  1.00  0.00           C  
ATOM   1394  O   ILE C1168      86.854 100.394 118.440  1.00  0.00           O  
ATOM   1395  CB  ILE C1168      85.502  98.381 116.776  1.00  0.00           C  
ATOM   1396  CG1 ILE C1168      84.069  97.928 116.464  1.00  0.00           C  
ATOM   1397  CG2 ILE C1168      86.519  97.563 116.019  1.00  0.00           C  
ATOM   1398  CD1 ILE C1168      83.719  97.893 114.981  1.00  0.00           C  
ATOM   1399  N   PRO C1169      87.984  98.625 119.234  1.00  0.00           N  
ATOM   1400  CA  PRO C1169      89.215  99.286 119.683  1.00  0.00           C  
ATOM   1401  C   PRO C1169      90.127  99.807 118.575  1.00  0.00           C  
ATOM   1402  O   PRO C1169      89.990  99.439 117.404  1.00  0.00           O  
ATOM   1403  CB  PRO C1169      89.918  98.201 120.484  1.00  0.00           C  
ATOM   1404  CG  PRO C1169      89.450  96.929 119.856  1.00  0.00           C  
ATOM   1405  CD  PRO C1169      88.015  97.177 119.503  1.00  0.00           C  
ATOM   1406  N   ASP C1170      91.057 100.674 118.958  1.00  0.00           N  
ATOM   1407  CA  ASP C1170      92.032 101.213 118.021  1.00  0.00           C  
ATOM   1408  C   ASP C1170      93.250 100.303 118.124  1.00  0.00           C  
ATOM   1409  O   ASP C1170      94.352 100.736 118.493  1.00  0.00           O  
ATOM   1410  CB  ASP C1170      92.407 102.661 118.395  1.00  0.00           C  
ATOM   1411  CG  ASP C1170      91.232 103.610 118.285  1.00  0.00           C  
ATOM   1412  OD1 ASP C1170      90.133 103.144 117.892  1.00  0.00           O  
ATOM   1413  OD2 ASP C1170      91.410 104.816 118.592  1.00  0.00           O  
ATOM   1414  N   VAL C1171      93.031  99.032 117.796  1.00  0.00           N  
ATOM   1415  CA  VAL C1171      94.078  98.012 117.893  1.00  0.00           C  
ATOM   1416  C   VAL C1171      95.386  98.384 117.221  1.00  0.00           C  
ATOM   1417  O   VAL C1171      95.416  98.925 116.112  1.00  0.00           O  
ATOM   1418  CB  VAL C1171      93.608  96.631 117.337  1.00  0.00           C  
ATOM   1419  CG1 VAL C1171      92.310  96.239 117.983  1.00  0.00           C  
ATOM   1420  CG2 VAL C1171      93.454  96.678 115.827  1.00  0.00           C  
ATOM   1421  N   VAL C1177      96.480  98.109 117.912  1.00  0.00           N  
ATOM   1422  CA  VAL C1177      97.774  98.383 117.328  1.00  0.00           C  
ATOM   1423  C   VAL C1177      97.957  97.453 116.120  1.00  0.00           C  
ATOM   1424  O   VAL C1177      97.651  96.251 116.185  1.00  0.00           O  
ATOM   1425  CB  VAL C1177      98.921  98.188 118.375  1.00  0.00           C  
ATOM   1426  CG1 VAL C1177      98.360  97.632 119.656  1.00  0.00           C  
ATOM   1427  CG2 VAL C1177     100.019  97.294 117.829  1.00  0.00           C  
ATOM   1428  N   LEU C1178      98.420  98.016 115.010  1.00  0.00           N  
ATOM   1429  CA  LEU C1178      98.637  97.226 113.815  1.00  0.00           C  
ATOM   1430  C   LEU C1178     100.120  96.939 113.682  1.00  0.00           C  
ATOM   1431  O   LEU C1178     100.533  95.798 113.468  1.00  0.00           O  
ATOM   1432  CB  LEU C1178      98.077  97.987 112.617  1.00  0.00           C  
ATOM   1433  CG  LEU C1178      96.601  98.260 112.915  1.00  0.00           C  
ATOM   1434  CD1 LEU C1178      96.216  99.684 112.541  1.00  0.00           C  
ATOM   1435  CD2 LEU C1178      95.766  97.240 112.171  1.00  0.00           C  
ATOM   1436  N   LEU C1191     100.924  97.982 113.825  1.00  0.00           N  
ATOM   1437  CA  LEU C1191     102.367  97.827 113.772  1.00  0.00           C  
ATOM   1438  C   LEU C1191     102.893  97.964 115.185  1.00  0.00           C  
ATOM   1439  O   LEU C1191     102.679  98.980 115.839  1.00  0.00           O  
ATOM   1440  CB  LEU C1191     103.002  98.896 112.875  1.00  0.00           C  
ATOM   1441  CG  LEU C1191     103.940  98.374 111.783  1.00  0.00           C  
ATOM   1442  CD1 LEU C1191     105.199  99.224 111.726  1.00  0.00           C  
ATOM   1443  CD2 LEU C1191     104.300  96.922 112.066  1.00  0.00           C  
ATOM   1444  N   LYS C1192     103.546  96.925 115.675  1.00  0.00           N  
ATOM   1445  CA  LYS C1192     104.079  96.968 117.024  1.00  0.00           C  
ATOM   1446  C   LYS C1192     105.352  97.808 117.055  1.00  0.00           C  
ATOM   1447  O   LYS C1192     105.918  98.132 116.002  1.00  0.00           O  
ATOM   1448  CB  LYS C1192     104.339  95.548 117.531  1.00  0.00           C  
ATOM   1449  CG  LYS C1192     103.077  94.708 117.660  1.00  0.00           C  
ATOM   1450  CD  LYS C1192     103.256  93.349 117.001  1.00  0.00           C  
ATOM   1451  CE  LYS C1192     104.116  92.406 117.842  1.00  0.00           C  
ATOM   1452  NZ  LYS C1192     105.073  91.597 117.011  1.00  0.00           N  
ATOM   1453  N   SER C1193     105.796  98.174 118.254  1.00  0.00           N  
ATOM   1454  CA  SER C1193     106.987  98.997 118.365  1.00  0.00           C  
ATOM   1455  C   SER C1193     108.202  98.322 117.755  1.00  0.00           C  
ATOM   1456  O   SER C1193     109.055  99.005 117.201  1.00  0.00           O  
ATOM   1457  CB  SER C1193     107.260  99.401 119.819  1.00  0.00           C  
ATOM   1458  OG  SER C1193     106.955  98.361 120.721  1.00  0.00           O  
ATOM   1459  N   ASP C1194     108.282  96.995 117.836  1.00  0.00           N  
ATOM   1460  CA  ASP C1194     109.418  96.292 117.254  1.00  0.00           C  
ATOM   1461  C   ASP C1194     109.345  96.308 115.724  1.00  0.00           C  
ATOM   1462  O   ASP C1194     110.150  95.664 115.045  1.00  0.00           O  
ATOM   1463  CB  ASP C1194     109.461  94.850 117.758  1.00  0.00           C  
ATOM   1464  CG  ASP C1194     108.291  94.036 117.281  1.00  0.00           C  
ATOM   1465  OD1 ASP C1194     108.406  92.790 117.210  1.00  0.00           O  
ATOM   1466  OD2 ASP C1194     107.250  94.654 116.975  1.00  0.00           O  
ATOM   1467  N   GLY C1195     108.376  97.049 115.188  1.00  0.00           N  
ATOM   1468  CA  GLY C1195     108.219  97.145 113.747  1.00  0.00           C  
ATOM   1469  C   GLY C1195     107.440  95.993 113.164  1.00  0.00           C  
ATOM   1470  O   GLY C1195     107.244  95.933 111.958  1.00  0.00           O  
ATOM   1471  N   TYR C1196     107.018  95.073 114.021  1.00  0.00           N  
ATOM   1472  CA  TYR C1196     106.241  93.906 113.613  1.00  0.00           C  
ATOM   1473  C   TYR C1196     104.757  94.220 113.689  1.00  0.00           C  
ATOM   1474  O   TYR C1196     104.318  94.913 114.589  1.00  0.00           O  
ATOM   1475  CB  TYR C1196     106.506  92.739 114.546  1.00  0.00           C  
ATOM   1476  CG  TYR C1196     107.782  91.985 114.306  1.00  0.00           C  
ATOM   1477  CD1 TYR C1196     107.822  90.597 114.454  1.00  0.00           C  
ATOM   1478  CD2 TYR C1196     108.957  92.649 113.988  1.00  0.00           C  
ATOM   1479  CE1 TYR C1196     109.013  89.887 114.292  1.00  0.00           C  
ATOM   1480  CE2 TYR C1196     110.157  91.951 113.822  1.00  0.00           C  
ATOM   1481  CZ  TYR C1196     110.175  90.575 113.977  1.00  0.00           C  
ATOM   1482  OH  TYR C1196     111.349  89.888 113.822  1.00  0.00           O  
ATOM   1483  N   PRO C1198     103.957  93.671 112.771  1.00  0.00           N  
ATOM   1484  CA  PRO C1198     102.518  93.910 112.743  1.00  0.00           C  
ATOM   1485  C   PRO C1198     101.729  92.963 113.625  1.00  0.00           C  
ATOM   1486  O   PRO C1198     102.277  92.054 114.225  1.00  0.00           O  
ATOM   1487  CB  PRO C1198     102.174  93.655 111.298  1.00  0.00           C  
ATOM   1488  CG  PRO C1198     103.024  92.467 110.988  1.00  0.00           C  
ATOM   1489  CD  PRO C1198     104.350  92.759 111.683  1.00  0.00           C  
ATOM   1490  N   THR C1199     100.419  93.169 113.655  1.00  0.00           N  
ATOM   1491  CA  THR C1199      99.506  92.330 114.411  1.00  0.00           C  
ATOM   1492  C   THR C1199      98.636  91.556 113.398  1.00  0.00           C  
ATOM   1493  O   THR C1199      98.530  91.985 112.247  1.00  0.00           O  
ATOM   1494  CB  THR C1199      98.608  93.209 115.332  1.00  0.00           C  
ATOM   1495  OG1 THR C1199      98.042  94.279 114.579  1.00  0.00           O  
ATOM   1496  CG2 THR C1199      99.418  93.830 116.429  1.00  0.00           C  
ATOM   1497  N   TYR C1200      98.040  90.426 113.800  1.00  0.00           N  
ATOM   1498  CA  TYR C1200      97.192  89.649 112.874  1.00  0.00           C  
ATOM   1499  C   TYR C1200      96.343  90.585 112.063  1.00  0.00           C  
ATOM   1500  O   TYR C1200      96.236  90.465 110.845  1.00  0.00           O  
ATOM   1501  CB  TYR C1200      96.225  88.709 113.613  1.00  0.00           C  
ATOM   1502  CG  TYR C1200      95.406  87.788 112.696  1.00  0.00           C  
ATOM   1503  CD1 TYR C1200      95.840  86.483 112.407  1.00  0.00           C  
ATOM   1504  CD2 TYR C1200      94.164  88.185 112.176  1.00  0.00           C  
ATOM   1505  CE1 TYR C1200      95.057  85.587 111.632  1.00  0.00           C  
ATOM   1506  CE2 TYR C1200      93.371  87.282 111.393  1.00  0.00           C  
ATOM   1507  CZ  TYR C1200      93.829  85.986 111.135  1.00  0.00           C  
ATOM   1508  OH  TYR C1200      93.060  85.081 110.424  1.00  0.00           O  
ATOM   1509  N   HIS C1201      95.751  91.540 112.764  1.00  0.00           N  
ATOM   1510  CA  HIS C1201      94.857  92.519 112.177  1.00  0.00           C  
ATOM   1511  C   HIS C1201      95.446  93.164 110.951  1.00  0.00           C  
ATOM   1512  O   HIS C1201      94.809  93.241 109.912  1.00  0.00           O  
ATOM   1513  CB  HIS C1201      94.505  93.572 113.223  1.00  0.00           C  
ATOM   1514  CG  HIS C1201      93.796  93.011 114.420  1.00  0.00           C  
ATOM   1515  ND1 HIS C1201      94.337  93.038 115.689  1.00  0.00           N  
ATOM   1516  CD2 HIS C1201      92.612  92.362 114.530  1.00  0.00           C  
ATOM   1517  CE1 HIS C1201      93.519  92.427 116.527  1.00  0.00           C  
ATOM   1518  NE2 HIS C1201      92.463  92.008 115.848  1.00  0.00           N  
ATOM   1519  N   LEU C1202      96.678  93.616 111.067  1.00  0.00           N  
ATOM   1520  CA  LEU C1202      97.326  94.252 109.943  1.00  0.00           C  
ATOM   1521  C   LEU C1202      97.744  93.223 108.880  1.00  0.00           C  
ATOM   1522  O   LEU C1202      97.358  93.303 107.710  1.00  0.00           O  
ATOM   1523  CB  LEU C1202      98.547  95.018 110.457  1.00  0.00           C  
ATOM   1524  CG  LEU C1202      99.173  96.148 109.647  1.00  0.00           C  
ATOM   1525  CD1 LEU C1202     100.655  95.847 109.549  1.00  0.00           C  
ATOM   1526  CD2 LEU C1202      98.541  96.288 108.269  1.00  0.00           C  
ATOM   1527  N   ALA C1203      98.514  92.233 109.308  1.00  0.00           N  
ATOM   1528  CA  ALA C1203      99.049  91.221 108.408  1.00  0.00           C  
ATOM   1529  C   ALA C1203      98.008  90.398 107.666  1.00  0.00           C  
ATOM   1530  O   ALA C1203      98.176  90.074 106.486  1.00  0.00           O  
ATOM   1531  CB  ALA C1203      99.957  90.298 109.179  1.00  0.00           C  
ATOM   1532  N   ASN C1204      96.928  90.041 108.337  1.00  0.00           N  
ATOM   1533  CA  ASN C1204      95.972  89.200 107.644  1.00  0.00           C  
ATOM   1534  C   ASN C1204      95.334  89.926 106.474  1.00  0.00           C  
ATOM   1535  O   ASN C1204      95.326  89.407 105.356  1.00  0.00           O  
ATOM   1536  CB  ASN C1204      94.952  88.584 108.633  1.00  0.00           C  
ATOM   1537  CG  ASN C1204      93.590  89.254 108.605  1.00  0.00           C  
ATOM   1538  OD1 ASN C1204      93.276  90.043 109.489  1.00  0.00           O  
ATOM   1539  ND2 ASN C1204      92.765  88.926 107.609  1.00  0.00           N  
ATOM   1540  N   VAL C1205      94.864  91.149 106.701  1.00  0.00           N  
ATOM   1541  CA  VAL C1205      94.235  91.912 105.616  1.00  0.00           C  
ATOM   1542  C   VAL C1205      95.207  92.214 104.451  1.00  0.00           C  
ATOM   1543  O   VAL C1205      94.836  92.125 103.275  1.00  0.00           O  
ATOM   1544  CB  VAL C1205      93.652  93.246 106.140  1.00  0.00           C  
ATOM   1545  CG1 VAL C1205      93.397  94.182 104.979  1.00  0.00           C  
ATOM   1546  CG2 VAL C1205      92.376  92.981 106.933  1.00  0.00           C  
ATOM   1547  N   VAL C1206      96.441  92.578 104.783  1.00  0.00           N  
ATOM   1548  CA  VAL C1206      97.428  92.891 103.757  1.00  0.00           C  
ATOM   1549  C   VAL C1206      97.728  91.656 102.905  1.00  0.00           C  
ATOM   1550  O   VAL C1206      97.616  91.693 101.674  1.00  0.00           O  
ATOM   1551  CB  VAL C1206      98.750  93.396 104.388  1.00  0.00           C  
ATOM   1552  CG1 VAL C1206      99.809  93.546 103.307  1.00  0.00           C  
ATOM   1553  CG2 VAL C1206      98.522  94.729 105.114  1.00  0.00           C  
ATOM   1554  N   ASP C1207      98.102  90.567 103.579  1.00  0.00           N  
ATOM   1555  CA  ASP C1207      98.428  89.292 102.944  1.00  0.00           C  
ATOM   1556  C   ASP C1207      97.231  88.704 102.202  1.00  0.00           C  
ATOM   1557  O   ASP C1207      97.349  88.263 101.056  1.00  0.00           O  
ATOM   1558  CB  ASP C1207      98.903  88.295 104.008  1.00  0.00           C  
ATOM   1559  CG  ASP C1207     100.242  88.689 104.609  1.00  0.00           C  
ATOM   1560  OD1 ASP C1207     100.632  88.131 105.666  1.00  0.00           O  
ATOM   1561  OD2 ASP C1207     100.908  89.568 104.010  1.00  0.00           O  
ATOM   1562  N   ASP C1208      96.082  88.673 102.863  1.00  0.00           N  
ATOM   1563  CA  ASP C1208      94.874  88.149 102.235  1.00  0.00           C  
ATOM   1564  C   ASP C1208      94.611  88.845 100.899  1.00  0.00           C  
ATOM   1565  O   ASP C1208      94.355  88.209  99.873  1.00  0.00           O  
ATOM   1566  CB  ASP C1208      93.679  88.378 103.138  1.00  0.00           C  
ATOM   1567  CG  ASP C1208      93.378  87.187 104.006  1.00  0.00           C  
ATOM   1568  OD1 ASP C1208      92.499  87.322 104.886  1.00  0.00           O  
ATOM   1569  OD2 ASP C1208      94.012  86.125 103.804  1.00  0.00           O  
ATOM   1570  N   HIS C1209      94.663  90.166 100.926  1.00  0.00           N  
ATOM   1571  CA  HIS C1209      94.448  90.968  99.732  1.00  0.00           C  
ATOM   1572  C   HIS C1209      95.539  90.706  98.703  1.00  0.00           C  
ATOM   1573  O   HIS C1209      95.273  90.272  97.584  1.00  0.00           O  
ATOM   1574  CB  HIS C1209      94.472  92.450 100.109  1.00  0.00           C  
ATOM   1575  CG  HIS C1209      94.376  93.375  98.938  1.00  0.00           C  
ATOM   1576  ND1 HIS C1209      95.443  94.123  98.491  1.00  0.00           N  
ATOM   1577  CD2 HIS C1209      93.334  93.688  98.132  1.00  0.00           C  
ATOM   1578  CE1 HIS C1209      95.065  94.857  97.461  1.00  0.00           C  
ATOM   1579  NE2 HIS C1209      93.788  94.612  97.223  1.00  0.00           N  
ATOM   1580  N   LEU C1210      96.772  90.987  99.096  1.00  0.00           N  
ATOM   1581  CA  LEU C1210      97.928  90.814  98.239  1.00  0.00           C  
ATOM   1582  C   LEU C1210      98.021  89.406  97.619  1.00  0.00           C  
ATOM   1583  O   LEU C1210      98.462  89.240  96.476  1.00  0.00           O  
ATOM   1584  CB  LEU C1210      99.180  91.086  99.061  1.00  0.00           C  
ATOM   1585  CG  LEU C1210     100.111  92.221  98.646  1.00  0.00           C  
ATOM   1586  CD1 LEU C1210      99.328  93.286  97.911  1.00  0.00           C  
ATOM   1587  CD2 LEU C1210     100.809  92.772  99.878  1.00  0.00           C  
ATOM   1588  N   MET C1211      97.621  88.392  98.381  1.00  0.00           N  
ATOM   1589  CA  MET C1211      97.677  87.014  97.916  1.00  0.00           C  
ATOM   1590  C   MET C1211      96.420  86.618  97.173  1.00  0.00           C  
ATOM   1591  O   MET C1211      96.328  85.512  96.640  1.00  0.00           O  
ATOM   1592  CB  MET C1211      97.872  86.059  99.093  1.00  0.00           C  
ATOM   1593  CG  MET C1211      99.271  86.102  99.700  1.00  0.00           C  
ATOM   1594  SD  MET C1211      99.573  84.800 100.911  1.00  0.00           S  
ATOM   1595  CE  MET C1211     101.252  85.156 101.291  1.00  0.00           C  
ATOM   1596  N   GLY C1291      95.444  87.516  97.153  1.00  0.00           N  
ATOM   1597  CA  GLY C1291      94.208  87.240  96.453  1.00  0.00           C  
ATOM   1598  C   GLY C1291      93.236  86.271  97.101  1.00  0.00           C  
ATOM   1599  O   GLY C1291      92.515  85.570  96.399  1.00  0.00           O  
ATOM   1600  N   VAL C1292      93.186  86.212  98.424  1.00  0.00           N  
ATOM   1601  CA  VAL C1292      92.244  85.295  99.020  1.00  0.00           C  
ATOM   1602  C   VAL C1292      90.865  85.930  98.961  1.00  0.00           C  
ATOM   1603  O   VAL C1292      90.670  87.095  99.322  1.00  0.00           O  
ATOM   1604  CB  VAL C1292      92.684  84.864 100.460  1.00  0.00           C  
ATOM   1605  CG1 VAL C1292      94.122  85.276 100.706  1.00  0.00           C  
ATOM   1606  CG2 VAL C1292      91.780  85.443 101.505  1.00  0.00           C  
ATOM   1607  N   THR C1293      89.926  85.148  98.448  1.00  0.00           N  
ATOM   1608  CA  THR C1293      88.544  85.550  98.230  1.00  0.00           C  
ATOM   1609  C   THR C1293      87.623  85.027  99.308  1.00  0.00           C  
ATOM   1610  O   THR C1293      86.584  85.632  99.586  1.00  0.00           O  
ATOM   1611  CB  THR C1293      88.042  84.977  96.899  1.00  0.00           C  
ATOM   1612  OG1 THR C1293      88.317  83.564  96.877  1.00  0.00           O  
ATOM   1613  CG2 THR C1293      88.751  85.643  95.715  1.00  0.00           C  
ATOM   1614  N   ASP C1294      87.992  83.886  99.890  1.00  0.00           N  
ATOM   1615  CA  ASP C1294      87.184  83.263 100.935  1.00  0.00           C  
ATOM   1616  C   ASP C1294      87.988  83.065 102.208  1.00  0.00           C  
ATOM   1617  O   ASP C1294      88.926  82.276 102.226  1.00  0.00           O  
ATOM   1618  CB  ASP C1294      86.658  81.918 100.433  1.00  0.00           C  
ATOM   1619  CG  ASP C1294      85.542  82.072  99.397  1.00  0.00           C  
ATOM   1620  OD1 ASP C1294      84.350  82.069  99.786  1.00  0.00           O  
ATOM   1621  OD2 ASP C1294      85.851  82.196  98.193  1.00  0.00           O  
ATOM   1622  N   VAL C1295      87.646  83.798 103.263  1.00  0.00           N  
ATOM   1623  CA  VAL C1295      88.368  83.646 104.514  1.00  0.00           C  
ATOM   1624  C   VAL C1295      87.607  82.717 105.441  1.00  0.00           C  
ATOM   1625  O   VAL C1295      86.568  83.093 105.992  1.00  0.00           O  
ATOM   1626  CB  VAL C1295      88.596  84.994 105.221  1.00  0.00           C  
ATOM   1627  CG1 VAL C1295      88.936  84.769 106.687  1.00  0.00           C  
ATOM   1628  CG2 VAL C1295      89.734  85.736 104.554  1.00  0.00           C  
ATOM   1629  N   ILE C1296      88.116  81.497 105.588  1.00  0.00           N  
ATOM   1630  CA  ILE C1296      87.503  80.503 106.454  1.00  0.00           C  
ATOM   1631  C   ILE C1296      88.382  80.313 107.683  1.00  0.00           C  
ATOM   1632  O   ILE C1296      89.470  79.748 107.591  1.00  0.00           O  
ATOM   1633  CB  ILE C1296      87.357  79.159 105.708  1.00  0.00           C  
ATOM   1634  CG1 ILE C1296      86.512  79.372 104.443  1.00  0.00           C  
ATOM   1635  CG2 ILE C1296      86.741  78.095 106.626  1.00  0.00           C  
ATOM   1636  CD1 ILE C1296      86.712  78.305 103.365  1.00  0.00           C  
ATOM   1637  N   ARG C1297      87.923  80.795 108.832  1.00  0.00           N  
ATOM   1638  CA  ARG C1297      88.721  80.685 110.039  1.00  0.00           C  
ATOM   1639  C   ARG C1297      87.881  80.307 111.244  1.00  0.00           C  
ATOM   1640  O   ARG C1297      86.646  80.250 111.171  1.00  0.00           O  
ATOM   1641  CB  ARG C1297      89.438  82.015 110.294  1.00  0.00           C  
ATOM   1642  CG  ARG C1297      88.557  83.095 110.898  1.00  0.00           C  
ATOM   1643  CD  ARG C1297      88.416  84.268 109.972  1.00  0.00           C  
ATOM   1644  NE  ARG C1297      89.581  85.138 109.990  1.00  0.00           N  
ATOM   1645  CZ  ARG C1297      89.519  86.465 110.059  1.00  0.00           C  
ATOM   1646  NH1 ARG C1297      88.346  87.091 110.122  1.00  0.00           N  
ATOM   1647  NH2 ARG C1297      90.638  87.168 110.036  1.00  0.00           N  
ATOM   1648  N   ALA C1298      88.565  80.055 112.356  1.00  0.00           N  
ATOM   1649  CA  ALA C1298      87.914  79.683 113.604  1.00  0.00           C  
ATOM   1650  C   ALA C1298      87.033  80.809 114.122  1.00  0.00           C  
ATOM   1651  O   ALA C1298      87.396  81.987 114.032  1.00  0.00           O  
ATOM   1652  CB  ALA C1298      88.951  79.337 114.627  1.00  0.00           C  
ATOM   1653  N   GLU C1299      85.875  80.435 114.658  1.00  0.00           N  
ATOM   1654  CA  GLU C1299      84.936  81.411 115.188  1.00  0.00           C  
ATOM   1655  C   GLU C1299      85.655  82.398 116.120  1.00  0.00           C  
ATOM   1656  O   GLU C1299      85.256  83.552 116.223  1.00  0.00           O  
ATOM   1657  CB  GLU C1299      83.817  80.686 115.949  1.00  0.00           C  
ATOM   1658  CG  GLU C1299      82.431  81.309 115.818  1.00  0.00           C  
ATOM   1659  CD  GLU C1299      81.368  80.557 116.622  1.00  0.00           C  
ATOM   1660  OE1 GLU C1299      81.532  79.329 116.834  1.00  0.00           O  
ATOM   1661  OE2 GLU C1299      80.374  81.201 117.042  1.00  0.00           O  
ATOM   1662  N   GLU C1300      86.730  81.947 116.770  1.00  0.00           N  
ATOM   1663  CA  GLU C1300      87.450  82.804 117.694  1.00  0.00           C  
ATOM   1664  C   GLU C1300      87.636  84.206 117.141  1.00  0.00           C  
ATOM   1665  O   GLU C1300      87.528  85.197 117.870  1.00  0.00           O  
ATOM   1666  CB  GLU C1300      88.849  82.266 118.032  1.00  0.00           C  
ATOM   1667  CG  GLU C1300      89.081  80.783 117.928  1.00  0.00           C  
ATOM   1668  CD  GLU C1300      90.564  80.426 118.092  1.00  0.00           C  
ATOM   1669  OE1 GLU C1300      91.008  80.182 119.238  1.00  0.00           O  
ATOM   1670  OE2 GLU C1300      91.288  80.394 117.071  1.00  0.00           O  
ATOM   1671  N   TRP C1301      87.912  84.280 115.850  1.00  0.00           N  
ATOM   1672  CA  TRP C1301      88.190  85.537 115.186  1.00  0.00           C  
ATOM   1673  C   TRP C1301      86.966  86.296 114.746  1.00  0.00           C  
ATOM   1674  O   TRP C1301      87.100  87.328 114.086  1.00  0.00           O  
ATOM   1675  CB  TRP C1301      89.056  85.263 113.952  1.00  0.00           C  
ATOM   1676  CG  TRP C1301      90.083  84.233 114.218  1.00  0.00           C  
ATOM   1677  CD1 TRP C1301      90.304  83.089 113.511  1.00  0.00           C  
ATOM   1678  CD2 TRP C1301      91.015  84.223 115.303  1.00  0.00           C  
ATOM   1679  NE1 TRP C1301      91.318  82.362 114.092  1.00  0.00           N  
ATOM   1680  CE2 TRP C1301      91.771  83.038 115.194  1.00  0.00           C  
ATOM   1681  CE3 TRP C1301      91.283  85.102 116.363  1.00  0.00           C  
ATOM   1682  CZ2 TRP C1301      92.780  82.707 116.104  1.00  0.00           C  
ATOM   1683  CZ3 TRP C1301      92.289  84.773 117.273  1.00  0.00           C  
ATOM   1684  CH2 TRP C1301      93.023  83.586 117.135  1.00  0.00           C  
ATOM   1685  N   LEU C1302      85.782  85.809 115.093  1.00  0.00           N  
ATOM   1686  CA  LEU C1302      84.590  86.485 114.605  1.00  0.00           C  
ATOM   1687  C   LEU C1302      84.532  87.939 115.009  1.00  0.00           C  
ATOM   1688  O   LEU C1302      84.467  88.806 114.149  1.00  0.00           O  
ATOM   1689  CB  LEU C1302      83.312  85.754 115.025  1.00  0.00           C  
ATOM   1690  CG  LEU C1302      82.004  86.243 114.361  1.00  0.00           C  
ATOM   1691  CD1 LEU C1302      82.251  86.612 112.881  1.00  0.00           C  
ATOM   1692  CD2 LEU C1302      80.901  85.156 114.483  1.00  0.00           C  
ATOM   1693  N   VAL C1303      84.596  88.205 116.310  1.00  0.00           N  
ATOM   1694  CA  VAL C1303      84.513  89.574 116.820  1.00  0.00           C  
ATOM   1695  C   VAL C1303      85.636  90.462 116.312  1.00  0.00           C  
ATOM   1696  O   VAL C1303      85.527  91.680 116.340  1.00  0.00           O  
ATOM   1697  CB  VAL C1303      84.508  89.619 118.382  1.00  0.00           C  
ATOM   1698  CG1 VAL C1303      83.174  90.170 118.873  1.00  0.00           C  
ATOM   1699  CG2 VAL C1303      84.732  88.225 118.961  1.00  0.00           C  
ATOM   1700  N   SER C1304      86.718  89.863 115.843  1.00  0.00           N  
ATOM   1701  CA  SER C1304      87.821  90.664 115.345  1.00  0.00           C  
ATOM   1702  C   SER C1304      87.574  91.048 113.898  1.00  0.00           C  
ATOM   1703  O   SER C1304      88.269  91.903 113.336  1.00  0.00           O  
ATOM   1704  CB  SER C1304      89.128  89.889 115.443  1.00  0.00           C  
ATOM   1705  OG  SER C1304      89.235  88.964 114.372  1.00  0.00           O  
ATOM   1706  N   THR C1306      86.574  90.428 113.290  1.00  0.00           N  
ATOM   1707  CA  THR C1306      86.271  90.707 111.892  1.00  0.00           C  
ATOM   1708  C   THR C1306      85.976  92.181 111.642  1.00  0.00           C  
ATOM   1709  O   THR C1306      86.435  92.749 110.656  1.00  0.00           O  
ATOM   1710  CB  THR C1306      85.085  89.861 111.391  1.00  0.00           C  
ATOM   1711  OG1 THR C1306      85.405  88.465 111.522  1.00  0.00           O  
ATOM   1712  CG2 THR C1306      84.781  90.196 109.913  1.00  0.00           C  
ATOM   1713  N   PRO C1310      85.181  92.817 112.518  1.00  0.00           N  
ATOM   1714  CA  PRO C1310      84.869  94.243 112.328  1.00  0.00           C  
ATOM   1715  C   PRO C1310      86.131  95.074 112.066  1.00  0.00           C  
ATOM   1716  O   PRO C1310      86.128  96.014 111.279  1.00  0.00           O  
ATOM   1717  CB  PRO C1310      84.187  94.636 113.633  1.00  0.00           C  
ATOM   1718  CG  PRO C1310      83.601  93.375 114.152  1.00  0.00           C  
ATOM   1719  CD  PRO C1310      84.500  92.254 113.702  1.00  0.00           C  
ATOM   1720  N   ILE C1312      87.210  94.731 112.746  1.00  0.00           N  
ATOM   1721  CA  ILE C1312      88.477  95.421 112.554  1.00  0.00           C  
ATOM   1722  C   ILE C1312      88.961  95.222 111.117  1.00  0.00           C  
ATOM   1723  O   ILE C1312      89.447  96.142 110.445  1.00  0.00           O  
ATOM   1724  CB  ILE C1312      89.567  94.822 113.465  1.00  0.00           C  
ATOM   1725  CG1 ILE C1312      89.393  95.307 114.903  1.00  0.00           C  
ATOM   1726  CG2 ILE C1312      90.947  95.186 112.932  1.00  0.00           C  
ATOM   1727  CD1 ILE C1312      90.278  94.601 115.891  1.00  0.00           C  
ATOM   1728  N   HIS C1314      88.860  93.985 110.663  1.00  0.00           N  
ATOM   1729  CA  HIS C1314      89.304  93.631 109.332  1.00  0.00           C  
ATOM   1730  C   HIS C1314      88.481  94.311 108.252  1.00  0.00           C  
ATOM   1731  O   HIS C1314      89.040  94.872 107.309  1.00  0.00           O  
ATOM   1732  CB  HIS C1314      89.261  92.111 109.171  1.00  0.00           C  
ATOM   1733  CG  HIS C1314      89.964  91.376 110.271  1.00  0.00           C  
ATOM   1734  ND1 HIS C1314      91.075  91.886 110.909  1.00  0.00           N  
ATOM   1735  CD2 HIS C1314      89.696  90.189 110.868  1.00  0.00           C  
ATOM   1736  CE1 HIS C1314      91.459  91.044 111.853  1.00  0.00           C  
ATOM   1737  NE2 HIS C1314      90.640  90.007 111.849  1.00  0.00           N  
ATOM   1738  N   VAL C1316      87.158  94.265 108.377  1.00  0.00           N  
ATOM   1739  CA  VAL C1316      86.331  94.911 107.373  1.00  0.00           C  
ATOM   1740  C   VAL C1316      86.653  96.413 107.345  1.00  0.00           C  
ATOM   1741  O   VAL C1316      86.625  97.051 106.288  1.00  0.00           O  
ATOM   1742  CB  VAL C1316      84.828  94.652 107.652  1.00  0.00           C  
ATOM   1743  CG1 VAL C1316      84.673  94.014 108.993  1.00  0.00           C  
ATOM   1744  CG2 VAL C1316      84.031  95.941 107.580  1.00  0.00           C  
ATOM   1745  N   LEU C1317      86.994  96.951 108.513  1.00  0.00           N  
ATOM   1746  CA  LEU C1317      87.343  98.364 108.665  1.00  0.00           C  
ATOM   1747  C   LEU C1317      88.653  98.642 107.958  1.00  0.00           C  
ATOM   1748  O   LEU C1317      88.777  99.631 107.252  1.00  0.00           O  
ATOM   1749  CB  LEU C1317      87.479  98.717 110.144  1.00  0.00           C  
ATOM   1750  CG  LEU C1317      86.699  99.906 110.720  1.00  0.00           C  
ATOM   1751  CD1 LEU C1317      85.247  99.887 110.237  1.00  0.00           C  
ATOM   1752  CD2 LEU C1317      86.759  99.856 112.249  1.00  0.00           C  
ATOM   1753  N   LEU C1318      89.631  97.764 108.160  1.00  0.00           N  
ATOM   1754  CA  LEU C1318      90.931  97.897 107.507  1.00  0.00           C  
ATOM   1755  C   LEU C1318      90.756  97.796 105.983  1.00  0.00           C  
ATOM   1756  O   LEU C1318      91.330  98.582 105.224  1.00  0.00           O  
ATOM   1757  CB  LEU C1318      91.883  96.794 107.993  1.00  0.00           C  
ATOM   1758  CG  LEU C1318      92.534  96.908 109.377  1.00  0.00           C  
ATOM   1759  CD1 LEU C1318      93.259  95.611 109.706  1.00  0.00           C  
ATOM   1760  CD2 LEU C1318      93.507  98.087 109.400  1.00  0.00           C  
ATOM   1761  N   TYR C1319      89.978  96.814 105.533  1.00  0.00           N  
ATOM   1762  CA  TYR C1319      89.749  96.672 104.105  1.00  0.00           C  
ATOM   1763  C   TYR C1319      89.175  97.982 103.615  1.00  0.00           C  
ATOM   1764  O   TYR C1319      89.443  98.423 102.502  1.00  0.00           O  
ATOM   1765  CB  TYR C1319      88.736  95.567 103.815  1.00  0.00           C  
ATOM   1766  CG  TYR C1319      89.317  94.187 103.716  1.00  0.00           C  
ATOM   1767  CD1 TYR C1319      88.957  93.203 104.628  1.00  0.00           C  
ATOM   1768  CD2 TYR C1319      90.241  93.866 102.733  1.00  0.00           C  
ATOM   1769  CE1 TYR C1319      89.506  91.935 104.575  1.00  0.00           C  
ATOM   1770  CE2 TYR C1319      90.802  92.589 102.667  1.00  0.00           C  
ATOM   1771  CZ  TYR C1319      90.430  91.630 103.598  1.00  0.00           C  
ATOM   1772  OH  TYR C1319      90.991  90.376 103.579  1.00  0.00           O  
ATOM   1773  N   ARG C1321      88.373  98.601 104.468  1.00  0.00           N  
ATOM   1774  CA  ARG C1321      87.755  99.870 104.136  1.00  0.00           C  
ATOM   1775  C   ARG C1321      88.813 100.969 103.967  1.00  0.00           C  
ATOM   1776  O   ARG C1321      88.859 101.648 102.940  1.00  0.00           O  
ATOM   1777  CB  ARG C1321      86.763 100.267 105.234  1.00  0.00           C  
ATOM   1778  CG  ARG C1321      85.743 101.306 104.785  1.00  0.00           C  
ATOM   1779  CD  ARG C1321      85.159 102.097 105.950  1.00  0.00           C  
ATOM   1780  NE  ARG C1321      83.960 101.459 106.499  1.00  0.00           N  
ATOM   1781  CZ  ARG C1321      82.974 102.108 107.114  1.00  0.00           C  
ATOM   1782  NH1 ARG C1321      83.033 103.425 107.263  1.00  0.00           N  
ATOM   1783  NH2 ARG C1321      81.930 101.437 107.587  1.00  0.00           N  
ATOM   1784  N   ALA C1322      89.659 101.136 104.979  1.00  0.00           N  
ATOM   1785  CA  ALA C1322      90.712 102.143 104.962  1.00  0.00           C  
ATOM   1786  C   ALA C1322      91.560 102.048 103.707  1.00  0.00           C  
ATOM   1787  O   ALA C1322      91.808 103.053 103.037  1.00  0.00           O  
ATOM   1788  CB  ALA C1322      91.592 101.973 106.160  1.00  0.00           C  
ATOM   1789  N   PHE C1323      92.007 100.832 103.408  1.00  0.00           N  
ATOM   1790  CA  PHE C1323      92.853 100.538 102.256  1.00  0.00           C  
ATOM   1791  C   PHE C1323      92.124 100.717 100.938  1.00  0.00           C  
ATOM   1792  O   PHE C1323      92.733 100.718  99.857  1.00  0.00           O  
ATOM   1793  CB  PHE C1323      93.361  99.118 102.384  1.00  0.00           C  
ATOM   1794  CG  PHE C1323      94.504  98.993 103.319  1.00  0.00           C  
ATOM   1795  CD1 PHE C1323      95.507  99.952 103.319  1.00  0.00           C  
ATOM   1796  CD2 PHE C1323      94.603  97.910 104.179  1.00  0.00           C  
ATOM   1797  CE1 PHE C1323      96.598  99.837 104.153  1.00  0.00           C  
ATOM   1798  CE2 PHE C1323      95.700  97.787 105.022  1.00  0.00           C  
ATOM   1799  CZ  PHE C1323      96.701  98.756 105.005  1.00  0.00           C  
ATOM   1800  N   GLY C1324      90.813 100.865 101.040  1.00  0.00           N  
ATOM   1801  CA  GLY C1324      90.000 101.061  99.864  1.00  0.00           C  
ATOM   1802  C   GLY C1324      89.995  99.873  98.935  1.00  0.00           C  
ATOM   1803  O   GLY C1324      90.238 100.031  97.744  1.00  0.00           O  
ATOM   1804  N   TRP C1342      89.738  98.681  99.464  1.00  0.00           N  
ATOM   1805  CA  TRP C1342      89.691  97.513  98.604  1.00  0.00           C  
ATOM   1806  C   TRP C1342      88.818  96.375  99.147  1.00  0.00           C  
ATOM   1807  O   TRP C1342      88.774  96.121 100.346  1.00  0.00           O  
ATOM   1808  CB  TRP C1342      91.106  97.039  98.248  1.00  0.00           C  
ATOM   1809  CG  TRP C1342      91.991  96.703  99.361  1.00  0.00           C  
ATOM   1810  CD1 TRP C1342      91.675  95.975 100.458  1.00  0.00           C  
ATOM   1811  CD2 TRP C1342      93.397  96.946  99.428  1.00  0.00           C  
ATOM   1812  NE1 TRP C1342      92.802  95.732 101.214  1.00  0.00           N  
ATOM   1813  CE2 TRP C1342      93.876  96.316 100.602  1.00  0.00           C  
ATOM   1814  CE3 TRP C1342      94.300  97.628  98.610  1.00  0.00           C  
ATOM   1815  CZ2 TRP C1342      95.226  96.344 100.982  1.00  0.00           C  
ATOM   1816  CZ3 TRP C1342      95.649  97.656  98.986  1.00  0.00           C  
ATOM   1817  CH2 TRP C1342      96.095  97.013 100.164  1.00  0.00           C  
ATOM   1818  N   GLU C1344      88.119  95.724  98.215  1.00  0.00           N  
ATOM   1819  CA  GLU C1344      87.155  94.635  98.420  1.00  0.00           C  
ATOM   1820  C   GLU C1344      87.485  93.643  99.522  1.00  0.00           C  
ATOM   1821  O   GLU C1344      88.564  93.040  99.553  1.00  0.00           O  
ATOM   1822  CB  GLU C1344      86.941  93.877  97.093  1.00  0.00           C  
ATOM   1823  CG  GLU C1344      85.610  93.153  96.952  1.00  0.00           C  
ATOM   1824  CD  GLU C1344      85.633  92.058  95.866  1.00  0.00           C  
ATOM   1825  OE1 GLU C1344      86.342  91.031  96.039  1.00  0.00           O  
ATOM   1826  OE2 GLU C1344      84.936  92.222  94.837  1.00  0.00           O  
ATOM   1827  N   ALA C1345      86.523  93.472 100.422  1.00  0.00           N  
ATOM   1828  CA  ALA C1345      86.656  92.522 101.512  1.00  0.00           C  
ATOM   1829  C   ALA C1345      86.320  91.154 100.943  1.00  0.00           C  
ATOM   1830  O   ALA C1345      85.577  91.059  99.980  1.00  0.00           O  
ATOM   1831  CB  ALA C1345      85.697  92.886 102.653  1.00  0.00           C  
ATOM   1832  N   PRO C1347      86.877  90.080 101.510  1.00  0.00           N  
ATOM   1833  CA  PRO C1347      86.572  88.752 100.980  1.00  0.00           C  
ATOM   1834  C   PRO C1347      85.406  88.191 101.764  1.00  0.00           C  
ATOM   1835  O   PRO C1347      84.923  88.837 102.688  1.00  0.00           O  
ATOM   1836  CB  PRO C1347      87.853  87.980 101.246  1.00  0.00           C  
ATOM   1837  CG  PRO C1347      88.288  88.528 102.602  1.00  0.00           C  
ATOM   1838  CD  PRO C1347      87.797  89.989 102.656  1.00  0.00           C  
ATOM   1839  N   ARG C1348      84.947  87.001 101.393  1.00  0.00           N  
ATOM   1840  CA  ARG C1348      83.849  86.382 102.113  1.00  0.00           C  
ATOM   1841  C   ARG C1348      84.400  85.828 103.413  1.00  0.00           C  
ATOM   1842  O   ARG C1348      85.555  85.409 103.466  1.00  0.00           O  
ATOM   1843  CB  ARG C1348      83.249  85.256 101.289  1.00  0.00           C  
ATOM   1844  CG  ARG C1348      82.465  85.714 100.093  1.00  0.00           C  
ATOM   1845  CD  ARG C1348      81.828  84.526  99.362  1.00  0.00           C  
ATOM   1846  NE  ARG C1348      82.281  84.450  97.978  1.00  0.00           N  
ATOM   1847  CZ  ARG C1348      83.560  84.480  97.623  1.00  0.00           C  
ATOM   1848  NH1 ARG C1348      84.501  84.581  98.553  1.00  0.00           N  
ATOM   1849  NH2 ARG C1348      83.902  84.438  96.343  1.00  0.00           N  
ATOM   1850  N   PHE C1349      83.585  85.837 104.458  1.00  0.00           N  
ATOM   1851  CA  PHE C1349      84.022  85.328 105.738  1.00  0.00           C  
ATOM   1852  C   PHE C1349      83.176  84.133 106.176  1.00  0.00           C  
ATOM   1853  O   PHE C1349      81.938  84.150 106.075  1.00  0.00           O  
ATOM   1854  CB  PHE C1349      83.943  86.427 106.806  1.00  0.00           C  
ATOM   1855  CG  PHE C1349      84.915  87.568 106.597  1.00  0.00           C  
ATOM   1856  CD1 PHE C1349      86.237  87.465 107.019  1.00  0.00           C  
ATOM   1857  CD2 PHE C1349      84.498  88.756 105.998  1.00  0.00           C  
ATOM   1858  CE1 PHE C1349      87.125  88.521 106.850  1.00  0.00           C  
ATOM   1859  CE2 PHE C1349      85.377  89.814 105.824  1.00  0.00           C  
ATOM   1860  CZ  PHE C1349      86.695  89.701 106.251  1.00  0.00           C  
ATOM   1861  N   TYR C1350      83.863  83.092 106.639  1.00  0.00           N  
ATOM   1862  CA  TYR C1350      83.234  81.890 107.161  1.00  0.00           C  
ATOM   1863  C   TYR C1350      83.955  81.540 108.459  1.00  0.00           C  
ATOM   1864  O   TYR C1350      85.166  81.317 108.459  1.00  0.00           O  
ATOM   1865  CB  TYR C1350      83.384  80.731 106.193  1.00  0.00           C  
ATOM   1866  CG  TYR C1350      82.944  81.016 104.796  1.00  0.00           C  
ATOM   1867  CD1 TYR C1350      83.792  81.645 103.899  1.00  0.00           C  
ATOM   1868  CD2 TYR C1350      81.701  80.607 104.348  1.00  0.00           C  
ATOM   1869  CE1 TYR C1350      83.408  81.858 102.580  1.00  0.00           C  
ATOM   1870  CE2 TYR C1350      81.315  80.813 103.048  1.00  0.00           C  
ATOM   1871  CZ  TYR C1350      82.167  81.438 102.171  1.00  0.00           C  
ATOM   1872  OH  TYR C1350      81.765  81.663 100.883  1.00  0.00           O  
ATOM   1873  N   HIS C1351      83.230  81.485 109.565  1.00  0.00           N  
ATOM   1874  CA  HIS C1351      83.901  81.189 110.813  1.00  0.00           C  
ATOM   1875  C   HIS C1351      83.468  79.841 111.344  1.00  0.00           C  
ATOM   1876  O   HIS C1351      82.329  79.649 111.759  1.00  0.00           O  
ATOM   1877  CB  HIS C1351      83.660  82.342 111.805  1.00  0.00           C  
ATOM   1878  CG  HIS C1351      84.242  83.650 111.344  1.00  0.00           C  
ATOM   1879  ND1 HIS C1351      85.470  84.112 111.767  1.00  0.00           N  
ATOM   1880  CD2 HIS C1351      83.777  84.574 110.471  1.00  0.00           C  
ATOM   1881  CE1 HIS C1351      85.735  85.266 111.177  1.00  0.00           C  
ATOM   1882  NE2 HIS C1351      84.724  85.566 110.385  1.00  0.00           N  
ATOM   1883  N   MET C1352      84.386  78.885 111.306  1.00  0.00           N  
ATOM   1884  CA  MET C1352      84.029  77.557 111.751  1.00  0.00           C  
ATOM   1885  C   MET C1352      83.902  77.490 113.249  1.00  0.00           C  
ATOM   1886  O   MET C1352      84.565  78.234 113.985  1.00  0.00           O  
ATOM   1887  CB  MET C1352      85.036  76.510 111.248  1.00  0.00           C  
ATOM   1888  CG  MET C1352      85.162  76.434 109.719  1.00  0.00           C  
ATOM   1889  SD  MET C1352      83.643  75.930 108.868  1.00  0.00           S  
ATOM   1890  CE  MET C1352      83.459  74.197 109.529  1.00  0.00           C  
ATOM   1891  N   PRO C1356      82.943  76.676 113.710  1.00  0.00           N  
ATOM   1892  CA  PRO C1356      82.713  76.481 115.135  1.00  0.00           C  
ATOM   1893  C   PRO C1356      83.996  75.881 115.716  1.00  0.00           C  
ATOM   1894  O   PRO C1356      84.690  75.109 115.048  1.00  0.00           O  
ATOM   1895  CB  PRO C1356      81.543  75.491 115.174  1.00  0.00           C  
ATOM   1896  CG  PRO C1356      80.847  75.688 113.899  1.00  0.00           C  
ATOM   1897  CD  PRO C1356      81.938  75.968 112.904  1.00  0.00           C  
ATOM   1898  N   LEU C1360      84.311  76.241 116.951  1.00  0.00           N  
ATOM   1899  CA  LEU C1360      85.509  75.725 117.598  1.00  0.00           C  
ATOM   1900  C   LEU C1360      85.311  74.280 118.028  1.00  0.00           C  
ATOM   1901  O   LEU C1360      84.235  73.903 118.503  1.00  0.00           O  
ATOM   1902  CB  LEU C1360      85.847  76.564 118.830  1.00  0.00           C  
ATOM   1903  CG  LEU C1360      86.977  77.594 118.732  1.00  0.00           C  
ATOM   1904  CD1 LEU C1360      86.906  78.350 117.414  1.00  0.00           C  
ATOM   1905  CD2 LEU C1360      86.866  78.568 119.901  1.00  0.00           C  
ATOM   1906  N   LEU C1361      86.329  73.452 117.825  1.00  0.00           N  
ATOM   1907  CA  LEU C1361      86.218  72.078 118.276  1.00  0.00           C  
ATOM   1908  C   LEU C1361      86.256  72.160 119.798  1.00  0.00           C  
ATOM   1909  O   LEU C1361      86.972  72.990 120.354  1.00  0.00           O  
ATOM   1910  CB  LEU C1361      87.395  71.252 117.751  1.00  0.00           C  
ATOM   1911  CG  LEU C1361      87.300  70.316 116.539  1.00  0.00           C  
ATOM   1912  CD1 LEU C1361      86.151  70.687 115.633  1.00  0.00           C  
ATOM   1913  CD2 LEU C1361      88.623  70.380 115.782  1.00  0.00           C  
ATOM   1914  N   ARG C1365      85.504  71.317 120.484  1.00  0.00           N  
ATOM   1915  CA  ARG C1365      85.495  71.417 121.939  1.00  0.00           C  
ATOM   1916  C   ARG C1365      86.026  70.195 122.638  1.00  0.00           C  
ATOM   1917  O   ARG C1365      86.132  69.117 122.056  1.00  0.00           O  
ATOM   1918  CB  ARG C1365      84.075  71.670 122.457  1.00  0.00           C  
ATOM   1919  CG  ARG C1365      83.130  72.230 121.431  1.00  0.00           C  
ATOM   1920  CD  ARG C1365      83.555  73.639 121.063  1.00  0.00           C  
ATOM   1921  NE  ARG C1365      82.962  74.634 121.947  1.00  0.00           N  
ATOM   1922  CZ  ARG C1365      82.097  75.561 121.547  1.00  0.00           C  
ATOM   1923  NH1 ARG C1365      81.726  75.623 120.277  1.00  0.00           N  
ATOM   1924  NH2 ARG C1365      81.590  76.418 122.418  1.00  0.00           N  
ATOM   1925  N   ASN C1366      86.373  70.394 123.904  1.00  0.00           N  
ATOM   1926  CA  ASN C1366      86.832  69.331 124.772  1.00  0.00           C  
ATOM   1927  C   ASN C1366      85.557  68.644 125.224  1.00  0.00           C  
ATOM   1928  O   ASN C1366      84.463  69.159 125.000  1.00  0.00           O  
ATOM   1929  CB  ASN C1366      87.550  69.905 126.001  1.00  0.00           C  
ATOM   1930  CG  ASN C1366      88.911  70.509 125.675  1.00  0.00           C  
ATOM   1931  OD1 ASN C1366      89.752  69.874 125.039  1.00  0.00           O  
ATOM   1932  ND2 ASN C1366      89.137  71.744 126.132  1.00  0.00           N  
ATOM   1933  N   PRO C1368      85.670  67.475 125.853  1.00  0.00           N  
ATOM   1934  CA  PRO C1368      84.454  66.786 126.307  1.00  0.00           C  
ATOM   1935  C   PRO C1368      83.547  67.709 127.122  1.00  0.00           C  
ATOM   1936  O   PRO C1368      82.314  67.623 127.030  1.00  0.00           O  
ATOM   1937  CB  PRO C1368      84.982  65.620 127.145  1.00  0.00           C  
ATOM   1938  CG  PRO C1368      86.462  65.916 127.353  1.00  0.00           C  
ATOM   1939  CD  PRO C1368      86.895  66.728 126.180  1.00  0.00           C  
ATOM   1940  N   ASP C1369      84.170  68.589 127.912  1.00  0.00           N  
ATOM   1941  CA  ASP C1369      83.446  69.555 128.747  1.00  0.00           C  
ATOM   1942  C   ASP C1369      83.038  70.809 127.943  1.00  0.00           C  
ATOM   1943  O   ASP C1369      83.157  71.938 128.423  1.00  0.00           O  
ATOM   1944  CB  ASP C1369      84.307  69.954 129.955  1.00  0.00           C  
ATOM   1945  CG  ASP C1369      85.535  70.759 129.556  1.00  0.00           C  
ATOM   1946  OD1 ASP C1369      85.809  70.815 128.341  1.00  0.00           O  
ATOM   1947  OD2 ASP C1369      86.219  71.330 130.441  1.00  0.00           O  
ATOM   1948  N   LYS C1370      82.581  70.585 126.711  1.00  0.00           N  
ATOM   1949  CA  LYS C1370      82.115  71.628 125.801  1.00  0.00           C  
ATOM   1950  C   LYS C1370      82.996  72.893 125.701  1.00  0.00           C  
ATOM   1951  O   LYS C1370      82.577  73.898 125.115  1.00  0.00           O  
ATOM   1952  CB  LYS C1370      80.676  72.008 126.157  1.00  0.00           C  
ATOM   1953  CG  LYS C1370      79.805  70.829 126.572  1.00  0.00           C  
ATOM   1954  CD  LYS C1370      79.626  69.805 125.453  1.00  0.00           C  
ATOM   1955  CE  LYS C1370      78.326  70.034 124.668  1.00  0.00           C  
ATOM   1956  NZ  LYS C1370      78.560  70.708 123.338  1.00  0.00           N  
ATOM   1957  N   THR C1373      84.205  72.859 126.256  1.00  0.00           N  
ATOM   1958  CA  THR C1373      85.092  74.017 126.140  1.00  0.00           C  
ATOM   1959  C   THR C1373      86.023  73.815 124.949  1.00  0.00           C  
ATOM   1960  O   THR C1373      86.430  72.696 124.675  1.00  0.00           O  
ATOM   1961  CB  THR C1373      85.976  74.215 127.393  1.00  0.00           C  
ATOM   1962  OG1 THR C1373      86.838  75.334 127.174  1.00  0.00           O  
ATOM   1963  CG2 THR C1373      86.864  73.018 127.642  1.00  0.00           C  
ATOM   1964  N   LYS C1412      86.369  74.888 124.250  1.00  0.00           N  
ATOM   1965  CA  LYS C1412      87.243  74.791 123.085  1.00  0.00           C  
ATOM   1966  C   LYS C1412      88.397  73.839 123.371  1.00  0.00           C  
ATOM   1967  O   LYS C1412      89.084  74.004 124.378  1.00  0.00           O  
ATOM   1968  CB  LYS C1412      87.743  76.190 122.711  1.00  0.00           C  
ATOM   1969  CG  LYS C1412      89.235  76.390 122.723  1.00  0.00           C  
ATOM   1970  CD  LYS C1412      89.555  77.764 123.250  1.00  0.00           C  
ATOM   1971  CE  LYS C1412      89.652  78.753 122.125  1.00  0.00           C  
ATOM   1972  NZ  LYS C1412      90.970  79.434 122.136  1.00  0.00           N  
ATOM   1973  N   ILE C1415      88.603  72.848 122.490  1.00  0.00           N  
ATOM   1974  CA  ILE C1415      89.638  71.841 122.719  1.00  0.00           C  
ATOM   1975  C   ILE C1415      90.872  72.405 123.362  1.00  0.00           C  
ATOM   1976  O   ILE C1415      91.438  73.388 122.896  1.00  0.00           O  
ATOM   1977  CB  ILE C1415      90.110  71.097 121.459  1.00  0.00           C  
ATOM   1978  CG1 ILE C1415      89.338  71.557 120.241  1.00  0.00           C  
ATOM   1979  CG2 ILE C1415      89.981  69.595 121.670  1.00  0.00           C  
ATOM   1980  CD1 ILE C1415      90.166  71.498 118.979  1.00  0.00           C  
ATOM   1981  N   SER C1416      91.285  71.753 124.440  1.00  0.00           N  
ATOM   1982  CA  SER C1416      92.450  72.143 125.194  1.00  0.00           C  
ATOM   1983  C   SER C1416      93.437  70.993 125.220  1.00  0.00           C  
ATOM   1984  O   SER C1416      93.048  69.824 125.251  1.00  0.00           O  
ATOM   1985  CB  SER C1416      92.044  72.491 126.622  1.00  0.00           C  
ATOM   1986  OG  SER C1416      93.174  72.576 127.475  1.00  0.00           O  
ATOM   1987  N   LYS C1441      94.718  71.326 125.209  1.00  0.00           N  
ATOM   1988  CA  LYS C1441      95.752  70.309 125.239  1.00  0.00           C  
ATOM   1989  C   LYS C1441      95.608  69.419 126.468  1.00  0.00           C  
ATOM   1990  O   LYS C1441      95.761  68.206 126.391  1.00  0.00           O  
ATOM   1991  CB  LYS C1441      97.133  70.967 125.264  1.00  0.00           C  
ATOM   1992  CG  LYS C1441      98.029  70.488 126.398  1.00  0.00           C  
ATOM   1993  CD  LYS C1441      98.945  69.368 125.923  1.00  0.00           C  
ATOM   1994  CE  LYS C1441      98.503  67.995 126.441  1.00  0.00           C  
ATOM   1995  NZ  LYS C1441      98.080  67.046 125.349  1.00  0.00           N  
ATOM   1996  N   ARG C1442      95.302  70.037 127.598  1.00  0.00           N  
ATOM   1997  CA  ARG C1442      95.184  69.339 128.873  1.00  0.00           C  
ATOM   1998  C   ARG C1442      93.837  68.658 129.118  1.00  0.00           C  
ATOM   1999  O   ARG C1442      93.661  67.998 130.135  1.00  0.00           O  
ATOM   2000  CB  ARG C1442      95.450  70.332 130.007  1.00  0.00           C  
ATOM   2001  CG  ARG C1442      96.289  69.784 131.136  1.00  0.00           C  
ATOM   2002  CD  ARG C1442      97.394  70.751 131.514  1.00  0.00           C  
ATOM   2003  NE  ARG C1442      98.637  70.040 131.797  1.00  0.00           N  
ATOM   2004  CZ  ARG C1442      99.810  70.333 131.248  1.00  0.00           C  
ATOM   2005  NH1 ARG C1442      99.911  71.332 130.378  1.00  0.00           N  
ATOM   2006  NH2 ARG C1442     100.885  69.626 131.567  1.00  0.00           N  
ATOM   2007  N   LYS C1450      92.881  68.822 128.213  1.00  0.00           N  
ATOM   2008  CA  LYS C1450      91.570  68.206 128.417  1.00  0.00           C  
ATOM   2009  C   LYS C1450      91.264  67.162 127.330  1.00  0.00           C  
ATOM   2010  O   LYS C1450      90.207  66.506 127.349  1.00  0.00           O  
ATOM   2011  CB  LYS C1450      90.474  69.288 128.432  1.00  0.00           C  
ATOM   2012  CG  LYS C1450      90.639  70.371 129.497  1.00  0.00           C  
ATOM   2013  CD  LYS C1450      89.721  71.560 129.208  1.00  0.00           C  
ATOM   2014  CE  LYS C1450      90.088  72.776 130.048  1.00  0.00           C  
ATOM   2015  NZ  LYS C1450      89.104  72.992 131.134  1.00  0.00           N  
ATOM   2016  N   SER C1452      92.196  67.022 126.390  1.00  0.00           N  
ATOM   2017  CA  SER C1452      92.081  66.082 125.277  1.00  0.00           C  
ATOM   2018  C   SER C1452      93.353  66.164 124.467  1.00  0.00           C  
ATOM   2019  O   SER C1452      94.147  67.077 124.666  1.00  0.00           O  
ATOM   2020  CB  SER C1452      90.891  66.448 124.393  1.00  0.00           C  
ATOM   2021  OG  SER C1452      90.866  67.837 124.159  1.00  0.00           O  
ATOM   2022  N   HIS C1455      93.567  65.220 123.562  1.00  0.00           N  
ATOM   2023  CA  HIS C1455      94.785  65.272 122.757  1.00  0.00           C  
ATOM   2024  C   HIS C1455      94.557  66.134 121.547  1.00  0.00           C  
ATOM   2025  O   HIS C1455      93.690  65.844 120.728  1.00  0.00           O  
ATOM   2026  CB  HIS C1455      95.223  63.864 122.357  1.00  0.00           C  
ATOM   2027  CG  HIS C1455      95.167  62.898 123.491  1.00  0.00           C  
ATOM   2028  ND1 HIS C1455      96.260  62.630 124.289  1.00  0.00           N  
ATOM   2029  CD2 HIS C1455      94.120  62.245 124.048  1.00  0.00           C  
ATOM   2030  CE1 HIS C1455      95.887  61.860 125.293  1.00  0.00           C  
ATOM   2031  NE2 HIS C1455      94.594  61.611 125.170  1.00  0.00           N  
ATOM   2032  N   THR C1456      95.328  67.207 121.449  1.00  0.00           N  
ATOM   2033  CA  THR C1456      95.205  68.146 120.343  1.00  0.00           C  
ATOM   2034  C   THR C1456      96.326  67.984 119.324  1.00  0.00           C  
ATOM   2035  O   THR C1456      96.211  68.432 118.179  1.00  0.00           O  
ATOM   2036  CB  THR C1456      95.251  69.562 120.860  1.00  0.00           C  
ATOM   2037  OG1 THR C1456      96.590  69.863 121.278  1.00  0.00           O  
ATOM   2038  CG2 THR C1456      94.298  69.716 122.025  1.00  0.00           C  
ATOM   2039  N   SER C1457      97.407  67.331 119.742  1.00  0.00           N  
ATOM   2040  CA  SER C1457      98.545  67.138 118.862  1.00  0.00           C  
ATOM   2041  C   SER C1457      98.339  66.025 117.879  1.00  0.00           C  
ATOM   2042  O   SER C1457      98.061  64.891 118.258  1.00  0.00           O  
ATOM   2043  CB  SER C1457      99.804  66.826 119.640  1.00  0.00           C  
ATOM   2044  OG  SER C1457     100.806  66.434 118.719  1.00  0.00           O  
ATOM   2045  N   LEU C1458      98.508  66.351 116.608  1.00  0.00           N  
ATOM   2046  CA  LEU C1458      98.351  65.371 115.554  1.00  0.00           C  
ATOM   2047  C   LEU C1458      99.423  64.323 115.678  1.00  0.00           C  
ATOM   2048  O   LEU C1458      99.229  63.172 115.295  1.00  0.00           O  
ATOM   2049  CB  LEU C1458      98.447  66.055 114.203  1.00  0.00           C  
ATOM   2050  CG  LEU C1458      97.185  66.853 113.924  1.00  0.00           C  
ATOM   2051  CD1 LEU C1458      97.392  67.659 112.670  1.00  0.00           C  
ATOM   2052  CD2 LEU C1458      96.003  65.905 113.809  1.00  0.00           C  
ATOM   2053  N   ASP C1459     100.562  64.733 116.223  1.00  0.00           N  
ATOM   2054  CA  ASP C1459     101.682  63.825 116.418  1.00  0.00           C  
ATOM   2055  C   ASP C1459     101.285  62.703 117.386  1.00  0.00           C  
ATOM   2056  O   ASP C1459     101.847  61.616 117.352  1.00  0.00           O  
ATOM   2057  CB  ASP C1459     102.904  64.592 116.943  1.00  0.00           C  
ATOM   2058  CG  ASP C1459     103.622  65.394 115.842  1.00  0.00           C  
ATOM   2059  OD1 ASP C1459     104.686  65.978 116.123  1.00  0.00           O  
ATOM   2060  OD2 ASP C1459     103.128  65.448 114.697  1.00  0.00           O  
ATOM   2061  N   TRP C1460     100.301  62.970 118.238  1.00  0.00           N  
ATOM   2062  CA  TRP C1460      99.839  61.965 119.181  1.00  0.00           C  
ATOM   2063  C   TRP C1460      98.968  60.952 118.458  1.00  0.00           C  
ATOM   2064  O   TRP C1460      99.121  59.740 118.634  1.00  0.00           O  
ATOM   2065  CB  TRP C1460      99.030  62.620 120.298  1.00  0.00           C  
ATOM   2066  CG  TRP C1460      98.477  61.638 121.287  1.00  0.00           C  
ATOM   2067  CD1 TRP C1460      99.077  61.197 122.432  1.00  0.00           C  
ATOM   2068  CD2 TRP C1460      97.203  60.985 121.227  1.00  0.00           C  
ATOM   2069  NE1 TRP C1460      98.255  60.314 123.088  1.00  0.00           N  
ATOM   2070  CE2 TRP C1460      97.100  60.166 122.369  1.00  0.00           C  
ATOM   2071  CE3 TRP C1460      96.137  61.014 120.317  1.00  0.00           C  
ATOM   2072  CZ2 TRP C1460      95.976  59.383 122.625  1.00  0.00           C  
ATOM   2073  CZ3 TRP C1460      95.010  60.231 120.575  1.00  0.00           C  
ATOM   2074  CH2 TRP C1460      94.943  59.430 121.718  1.00  0.00           C  
ATOM   2075  N   TYR C1461      98.050  61.469 117.648  1.00  0.00           N  
ATOM   2076  CA  TYR C1461      97.135  60.648 116.880  1.00  0.00           C  
ATOM   2077  C   TYR C1461      97.888  59.703 115.966  1.00  0.00           C  
ATOM   2078  O   TYR C1461      97.570  58.516 115.896  1.00  0.00           O  
ATOM   2079  CB  TYR C1461      96.211  61.547 116.088  1.00  0.00           C  
ATOM   2080  CG  TYR C1461      95.197  62.232 116.963  1.00  0.00           C  
ATOM   2081  CD1 TYR C1461      95.317  63.585 117.286  1.00  0.00           C  
ATOM   2082  CD2 TYR C1461      94.103  61.535 117.454  1.00  0.00           C  
ATOM   2083  CE1 TYR C1461      94.357  64.223 118.083  1.00  0.00           C  
ATOM   2084  CE2 TYR C1461      93.148  62.158 118.244  1.00  0.00           C  
ATOM   2085  CZ  TYR C1461      93.278  63.500 118.556  1.00  0.00           C  
ATOM   2086  OH  TYR C1461      92.322  64.095 119.348  1.00  0.00           O  
ATOM   2087  N   LYS C1462      98.890  60.224 115.270  1.00  0.00           N  
ATOM   2088  CA  LYS C1462      99.690  59.381 114.403  1.00  0.00           C  
ATOM   2089  C   LYS C1462     100.350  58.305 115.253  1.00  0.00           C  
ATOM   2090  O   LYS C1462     100.366  57.134 114.890  1.00  0.00           O  
ATOM   2091  CB  LYS C1462     100.760  60.209 113.684  1.00  0.00           C  
ATOM   2092  CG  LYS C1462     102.060  59.441 113.348  1.00  0.00           C  
ATOM   2093  CD  LYS C1462     102.640  59.883 112.008  1.00  0.00           C  
ATOM   2094  CE  LYS C1462     104.013  59.276 111.748  1.00  0.00           C  
ATOM   2095  NZ  LYS C1462     104.461  59.469 110.320  1.00  0.00           N  
ATOM   2096  N   ALA C1463     100.872  58.715 116.404  1.00  0.00           N  
ATOM   2097  CA  ALA C1463     101.559  57.826 117.349  1.00  0.00           C  
ATOM   2098  C   ALA C1463     100.676  56.700 117.874  1.00  0.00           C  
ATOM   2099  O   ALA C1463     101.136  55.577 118.044  1.00  0.00           O  
ATOM   2100  CB  ALA C1463     102.081  58.643 118.533  1.00  0.00           C  
ATOM   2101  N   GLU C1464      99.413  57.010 118.147  1.00  0.00           N  
ATOM   2102  CA  GLU C1464      98.493  56.031 118.699  1.00  0.00           C  
ATOM   2103  C   GLU C1464      97.859  55.124 117.655  1.00  0.00           C  
ATOM   2104  O   GLU C1464      96.803  54.536 117.890  1.00  0.00           O  
ATOM   2105  CB  GLU C1464      97.410  56.741 119.502  1.00  0.00           C  
ATOM   2106  CG  GLU C1464      97.551  56.565 120.999  1.00  0.00           C  
ATOM   2107  CD  GLU C1464      98.997  56.447 121.450  1.00  0.00           C  
ATOM   2108  OE1 GLU C1464      99.882  57.109 120.859  1.00  0.00           O  
ATOM   2109  OE2 GLU C1464      99.242  55.685 122.406  1.00  0.00           O  
ATOM   2110  N   GLY C1465      98.502  55.017 116.504  1.00  0.00           N  
ATOM   2111  CA  GLY C1465      98.001  54.155 115.458  1.00  0.00           C  
ATOM   2112  C   GLY C1465      96.687  54.556 114.831  1.00  0.00           C  
ATOM   2113  O   GLY C1465      95.837  53.699 114.581  1.00  0.00           O  
ATOM   2114  N   PHE C1467      96.510  55.847 114.569  1.00  0.00           N  
ATOM   2115  CA  PHE C1467      95.284  56.328 113.938  1.00  0.00           C  
ATOM   2116  C   PHE C1467      95.534  56.578 112.471  1.00  0.00           C  
ATOM   2117  O   PHE C1467      96.542  57.200 112.112  1.00  0.00           O  
ATOM   2118  CB  PHE C1467      94.825  57.634 114.563  1.00  0.00           C  
ATOM   2119  CG  PHE C1467      94.024  57.455 115.792  1.00  0.00           C  
ATOM   2120  CD1 PHE C1467      94.622  57.557 117.039  1.00  0.00           C  
ATOM   2121  CD2 PHE C1467      92.682  57.142 115.713  1.00  0.00           C  
ATOM   2122  CE1 PHE C1467      93.888  57.339 118.189  1.00  0.00           C  
ATOM   2123  CE2 PHE C1467      91.937  56.925 116.861  1.00  0.00           C  
ATOM   2124  CZ  PHE C1467      92.541  57.021 118.101  1.00  0.00           C  
ATOM   2125  N   LEU C1506      94.618  56.112 111.622  1.00  0.00           N  
ATOM   2126  CA  LEU C1506      94.763  56.299 110.177  1.00  0.00           C  
ATOM   2127  C   LEU C1506      94.439  57.725 109.807  1.00  0.00           C  
ATOM   2128  O   LEU C1506      93.396  58.240 110.184  1.00  0.00           O  
ATOM   2129  CB  LEU C1506      93.839  55.344 109.415  1.00  0.00           C  
ATOM   2130  CG  LEU C1506      94.106  53.916 109.881  1.00  0.00           C  
ATOM   2131  CD1 LEU C1506      93.214  52.910 109.189  1.00  0.00           C  
ATOM   2132  CD2 LEU C1506      95.560  53.626 109.617  1.00  0.00           C  
ATOM   2133  N   PRO C1507      95.351  58.405 109.106  1.00  0.00           N  
ATOM   2134  CA  PRO C1507      95.052  59.787 108.736  1.00  0.00           C  
ATOM   2135  C   PRO C1507      93.769  59.889 107.940  1.00  0.00           C  
ATOM   2136  O   PRO C1507      93.028  60.856 108.072  1.00  0.00           O  
ATOM   2137  CB  PRO C1507      96.275  60.241 107.932  1.00  0.00           C  
ATOM   2138  CG  PRO C1507      97.035  59.006 107.610  1.00  0.00           C  
ATOM   2139  CD  PRO C1507      96.699  57.998 108.676  1.00  0.00           C  
ATOM   2140  N   GLU C1508      93.496  58.885 107.124  1.00  0.00           N  
ATOM   2141  CA  GLU C1508      92.285  58.896 106.324  1.00  0.00           C  
ATOM   2142  C   GLU C1508      91.070  58.896 107.231  1.00  0.00           C  
ATOM   2143  O   GLU C1508      90.058  59.532 106.943  1.00  0.00           O  
ATOM   2144  CB  GLU C1508      92.238  57.673 105.411  1.00  0.00           C  
ATOM   2145  CG  GLU C1508      93.334  57.637 104.355  1.00  0.00           C  
ATOM   2146  CD  GLU C1508      94.631  57.053 104.884  1.00  0.00           C  
ATOM   2147  OE1 GLU C1508      94.665  56.667 106.071  1.00  0.00           O  
ATOM   2148  OE2 GLU C1508      95.619  56.977 104.125  1.00  0.00           O  
ATOM   2149  N   ALA C1509      91.180  58.174 108.338  1.00  0.00           N  
ATOM   2150  CA  ALA C1509      90.088  58.076 109.302  1.00  0.00           C  
ATOM   2151  C   ALA C1509      89.940  59.378 110.056  1.00  0.00           C  
ATOM   2152  O   ALA C1509      88.833  59.908 110.150  1.00  0.00           O  
ATOM   2153  CB  ALA C1509      90.344  56.931 110.270  1.00  0.00           C  
ATOM   2154  N   LEU C1510      91.053  59.880 110.594  1.00  0.00           N  
ATOM   2155  CA  LEU C1510      91.035  61.140 111.321  1.00  0.00           C  
ATOM   2156  C   LEU C1510      90.444  62.219 110.456  1.00  0.00           C  
ATOM   2157  O   LEU C1510      89.619  63.013 110.912  1.00  0.00           O  
ATOM   2158  CB  LEU C1510      92.445  61.589 111.729  1.00  0.00           C  
ATOM   2159  CG  LEU C1510      92.561  62.457 113.006  1.00  0.00           C  
ATOM   2160  CD1 LEU C1510      93.599  63.534 112.830  1.00  0.00           C  
ATOM   2161  CD2 LEU C1510      91.234  63.076 113.349  1.00  0.00           C  
ATOM   2162  N   ARG C1511      90.875  62.261 109.204  1.00  0.00           N  
ATOM   2163  CA  ARG C1511      90.374  63.277 108.290  1.00  0.00           C  
ATOM   2164  C   ARG C1511      88.895  63.101 108.078  1.00  0.00           C  
ATOM   2165  O   ARG C1511      88.141  64.065 108.082  1.00  0.00           O  
ATOM   2166  CB  ARG C1511      91.064  63.211 106.936  1.00  0.00           C  
ATOM   2167  CG  ARG C1511      90.331  64.047 105.889  1.00  0.00           C  
ATOM   2168  CD  ARG C1511      90.136  63.282 104.601  1.00  0.00           C  
ATOM   2169  NE  ARG C1511      88.861  62.572 104.561  1.00  0.00           N  
ATOM   2170  CZ  ARG C1511      88.731  61.285 104.274  1.00  0.00           C  
ATOM   2171  NH1 ARG C1511      89.799  60.543 103.998  1.00  0.00           N  
ATOM   2172  NH2 ARG C1511      87.528  60.749 104.255  1.00  0.00           N  
ATOM   2173  N   ASN C1516      88.481  61.858 107.865  1.00  0.00           N  
ATOM   2174  CA  ASN C1516      87.071  61.590 107.679  1.00  0.00           C  
ATOM   2175  C   ASN C1516      86.340  61.965 108.966  1.00  0.00           C  
ATOM   2176  O   ASN C1516      85.215  62.465 108.916  1.00  0.00           O  
ATOM   2177  CB  ASN C1516      86.827  60.106 107.341  1.00  0.00           C  
ATOM   2178  CG  ASN C1516      85.324  59.774 107.097  1.00  0.00           C  
ATOM   2179  OD1 ASN C1516      85.003  58.711 106.565  1.00  0.00           O  
ATOM   2180  ND2 ASN C1516      84.418  60.684 107.485  1.00  0.00           N  
ATOM   2181  N   TYR C1517      86.972  61.725 110.118  1.00  0.00           N  
ATOM   2182  CA  TYR C1517      86.321  62.059 111.371  1.00  0.00           C  
ATOM   2183  C   TYR C1517      86.156  63.565 111.448  1.00  0.00           C  
ATOM   2184  O   TYR C1517      85.060  64.077 111.698  1.00  0.00           O  
ATOM   2185  CB  TYR C1517      87.114  61.571 112.599  1.00  0.00           C  
ATOM   2186  CG  TYR C1517      86.324  61.827 113.864  1.00  0.00           C  
ATOM   2187  CD1 TYR C1517      85.030  61.309 114.006  1.00  0.00           C  
ATOM   2188  CD2 TYR C1517      86.780  62.728 114.838  1.00  0.00           C  
ATOM   2189  CE1 TYR C1517      84.204  61.691 115.070  1.00  0.00           C  
ATOM   2190  CE2 TYR C1517      85.952  63.120 115.915  1.00  0.00           C  
ATOM   2191  CZ  TYR C1517      84.663  62.601 116.015  1.00  0.00           C  
ATOM   2192  OH  TYR C1517      83.805  63.025 117.014  1.00  0.00           O  
ATOM   2193  N   LEU C1518      87.250  64.277 111.208  1.00  0.00           N  
ATOM   2194  CA  LEU C1518      87.209  65.725 111.236  1.00  0.00           C  
ATOM   2195  C   LEU C1518      86.125  66.279 110.328  1.00  0.00           C  
ATOM   2196  O   LEU C1518      85.536  67.298 110.645  1.00  0.00           O  
ATOM   2197  CB  LEU C1518      88.566  66.321 110.848  1.00  0.00           C  
ATOM   2198  CG  LEU C1518      89.366  67.016 111.968  1.00  0.00           C  
ATOM   2199  CD1 LEU C1518      88.651  66.944 113.315  1.00  0.00           C  
ATOM   2200  CD2 LEU C1518      90.712  66.346 112.081  1.00  0.00           C  
ATOM   2201  N   CYS C1527      85.857  65.609 109.210  1.00  0.00           N  
ATOM   2202  CA  CYS C1527      84.826  66.069 108.278  1.00  0.00           C  
ATOM   2203  C   CYS C1527      83.439  66.108 108.923  1.00  0.00           C  
ATOM   2204  O   CYS C1527      82.651  67.011 108.655  1.00  0.00           O  
ATOM   2205  CB  CYS C1527      84.764  65.158 107.049  1.00  0.00           C  
ATOM   2206  SG  CYS C1527      86.227  65.215 105.970  1.00  0.00           S  
ATOM   2207  N   LEU C1528      83.141  65.130 109.774  1.00  0.00           N  
ATOM   2208  CA  LEU C1528      81.837  65.084 110.402  1.00  0.00           C  
ATOM   2209  C   LEU C1528      81.704  66.159 111.473  1.00  0.00           C  
ATOM   2210  O   LEU C1528      80.606  66.398 112.007  1.00  0.00           O  
ATOM   2211  CB  LEU C1528      81.571  63.676 110.950  1.00  0.00           C  
ATOM   2212  CG  LEU C1528      80.884  62.699 109.959  1.00  0.00           C  
ATOM   2213  CD1 LEU C1528      79.895  63.431 109.057  1.00  0.00           C  
ATOM   2214  CD2 LEU C1528      81.923  62.016 109.100  1.00  0.00           C  
ATOM   2215  N   MET C1549      82.831  66.815 111.765  1.00  0.00           N  
ATOM   2216  CA  MET C1549      82.873  67.921 112.720  1.00  0.00           C  
ATOM   2217  C   MET C1549      82.234  69.135 112.063  1.00  0.00           C  
ATOM   2218  O   MET C1549      82.935  70.070 111.677  1.00  0.00           O  
ATOM   2219  CB  MET C1549      84.327  68.291 113.089  1.00  0.00           C  
ATOM   2220  CG  MET C1549      85.068  67.296 113.981  1.00  0.00           C  
ATOM   2221  SD  MET C1549      84.333  67.038 115.630  1.00  0.00           S  
ATOM   2222  CE  MET C1549      82.918  65.916 115.285  1.00  0.00           C  
ATOM   2223  N   GLY C1563      80.913  69.110 111.925  1.00  0.00           N  
ATOM   2224  CA  GLY C1563      80.210  70.215 111.311  1.00  0.00           C  
ATOM   2225  C   GLY C1563      79.496  69.809 110.038  1.00  0.00           C  
ATOM   2226  O   GLY C1563      78.300  70.040 109.894  1.00  0.00           O  
ATOM   2227  N   PHE C1569      80.215  69.180 109.116  1.00  0.00           N  
ATOM   2228  CA  PHE C1569      79.624  68.754 107.842  1.00  0.00           C  
ATOM   2229  C   PHE C1569      78.933  67.372 107.904  1.00  0.00           C  
ATOM   2230  O   PHE C1569      79.284  66.503 108.717  1.00  0.00           O  
ATOM   2231  CB  PHE C1569      80.691  68.734 106.742  1.00  0.00           C  
ATOM   2232  CG  PHE C1569      80.140  68.435 105.392  1.00  0.00           C  
ATOM   2233  CD1 PHE C1569      80.298  67.171 104.829  1.00  0.00           C  
ATOM   2234  CD2 PHE C1569      79.404  69.404 104.697  1.00  0.00           C  
ATOM   2235  CE1 PHE C1569      79.728  66.867 103.592  1.00  0.00           C  
ATOM   2236  CE2 PHE C1569      78.825  69.123 103.459  1.00  0.00           C  
ATOM   2237  CZ  PHE C1569      78.984  67.854 102.904  1.00  0.00           C  
ATOM   2238  N   SER C1570      77.965  67.175 107.009  1.00  0.00           N  
ATOM   2239  CA  SER C1570      77.205  65.935 106.946  1.00  0.00           C  
ATOM   2240  C   SER C1570      76.806  65.599 105.516  1.00  0.00           C  
ATOM   2241  O   SER C1570      76.411  66.485 104.765  1.00  0.00           O  
ATOM   2242  CB  SER C1570      75.938  66.085 107.782  1.00  0.00           C  
ATOM   2243  OG  SER C1570      75.758  67.436 108.183  1.00  0.00           O  
ATOM   2244  N   MET C1571      76.897  64.322 105.147  1.00  0.00           N  
ATOM   2245  CA  MET C1571      76.515  63.878 103.812  1.00  0.00           C  
ATOM   2246  C   MET C1571      75.004  63.868 103.714  1.00  0.00           C  
ATOM   2247  O   MET C1571      74.332  63.502 104.679  1.00  0.00           O  
ATOM   2248  CB  MET C1571      77.022  62.463 103.559  1.00  0.00           C  
ATOM   2249  CG  MET C1571      78.459  62.398 103.110  1.00  0.00           C  
ATOM   2250  SD  MET C1571      78.738  63.324 101.595  1.00  0.00           S  
ATOM   2251  CE  MET C1571      80.392  62.747 101.139  1.00  0.00           C  
ATOM   2252  N   PRO C1572      74.442  64.247 102.548  1.00  0.00           N  
ATOM   2253  CA  PRO C1572      72.981  64.253 102.410  1.00  0.00           C  
ATOM   2254  C   PRO C1572      72.368  62.907 102.782  1.00  0.00           C  
ATOM   2255  O   PRO C1572      71.375  62.851 103.513  1.00  0.00           O  
ATOM   2256  CB  PRO C1572      72.753  64.608 100.939  1.00  0.00           C  
ATOM   2257  CG  PRO C1572      74.056  64.324 100.271  1.00  0.00           C  
ATOM   2258  CD  PRO C1572      75.098  64.654 101.297  1.00  0.00           C  
ATOM   2259  N   ASP C1573      72.973  61.821 102.300  1.00  0.00           N  
ATOM   2260  CA  ASP C1573      72.458  60.479 102.575  1.00  0.00           C  
ATOM   2261  C   ASP C1573      72.865  59.933 103.940  1.00  0.00           C  
ATOM   2262  O   ASP C1573      72.684  58.751 104.225  1.00  0.00           O  
ATOM   2263  CB  ASP C1573      72.907  59.506 101.493  1.00  0.00           C  
ATOM   2264  CG  ASP C1573      74.323  59.042 101.691  1.00  0.00           C  
ATOM   2265  OD1 ASP C1573      74.663  57.946 101.187  1.00  0.00           O  
ATOM   2266  OD2 ASP C1573      75.087  59.780 102.351  1.00  0.00           O  
ATOM   2267  N   GLY C1574      73.429  60.784 104.781  1.00  0.00           N  
ATOM   2268  CA  GLY C1574      73.800  60.328 106.105  1.00  0.00           C  
ATOM   2269  C   GLY C1574      74.946  59.344 106.169  1.00  0.00           C  
ATOM   2270  O   GLY C1574      75.262  58.832 107.240  1.00  0.00           O  
ATOM   2271  N   ARG C1575      75.574  59.058 105.038  1.00  0.00           N  
ATOM   2272  CA  ARG C1575      76.703  58.137 105.056  1.00  0.00           C  
ATOM   2273  C   ARG C1575      77.856  58.798 105.810  1.00  0.00           C  
ATOM   2274  O   ARG C1575      78.236  59.937 105.509  1.00  0.00           O  
ATOM   2275  CB  ARG C1575      77.120  57.771 103.626  1.00  0.00           C  
ATOM   2276  CG  ARG C1575      78.415  58.398 103.165  1.00  0.00           C  
ATOM   2277  CD  ARG C1575      79.077  57.577 102.066  1.00  0.00           C  
ATOM   2278  NE  ARG C1575      78.408  57.783 100.791  1.00  0.00           N  
ATOM   2279  CZ  ARG C1575      78.294  58.964 100.192  1.00  0.00           C  
ATOM   2280  NH1 ARG C1575      78.812  60.054 100.753  1.00  0.00           N  
ATOM   2281  NH2 ARG C1575      77.643  59.059  99.038  1.00  0.00           N  
ATOM   2282  N   GLU C1576      78.398  58.085 106.796  1.00  0.00           N  
ATOM   2283  CA  GLU C1576      79.492  58.599 107.620  1.00  0.00           C  
ATOM   2284  C   GLU C1576      80.880  58.212 107.123  1.00  0.00           C  
ATOM   2285  O   GLU C1576      81.876  58.756 107.585  1.00  0.00           O  
ATOM   2286  CB  GLU C1576      79.329  58.125 109.055  1.00  0.00           C  
ATOM   2287  CG  GLU C1576      78.301  58.910 109.812  1.00  0.00           C  
ATOM   2288  CD  GLU C1576      77.882  58.245 111.091  1.00  0.00           C  
ATOM   2289  OE1 GLU C1576      78.269  57.083 111.339  1.00  0.00           O  
ATOM   2290  OE2 GLU C1576      77.151  58.893 111.859  1.00  0.00           O  
ATOM   2291  N   ILE C1577      80.961  57.261 106.205  1.00  0.00           N  
ATOM   2292  CA  ILE C1577      82.259  56.874 105.689  1.00  0.00           C  
ATOM   2293  C   ILE C1577      82.357  57.274 104.232  1.00  0.00           C  
ATOM   2294  O   ILE C1577      81.550  56.845 103.407  1.00  0.00           O  
ATOM   2295  CB  ILE C1577      82.493  55.351 105.826  1.00  0.00           C  
ATOM   2296  CG1 ILE C1577      82.266  54.913 107.276  1.00  0.00           C  
ATOM   2297  CG2 ILE C1577      83.932  54.984 105.429  1.00  0.00           C  
ATOM   2298  CD1 ILE C1577      83.300  55.448 108.261  1.00  0.00           C  
ATOM   2299  N   PHE C1578      83.318  58.145 103.934  1.00  0.00           N  
ATOM   2300  CA  PHE C1578      83.574  58.626 102.574  1.00  0.00           C  
ATOM   2301  C   PHE C1578      85.021  59.110 102.462  1.00  0.00           C  
ATOM   2302  O   PHE C1578      85.710  59.291 103.467  1.00  0.00           O  
ATOM   2303  CB  PHE C1578      82.607  59.750 102.168  1.00  0.00           C  
ATOM   2304  CG  PHE C1578      82.409  60.795 103.222  1.00  0.00           C  
ATOM   2305  CD1 PHE C1578      81.325  60.734 104.083  1.00  0.00           C  
ATOM   2306  CD2 PHE C1578      83.324  61.824 103.383  1.00  0.00           C  
ATOM   2307  CE1 PHE C1578      81.149  61.674 105.097  1.00  0.00           C  
ATOM   2308  CE2 PHE C1578      83.154  62.774 104.402  1.00  0.00           C  
ATOM   2309  CZ  PHE C1578      82.059  62.687 105.257  1.00  0.00           C  
ATOM   2310  N   THR C1579      85.476  59.290 101.230  1.00  0.00           N  
ATOM   2311  CA  THR C1579      86.836  59.711 100.957  1.00  0.00           C  
ATOM   2312  C   THR C1579      86.977  61.224 100.941  1.00  0.00           C  
ATOM   2313  O   THR C1579      85.994  61.957 100.922  1.00  0.00           O  
ATOM   2314  CB  THR C1579      87.277  59.175  99.598  1.00  0.00           C  
ATOM   2315  OG1 THR C1579      86.502  59.792  98.557  1.00  0.00           O  
ATOM   2316  CG2 THR C1579      87.068  57.669  99.550  1.00  0.00           C  
ATOM   2317  N   LEU C1580      88.211  61.694 100.946  1.00  0.00           N  
ATOM   2318  CA  LEU C1580      88.439  63.111 100.905  1.00  0.00           C  
ATOM   2319  C   LEU C1580      87.817  63.652  99.641  1.00  0.00           C  
ATOM   2320  O   LEU C1580      87.238  64.730  99.657  1.00  0.00           O  
ATOM   2321  CB  LEU C1580      89.935  63.402 100.912  1.00  0.00           C  
ATOM   2322  CG  LEU C1580      90.407  64.639 101.655  1.00  0.00           C  
ATOM   2323  CD1 LEU C1580      91.692  65.114 101.021  1.00  0.00           C  
ATOM   2324  CD2 LEU C1580      89.347  65.705 101.615  1.00  0.00           C  
ATOM   2325  N   GLU C1581      87.922  62.889  98.550  1.00  0.00           N  
ATOM   2326  CA  GLU C1581      87.370  63.309  97.261  1.00  0.00           C  
ATOM   2327  C   GLU C1581      85.862  63.481  97.342  1.00  0.00           C  
ATOM   2328  O   GLU C1581      85.309  64.472  96.857  1.00  0.00           O  
ATOM   2329  CB  GLU C1581      87.702  62.281  96.186  1.00  0.00           C  
ATOM   2330  CG  GLU C1581      88.857  62.650  95.299  1.00  0.00           C  
ATOM   2331  CD  GLU C1581      88.666  63.988  94.630  1.00  0.00           C  
ATOM   2332  OE1 GLU C1581      89.506  64.887  94.852  1.00  0.00           O  
ATOM   2333  OE2 GLU C1581      87.681  64.151  93.879  1.00  0.00           O  
ATOM   2334  N   GLU C1582      85.194  62.515  97.961  1.00  0.00           N  
ATOM   2335  CA  GLU C1582      83.738  62.570  98.102  1.00  0.00           C  
ATOM   2336  C   GLU C1582      83.307  63.792  98.924  1.00  0.00           C  
ATOM   2337  O   GLU C1582      82.213  64.346  98.747  1.00  0.00           O  
ATOM   2338  CB  GLU C1582      83.228  61.287  98.769  1.00  0.00           C  
ATOM   2339  CG  GLU C1582      83.676  60.007  98.095  1.00  0.00           C  
ATOM   2340  CD  GLU C1582      83.043  58.775  98.717  1.00  0.00           C  
ATOM   2341  OE1 GLU C1582      83.668  58.140  99.592  1.00  0.00           O  
ATOM   2342  OE2 GLU C1582      81.909  58.438  98.334  1.00  0.00           O  
ATOM   2343  N   PHE C1583      84.174  64.197  99.841  1.00  0.00           N  
ATOM   2344  CA  PHE C1583      83.912  65.337 100.685  1.00  0.00           C  
ATOM   2345  C   PHE C1583      84.014  66.628  99.857  1.00  0.00           C  
ATOM   2346  O   PHE C1583      83.070  67.407  99.798  1.00  0.00           O  
ATOM   2347  CB  PHE C1583      84.916  65.333 101.845  1.00  0.00           C  
ATOM   2348  CG  PHE C1583      84.893  66.582 102.683  1.00  0.00           C  
ATOM   2349  CD1 PHE C1583      83.715  67.009 103.291  1.00  0.00           C  
ATOM   2350  CD2 PHE C1583      86.053  67.340 102.859  1.00  0.00           C  
ATOM   2351  CE1 PHE C1583      83.692  68.173 104.062  1.00  0.00           C  
ATOM   2352  CE2 PHE C1583      86.037  68.509 103.629  1.00  0.00           C  
ATOM   2353  CZ  PHE C1583      84.856  68.923 104.229  1.00  0.00           C  
ATOM   2354  N   ILE C1584      85.152  66.834  99.194  1.00  0.00           N  
ATOM   2355  CA  ILE C1584      85.348  68.038  98.395  1.00  0.00           C  
ATOM   2356  C   ILE C1584      84.265  68.142  97.337  1.00  0.00           C  
ATOM   2357  O   ILE C1584      83.993  69.216  96.807  1.00  0.00           O  
ATOM   2358  CB  ILE C1584      86.732  68.062  97.678  1.00  0.00           C  
ATOM   2359  CG1 ILE C1584      86.641  67.320  96.356  1.00  0.00           C  
ATOM   2360  CG2 ILE C1584      87.795  67.445  98.530  1.00  0.00           C  
ATOM   2361  CD1 ILE C1584      86.559  68.250  95.161  1.00  0.00           C  
ATOM   2362  N   GLN C1585      83.644  67.012  97.039  1.00  0.00           N  
ATOM   2363  CA  GLN C1585      82.594  66.947  96.033  1.00  0.00           C  
ATOM   2364  C   GLN C1585      81.230  67.275  96.608  1.00  0.00           C  
ATOM   2365  O   GLN C1585      80.488  68.062  96.035  1.00  0.00           O  
ATOM   2366  CB  GLN C1585      82.546  65.544  95.419  1.00  0.00           C  
ATOM   2367  CG  GLN C1585      82.617  65.520  93.893  1.00  0.00           C  
ATOM   2368  CD  GLN C1585      83.720  64.613  93.367  1.00  0.00           C  
ATOM   2369  OE1 GLN C1585      84.639  65.066  92.688  1.00  0.00           O  
ATOM   2370  NE2 GLN C1585      83.629  63.325  93.681  1.00  0.00           N  
ATOM   2371  N   ALA C1586      80.897  66.665  97.737  1.00  0.00           N  
ATOM   2372  CA  ALA C1586      79.595  66.893  98.352  1.00  0.00           C  
ATOM   2373  C   ALA C1586      79.567  68.167  99.193  1.00  0.00           C  
ATOM   2374  O   ALA C1586      78.516  68.535  99.726  1.00  0.00           O  
ATOM   2375  CB  ALA C1586      79.188  65.680  99.215  1.00  0.00           C  
ATOM   2376  N   PHE C1587      80.701  68.852  99.289  1.00  0.00           N  
ATOM   2377  CA  PHE C1587      80.755  70.059 100.098  1.00  0.00           C  
ATOM   2378  C   PHE C1587      79.802  71.177  99.677  1.00  0.00           C  
ATOM   2379  O   PHE C1587      79.639  71.491  98.493  1.00  0.00           O  
ATOM   2380  CB  PHE C1587      82.158  70.638 100.171  1.00  0.00           C  
ATOM   2381  CG  PHE C1587      82.298  71.629 101.263  1.00  0.00           C  
ATOM   2382  CD1 PHE C1587      82.475  71.204 102.572  1.00  0.00           C  
ATOM   2383  CD2 PHE C1587      82.138  72.976 101.010  1.00  0.00           C  
ATOM   2384  CE1 PHE C1587      82.483  72.102 103.617  1.00  0.00           C  
ATOM   2385  CE2 PHE C1587      82.145  73.891 102.047  1.00  0.00           C  
ATOM   2386  CZ  PHE C1587      82.316  73.451 103.362  1.00  0.00           C  
ATOM   2387  N   THR C1588      79.194  71.780 100.691  1.00  0.00           N  
ATOM   2388  CA  THR C1588      78.257  72.861 100.540  1.00  0.00           C  
ATOM   2389  C   THR C1588      78.059  73.481 101.907  1.00  0.00           C  
ATOM   2390  O   THR C1588      77.914  72.768 102.901  1.00  0.00           O  
ATOM   2391  CB  THR C1588      76.913  72.353  99.999  1.00  0.00           C  
ATOM   2392  OG1 THR C1588      76.312  73.369  99.195  1.00  0.00           O  
ATOM   2393  CG2 THR C1588      75.964  72.023 101.128  1.00  0.00           C  
ATOM   2394  N   TRP C1589      78.071  74.808 101.970  1.00  0.00           N  
ATOM   2395  CA  TRP C1589      77.893  75.484 103.242  1.00  0.00           C  
ATOM   2396  C   TRP C1589      76.499  75.238 103.792  1.00  0.00           C  
ATOM   2397  O   TRP C1589      76.235  75.423 104.978  1.00  0.00           O  
ATOM   2398  CB  TRP C1589      78.165  76.975 103.072  1.00  0.00           C  
ATOM   2399  CG  TRP C1589      79.587  77.238 102.685  1.00  0.00           C  
ATOM   2400  CD1 TRP C1589      80.045  77.644 101.459  1.00  0.00           C  
ATOM   2401  CD2 TRP C1589      80.751  77.051 103.500  1.00  0.00           C  
ATOM   2402  NE1 TRP C1589      81.420  77.718 101.460  1.00  0.00           N  
ATOM   2403  CE2 TRP C1589      81.878  77.357 102.702  1.00  0.00           C  
ATOM   2404  CE3 TRP C1589      80.953  76.651 104.824  1.00  0.00           C  
ATOM   2405  CZ2 TRP C1589      83.186  77.276 103.191  1.00  0.00           C  
ATOM   2406  CZ3 TRP C1589      82.258  76.571 105.305  1.00  0.00           C  
ATOM   2407  CH2 TRP C1589      83.351  76.881 104.493  1.00  0.00           C  
ATOM   2408  N   GLU C1591      75.596  74.795 102.937  1.00  0.00           N  
ATOM   2409  CA  GLU C1591      74.260  74.540 103.414  1.00  0.00           C  
ATOM   2410  C   GLU C1591      74.228  73.300 104.247  1.00  0.00           C  
ATOM   2411  O   GLU C1591      73.199  72.991 104.836  1.00  0.00           O  
ATOM   2412  CB  GLU C1591      73.291  74.375 102.259  1.00  0.00           C  
ATOM   2413  CG  GLU C1591      73.315  75.535 101.311  1.00  0.00           C  
ATOM   2414  CD  GLU C1591      74.206  75.254 100.124  1.00  0.00           C  
ATOM   2415  OE1 GLU C1591      75.204  75.994  99.930  1.00  0.00           O  
ATOM   2416  OE2 GLU C1591      73.902  74.281  99.393  1.00  0.00           O  
ATOM   2417  N   ARG C1592      75.345  72.582 104.307  1.00  0.00           N  
ATOM   2418  CA  ARG C1592      75.382  71.341 105.079  1.00  0.00           C  
ATOM   2419  C   ARG C1592      76.320  71.398 106.279  1.00  0.00           C  
ATOM   2420  O   ARG C1592      76.586  70.379 106.913  1.00  0.00           O  
ATOM   2421  CB  ARG C1592      75.763  70.175 104.171  1.00  0.00           C  
ATOM   2422  CG  ARG C1592      74.597  69.636 103.356  1.00  0.00           C  
ATOM   2423  CD  ARG C1592      74.413  68.132 103.585  1.00  0.00           C  
ATOM   2424  NE  ARG C1592      73.025  67.769 103.869  1.00  0.00           N  
ATOM   2425  CZ  ARG C1592      72.653  66.857 104.763  1.00  0.00           C  
ATOM   2426  NH1 ARG C1592      73.563  66.201 105.476  1.00  0.00           N  
ATOM   2427  NH2 ARG C1592      71.364  66.594 104.941  1.00  0.00           N  
ATOM   2428  N   VAL C1593      76.819  72.588 106.594  1.00  0.00           N  
ATOM   2429  CA  VAL C1593      77.706  72.765 107.744  1.00  0.00           C  
ATOM   2430  C   VAL C1593      76.900  73.267 108.924  1.00  0.00           C  
ATOM   2431  O   VAL C1593      76.191  74.253 108.803  1.00  0.00           O  
ATOM   2432  CB  VAL C1593      78.844  73.779 107.437  1.00  0.00           C  
ATOM   2433  CG1 VAL C1593      79.576  74.169 108.713  1.00  0.00           C  
ATOM   2434  CG2 VAL C1593      79.815  73.169 106.445  1.00  0.00           C  
ATOM   2435  N   SER C1594      76.991  72.565 110.050  1.00  0.00           N  
ATOM   2436  CA  SER C1594      76.265  72.923 111.273  1.00  0.00           C  
ATOM   2437  C   SER C1594      77.089  73.903 112.102  1.00  0.00           C  
ATOM   2438  O   SER C1594      78.313  73.865 112.058  1.00  0.00           O  
ATOM   2439  CB  SER C1594      75.952  71.672 112.091  1.00  0.00           C  
ATOM   2440  OG  SER C1594      77.110  70.883 112.288  1.00  0.00           O  
ATOM   2441  N   LEU C1596      76.422  74.748 112.892  1.00  0.00           N  
ATOM   2442  CA  LEU C1596      77.141  75.768 113.636  1.00  0.00           C  
ATOM   2443  C   LEU C1596      77.443  75.530 115.095  1.00  0.00           C  
ATOM   2444  O   LEU C1596      78.172  76.330 115.694  1.00  0.00           O  
ATOM   2445  CB  LEU C1596      76.432  77.099 113.480  1.00  0.00           C  
ATOM   2446  CG  LEU C1596      76.579  77.632 112.049  1.00  0.00           C  
ATOM   2447  CD1 LEU C1596      75.881  78.972 111.929  1.00  0.00           C  
ATOM   2448  CD2 LEU C1596      78.057  77.762 111.678  1.00  0.00           C  
ATOM   2449  N   GLY C1601      76.905  74.465 115.681  1.00  0.00           N  
ATOM   2450  CA  GLY C1601      77.194  74.189 117.086  1.00  0.00           C  
ATOM   2451  C   GLY C1601      78.649  73.784 117.287  1.00  0.00           C  
ATOM   2452  O   GLY C1601      79.308  73.345 116.343  1.00  0.00           O  
ATOM   2453  N   GLY C1602      79.166  73.946 118.502  1.00  0.00           N  
ATOM   2454  CA  GLY C1602      80.553  73.569 118.788  1.00  0.00           C  
ATOM   2455  C   GLY C1602      80.664  72.053 118.931  1.00  0.00           C  
ATOM   2456  O   GLY C1602      80.066  71.457 119.824  1.00  0.00           O  
ATOM   2457  N   PRO C1603      81.448  71.395 118.084  1.00  0.00           N  
ATOM   2458  CA  PRO C1603      81.538  69.940 118.211  1.00  0.00           C  
ATOM   2459  C   PRO C1603      82.517  69.385 119.230  1.00  0.00           C  
ATOM   2460  O   PRO C1603      83.683  69.773 119.270  1.00  0.00           O  
ATOM   2461  CB  PRO C1603      81.881  69.488 116.797  1.00  0.00           C  
ATOM   2462  CG  PRO C1603      82.558  70.691 116.150  1.00  0.00           C  
ATOM   2463  CD  PRO C1603      82.291  71.916 116.996  1.00  0.00           C  
ATOM   2464  N   VAL C1604      82.041  68.465 120.057  1.00  0.00           N  
ATOM   2465  CA  VAL C1604      82.911  67.829 121.039  1.00  0.00           C  
ATOM   2466  C   VAL C1604      83.641  66.657 120.360  1.00  0.00           C  
ATOM   2467  O   VAL C1604      83.008  65.732 119.849  1.00  0.00           O  
ATOM   2468  CB  VAL C1604      82.091  67.294 122.268  1.00  0.00           C  
ATOM   2469  CG1 VAL C1604      82.977  67.175 123.510  1.00  0.00           C  
ATOM   2470  CG2 VAL C1604      80.950  68.225 122.570  1.00  0.00           C  
ATOM   2471  N   PHE C1613      84.969  66.717 120.330  1.00  0.00           N  
ATOM   2472  CA  PHE C1613      85.779  65.661 119.713  1.00  0.00           C  
ATOM   2473  C   PHE C1613      85.627  64.404 120.528  1.00  0.00           C  
ATOM   2474  O   PHE C1613      85.946  64.394 121.716  1.00  0.00           O  
ATOM   2475  CB  PHE C1613      87.270  66.051 119.669  1.00  0.00           C  
ATOM   2476  CG  PHE C1613      88.103  65.234 118.692  1.00  0.00           C  
ATOM   2477  CD1 PHE C1613      88.755  64.067 119.108  1.00  0.00           C  
ATOM   2478  CD2 PHE C1613      88.254  65.644 117.365  1.00  0.00           C  
ATOM   2479  CE1 PHE C1613      89.543  63.327 118.218  1.00  0.00           C  
ATOM   2480  CE2 PHE C1613      89.037  64.911 116.471  1.00  0.00           C  
ATOM   2481  CZ  PHE C1613      89.682  63.751 116.899  1.00  0.00           C  
ATOM   2482  N   ASP C1614      85.143  63.351 119.875  1.00  0.00           N  
ATOM   2483  CA  ASP C1614      84.898  62.057 120.499  1.00  0.00           C  
ATOM   2484  C   ASP C1614      85.977  61.054 120.149  1.00  0.00           C  
ATOM   2485  O   ASP C1614      85.942  60.436 119.082  1.00  0.00           O  
ATOM   2486  CB  ASP C1614      83.541  61.522 120.036  1.00  0.00           C  
ATOM   2487  CG  ASP C1614      83.018  60.440 120.922  1.00  0.00           C  
ATOM   2488  OD1 ASP C1614      81.944  59.873 120.612  1.00  0.00           O  
ATOM   2489  OD2 ASP C1614      83.682  60.159 121.937  1.00  0.00           O  
ATOM   2490  N   LEU C1615      86.943  60.889 121.042  1.00  0.00           N  
ATOM   2491  CA  LEU C1615      88.002  59.930 120.798  1.00  0.00           C  
ATOM   2492  C   LEU C1615      87.361  58.594 120.511  1.00  0.00           C  
ATOM   2493  O   LEU C1615      87.840  57.824 119.683  1.00  0.00           O  
ATOM   2494  CB  LEU C1615      88.901  59.821 122.019  1.00  0.00           C  
ATOM   2495  CG  LEU C1615      90.384  59.494 121.844  1.00  0.00           C  
ATOM   2496  CD1 LEU C1615      90.732  59.288 120.393  1.00  0.00           C  
ATOM   2497  CD2 LEU C1615      91.214  60.628 122.436  1.00  0.00           C  
ATOM   2498  N   GLU C1616      86.231  58.348 121.169  1.00  0.00           N  
ATOM   2499  CA  GLU C1616      85.527  57.089 120.977  1.00  0.00           C  
ATOM   2500  C   GLU C1616      84.997  56.943 119.564  1.00  0.00           C  
ATOM   2501  O   GLU C1616      85.305  55.957 118.907  1.00  0.00           O  
ATOM   2502  CB  GLU C1616      84.402  56.908 121.998  1.00  0.00           C  
ATOM   2503  CG  GLU C1616      84.603  55.706 122.956  1.00  0.00           C  
ATOM   2504  CD  GLU C1616      86.073  55.295 123.144  1.00  0.00           C  
ATOM   2505  OE1 GLU C1616      86.870  56.127 123.634  1.00  0.00           O  
ATOM   2506  OE2 GLU C1616      86.438  54.137 122.809  1.00  0.00           O  
ATOM   2507  N   LYS C1617      84.218  57.898 119.069  1.00  0.00           N  
ATOM   2508  CA  LYS C1617      83.757  57.712 117.696  1.00  0.00           C  
ATOM   2509  C   LYS C1617      84.942  57.687 116.741  1.00  0.00           C  
ATOM   2510  O   LYS C1617      84.927  56.945 115.755  1.00  0.00           O  
ATOM   2511  CB  LYS C1617      82.766  58.781 117.258  1.00  0.00           C  
ATOM   2512  CG  LYS C1617      81.605  58.185 116.458  1.00  0.00           C  
ATOM   2513  CD  LYS C1617      81.348  58.930 115.150  1.00  0.00           C  
ATOM   2514  CE  LYS C1617      80.175  58.329 114.365  1.00  0.00           C  
ATOM   2515  NZ  LYS C1617      78.898  59.112 114.479  1.00  0.00           N  
ATOM   2516  N   LEU C1619      85.970  58.489 117.032  1.00  0.00           N  
ATOM   2517  CA  LEU C1619      87.171  58.486 116.190  1.00  0.00           C  
ATOM   2518  C   LEU C1619      87.691  57.059 116.130  1.00  0.00           C  
ATOM   2519  O   LEU C1619      87.884  56.500 115.058  1.00  0.00           O  
ATOM   2520  CB  LEU C1619      88.272  59.371 116.780  1.00  0.00           C  
ATOM   2521  CG  LEU C1619      89.261  60.039 115.806  1.00  0.00           C  
ATOM   2522  CD1 LEU C1619      90.659  60.065 116.401  1.00  0.00           C  
ATOM   2523  CD2 LEU C1619      89.257  59.324 114.470  1.00  0.00           C  
ATOM   2524  N   ARG C1620      87.910  56.484 117.308  1.00  0.00           N  
ATOM   2525  CA  ARG C1620      88.379  55.116 117.428  1.00  0.00           C  
ATOM   2526  C   ARG C1620      87.522  54.198 116.570  1.00  0.00           C  
ATOM   2527  O   ARG C1620      88.049  53.437 115.756  1.00  0.00           O  
ATOM   2528  CB  ARG C1620      88.279  54.643 118.874  1.00  0.00           C  
ATOM   2529  CG  ARG C1620      89.060  55.453 119.870  1.00  0.00           C  
ATOM   2530  CD  ARG C1620      89.197  54.688 121.177  1.00  0.00           C  
ATOM   2531  NE  ARG C1620      90.542  54.144 121.303  1.00  0.00           N  
ATOM   2532  CZ  ARG C1620      90.855  52.873 121.085  1.00  0.00           C  
ATOM   2533  NH1 ARG C1620      89.913  52.000 120.730  1.00  0.00           N  
ATOM   2534  NH2 ARG C1620      92.120  52.488 121.195  1.00  0.00           N  
ATOM   2535  N   TRP C1621      86.203  54.268 116.767  1.00  0.00           N  
ATOM   2536  CA  TRP C1621      85.264  53.450 116.003  1.00  0.00           C  
ATOM   2537  C   TRP C1621      85.509  53.641 114.525  1.00  0.00           C  
ATOM   2538  O   TRP C1621      85.499  52.692 113.746  1.00  0.00           O  
ATOM   2539  CB  TRP C1621      83.825  53.838 116.303  1.00  0.00           C  
ATOM   2540  CG  TRP C1621      82.873  53.267 115.316  1.00  0.00           C  
ATOM   2541  CD1 TRP C1621      82.382  51.987 115.292  1.00  0.00           C  
ATOM   2542  CD2 TRP C1621      82.325  53.925 114.167  1.00  0.00           C  
ATOM   2543  NE1 TRP C1621      81.564  51.808 114.198  1.00  0.00           N  
ATOM   2544  CE2 TRP C1621      81.512  52.982 113.490  1.00  0.00           C  
ATOM   2545  CE3 TRP C1621      82.440  55.218 113.640  1.00  0.00           C  
ATOM   2546  CZ2 TRP C1621      80.819  53.296 112.314  1.00  0.00           C  
ATOM   2547  CZ3 TRP C1621      81.747  55.527 112.467  1.00  0.00           C  
ATOM   2548  CH2 TRP C1621      80.949  54.570 111.823  1.00  0.00           C  
ATOM   2549  N   MET C1622      85.715  54.887 114.135  1.00  0.00           N  
ATOM   2550  CA  MET C1622      85.987  55.194 112.742  1.00  0.00           C  
ATOM   2551  C   MET C1622      87.259  54.474 112.277  1.00  0.00           C  
ATOM   2552  O   MET C1622      87.256  53.761 111.282  1.00  0.00           O  
ATOM   2553  CB  MET C1622      86.140  56.717 112.593  1.00  0.00           C  
ATOM   2554  CG  MET C1622      86.594  57.184 111.213  1.00  0.00           C  
ATOM   2555  SD  MET C1622      85.440  58.297 110.368  1.00  0.00           S  
ATOM   2556  CE  MET C1622      83.855  57.514 110.734  1.00  0.00           C  
ATOM   2557  N   ASN C1632      88.346  54.668 113.018  1.00  0.00           N  
ATOM   2558  CA  ASN C1632      89.622  54.059 112.680  1.00  0.00           C  
ATOM   2559  C   ASN C1632      89.460  52.557 112.478  1.00  0.00           C  
ATOM   2560  O   ASN C1632      90.011  51.994 111.545  1.00  0.00           O  
ATOM   2561  CB  ASN C1632      90.629  54.347 113.786  1.00  0.00           C  
ATOM   2562  CG  ASN C1632      92.010  54.626 113.256  1.00  0.00           C  
ATOM   2563  OD1 ASN C1632      92.983  54.046 113.726  1.00  0.00           O  
ATOM   2564  ND2 ASN C1632      92.111  55.525 112.277  1.00  0.00           N  
ATOM   2565  N   GLY C1635      88.685  51.922 113.350  1.00  0.00           N  
ATOM   2566  CA  GLY C1635      88.446  50.495 113.245  1.00  0.00           C  
ATOM   2567  C   GLY C1635      87.730  50.134 111.956  1.00  0.00           C  
ATOM   2568  O   GLY C1635      88.153  49.239 111.221  1.00  0.00           O  
ATOM   2569  N   LYS C1636      86.639  50.827 111.670  1.00  0.00           N  
ATOM   2570  CA  LYS C1636      85.879  50.575 110.448  1.00  0.00           C  
ATOM   2571  C   LYS C1636      86.761  50.728 109.205  1.00  0.00           C  
ATOM   2572  O   LYS C1636      86.662  49.940 108.263  1.00  0.00           O  
ATOM   2573  CB  LYS C1636      84.691  51.534 110.365  1.00  0.00           C  
ATOM   2574  CG  LYS C1636      83.347  50.846 110.347  1.00  0.00           C  
ATOM   2575  CD  LYS C1636      82.426  51.534 109.370  1.00  0.00           C  
ATOM   2576  CE  LYS C1636      81.514  50.536 108.699  1.00  0.00           C  
ATOM   2577  NZ  LYS C1636      80.750  49.758 109.719  1.00  0.00           N  
ATOM   2578  N   TYR C1637      87.622  51.745 109.211  1.00  0.00           N  
ATOM   2579  CA  TYR C1637      88.536  51.997 108.095  1.00  0.00           C  
ATOM   2580  C   TYR C1637      89.489  50.817 107.937  1.00  0.00           C  
ATOM   2581  O   TYR C1637      89.747  50.329 106.833  1.00  0.00           O  
ATOM   2582  CB  TYR C1637      89.335  53.289 108.352  1.00  0.00           C  
ATOM   2583  CG  TYR C1637      88.847  54.460 107.533  1.00  0.00           C  
ATOM   2584  CD1 TYR C1637      89.494  54.827 106.370  1.00  0.00           C  
ATOM   2585  CD2 TYR C1637      87.676  55.128 107.869  1.00  0.00           C  
ATOM   2586  CE1 TYR C1637      88.983  55.822 105.548  1.00  0.00           C  
ATOM   2587  CE2 TYR C1637      87.157  56.128 107.052  1.00  0.00           C  
ATOM   2588  CZ  TYR C1637      87.815  56.467 105.884  1.00  0.00           C  
ATOM   2589  OH  TYR C1637      87.287  57.418 105.028  1.00  0.00           O  
ATOM   2590  N   ILE C1638      89.997  50.363 109.072  1.00  0.00           N  
ATOM   2591  CA  ILE C1638      90.917  49.255 109.141  1.00  0.00           C  
ATOM   2592  C   ILE C1638      90.297  47.993 108.607  1.00  0.00           C  
ATOM   2593  O   ILE C1638      90.995  47.130 108.065  1.00  0.00           O  
ATOM   2594  CB  ILE C1638      91.356  48.984 110.607  1.00  0.00           C  
ATOM   2595  CG1 ILE C1638      92.342  50.084 111.046  1.00  0.00           C  
ATOM   2596  CG2 ILE C1638      91.974  47.577 110.725  1.00  0.00           C  
ATOM   2597  CD1 ILE C1638      93.186  49.813 112.308  1.00  0.00           C  
ATOM   2598  N   ARG C1639      88.987  47.877 108.719  1.00  0.00           N  
ATOM   2599  CA  ARG C1639      88.388  46.633 108.299  1.00  0.00           C  
ATOM   2600  C   ARG C1639      87.541  46.708 107.052  1.00  0.00           C  
ATOM   2601  O   ARG C1639      87.194  45.668 106.481  1.00  0.00           O  
ATOM   2602  CB  ARG C1639      87.580  46.058 109.461  1.00  0.00           C  
ATOM   2603  CG  ARG C1639      86.143  46.510 109.507  1.00  0.00           C  
ATOM   2604  CD  ARG C1639      85.419  45.790 110.603  1.00  0.00           C  
ATOM   2605  NE  ARG C1639      85.926  46.222 111.889  1.00  0.00           N  
ATOM   2606  CZ  ARG C1639      85.457  47.280 112.537  1.00  0.00           C  
ATOM   2607  NH1 ARG C1639      85.966  47.628 113.717  1.00  0.00           N  
ATOM   2608  NH2 ARG C1639      84.469  47.983 111.999  1.00  0.00           N  
ATOM   2609  N   GLU C1640      87.205  47.916 106.607  1.00  0.00           N  
ATOM   2610  CA  GLU C1640      86.361  47.996 105.426  1.00  0.00           C  
ATOM   2611  C   GLU C1640      86.895  48.874 104.317  1.00  0.00           C  
ATOM   2612  O   GLU C1640      86.595  48.616 103.155  1.00  0.00           O  
ATOM   2613  CB  GLU C1640      84.960  48.467 105.793  1.00  0.00           C  
ATOM   2614  CG  GLU C1640      84.410  47.872 107.043  1.00  0.00           C  
ATOM   2615  CD  GLU C1640      82.920  48.153 107.206  1.00  0.00           C  
ATOM   2616  OE1 GLU C1640      82.361  47.796 108.272  1.00  0.00           O  
ATOM   2617  OE2 GLU C1640      82.310  48.731 106.273  1.00  0.00           O  
ATOM   2618  N   VAL C1641      87.661  49.914 104.654  1.00  0.00           N  
ATOM   2619  CA  VAL C1641      88.177  50.817 103.608  1.00  0.00           C  
ATOM   2620  C   VAL C1641      89.526  50.371 103.075  1.00  0.00           C  
ATOM   2621  O   VAL C1641      89.705  50.253 101.864  1.00  0.00           O  
ATOM   2622  CB  VAL C1641      88.303  52.318 104.082  1.00  0.00           C  
ATOM   2623  CG1 VAL C1641      88.620  53.214 102.893  1.00  0.00           C  
ATOM   2624  CG2 VAL C1641      87.017  52.795 104.688  1.00  0.00           C  
ATOM   2625  N   LEU C1642      90.475  50.133 103.974  1.00  0.00           N  
ATOM   2626  CA  LEU C1642      91.803  49.710 103.557  1.00  0.00           C  
ATOM   2627  C   LEU C1642      91.795  48.231 103.166  1.00  0.00           C  
ATOM   2628  O   LEU C1642      90.896  47.467 103.552  1.00  0.00           O  
ATOM   2629  CB  LEU C1642      92.816  49.921 104.693  1.00  0.00           C  
ATOM   2630  CG  LEU C1642      93.052  51.285 105.346  1.00  0.00           C  
ATOM   2631  CD1 LEU C1642      94.448  51.308 105.917  1.00  0.00           C  
ATOM   2632  CD2 LEU C1642      92.863  52.403 104.337  1.00  0.00           C  
ATOM   2633  N   SER C1662      92.800  47.835 102.391  1.00  0.00           N  
ATOM   2634  CA  SER C1662      92.933  46.457 101.973  1.00  0.00           C  
ATOM   2635  C   SER C1662      93.811  45.730 102.984  1.00  0.00           C  
ATOM   2636  O   SER C1662      94.622  46.352 103.694  1.00  0.00           O  
ATOM   2637  CB  SER C1662      93.552  46.388 100.584  1.00  0.00           C  
ATOM   2638  OG  SER C1662      94.842  46.956 100.577  1.00  0.00           O  
ATOM   2639  N   LEU C1663      93.631  44.417 103.072  1.00  0.00           N  
ATOM   2640  CA  LEU C1663      94.395  43.614 104.010  1.00  0.00           C  
ATOM   2641  C   LEU C1663      95.867  43.914 103.838  1.00  0.00           C  
ATOM   2642  O   LEU C1663      96.590  44.038 104.809  1.00  0.00           O  
ATOM   2643  CB  LEU C1663      94.122  42.127 103.769  1.00  0.00           C  
ATOM   2644  CG  LEU C1663      94.521  41.113 104.845  1.00  0.00           C  
ATOM   2645  CD1 LEU C1663      93.949  39.752 104.495  1.00  0.00           C  
ATOM   2646  CD2 LEU C1663      96.025  41.035 104.944  1.00  0.00           C  
ATOM   2647  N   GLU C1664      96.297  44.036 102.589  1.00  0.00           N  
ATOM   2648  CA  GLU C1664      97.686  44.328 102.282  1.00  0.00           C  
ATOM   2649  C   GLU C1664      98.071  45.677 102.833  1.00  0.00           C  
ATOM   2650  O   GLU C1664      99.166  45.860 103.371  1.00  0.00           O  
ATOM   2651  CB  GLU C1664      97.898  44.316 100.775  1.00  0.00           C  
ATOM   2652  CG  GLU C1664      97.989  42.919 100.199  1.00  0.00           C  
ATOM   2653  CD  GLU C1664      96.632  42.293  99.921  1.00  0.00           C  
ATOM   2654  OE1 GLU C1664      96.631  41.105  99.571  1.00  0.00           O  
ATOM   2655  OE2 GLU C1664      95.578  42.964 100.041  1.00  0.00           O  
ATOM   2656  N   GLU C1665      97.143  46.612 102.697  1.00  0.00           N  
ATOM   2657  CA  GLU C1665      97.318  47.973 103.153  1.00  0.00           C  
ATOM   2658  C   GLU C1665      97.456  48.017 104.666  1.00  0.00           C  
ATOM   2659  O   GLU C1665      98.309  48.728 105.216  1.00  0.00           O  
ATOM   2660  CB  GLU C1665      96.126  48.812 102.692  1.00  0.00           C  
ATOM   2661  CG  GLU C1665      96.546  50.125 102.095  1.00  0.00           C  
ATOM   2662  CD  GLU C1665      97.736  50.721 102.838  1.00  0.00           C  
ATOM   2663  OE1 GLU C1665      97.504  51.490 103.798  1.00  0.00           O  
ATOM   2664  OE2 GLU C1665      98.899  50.415 102.472  1.00  0.00           O  
ATOM   2665  N   VAL C1666      96.620  47.252 105.351  1.00  0.00           N  
ATOM   2666  CA  VAL C1666      96.720  47.243 106.789  1.00  0.00           C  
ATOM   2667  C   VAL C1666      98.028  46.582 107.197  1.00  0.00           C  
ATOM   2668  O   VAL C1666      98.818  47.151 107.946  1.00  0.00           O  
ATOM   2669  CB  VAL C1666      95.536  46.527 107.410  1.00  0.00           C  
ATOM   2670  CG1 VAL C1666      95.469  46.837 108.891  1.00  0.00           C  
ATOM   2671  CG2 VAL C1666      94.251  46.983 106.722  1.00  0.00           C  
ATOM   2672  N   ALA C1667      98.274  45.390 106.672  1.00  0.00           N  
ATOM   2673  CA  ALA C1667      99.496  44.662 106.971  1.00  0.00           C  
ATOM   2674  C   ALA C1667     100.732  45.550 106.809  1.00  0.00           C  
ATOM   2675  O   ALA C1667     101.767  45.299 107.417  1.00  0.00           O  
ATOM   2676  CB  ALA C1667      99.601  43.442 106.057  1.00  0.00           C  
ATOM   2677  N   GLU C1668     100.636  46.585 105.986  1.00  0.00           N  
ATOM   2678  CA  GLU C1668     101.780  47.478 105.781  1.00  0.00           C  
ATOM   2679  C   GLU C1668     101.887  48.499 106.891  1.00  0.00           C  
ATOM   2680  O   GLU C1668     102.944  48.691 107.492  1.00  0.00           O  
ATOM   2681  CB  GLU C1668     101.657  48.221 104.463  1.00  0.00           C  
ATOM   2682  CG  GLU C1668     102.373  47.547 103.299  1.00  0.00           C  
ATOM   2683  CD  GLU C1668     103.723  46.930 103.674  1.00  0.00           C  
ATOM   2684  OE1 GLU C1668     104.597  47.647 104.208  1.00  0.00           O  
ATOM   2685  OE2 GLU C1668     103.910  45.719 103.422  1.00  0.00           O  
ATOM   2686  N   ARG C1669     100.774  49.154 107.162  1.00  0.00           N  
ATOM   2687  CA  ARG C1669     100.699  50.185 108.190  1.00  0.00           C  
ATOM   2688  C   ARG C1669     101.025  49.645 109.579  1.00  0.00           C  
ATOM   2689  O   ARG C1669     101.573  50.348 110.438  1.00  0.00           O  
ATOM   2690  CB  ARG C1669      99.292  50.774 108.192  1.00  0.00           C  
ATOM   2691  CG  ARG C1669      98.780  51.156 106.818  1.00  0.00           C  
ATOM   2692  CD  ARG C1669      97.925  52.417 106.909  1.00  0.00           C  
ATOM   2693  NE  ARG C1669      97.538  52.948 105.606  1.00  0.00           N  
ATOM   2694  CZ  ARG C1669      96.593  53.867 105.430  1.00  0.00           C  
ATOM   2695  NH1 ARG C1669      95.930  54.370 106.473  1.00  0.00           N  
ATOM   2696  NH2 ARG C1669      96.290  54.265 104.207  1.00  0.00           N  
ATOM   2697  N   VAL C1670     100.684  48.385 109.784  1.00  0.00           N  
ATOM   2698  CA  VAL C1670     100.894  47.717 111.048  1.00  0.00           C  
ATOM   2699  C   VAL C1670     102.363  47.556 111.415  1.00  0.00           C  
ATOM   2700  O   VAL C1670     102.730  47.652 112.579  1.00  0.00           O  
ATOM   2701  CB  VAL C1670     100.226  46.337 110.999  1.00  0.00           C  
ATOM   2702  CG1 VAL C1670     101.263  45.241 110.809  1.00  0.00           C  
ATOM   2703  CG2 VAL C1670      99.424  46.132 112.243  1.00  0.00           C  
ATOM   2704  N   LYS C1671     103.202  47.300 110.421  1.00  0.00           N  
ATOM   2705  CA  LYS C1671     104.627  47.073 110.652  1.00  0.00           C  
ATOM   2706  C   LYS C1671     105.249  48.031 111.668  1.00  0.00           C  
ATOM   2707  O   LYS C1671     105.705  47.606 112.728  1.00  0.00           O  
ATOM   2708  CB  LYS C1671     105.391  47.157 109.334  1.00  0.00           C  
ATOM   2709  CG  LYS C1671     105.272  45.908 108.503  1.00  0.00           C  
ATOM   2710  CD  LYS C1671     105.934  46.071 107.146  1.00  0.00           C  
ATOM   2711  CE  LYS C1671     105.261  45.190 106.129  1.00  0.00           C  
ATOM   2712  NZ  LYS C1671     106.255  44.736 105.170  1.00  0.00           N  
ATOM   2713  N   PRO C1672     105.277  49.337 111.357  1.00  0.00           N  
ATOM   2714  CA  PRO C1672     105.867  50.294 112.295  1.00  0.00           C  
ATOM   2715  C   PRO C1672     105.565  49.981 113.754  1.00  0.00           C  
ATOM   2716  O   PRO C1672     106.451  50.022 114.607  1.00  0.00           O  
ATOM   2717  CB  PRO C1672     105.268  51.638 111.881  1.00  0.00           C  
ATOM   2718  CG  PRO C1672     104.564  51.410 110.563  1.00  0.00           C  
ATOM   2719  CD  PRO C1672     104.779  49.997 110.136  1.00  0.00           C  
ATOM   2720  N   PHE C1673     104.309  49.663 114.036  1.00  0.00           N  
ATOM   2721  CA  PHE C1673     103.899  49.375 115.396  1.00  0.00           C  
ATOM   2722  C   PHE C1673     104.488  48.072 115.882  1.00  0.00           C  
ATOM   2723  O   PHE C1673     104.803  47.935 117.065  1.00  0.00           O  
ATOM   2724  CB  PHE C1673     102.365  49.369 115.487  1.00  0.00           C  
ATOM   2725  CG  PHE C1673     101.754  50.690 115.121  1.00  0.00           C  
ATOM   2726  CD1 PHE C1673     101.355  51.582 116.106  1.00  0.00           C  
ATOM   2727  CD2 PHE C1673     101.712  51.099 113.796  1.00  0.00           C  
ATOM   2728  CE1 PHE C1673     100.935  52.890 115.771  1.00  0.00           C  
ATOM   2729  CE2 PHE C1673     101.298  52.394 113.452  1.00  0.00           C  
ATOM   2730  CZ  PHE C1673     100.915  53.290 114.442  1.00  0.00           C  
ATOM   2731  N   LEU C1684     104.644  47.104 114.985  1.00  0.00           N  
ATOM   2732  CA  LEU C1684     105.230  45.857 115.424  1.00  0.00           C  
ATOM   2733  C   LEU C1684     106.654  46.138 115.812  1.00  0.00           C  
ATOM   2734  O   LEU C1684     107.064  45.832 116.923  1.00  0.00           O  
ATOM   2735  CB  LEU C1684     105.197  44.804 114.326  1.00  0.00           C  
ATOM   2736  CG  LEU C1684     103.858  44.085 114.212  1.00  0.00           C  
ATOM   2737  CD1 LEU C1684     103.778  43.378 112.865  1.00  0.00           C  
ATOM   2738  CD2 LEU C1684     103.688  43.097 115.361  1.00  0.00           C  
ATOM   2739  N   ARG C1685     107.404  46.751 114.900  1.00  0.00           N  
ATOM   2740  CA  ARG C1685     108.803  47.066 115.166  1.00  0.00           C  
ATOM   2741  C   ARG C1685     108.966  47.877 116.440  1.00  0.00           C  
ATOM   2742  O   ARG C1685     109.862  47.614 117.246  1.00  0.00           O  
ATOM   2743  CB  ARG C1685     109.413  47.788 113.979  1.00  0.00           C  
ATOM   2744  CG  ARG C1685     109.609  46.843 112.812  1.00  0.00           C  
ATOM   2745  CD  ARG C1685     110.876  47.138 112.022  1.00  0.00           C  
ATOM   2746  NE  ARG C1685     110.695  46.881 110.592  1.00  0.00           N  
ATOM   2747  CZ  ARG C1685     109.818  47.520 109.818  1.00  0.00           C  
ATOM   2748  NH1 ARG C1685     109.029  48.466 110.327  1.00  0.00           N  
ATOM   2749  NH2 ARG C1685     109.730  47.214 108.526  1.00  0.00           N  
ATOM   2750  N   GLU C1688     108.085  48.843 116.646  1.00  0.00           N  
ATOM   2751  CA  GLU C1688     108.171  49.636 117.855  1.00  0.00           C  
ATOM   2752  C   GLU C1688     107.909  48.788 119.101  1.00  0.00           C  
ATOM   2753  O   GLU C1688     108.481  49.034 120.163  1.00  0.00           O  
ATOM   2754  CB  GLU C1688     107.189  50.792 117.800  1.00  0.00           C  
ATOM   2755  CG  GLU C1688     107.785  52.075 118.323  1.00  0.00           C  
ATOM   2756  CD  GLU C1688     107.103  52.521 119.594  1.00  0.00           C  
ATOM   2757  OE1 GLU C1688     107.813  53.002 120.512  1.00  0.00           O  
ATOM   2758  OE2 GLU C1688     105.854  52.381 119.665  1.00  0.00           O  
ATOM   2759  N   ALA C1689     107.053  47.781 118.967  1.00  0.00           N  
ATOM   2760  CA  ALA C1689     106.741  46.914 120.092  1.00  0.00           C  
ATOM   2761  C   ALA C1689     107.829  45.878 120.289  1.00  0.00           C  
ATOM   2762  O   ALA C1689     107.746  45.052 121.187  1.00  0.00           O  
ATOM   2763  CB  ALA C1689     105.406  46.228 119.873  1.00  0.00           C  
ATOM   2764  N   GLY C1690     108.855  45.939 119.448  1.00  0.00           N  
ATOM   2765  CA  GLY C1690     109.951  44.996 119.544  1.00  0.00           C  
ATOM   2766  C   GLY C1690     109.658  43.694 118.812  1.00  0.00           C  
ATOM   2767  O   GLY C1690     110.546  42.852 118.642  1.00  0.00           O  
ATOM   2768  N   LEU C1691     108.414  43.534 118.367  1.00  0.00           N  
ATOM   2769  CA  LEU C1691     107.986  42.331 117.663  1.00  0.00           C  
ATOM   2770  C   LEU C1691     108.430  42.304 116.218  1.00  0.00           C  
ATOM   2771  O   LEU C1691     108.637  43.348 115.598  1.00  0.00           O  
ATOM   2772  CB  LEU C1691     106.474  42.222 117.692  1.00  0.00           C  
ATOM   2773  CG  LEU C1691     105.878  42.256 119.083  1.00  0.00           C  
ATOM   2774  CD1 LEU C1691     104.363  42.239 118.980  1.00  0.00           C  
ATOM   2775  CD2 LEU C1691     106.405  41.066 119.868  1.00  0.00           C  
ATOM   2776  N   SER C1694     108.545  41.094 115.685  1.00  0.00           N  
ATOM   2777  CA  SER C1694     108.942  40.882 114.311  1.00  0.00           C  
ATOM   2778  C   SER C1694     108.065  39.806 113.686  1.00  0.00           C  
ATOM   2779  O   SER C1694     107.510  38.963 114.390  1.00  0.00           O  
ATOM   2780  CB  SER C1694     110.400  40.452 114.257  1.00  0.00           C  
ATOM   2781  OG  SER C1694     110.522  39.163 113.699  1.00  0.00           O  
ATOM   2782  N   TRP C1695     107.941  39.839 112.366  1.00  0.00           N  
ATOM   2783  CA  TRP C1695     107.143  38.864 111.640  1.00  0.00           C  
ATOM   2784  C   TRP C1695     108.043  37.953 110.792  1.00  0.00           C  
ATOM   2785  O   TRP C1695     109.018  38.411 110.208  1.00  0.00           O  
ATOM   2786  CB  TRP C1695     106.127  39.609 110.761  1.00  0.00           C  
ATOM   2787  CG  TRP C1695     106.712  40.688 109.894  1.00  0.00           C  
ATOM   2788  CD1 TRP C1695     106.865  40.653 108.536  1.00  0.00           C  
ATOM   2789  CD2 TRP C1695     107.159  41.979 110.317  1.00  0.00           C  
ATOM   2790  NE1 TRP C1695     107.374  41.844 108.087  1.00  0.00           N  
ATOM   2791  CE2 TRP C1695     107.564  42.679 109.158  1.00  0.00           C  
ATOM   2792  CE3 TRP C1695     107.254  42.617 111.564  1.00  0.00           C  
ATOM   2793  CZ2 TRP C1695     108.057  43.991 109.206  1.00  0.00           C  
ATOM   2794  CZ3 TRP C1695     107.743  43.923 111.613  1.00  0.00           C  
ATOM   2795  CH2 TRP C1695     108.137  44.595 110.436  1.00  0.00           C  
ATOM   2796  N   GLU C1698     107.711  36.672 110.704  1.00  0.00           N  
ATOM   2797  CA  GLU C1698     108.543  35.732 109.948  1.00  0.00           C  
ATOM   2798  C   GLU C1698     108.528  35.958 108.438  1.00  0.00           C  
ATOM   2799  O   GLU C1698     109.533  35.748 107.765  1.00  0.00           O  
ATOM   2800  CB  GLU C1698     108.130  34.294 110.268  1.00  0.00           C  
ATOM   2801  CG  GLU C1698     107.273  33.603 109.219  1.00  0.00           C  
ATOM   2802  CD  GLU C1698     107.088  32.121 109.519  1.00  0.00           C  
ATOM   2803  OE1 GLU C1698     106.759  31.353 108.586  1.00  0.00           O  
ATOM   2804  OE2 GLU C1698     107.274  31.722 110.690  1.00  0.00           O  
ATOM   2805  N   SER C1708     107.389  36.376 107.900  1.00  0.00           N  
ATOM   2806  CA  SER C1708     107.278  36.617 106.470  1.00  0.00           C  
ATOM   2807  C   SER C1708     106.092  37.517 106.191  1.00  0.00           C  
ATOM   2808  O   SER C1708     105.289  37.798 107.085  1.00  0.00           O  
ATOM   2809  CB  SER C1708     107.093  35.288 105.743  1.00  0.00           C  
ATOM   2810  OG  SER C1708     105.803  34.752 105.975  1.00  0.00           O  
ATOM   2811  N   GLU C1716     105.976  37.985 104.958  1.00  0.00           N  
ATOM   2812  CA  GLU C1716     104.840  38.841 104.624  1.00  0.00           C  
ATOM   2813  C   GLU C1716     103.583  38.001 104.656  1.00  0.00           C  
ATOM   2814  O   GLU C1716     102.532  38.438 105.117  1.00  0.00           O  
ATOM   2815  CB  GLU C1716     104.976  39.431 103.221  1.00  0.00           C  
ATOM   2816  CG  GLU C1716     106.116  40.412 103.053  1.00  0.00           C  
ATOM   2817  CD  GLU C1716     105.898  41.648 103.854  1.00  0.00           C  
ATOM   2818  OE1 GLU C1716     106.823  42.046 104.595  1.00  0.00           O  
ATOM   2819  OE2 GLU C1716     104.792  42.215 103.747  1.00  0.00           O  
ATOM   2820  N   ALA C1717     103.705  36.775 104.165  1.00  0.00           N  
ATOM   2821  CA  ALA C1717     102.576  35.883 104.105  1.00  0.00           C  
ATOM   2822  C   ALA C1717     102.068  35.647 105.490  1.00  0.00           C  
ATOM   2823  O   ALA C1717     100.877  35.742 105.758  1.00  0.00           O  
ATOM   2824  CB  ALA C1717     102.989  34.599 103.474  1.00  0.00           C  
ATOM   2825  N   TYR C1718     102.986  35.334 106.380  1.00  0.00           N  
ATOM   2826  CA  TYR C1718     102.615  35.101 107.751  1.00  0.00           C  
ATOM   2827  C   TYR C1718     101.928  36.337 108.279  1.00  0.00           C  
ATOM   2828  O   TYR C1718     100.808  36.257 108.773  1.00  0.00           O  
ATOM   2829  CB  TYR C1718     103.854  34.795 108.607  1.00  0.00           C  
ATOM   2830  CG  TYR C1718     103.486  34.385 110.013  1.00  0.00           C  
ATOM   2831  CD1 TYR C1718     103.299  33.041 110.340  1.00  0.00           C  
ATOM   2832  CD2 TYR C1718     103.237  35.341 110.999  1.00  0.00           C  
ATOM   2833  CE1 TYR C1718     102.870  32.656 111.610  1.00  0.00           C  
ATOM   2834  CE2 TYR C1718     102.805  34.966 112.278  1.00  0.00           C  
ATOM   2835  CZ  TYR C1718     102.627  33.621 112.569  1.00  0.00           C  
ATOM   2836  OH  TYR C1718     102.229  33.234 113.824  1.00  0.00           O  
ATOM   2837  N   LEU C1719     102.610  37.481 108.150  1.00  0.00           N  
ATOM   2838  CA  LEU C1719     102.101  38.753 108.627  1.00  0.00           C  
ATOM   2839  C   LEU C1719     100.683  39.017 108.131  1.00  0.00           C  
ATOM   2840  O   LEU C1719      99.817  39.381 108.917  1.00  0.00           O  
ATOM   2841  CB  LEU C1719     103.030  39.885 108.180  1.00  0.00           C  
ATOM   2842  CG  LEU C1719     102.542  41.310 108.496  1.00  0.00           C  
ATOM   2843  CD1 LEU C1719     102.735  41.623 109.977  1.00  0.00           C  
ATOM   2844  CD2 LEU C1719     103.303  42.312 107.634  1.00  0.00           C  
ATOM   2845  N   ARG C1720     100.474  38.825 106.826  1.00  0.00           N  
ATOM   2846  CA  ARG C1720      99.189  39.036 106.163  1.00  0.00           C  
ATOM   2847  C   ARG C1720      98.095  38.228 106.842  1.00  0.00           C  
ATOM   2848  O   ARG C1720      97.052  38.755 107.212  1.00  0.00           O  
ATOM   2849  CB  ARG C1720      99.294  38.625 104.680  1.00  0.00           C  
ATOM   2850  CG  ARG C1720      98.743  39.639 103.682  1.00  0.00           C  
ATOM   2851  CD  ARG C1720      99.666  39.832 102.449  1.00  0.00           C  
ATOM   2852  NE  ARG C1720      99.934  41.250 102.116  1.00  0.00           N  
ATOM   2853  CZ  ARG C1720     100.796  42.061 102.753  1.00  0.00           C  
ATOM   2854  NH1 ARG C1720     100.950  43.329 102.354  1.00  0.00           N  
ATOM   2855  NH2 ARG C1720     101.510  41.620 103.791  1.00  0.00           N  
ATOM   2856  N   ARG C1721      98.340  36.936 106.995  1.00  0.00           N  
ATOM   2857  CA  ARG C1721      97.373  36.060 107.627  1.00  0.00           C  
ATOM   2858  C   ARG C1721      97.164  36.467 109.090  1.00  0.00           C  
ATOM   2859  O   ARG C1721      96.066  36.386 109.628  1.00  0.00           O  
ATOM   2860  CB  ARG C1721      97.859  34.609 107.543  1.00  0.00           C  
ATOM   2861  CG  ARG C1721      96.751  33.592 107.401  1.00  0.00           C  
ATOM   2862  CD  ARG C1721      95.776  33.618 108.569  1.00  0.00           C  
ATOM   2863  NE  ARG C1721      94.414  33.364 108.115  1.00  0.00           N  
ATOM   2864  CZ  ARG C1721      93.796  32.194 108.242  1.00  0.00           C  
ATOM   2865  NH1 ARG C1721      94.428  31.169 108.816  1.00  0.00           N  
ATOM   2866  NH2 ARG C1721      92.548  32.042 107.799  1.00  0.00           N  
ATOM   2867  N   ALA C1722      98.224  36.894 109.747  1.00  0.00           N  
ATOM   2868  CA  ALA C1722      98.068  37.302 111.122  1.00  0.00           C  
ATOM   2869  C   ALA C1722      97.196  38.555 111.185  1.00  0.00           C  
ATOM   2870  O   ALA C1722      96.396  38.730 112.111  1.00  0.00           O  
ATOM   2871  CB  ALA C1722      99.415  37.574 111.747  1.00  0.00           C  
ATOM   2872  N   VAL C1723      97.349  39.433 110.199  1.00  0.00           N  
ATOM   2873  CA  VAL C1723      96.563  40.659 110.159  1.00  0.00           C  
ATOM   2874  C   VAL C1723      95.102  40.343 109.791  1.00  0.00           C  
ATOM   2875  O   VAL C1723      94.174  40.925 110.338  1.00  0.00           O  
ATOM   2876  CB  VAL C1723      97.169  41.676 109.142  1.00  0.00           C  
ATOM   2877  CG1 VAL C1723      96.256  42.925 109.008  1.00  0.00           C  
ATOM   2878  CG2 VAL C1723      98.575  42.059 109.583  1.00  0.00           C  
ATOM   2879  N   GLU C1724      94.908  39.402 108.875  1.00  0.00           N  
ATOM   2880  CA  GLU C1724      93.576  39.007 108.464  1.00  0.00           C  
ATOM   2881  C   GLU C1724      92.739  38.566 109.667  1.00  0.00           C  
ATOM   2882  O   GLU C1724      91.633  39.066 109.878  1.00  0.00           O  
ATOM   2883  CB  GLU C1724      93.683  37.876 107.448  1.00  0.00           C  
ATOM   2884  CG  GLU C1724      92.363  37.394 106.857  1.00  0.00           C  
ATOM   2885  CD  GLU C1724      92.551  36.633 105.547  1.00  0.00           C  
ATOM   2886  OE1 GLU C1724      91.789  36.912 104.595  1.00  0.00           O  
ATOM   2887  OE2 GLU C1724      93.457  35.764 105.470  1.00  0.00           O  
ATOM   2888  N   LEU C1725      93.288  37.649 110.463  1.00  0.00           N  
ATOM   2889  CA  LEU C1725      92.617  37.104 111.653  1.00  0.00           C  
ATOM   2890  C   LEU C1725      92.301  38.163 112.687  1.00  0.00           C  
ATOM   2891  O   LEU C1725      91.357  38.019 113.456  1.00  0.00           O  
ATOM   2892  CB  LEU C1725      93.482  36.050 112.357  1.00  0.00           C  
ATOM   2893  CG  LEU C1725      94.026  34.853 111.577  1.00  0.00           C  
ATOM   2894  CD1 LEU C1725      94.950  33.970 112.471  1.00  0.00           C  
ATOM   2895  CD2 LEU C1725      92.840  34.064 111.071  1.00  0.00           C  
ATOM   2896  N   MET C1726      93.093  39.221 112.723  1.00  0.00           N  
ATOM   2897  CA  MET C1726      92.867  40.230 113.719  1.00  0.00           C  
ATOM   2898  C   MET C1726      92.067  41.434 113.210  1.00  0.00           C  
ATOM   2899  O   MET C1726      91.479  42.148 114.009  1.00  0.00           O  
ATOM   2900  CB  MET C1726      94.218  40.661 114.299  1.00  0.00           C  
ATOM   2901  CG  MET C1726      94.276  40.730 115.842  1.00  0.00           C  
ATOM   2902  SD  MET C1726      94.562  39.155 116.714  1.00  0.00           S  
ATOM   2903  CE  MET C1726      93.092  38.320 116.296  1.00  0.00           C  
ATOM   2904  N   ARG C1727      92.008  41.644 111.899  1.00  0.00           N  
ATOM   2905  CA  ARG C1727      91.303  42.799 111.349  1.00  0.00           C  
ATOM   2906  C   ARG C1727      90.073  43.253 112.165  1.00  0.00           C  
ATOM   2907  O   ARG C1727      89.890  44.458 112.445  1.00  0.00           O  
ATOM   2908  CB  ARG C1727      90.897  42.524 109.909  1.00  0.00           C  
ATOM   2909  CG  ARG C1727      91.833  43.175 108.916  1.00  0.00           C  
ATOM   2910  CD  ARG C1727      91.150  44.259 108.135  1.00  0.00           C  
ATOM   2911  NE  ARG C1727      90.967  43.873 106.743  1.00  0.00           N  
ATOM   2912  CZ  ARG C1727      90.611  44.715 105.785  1.00  0.00           C  
ATOM   2913  NH1 ARG C1727      90.403  45.990 106.071  1.00  0.00           N  
ATOM   2914  NH2 ARG C1727      90.432  44.277 104.549  1.00  0.00           N  
ATOM   2915  N   PRO C1728      89.200  42.309 112.542  1.00  0.00           N  
ATOM   2916  CA  PRO C1728      88.034  42.739 113.321  1.00  0.00           C  
ATOM   2917  C   PRO C1728      88.295  42.852 114.831  1.00  0.00           C  
ATOM   2918  O   PRO C1728      87.364  43.024 115.608  1.00  0.00           O  
ATOM   2919  CB  PRO C1728      86.976  41.669 113.008  1.00  0.00           C  
ATOM   2920  CG  PRO C1728      87.758  40.439 112.584  1.00  0.00           C  
ATOM   2921  CD  PRO C1728      89.190  40.855 112.281  1.00  0.00           C  
ATOM   2922  N   ARG C1729      89.557  42.796 115.246  1.00  0.00           N  
ATOM   2923  CA  ARG C1729      89.869  42.845 116.676  1.00  0.00           C  
ATOM   2924  C   ARG C1729      90.684  44.048 117.140  1.00  0.00           C  
ATOM   2925  O   ARG C1729      91.055  44.112 118.308  1.00  0.00           O  
ATOM   2926  CB  ARG C1729      90.582  41.567 117.103  1.00  0.00           C  
ATOM   2927  CG  ARG C1729      90.162  40.335 116.299  1.00  0.00           C  
ATOM   2928  CD  ARG C1729      90.236  39.060 117.114  1.00  0.00           C  
ATOM   2929  NE  ARG C1729      88.942  38.410 117.154  1.00  0.00           N  
ATOM   2930  CZ  ARG C1729      88.453  37.683 116.167  1.00  0.00           C  
ATOM   2931  NH1 ARG C1729      89.158  37.514 115.060  1.00  0.00           N  
ATOM   2932  NH2 ARG C1729      87.250  37.150 116.276  1.00  0.00           N  
ATOM   2933  N   PHE C1730      90.989  44.994 116.259  1.00  0.00           N  
ATOM   2934  CA  PHE C1730      91.724  46.192 116.717  1.00  0.00           C  
ATOM   2935  C   PHE C1730      91.263  47.409 115.961  1.00  0.00           C  
ATOM   2936  O   PHE C1730      91.066  47.358 114.753  1.00  0.00           O  
ATOM   2937  CB  PHE C1730      93.245  46.046 116.566  1.00  0.00           C  
ATOM   2938  CG  PHE C1730      93.696  45.824 115.158  1.00  0.00           C  
ATOM   2939  CD1 PHE C1730      94.150  46.885 114.389  1.00  0.00           C  
ATOM   2940  CD2 PHE C1730      93.685  44.547 114.604  1.00  0.00           C  
ATOM   2941  CE1 PHE C1730      94.589  46.681 113.084  1.00  0.00           C  
ATOM   2942  CE2 PHE C1730      94.122  44.325 113.302  1.00  0.00           C  
ATOM   2943  CZ  PHE C1730      94.578  45.398 112.537  1.00  0.00           C  
ATOM   2944  N   ASP C1731      91.074  48.506 116.677  1.00  0.00           N  
ATOM   2945  CA  ASP C1731      90.629  49.706 116.025  1.00  0.00           C  
ATOM   2946  C   ASP C1731      91.742  50.701 115.839  1.00  0.00           C  
ATOM   2947  O   ASP C1731      91.525  51.772 115.281  1.00  0.00           O  
ATOM   2948  CB  ASP C1731      89.461  50.277 116.780  1.00  0.00           C  
ATOM   2949  CG  ASP C1731      88.301  49.323 116.790  1.00  0.00           C  
ATOM   2950  OD1 ASP C1731      88.244  48.477 115.883  1.00  0.00           O  
ATOM   2951  OD2 ASP C1731      87.453  49.401 117.698  1.00  0.00           O  
ATOM   2952  N   THR C1732      92.944  50.341 116.281  1.00  0.00           N  
ATOM   2953  CA  THR C1732      94.099  51.214 116.088  1.00  0.00           C  
ATOM   2954  C   THR C1732      95.339  50.372 115.862  1.00  0.00           C  
ATOM   2955  O   THR C1732      95.472  49.298 116.428  1.00  0.00           O  
ATOM   2956  CB  THR C1732      94.331  52.183 117.280  1.00  0.00           C  
ATOM   2957  OG1 THR C1732      95.014  51.506 118.342  1.00  0.00           O  
ATOM   2958  CG2 THR C1732      93.013  52.717 117.785  1.00  0.00           C  
ATOM   2959  N   LEU C1733      96.238  50.867 115.021  1.00  0.00           N  
ATOM   2960  CA  LEU C1733      97.461  50.169 114.683  1.00  0.00           C  
ATOM   2961  C   LEU C1733      98.240  49.721 115.904  1.00  0.00           C  
ATOM   2962  O   LEU C1733      98.784  48.614 115.936  1.00  0.00           O  
ATOM   2963  CB  LEU C1733      98.329  51.067 113.803  1.00  0.00           C  
ATOM   2964  CG  LEU C1733      97.578  51.520 112.545  1.00  0.00           C  
ATOM   2965  CD1 LEU C1733      98.516  52.310 111.652  1.00  0.00           C  
ATOM   2966  CD2 LEU C1733      97.007  50.294 111.797  1.00  0.00           C  
ATOM   2967  N   LYS C1734      98.304  50.581 116.905  1.00  0.00           N  
ATOM   2968  CA  LYS C1734      99.029  50.249 118.118  1.00  0.00           C  
ATOM   2969  C   LYS C1734      98.394  49.035 118.776  1.00  0.00           C  
ATOM   2970  O   LYS C1734      99.085  48.172 119.328  1.00  0.00           O  
ATOM   2971  CB  LYS C1734      99.026  51.439 119.076  1.00  0.00           C  
ATOM   2972  CG  LYS C1734     100.365  51.673 119.740  1.00  0.00           C  
ATOM   2973  CD  LYS C1734     100.436  53.040 120.410  1.00  0.00           C  
ATOM   2974  CE  LYS C1734     100.547  52.933 121.935  1.00  0.00           C  
ATOM   2975  NZ  LYS C1734      99.269  52.460 122.558  1.00  0.00           N  
ATOM   2976  N   GLU C1735      97.072  48.965 118.683  1.00  0.00           N  
ATOM   2977  CA  GLU C1735      96.308  47.871 119.256  1.00  0.00           C  
ATOM   2978  C   GLU C1735      96.633  46.492 118.640  1.00  0.00           C  
ATOM   2979  O   GLU C1735      96.361  45.461 119.262  1.00  0.00           O  
ATOM   2980  CB  GLU C1735      94.822  48.169 119.108  1.00  0.00           C  
ATOM   2981  CG  GLU C1735      94.220  48.814 120.315  1.00  0.00           C  
ATOM   2982  CD  GLU C1735      92.711  48.885 120.231  1.00  0.00           C  
ATOM   2983  OE1 GLU C1735      92.069  47.877 119.880  1.00  0.00           O  
ATOM   2984  OE2 GLU C1735      92.153  49.951 120.513  1.00  0.00           O  
ATOM   2985  N   PHE C1736      97.223  46.457 117.445  1.00  0.00           N  
ATOM   2986  CA  PHE C1736      97.522  45.161 116.822  1.00  0.00           C  
ATOM   2987  C   PHE C1736      98.623  44.346 117.512  1.00  0.00           C  
ATOM   2988  O   PHE C1736      98.414  43.181 117.855  1.00  0.00           O  
ATOM   2989  CB  PHE C1736      97.894  45.324 115.346  1.00  0.00           C  
ATOM   2990  CG  PHE C1736      98.120  44.010 114.629  1.00  0.00           C  
ATOM   2991  CD1 PHE C1736      97.111  43.054 114.564  1.00  0.00           C  
ATOM   2992  CD2 PHE C1736      99.353  43.725 114.036  1.00  0.00           C  
ATOM   2993  CE1 PHE C1736      97.332  41.844 113.922  1.00  0.00           C  
ATOM   2994  CE2 PHE C1736      99.582  42.507 113.387  1.00  0.00           C  
ATOM   2995  CZ  PHE C1736      98.574  41.568 113.329  1.00  0.00           C  
ATOM   2996  N   PRO C1737      99.812  44.933 117.713  1.00  0.00           N  
ATOM   2997  CA  PRO C1737     100.861  44.146 118.368  1.00  0.00           C  
ATOM   2998  C   PRO C1737     100.534  43.901 119.830  1.00  0.00           C  
ATOM   2999  O   PRO C1737     101.227  43.153 120.517  1.00  0.00           O  
ATOM   3000  CB  PRO C1737     102.125  44.996 118.207  1.00  0.00           C  
ATOM   3001  CG  PRO C1737     101.739  46.151 117.316  1.00  0.00           C  
ATOM   3002  CD  PRO C1737     100.257  46.301 117.408  1.00  0.00           C  
ATOM   3003  N   GLU C1738      99.474  44.544 120.304  1.00  0.00           N  
ATOM   3004  CA  GLU C1738      99.060  44.408 121.689  1.00  0.00           C  
ATOM   3005  C   GLU C1738      98.188  43.175 121.877  1.00  0.00           C  
ATOM   3006  O   GLU C1738      98.417  42.366 122.780  1.00  0.00           O  
ATOM   3007  CB  GLU C1738      98.279  45.650 122.141  1.00  0.00           C  
ATOM   3008  CG  GLU C1738      99.142  46.893 122.492  1.00  0.00           C  
ATOM   3009  CD  GLU C1738      98.305  48.121 122.904  1.00  0.00           C  
ATOM   3010  OE1 GLU C1738      97.099  47.948 123.199  1.00  0.00           O  
ATOM   3011  OE2 GLU C1738      98.849  49.254 122.934  1.00  0.00           O  
ATOM   3012  N   LYS C1739      97.195  43.013 121.014  1.00  0.00           N  
ATOM   3013  CA  LYS C1739      96.290  41.887 121.152  1.00  0.00           C  
ATOM   3014  C   LYS C1739      96.727  40.627 120.392  1.00  0.00           C  
ATOM   3015  O   LYS C1739      96.276  39.528 120.707  1.00  0.00           O  
ATOM   3016  CB  LYS C1739      94.897  42.323 120.721  1.00  0.00           C  
ATOM   3017  CG  LYS C1739      94.702  43.818 120.847  1.00  0.00           C  
ATOM   3018  CD  LYS C1739      93.521  44.160 121.730  1.00  0.00           C  
ATOM   3019  CE  LYS C1739      92.295  44.476 120.903  1.00  0.00           C  
ATOM   3020  NZ  LYS C1739      91.087  43.796 121.435  1.00  0.00           N  
ATOM   3021  N   ALA C1740      97.606  40.796 119.410  1.00  0.00           N  
ATOM   3022  CA  ALA C1740      98.098  39.691 118.601  1.00  0.00           C  
ATOM   3023  C   ALA C1740      99.569  39.436 118.875  1.00  0.00           C  
ATOM   3024  O   ALA C1740     100.303  38.980 118.005  1.00  0.00           O  
ATOM   3025  CB  ALA C1740      97.892  40.010 117.126  1.00  0.00           C  
ATOM   3026  N   ARG C1741      99.988  39.718 120.094  1.00  0.00           N  
ATOM   3027  CA  ARG C1741     101.375  39.558 120.483  1.00  0.00           C  
ATOM   3028  C   ARG C1741     101.837  38.094 120.455  1.00  0.00           C  
ATOM   3029  O   ARG C1741     102.961  37.789 120.016  1.00  0.00           O  
ATOM   3030  CB  ARG C1741     101.566  40.174 121.874  1.00  0.00           C  
ATOM   3031  CG  ARG C1741     102.721  39.630 122.653  1.00  0.00           C  
ATOM   3032  CD  ARG C1741     103.051  40.504 123.855  1.00  0.00           C  
ATOM   3033  NE  ARG C1741     104.496  40.532 124.066  1.00  0.00           N  
ATOM   3034  CZ  ARG C1741     105.272  41.510 123.637  1.00  0.00           C  
ATOM   3035  NH1 ARG C1741     104.730  42.534 122.982  1.00  0.00           N  
ATOM   3036  NH2 ARG C1741     106.583  41.454 123.832  1.00  0.00           N  
ATOM   3037  N   TYR C1742     100.973  37.193 120.918  1.00  0.00           N  
ATOM   3038  CA  TYR C1742     101.307  35.777 120.954  1.00  0.00           C  
ATOM   3039  C   TYR C1742     101.575  35.238 119.582  1.00  0.00           C  
ATOM   3040  O   TYR C1742     102.194  34.200 119.462  1.00  0.00           O  
ATOM   3041  CB  TYR C1742     100.192  34.948 121.590  1.00  0.00           C  
ATOM   3042  CG  TYR C1742      98.823  35.270 121.081  1.00  0.00           C  
ATOM   3043  CD1 TYR C1742      98.090  36.309 121.630  1.00  0.00           C  
ATOM   3044  CD2 TYR C1742      98.254  34.542 120.043  1.00  0.00           C  
ATOM   3045  CE1 TYR C1742      96.822  36.620 121.160  1.00  0.00           C  
ATOM   3046  CE2 TYR C1742      96.979  34.844 119.564  1.00  0.00           C  
ATOM   3047  CZ  TYR C1742      96.273  35.890 120.132  1.00  0.00           C  
ATOM   3048  OH  TYR C1742      95.019  36.223 119.668  1.00  0.00           O  
ATOM   3049  N   LEU C1743     101.107  35.923 118.545  1.00  0.00           N  
ATOM   3050  CA  LEU C1743     101.362  35.437 117.201  1.00  0.00           C  
ATOM   3051  C   LEU C1743     102.722  35.915 116.675  1.00  0.00           C  
ATOM   3052  O   LEU C1743     103.058  35.648 115.527  1.00  0.00           O  
ATOM   3053  CB  LEU C1743     100.255  35.864 116.222  1.00  0.00           C  
ATOM   3054  CG  LEU C1743      98.742  35.796 116.531  1.00  0.00           C  
ATOM   3055  CD1 LEU C1743      98.054  36.954 115.807  1.00  0.00           C  
ATOM   3056  CD2 LEU C1743      98.115  34.491 116.056  1.00  0.00           C  
ATOM   3057  N   PHE C1744     103.514  36.591 117.510  1.00  0.00           N  
ATOM   3058  CA  PHE C1744     104.823  37.106 117.067  1.00  0.00           C  
ATOM   3059  C   PHE C1744     105.977  36.815 118.034  1.00  0.00           C  
ATOM   3060  O   PHE C1744     107.142  37.035 117.699  1.00  0.00           O  
ATOM   3061  CB  PHE C1744     104.733  38.609 116.859  1.00  0.00           C  
ATOM   3062  CG  PHE C1744     103.775  38.996 115.810  1.00  0.00           C  
ATOM   3063  CD1 PHE C1744     104.102  38.831 114.464  1.00  0.00           C  
ATOM   3064  CD2 PHE C1744     102.502  39.447 116.154  1.00  0.00           C  
ATOM   3065  CE1 PHE C1744     103.156  39.099 113.452  1.00  0.00           C  
ATOM   3066  CE2 PHE C1744     101.544  39.722 115.165  1.00  0.00           C  
ATOM   3067  CZ  PHE C1744     101.872  39.543 113.806  1.00  0.00           C  
ATOM   3068  N   THR C1745     105.657  36.346 119.235  1.00  0.00           N  
ATOM   3069  CA  THR C1745     106.693  36.047 120.207  1.00  0.00           C  
ATOM   3070  C   THR C1745     106.248  35.016 121.251  1.00  0.00           C  
ATOM   3071  O   THR C1745     105.052  34.837 121.520  1.00  0.00           O  
ATOM   3072  CB  THR C1745     107.095  37.304 120.961  1.00  0.00           C  
ATOM   3073  OG1 THR C1745     107.963  36.959 122.057  1.00  0.00           O  
ATOM   3074  CG2 THR C1745     105.843  37.991 121.495  1.00  0.00           C  
ATOM   3075  N   GLU C1746     107.233  34.340 121.835  1.00  0.00           N  
ATOM   3076  CA  GLU C1746     106.981  33.363 122.876  1.00  0.00           C  
ATOM   3077  C   GLU C1746     106.740  34.102 124.183  1.00  0.00           C  
ATOM   3078  O   GLU C1746     106.240  33.535 125.150  1.00  0.00           O  
ATOM   3079  CB  GLU C1746     108.178  32.432 123.017  1.00  0.00           C  
ATOM   3080  CG  GLU C1746     107.909  30.995 122.562  1.00  0.00           C  
ATOM   3081  CD  GLU C1746     107.015  30.910 121.334  1.00  0.00           C  
ATOM   3082  OE1 GLU C1746     105.983  30.205 121.403  1.00  0.00           O  
ATOM   3083  OE2 GLU C1746     107.346  31.542 120.301  1.00  0.00           O  
ATOM   3084  N   ASP C1747     107.082  35.389 124.200  1.00  0.00           N  
ATOM   3085  CA  ASP C1747     106.894  36.205 125.387  1.00  0.00           C  
ATOM   3086  C   ASP C1747     105.593  36.983 125.336  1.00  0.00           C  
ATOM   3087  O   ASP C1747     105.575  38.163 124.979  1.00  0.00           O  
ATOM   3088  CB  ASP C1747     108.047  37.176 125.557  1.00  0.00           C  
ATOM   3089  CG  ASP C1747     107.932  37.977 126.826  1.00  0.00           C  
ATOM   3090  OD1 ASP C1747     108.153  39.197 126.767  1.00  0.00           O  
ATOM   3091  OD2 ASP C1747     107.616  37.390 127.886  1.00  0.00           O  
ATOM   3092  N   TYR C1748     104.506  36.301 125.683  1.00  0.00           N  
ATOM   3093  CA  TYR C1748     103.175  36.894 125.731  1.00  0.00           C  
ATOM   3094  C   TYR C1748     102.579  36.639 127.119  1.00  0.00           C  
ATOM   3095  O   TYR C1748     102.941  35.679 127.795  1.00  0.00           O  
ATOM   3096  CB  TYR C1748     102.284  36.296 124.628  1.00  0.00           C  
ATOM   3097  CG  TYR C1748     102.152  34.789 124.663  1.00  0.00           C  
ATOM   3098  CD1 TYR C1748     102.980  33.981 123.894  1.00  0.00           C  
ATOM   3099  CD2 TYR C1748     101.219  34.173 125.492  1.00  0.00           C  
ATOM   3100  CE1 TYR C1748     102.884  32.595 123.958  1.00  0.00           C  
ATOM   3101  CE2 TYR C1748     101.114  32.789 125.562  1.00  0.00           C  
ATOM   3102  CZ  TYR C1748     101.951  32.005 124.798  1.00  0.00           C  
ATOM   3103  OH  TYR C1748     101.889  30.632 124.904  1.00  0.00           O  
ATOM   3104  N   PRO C1749     101.661  37.496 127.570  1.00  0.00           N  
ATOM   3105  CA  PRO C1749     101.097  37.255 128.899  1.00  0.00           C  
ATOM   3106  C   PRO C1749     100.002  36.189 128.954  1.00  0.00           C  
ATOM   3107  O   PRO C1749      99.449  35.781 127.922  1.00  0.00           O  
ATOM   3108  CB  PRO C1749     100.590  38.617 129.300  1.00  0.00           C  
ATOM   3109  CG  PRO C1749     100.191  39.231 128.011  1.00  0.00           C  
ATOM   3110  CD  PRO C1749     101.088  38.694 126.942  1.00  0.00           C  
ATOM   3111  N   VAL C1750      99.696  35.727 130.164  1.00  0.00           N  
ATOM   3112  CA  VAL C1750      98.647  34.730 130.332  1.00  0.00           C  
ATOM   3113  C   VAL C1750      97.618  35.220 131.327  1.00  0.00           C  
ATOM   3114  O   VAL C1750      97.936  35.467 132.490  1.00  0.00           O  
ATOM   3115  CB  VAL C1750      99.184  33.399 130.844  1.00  0.00           C  
ATOM   3116  CG1 VAL C1750      98.065  32.356 130.818  1.00  0.00           C  
ATOM   3117  CG2 VAL C1750     100.371  32.951 129.989  1.00  0.00           C  
ATOM   3118  N   SER C1751      96.380  35.354 130.865  1.00  0.00           N  
ATOM   3119  CA  SER C1751      95.303  35.831 131.717  1.00  0.00           C  
ATOM   3120  C   SER C1751      94.890  34.791 132.755  1.00  0.00           C  
ATOM   3121  O   SER C1751      95.107  33.586 132.578  1.00  0.00           O  
ATOM   3122  CB  SER C1751      94.095  36.203 130.862  1.00  0.00           C  
ATOM   3123  OG  SER C1751      93.663  35.094 130.095  1.00  0.00           O  
ATOM   3124  N   GLU C1752      94.304  35.268 133.847  1.00  0.00           N  
ATOM   3125  CA  GLU C1752      93.838  34.376 134.884  1.00  0.00           C  
ATOM   3126  C   GLU C1752      92.867  33.412 134.241  1.00  0.00           C  
ATOM   3127  O   GLU C1752      93.108  32.215 134.221  1.00  0.00           O  
ATOM   3128  CB  GLU C1752      93.143  35.166 135.994  1.00  0.00           C  
ATOM   3129  CG  GLU C1752      93.096  34.463 137.355  1.00  0.00           C  
ATOM   3130  CD  GLU C1752      91.941  34.954 138.240  1.00  0.00           C  
ATOM   3131  OE1 GLU C1752      91.778  36.192 138.370  1.00  0.00           O  
ATOM   3132  OE2 GLU C1752      91.200  34.107 138.802  1.00  0.00           O  
ATOM   3133  N   LYS C1753      91.789  33.953 133.675  1.00  0.00           N  
ATOM   3134  CA  LYS C1753      90.764  33.149 133.011  1.00  0.00           C  
ATOM   3135  C   LYS C1753      91.372  32.098 132.098  1.00  0.00           C  
ATOM   3136  O   LYS C1753      90.874  30.981 132.027  1.00  0.00           O  
ATOM   3137  CB  LYS C1753      89.829  34.034 132.185  1.00  0.00           C  
ATOM   3138  CG  LYS C1753      89.341  35.270 132.910  1.00  0.00           C  
ATOM   3139  CD  LYS C1753      88.005  35.016 133.616  1.00  0.00           C  
ATOM   3140  CE  LYS C1753      86.817  35.336 132.714  1.00  0.00           C  
ATOM   3141  NZ  LYS C1753      86.738  34.379 131.568  1.00  0.00           N  
ATOM   3142  N   ALA C1754      92.436  32.458 131.380  1.00  0.00           N  
ATOM   3143  CA  ALA C1754      93.086  31.500 130.488  1.00  0.00           C  
ATOM   3144  C   ALA C1754      93.805  30.430 131.321  1.00  0.00           C  
ATOM   3145  O   ALA C1754      93.712  29.225 131.044  1.00  0.00           O  
ATOM   3146  CB  ALA C1754      94.062  32.211 129.566  1.00  0.00           C  
ATOM   3147  N   GLN C1755      94.512  30.878 132.350  1.00  0.00           N  
ATOM   3148  CA  GLN C1755      95.208  29.974 133.250  1.00  0.00           C  
ATOM   3149  C   GLN C1755      94.241  28.925 133.816  1.00  0.00           C  
ATOM   3150  O   GLN C1755      94.455  27.723 133.707  1.00  0.00           O  
ATOM   3151  CB  GLN C1755      95.814  30.783 134.404  1.00  0.00           C  
ATOM   3152  CG  GLN C1755      97.262  30.429 134.751  1.00  0.00           C  
ATOM   3153  CD  GLN C1755      97.746  29.184 134.027  1.00  0.00           C  
ATOM   3154  OE1 GLN C1755      98.512  29.272 133.059  1.00  0.00           O  
ATOM   3155  NE2 GLN C1755      97.293  28.011 134.490  1.00  0.00           N  
ATOM   3156  N   ARG C1756      93.166  29.400 134.425  1.00  0.00           N  
ATOM   3157  CA  ARG C1756      92.185  28.518 135.018  1.00  0.00           C  
ATOM   3158  C   ARG C1756      91.509  27.649 133.974  1.00  0.00           C  
ATOM   3159  O   ARG C1756      91.081  26.545 134.299  1.00  0.00           O  
ATOM   3160  CB  ARG C1756      91.140  29.315 135.795  1.00  0.00           C  
ATOM   3161  CG  ARG C1756      91.453  29.488 137.282  1.00  0.00           C  
ATOM   3162  CD  ARG C1756      91.616  30.963 137.653  1.00  0.00           C  
ATOM   3163  NE  ARG C1756      90.454  31.565 138.327  1.00  0.00           N  
ATOM   3164  CZ  ARG C1756      89.233  31.696 137.802  1.00  0.00           C  
ATOM   3165  NH1 ARG C1756      88.963  31.267 136.573  1.00  0.00           N  
ATOM   3166  NH2 ARG C1756      88.282  32.300 138.502  1.00  0.00           N  
ATOM   3167  N   LYS C1757      91.405  28.129 132.730  1.00  0.00           N  
ATOM   3168  CA  LYS C1757      90.785  27.316 131.671  1.00  0.00           C  
ATOM   3169  C   LYS C1757      91.779  26.267 131.201  1.00  0.00           C  
ATOM   3170  O   LYS C1757      91.407  25.156 130.825  1.00  0.00           O  
ATOM   3171  CB  LYS C1757      90.372  28.169 130.480  1.00  0.00           C  
ATOM   3172  CG  LYS C1757      89.330  27.503 129.594  1.00  0.00           C  
ATOM   3173  CD  LYS C1757      87.960  27.448 130.275  1.00  0.00           C  
ATOM   3174  CE  LYS C1757      86.848  27.033 129.303  1.00  0.00           C  
ATOM   3175  NZ  LYS C1757      85.730  28.041 129.210  1.00  0.00           N  
ATOM   3176  N   LEU C1759      93.057  26.635 131.224  1.00  0.00           N  
ATOM   3177  CA  LEU C1759      94.104  25.710 130.834  1.00  0.00           C  
ATOM   3178  C   LEU C1759      94.235  24.597 131.877  1.00  0.00           C  
ATOM   3179  O   LEU C1759      94.153  23.420 131.528  1.00  0.00           O  
ATOM   3180  CB  LEU C1759      95.432  26.439 130.690  1.00  0.00           C  
ATOM   3181  CG  LEU C1759      96.588  25.556 130.231  1.00  0.00           C  
ATOM   3182  CD1 LEU C1759      96.358  25.029 128.816  1.00  0.00           C  
ATOM   3183  CD2 LEU C1759      97.837  26.379 130.284  1.00  0.00           C  
ATOM   3184  N   GLU C1760      94.421  24.966 133.152  1.00  0.00           N  
ATOM   3185  CA  GLU C1760      94.557  23.956 134.206  1.00  0.00           C  
ATOM   3186  C   GLU C1760      93.288  23.157 134.358  1.00  0.00           C  
ATOM   3187  O   GLU C1760      93.320  21.965 134.644  1.00  0.00           O  
ATOM   3188  CB  GLU C1760      94.946  24.569 135.553  1.00  0.00           C  
ATOM   3189  CG  GLU C1760      94.026  25.630 136.085  1.00  0.00           C  
ATOM   3190  CD  GLU C1760      94.671  26.400 137.226  1.00  0.00           C  
ATOM   3191  OE1 GLU C1760      94.516  27.646 137.273  1.00  0.00           O  
ATOM   3192  OE2 GLU C1760      95.338  25.749 138.067  1.00  0.00           O  
ATOM   3193  N   GLU C1761      92.161  23.806 134.142  1.00  0.00           N  
ATOM   3194  CA  GLU C1761      90.885  23.117 134.239  1.00  0.00           C  
ATOM   3195  C   GLU C1761      90.767  22.029 133.176  1.00  0.00           C  
ATOM   3196  O   GLU C1761      90.080  21.034 133.379  1.00  0.00           O  
ATOM   3197  CB  GLU C1761      89.739  24.112 134.052  1.00  0.00           C  
ATOM   3198  CG  GLU C1761      88.696  24.115 135.155  1.00  0.00           C  
ATOM   3199  CD  GLU C1761      87.306  24.385 134.617  1.00  0.00           C  
ATOM   3200  OE1 GLU C1761      86.465  24.917 135.371  1.00  0.00           O  
ATOM   3201  OE2 GLU C1761      87.059  24.061 133.438  1.00  0.00           O  
ATOM   3202  N   GLY C1762      91.439  22.216 132.042  1.00  0.00           N  
ATOM   3203  CA  GLY C1762      91.339  21.233 130.971  1.00  0.00           C  
ATOM   3204  C   GLY C1762      92.598  20.488 130.573  1.00  0.00           C  
ATOM   3205  O   GLY C1762      92.613  19.775 129.564  1.00  0.00           O  
ATOM   3206  N   LEU C1763      93.645  20.647 131.372  1.00  0.00           N  
ATOM   3207  CA  LEU C1763      94.917  20.000 131.125  1.00  0.00           C  
ATOM   3208  C   LEU C1763      94.747  18.508 130.828  1.00  0.00           C  
ATOM   3209  O   LEU C1763      95.370  17.966 129.914  1.00  0.00           O  
ATOM   3210  CB  LEU C1763      95.813  20.200 132.336  1.00  0.00           C  
ATOM   3211  CG  LEU C1763      97.102  20.993 132.133  1.00  0.00           C  
ATOM   3212  CD1 LEU C1763      96.945  22.074 131.074  1.00  0.00           C  
ATOM   3213  CD2 LEU C1763      97.482  21.598 133.461  1.00  0.00           C  
ATOM   3214  N   PRO C1764      93.881  17.825 131.586  1.00  0.00           N  
ATOM   3215  CA  PRO C1764      93.662  16.389 131.365  1.00  0.00           C  
ATOM   3216  C   PRO C1764      93.293  16.065 129.918  1.00  0.00           C  
ATOM   3217  O   PRO C1764      94.052  15.425 129.197  1.00  0.00           O  
ATOM   3218  CB  PRO C1764      92.518  16.053 132.324  1.00  0.00           C  
ATOM   3219  CG  PRO C1764      91.857  17.394 132.604  1.00  0.00           C  
ATOM   3220  CD  PRO C1764      93.025  18.328 132.672  1.00  0.00           C  
ATOM   3221  N   LEU C1765      92.106  16.506 129.519  1.00  0.00           N  
ATOM   3222  CA  LEU C1765      91.585  16.296 128.171  1.00  0.00           C  
ATOM   3223  C   LEU C1765      92.621  16.694 127.127  1.00  0.00           C  
ATOM   3224  O   LEU C1765      92.690  16.101 126.048  1.00  0.00           O  
ATOM   3225  CB  LEU C1765      90.331  17.156 127.970  1.00  0.00           C  
ATOM   3226  CG  LEU C1765      89.008  16.602 127.450  1.00  0.00           C  
ATOM   3227  CD1 LEU C1765      88.309  17.652 126.605  1.00  0.00           C  
ATOM   3228  CD2 LEU C1765      89.253  15.374 126.651  1.00  0.00           C  
ATOM   3229  N   LEU C1795      93.411  17.716 127.442  1.00  0.00           N  
ATOM   3230  CA  LEU C1795      94.437  18.183 126.522  1.00  0.00           C  
ATOM   3231  C   LEU C1795      95.491  17.107 126.296  1.00  0.00           C  
ATOM   3232  O   LEU C1795      95.808  16.775 125.158  1.00  0.00           O  
ATOM   3233  CB  LEU C1795      95.085  19.459 127.050  1.00  0.00           C  
ATOM   3234  CG  LEU C1795      94.273  20.743 126.845  1.00  0.00           C  
ATOM   3235  CD1 LEU C1795      95.217  21.937 126.854  1.00  0.00           C  
ATOM   3236  CD2 LEU C1795      93.500  20.676 125.520  1.00  0.00           C  
ATOM   3237  N   LYS C1796      96.038  16.556 127.374  1.00  0.00           N  
ATOM   3238  CA  LYS C1796      97.018  15.487 127.205  1.00  0.00           C  
ATOM   3239  C   LYS C1796      96.368  14.311 126.487  1.00  0.00           C  
ATOM   3240  O   LYS C1796      97.038  13.561 125.787  1.00  0.00           O  
ATOM   3241  CB  LYS C1796      97.556  15.017 128.545  1.00  0.00           C  
ATOM   3242  CG  LYS C1796      97.246  15.948 129.674  1.00  0.00           C  
ATOM   3243  CD  LYS C1796      98.453  16.784 130.029  1.00  0.00           C  
ATOM   3244  CE  LYS C1796      98.640  16.817 131.532  1.00  0.00           C  
ATOM   3245  NZ  LYS C1796      99.623  17.855 131.922  1.00  0.00           N  
ATOM   3246  N   GLU C1797      95.058  14.164 126.667  1.00  0.00           N  
ATOM   3247  CA  GLU C1797      94.299  13.106 126.029  1.00  0.00           C  
ATOM   3248  C   GLU C1797      94.159  13.401 124.545  1.00  0.00           C  
ATOM   3249  O   GLU C1797      93.643  12.578 123.794  1.00  0.00           O  
ATOM   3250  CB  GLU C1797      92.902  13.020 126.639  1.00  0.00           C  
ATOM   3251  CG  GLU C1797      92.740  11.969 127.720  1.00  0.00           C  
ATOM   3252  CD  GLU C1797      91.369  12.023 128.401  1.00  0.00           C  
ATOM   3253  OE1 GLU C1797      90.351  11.667 127.755  1.00  0.00           O  
ATOM   3254  OE2 GLU C1797      91.317  12.422 129.589  1.00  0.00           O  
ATOM   3255  N   LEU C1805      94.609  14.581 124.128  1.00  0.00           N  
ATOM   3256  CA  LEU C1805      94.503  14.987 122.728  1.00  0.00           C  
ATOM   3257  C   LEU C1805      95.857  15.126 122.045  1.00  0.00           C  
ATOM   3258  O   LEU C1805      95.999  14.794 120.872  1.00  0.00           O  
ATOM   3259  CB  LEU C1805      93.746  16.319 122.613  1.00  0.00           C  
ATOM   3260  CG  LEU C1805      93.828  17.108 121.287  1.00  0.00           C  
ATOM   3261  CD1 LEU C1805      93.181  16.328 120.124  1.00  0.00           C  
ATOM   3262  CD2 LEU C1805      93.134  18.472 121.477  1.00  0.00           C  
ATOM   3263  N   TYR C1810      96.844  15.604 122.788  1.00  0.00           N  
ATOM   3264  CA  TYR C1810      98.184  15.817 122.261  1.00  0.00           C  
ATOM   3265  C   TYR C1810      98.653  14.750 121.295  1.00  0.00           C  
ATOM   3266  O   TYR C1810      99.150  15.065 120.215  1.00  0.00           O  
ATOM   3267  CB  TYR C1810      99.206  15.897 123.384  1.00  0.00           C  
ATOM   3268  CG  TYR C1810     100.599  16.166 122.871  1.00  0.00           C  
ATOM   3269  CD1 TYR C1810     100.985  17.452 122.526  1.00  0.00           C  
ATOM   3270  CD2 TYR C1810     101.540  15.154 122.769  1.00  0.00           C  
ATOM   3271  CE1 TYR C1810     102.283  17.738 122.102  1.00  0.00           C  
ATOM   3272  CE2 TYR C1810     102.852  15.424 122.341  1.00  0.00           C  
ATOM   3273  CZ  TYR C1810     103.210  16.721 122.019  1.00  0.00           C  
ATOM   3274  OH  TYR C1810     104.497  17.039 121.678  1.00  0.00           O  
ATOM   3275  N   PRO C1811      98.563  13.470 121.691  1.00  0.00           N  
ATOM   3276  CA  PRO C1811      99.007  12.397 120.792  1.00  0.00           C  
ATOM   3277  C   PRO C1811      98.322  12.480 119.440  1.00  0.00           C  
ATOM   3278  O   PRO C1811      98.947  12.286 118.397  1.00  0.00           O  
ATOM   3279  CB  PRO C1811      98.645  11.121 121.541  1.00  0.00           C  
ATOM   3280  CG  PRO C1811      98.608  11.537 122.984  1.00  0.00           C  
ATOM   3281  CD  PRO C1811      98.086  12.940 122.982  1.00  0.00           C  
ATOM   3282  N   ARG C1989      97.032  12.779 119.463  1.00  0.00           N  
ATOM   3283  CA  ARG C1989      96.270  12.900 118.235  1.00  0.00           C  
ATOM   3284  C   ARG C1989      96.829  14.014 117.362  1.00  0.00           C  
ATOM   3285  O   ARG C1989      96.889  13.891 116.144  1.00  0.00           O  
ATOM   3286  CB  ARG C1989      94.820  13.161 118.587  1.00  0.00           C  
ATOM   3287  CG  ARG C1989      94.415  12.406 119.835  1.00  0.00           C  
ATOM   3288  CD  ARG C1989      92.910  12.374 119.998  1.00  0.00           C  
ATOM   3289  NE  ARG C1989      92.298  11.140 119.507  1.00  0.00           N  
ATOM   3290  CZ  ARG C1989      91.919  10.127 120.281  1.00  0.00           C  
ATOM   3291  NH1 ARG C1989      92.085  10.180 121.595  1.00  0.00           N  
ATOM   3292  NH2 ARG C1989      91.354   9.062 119.740  1.00  0.00           N  
ATOM   3293  N   LEU C1990      97.236  15.105 117.987  1.00  0.00           N  
ATOM   3294  CA  LEU C1990      97.820  16.215 117.247  1.00  0.00           C  
ATOM   3295  C   LEU C1990      99.229  15.833 116.834  1.00  0.00           C  
ATOM   3296  O   LEU C1990      99.696  16.188 115.757  1.00  0.00           O  
ATOM   3297  CB  LEU C1990      97.897  17.459 118.124  1.00  0.00           C  
ATOM   3298  CG  LEU C1990      96.701  18.390 118.191  1.00  0.00           C  
ATOM   3299  CD1 LEU C1990      95.485  17.703 117.633  1.00  0.00           C  
ATOM   3300  CD2 LEU C1990      96.484  18.816 119.630  1.00  0.00           C  
ATOM   3301  N   ARG C1991      99.905  15.114 117.718  1.00  0.00           N  
ATOM   3302  CA  ARG C1991     101.254  14.665 117.461  1.00  0.00           C  
ATOM   3303  C   ARG C1991     101.255  13.748 116.254  1.00  0.00           C  
ATOM   3304  O   ARG C1991     102.303  13.493 115.675  1.00  0.00           O  
ATOM   3305  CB  ARG C1991     101.780  13.895 118.675  1.00  0.00           C  
ATOM   3306  CG  ARG C1991     103.103  14.388 119.238  1.00  0.00           C  
ATOM   3307  CD  ARG C1991     104.071  13.236 119.534  1.00  0.00           C  
ATOM   3308  NE  ARG C1991     105.455  13.705 119.593  1.00  0.00           N  
ATOM   3309  CZ  ARG C1991     106.216  13.945 118.526  1.00  0.00           C  
ATOM   3310  NH1 ARG C1991     105.730  13.758 117.300  1.00  0.00           N  
ATOM   3311  NH2 ARG C1991     107.459  14.398 118.682  1.00  0.00           N  
ATOM   3312  N   ALA C1992     100.076  13.262 115.872  1.00  0.00           N  
ATOM   3313  CA  ALA C1992      99.955  12.337 114.742  1.00  0.00           C  
ATOM   3314  C   ALA C1992      99.351  12.965 113.502  1.00  0.00           C  
ATOM   3315  O   ALA C1992      99.872  12.785 112.411  1.00  0.00           O  
ATOM   3316  CB  ALA C1992      99.139  11.120 115.139  1.00  0.00           C  
ATOM   3317  N   GLN C1993      98.240  13.675 113.667  1.00  0.00           N  
ATOM   3318  CA  GLN C1993      97.565  14.337 112.554  1.00  0.00           C  
ATOM   3319  C   GLN C1993      98.526  14.775 111.457  1.00  0.00           C  
ATOM   3320  O   GLN C1993      99.357  15.651 111.670  1.00  0.00           O  
ATOM   3321  CB  GLN C1993      96.830  15.579 113.038  1.00  0.00           C  
ATOM   3322  CG  GLN C1993      95.976  16.183 111.949  1.00  0.00           C  
ATOM   3323  CD  GLN C1993      94.921  15.208 111.454  1.00  0.00           C  
ATOM   3324  OE1 GLN C1993      94.317  15.412 110.401  1.00  0.00           O  
ATOM   3325  NE2 GLN C1993      94.692  14.140 112.219  1.00  0.00           N  
ATOM   3326  N   GLU C1994      98.391  14.180 110.278  1.00  0.00           N  
ATOM   3327  CA  GLU C1994      99.242  14.513 109.143  1.00  0.00           C  
ATOM   3328  C   GLU C1994      98.778  15.797 108.445  1.00  0.00           C  
ATOM   3329  O   GLU C1994      99.582  16.656 108.093  1.00  0.00           O  
ATOM   3330  CB  GLU C1994      99.212  13.371 108.141  1.00  0.00           C  
ATOM   3331  CG  GLU C1994     100.554  12.721 107.918  1.00  0.00           C  
ATOM   3332  CD  GLU C1994     101.419  13.477 106.925  1.00  0.00           C  
ATOM   3333  OE1 GLU C1994     102.645  13.559 107.162  1.00  0.00           O  
ATOM   3334  OE2 GLU C1994     100.881  13.986 105.911  1.00  0.00           O  
ATOM   3335  N   GLU C1995      97.471  15.917 108.253  1.00  0.00           N  
ATOM   3336  CA  GLU C1995      96.876  17.061 107.584  1.00  0.00           C  
ATOM   3337  C   GLU C1995      96.670  18.255 108.508  1.00  0.00           C  
ATOM   3338  O   GLU C1995      95.602  18.421 109.096  1.00  0.00           O  
ATOM   3339  CB  GLU C1995      95.533  16.655 107.005  1.00  0.00           C  
ATOM   3340  CG  GLU C1995      95.019  17.605 105.976  1.00  0.00           C  
ATOM   3341  CD  GLU C1995      95.282  17.107 104.583  1.00  0.00           C  
ATOM   3342  OE1 GLU C1995      96.455  17.150 104.143  1.00  0.00           O  
ATOM   3343  OE2 GLU C1995      94.310  16.670 103.934  1.00  0.00           O  
ATOM   3344  N   TRP C2012      97.689  19.092 108.632  1.00  0.00           N  
ATOM   3345  CA  TRP C2012      97.581  20.272 109.474  1.00  0.00           C  
ATOM   3346  C   TRP C2012      96.793  21.356 108.764  1.00  0.00           C  
ATOM   3347  O   TRP C2012      97.356  22.376 108.373  1.00  0.00           O  
ATOM   3348  CB  TRP C2012      98.953  20.826 109.805  1.00  0.00           C  
ATOM   3349  CG  TRP C2012      98.975  21.524 111.102  1.00  0.00           C  
ATOM   3350  CD1 TRP C2012      99.137  22.853 111.308  1.00  0.00           C  
ATOM   3351  CD2 TRP C2012      98.882  20.924 112.393  1.00  0.00           C  
ATOM   3352  NE1 TRP C2012      99.159  23.129 112.649  1.00  0.00           N  
ATOM   3353  CE2 TRP C2012      99.006  21.960 113.342  1.00  0.00           C  
ATOM   3354  CE3 TRP C2012      98.709  19.608 112.843  1.00  0.00           C  
ATOM   3355  CZ2 TRP C2012      98.964  21.726 114.719  1.00  0.00           C  
ATOM   3356  CZ3 TRP C2012      98.663  19.374 114.209  1.00  0.00           C  
ATOM   3357  CH2 TRP C2012      98.792  20.431 115.132  1.00  0.00           C  
ATOM   3358  N   THR C2013      95.495  21.129 108.594  1.00  0.00           N  
ATOM   3359  CA  THR C2013      94.636  22.095 107.928  1.00  0.00           C  
ATOM   3360  C   THR C2013      93.481  22.571 108.815  1.00  0.00           C  
ATOM   3361  O   THR C2013      93.014  21.864 109.708  1.00  0.00           O  
ATOM   3362  CB  THR C2013      94.033  21.508 106.624  1.00  0.00           C  
ATOM   3363  OG1 THR C2013      93.192  20.382 106.925  1.00  0.00           O  
ATOM   3364  CG2 THR C2013      95.132  21.076 105.690  1.00  0.00           C  
ATOM   3365  N   GLU C2014      93.014  23.782 108.557  1.00  0.00           N  
ATOM   3366  CA  GLU C2014      91.905  24.318 109.322  1.00  0.00           C  
ATOM   3367  C   GLU C2014      90.739  23.361 109.219  1.00  0.00           C  
ATOM   3368  O   GLU C2014      89.970  23.189 110.160  1.00  0.00           O  
ATOM   3369  CB  GLU C2014      91.495  25.682 108.774  1.00  0.00           C  
ATOM   3370  CG  GLU C2014      92.667  26.567 108.377  1.00  0.00           C  
ATOM   3371  CD  GLU C2014      92.324  28.030 108.482  1.00  0.00           C  
ATOM   3372  OE1 GLU C2014      93.208  28.827 108.853  1.00  0.00           O  
ATOM   3373  OE2 GLU C2014      91.162  28.380 108.193  1.00  0.00           O  
ATOM   3374  N   ALA C2015      90.618  22.728 108.063  1.00  0.00           N  
ATOM   3375  CA  ALA C2015      89.534  21.789 107.834  1.00  0.00           C  
ATOM   3376  C   ALA C2015      89.791  20.486 108.560  1.00  0.00           C  
ATOM   3377  O   ALA C2015      88.908  19.971 109.265  1.00  0.00           O  
ATOM   3378  CB  ALA C2015      89.378  21.535 106.351  1.00  0.00           C  
ATOM   3379  N   ALA C2016      91.002  19.962 108.377  1.00  0.00           N  
ATOM   3380  CA  ALA C2016      91.415  18.712 109.010  1.00  0.00           C  
ATOM   3381  C   ALA C2016      91.420  18.845 110.520  1.00  0.00           C  
ATOM   3382  O   ALA C2016      90.862  18.009 111.225  1.00  0.00           O  
ATOM   3383  CB  ALA C2016      92.797  18.313 108.533  1.00  0.00           C  
ATOM   3384  N   LEU C2017      92.071  19.895 111.009  1.00  0.00           N  
ATOM   3385  CA  LEU C2017      92.139  20.149 112.435  1.00  0.00           C  
ATOM   3386  C   LEU C2017      90.727  20.262 113.012  1.00  0.00           C  
ATOM   3387  O   LEU C2017      90.436  19.772 114.111  1.00  0.00           O  
ATOM   3388  CB  LEU C2017      92.937  21.427 112.695  1.00  0.00           C  
ATOM   3389  CG  LEU C2017      94.455  21.291 112.946  1.00  0.00           C  
ATOM   3390  CD1 LEU C2017      94.775  19.910 113.484  1.00  0.00           C  
ATOM   3391  CD2 LEU C2017      95.236  21.548 111.669  1.00  0.00           C  
ATOM   3392  N   GLU C2018      89.837  20.891 112.261  1.00  0.00           N  
ATOM   3393  CA  GLU C2018      88.470  21.035 112.740  1.00  0.00           C  
ATOM   3394  C   GLU C2018      87.828  19.668 112.917  1.00  0.00           C  
ATOM   3395  O   GLU C2018      87.074  19.449 113.853  1.00  0.00           O  
ATOM   3396  CB  GLU C2018      87.645  21.864 111.762  1.00  0.00           C  
ATOM   3397  CG  GLU C2018      86.161  21.563 111.824  1.00  0.00           C  
ATOM   3398  CD  GLU C2018      85.303  22.799 112.028  1.00  0.00           C  
ATOM   3399  OE1 GLU C2018      85.008  23.479 111.034  1.00  0.00           O  
ATOM   3400  OE2 GLU C2018      84.918  23.086 113.180  1.00  0.00           O  
ATOM   3401  N   ALA C2019      88.136  18.750 112.006  1.00  0.00           N  
ATOM   3402  CA  ALA C2019      87.610  17.381 112.056  1.00  0.00           C  
ATOM   3403  C   ALA C2019      88.129  16.626 113.278  1.00  0.00           C  
ATOM   3404  O   ALA C2019      87.358  15.998 114.006  1.00  0.00           O  
ATOM   3405  CB  ALA C2019      88.002  16.630 110.812  1.00  0.00           C  
ATOM   3406  N   LEU C2020      89.441  16.675 113.486  1.00  0.00           N  
ATOM   3407  CA  LEU C2020      90.055  16.003 114.625  1.00  0.00           C  
ATOM   3408  C   LEU C2020      89.378  16.402 115.930  1.00  0.00           C  
ATOM   3409  O   LEU C2020      88.848  15.557 116.658  1.00  0.00           O  
ATOM   3410  CB  LEU C2020      91.546  16.359 114.711  1.00  0.00           C  
ATOM   3411  CG  LEU C2020      92.525  15.348 115.330  1.00  0.00           C  
ATOM   3412  CD1 LEU C2020      92.660  14.153 114.416  1.00  0.00           C  
ATOM   3413  CD2 LEU C2020      93.896  15.993 115.527  1.00  0.00           C  
ATOM   3414  N   LEU C2021      89.391  17.703 116.208  1.00  0.00           N  
ATOM   3415  CA  LEU C2021      88.822  18.248 117.435  1.00  0.00           C  
ATOM   3416  C   LEU C2021      87.351  17.928 117.604  1.00  0.00           C  
ATOM   3417  O   LEU C2021      86.920  17.543 118.689  1.00  0.00           O  
ATOM   3418  CB  LEU C2021      89.039  19.767 117.503  1.00  0.00           C  
ATOM   3419  CG  LEU C2021      90.499  20.218 117.690  1.00  0.00           C  
ATOM   3420  CD1 LEU C2021      90.799  21.325 116.680  1.00  0.00           C  
ATOM   3421  CD2 LEU C2021      90.753  20.691 119.132  1.00  0.00           C  
ATOM   3422  N   ARG C2022      86.571  18.102 116.550  1.00  0.00           N  
ATOM   3423  CA  ARG C2022      85.157  17.783 116.658  1.00  0.00           C  
ATOM   3424  C   ARG C2022      84.998  16.293 116.965  1.00  0.00           C  
ATOM   3425  O   ARG C2022      84.163  15.891 117.782  1.00  0.00           O  
ATOM   3426  CB  ARG C2022      84.427  18.125 115.367  1.00  0.00           C  
ATOM   3427  CG  ARG C2022      84.337  19.599 115.093  1.00  0.00           C  
ATOM   3428  CD  ARG C2022      82.923  20.065 115.193  1.00  0.00           C  
ATOM   3429  NE  ARG C2022      82.753  21.358 114.550  1.00  0.00           N  
ATOM   3430  CZ  ARG C2022      82.082  22.377 115.079  1.00  0.00           C  
ATOM   3431  NH1 ARG C2022      81.512  22.255 116.273  1.00  0.00           N  
ATOM   3432  NH2 ARG C2022      81.978  23.519 114.410  1.00  0.00           N  
ATOM   3433  N   GLY C2023      85.803  15.472 116.307  1.00  0.00           N  
ATOM   3434  CA  GLY C2023      85.730  14.057 116.575  1.00  0.00           C  
ATOM   3435  C   GLY C2023      86.161  13.840 118.008  1.00  0.00           C  
ATOM   3436  O   GLY C2023      85.523  13.102 118.757  1.00  0.00           O  
ATOM   3437  N   PHE C2024      87.239  14.500 118.409  1.00  0.00           N  
ATOM   3438  CA  PHE C2024      87.714  14.325 119.763  1.00  0.00           C  
ATOM   3439  C   PHE C2024      86.619  14.625 120.754  1.00  0.00           C  
ATOM   3440  O   PHE C2024      86.255  13.771 121.547  1.00  0.00           O  
ATOM   3441  CB  PHE C2024      88.908  15.214 120.039  1.00  0.00           C  
ATOM   3442  CG  PHE C2024      89.556  14.919 121.353  1.00  0.00           C  
ATOM   3443  CD1 PHE C2024      89.338  15.748 122.451  1.00  0.00           C  
ATOM   3444  CD2 PHE C2024      90.323  13.769 121.518  1.00  0.00           C  
ATOM   3445  CE1 PHE C2024      89.864  15.432 123.685  1.00  0.00           C  
ATOM   3446  CE2 PHE C2024      90.856  13.442 122.756  1.00  0.00           C  
ATOM   3447  CZ  PHE C2024      90.629  14.268 123.840  1.00  0.00           C  
ATOM   3448  N   ALA C2025      86.093  15.843 120.700  1.00  0.00           N  
ATOM   3449  CA  ALA C2025      85.006  16.284 121.579  1.00  0.00           C  
ATOM   3450  C   ALA C2025      83.859  15.263 121.623  1.00  0.00           C  
ATOM   3451  O   ALA C2025      83.338  14.930 122.687  1.00  0.00           O  
ATOM   3452  CB  ALA C2025      84.474  17.630 121.085  1.00  0.00           C  
ATOM   3453  N   ALA C2026      83.462  14.781 120.455  1.00  0.00           N  
ATOM   3454  CA  ALA C2026      82.388  13.814 120.368  1.00  0.00           C  
ATOM   3455  C   ALA C2026      82.737  12.557 121.131  1.00  0.00           C  
ATOM   3456  O   ALA C2026      82.030  12.172 122.055  1.00  0.00           O  
ATOM   3457  CB  ALA C2026      82.122  13.481 118.933  1.00  0.00           C  
ATOM   3458  N   GLU C2027      83.846  11.934 120.740  1.00  0.00           N  
ATOM   3459  CA  GLU C2027      84.340  10.696 121.350  1.00  0.00           C  
ATOM   3460  C   GLU C2027      84.569  10.820 122.864  1.00  0.00           C  
ATOM   3461  O   GLU C2027      84.720   9.818 123.563  1.00  0.00           O  
ATOM   3462  CB  GLU C2027      85.639  10.266 120.648  1.00  0.00           C  
ATOM   3463  CG  GLU C2027      86.621   9.474 121.506  1.00  0.00           C  
ATOM   3464  CD  GLU C2027      88.024   9.414 120.909  1.00  0.00           C  
ATOM   3465  OE1 GLU C2027      88.235   9.986 119.815  1.00  0.00           O  
ATOM   3466  OE2 GLU C2027      88.918   8.800 121.536  1.00  0.00           O  
ATOM   3467  N   LYS C2039      84.598  12.040 123.374  1.00  0.00           N  
ATOM   3468  CA  LYS C2039      84.803  12.222 124.796  1.00  0.00           C  
ATOM   3469  C   LYS C2039      83.537  12.744 125.450  1.00  0.00           C  
ATOM   3470  O   LYS C2039      83.569  13.205 126.600  1.00  0.00           O  
ATOM   3471  CB  LYS C2039      85.959  13.184 125.053  1.00  0.00           C  
ATOM   3472  CG  LYS C2039      86.719  12.872 126.321  1.00  0.00           C  
ATOM   3473  CD  LYS C2039      88.098  12.299 126.029  1.00  0.00           C  
ATOM   3474  CE  LYS C2039      88.023  11.048 125.171  1.00  0.00           C  
ATOM   3475  NZ  LYS C2039      87.675  11.367 123.753  1.00  0.00           N  
ATOM   3476  N   GLY C2040      82.424  12.655 124.720  1.00  0.00           N  
ATOM   3477  CA  GLY C2040      81.154  13.141 125.241  1.00  0.00           C  
ATOM   3478  C   GLY C2040      81.400  14.483 125.900  1.00  0.00           C  
ATOM   3479  O   GLY C2040      81.376  14.608 127.126  1.00  0.00           O  
ATOM   3480  N   VAL C2041      81.645  15.490 125.069  1.00  0.00           N  
ATOM   3481  CA  VAL C2041      81.957  16.829 125.543  1.00  0.00           C  
ATOM   3482  C   VAL C2041      81.645  17.854 124.448  1.00  0.00           C  
ATOM   3483  O   VAL C2041      81.668  17.524 123.252  1.00  0.00           O  
ATOM   3484  CB  VAL C2041      83.464  16.866 125.937  1.00  0.00           C  
ATOM   3485  CG1 VAL C2041      84.187  17.978 125.228  1.00  0.00           C  
ATOM   3486  CG2 VAL C2041      83.601  16.955 127.442  1.00  0.00           C  
ATOM   3487  N   LYS C2042      81.323  19.081 124.848  1.00  0.00           N  
ATOM   3488  CA  LYS C2042      81.034  20.125 123.873  1.00  0.00           C  
ATOM   3489  C   LYS C2042      82.352  20.735 123.370  1.00  0.00           C  
ATOM   3490  O   LYS C2042      83.264  21.031 124.162  1.00  0.00           O  
ATOM   3491  CB  LYS C2042      80.135  21.202 124.493  1.00  0.00           C  
ATOM   3492  CG  LYS C2042      78.686  21.209 123.976  1.00  0.00           C  
ATOM   3493  CD  LYS C2042      78.531  22.102 122.729  1.00  0.00           C  
ATOM   3494  CE  LYS C2042      79.213  21.484 121.490  1.00  0.00           C  
ATOM   3495  NZ  LYS C2042      79.382  22.438 120.354  1.00  0.00           N  
ATOM   3496  N   LEU C2043      82.454  20.899 122.051  1.00  0.00           N  
ATOM   3497  CA  LEU C2043      83.661  21.450 121.424  1.00  0.00           C  
ATOM   3498  C   LEU C2043      84.385  22.464 122.308  1.00  0.00           C  
ATOM   3499  O   LEU C2043      85.507  22.215 122.753  1.00  0.00           O  
ATOM   3500  CB  LEU C2043      83.329  22.099 120.073  1.00  0.00           C  
ATOM   3501  CG  LEU C2043      84.495  22.739 119.295  1.00  0.00           C  
ATOM   3502  CD1 LEU C2043      85.758  21.883 119.361  1.00  0.00           C  
ATOM   3503  CD2 LEU C2043      84.078  22.933 117.851  1.00  0.00           C  
ATOM   3504  N   GLY C2044      83.734  23.596 122.569  1.00  0.00           N  
ATOM   3505  CA  GLY C2044      84.347  24.636 123.385  1.00  0.00           C  
ATOM   3506  C   GLY C2044      85.155  24.119 124.559  1.00  0.00           C  
ATOM   3507  O   GLY C2044      86.167  24.714 124.951  1.00  0.00           O  
ATOM   3508  N   GLN C2045      84.710  22.997 125.111  1.00  0.00           N  
ATOM   3509  CA  GLN C2045      85.362  22.402 126.260  1.00  0.00           C  
ATOM   3510  C   GLN C2045      86.755  21.945 125.925  1.00  0.00           C  
ATOM   3511  O   GLN C2045      87.604  21.833 126.808  1.00  0.00           O  
ATOM   3512  CB  GLN C2045      84.549  21.234 126.768  1.00  0.00           C  
ATOM   3513  CG  GLN C2045      83.449  21.654 127.714  1.00  0.00           C  
ATOM   3514  CD  GLN C2045      82.354  20.611 127.829  1.00  0.00           C  
ATOM   3515  OE1 GLN C2045      82.506  19.624 128.543  1.00  0.00           O  
ATOM   3516  NE2 GLN C2045      81.247  20.822 127.126  1.00  0.00           N  
ATOM   3517  N   VAL C2046      86.986  21.681 124.644  1.00  0.00           N  
ATOM   3518  CA  VAL C2046      88.289  21.239 124.174  1.00  0.00           C  
ATOM   3519  C   VAL C2046      89.022  22.440 123.587  1.00  0.00           C  
ATOM   3520  O   VAL C2046      90.203  22.674 123.857  1.00  0.00           O  
ATOM   3521  CB  VAL C2046      88.144  20.168 123.040  1.00  0.00           C  
ATOM   3522  CG1 VAL C2046      89.449  19.437 122.834  1.00  0.00           C  
ATOM   3523  CG2 VAL C2046      87.028  19.198 123.364  1.00  0.00           C  
ATOM   3524  N   ALA C2047      88.280  23.200 122.788  1.00  0.00           N  
ATOM   3525  CA  ALA C2047      88.786  24.365 122.089  1.00  0.00           C  
ATOM   3526  C   ALA C2047      89.269  25.478 123.010  1.00  0.00           C  
ATOM   3527  O   ALA C2047      90.333  26.051 122.785  1.00  0.00           O  
ATOM   3528  CB  ALA C2047      87.714  24.896 121.160  1.00  0.00           C  
ATOM   3529  N   GLN C2048      88.497  25.792 124.040  1.00  0.00           N  
ATOM   3530  CA  GLN C2048      88.899  26.862 124.931  1.00  0.00           C  
ATOM   3531  C   GLN C2048      90.201  26.582 125.680  1.00  0.00           C  
ATOM   3532  O   GLN C2048      91.109  27.417 125.683  1.00  0.00           O  
ATOM   3533  CB  GLN C2048      87.793  27.163 125.926  1.00  0.00           C  
ATOM   3534  CG  GLN C2048      87.888  28.568 126.461  1.00  0.00           C  
ATOM   3535  CD  GLN C2048      87.226  29.576 125.546  1.00  0.00           C  
ATOM   3536  OE1 GLN C2048      87.847  30.103 124.618  1.00  0.00           O  
ATOM   3537  NE2 GLN C2048      85.952  29.852 125.808  1.00  0.00           N  
ATOM   3538  N   PRO C2049      90.313  25.413 126.337  1.00  0.00           N  
ATOM   3539  CA  PRO C2049      91.563  25.131 127.066  1.00  0.00           C  
ATOM   3540  C   PRO C2049      92.758  25.112 126.115  1.00  0.00           C  
ATOM   3541  O   PRO C2049      93.871  25.500 126.463  1.00  0.00           O  
ATOM   3542  CB  PRO C2049      91.306  23.779 127.740  1.00  0.00           C  
ATOM   3543  CG  PRO C2049      90.127  23.203 127.041  1.00  0.00           C  
ATOM   3544  CD  PRO C2049      89.333  24.318 126.441  1.00  0.00           C  
ATOM   3545  N   LEU C2050      92.514  24.663 124.899  1.00  0.00           N  
ATOM   3546  CA  LEU C2050      93.560  24.645 123.896  1.00  0.00           C  
ATOM   3547  C   LEU C2050      93.894  26.097 123.489  1.00  0.00           C  
ATOM   3548  O   LEU C2050      95.063  26.503 123.427  1.00  0.00           O  
ATOM   3549  CB  LEU C2050      93.076  23.846 122.688  1.00  0.00           C  
ATOM   3550  CG  LEU C2050      94.060  23.745 121.533  1.00  0.00           C  
ATOM   3551  CD1 LEU C2050      95.430  23.341 122.067  1.00  0.00           C  
ATOM   3552  CD2 LEU C2050      93.518  22.740 120.506  1.00  0.00           C  
ATOM   3553  N   ARG C2074      92.857  26.884 123.219  1.00  0.00           N  
ATOM   3554  CA  ARG C2074      93.064  28.279 122.845  1.00  0.00           C  
ATOM   3555  C   ARG C2074      93.950  28.965 123.874  1.00  0.00           C  
ATOM   3556  O   ARG C2074      94.831  29.743 123.518  1.00  0.00           O  
ATOM   3557  CB  ARG C2074      91.733  29.037 122.774  1.00  0.00           C  
ATOM   3558  CG  ARG C2074      91.833  30.519 123.206  1.00  0.00           C  
ATOM   3559  CD  ARG C2074      90.566  31.324 122.908  1.00  0.00           C  
ATOM   3560  NE  ARG C2074      89.517  30.549 122.245  1.00  0.00           N  
ATOM   3561  CZ  ARG C2074      89.277  30.591 120.936  1.00  0.00           C  
ATOM   3562  NH1 ARG C2074      90.010  31.368 120.151  1.00  0.00           N  
ATOM   3563  NH2 ARG C2074      88.312  29.858 120.407  1.00  0.00           N  
ATOM   3564  N   ALA C2083      93.710  28.671 125.151  1.00  0.00           N  
ATOM   3565  CA  ALA C2083      94.473  29.275 126.234  1.00  0.00           C  
ATOM   3566  C   ALA C2083      95.901  28.732 126.284  1.00  0.00           C  
ATOM   3567  O   ALA C2083      96.826  29.425 126.709  1.00  0.00           O  
ATOM   3568  CB  ALA C2083      93.777  29.034 127.563  1.00  0.00           C  
ATOM   3569  N   ALA C2086      96.089  27.490 125.867  1.00  0.00           N  
ATOM   3570  CA  ALA C2086      97.433  26.934 125.860  1.00  0.00           C  
ATOM   3571  C   ALA C2086      98.252  27.583 124.745  1.00  0.00           C  
ATOM   3572  O   ALA C2086      99.439  27.904 124.930  1.00  0.00           O  
ATOM   3573  CB  ALA C2086      97.386  25.411 125.654  1.00  0.00           C  
ATOM   3574  N   LEU C2087      97.601  27.797 123.598  1.00  0.00           N  
ATOM   3575  CA  LEU C2087      98.245  28.378 122.415  1.00  0.00           C  
ATOM   3576  C   LEU C2087      98.450  29.894 122.445  1.00  0.00           C  
ATOM   3577  O   LEU C2087      99.507  30.375 122.041  1.00  0.00           O  
ATOM   3578  CB  LEU C2087      97.440  28.047 121.160  1.00  0.00           C  
ATOM   3579  CG  LEU C2087      97.452  26.609 120.637  1.00  0.00           C  
ATOM   3580  CD1 LEU C2087      96.462  26.468 119.491  1.00  0.00           C  
ATOM   3581  CD2 LEU C2087      98.843  26.250 120.167  1.00  0.00           C  
ATOM   3582  N   THR C2088      97.442  30.635 122.907  1.00  0.00           N  
ATOM   3583  CA  THR C2088      97.484  32.097 122.909  1.00  0.00           C  
ATOM   3584  C   THR C2088      97.605  32.695 124.272  1.00  0.00           C  
ATOM   3585  O   THR C2088      98.071  33.822 124.407  1.00  0.00           O  
ATOM   3586  CB  THR C2088      96.225  32.669 122.326  1.00  0.00           C  
ATOM   3587  OG1 THR C2088      95.235  32.765 123.357  1.00  0.00           O  
ATOM   3588  CG2 THR C2088      95.710  31.767 121.241  1.00  0.00           C  
ATOM   3589  N   GLY C2089      97.155  31.954 125.273  1.00  0.00           N  
ATOM   3590  CA  GLY C2089      97.209  32.444 126.634  1.00  0.00           C  
ATOM   3591  C   GLY C2089      96.271  33.616 126.777  1.00  0.00           C  
ATOM   3592  O   GLY C2089      96.557  34.518 127.569  1.00  0.00           O  
ATOM   3593  N   SER C2090      95.153  33.609 126.042  1.00  0.00           N  
ATOM   3594  CA  SER C2090      94.237  34.736 126.116  1.00  0.00           C  
ATOM   3595  C   SER C2090      92.751  34.441 126.360  1.00  0.00           C  
ATOM   3596  O   SER C2090      92.162  35.046 127.268  1.00  0.00           O  
ATOM   3597  CB  SER C2090      94.353  35.603 124.869  1.00  0.00           C  
ATOM   3598  OG  SER C2090      93.656  36.825 125.064  1.00  0.00           O  
ATOM   3599  N   LEU C2091      92.143  33.555 125.568  1.00  0.00           N  
ATOM   3600  CA  LEU C2091      90.695  33.244 125.686  1.00  0.00           C  
ATOM   3601  C   LEU C2091      89.870  34.225 124.840  1.00  0.00           C  
ATOM   3602  O   LEU C2091      88.661  34.055 124.644  1.00  0.00           O  
ATOM   3603  CB  LEU C2091      90.199  33.304 127.131  1.00  0.00           C  
ATOM   3604  CG  LEU C2091      89.480  32.055 127.640  1.00  0.00           C  
ATOM   3605  CD1 LEU C2091      90.477  30.908 127.785  1.00  0.00           C  
ATOM   3606  CD2 LEU C2091      88.833  32.346 128.976  1.00  0.00           C  
ATOM   3607  N   GLU C2092      90.541  35.277 124.385  1.00  0.00           N  
ATOM   3608  CA  GLU C2092      89.965  36.266 123.482  1.00  0.00           C  
ATOM   3609  C   GLU C2092      90.880  36.197 122.285  1.00  0.00           C  
ATOM   3610  O   GLU C2092      91.940  36.837 122.244  1.00  0.00           O  
ATOM   3611  CB  GLU C2092      89.989  37.651 124.092  1.00  0.00           C  
ATOM   3612  CG  GLU C2092      88.648  38.023 124.660  1.00  0.00           C  
ATOM   3613  CD  GLU C2092      88.749  38.662 126.026  1.00  0.00           C  
ATOM   3614  OE1 GLU C2092      87.900  38.354 126.898  1.00  0.00           O  
ATOM   3615  OE2 GLU C2092      89.680  39.473 126.225  1.00  0.00           O  
ATOM   3616  N   THR C2093      90.471  35.388 121.317  1.00  0.00           N  
ATOM   3617  CA  THR C2093      91.303  35.104 120.160  1.00  0.00           C  
ATOM   3618  C   THR C2093      90.458  34.834 118.919  1.00  0.00           C  
ATOM   3619  O   THR C2093      89.261  34.601 119.026  1.00  0.00           O  
ATOM   3620  CB  THR C2093      92.130  33.843 120.521  1.00  0.00           C  
ATOM   3621  OG1 THR C2093      93.400  34.234 121.030  1.00  0.00           O  
ATOM   3622  CG2 THR C2093      92.283  32.906 119.350  1.00  0.00           C  
ATOM   3623  N   PRO C2094      91.057  34.939 117.718  1.00  0.00           N  
ATOM   3624  CA  PRO C2094      90.244  34.646 116.526  1.00  0.00           C  
ATOM   3625  C   PRO C2094      89.970  33.109 116.517  1.00  0.00           C  
ATOM   3626  O   PRO C2094      90.234  32.424 117.508  1.00  0.00           O  
ATOM   3627  CB  PRO C2094      91.110  35.114 115.363  1.00  0.00           C  
ATOM   3628  CG  PRO C2094      92.541  35.153 115.910  1.00  0.00           C  
ATOM   3629  CD  PRO C2094      92.431  35.379 117.395  1.00  0.00           C  
ATOM   3630  N   GLY C2095      89.449  32.578 115.413  1.00  0.00           N  
ATOM   3631  CA  GLY C2095      89.133  31.151 115.351  1.00  0.00           C  
ATOM   3632  C   GLY C2095      90.232  30.196 115.794  1.00  0.00           C  
ATOM   3633  O   GLY C2095      91.415  30.409 115.503  1.00  0.00           O  
ATOM   3634  N   LEU C2096      89.849  29.118 116.475  1.00  0.00           N  
ATOM   3635  CA  LEU C2096      90.845  28.166 116.953  1.00  0.00           C  
ATOM   3636  C   LEU C2096      91.544  27.442 115.812  1.00  0.00           C  
ATOM   3637  O   LEU C2096      92.768  27.291 115.793  1.00  0.00           O  
ATOM   3638  CB  LEU C2096      90.212  27.140 117.895  1.00  0.00           C  
ATOM   3639  CG  LEU C2096      91.227  26.246 118.622  1.00  0.00           C  
ATOM   3640  CD1 LEU C2096      91.437  26.765 120.010  1.00  0.00           C  
ATOM   3641  CD2 LEU C2096      90.747  24.809 118.680  1.00  0.00           C  
ATOM   3642  N   PHE C2097      90.767  27.004 114.845  1.00  0.00           N  
ATOM   3643  CA  PHE C2097      91.343  26.260 113.742  1.00  0.00           C  
ATOM   3644  C   PHE C2097      92.377  27.058 112.972  1.00  0.00           C  
ATOM   3645  O   PHE C2097      93.422  26.531 112.605  1.00  0.00           O  
ATOM   3646  CB  PHE C2097      90.209  25.771 112.844  1.00  0.00           C  
ATOM   3647  CG  PHE C2097      89.056  25.202 113.616  1.00  0.00           C  
ATOM   3648  CD1 PHE C2097      89.256  24.147 114.500  1.00  0.00           C  
ATOM   3649  CD2 PHE C2097      87.787  25.762 113.517  1.00  0.00           C  
ATOM   3650  CE1 PHE C2097      88.216  23.659 115.280  1.00  0.00           C  
ATOM   3651  CE2 PHE C2097      86.732  25.277 114.301  1.00  0.00           C  
ATOM   3652  CZ  PHE C2097      86.953  24.227 115.181  1.00  0.00           C  
ATOM   3653  N   GLU C2098      92.095  28.331 112.729  1.00  0.00           N  
ATOM   3654  CA  GLU C2098      93.045  29.164 112.002  1.00  0.00           C  
ATOM   3655  C   GLU C2098      94.286  29.390 112.861  1.00  0.00           C  
ATOM   3656  O   GLU C2098      95.398  29.484 112.336  1.00  0.00           O  
ATOM   3657  CB  GLU C2098      92.410  30.516 111.606  1.00  0.00           C  
ATOM   3658  CG  GLU C2098      91.209  30.947 112.460  1.00  0.00           C  
ATOM   3659  CD  GLU C2098      89.905  30.233 112.087  1.00  0.00           C  
ATOM   3660  OE1 GLU C2098      89.419  29.375 112.863  1.00  0.00           O  
ATOM   3661  OE2 GLU C2098      89.359  30.534 111.011  1.00  0.00           O  
ATOM   3662  N   ILE C2099      94.083  29.458 114.178  1.00  0.00           N  
ATOM   3663  CA  ILE C2099      95.165  29.671 115.145  1.00  0.00           C  
ATOM   3664  C   ILE C2099      96.076  28.440 115.165  1.00  0.00           C  
ATOM   3665  O   ILE C2099      97.300  28.532 115.023  1.00  0.00           O  
ATOM   3666  CB  ILE C2099      94.558  29.941 116.578  1.00  0.00           C  
ATOM   3667  CG1 ILE C2099      93.968  31.348 116.654  1.00  0.00           C  
ATOM   3668  CG2 ILE C2099      95.615  29.842 117.646  1.00  0.00           C  
ATOM   3669  CD1 ILE C2099      94.733  32.353 115.862  1.00  0.00           C  
ATOM   3670  N   LEU C2100      95.451  27.285 115.324  1.00  0.00           N  
ATOM   3671  CA  LEU C2100      96.151  26.022 115.338  1.00  0.00           C  
ATOM   3672  C   LEU C2100      96.956  25.899 114.080  1.00  0.00           C  
ATOM   3673  O   LEU C2100      98.158  25.667 114.125  1.00  0.00           O  
ATOM   3674  CB  LEU C2100      95.152  24.884 115.360  1.00  0.00           C  
ATOM   3675  CG  LEU C2100      95.319  23.913 116.504  1.00  0.00           C  
ATOM   3676  CD1 LEU C2100      93.987  23.217 116.707  1.00  0.00           C  
ATOM   3677  CD2 LEU C2100      96.423  22.920 116.188  1.00  0.00           C  
ATOM   3678  N   ALA C2101      96.265  26.049 112.956  1.00  0.00           N  
ATOM   3679  CA  ALA C2101      96.858  25.955 111.627  1.00  0.00           C  
ATOM   3680  C   ALA C2101      97.982  26.974 111.376  1.00  0.00           C  
ATOM   3681  O   ALA C2101      99.113  26.598 111.085  1.00  0.00           O  
ATOM   3682  CB  ALA C2101      95.762  26.111 110.582  1.00  0.00           C  
ATOM   3683  N   LEU C2102      97.658  28.255 111.479  1.00  0.00           N  
ATOM   3684  CA  LEU C2102      98.614  29.337 111.261  1.00  0.00           C  
ATOM   3685  C   LEU C2102     100.016  29.031 111.789  1.00  0.00           C  
ATOM   3686  O   LEU C2102     100.996  29.097 111.038  1.00  0.00           O  
ATOM   3687  CB  LEU C2102      98.083  30.604 111.924  1.00  0.00           C  
ATOM   3688  CG  LEU C2102      99.013  31.802 112.020  1.00  0.00           C  
ATOM   3689  CD1 LEU C2102      99.592  32.075 110.650  1.00  0.00           C  
ATOM   3690  CD2 LEU C2102      98.236  33.007 112.540  1.00  0.00           C  
ATOM   3691  N   LEU C2103     100.108  28.690 113.074  1.00  0.00           N  
ATOM   3692  CA  LEU C2103     101.405  28.418 113.686  1.00  0.00           C  
ATOM   3693  C   LEU C2103     102.216  27.348 112.951  1.00  0.00           C  
ATOM   3694  O   LEU C2103     103.417  27.497 112.763  1.00  0.00           O  
ATOM   3695  CB  LEU C2103     101.221  28.028 115.160  1.00  0.00           C  
ATOM   3696  CG  LEU C2103     101.750  29.060 116.188  1.00  0.00           C  
ATOM   3697  CD1 LEU C2103     100.832  30.296 116.230  1.00  0.00           C  
ATOM   3698  CD2 LEU C2103     101.829  28.448 117.582  1.00  0.00           C  
ATOM   3699  N   GLY C2104     101.557  26.283 112.512  1.00  0.00           N  
ATOM   3700  CA  GLY C2104     102.265  25.187 111.855  1.00  0.00           C  
ATOM   3701  C   GLY C2104     102.297  24.034 112.846  1.00  0.00           C  
ATOM   3702  O   GLY C2104     102.352  24.268 114.053  1.00  0.00           O  
ATOM   3703  N   LYS C2105     102.264  22.793 112.378  1.00  0.00           N  
ATOM   3704  CA  LYS C2105     102.250  21.663 113.311  1.00  0.00           C  
ATOM   3705  C   LYS C2105     103.319  21.707 114.400  1.00  0.00           C  
ATOM   3706  O   LYS C2105     102.999  21.767 115.585  1.00  0.00           O  
ATOM   3707  CB  LYS C2105     102.358  20.324 112.582  1.00  0.00           C  
ATOM   3708  CG  LYS C2105     102.377  19.141 113.552  1.00  0.00           C  
ATOM   3709  CD  LYS C2105     101.834  17.875 112.929  1.00  0.00           C  
ATOM   3710  CE  LYS C2105     102.423  16.625 113.600  1.00  0.00           C  
ATOM   3711  NZ  LYS C2105     101.891  15.376 112.969  1.00  0.00           N  
ATOM   3712  N   GLU C2107     104.588  21.664 114.012  1.00  0.00           N  
ATOM   3713  CA  GLU C2107     105.646  21.679 115.006  1.00  0.00           C  
ATOM   3714  C   GLU C2107     105.554  22.883 115.937  1.00  0.00           C  
ATOM   3715  O   GLU C2107     105.586  22.718 117.147  1.00  0.00           O  
ATOM   3716  CB  GLU C2107     107.016  21.649 114.333  1.00  0.00           C  
ATOM   3717  CG  GLU C2107     107.355  20.360 113.586  1.00  0.00           C  
ATOM   3718  CD  GLU C2107     106.993  19.102 114.350  1.00  0.00           C  
ATOM   3719  OE1 GLU C2107     107.621  18.815 115.391  1.00  0.00           O  
ATOM   3720  OE2 GLU C2107     106.074  18.392 113.901  1.00  0.00           O  
ATOM   3721  N   ARG C2108     105.440  24.087 115.387  1.00  0.00           N  
ATOM   3722  CA  ARG C2108     105.367  25.286 116.226  1.00  0.00           C  
ATOM   3723  C   ARG C2108     104.228  25.173 117.196  1.00  0.00           C  
ATOM   3724  O   ARG C2108     104.379  25.481 118.372  1.00  0.00           O  
ATOM   3725  CB  ARG C2108     105.150  26.550 115.399  1.00  0.00           C  
ATOM   3726  CG  ARG C2108     106.395  27.121 114.786  1.00  0.00           C  
ATOM   3727  CD  ARG C2108     106.139  27.603 113.345  1.00  0.00           C  
ATOM   3728  NE  ARG C2108     106.354  29.038 113.174  1.00  0.00           N  
ATOM   3729  CZ  ARG C2108     105.993  29.946 114.071  1.00  0.00           C  
ATOM   3730  NH1 ARG C2108     105.401  29.565 115.195  1.00  0.00           N  
ATOM   3731  NH2 ARG C2108     106.226  31.236 113.853  1.00  0.00           N  
ATOM   3732  N   ALA C2109     103.077  24.739 116.693  1.00  0.00           N  
ATOM   3733  CA  ALA C2109     101.875  24.592 117.512  1.00  0.00           C  
ATOM   3734  C   ALA C2109     102.095  23.578 118.610  1.00  0.00           C  
ATOM   3735  O   ALA C2109     101.910  23.892 119.779  1.00  0.00           O  
ATOM   3736  CB  ALA C2109     100.714  24.180 116.647  1.00  0.00           C  
ATOM   3737  N   LEU C2110     102.488  22.363 118.226  1.00  0.00           N  
ATOM   3738  CA  LEU C2110     102.758  21.264 119.177  1.00  0.00           C  
ATOM   3739  C   LEU C2110     103.652  21.727 120.303  1.00  0.00           C  
ATOM   3740  O   LEU C2110     103.262  21.740 121.464  1.00  0.00           O  
ATOM   3741  CB  LEU C2110     103.509  20.107 118.495  1.00  0.00           C  
ATOM   3742  CG  LEU C2110     102.767  18.963 117.800  1.00  0.00           C  
ATOM   3743  CD1 LEU C2110     103.468  17.670 118.165  1.00  0.00           C  
ATOM   3744  CD2 LEU C2110     101.279  18.915 118.194  1.00  0.00           C  
ATOM   3745  N   ARG C2111     104.877  22.075 119.917  1.00  0.00           N  
ATOM   3746  CA  ARG C2111     105.929  22.514 120.816  1.00  0.00           C  
ATOM   3747  C   ARG C2111     105.405  23.454 121.883  1.00  0.00           C  
ATOM   3748  O   ARG C2111     105.587  23.219 123.073  1.00  0.00           O  
ATOM   3749  CB  ARG C2111     107.060  23.181 120.007  1.00  0.00           C  
ATOM   3750  CG  ARG C2111     108.340  23.470 120.803  1.00  0.00           C  
ATOM   3751  CD  ARG C2111     109.143  24.691 120.271  1.00  0.00           C  
ATOM   3752  NE  ARG C2111     108.832  25.966 120.938  1.00  0.00           N  
ATOM   3753  CZ  ARG C2111     109.600  26.576 121.845  1.00  0.00           C  
ATOM   3754  NH1 ARG C2111     110.761  26.055 122.237  1.00  0.00           N  
ATOM   3755  NH2 ARG C2111     109.200  27.730 122.361  1.00  0.00           N  
ATOM   3756  N   ARG C2112     104.746  24.525 121.468  1.00  0.00           N  
ATOM   3757  CA  ARG C2112     104.200  25.480 122.432  1.00  0.00           C  
ATOM   3758  C   ARG C2112     103.204  24.808 123.372  1.00  0.00           C  
ATOM   3759  O   ARG C2112     103.335  24.910 124.589  1.00  0.00           O  
ATOM   3760  CB  ARG C2112     103.518  26.649 121.718  1.00  0.00           C  
ATOM   3761  CG  ARG C2112     103.180  27.785 122.656  1.00  0.00           C  
ATOM   3762  CD  ARG C2112     102.359  28.820 121.965  1.00  0.00           C  
ATOM   3763  NE  ARG C2112     103.204  29.830 121.348  1.00  0.00           N  
ATOM   3764  CZ  ARG C2112     102.731  30.935 120.785  1.00  0.00           C  
ATOM   3765  NH1 ARG C2112     101.428  31.163 120.767  1.00  0.00           N  
ATOM   3766  NH2 ARG C2112     103.554  31.806 120.229  1.00  0.00           N  
ATOM   3767  N   LEU C2113     102.202  24.138 122.803  1.00  0.00           N  
ATOM   3768  CA  LEU C2113     101.204  23.431 123.593  1.00  0.00           C  
ATOM   3769  C   LEU C2113     101.913  22.477 124.548  1.00  0.00           C  
ATOM   3770  O   LEU C2113     101.422  22.186 125.642  1.00  0.00           O  
ATOM   3771  CB  LEU C2113     100.282  22.637 122.669  1.00  0.00           C  
ATOM   3772  CG  LEU C2113      99.530  21.438 123.260  1.00  0.00           C  
ATOM   3773  CD1 LEU C2113      98.523  20.923 122.264  1.00  0.00           C  
ATOM   3774  CD2 LEU C2113     100.494  20.342 123.603  1.00  0.00           C  
ATOM   3775  N   GLU C2121     103.065  21.972 124.119  1.00  0.00           N  
ATOM   3776  CA  GLU C2121     103.836  21.065 124.949  1.00  0.00           C  
ATOM   3777  C   GLU C2121     104.236  21.801 126.214  1.00  0.00           C  
ATOM   3778  O   GLU C2121     104.109  21.276 127.317  1.00  0.00           O  
ATOM   3779  CB  GLU C2121     105.099  20.593 124.223  1.00  0.00           C  
ATOM   3780  CG  GLU C2121     104.892  19.823 122.916  1.00  0.00           C  
ATOM   3781  CD  GLU C2121     106.217  19.370 122.316  1.00  0.00           C  
ATOM   3782  OE1 GLU C2121     106.357  19.356 121.071  1.00  0.00           O  
ATOM   3783  OE2 GLU C2121     107.131  19.030 123.098  1.00  0.00           O  
ATOM   3784  N   ARG C2122     104.742  23.020 126.038  1.00  0.00           N  
ATOM   3785  CA  ARG C2122     105.146  23.871 127.155  1.00  0.00           C  
ATOM   3786  C   ARG C2122     103.967  23.975 128.109  1.00  0.00           C  
ATOM   3787  O   ARG C2122     104.063  23.678 129.301  1.00  0.00           O  
ATOM   3788  CB  ARG C2122     105.473  25.276 126.636  1.00  0.00           C  
ATOM   3789  CG  ARG C2122     106.938  25.664 126.660  1.00  0.00           C  
ATOM   3790  CD  ARG C2122     107.126  27.100 127.147  1.00  0.00           C  
ATOM   3791  NE  ARG C2122     106.918  28.118 126.110  1.00  0.00           N  
ATOM   3792  CZ  ARG C2122     105.724  28.547 125.691  1.00  0.00           C  
ATOM   3793  NH1 ARG C2122     104.607  28.049 126.215  1.00  0.00           N  
ATOM   3794  NH2 ARG C2122     105.640  29.495 124.759  1.00  0.00           N  
ATOM   3795  N   ALA C2123     102.845  24.404 127.547  1.00  0.00           N  
ATOM   3796  CA  ALA C2123     101.605  24.579 128.277  1.00  0.00           C  
ATOM   3797  C   ALA C2123     101.236  23.337 129.085  1.00  0.00           C  
ATOM   3798  O   ALA C2123     100.771  23.443 130.216  1.00  0.00           O  
ATOM   3799  CB  ALA C2123     100.489  24.923 127.304  1.00  0.00           C  
ATOM   3800  N   LEU C2124     101.424  22.160 128.508  1.00  0.00           N  
ATOM   3801  CA  LEU C2124     101.100  20.956 129.244  1.00  0.00           C  
ATOM   3802  C   LEU C2124     102.267  20.549 130.153  1.00  0.00           C  
ATOM   3803  O   LEU C2124     102.100  19.737 131.066  1.00  0.00           O  
ATOM   3804  CB  LEU C2124     100.750  19.827 128.272  1.00  0.00           C  
ATOM   3805  CG  LEU C2124      99.555  20.055 127.342  1.00  0.00           C  
ATOM   3806  CD1 LEU C2124      99.032  18.718 126.805  1.00  0.00           C  
ATOM   3807  CD2 LEU C2124      98.465  20.786 128.101  1.00  0.00           C  
ATOM   3808  N   ALA C2126     103.443  21.132 129.910  1.00  0.00           N  
ATOM   3809  CA  ALA C2126     104.652  20.830 130.690  1.00  0.00           C  
ATOM   3810  C   ALA C2126     104.467  21.128 132.170  1.00  0.00           C  
ATOM   3811  O   ALA C2126     104.711  20.215 132.990  1.00  0.00           O  
ATOM   3812  CB  ALA C2126     105.838  21.626 130.151  1.00  0.00           C  
ATOM   3813  OXT ALA C2126     104.086  22.274 132.490  1.00  0.00           O  
TER
END
