# Supplementary material for: Backbone Brackets and Arginine Tweezers delineate Class I and Class II aminoacyl tRNA synthetases
Source: PLoS Comput Biol. 2018 Apr 16;14(4):e1006101. doi: 10.1371/journal.pcbi.1006101 (PMC5919687; doi:10.1371/journal.pcbi.1006101)
Supplement: S11 File — All structures of Class I aaRS with residues renumbered according to the MSA. (GZ) [file pcbi.1006101.s023.tar.gz › 1gax_A_renum.pdb]

ATOM      1  N   MET A 208      83.544  59.257  -8.772  1.00  0.00           N  
ATOM      2  CA  MET A 208      83.657  60.241  -7.652  1.00  0.00           C  
ATOM      3  C   MET A 208      82.604  61.332  -7.809  1.00  0.00           C  
ATOM      4  O   MET A 208      82.278  61.722  -8.925  1.00  0.00           O  
ATOM      5  CB  MET A 208      85.046  60.875  -7.660  1.00  0.00           C  
ATOM      6  CG  MET A 208      85.324  61.754  -6.463  1.00  0.00           C  
ATOM      7  SD  MET A 208      85.482  60.764  -5.001  1.00  0.00           S  
ATOM      8  CE  MET A 208      87.118  60.131  -5.264  1.00  0.00           C  
ATOM      9  N   ASP A 209      82.079  61.840  -6.701  1.00  0.00           N  
ATOM     10  CA  ASP A 209      81.059  62.878  -6.794  1.00  0.00           C  
ATOM     11  C   ASP A 209      81.568  64.273  -6.427  1.00  0.00           C  
ATOM     12  O   ASP A 209      80.904  65.281  -6.680  1.00  0.00           O  
ATOM     13  CB  ASP A 209      79.856  62.513  -5.930  1.00  0.00           C  
ATOM     14  CG  ASP A 209      78.550  62.643  -6.682  1.00  0.00           C  
ATOM     15  OD1 ASP A 209      78.331  61.859  -7.636  1.00  0.00           O  
ATOM     16  OD2 ASP A 209      77.751  63.536  -6.322  1.00  0.00           O  
ATOM     17  N   LEU A 210      82.743  64.321  -5.821  1.00  0.00           N  
ATOM     18  CA  LEU A 210      83.378  65.577  -5.450  1.00  0.00           C  
ATOM     19  C   LEU A 210      82.580  66.763  -4.888  1.00  0.00           C  
ATOM     20  O   LEU A 210      82.587  67.842  -5.471  1.00  0.00           O  
ATOM     21  CB  LEU A 210      84.222  66.070  -6.631  1.00  0.00           C  
ATOM     22  CG  LEU A 210      85.381  65.127  -6.948  1.00  0.00           C  
ATOM     23  CD1 LEU A 210      86.300  65.732  -7.987  1.00  0.00           C  
ATOM     24  CD2 LEU A 210      86.155  64.865  -5.674  1.00  0.00           C  
ATOM     25  N   PRO A 211      81.879  66.579  -3.757  1.00  0.00           N  
ATOM     26  CA  PRO A 211      81.122  67.691  -3.168  1.00  0.00           C  
ATOM     27  C   PRO A 211      82.145  68.544  -2.420  1.00  0.00           C  
ATOM     28  O   PRO A 211      83.343  68.310  -2.545  1.00  0.00           O  
ATOM     29  CB  PRO A 211      80.170  66.996  -2.212  1.00  0.00           C  
ATOM     30  CG  PRO A 211      79.977  65.663  -2.847  1.00  0.00           C  
ATOM     31  CD  PRO A 211      81.375  65.297  -3.245  1.00  0.00           C  
ATOM     32  N   LYS A 212      81.694  69.507  -1.623  1.00  0.00           N  
ATOM     33  CA  LYS A 212      82.637  70.372  -0.902  1.00  0.00           C  
ATOM     34  C   LYS A 212      83.261  69.656   0.301  1.00  0.00           C  
ATOM     35  O   LYS A 212      84.465  69.797   0.572  1.00  0.00           O  
ATOM     36  CB  LYS A 212      81.938  71.662  -0.439  1.00  0.00           C  
ATOM     37  CG  LYS A 212      80.924  72.237  -1.442  1.00  0.00           C  
ATOM     38  CD  LYS A 212      79.638  71.375  -1.504  1.00  0.00           C  
ATOM     39  CE  LYS A 212      78.586  71.944  -2.450  1.00  0.00           C  
ATOM     40  NZ  LYS A 212      77.332  71.157  -2.352  1.00  0.00           N  
ATOM     41  N   ALA A 214      82.426  68.890   1.008  1.00  0.00           N  
ATOM     42  CA  ALA A 214      82.836  68.119   2.185  1.00  0.00           C  
ATOM     43  C   ALA A 214      82.695  66.620   1.923  1.00  0.00           C  
ATOM     44  O   ALA A 214      81.882  66.198   1.098  1.00  0.00           O  
ATOM     45  CB  ALA A 214      81.992  68.508   3.383  1.00  0.00           C  
ATOM     46  N   TYR A 215      83.487  65.821   2.632  1.00  0.00           N  
ATOM     47  CA  TYR A 215      83.457  64.372   2.468  1.00  0.00           C  
ATOM     48  C   TYR A 215      82.404  63.733   3.335  1.00  0.00           C  
ATOM     49  O   TYR A 215      82.332  64.002   4.528  1.00  0.00           O  
ATOM     50  CB  TYR A 215      84.833  63.772   2.799  1.00  0.00           C  
ATOM     51  CG  TYR A 215      84.880  62.254   2.963  1.00  0.00           C  
ATOM     52  CD1 TYR A 215      83.942  61.420   2.346  1.00  0.00           C  
ATOM     53  CD2 TYR A 215      85.887  61.649   3.721  1.00  0.00           C  
ATOM     54  CE1 TYR A 215      84.002  60.028   2.485  1.00  0.00           C  
ATOM     55  CE2 TYR A 215      85.957  60.256   3.857  1.00  0.00           C  
ATOM     56  CZ  TYR A 215      85.011  59.454   3.240  1.00  0.00           C  
ATOM     57  OH  TYR A 215      85.067  58.082   3.388  1.00  0.00           O  
ATOM     58  N   ASP A 216      81.575  62.893   2.727  1.00  0.00           N  
ATOM     59  CA  ASP A 216      80.550  62.178   3.472  1.00  0.00           C  
ATOM     60  C   ASP A 216      80.816  60.680   3.446  1.00  0.00           C  
ATOM     61  O   ASP A 216      80.463  59.994   2.490  1.00  0.00           O  
ATOM     62  CB  ASP A 216      79.166  62.432   2.908  1.00  0.00           C  
ATOM     63  CG  ASP A 216      78.122  61.558   3.559  1.00  0.00           C  
ATOM     64  OD1 ASP A 216      78.278  61.224   4.749  1.00  0.00           O  
ATOM     65  OD2 ASP A 216      77.138  61.210   2.890  1.00  0.00           O  
ATOM     66  N   PRO A 217      81.426  60.152   4.517  1.00  0.00           N  
ATOM     67  CA  PRO A 217      81.757  58.731   4.644  1.00  0.00           C  
ATOM     68  C   PRO A 217      80.599  57.830   4.233  1.00  0.00           C  
ATOM     69  O   PRO A 217      80.804  56.801   3.586  1.00  0.00           O  
ATOM     70  CB  PRO A 217      82.078  58.587   6.126  1.00  0.00           C  
ATOM     71  CG  PRO A 217      82.572  59.962   6.502  1.00  0.00           C  
ATOM     72  CD  PRO A 217      81.601  60.846   5.805  1.00  0.00           C  
ATOM     73  N   LYS A 218      79.386  58.230   4.609  1.00  0.00           N  
ATOM     74  CA  LYS A 218      78.190  57.456   4.306  1.00  0.00           C  
ATOM     75  C   LYS A 218      77.946  57.225   2.827  1.00  0.00           C  
ATOM     76  O   LYS A 218      77.244  56.289   2.450  1.00  0.00           O  
ATOM     77  CB  LYS A 218      76.959  58.112   4.921  1.00  0.00           C  
ATOM     78  CG  LYS A 218      76.959  58.107   6.434  1.00  0.00           C  
ATOM     79  CD  LYS A 218      75.592  58.463   6.998  1.00  0.00           C  
ATOM     80  CE  LYS A 218      75.624  58.503   8.517  1.00  0.00           C  
ATOM     81  NZ  LYS A 218      76.634  59.493   8.999  1.00  0.00           N  
ATOM     82  N   SER A 219      78.515  58.075   1.983  1.00  0.00           N  
ATOM     83  CA  SER A 219      78.337  57.911   0.548  1.00  0.00           C  
ATOM     84  C   SER A 219      79.426  56.987   0.019  1.00  0.00           C  
ATOM     85  O   SER A 219      79.444  56.638  -1.167  1.00  0.00           O  
ATOM     86  CB  SER A 219      78.408  59.272  -0.172  1.00  0.00           C  
ATOM     87  OG  SER A 219      79.716  59.833  -0.166  1.00  0.00           O  
ATOM     88  N   VAL A 220      80.323  56.567   0.902  1.00  0.00           N  
ATOM     89  CA  VAL A 220      81.411  55.725   0.464  1.00  0.00           C  
ATOM     90  C   VAL A 220      81.597  54.412   1.180  1.00  0.00           C  
ATOM     91  O   VAL A 220      81.445  53.349   0.586  1.00  0.00           O  
ATOM     92  CB  VAL A 220      82.735  56.472   0.542  1.00  0.00           C  
ATOM     93  CG1 VAL A 220      83.885  55.534   0.196  1.00  0.00           C  
ATOM     94  CG2 VAL A 220      82.709  57.647  -0.402  1.00  0.00           C  
ATOM     95  N   GLU A 221      81.946  54.484   2.456  1.00  0.00           N  
ATOM     96  CA  GLU A 221      82.219  53.281   3.228  1.00  0.00           C  
ATOM     97  C   GLU A 221      81.252  52.122   3.024  1.00  0.00           C  
ATOM     98  O   GLU A 221      81.668  51.018   2.676  1.00  0.00           O  
ATOM     99  CB  GLU A 221      82.330  53.631   4.711  1.00  0.00           C  
ATOM    100  CG  GLU A 221      83.329  54.738   4.977  1.00  0.00           C  
ATOM    101  CD  GLU A 221      83.611  54.921   6.442  1.00  0.00           C  
ATOM    102  OE1 GLU A 221      82.674  54.730   7.250  1.00  0.00           O  
ATOM    103  OE2 GLU A 221      84.765  55.266   6.781  1.00  0.00           O  
ATOM    104  N   PRO A 222      79.948  52.359   3.208  1.00  0.00           N  
ATOM    105  CA  PRO A 222      79.003  51.256   3.026  1.00  0.00           C  
ATOM    106  C   PRO A 222      79.162  50.437   1.741  1.00  0.00           C  
ATOM    107  O   PRO A 222      79.113  49.207   1.787  1.00  0.00           O  
ATOM    108  CB  PRO A 222      77.641  51.942   3.149  1.00  0.00           C  
ATOM    109  CG  PRO A 222      77.922  53.351   2.720  1.00  0.00           C  
ATOM    110  CD  PRO A 222      79.238  53.636   3.387  1.00  0.00           C  
ATOM    111  N   LYS A 223      79.368  51.086   0.599  1.00  0.00           N  
ATOM    112  CA  LYS A 223      79.510  50.318  -0.628  1.00  0.00           C  
ATOM    113  C   LYS A 223      80.778  49.474  -0.590  1.00  0.00           C  
ATOM    114  O   LYS A 223      80.705  48.257  -0.705  1.00  0.00           O  
ATOM    115  CB  LYS A 223      79.474  51.225  -1.872  1.00  0.00           C  
ATOM    116  CG  LYS A 223      80.733  52.022  -2.186  1.00  0.00           C  
ATOM    117  CD  LYS A 223      80.551  52.857  -3.467  1.00  0.00           C  
ATOM    118  CE  LYS A 223      81.818  53.634  -3.851  1.00  0.00           C  
ATOM    119  NZ  LYS A 223      81.633  54.490  -5.064  1.00  0.00           N  
ATOM    120  N   TRP A 224      81.936  50.093  -0.399  1.00  0.00           N  
ATOM    121  CA  TRP A 224      83.180  49.330  -0.345  1.00  0.00           C  
ATOM    122  C   TRP A 224      83.138  48.227   0.707  1.00  0.00           C  
ATOM    123  O   TRP A 224      83.682  47.133   0.516  1.00  0.00           O  
ATOM    124  CB  TRP A 224      84.345  50.242  -0.028  1.00  0.00           C  
ATOM    125  CG  TRP A 224      84.705  51.150  -1.128  1.00  0.00           C  
ATOM    126  CD1 TRP A 224      84.218  52.410  -1.364  1.00  0.00           C  
ATOM    127  CD2 TRP A 224      85.694  50.907  -2.121  1.00  0.00           C  
ATOM    128  NE1 TRP A 224      84.861  52.968  -2.448  1.00  0.00           N  
ATOM    129  CE2 TRP A 224      85.772  52.064  -2.928  1.00  0.00           C  
ATOM    130  CE3 TRP A 224      86.527  49.824  -2.406  1.00  0.00           C  
ATOM    131  CZ2 TRP A 224      86.653  52.163  -4.000  1.00  0.00           C  
ATOM    132  CZ3 TRP A 224      87.399  49.923  -3.467  1.00  0.00           C  
ATOM    133  CH2 TRP A 224      87.459  51.084  -4.255  1.00  0.00           C  
ATOM    134  N   ALA A 225      82.502  48.532   1.831  1.00  0.00           N  
ATOM    135  CA  ALA A 225      82.383  47.581   2.920  1.00  0.00           C  
ATOM    136  C   ALA A 225      81.724  46.326   2.400  1.00  0.00           C  
ATOM    137  O   ALA A 225      82.211  45.218   2.627  1.00  0.00           O  
ATOM    138  CB  ALA A 225      81.549  48.169   4.029  1.00  0.00           C  
ATOM    139  N   GLU A 226      80.606  46.513   1.705  1.00  0.00           N  
ATOM    140  CA  GLU A 226      79.862  45.403   1.144  1.00  0.00           C  
ATOM    141  C   GLU A 226      80.663  44.690   0.077  1.00  0.00           C  
ATOM    142  O   GLU A 226      80.646  43.471  -0.012  1.00  0.00           O  
ATOM    143  CB  GLU A 226      78.554  45.887   0.546  1.00  0.00           C  
ATOM    144  CG  GLU A 226      77.920  44.855  -0.359  1.00  0.00           C  
ATOM    145  CD  GLU A 226      76.440  45.088  -0.576  1.00  0.00           C  
ATOM    146  OE1 GLU A 226      75.815  44.278  -1.299  1.00  0.00           O  
ATOM    147  OE2 GLU A 226      75.901  46.073  -0.022  1.00  0.00           O  
ATOM    148  N   LYS A 227      81.368  45.450  -0.743  1.00  0.00           N  
ATOM    149  CA  LYS A 227      82.168  44.848  -1.797  1.00  0.00           C  
ATOM    150  C   LYS A 227      83.199  43.899  -1.177  1.00  0.00           C  
ATOM    151  O   LYS A 227      83.365  42.769  -1.635  1.00  0.00           O  
ATOM    152  CB  LYS A 227      82.838  45.955  -2.619  1.00  0.00           C  
ATOM    153  CG  LYS A 227      83.656  45.502  -3.820  1.00  0.00           C  
ATOM    154  CD  LYS A 227      85.114  45.266  -3.450  1.00  0.00           C  
ATOM    155  CE  LYS A 227      85.972  44.997  -4.679  1.00  0.00           C  
ATOM    156  NZ  LYS A 227      86.067  46.175  -5.578  1.00  0.00           N  
ATOM    157  N   TRP A 228      83.875  44.349  -0.125  1.00  0.00           N  
ATOM    158  CA  TRP A 228      84.869  43.517   0.544  1.00  0.00           C  
ATOM    159  C   TRP A 228      84.233  42.376   1.328  1.00  0.00           C  
ATOM    160  O   TRP A 228      84.835  41.316   1.495  1.00  0.00           O  
ATOM    161  CB  TRP A 228      85.696  44.346   1.512  1.00  0.00           C  
ATOM    162  CG  TRP A 228      86.572  45.315   0.868  1.00  0.00           C  
ATOM    163  CD1 TRP A 228      87.278  45.137  -0.276  1.00  0.00           C  
ATOM    164  CD2 TRP A 228      86.942  46.593   1.380  1.00  0.00           C  
ATOM    165  NE1 TRP A 228      88.080  46.224  -0.510  1.00  0.00           N  
ATOM    166  CE2 TRP A 228      87.892  47.135   0.495  1.00  0.00           C  
ATOM    167  CE3 TRP A 228      86.566  47.332   2.507  1.00  0.00           C  
ATOM    168  CZ2 TRP A 228      88.479  48.389   0.700  1.00  0.00           C  
ATOM    169  CZ3 TRP A 228      87.147  48.576   2.713  1.00  0.00           C  
ATOM    170  CH2 TRP A 228      88.095  49.092   1.812  1.00  0.00           C  
ATOM    171  N   ALA A 229      83.029  42.611   1.836  1.00  0.00           N  
ATOM    172  CA  ALA A 229      82.309  41.603   2.605  1.00  0.00           C  
ATOM    173  C   ALA A 229      82.037  40.395   1.722  1.00  0.00           C  
ATOM    174  O   ALA A 229      82.626  39.323   1.901  1.00  0.00           O  
ATOM    175  CB  ALA A 229      80.997  42.176   3.111  1.00  0.00           C  
ATOM    176  N   LYS A 230      81.142  40.591   0.758  1.00  0.00           N  
ATOM    177  CA  LYS A 230      80.753  39.550  -0.178  1.00  0.00           C  
ATOM    178  C   LYS A 230      81.910  38.901  -0.924  1.00  0.00           C  
ATOM    179  O   LYS A 230      81.740  37.830  -1.492  1.00  0.00           O  
ATOM    180  CB  LYS A 230      79.761  40.110  -1.191  1.00  0.00           C  
ATOM    181  CG  LYS A 230      78.390  40.431  -0.618  1.00  0.00           C  
ATOM    182  CD  LYS A 230      77.520  41.131  -1.663  1.00  0.00           C  
ATOM    183  CE  LYS A 230      77.454  40.335  -2.973  1.00  0.00           C  
ATOM    184  NZ  LYS A 230      76.616  40.986  -4.026  1.00  0.00           N  
ATOM    185  N   ASN A 232      83.080  39.533  -0.933  1.00  0.00           N  
ATOM    186  CA  ASN A 232      84.224  38.958  -1.637  1.00  0.00           C  
ATOM    187  C   ASN A 232      85.520  39.059  -0.861  1.00  0.00           C  
ATOM    188  O   ASN A 232      86.420  39.827  -1.206  1.00  0.00           O  
ATOM    189  CB  ASN A 232      84.388  39.613  -3.002  1.00  0.00           C  
ATOM    190  CG  ASN A 232      83.155  39.469  -3.844  1.00  0.00           C  
ATOM    191  OD1 ASN A 232      82.150  40.155  -3.616  1.00  0.00           O  
ATOM    192  ND2 ASN A 232      83.203  38.553  -4.814  1.00  0.00           N  
ATOM    193  N   PRO A 233      85.633  38.258   0.196  1.00  0.00           N  
ATOM    194  CA  PRO A 233      86.780  38.173   1.101  1.00  0.00           C  
ATOM    195  C   PRO A 233      88.083  38.063   0.350  1.00  0.00           C  
ATOM    196  O   PRO A 233      88.096  37.679  -0.805  1.00  0.00           O  
ATOM    197  CB  PRO A 233      86.493  36.905   1.893  1.00  0.00           C  
ATOM    198  CG  PRO A 233      84.990  36.875   1.937  1.00  0.00           C  
ATOM    199  CD  PRO A 233      84.617  37.248   0.533  1.00  0.00           C  
ATOM    200  N   PHE A 234      89.177  38.407   1.010  1.00  0.00           N  
ATOM    201  CA  PHE A 234      90.487  38.287   0.396  1.00  0.00           C  
ATOM    202  C   PHE A 234      90.992  36.920   0.830  1.00  0.00           C  
ATOM    203  O   PHE A 234      91.909  36.827   1.652  1.00  0.00           O  
ATOM    204  CB  PHE A 234      91.434  39.359   0.923  1.00  0.00           C  
ATOM    205  CG  PHE A 234      91.056  40.749   0.524  1.00  0.00           C  
ATOM    206  CD1 PHE A 234      89.887  41.330   1.003  1.00  0.00           C  
ATOM    207  CD2 PHE A 234      91.859  41.473  -0.350  1.00  0.00           C  
ATOM    208  CE1 PHE A 234      89.526  42.611   0.612  1.00  0.00           C  
ATOM    209  CE2 PHE A 234      91.508  42.746  -0.744  1.00  0.00           C  
ATOM    210  CZ  PHE A 234      90.340  43.320  -0.264  1.00  0.00           C  
ATOM    211  N   VAL A 236      90.379  35.868   0.282  1.00  0.00           N  
ATOM    212  CA  VAL A 236      90.713  34.477   0.603  1.00  0.00           C  
ATOM    213  C   VAL A 236      92.176  34.078   0.460  1.00  0.00           C  
ATOM    214  O   VAL A 236      92.806  34.319  -0.566  1.00  0.00           O  
ATOM    215  CB  VAL A 236      89.889  33.521  -0.239  1.00  0.00           C  
ATOM    216  CG1 VAL A 236      90.326  32.090   0.030  1.00  0.00           C  
ATOM    217  CG2 VAL A 236      88.417  33.710   0.076  1.00  0.00           C  
ATOM    218  N   ALA A 237      92.688  33.431   1.501  1.00  0.00           N  
ATOM    219  CA  ALA A 237      94.075  32.986   1.559  1.00  0.00           C  
ATOM    220  C   ALA A 237      94.325  31.685   0.794  1.00  0.00           C  
ATOM    221  O   ALA A 237      93.480  30.781   0.772  1.00  0.00           O  
ATOM    222  CB  ALA A 237      94.490  32.817   3.019  1.00  0.00           C  
ATOM    223  N   ASN A 238      95.503  31.594   0.184  1.00  0.00           N  
ATOM    224  CA  ASN A 238      95.880  30.419  -0.588  1.00  0.00           C  
ATOM    225  C   ASN A 238      97.188  29.812  -0.107  1.00  0.00           C  
ATOM    226  O   ASN A 238      98.272  30.348  -0.367  1.00  0.00           O  
ATOM    227  CB  ASN A 238      96.019  30.774  -2.073  1.00  0.00           C  
ATOM    228  CG  ASN A 238      96.490  29.598  -2.915  1.00  0.00           C  
ATOM    229  OD1 ASN A 238      96.767  29.748  -4.100  1.00  0.00           O  
ATOM    230  ND2 ASN A 238      96.571  28.422  -2.307  1.00  0.00           N  
ATOM    231  N   PRO A 239      97.102  28.665   0.581  1.00  0.00           N  
ATOM    232  CA  PRO A 239      98.271  27.958   1.106  1.00  0.00           C  
ATOM    233  C   PRO A 239      99.358  27.740   0.058  1.00  0.00           C  
ATOM    234  O   PRO A 239     100.553  27.778   0.375  1.00  0.00           O  
ATOM    235  CB  PRO A 239      97.680  26.644   1.605  1.00  0.00           C  
ATOM    236  CG  PRO A 239      96.454  26.472   0.757  1.00  0.00           C  
ATOM    237  CD  PRO A 239      95.886  27.858   0.763  1.00  0.00           C  
ATOM    238  N   LYS A 240      98.938  27.524  -1.189  1.00  0.00           N  
ATOM    239  CA  LYS A 240      99.869  27.285  -2.299  1.00  0.00           C  
ATOM    240  C   LYS A 240     100.231  28.524  -3.107  1.00  0.00           C  
ATOM    241  O   LYS A 240     100.685  28.422  -4.242  1.00  0.00           O  
ATOM    242  CB  LYS A 240      99.308  26.210  -3.238  1.00  0.00           C  
ATOM    243  CG  LYS A 240      97.783  26.123  -3.271  1.00  0.00           C  
ATOM    244  CD  LYS A 240      97.277  24.786  -2.724  1.00  0.00           C  
ATOM    245  CE  LYS A 240      97.785  23.618  -3.564  1.00  0.00           C  
ATOM    246  NZ  LYS A 240      97.388  22.295  -3.028  1.00  0.00           N  
ATOM    247  N   SER A 241     100.036  29.690  -2.506  1.00  0.00           N  
ATOM    248  CA  SER A 241     100.340  30.952  -3.156  1.00  0.00           C  
ATOM    249  C   SER A 241     101.803  31.095  -3.554  1.00  0.00           C  
ATOM    250  O   SER A 241     102.140  31.906  -4.411  1.00  0.00           O  
ATOM    251  CB  SER A 241      99.946  32.106  -2.238  1.00  0.00           C  
ATOM    252  OG  SER A 241     100.759  33.246  -2.458  1.00  0.00           O  
ATOM    253  N   GLY A 243     102.682  30.316  -2.942  1.00  0.00           N  
ATOM    254  CA  GLY A 243     104.085  30.436  -3.300  1.00  0.00           C  
ATOM    255  C   GLY A 243     104.581  31.857  -3.101  1.00  0.00           C  
ATOM    256  O   GLY A 243     105.510  32.320  -3.771  1.00  0.00           O  
ATOM    257  N   LYS A 244     103.940  32.543  -2.161  1.00  0.00           N  
ATOM    258  CA  LYS A 244     104.266  33.920  -1.804  1.00  0.00           C  
ATOM    259  C   LYS A 244     104.409  33.906  -0.272  1.00  0.00           C  
ATOM    260  O   LYS A 244     103.552  33.351   0.419  1.00  0.00           O  
ATOM    261  CB  LYS A 244     103.113  34.821  -2.248  1.00  0.00           C  
ATOM    262  CG  LYS A 244     103.421  36.298  -2.332  1.00  0.00           C  
ATOM    263  CD  LYS A 244     102.402  37.005  -3.238  1.00  0.00           C  
ATOM    264  CE  LYS A 244     100.960  36.607  -2.895  1.00  0.00           C  
ATOM    265  NZ  LYS A 244      99.916  37.410  -3.604  1.00  0.00           N  
ATOM    266  N   PRO A 245     105.489  34.508   0.279  1.00  0.00           N  
ATOM    267  CA  PRO A 245     105.694  34.524   1.737  1.00  0.00           C  
ATOM    268  C   PRO A 245     104.421  34.829   2.510  1.00  0.00           C  
ATOM    269  O   PRO A 245     103.724  35.804   2.223  1.00  0.00           O  
ATOM    270  CB  PRO A 245     106.753  35.599   1.926  1.00  0.00           C  
ATOM    271  CG  PRO A 245     107.554  35.490   0.672  1.00  0.00           C  
ATOM    272  CD  PRO A 245     106.482  35.366  -0.390  1.00  0.00           C  
ATOM    273  N   PRO A 264     104.091  33.990   3.496  1.00  0.00           N  
ATOM    274  CA  PRO A 264     102.875  34.228   4.276  1.00  0.00           C  
ATOM    275  C   PRO A 264     103.080  35.160   5.467  1.00  0.00           C  
ATOM    276  O   PRO A 264     104.208  35.379   5.931  1.00  0.00           O  
ATOM    277  CB  PRO A 264     102.481  32.823   4.722  1.00  0.00           C  
ATOM    278  CG  PRO A 264     103.812  32.216   5.003  1.00  0.00           C  
ATOM    279  CD  PRO A 264     104.661  32.669   3.809  1.00  0.00           C  
ATOM    280  N   PHE A 266     101.967  35.707   5.942  1.00  0.00           N  
ATOM    281  CA  PHE A 266     101.932  36.591   7.102  1.00  0.00           C  
ATOM    282  C   PHE A 266     100.632  36.201   7.802  1.00  0.00           C  
ATOM    283  O   PHE A 266      99.536  36.439   7.277  1.00  0.00           O  
ATOM    284  CB  PHE A 266     101.874  38.060   6.675  1.00  0.00           C  
ATOM    285  CG  PHE A 266     101.769  39.004   7.825  1.00  0.00           C  
ATOM    286  CD1 PHE A 266     102.906  39.347   8.560  1.00  0.00           C  
ATOM    287  CD2 PHE A 266     100.520  39.452   8.252  1.00  0.00           C  
ATOM    288  CE1 PHE A 266     102.804  40.111   9.712  1.00  0.00           C  
ATOM    289  CE2 PHE A 266     100.400  40.214   9.400  1.00  0.00           C  
ATOM    290  CZ  PHE A 266     101.546  40.546  10.140  1.00  0.00           C  
ATOM    291  N   VAL A 267     100.741  35.582   8.972  1.00  0.00           N  
ATOM    292  CA  VAL A 267      99.536  35.145   9.659  1.00  0.00           C  
ATOM    293  C   VAL A 267      99.280  35.848  10.965  1.00  0.00           C  
ATOM    294  O   VAL A 267     100.208  36.166  11.727  1.00  0.00           O  
ATOM    295  CB  VAL A 267      99.560  33.640   9.946  1.00  0.00           C  
ATOM    296  CG1 VAL A 267      98.167  33.179  10.370  1.00  0.00           C  
ATOM    297  CG2 VAL A 267     100.044  32.881   8.725  1.00  0.00           C  
ATOM    298  N   ILE A 268      97.994  36.058  11.219  1.00  0.00           N  
ATOM    299  CA  ILE A 268      97.532  36.732  12.415  1.00  0.00           C  
ATOM    300  C   ILE A 268      96.255  36.039  12.856  1.00  0.00           C  
ATOM    301  O   ILE A 268      95.304  35.933  12.064  1.00  0.00           O  
ATOM    302  CB  ILE A 268      97.241  38.241  12.110  1.00  0.00           C  
ATOM    303  CG1 ILE A 268      98.562  39.016  12.042  1.00  0.00           C  
ATOM    304  CG2 ILE A 268      96.283  38.833  13.139  1.00  0.00           C  
ATOM    305  CD1 ILE A 268      98.396  40.509  11.919  1.00  0.00           C  
ATOM    306  N   PHE A 269      96.227  35.538  14.091  1.00  0.00           N  
ATOM    307  CA  PHE A 269      95.003  34.894  14.555  1.00  0.00           C  
ATOM    308  C   PHE A 269      94.204  35.966  15.255  1.00  0.00           C  
ATOM    309  O   PHE A 269      94.687  36.615  16.171  1.00  0.00           O  
ATOM    310  CB  PHE A 269      95.285  33.731  15.515  1.00  0.00           C  
ATOM    311  CG  PHE A 269      96.198  32.687  14.947  1.00  0.00           C  
ATOM    312  CD1 PHE A 269      97.574  32.739  15.187  1.00  0.00           C  
ATOM    313  CD2 PHE A 269      95.695  31.685  14.123  1.00  0.00           C  
ATOM    314  CE1 PHE A 269      98.445  31.809  14.610  1.00  0.00           C  
ATOM    315  CE2 PHE A 269      96.552  30.751  13.538  1.00  0.00           C  
ATOM    316  CZ  PHE A 269      97.931  30.818  13.784  1.00  0.00           C  
ATOM    317  N   MET A 270      92.984  36.176  14.807  1.00  0.00           N  
ATOM    318  CA  MET A 270      92.160  37.196  15.418  1.00  0.00           C  
ATOM    319  C   MET A 270      91.623  36.664  16.725  1.00  0.00           C  
ATOM    320  O   MET A 270      91.078  35.563  16.774  1.00  0.00           O  
ATOM    321  CB  MET A 270      90.991  37.557  14.496  1.00  0.00           C  
ATOM    322  CG  MET A 270      90.028  38.596  15.048  1.00  0.00           C  
ATOM    323  SD  MET A 270      88.591  38.850  13.960  1.00  0.00           S  
ATOM    324  CE  MET A 270      87.423  37.736  14.688  1.00  0.00           C  
ATOM    325  N   PRO A 271      91.800  37.419  17.817  1.00  0.00           N  
ATOM    326  CA  PRO A 271      91.280  36.947  19.100  1.00  0.00           C  
ATOM    327  C   PRO A 271      89.761  36.952  18.926  1.00  0.00           C  
ATOM    328  O   PRO A 271      89.143  38.008  18.726  1.00  0.00           O  
ATOM    329  CB  PRO A 271      91.778  38.008  20.072  1.00  0.00           C  
ATOM    330  CG  PRO A 271      91.820  39.243  19.231  1.00  0.00           C  
ATOM    331  CD  PRO A 271      92.450  38.730  17.966  1.00  0.00           C  
ATOM    332  N   PRO A 272      89.142  35.769  18.973  1.00  0.00           N  
ATOM    333  CA  PRO A 272      87.689  35.662  18.802  1.00  0.00           C  
ATOM    334  C   PRO A 272      86.803  36.300  19.861  1.00  0.00           C  
ATOM    335  O   PRO A 272      86.772  35.862  21.004  1.00  0.00           O  
ATOM    336  CB  PRO A 272      87.460  34.157  18.693  1.00  0.00           C  
ATOM    337  CG  PRO A 272      88.566  33.600  19.540  1.00  0.00           C  
ATOM    338  CD  PRO A 272      89.757  34.448  19.171  1.00  0.00           C  
ATOM    339  N   PRO A 273      86.078  37.361  19.489  1.00  0.00           N  
ATOM    340  CA  PRO A 273      85.162  38.092  20.372  1.00  0.00           C  
ATOM    341  C   PRO A 273      84.099  37.180  21.009  1.00  0.00           C  
ATOM    342  O   PRO A 273      83.573  36.279  20.360  1.00  0.00           O  
ATOM    343  CB  PRO A 273      84.553  39.122  19.430  1.00  0.00           C  
ATOM    344  CG  PRO A 273      85.735  39.475  18.579  1.00  0.00           C  
ATOM    345  CD  PRO A 273      86.325  38.124  18.254  1.00  0.00           C  
ATOM    346  N   ASN A 274      83.783  37.414  22.278  1.00  0.00           N  
ATOM    347  CA  ASN A 274      82.794  36.585  22.956  1.00  0.00           C  
ATOM    348  C   ASN A 274      81.389  36.873  22.441  1.00  0.00           C  
ATOM    349  O   ASN A 274      81.008  38.024  22.253  1.00  0.00           O  
ATOM    350  CB  ASN A 274      82.849  36.807  24.475  1.00  0.00           C  
ATOM    351  CG  ASN A 274      84.226  36.521  25.063  1.00  0.00           C  
ATOM    352  OD1 ASN A 274      84.822  35.465  24.832  1.00  0.00           O  
ATOM    353  ND2 ASN A 274      84.728  37.462  25.837  1.00  0.00           N  
ATOM    354  N   VAL A 275      80.623  35.812  22.220  1.00  0.00           N  
ATOM    355  CA  VAL A 275      79.258  35.924  21.719  1.00  0.00           C  
ATOM    356  C   VAL A 275      78.329  36.582  22.747  1.00  0.00           C  
ATOM    357  O   VAL A 275      77.184  36.159  22.945  1.00  0.00           O  
ATOM    358  CB  VAL A 275      78.699  34.534  21.370  1.00  0.00           C  
ATOM    359  CG1 VAL A 275      77.500  34.675  20.466  1.00  0.00           C  
ATOM    360  CG2 VAL A 275      79.772  33.689  20.712  1.00  0.00           C  
ATOM    361  N   THR A 276      78.829  37.612  23.413  1.00  0.00           N  
ATOM    362  CA  THR A 276      78.030  38.315  24.402  1.00  0.00           C  
ATOM    363  C   THR A 276      77.772  39.724  23.909  1.00  0.00           C  
ATOM    364  O   THR A 276      78.646  40.597  23.984  1.00  0.00           O  
ATOM    365  CB  THR A 276      78.739  38.357  25.778  1.00  0.00           C  
ATOM    366  OG1 THR A 276      80.087  38.826  25.633  1.00  0.00           O  
ATOM    367  CG2 THR A 276      78.773  36.977  26.381  1.00  0.00           C  
ATOM    368  N   GLY A 277      76.574  39.935  23.375  1.00  0.00           N  
ATOM    369  CA  GLY A 277      76.206  41.247  22.865  1.00  0.00           C  
ATOM    370  C   GLY A 277      76.974  41.724  21.639  1.00  0.00           C  
ATOM    371  O   GLY A 277      77.243  40.952  20.717  1.00  0.00           O  
ATOM    372  N   SER A 279      77.337  43.005  21.638  1.00  0.00           N  
ATOM    373  CA  SER A 279      78.054  43.604  20.520  1.00  0.00           C  
ATOM    374  C   SER A 279      79.495  43.869  20.870  1.00  0.00           C  
ATOM    375  O   SER A 279      79.971  43.462  21.933  1.00  0.00           O  
ATOM    376  CB  SER A 279      77.396  44.915  20.154  1.00  0.00           C  
ATOM    377  OG  SER A 279      76.003  44.804  20.366  1.00  0.00           O  
ATOM    378  N   LEU A 280      80.194  44.543  19.964  1.00  0.00           N  
ATOM    379  CA  LEU A 280      81.585  44.896  20.203  1.00  0.00           C  
ATOM    380  C   LEU A 280      81.604  46.317  20.773  1.00  0.00           C  
ATOM    381  O   LEU A 280      80.576  47.007  20.807  1.00  0.00           O  
ATOM    382  CB  LEU A 280      82.395  44.859  18.905  1.00  0.00           C  
ATOM    383  CG  LEU A 280      82.487  43.549  18.122  1.00  0.00           C  
ATOM    384  CD1 LEU A 280      83.360  43.749  16.891  1.00  0.00           C  
ATOM    385  CD2 LEU A 280      83.071  42.459  18.996  1.00  0.00           C  
ATOM    386  N   HIS A 281      82.766  46.749  21.240  1.00  0.00           N  
ATOM    387  CA  HIS A 281      82.894  48.089  21.784  1.00  0.00           C  
ATOM    388  C   HIS A 281      84.217  48.627  21.291  1.00  0.00           C  
ATOM    389  O   HIS A 281      85.027  47.885  20.725  1.00  0.00           O  
ATOM    390  CB  HIS A 281      82.855  48.067  23.308  1.00  0.00           C  
ATOM    391  CG  HIS A 281      83.943  47.250  23.927  1.00  0.00           C  
ATOM    392  ND1 HIS A 281      83.689  46.161  24.733  1.00  0.00           N  
ATOM    393  CD2 HIS A 281      85.291  47.369  23.869  1.00  0.00           C  
ATOM    394  CE1 HIS A 281      84.835  45.645  25.145  1.00  0.00           C  
ATOM    395  NE2 HIS A 281      85.822  46.360  24.636  1.00  0.00           N  
ATOM    396  N   MET A 282      84.441  49.911  21.511  1.00  0.00           N  
ATOM    397  CA  MET A 282      85.650  50.526  21.027  1.00  0.00           C  
ATOM    398  C   MET A 282      86.938  49.763  21.301  1.00  0.00           C  
ATOM    399  O   MET A 282      87.933  49.950  20.605  1.00  0.00           O  
ATOM    400  CB  MET A 282      85.738  51.946  21.554  1.00  0.00           C  
ATOM    401  CG  MET A 282      85.749  52.980  20.437  1.00  0.00           C  
ATOM    402  SD  MET A 282      85.188  54.569  21.024  1.00  0.00           S  
ATOM    403  CE  MET A 282      83.428  54.299  20.949  1.00  0.00           C  
ATOM    404  N   GLY A 283      86.927  48.889  22.297  1.00  0.00           N  
ATOM    405  CA  GLY A 283      88.133  48.129  22.594  1.00  0.00           C  
ATOM    406  C   GLY A 283      88.479  47.236  21.419  1.00  0.00           C  
ATOM    407  O   GLY A 283      89.590  47.274  20.876  1.00  0.00           O  
ATOM    408  N   HIS A 284      87.503  46.426  21.030  1.00  0.00           N  
ATOM    409  CA  HIS A 284      87.654  45.525  19.907  1.00  0.00           C  
ATOM    410  C   HIS A 284      88.157  46.341  18.717  1.00  0.00           C  
ATOM    411  O   HIS A 284      89.123  45.965  18.042  1.00  0.00           O  
ATOM    412  CB  HIS A 284      86.296  44.896  19.580  1.00  0.00           C  
ATOM    413  CG  HIS A 284      85.711  44.114  20.712  1.00  0.00           C  
ATOM    414  ND1 HIS A 284      84.377  44.180  21.051  1.00  0.00           N  
ATOM    415  CD2 HIS A 284      86.280  43.250  21.587  1.00  0.00           C  
ATOM    416  CE1 HIS A 284      84.149  43.391  22.088  1.00  0.00           C  
ATOM    417  NE2 HIS A 284      85.287  42.815  22.432  1.00  0.00           N  
ATOM    418  N   ALA A 285      87.494  47.472  18.487  1.00  0.00           N  
ATOM    419  CA  ALA A 285      87.825  48.358  17.386  1.00  0.00           C  
ATOM    420  C   ALA A 285      89.322  48.628  17.313  1.00  0.00           C  
ATOM    421  O   ALA A 285      89.939  48.501  16.251  1.00  0.00           O  
ATOM    422  CB  ALA A 285      87.054  49.650  17.529  1.00  0.00           C  
ATOM    423  N   LEU A 286      89.910  49.005  18.438  1.00  0.00           N  
ATOM    424  CA  LEU A 286      91.340  49.267  18.469  1.00  0.00           C  
ATOM    425  C   LEU A 286      92.082  47.974  18.146  1.00  0.00           C  
ATOM    426  O   LEU A 286      93.051  47.959  17.379  1.00  0.00           O  
ATOM    427  CB  LEU A 286      91.764  49.745  19.856  1.00  0.00           C  
ATOM    428  CG  LEU A 286      93.257  49.511  20.093  1.00  0.00           C  
ATOM    429  CD1 LEU A 286      94.049  50.642  19.480  1.00  0.00           C  
ATOM    430  CD2 LEU A 286      93.538  49.393  21.574  1.00  0.00           C  
ATOM    431  N   ASP A 288      91.614  46.890  18.752  1.00  0.00           N  
ATOM    432  CA  ASP A 288      92.223  45.586  18.570  1.00  0.00           C  
ATOM    433  C   ASP A 288      92.240  45.111  17.116  1.00  0.00           C  
ATOM    434  O   ASP A 288      93.281  44.707  16.607  1.00  0.00           O  
ATOM    435  CB  ASP A 288      91.499  44.569  19.445  1.00  0.00           C  
ATOM    436  CG  ASP A 288      92.124  43.195  19.379  1.00  0.00           C  
ATOM    437  OD1 ASP A 288      93.351  43.090  19.621  1.00  0.00           O  
ATOM    438  OD2 ASP A 288      91.381  42.225  19.093  1.00  0.00           O  
ATOM    439  N   ASN A 289      91.097  45.157  16.442  1.00  0.00           N  
ATOM    440  CA  ASN A 289      91.040  44.720  15.050  1.00  0.00           C  
ATOM    441  C   ASN A 289      91.602  45.750  14.088  1.00  0.00           C  
ATOM    442  O   ASN A 289      92.317  45.408  13.141  1.00  0.00           O  
ATOM    443  CB  ASN A 289      89.606  44.382  14.683  1.00  0.00           C  
ATOM    444  CG  ASN A 289      89.038  43.317  15.580  1.00  0.00           C  
ATOM    445  OD1 ASN A 289      89.524  42.182  15.601  1.00  0.00           O  
ATOM    446  ND2 ASN A 289      88.018  43.674  16.349  1.00  0.00           N  
ATOM    447  N   SER A 290      91.281  47.014  14.333  1.00  0.00           N  
ATOM    448  CA  SER A 290      91.777  48.079  13.490  1.00  0.00           C  
ATOM    449  C   SER A 290      93.307  47.961  13.407  1.00  0.00           C  
ATOM    450  O   SER A 290      93.905  48.142  12.355  1.00  0.00           O  
ATOM    451  CB  SER A 290      91.354  49.429  14.067  1.00  0.00           C  
ATOM    452  OG  SER A 290      91.769  50.488  13.222  1.00  0.00           O  
ATOM    453  N   LEU A 291      93.941  47.643  14.522  1.00  0.00           N  
ATOM    454  CA  LEU A 291      95.388  47.478  14.533  1.00  0.00           C  
ATOM    455  C   LEU A 291      95.790  46.281  13.673  1.00  0.00           C  
ATOM    456  O   LEU A 291      96.698  46.366  12.849  1.00  0.00           O  
ATOM    457  CB  LEU A 291      95.864  47.252  15.963  1.00  0.00           C  
ATOM    458  CG  LEU A 291      96.396  48.499  16.640  1.00  0.00           C  
ATOM    459  CD1 LEU A 291      96.381  48.342  18.149  1.00  0.00           C  
ATOM    460  CD2 LEU A 291      97.788  48.750  16.103  1.00  0.00           C  
ATOM    461  N   GLN A 292      95.106  45.160  13.879  1.00  0.00           N  
ATOM    462  CA  GLN A 292      95.391  43.942  13.135  1.00  0.00           C  
ATOM    463  C   GLN A 292      95.272  44.181  11.638  1.00  0.00           C  
ATOM    464  O   GLN A 292      96.218  43.935  10.886  1.00  0.00           O  
ATOM    465  CB  GLN A 292      94.433  42.832  13.576  1.00  0.00           C  
ATOM    466  CG  GLN A 292      94.587  42.465  15.050  1.00  0.00           C  
ATOM    467  CD  GLN A 292      93.661  41.346  15.498  1.00  0.00           C  
ATOM    468  OE1 GLN A 292      92.443  41.519  15.604  1.00  0.00           O  
ATOM    469  NE2 GLN A 292      94.241  40.184  15.763  1.00  0.00           N  
ATOM    470  N   ASP A 293      94.112  44.674  11.215  1.00  0.00           N  
ATOM    471  CA  ASP A 293      93.867  44.945   9.808  1.00  0.00           C  
ATOM    472  C   ASP A 293      95.014  45.727   9.175  1.00  0.00           C  
ATOM    473  O   ASP A 293      95.617  45.277   8.201  1.00  0.00           O  
ATOM    474  CB  ASP A 293      92.560  45.715   9.643  1.00  0.00           C  
ATOM    475  CG  ASP A 293      92.118  45.807   8.192  1.00  0.00           C  
ATOM    476  OD1 ASP A 293      92.835  46.443   7.398  1.00  0.00           O  
ATOM    477  OD2 ASP A 293      91.057  45.244   7.838  1.00  0.00           O  
ATOM    478  N   ALA A 294      95.326  46.890   9.732  1.00  0.00           N  
ATOM    479  CA  ALA A 294      96.404  47.715   9.198  1.00  0.00           C  
ATOM    480  C   ALA A 294      97.699  46.932   8.965  1.00  0.00           C  
ATOM    481  O   ALA A 294      98.501  47.296   8.100  1.00  0.00           O  
ATOM    482  CB  ALA A 294      96.665  48.884  10.122  1.00  0.00           C  
ATOM    483  N   LEU A 295      97.907  45.868   9.743  1.00  0.00           N  
ATOM    484  CA  LEU A 295      99.100  45.023   9.611  1.00  0.00           C  
ATOM    485  C   LEU A 295      98.902  44.077   8.444  1.00  0.00           C  
ATOM    486  O   LEU A 295      99.806  43.861   7.627  1.00  0.00           O  
ATOM    487  CB  LEU A 295      99.331  44.204  10.879  1.00  0.00           C  
ATOM    488  CG  LEU A 295      99.897  44.979  12.057  1.00  0.00           C  
ATOM    489  CD1 LEU A 295     100.165  44.032  13.199  1.00  0.00           C  
ATOM    490  CD2 LEU A 295     101.176  45.662  11.634  1.00  0.00           C  
ATOM    491  N   ILE A 296      97.712  43.496   8.385  1.00  0.00           N  
ATOM    492  CA  ILE A 296      97.385  42.603   7.295  1.00  0.00           C  
ATOM    493  C   ILE A 296      97.594  43.368   5.985  1.00  0.00           C  
ATOM    494  O   ILE A 296      98.476  43.022   5.186  1.00  0.00           O  
ATOM    495  CB  ILE A 296      95.917  42.121   7.404  1.00  0.00           C  
ATOM    496  CG1 ILE A 296      95.823  41.000   8.446  1.00  0.00           C  
ATOM    497  CG2 ILE A 296      95.393  41.695   6.039  1.00  0.00           C  
ATOM    498  CD1 ILE A 296      96.928  39.941   8.311  1.00  0.00           C  
ATOM    499  N   ARG A 297      96.800  44.427   5.805  1.00  0.00           N  
ATOM    500  CA  ARG A 297      96.836  45.269   4.610  1.00  0.00           C  
ATOM    501  C   ARG A 297      98.228  45.671   4.197  1.00  0.00           C  
ATOM    502  O   ARG A 297      98.570  45.602   3.019  1.00  0.00           O  
ATOM    503  CB  ARG A 297      96.018  46.522   4.828  1.00  0.00           C  
ATOM    504  CG  ARG A 297      94.599  46.240   5.196  1.00  0.00           C  
ATOM    505  CD  ARG A 297      93.648  47.002   4.315  1.00  0.00           C  
ATOM    506  NE  ARG A 297      92.278  46.843   4.779  1.00  0.00           N  
ATOM    507  CZ  ARG A 297      91.213  47.076   4.024  1.00  0.00           C  
ATOM    508  NH1 ARG A 297      91.374  47.482   2.763  1.00  0.00           N  
ATOM    509  NH2 ARG A 297      89.991  46.895   4.525  1.00  0.00           N  
ATOM    510  N   TYR A 298      99.028  46.108   5.156  1.00  0.00           N  
ATOM    511  CA  TYR A 298     100.390  46.508   4.840  1.00  0.00           C  
ATOM    512  C   TYR A 298     101.152  45.328   4.251  1.00  0.00           C  
ATOM    513  O   TYR A 298     101.648  45.389   3.123  1.00  0.00           O  
ATOM    514  CB  TYR A 298     101.106  47.009   6.096  1.00  0.00           C  
ATOM    515  CG  TYR A 298     102.600  47.153   5.932  1.00  0.00           C  
ATOM    516  CD1 TYR A 298     103.475  46.265   6.547  1.00  0.00           C  
ATOM    517  CD2 TYR A 298     103.139  48.191   5.186  1.00  0.00           C  
ATOM    518  CE1 TYR A 298     104.859  46.413   6.431  1.00  0.00           C  
ATOM    519  CE2 TYR A 298     104.514  48.350   5.060  1.00  0.00           C  
ATOM    520  CZ  TYR A 298     105.367  47.461   5.689  1.00  0.00           C  
ATOM    521  OH  TYR A 298     106.725  47.643   5.598  1.00  0.00           O  
ATOM    522  N   LYS A 299     101.230  44.249   5.024  1.00  0.00           N  
ATOM    523  CA  LYS A 299     101.932  43.051   4.588  1.00  0.00           C  
ATOM    524  C   LYS A 299     101.379  42.579   3.250  1.00  0.00           C  
ATOM    525  O   LYS A 299     102.139  42.224   2.347  1.00  0.00           O  
ATOM    526  CB  LYS A 299     101.787  41.941   5.633  1.00  0.00           C  
ATOM    527  CG  LYS A 299     102.310  42.311   7.002  1.00  0.00           C  
ATOM    528  CD  LYS A 299     103.747  42.837   6.953  1.00  0.00           C  
ATOM    529  CE  LYS A 299     104.770  41.760   6.634  1.00  0.00           C  
ATOM    530  NZ  LYS A 299     106.158  42.316   6.672  1.00  0.00           N  
ATOM    531  N   ARG A 300     100.053  42.586   3.127  1.00  0.00           N  
ATOM    532  CA  ARG A 300      99.412  42.145   1.896  1.00  0.00           C  
ATOM    533  C   ARG A 300      99.994  42.935   0.738  1.00  0.00           C  
ATOM    534  O   ARG A 300     100.742  42.399  -0.080  1.00  0.00           O  
ATOM    535  CB  ARG A 300      97.892  42.355   1.948  1.00  0.00           C  
ATOM    536  CG  ARG A 300      97.140  41.547   0.901  1.00  0.00           C  
ATOM    537  CD  ARG A 300      95.797  42.150   0.568  1.00  0.00           C  
ATOM    538  NE  ARG A 300      94.982  42.417   1.749  1.00  0.00           N  
ATOM    539  CZ  ARG A 300      94.346  41.488   2.455  1.00  0.00           C  
ATOM    540  NH1 ARG A 300      94.428  40.211   2.103  1.00  0.00           N  
ATOM    541  NH2 ARG A 300      93.622  41.842   3.514  1.00  0.00           N  
ATOM    542  N   MET A 301      99.670  44.220   0.680  1.00  0.00           N  
ATOM    543  CA  MET A 301     100.174  45.047  -0.399  1.00  0.00           C  
ATOM    544  C   MET A 301     101.674  45.247  -0.255  1.00  0.00           C  
ATOM    545  O   MET A 301     102.272  46.081  -0.921  1.00  0.00           O  
ATOM    546  CB  MET A 301      99.449  46.393  -0.434  1.00  0.00           C  
ATOM    547  CG  MET A 301      99.810  47.354   0.670  1.00  0.00           C  
ATOM    548  SD  MET A 301      99.053  48.948   0.346  1.00  0.00           S  
ATOM    549  CE  MET A 301      97.334  48.559   0.685  1.00  0.00           C  
ATOM    550  N   ARG A 302     102.286  44.474   0.624  1.00  0.00           N  
ATOM    551  CA  ARG A 302     103.716  44.580   0.802  1.00  0.00           C  
ATOM    552  C   ARG A 302     104.347  43.392   0.078  1.00  0.00           C  
ATOM    553  O   ARG A 302     105.566  43.344  -0.123  1.00  0.00           O  
ATOM    554  CB  ARG A 302     104.070  44.560   2.288  1.00  0.00           C  
ATOM    555  CG  ARG A 302     105.492  44.945   2.550  1.00  0.00           C  
ATOM    556  CD  ARG A 302     105.750  46.316   1.999  1.00  0.00           C  
ATOM    557  NE  ARG A 302     107.171  46.548   1.781  1.00  0.00           N  
ATOM    558  CZ  ARG A 302     108.092  46.514   2.738  1.00  0.00           C  
ATOM    559  NH1 ARG A 302     107.743  46.254   3.993  1.00  0.00           N  
ATOM    560  NH2 ARG A 302     109.367  46.744   2.441  1.00  0.00           N  
ATOM    561  N   GLY A 303     103.496  42.433  -0.298  1.00  0.00           N  
ATOM    562  CA  GLY A 303     103.950  41.254  -1.022  1.00  0.00           C  
ATOM    563  C   GLY A 303     103.792  39.882  -0.387  1.00  0.00           C  
ATOM    564  O   GLY A 303     104.316  38.902  -0.910  1.00  0.00           O  
ATOM    565  N   PHE A 304     103.070  39.792   0.723  1.00  0.00           N  
ATOM    566  CA  PHE A 304     102.894  38.517   1.414  1.00  0.00           C  
ATOM    567  C   PHE A 304     101.499  37.928   1.274  1.00  0.00           C  
ATOM    568  O   PHE A 304     100.594  38.535   0.698  1.00  0.00           O  
ATOM    569  CB  PHE A 304     103.164  38.681   2.907  1.00  0.00           C  
ATOM    570  CG  PHE A 304     104.550  39.133   3.236  1.00  0.00           C  
ATOM    571  CD1 PHE A 304     105.417  38.297   3.921  1.00  0.00           C  
ATOM    572  CD2 PHE A 304     104.969  40.419   2.930  1.00  0.00           C  
ATOM    573  CE1 PHE A 304     106.686  38.736   4.306  1.00  0.00           C  
ATOM    574  CE2 PHE A 304     106.236  40.868   3.310  1.00  0.00           C  
ATOM    575  CZ  PHE A 304     107.093  40.021   4.002  1.00  0.00           C  
ATOM    576  N   GLU A 305     101.337  36.727   1.811  1.00  0.00           N  
ATOM    577  CA  GLU A 305     100.045  36.078   1.805  1.00  0.00           C  
ATOM    578  C   GLU A 305      99.437  36.453   3.142  1.00  0.00           C  
ATOM    579  O   GLU A 305      99.683  35.817   4.173  1.00  0.00           O  
ATOM    580  CB  GLU A 305     100.195  34.569   1.690  1.00  0.00           C  
ATOM    581  CG  GLU A 305     100.024  34.030   0.276  1.00  0.00           C  
ATOM    582  CD  GLU A 305      98.581  34.071  -0.209  1.00  0.00           C  
ATOM    583  OE1 GLU A 305      98.243  34.949  -1.027  1.00  0.00           O  
ATOM    584  OE2 GLU A 305      97.781  33.222   0.228  1.00  0.00           O  
ATOM    585  N   ALA A 306      98.665  37.526   3.116  1.00  0.00           N  
ATOM    586  CA  ALA A 306      98.029  38.018   4.314  1.00  0.00           C  
ATOM    587  C   ALA A 306      96.918  37.075   4.725  1.00  0.00           C  
ATOM    588  O   ALA A 306      95.864  37.006   4.083  1.00  0.00           O  
ATOM    589  CB  ALA A 306      97.480  39.421   4.080  1.00  0.00           C  
ATOM    590  N   VAL A 307      97.172  36.349   5.805  1.00  0.00           N  
ATOM    591  CA  VAL A 307      96.209  35.410   6.335  1.00  0.00           C  
ATOM    592  C   VAL A 307      95.786  35.901   7.705  1.00  0.00           C  
ATOM    593  O   VAL A 307      96.582  35.916   8.649  1.00  0.00           O  
ATOM    594  CB  VAL A 307      96.826  34.008   6.488  1.00  0.00           C  
ATOM    595  CG1 VAL A 307      95.717  32.969   6.616  1.00  0.00           C  
ATOM    596  CG2 VAL A 307      97.754  33.711   5.312  1.00  0.00           C  
ATOM    597  N   TRP A 308      94.533  36.313   7.806  1.00  0.00           N  
ATOM    598  CA  TRP A 308      93.987  36.798   9.065  1.00  0.00           C  
ATOM    599  C   TRP A 308      92.738  35.952   9.312  1.00  0.00           C  
ATOM    600  O   TRP A 308      91.708  36.131   8.645  1.00  0.00           O  
ATOM    601  CB  TRP A 308      93.659  38.301   8.946  1.00  0.00           C  
ATOM    602  CG  TRP A 308      93.189  38.963  10.215  1.00  0.00           C  
ATOM    603  CD1 TRP A 308      93.408  38.540  11.501  1.00  0.00           C  
ATOM    604  CD2 TRP A 308      92.431  40.176  10.319  1.00  0.00           C  
ATOM    605  NE1 TRP A 308      92.831  39.412  12.394  1.00  0.00           N  
ATOM    606  CE2 TRP A 308      92.224  40.425  11.697  1.00  0.00           C  
ATOM    607  CE3 TRP A 308      91.907  41.077   9.382  1.00  0.00           C  
ATOM    608  CZ2 TRP A 308      91.515  41.537  12.159  1.00  0.00           C  
ATOM    609  CZ3 TRP A 308      91.200  42.186   9.846  1.00  0.00           C  
ATOM    610  CH2 TRP A 308      91.013  42.403  11.223  1.00  0.00           C  
ATOM    611  N   LEU A 309      92.843  35.023  10.262  1.00  0.00           N  
ATOM    612  CA  LEU A 309      91.745  34.112  10.565  1.00  0.00           C  
ATOM    613  C   LEU A 309      90.710  34.690  11.512  1.00  0.00           C  
ATOM    614  O   LEU A 309      90.983  34.920  12.678  1.00  0.00           O  
ATOM    615  CB  LEU A 309      92.291  32.806  11.153  1.00  0.00           C  
ATOM    616  CG  LEU A 309      93.401  31.992  10.462  1.00  0.00           C  
ATOM    617  CD1 LEU A 309      93.085  31.874   8.995  1.00  0.00           C  
ATOM    618  CD2 LEU A 309      94.763  32.642  10.643  1.00  0.00           C  
ATOM    619  N   PRO A 310      89.502  34.950  11.019  1.00  0.00           N  
ATOM    620  CA  PRO A 310      88.477  35.504  11.909  1.00  0.00           C  
ATOM    621  C   PRO A 310      87.747  34.404  12.643  1.00  0.00           C  
ATOM    622  O   PRO A 310      87.835  33.239  12.254  1.00  0.00           O  
ATOM    623  CB  PRO A 310      87.553  36.238  10.956  1.00  0.00           C  
ATOM    624  CG  PRO A 310      87.621  35.391   9.731  1.00  0.00           C  
ATOM    625  CD  PRO A 310      89.104  35.091   9.610  1.00  0.00           C  
ATOM    626  N   GLY A 311      87.017  34.782  13.691  1.00  0.00           N  
ATOM    627  CA  GLY A 311      86.254  33.823  14.478  1.00  0.00           C  
ATOM    628  C   GLY A 311      85.641  34.418  15.740  1.00  0.00           C  
ATOM    629  O   GLY A 311      85.977  35.529  16.138  1.00  0.00           O  
ATOM    630  N   THR A 312      84.745  33.684  16.385  1.00  0.00           N  
ATOM    631  CA  THR A 312      84.119  34.188  17.598  1.00  0.00           C  
ATOM    632  C   THR A 312      84.055  33.129  18.703  1.00  0.00           C  
ATOM    633  O   THR A 312      83.654  31.997  18.451  1.00  0.00           O  
ATOM    634  CB  THR A 312      82.695  34.710  17.289  1.00  0.00           C  
ATOM    635  OG1 THR A 312      81.886  33.657  16.751  1.00  0.00           O  
ATOM    636  CG2 THR A 312      82.768  35.825  16.276  1.00  0.00           C  
ATOM    637  N   ASP A 313      84.452  33.500  19.920  1.00  0.00           N  
ATOM    638  CA  ASP A 313      84.436  32.577  21.061  1.00  0.00           C  
ATOM    639  C   ASP A 313      83.046  32.471  21.697  1.00  0.00           C  
ATOM    640  O   ASP A 313      82.359  33.475  21.860  1.00  0.00           O  
ATOM    641  CB  ASP A 313      85.452  33.037  22.111  1.00  0.00           C  
ATOM    642  CG  ASP A 313      85.677  32.008  23.207  1.00  0.00           C  
ATOM    643  OD1 ASP A 313      86.576  32.231  24.051  1.00  0.00           O  
ATOM    644  OD2 ASP A 313      84.964  30.980  23.235  1.00  0.00           O  
ATOM    645  N   HIS A 314      82.633  31.256  22.059  1.00  0.00           N  
ATOM    646  CA  HIS A 314      81.316  31.056  22.665  1.00  0.00           C  
ATOM    647  C   HIS A 314      81.246  31.619  24.074  1.00  0.00           C  
ATOM    648  O   HIS A 314      80.168  31.716  24.645  1.00  0.00           O  
ATOM    649  CB  HIS A 314      80.914  29.566  22.662  1.00  0.00           C  
ATOM    650  CG  HIS A 314      81.821  28.677  23.454  1.00  0.00           C  
ATOM    651  ND1 HIS A 314      83.193  28.688  23.309  1.00  0.00           N  
ATOM    652  CD2 HIS A 314      81.548  27.717  24.369  1.00  0.00           C  
ATOM    653  CE1 HIS A 314      83.726  27.772  24.099  1.00  0.00           C  
ATOM    654  NE2 HIS A 314      82.749  27.168  24.752  1.00  0.00           N  
ATOM    655  N   ALA A 315      82.404  31.975  24.627  1.00  0.00           N  
ATOM    656  CA  ALA A 315      82.499  32.587  25.956  1.00  0.00           C  
ATOM    657  C   ALA A 315      82.172  31.726  27.175  1.00  0.00           C  
ATOM    658  O   ALA A 315      82.542  32.081  28.296  1.00  0.00           O  
ATOM    659  CB  ALA A 315      81.649  33.855  25.993  1.00  0.00           C  
ATOM    660  N   GLY A 316      81.469  30.616  26.970  1.00  0.00           N  
ATOM    661  CA  GLY A 316      81.123  29.739  28.080  1.00  0.00           C  
ATOM    662  C   GLY A 316      80.382  30.420  29.215  1.00  0.00           C  
ATOM    663  O   GLY A 316      79.302  30.982  29.004  1.00  0.00           O  
ATOM    664  N   ILE A 317      80.960  30.358  30.419  1.00  0.00           N  
ATOM    665  CA  ILE A 317      80.371  30.974  31.618  1.00  0.00           C  
ATOM    666  C   ILE A 317      79.738  32.320  31.263  1.00  0.00           C  
ATOM    667  O   ILE A 317      78.597  32.615  31.638  1.00  0.00           O  
ATOM    668  CB  ILE A 317      81.452  31.185  32.753  1.00  0.00           C  
ATOM    669  CG1 ILE A 317      80.862  31.995  33.904  1.00  0.00           C  
ATOM    670  CG2 ILE A 317      82.667  31.946  32.223  1.00  0.00           C  
ATOM    671  CD1 ILE A 317      79.586  31.436  34.456  1.00  0.00           C  
ATOM    672  N   ALA A 333      80.498  33.109  30.507  1.00  0.00           N  
ATOM    673  CA  ALA A 333      80.090  34.430  30.072  1.00  0.00           C  
ATOM    674  C   ALA A 333      78.729  34.423  29.397  1.00  0.00           C  
ATOM    675  O   ALA A 333      77.740  34.875  29.974  1.00  0.00           O  
ATOM    676  CB  ALA A 333      81.141  34.995  29.141  1.00  0.00           C  
ATOM    677  N   THR A 334      78.685  33.910  28.173  1.00  0.00           N  
ATOM    678  CA  THR A 334      77.442  33.852  27.413  1.00  0.00           C  
ATOM    679  C   THR A 334      76.343  33.263  28.274  1.00  0.00           C  
ATOM    680  O   THR A 334      75.207  33.753  28.283  1.00  0.00           O  
ATOM    681  CB  THR A 334      77.612  32.982  26.167  1.00  0.00           C  
ATOM    682  OG1 THR A 334      78.768  33.426  25.449  1.00  0.00           O  
ATOM    683  CG2 THR A 334      76.372  33.065  25.268  1.00  0.00           C  
ATOM    684  N   GLN A 336      76.700  32.204  28.995  1.00  0.00           N  
ATOM    685  CA  GLN A 336      75.775  31.514  29.884  1.00  0.00           C  
ATOM    686  C   GLN A 336      74.973  32.564  30.648  1.00  0.00           C  
ATOM    687  O   GLN A 336      73.743  32.652  30.528  1.00  0.00           O  
ATOM    688  CB  GLN A 336      76.566  30.641  30.862  1.00  0.00           C  
ATOM    689  CG  GLN A 336      75.719  29.965  31.928  1.00  0.00           C  
ATOM    690  CD  GLN A 336      75.228  28.592  31.522  1.00  0.00           C  
ATOM    691  OE1 GLN A 336      75.965  27.603  31.593  1.00  0.00           O  
ATOM    692  NE2 GLN A 336      73.977  28.521  31.091  1.00  0.00           N  
ATOM    693  N   VAL A 340      75.700  33.371  31.415  1.00  0.00           N  
ATOM    694  CA  VAL A 340      75.117  34.430  32.217  1.00  0.00           C  
ATOM    695  C   VAL A 340      74.212  35.295  31.370  1.00  0.00           C  
ATOM    696  O   VAL A 340      73.017  35.398  31.618  1.00  0.00           O  
ATOM    697  CB  VAL A 340      76.201  35.341  32.792  1.00  0.00           C  
ATOM    698  CG1 VAL A 340      75.603  36.243  33.854  1.00  0.00           C  
ATOM    699  CG2 VAL A 340      77.344  34.510  33.343  1.00  0.00           C  
ATOM    700  N   VAL A 341      74.804  35.918  30.362  1.00  0.00           N  
ATOM    701  CA  VAL A 341      74.089  36.809  29.465  1.00  0.00           C  
ATOM    702  C   VAL A 341      72.687  36.360  29.090  1.00  0.00           C  
ATOM    703  O   VAL A 341      71.735  37.144  29.174  1.00  0.00           O  
ATOM    704  CB  VAL A 341      74.878  37.011  28.179  1.00  0.00           C  
ATOM    705  CG1 VAL A 341      74.143  37.984  27.269  1.00  0.00           C  
ATOM    706  CG2 VAL A 341      76.274  37.508  28.515  1.00  0.00           C  
ATOM    707  N   VAL A 342      72.566  35.102  28.672  1.00  0.00           N  
ATOM    708  CA  VAL A 342      71.278  34.559  28.258  1.00  0.00           C  
ATOM    709  C   VAL A 342      70.415  34.295  29.473  1.00  0.00           C  
ATOM    710  O   VAL A 342      69.249  34.702  29.533  1.00  0.00           O  
ATOM    711  CB  VAL A 342      71.449  33.240  27.502  1.00  0.00           C  
ATOM    712  CG1 VAL A 342      70.234  33.000  26.626  1.00  0.00           C  
ATOM    713  CG2 VAL A 342      72.732  33.263  26.683  1.00  0.00           C  
ATOM    714  N   GLU A 343      71.012  33.598  30.434  1.00  0.00           N  
ATOM    715  CA  GLU A 343      70.360  33.240  31.691  1.00  0.00           C  
ATOM    716  C   GLU A 343      69.765  34.519  32.256  1.00  0.00           C  
ATOM    717  O   GLU A 343      68.583  34.583  32.601  1.00  0.00           O  
ATOM    718  CB  GLU A 343      71.414  32.675  32.651  1.00  0.00           C  
ATOM    719  CG  GLU A 343      70.898  31.845  33.808  1.00  0.00           C  
ATOM    720  CD  GLU A 343      72.039  31.162  34.549  1.00  0.00           C  
ATOM    721  OE1 GLU A 343      72.802  31.858  35.257  1.00  0.00           O  
ATOM    722  OE2 GLU A 343      72.183  29.927  34.409  1.00  0.00           O  
ATOM    723  N   ARG A 344      70.613  35.538  32.325  1.00  0.00           N  
ATOM    724  CA  ARG A 344      70.238  36.846  32.830  1.00  0.00           C  
ATOM    725  C   ARG A 344      69.362  37.483  31.784  1.00  0.00           C  
ATOM    726  O   ARG A 344      68.646  36.797  31.051  1.00  0.00           O  
ATOM    727  CB  ARG A 344      71.483  37.722  33.033  1.00  0.00           C  
ATOM    728  CG  ARG A 344      71.241  39.008  33.834  1.00  0.00           C  
ATOM    729  CD  ARG A 344      72.034  40.196  33.281  1.00  0.00           C  
ATOM    730  NE  ARG A 344      73.461  39.912  33.117  1.00  0.00           N  
ATOM    731  CZ  ARG A 344      74.308  39.675  34.116  1.00  0.00           C  
ATOM    732  NH1 ARG A 344      73.885  39.684  35.375  1.00  0.00           N  
ATOM    733  NH2 ARG A 344      75.586  39.425  33.852  1.00  0.00           N  
ATOM    734  N   LEU A 345      69.450  38.807  31.728  1.00  0.00           N  
ATOM    735  CA  LEU A 345      68.707  39.614  30.780  1.00  0.00           C  
ATOM    736  C   LEU A 345      67.655  38.734  30.117  1.00  0.00           C  
ATOM    737  O   LEU A 345      66.653  38.350  30.728  1.00  0.00           O  
ATOM    738  CB  LEU A 345      69.664  40.179  29.706  1.00  0.00           C  
ATOM    739  CG  LEU A 345      70.960  40.937  30.063  1.00  0.00           C  
ATOM    740  CD1 LEU A 345      71.824  41.037  28.812  1.00  0.00           C  
ATOM    741  CD2 LEU A 345      70.662  42.333  30.630  1.00  0.00           C  
ATOM    742  N   LEU A 346      67.938  38.398  28.866  1.00  0.00           N  
ATOM    743  CA  LEU A 346      67.086  37.573  28.036  1.00  0.00           C  
ATOM    744  C   LEU A 346      66.045  36.774  28.802  1.00  0.00           C  
ATOM    745  O   LEU A 346      64.846  36.973  28.620  1.00  0.00           O  
ATOM    746  CB  LEU A 346      67.956  36.625  27.206  1.00  0.00           C  
ATOM    747  CG  LEU A 346      68.988  37.246  26.251  1.00  0.00           C  
ATOM    748  CD1 LEU A 346      68.277  38.165  25.262  1.00  0.00           C  
ATOM    749  CD2 LEU A 346      70.048  38.017  27.034  1.00  0.00           C  
ATOM    750  N   LEU A 347      66.503  35.884  29.673  1.00  0.00           N  
ATOM    751  CA  LEU A 347      65.589  35.035  30.419  1.00  0.00           C  
ATOM    752  C   LEU A 347      64.881  35.665  31.607  1.00  0.00           C  
ATOM    753  O   LEU A 347      63.709  36.017  31.504  1.00  0.00           O  
ATOM    754  CB  LEU A 347      66.324  33.770  30.841  1.00  0.00           C  
ATOM    755  CG  LEU A 347      66.686  32.934  29.610  1.00  0.00           C  
ATOM    756  CD1 LEU A 347      67.651  31.836  29.983  1.00  0.00           C  
ATOM    757  CD2 LEU A 347      65.416  32.355  29.004  1.00  0.00           C  
ATOM    758  N   LYS A 348      65.576  35.798  32.732  1.00  0.00           N  
ATOM    759  CA  LYS A 348      64.966  36.387  33.920  1.00  0.00           C  
ATOM    760  C   LYS A 348      64.163  37.622  33.553  1.00  0.00           C  
ATOM    761  O   LYS A 348      62.980  37.721  33.879  1.00  0.00           O  
ATOM    762  CB  LYS A 348      66.030  36.742  34.959  1.00  0.00           C  
ATOM    763  CG  LYS A 348      66.700  35.519  35.571  1.00  0.00           C  
ATOM    764  CD  LYS A 348      67.186  35.798  36.991  1.00  0.00           C  
ATOM    765  CE  LYS A 348      67.573  34.505  37.712  1.00  0.00           C  
ATOM    766  NZ  LYS A 348      67.823  34.710  39.170  1.00  0.00           N  
ATOM    767  N   GLU A 349      64.801  38.564  32.870  1.00  0.00           N  
ATOM    768  CA  GLU A 349      64.098  39.765  32.450  1.00  0.00           C  
ATOM    769  C   GLU A 349      63.019  39.332  31.465  1.00  0.00           C  
ATOM    770  O   GLU A 349      61.830  39.526  31.709  1.00  0.00           O  
ATOM    771  CB  GLU A 349      65.052  40.754  31.770  1.00  0.00           C  
ATOM    772  CG  GLU A 349      66.188  41.262  32.658  1.00  0.00           C  
ATOM    773  CD  GLU A 349      66.986  42.393  32.012  1.00  0.00           C  
ATOM    774  OE1 GLU A 349      68.034  42.787  32.574  1.00  0.00           O  
ATOM    775  OE2 GLU A 349      66.561  42.892  30.943  1.00  0.00           O  
ATOM    776  N   GLY A 350      63.449  38.726  30.362  1.00  0.00           N  
ATOM    777  CA  GLY A 350      62.518  38.268  29.345  1.00  0.00           C  
ATOM    778  C   GLY A 350      61.255  37.665  29.922  1.00  0.00           C  
ATOM    779  O   GLY A 350      60.160  37.918  29.427  1.00  0.00           O  
ATOM    780  N   LYS A 351      61.414  36.872  30.975  1.00  0.00           N  
ATOM    781  CA  LYS A 351      60.294  36.221  31.646  1.00  0.00           C  
ATOM    782  C   LYS A 351      60.767  35.517  32.910  1.00  0.00           C  
ATOM    783  O   LYS A 351      60.614  36.041  34.015  1.00  0.00           O  
ATOM    784  CB  LYS A 351      59.626  35.193  30.724  1.00  0.00           C  
ATOM    785  CG  LYS A 351      58.523  35.745  29.836  1.00  0.00           C  
ATOM    786  CD  LYS A 351      57.331  36.218  30.654  1.00  0.00           C  
ATOM    787  CE  LYS A 351      56.236  36.764  29.750  1.00  0.00           C  
ATOM    788  NZ  LYS A 351      55.798  35.767  28.731  1.00  0.00           N  
ATOM    789  N   THR A 397      61.347  34.329  32.735  1.00  0.00           N  
ATOM    790  CA  THR A 397      61.837  33.526  33.854  1.00  0.00           C  
ATOM    791  C   THR A 397      62.963  32.560  33.466  1.00  0.00           C  
ATOM    792  O   THR A 397      62.783  31.722  32.585  1.00  0.00           O  
ATOM    793  CB  THR A 397      60.689  32.681  34.470  1.00  0.00           C  
ATOM    794  OG1 THR A 397      60.007  31.977  33.423  1.00  0.00           O  
ATOM    795  CG2 THR A 397      59.694  33.563  35.223  1.00  0.00           C  
ATOM    796  N   ARG A 398      64.117  32.680  34.123  1.00  0.00           N  
ATOM    797  CA  ARG A 398      65.244  31.780  33.870  1.00  0.00           C  
ATOM    798  C   ARG A 398      64.759  30.416  34.322  1.00  0.00           C  
ATOM    799  O   ARG A 398      65.141  29.383  33.772  1.00  0.00           O  
ATOM    800  CB  ARG A 398      66.470  32.193  34.698  1.00  0.00           C  
ATOM    801  CG  ARG A 398      67.163  31.056  35.480  1.00  0.00           C  
ATOM    802  CD  ARG A 398      68.046  30.134  34.618  1.00  0.00           C  
ATOM    803  NE  ARG A 398      67.380  28.902  34.186  1.00  0.00           N  
ATOM    804  CZ  ARG A 398      68.003  27.872  33.612  1.00  0.00           C  
ATOM    805  NH1 ARG A 398      69.314  27.912  33.398  1.00  0.00           N  
ATOM    806  NH2 ARG A 398      67.313  26.803  33.238  1.00  0.00           N  
ATOM    807  N   HIS A 399      63.905  30.450  35.340  1.00  0.00           N  
ATOM    808  CA  HIS A 399      63.298  29.270  35.931  1.00  0.00           C  
ATOM    809  C   HIS A 399      63.490  28.000  35.106  1.00  0.00           C  
ATOM    810  O   HIS A 399      62.602  27.598  34.345  1.00  0.00           O  
ATOM    811  CB  HIS A 399      61.806  29.520  36.145  1.00  0.00           C  
ATOM    812  CG  HIS A 399      61.075  28.338  36.692  1.00  0.00           C  
ATOM    813  ND1 HIS A 399      61.416  27.742  37.888  1.00  0.00           N  
ATOM    814  CD2 HIS A 399      60.034  27.625  36.199  1.00  0.00           C  
ATOM    815  CE1 HIS A 399      60.618  26.712  38.108  1.00  0.00           C  
ATOM    816  NE2 HIS A 399      59.770  26.619  37.098  1.00  0.00           N  
ATOM    817  N   ASP A 400      64.657  27.385  35.274  1.00  0.00           N  
ATOM    818  CA  ASP A 400      65.026  26.159  34.580  1.00  0.00           C  
ATOM    819  C   ASP A 400      64.013  25.702  33.546  1.00  0.00           C  
ATOM    820  O   ASP A 400      62.899  25.290  33.881  1.00  0.00           O  
ATOM    821  CB  ASP A 400      65.265  25.050  35.598  1.00  0.00           C  
ATOM    822  CG  ASP A 400      66.369  25.396  36.578  1.00  0.00           C  
ATOM    823  OD1 ASP A 400      66.293  26.476  37.207  1.00  0.00           O  
ATOM    824  OD2 ASP A 400      67.313  24.592  36.723  1.00  0.00           O  
ATOM    825  N   LEU A 401      64.410  25.794  32.281  1.00  0.00           N  
ATOM    826  CA  LEU A 401      63.559  25.385  31.171  1.00  0.00           C  
ATOM    827  C   LEU A 401      64.146  24.108  30.580  1.00  0.00           C  
ATOM    828  O   LEU A 401      63.913  23.771  29.418  1.00  0.00           O  
ATOM    829  CB  LEU A 401      63.499  26.487  30.098  1.00  0.00           C  
ATOM    830  CG  LEU A 401      64.757  26.810  29.277  1.00  0.00           C  
ATOM    831  CD1 LEU A 401      64.440  27.854  28.215  1.00  0.00           C  
ATOM    832  CD2 LEU A 401      65.855  27.304  30.200  1.00  0.00           C  
ATOM    833  N   GLY A 402      64.913  23.395  31.393  1.00  0.00           N  
ATOM    834  CA  GLY A 402      65.519  22.168  30.924  1.00  0.00           C  
ATOM    835  C   GLY A 402      66.904  22.457  30.402  1.00  0.00           C  
ATOM    836  O   GLY A 402      67.210  23.590  30.051  1.00  0.00           O  
ATOM    837  N   ARG A 403      67.742  21.430  30.358  1.00  0.00           N  
ATOM    838  CA  ARG A 403      69.110  21.566  29.879  1.00  0.00           C  
ATOM    839  C   ARG A 403      69.108  21.576  28.348  1.00  0.00           C  
ATOM    840  O   ARG A 403      70.143  21.779  27.713  1.00  0.00           O  
ATOM    841  CB  ARG A 403      69.952  20.400  30.408  1.00  0.00           C  
ATOM    842  CG  ARG A 403      71.441  20.619  30.334  1.00  0.00           C  
ATOM    843  CD  ARG A 403      72.201  19.493  31.011  1.00  0.00           C  
ATOM    844  NE  ARG A 403      73.584  19.882  31.277  1.00  0.00           N  
ATOM    845  CZ  ARG A 403      74.506  19.086  31.809  1.00  0.00           C  
ATOM    846  NH1 ARG A 403      74.199  17.838  32.137  1.00  0.00           N  
ATOM    847  NH2 ARG A 403      75.736  19.542  32.026  1.00  0.00           N  
ATOM    848  N   GLU A 404      67.932  21.358  27.765  1.00  0.00           N  
ATOM    849  CA  GLU A 404      67.777  21.335  26.316  1.00  0.00           C  
ATOM    850  C   GLU A 404      67.212  22.658  25.840  1.00  0.00           C  
ATOM    851  O   GLU A 404      67.914  23.455  25.222  1.00  0.00           O  
ATOM    852  CB  GLU A 404      66.831  20.209  25.899  1.00  0.00           C  
ATOM    853  CG  GLU A 404      66.530  20.171  24.403  1.00  0.00           C  
ATOM    854  CD  GLU A 404      65.391  19.221  24.053  1.00  0.00           C  
ATOM    855  OE1 GLU A 404      65.483  18.024  24.402  1.00  0.00           O  
ATOM    856  OE2 GLU A 404      64.406  19.673  23.427  1.00  0.00           O  
ATOM    857  N   LYS A 405      65.935  22.882  26.130  1.00  0.00           N  
ATOM    858  CA  LYS A 405      65.254  24.110  25.737  1.00  0.00           C  
ATOM    859  C   LYS A 405      66.127  25.344  25.979  1.00  0.00           C  
ATOM    860  O   LYS A 405      65.985  26.365  25.297  1.00  0.00           O  
ATOM    861  CB  LYS A 405      63.934  24.236  26.504  1.00  0.00           C  
ATOM    862  CG  LYS A 405      62.836  23.284  26.036  1.00  0.00           C  
ATOM    863  CD  LYS A 405      62.296  23.702  24.665  1.00  0.00           C  
ATOM    864  CE  LYS A 405      61.163  22.798  24.176  1.00  0.00           C  
ATOM    865  NZ  LYS A 405      61.621  21.416  23.851  1.00  0.00           N  
ATOM    866  N   PHE A 406      67.029  25.238  26.952  1.00  0.00           N  
ATOM    867  CA  PHE A 406      67.938  26.326  27.294  1.00  0.00           C  
ATOM    868  C   PHE A 406      69.049  26.421  26.263  1.00  0.00           C  
ATOM    869  O   PHE A 406      69.360  27.509  25.785  1.00  0.00           O  
ATOM    870  CB  PHE A 406      68.562  26.094  28.664  1.00  0.00           C  
ATOM    871  CG  PHE A 406      69.479  27.198  29.103  1.00  0.00           C  
ATOM    872  CD1 PHE A 406      68.967  28.436  29.495  1.00  0.00           C  
ATOM    873  CD2 PHE A 406      70.855  27.000  29.138  1.00  0.00           C  
ATOM    874  CE1 PHE A 406      69.814  29.458  29.919  1.00  0.00           C  
ATOM    875  CE2 PHE A 406      71.710  28.018  29.560  1.00  0.00           C  
ATOM    876  CZ  PHE A 406      71.188  29.249  29.952  1.00  0.00           C  
ATOM    877  N   LEU A 407      69.659  25.283  25.938  1.00  0.00           N  
ATOM    878  CA  LEU A 407      70.725  25.254  24.942  1.00  0.00           C  
ATOM    879  C   LEU A 407      70.204  25.777  23.607  1.00  0.00           C  
ATOM    880  O   LEU A 407      70.973  26.251  22.768  1.00  0.00           O  
ATOM    881  CB  LEU A 407      71.269  23.835  24.781  1.00  0.00           C  
ATOM    882  CG  LEU A 407      72.428  23.462  25.709  1.00  0.00           C  
ATOM    883  CD1 LEU A 407      73.763  23.872  25.092  1.00  0.00           C  
ATOM    884  CD2 LEU A 407      72.215  24.122  27.067  1.00  0.00           C  
ATOM    885  N   GLU A 408      68.895  25.681  23.406  1.00  0.00           N  
ATOM    886  CA  GLU A 408      68.296  26.199  22.191  1.00  0.00           C  
ATOM    887  C   GLU A 408      68.413  27.716  22.287  1.00  0.00           C  
ATOM    888  O   GLU A 408      69.217  28.336  21.585  1.00  0.00           O  
ATOM    889  CB  GLU A 408      66.826  25.795  22.101  1.00  0.00           C  
ATOM    890  CG  GLU A 408      66.603  24.370  21.618  1.00  0.00           C  
ATOM    891  CD  GLU A 408      65.146  23.946  21.703  1.00  0.00           C  
ATOM    892  OE1 GLU A 408      64.271  24.741  21.294  1.00  0.00           O  
ATOM    893  OE2 GLU A 408      64.879  22.815  22.173  1.00  0.00           O  
ATOM    894  N   ARG A 418      67.622  28.302  23.182  1.00  0.00           N  
ATOM    895  CA  ARG A 418      67.625  29.746  23.388  1.00  0.00           C  
ATOM    896  C   ARG A 418      69.022  30.358  23.411  1.00  0.00           C  
ATOM    897  O   ARG A 418      69.175  31.554  23.172  1.00  0.00           O  
ATOM    898  CB  ARG A 418      66.882  30.097  24.678  1.00  0.00           C  
ATOM    899  CG  ARG A 418      65.435  30.517  24.455  1.00  0.00           C  
ATOM    900  CD  ARG A 418      65.310  32.028  24.286  1.00  0.00           C  
ATOM    901  NE  ARG A 418      66.304  32.571  23.361  1.00  0.00           N  
ATOM    902  CZ  ARG A 418      66.420  33.862  23.055  1.00  0.00           C  
ATOM    903  NH1 ARG A 418      65.594  34.748  23.602  1.00  0.00           N  
ATOM    904  NH2 ARG A 418      67.366  34.270  22.209  1.00  0.00           N  
ATOM    905  N   VAL A 419      70.041  29.554  23.692  1.00  0.00           N  
ATOM    906  CA  VAL A 419      71.395  30.079  23.715  1.00  0.00           C  
ATOM    907  C   VAL A 419      71.932  30.206  22.307  1.00  0.00           C  
ATOM    908  O   VAL A 419      72.429  31.262  21.941  1.00  0.00           O  
ATOM    909  CB  VAL A 419      72.326  29.203  24.546  1.00  0.00           C  
ATOM    910  CG1 VAL A 419      73.756  29.722  24.483  1.00  0.00           C  
ATOM    911  CG2 VAL A 419      71.846  29.210  25.974  1.00  0.00           C  
ATOM    912  N   TRP A 420      71.829  29.153  21.503  1.00  0.00           N  
ATOM    913  CA  TRP A 420      72.327  29.254  20.132  1.00  0.00           C  
ATOM    914  C   TRP A 420      71.628  30.413  19.440  1.00  0.00           C  
ATOM    915  O   TRP A 420      72.278  31.230  18.789  1.00  0.00           O  
ATOM    916  CB  TRP A 420      72.099  27.962  19.340  1.00  0.00           C  
ATOM    917  CG  TRP A 420      73.047  26.863  19.705  1.00  0.00           C  
ATOM    918  CD1 TRP A 420      72.869  25.926  20.673  1.00  0.00           C  
ATOM    919  CD2 TRP A 420      74.350  26.621  19.144  1.00  0.00           C  
ATOM    920  NE1 TRP A 420      73.975  25.114  20.757  1.00  0.00           N  
ATOM    921  CE2 TRP A 420      74.900  25.517  19.832  1.00  0.00           C  
ATOM    922  CE3 TRP A 420      75.105  27.230  18.133  1.00  0.00           C  
ATOM    923  CZ2 TRP A 420      76.176  25.004  19.543  1.00  0.00           C  
ATOM    924  CZ3 TRP A 420      76.382  26.718  17.844  1.00  0.00           C  
ATOM    925  CH2 TRP A 420      76.899  25.616  18.550  1.00  0.00           C  
ATOM    926  N   GLN A 421      70.307  30.488  19.589  1.00  0.00           N  
ATOM    927  CA  GLN A 421      69.546  31.580  18.987  1.00  0.00           C  
ATOM    928  C   GLN A 421      70.277  32.882  19.278  1.00  0.00           C  
ATOM    929  O   GLN A 421      70.446  33.729  18.395  1.00  0.00           O  
ATOM    930  CB  GLN A 421      68.137  31.633  19.568  1.00  0.00           C  
ATOM    931  CG  GLN A 421      67.239  30.535  19.050  1.00  0.00           C  
ATOM    932  CD  GLN A 421      65.948  30.433  19.824  1.00  0.00           C  
ATOM    933  OE1 GLN A 421      65.224  31.420  19.991  1.00  0.00           O  
ATOM    934  NE2 GLN A 421      65.646  29.230  20.303  1.00  0.00           N  
ATOM    935  N   TRP A 422      70.711  33.032  20.523  1.00  0.00           N  
ATOM    936  CA  TRP A 422      71.453  34.210  20.915  1.00  0.00           C  
ATOM    937  C   TRP A 422      72.803  34.191  20.207  1.00  0.00           C  
ATOM    938  O   TRP A 422      73.245  35.197  19.655  1.00  0.00           O  
ATOM    939  CB  TRP A 422      71.676  34.235  22.425  1.00  0.00           C  
ATOM    940  CG  TRP A 422      72.703  35.246  22.818  1.00  0.00           C  
ATOM    941  CD1 TRP A 422      74.036  35.028  23.036  1.00  0.00           C  
ATOM    942  CD2 TRP A 422      72.502  36.655  22.949  1.00  0.00           C  
ATOM    943  NE1 TRP A 422      74.678  36.218  23.292  1.00  0.00           N  
ATOM    944  CE2 TRP A 422      73.759  37.233  23.245  1.00  0.00           C  
ATOM    945  CE3 TRP A 422      71.381  37.488  22.840  1.00  0.00           C  
ATOM    946  CZ2 TRP A 422      73.925  38.608  23.435  1.00  0.00           C  
ATOM    947  CZ3 TRP A 422      71.545  38.853  23.026  1.00  0.00           C  
ATOM    948  CH2 TRP A 422      72.810  39.400  23.321  1.00  0.00           C  
ATOM    949  N   LYS A 423      73.460  33.040  20.227  1.00  0.00           N  
ATOM    950  CA  LYS A 423      74.759  32.914  19.589  1.00  0.00           C  
ATOM    951  C   LYS A 423      74.690  33.449  18.168  1.00  0.00           C  
ATOM    952  O   LYS A 423      75.662  33.999  17.653  1.00  0.00           O  
ATOM    953  CB  LYS A 423      75.211  31.451  19.588  1.00  0.00           C  
ATOM    954  CG  LYS A 423      76.592  31.221  18.994  1.00  0.00           C  
ATOM    955  CD  LYS A 423      76.545  31.259  17.483  1.00  0.00           C  
ATOM    956  CE  LYS A 423      77.899  30.991  16.880  1.00  0.00           C  
ATOM    957  NZ  LYS A 423      77.812  31.029  15.395  1.00  0.00           N  
ATOM    958  N   GLU A 424      73.536  33.299  17.532  1.00  0.00           N  
ATOM    959  CA  GLU A 424      73.387  33.783  16.172  1.00  0.00           C  
ATOM    960  C   GLU A 424      73.336  35.298  16.121  1.00  0.00           C  
ATOM    961  O   GLU A 424      74.115  35.919  15.402  1.00  0.00           O  
ATOM    962  CB  GLU A 424      72.145  33.178  15.518  1.00  0.00           C  
ATOM    963  CG  GLU A 424      72.509  32.228  14.385  1.00  0.00           C  
ATOM    964  CD  GLU A 424      73.686  31.325  14.745  1.00  0.00           C  
ATOM    965  OE1 GLU A 424      73.506  30.400  15.562  1.00  0.00           O  
ATOM    966  OE2 GLU A 424      74.797  31.548  14.218  1.00  0.00           O  
ATOM    967  N   GLU A 425      72.430  35.895  16.887  1.00  0.00           N  
ATOM    968  CA  GLU A 425      72.320  37.348  16.908  1.00  0.00           C  
ATOM    969  C   GLU A 425      73.679  37.959  17.179  1.00  0.00           C  
ATOM    970  O   GLU A 425      74.231  38.691  16.359  1.00  0.00           O  
ATOM    971  CB  GLU A 425      71.354  37.795  17.996  1.00  0.00           C  
ATOM    972  CG  GLU A 425      69.959  37.256  17.826  1.00  0.00           C  
ATOM    973  CD  GLU A 425      69.014  37.783  18.884  1.00  0.00           C  
ATOM    974  OE1 GLU A 425      68.855  39.022  18.967  1.00  0.00           O  
ATOM    975  OE2 GLU A 425      68.434  36.960  19.632  1.00  0.00           O  
ATOM    976  N   SER A 426      74.219  37.639  18.340  1.00  0.00           N  
ATOM    977  CA  SER A 426      75.505  38.167  18.739  1.00  0.00           C  
ATOM    978  C   SER A 426      76.572  37.891  17.689  1.00  0.00           C  
ATOM    979  O   SER A 426      77.239  38.808  17.218  1.00  0.00           O  
ATOM    980  CB  SER A 426      75.915  37.569  20.089  1.00  0.00           C  
ATOM    981  OG  SER A 426      77.128  38.131  20.565  1.00  0.00           O  
ATOM    982  N   GLY A 427      76.726  36.631  17.312  1.00  0.00           N  
ATOM    983  CA  GLY A 427      77.742  36.295  16.336  1.00  0.00           C  
ATOM    984  C   GLY A 427      77.550  37.038  15.033  1.00  0.00           C  
ATOM    985  O   GLY A 427      78.519  37.428  14.372  1.00  0.00           O  
ATOM    986  N   GLY A 429      76.288  37.240  14.668  1.00  0.00           N  
ATOM    987  CA  GLY A 429      75.979  37.920  13.426  1.00  0.00           C  
ATOM    988  C   GLY A 429      76.395  39.365  13.478  1.00  0.00           C  
ATOM    989  O   GLY A 429      77.034  39.890  12.554  1.00  0.00           O  
ATOM    990  N   THR A 431      76.019  40.001  14.579  1.00  0.00           N  
ATOM    991  CA  THR A 431      76.326  41.396  14.808  1.00  0.00           C  
ATOM    992  C   THR A 431      77.832  41.625  14.825  1.00  0.00           C  
ATOM    993  O   THR A 431      78.344  42.497  14.130  1.00  0.00           O  
ATOM    994  CB  THR A 431      75.722  41.847  16.137  1.00  0.00           C  
ATOM    995  OG1 THR A 431      74.296  41.739  16.063  1.00  0.00           O  
ATOM    996  CG2 THR A 431      76.114  43.285  16.447  1.00  0.00           C  
ATOM    997  N   ILE A 432      78.546  40.838  15.613  1.00  0.00           N  
ATOM    998  CA  ILE A 432      79.985  40.999  15.701  1.00  0.00           C  
ATOM    999  C   ILE A 432      80.604  41.033  14.319  1.00  0.00           C  
ATOM   1000  O   ILE A 432      81.614  41.705  14.096  1.00  0.00           O  
ATOM   1001  CB  ILE A 432      80.623  39.864  16.516  1.00  0.00           C  
ATOM   1002  CG1 ILE A 432      80.152  39.954  17.966  1.00  0.00           C  
ATOM   1003  CG2 ILE A 432      82.143  39.943  16.442  1.00  0.00           C  
ATOM   1004  CD1 ILE A 432      80.773  38.916  18.872  1.00  0.00           C  
ATOM   1005  N   LEU A 433      79.994  40.323  13.382  1.00  0.00           N  
ATOM   1006  CA  LEU A 433      80.534  40.296  12.034  1.00  0.00           C  
ATOM   1007  C   LEU A 433      80.210  41.556  11.248  1.00  0.00           C  
ATOM   1008  O   LEU A 433      81.101  42.135  10.629  1.00  0.00           O  
ATOM   1009  CB  LEU A 433      80.060  39.046  11.296  1.00  0.00           C  
ATOM   1010  CG  LEU A 433      80.703  37.772  11.857  1.00  0.00           C  
ATOM   1011  CD1 LEU A 433      80.253  36.563  11.056  1.00  0.00           C  
ATOM   1012  CD2 LEU A 433      82.223  37.911  11.810  1.00  0.00           C  
ATOM   1013  N   LYS A 434      78.953  41.993  11.265  1.00  0.00           N  
ATOM   1014  CA  LYS A 434      78.599  43.222  10.555  1.00  0.00           C  
ATOM   1015  C   LYS A 434      79.618  44.282  10.975  1.00  0.00           C  
ATOM   1016  O   LYS A 434      80.348  44.844  10.153  1.00  0.00           O  
ATOM   1017  CB  LYS A 434      77.190  43.685  10.938  1.00  0.00           C  
ATOM   1018  CG  LYS A 434      76.082  42.710  10.558  1.00  0.00           C  
ATOM   1019  CD  LYS A 434      74.713  43.144  11.105  1.00  0.00           C  
ATOM   1020  CE  LYS A 434      74.252  44.496  10.548  1.00  0.00           C  
ATOM   1021  NZ  LYS A 434      72.889  44.880  11.039  1.00  0.00           N  
ATOM   1022  N   GLN A 435      79.675  44.520  12.276  1.00  0.00           N  
ATOM   1023  CA  GLN A 435      80.592  45.486  12.845  1.00  0.00           C  
ATOM   1024  C   GLN A 435      82.009  45.383  12.252  1.00  0.00           C  
ATOM   1025  O   GLN A 435      82.545  46.376  11.752  1.00  0.00           O  
ATOM   1026  CB  GLN A 435      80.636  45.296  14.360  1.00  0.00           C  
ATOM   1027  CG  GLN A 435      79.263  45.227  15.000  1.00  0.00           C  
ATOM   1028  CD  GLN A 435      79.324  45.236  16.516  1.00  0.00           C  
ATOM   1029  OE1 GLN A 435      79.878  44.328  17.137  1.00  0.00           O  
ATOM   1030  NE2 GLN A 435      78.755  46.270  17.122  1.00  0.00           N  
ATOM   1031  N   LEU A 436      82.613  44.195  12.307  1.00  0.00           N  
ATOM   1032  CA  LEU A 436      83.967  44.003  11.783  1.00  0.00           C  
ATOM   1033  C   LEU A 436      84.036  44.290  10.280  1.00  0.00           C  
ATOM   1034  O   LEU A 436      85.033  44.829   9.757  1.00  0.00           O  
ATOM   1035  CB  LEU A 436      84.435  42.573  12.048  1.00  0.00           C  
ATOM   1036  CG  LEU A 436      84.633  42.143  13.501  1.00  0.00           C  
ATOM   1037  CD1 LEU A 436      84.839  40.640  13.544  1.00  0.00           C  
ATOM   1038  CD2 LEU A 436      85.830  42.864  14.114  1.00  0.00           C  
ATOM   1039  N   LYS A 437      82.973  43.913   9.581  1.00  0.00           N  
ATOM   1040  CA  LYS A 437      82.918  44.136   8.150  1.00  0.00           C  
ATOM   1041  C   LYS A 437      82.879  45.642   7.957  1.00  0.00           C  
ATOM   1042  O   LYS A 437      83.791  46.216   7.368  1.00  0.00           O  
ATOM   1043  CB  LYS A 437      81.667  43.491   7.553  1.00  0.00           C  
ATOM   1044  CG  LYS A 437      81.513  41.992   7.830  1.00  0.00           C  
ATOM   1045  CD  LYS A 437      82.516  41.145   7.074  1.00  0.00           C  
ATOM   1046  CE  LYS A 437      82.145  39.663   7.172  1.00  0.00           C  
ATOM   1047  NZ  LYS A 437      80.771  39.365   6.646  1.00  0.00           N  
ATOM   1048  N   ARG A 438      81.838  46.282   8.482  1.00  0.00           N  
ATOM   1049  CA  ARG A 438      81.702  47.727   8.362  1.00  0.00           C  
ATOM   1050  C   ARG A 438      82.958  48.535   8.793  1.00  0.00           C  
ATOM   1051  O   ARG A 438      83.152  49.669   8.340  1.00  0.00           O  
ATOM   1052  CB  ARG A 438      80.448  48.198   9.122  1.00  0.00           C  
ATOM   1053  CG  ARG A 438      80.237  49.709   9.094  1.00  0.00           C  
ATOM   1054  CD  ARG A 438      80.513  50.259   7.693  1.00  0.00           C  
ATOM   1055  NE  ARG A 438      80.670  51.711   7.615  1.00  0.00           N  
ATOM   1056  CZ  ARG A 438      79.656  52.568   7.534  1.00  0.00           C  
ATOM   1057  NH1 ARG A 438      78.406  52.112   7.527  1.00  0.00           N  
ATOM   1058  NH2 ARG A 438      79.891  53.876   7.437  1.00  0.00           N  
ATOM   1059  N   LEU A 439      83.817  47.973   9.645  1.00  0.00           N  
ATOM   1060  CA  LEU A 439      85.033  48.689  10.048  1.00  0.00           C  
ATOM   1061  C   LEU A 439      86.141  48.437   9.032  1.00  0.00           C  
ATOM   1062  O   LEU A 439      87.283  48.870   9.202  1.00  0.00           O  
ATOM   1063  CB  LEU A 439      85.512  48.247  11.436  1.00  0.00           C  
ATOM   1064  CG  LEU A 439      84.572  48.506  12.616  1.00  0.00           C  
ATOM   1065  CD1 LEU A 439      85.340  48.373  13.913  1.00  0.00           C  
ATOM   1066  CD2 LEU A 439      83.995  49.903  12.518  1.00  0.00           C  
ATOM   1067  N   GLY A 444      85.794  47.715   7.975  1.00  0.00           N  
ATOM   1068  CA  GLY A 444      86.759  47.425   6.934  1.00  0.00           C  
ATOM   1069  C   GLY A 444      87.754  46.340   7.290  1.00  0.00           C  
ATOM   1070  O   GLY A 444      88.958  46.485   7.039  1.00  0.00           O  
ATOM   1071  N   ALA A 445      87.267  45.253   7.879  1.00  0.00           N  
ATOM   1072  CA  ALA A 445      88.162  44.160   8.231  1.00  0.00           C  
ATOM   1073  C   ALA A 445      88.418  43.266   7.008  1.00  0.00           C  
ATOM   1074  O   ALA A 445      87.503  42.594   6.517  1.00  0.00           O  
ATOM   1075  CB  ALA A 445      87.564  43.349   9.351  1.00  0.00           C  
ATOM   1076  N   SER A 457      89.652  43.259   6.511  1.00  0.00           N  
ATOM   1077  CA  SER A 457      89.970  42.438   5.352  1.00  0.00           C  
ATOM   1078  C   SER A 457      90.293  41.003   5.781  1.00  0.00           C  
ATOM   1079  O   SER A 457      91.266  40.397   5.323  1.00  0.00           O  
ATOM   1080  CB  SER A 457      91.143  43.054   4.586  1.00  0.00           C  
ATOM   1081  OG  SER A 457      92.281  43.176   5.414  1.00  0.00           O  
ATOM   1082  N   ALA A 461      89.445  40.465   6.652  1.00  0.00           N  
ATOM   1083  CA  ALA A 461      89.604  39.120   7.203  1.00  0.00           C  
ATOM   1084  C   ALA A 461      89.136  38.017   6.268  1.00  0.00           C  
ATOM   1085  O   ALA A 461      88.045  38.113   5.699  1.00  0.00           O  
ATOM   1086  CB  ALA A 461      88.839  39.022   8.515  1.00  0.00           C  
ATOM   1087  N   ASP A 463      89.949  36.965   6.133  1.00  0.00           N  
ATOM   1088  CA  ASP A 463      89.605  35.824   5.274  1.00  0.00           C  
ATOM   1089  C   ASP A 463      88.338  35.124   5.782  1.00  0.00           C  
ATOM   1090  O   ASP A 463      88.399  33.991   6.248  1.00  0.00           O  
ATOM   1091  CB  ASP A 463      90.753  34.807   5.249  1.00  0.00           C  
ATOM   1092  CG  ASP A 463      90.495  33.666   4.279  1.00  0.00           C  
ATOM   1093  OD1 ASP A 463      89.310  33.316   4.094  1.00  0.00           O  
ATOM   1094  OD2 ASP A 463      91.467  33.116   3.707  1.00  0.00           O  
ATOM   1095  N   TRP A 471      87.195  35.794   5.672  1.00  0.00           N  
ATOM   1096  CA  TRP A 471      85.931  35.249   6.153  1.00  0.00           C  
ATOM   1097  C   TRP A 471      85.613  33.858   5.650  1.00  0.00           C  
ATOM   1098  O   TRP A 471      84.630  33.258   6.091  1.00  0.00           O  
ATOM   1099  CB  TRP A 471      84.770  36.169   5.781  1.00  0.00           C  
ATOM   1100  CG  TRP A 471      84.978  37.564   6.207  1.00  0.00           C  
ATOM   1101  CD1 TRP A 471      85.151  38.640   5.402  1.00  0.00           C  
ATOM   1102  CD2 TRP A 471      85.091  38.040   7.550  1.00  0.00           C  
ATOM   1103  NE1 TRP A 471      85.370  39.766   6.155  1.00  0.00           N  
ATOM   1104  CE2 TRP A 471      85.338  39.424   7.480  1.00  0.00           C  
ATOM   1105  CE3 TRP A 471      85.005  37.430   8.808  1.00  0.00           C  
ATOM   1106  CZ2 TRP A 471      85.502  40.213   8.619  1.00  0.00           C  
ATOM   1107  CZ3 TRP A 471      85.166  38.213   9.939  1.00  0.00           C  
ATOM   1108  CH2 TRP A 471      85.413  39.592   9.836  1.00  0.00           C  
ATOM   1109  N   SER A 472      86.414  33.345   4.720  1.00  0.00           N  
ATOM   1110  CA  SER A 472      86.161  32.006   4.197  1.00  0.00           C  
ATOM   1111  C   SER A 472      86.553  30.962   5.243  1.00  0.00           C  
ATOM   1112  O   SER A 472      86.201  29.798   5.125  1.00  0.00           O  
ATOM   1113  CB  SER A 472      86.950  31.768   2.903  1.00  0.00           C  
ATOM   1114  OG  SER A 472      88.295  31.379   3.149  1.00  0.00           O  
ATOM   1115  N   ARG A 473      87.271  31.398   6.274  1.00  0.00           N  
ATOM   1116  CA  ARG A 473      87.731  30.515   7.340  1.00  0.00           C  
ATOM   1117  C   ARG A 473      87.203  30.944   8.711  1.00  0.00           C  
ATOM   1118  O   ARG A 473      87.757  30.578   9.747  1.00  0.00           O  
ATOM   1119  CB  ARG A 473      89.257  30.504   7.333  1.00  0.00           C  
ATOM   1120  CG  ARG A 473      89.759  30.347   5.936  1.00  0.00           C  
ATOM   1121  CD  ARG A 473      91.226  29.984   5.808  1.00  0.00           C  
ATOM   1122  NE  ARG A 473      91.469  29.648   4.405  1.00  0.00           N  
ATOM   1123  CZ  ARG A 473      92.664  29.499   3.846  1.00  0.00           C  
ATOM   1124  NH1 ARG A 473      93.769  29.654   4.572  1.00  0.00           N  
ATOM   1125  NH2 ARG A 473      92.748  29.203   2.551  1.00  0.00           N  
ATOM   1126  N   GLU A 474      86.134  31.732   8.709  1.00  0.00           N  
ATOM   1127  CA  GLU A 474      85.543  32.205   9.948  1.00  0.00           C  
ATOM   1128  C   GLU A 474      85.277  30.995  10.824  1.00  0.00           C  
ATOM   1129  O   GLU A 474      84.386  30.193  10.533  1.00  0.00           O  
ATOM   1130  CB  GLU A 474      84.231  32.938   9.671  1.00  0.00           C  
ATOM   1131  CG  GLU A 474      83.475  33.335  10.929  1.00  0.00           C  
ATOM   1132  CD  GLU A 474      81.990  33.565  10.675  1.00  0.00           C  
ATOM   1133  OE1 GLU A 474      81.235  33.757  11.660  1.00  0.00           O  
ATOM   1134  OE2 GLU A 474      81.578  33.551   9.491  1.00  0.00           O  
ATOM   1135  N   ALA A 475      86.060  30.872  11.896  1.00  0.00           N  
ATOM   1136  CA  ALA A 475      85.948  29.765  12.847  1.00  0.00           C  
ATOM   1137  C   ALA A 475      85.165  30.160  14.096  1.00  0.00           C  
ATOM   1138  O   ALA A 475      85.233  31.300  14.544  1.00  0.00           O  
ATOM   1139  CB  ALA A 475      87.340  29.298  13.245  1.00  0.00           C  
ATOM   1140  N   PHE A 476      84.420  29.211  14.651  1.00  0.00           N  
ATOM   1141  CA  PHE A 476      83.653  29.447  15.874  1.00  0.00           C  
ATOM   1142  C   PHE A 476      83.970  28.367  16.898  1.00  0.00           C  
ATOM   1143  O   PHE A 476      83.620  27.211  16.696  1.00  0.00           O  
ATOM   1144  CB  PHE A 476      82.164  29.415  15.598  1.00  0.00           C  
ATOM   1145  CG  PHE A 476      81.339  29.313  16.837  1.00  0.00           C  
ATOM   1146  CD1 PHE A 476      81.521  30.207  17.874  1.00  0.00           C  
ATOM   1147  CD2 PHE A 476      80.366  28.337  16.959  1.00  0.00           C  
ATOM   1148  CE1 PHE A 476      80.741  30.135  19.017  1.00  0.00           C  
ATOM   1149  CE2 PHE A 476      79.576  28.255  18.100  1.00  0.00           C  
ATOM   1150  CZ  PHE A 476      79.764  29.156  19.130  1.00  0.00           C  
ATOM   1151  N   THR A 477      84.614  28.745  17.999  1.00  0.00           N  
ATOM   1152  CA  THR A 477      85.006  27.796  19.049  1.00  0.00           C  
ATOM   1153  C   THR A 477      84.155  26.534  19.201  1.00  0.00           C  
ATOM   1154  O   THR A 477      84.692  25.466  19.476  1.00  0.00           O  
ATOM   1155  CB  THR A 477      85.090  28.484  20.410  1.00  0.00           C  
ATOM   1156  OG1 THR A 477      83.832  29.104  20.719  1.00  0.00           O  
ATOM   1157  CG2 THR A 477      86.205  29.508  20.392  1.00  0.00           C  
ATOM   1158  N   MET A 478      82.841  26.647  19.035  1.00  0.00           N  
ATOM   1159  CA  MET A 478      82.001  25.466  19.145  1.00  0.00           C  
ATOM   1160  C   MET A 478      81.426  24.968  17.827  1.00  0.00           C  
ATOM   1161  O   MET A 478      80.309  24.443  17.790  1.00  0.00           O  
ATOM   1162  CB  MET A 478      80.857  25.689  20.126  1.00  0.00           C  
ATOM   1163  CG  MET A 478      81.255  25.548  21.573  1.00  0.00           C  
ATOM   1164  SD  MET A 478      79.807  25.153  22.551  1.00  0.00           S  
ATOM   1165  CE  MET A 478      78.980  26.733  22.682  1.00  0.00           C  
ATOM   1166  N   ASP A 479      82.165  25.149  16.738  1.00  0.00           N  
ATOM   1167  CA  ASP A 479      81.691  24.639  15.462  1.00  0.00           C  
ATOM   1168  C   ASP A 479      82.303  23.247  15.353  1.00  0.00           C  
ATOM   1169  O   ASP A 479      83.305  22.933  16.018  1.00  0.00           O  
ATOM   1170  CB  ASP A 479      82.094  25.539  14.255  1.00  0.00           C  
ATOM   1171  CG  ASP A 479      83.623  25.640  14.023  1.00  0.00           C  
ATOM   1172  OD1 ASP A 479      84.399  24.779  14.491  1.00  0.00           O  
ATOM   1173  OD2 ASP A 479      84.049  26.597  13.334  1.00  0.00           O  
ATOM   1174  N   GLU A 482      81.672  22.406  14.547  1.00  0.00           N  
ATOM   1175  CA  GLU A 482      82.135  21.053  14.335  1.00  0.00           C  
ATOM   1176  C   GLU A 482      83.670  20.929  14.268  1.00  0.00           C  
ATOM   1177  O   GLU A 482      84.263  20.182  15.033  1.00  0.00           O  
ATOM   1178  CB  GLU A 482      81.471  20.490  13.068  1.00  0.00           C  
ATOM   1179  CG  GLU A 482      81.635  21.331  11.747  1.00  0.00           C  
ATOM   1180  CD  GLU A 482      80.826  22.661  11.668  1.00  0.00           C  
ATOM   1181  OE1 GLU A 482      79.584  22.681  11.891  1.00  0.00           O  
ATOM   1182  OE2 GLU A 482      81.453  23.697  11.345  1.00  0.00           O  
ATOM   1183  N   LYS A 483      84.326  21.682  13.397  1.00  0.00           N  
ATOM   1184  CA  LYS A 483      85.779  21.561  13.274  1.00  0.00           C  
ATOM   1185  C   LYS A 483      86.600  21.933  14.499  1.00  0.00           C  
ATOM   1186  O   LYS A 483      87.699  21.393  14.695  1.00  0.00           O  
ATOM   1187  CB  LYS A 483      86.301  22.380  12.085  1.00  0.00           C  
ATOM   1188  CG  LYS A 483      87.823  22.236  11.874  1.00  0.00           C  
ATOM   1189  CD  LYS A 483      88.341  23.114  10.737  1.00  0.00           C  
ATOM   1190  CE  LYS A 483      87.595  22.848   9.424  1.00  0.00           C  
ATOM   1191  NZ  LYS A 483      87.875  23.886   8.391  1.00  0.00           N  
ATOM   1192  N   ARG A 484      86.086  22.865  15.303  1.00  0.00           N  
ATOM   1193  CA  ARG A 484      86.801  23.331  16.495  1.00  0.00           C  
ATOM   1194  C   ARG A 484      86.526  22.483  17.717  1.00  0.00           C  
ATOM   1195  O   ARG A 484      87.395  22.335  18.582  1.00  0.00           O  
ATOM   1196  CB  ARG A 484      86.453  24.790  16.801  1.00  0.00           C  
ATOM   1197  CG  ARG A 484      87.621  25.741  16.614  1.00  0.00           C  
ATOM   1198  CD  ARG A 484      88.135  25.711  15.183  1.00  0.00           C  
ATOM   1199  NE  ARG A 484      87.053  25.926  14.226  1.00  0.00           N  
ATOM   1200  CZ  ARG A 484      87.222  26.185  12.931  1.00  0.00           C  
ATOM   1201  NH1 ARG A 484      88.445  26.270  12.393  1.00  0.00           N  
ATOM   1202  NH2 ARG A 484      86.152  26.373  12.172  1.00  0.00           N  
ATOM   1203  N   SER A 485      85.313  21.941  17.787  1.00  0.00           N  
ATOM   1204  CA  SER A 485      84.935  21.084  18.899  1.00  0.00           C  
ATOM   1205  C   SER A 485      85.847  19.863  18.852  1.00  0.00           C  
ATOM   1206  O   SER A 485      86.181  19.279  19.882  1.00  0.00           O  
ATOM   1207  CB  SER A 485      83.471  20.654  18.775  1.00  0.00           C  
ATOM   1208  OG  SER A 485      82.614  21.783  18.730  1.00  0.00           O  
ATOM   1209  N   ARG A 490      86.270  19.494  17.651  1.00  0.00           N  
ATOM   1210  CA  ARG A 490      87.142  18.351  17.506  1.00  0.00           C  
ATOM   1211  C   ARG A 490      88.539  18.638  18.009  1.00  0.00           C  
ATOM   1212  O   ARG A 490      89.181  17.770  18.594  1.00  0.00           O  
ATOM   1213  CB  ARG A 490      87.188  17.904  16.051  1.00  0.00           C  
ATOM   1214  CG  ARG A 490      85.843  17.397  15.584  1.00  0.00           C  
ATOM   1215  CD  ARG A 490      85.887  16.734  14.219  1.00  0.00           C  
ATOM   1216  NE  ARG A 490      84.574  16.182  13.887  1.00  0.00           N  
ATOM   1217  CZ  ARG A 490      84.337  15.372  12.861  1.00  0.00           C  
ATOM   1218  NH1 ARG A 490      85.333  15.015  12.053  1.00  0.00           N  
ATOM   1219  NH2 ARG A 490      83.106  14.907  12.656  1.00  0.00           N  
ATOM   1220  N   ALA A 494      89.013  19.855  17.797  1.00  0.00           N  
ATOM   1221  CA  ALA A 494      90.353  20.209  18.238  1.00  0.00           C  
ATOM   1222  C   ALA A 494      90.523  19.980  19.732  1.00  0.00           C  
ATOM   1223  O   ALA A 494      91.602  19.588  20.180  1.00  0.00           O  
ATOM   1224  CB  ALA A 494      90.643  21.652  17.907  1.00  0.00           C  
ATOM   1225  N   VAL A 495      89.462  20.225  20.500  1.00  0.00           N  
ATOM   1226  CA  VAL A 495      89.531  20.047  21.947  1.00  0.00           C  
ATOM   1227  C   VAL A 495      89.339  18.583  22.321  1.00  0.00           C  
ATOM   1228  O   VAL A 495      90.225  17.979  22.936  1.00  0.00           O  
ATOM   1229  CB  VAL A 495      88.470  20.922  22.712  1.00  0.00           C  
ATOM   1230  CG1 VAL A 495      88.520  22.356  22.213  1.00  0.00           C  
ATOM   1231  CG2 VAL A 495      87.067  20.341  22.566  1.00  0.00           C  
ATOM   1232  N   ARG A 496      88.191  18.016  21.937  1.00  0.00           N  
ATOM   1233  CA  ARG A 496      87.877  16.623  22.233  1.00  0.00           C  
ATOM   1234  C   ARG A 496      89.092  15.773  21.920  1.00  0.00           C  
ATOM   1235  O   ARG A 496      89.297  14.734  22.517  1.00  0.00           O  
ATOM   1236  CB  ARG A 496      86.667  16.170  21.420  1.00  0.00           C  
ATOM   1237  CG  ARG A 496      86.131  14.791  21.770  1.00  0.00           C  
ATOM   1238  CD  ARG A 496      86.584  13.749  20.746  1.00  0.00           C  
ATOM   1239  NE  ARG A 496      85.984  12.421  20.931  1.00  0.00           N  
ATOM   1240  CZ  ARG A 496      84.674  12.161  21.000  1.00  0.00           C  
ATOM   1241  NH1 ARG A 496      83.763  13.136  20.912  1.00  0.00           N  
ATOM   1242  NH2 ARG A 496      84.273  10.903  21.144  1.00  0.00           N  
ATOM   1243  N   TYR A 498      89.912  16.222  20.986  1.00  0.00           N  
ATOM   1244  CA  TYR A 498      91.123  15.483  20.675  1.00  0.00           C  
ATOM   1245  C   TYR A 498      92.220  15.925  21.640  1.00  0.00           C  
ATOM   1246  O   TYR A 498      92.844  15.098  22.300  1.00  0.00           O  
ATOM   1247  CB  TYR A 498      91.588  15.735  19.235  1.00  0.00           C  
ATOM   1248  CG  TYR A 498      92.999  15.239  18.988  1.00  0.00           C  
ATOM   1249  CD1 TYR A 498      93.254  13.919  18.611  1.00  0.00           C  
ATOM   1250  CD2 TYR A 498      94.088  16.087  19.183  1.00  0.00           C  
ATOM   1251  CE1 TYR A 498      94.571  13.459  18.434  1.00  0.00           C  
ATOM   1252  CE2 TYR A 498      95.403  15.643  19.015  1.00  0.00           C  
ATOM   1253  CZ  TYR A 498      95.641  14.335  18.640  1.00  0.00           C  
ATOM   1254  OH  TYR A 498      96.952  13.931  18.472  1.00  0.00           O  
ATOM   1255  N   ALA A 499      92.450  17.237  21.703  1.00  0.00           N  
ATOM   1256  CA  ALA A 499      93.476  17.835  22.569  1.00  0.00           C  
ATOM   1257  C   ALA A 499      93.435  17.258  23.980  1.00  0.00           C  
ATOM   1258  O   ALA A 499      94.477  16.979  24.588  1.00  0.00           O  
ATOM   1259  CB  ALA A 499      93.289  19.346  22.625  1.00  0.00           C  
ATOM   1260  N   PHE A 500      92.220  17.097  24.494  1.00  0.00           N  
ATOM   1261  CA  PHE A 500      92.001  16.540  25.820  1.00  0.00           C  
ATOM   1262  C   PHE A 500      92.460  15.096  25.851  1.00  0.00           C  
ATOM   1263  O   PHE A 500      93.310  14.722  26.655  1.00  0.00           O  
ATOM   1264  CB  PHE A 500      90.522  16.588  26.168  1.00  0.00           C  
ATOM   1265  CG  PHE A 500      90.171  15.789  27.373  1.00  0.00           C  
ATOM   1266  CD1 PHE A 500      90.821  16.014  28.587  1.00  0.00           C  
ATOM   1267  CD2 PHE A 500      89.188  14.815  27.303  1.00  0.00           C  
ATOM   1268  CE1 PHE A 500      90.494  15.279  29.714  1.00  0.00           C  
ATOM   1269  CE2 PHE A 500      88.848  14.072  28.423  1.00  0.00           C  
ATOM   1270  CZ  PHE A 500      89.502  14.304  29.635  1.00  0.00           C  
ATOM   1271  N   SER A 501      91.867  14.286  24.979  1.00  0.00           N  
ATOM   1272  CA  SER A 501      92.214  12.880  24.876  1.00  0.00           C  
ATOM   1273  C   SER A 501      93.726  12.681  24.837  1.00  0.00           C  
ATOM   1274  O   SER A 501      94.281  11.867  25.568  1.00  0.00           O  
ATOM   1275  CB  SER A 501      91.599  12.288  23.616  1.00  0.00           C  
ATOM   1276  OG  SER A 501      92.394  11.211  23.145  1.00  0.00           O  
ATOM   1277  N   ARG A 502      94.396  13.423  23.973  1.00  0.00           N  
ATOM   1278  CA  ARG A 502      95.832  13.294  23.864  1.00  0.00           C  
ATOM   1279  C   ARG A 502      96.519  13.725  25.163  1.00  0.00           C  
ATOM   1280  O   ARG A 502      97.655  13.335  25.431  1.00  0.00           O  
ATOM   1281  CB  ARG A 502      96.325  14.108  22.663  1.00  0.00           C  
ATOM   1282  CG  ARG A 502      97.829  14.216  22.554  1.00  0.00           C  
ATOM   1283  CD  ARG A 502      98.279  14.024  21.124  1.00  0.00           C  
ATOM   1284  NE  ARG A 502      99.554  14.680  20.826  1.00  0.00           N  
ATOM   1285  CZ  ARG A 502     100.629  14.656  21.614  1.00  0.00           C  
ATOM   1286  NH1 ARG A 502     100.592  14.010  22.772  1.00  0.00           N  
ATOM   1287  NH2 ARG A 502     101.752  15.267  21.238  1.00  0.00           N  
ATOM   1288  N   TYR A 503      95.821  14.523  25.970  1.00  0.00           N  
ATOM   1289  CA  TYR A 503      96.353  15.002  27.256  1.00  0.00           C  
ATOM   1290  C   TYR A 503      96.247  13.899  28.292  1.00  0.00           C  
ATOM   1291  O   TYR A 503      97.243  13.493  28.889  1.00  0.00           O  
ATOM   1292  CB  TYR A 503      95.565  16.224  27.760  1.00  0.00           C  
ATOM   1293  CG  TYR A 503      96.224  17.555  27.486  1.00  0.00           C  
ATOM   1294  CD1 TYR A 503      95.458  18.690  27.190  1.00  0.00           C  
ATOM   1295  CD2 TYR A 503      97.617  17.672  27.481  1.00  0.00           C  
ATOM   1296  CE1 TYR A 503      96.063  19.902  26.879  1.00  0.00           C  
ATOM   1297  CE2 TYR A 503      98.232  18.872  27.181  1.00  0.00           C  
ATOM   1298  CZ  TYR A 503      97.456  19.979  26.872  1.00  0.00           C  
ATOM   1299  OH  TYR A 503      98.082  21.144  26.497  1.00  0.00           O  
ATOM   1300  N   TYR A 504      95.016  13.439  28.500  1.00  0.00           N  
ATOM   1301  CA  TYR A 504      94.712  12.377  29.444  1.00  0.00           C  
ATOM   1302  C   TYR A 504      95.670  11.207  29.272  1.00  0.00           C  
ATOM   1303  O   TYR A 504      96.501  10.948  30.138  1.00  0.00           O  
ATOM   1304  CB  TYR A 504      93.271  11.903  29.241  1.00  0.00           C  
ATOM   1305  CG  TYR A 504      92.874  10.765  30.141  1.00  0.00           C  
ATOM   1306  CD1 TYR A 504      93.436   9.500  29.987  1.00  0.00           C  
ATOM   1307  CD2 TYR A 504      91.953  10.954  31.165  1.00  0.00           C  
ATOM   1308  CE1 TYR A 504      93.094   8.447  30.830  1.00  0.00           C  
ATOM   1309  CE2 TYR A 504      91.598   9.907  32.018  1.00  0.00           C  
ATOM   1310  CZ  TYR A 504      92.174   8.653  31.843  1.00  0.00           C  
ATOM   1311  OH  TYR A 504      91.821   7.606  32.670  1.00  0.00           O  
ATOM   1312  N   HIS A 505      95.546  10.506  28.148  1.00  0.00           N  
ATOM   1313  CA  HIS A 505      96.389   9.352  27.846  1.00  0.00           C  
ATOM   1314  C   HIS A 505      97.862   9.706  27.820  1.00  0.00           C  
ATOM   1315  O   HIS A 505      98.712   8.852  27.574  1.00  0.00           O  
ATOM   1316  CB  HIS A 505      95.993   8.744  26.502  1.00  0.00           C  
ATOM   1317  CG  HIS A 505      94.622   8.153  26.500  1.00  0.00           C  
ATOM   1318  ND1 HIS A 505      94.322   6.969  27.139  1.00  0.00           N  
ATOM   1319  CD2 HIS A 505      93.455   8.605  25.980  1.00  0.00           C  
ATOM   1320  CE1 HIS A 505      93.030   6.718  27.015  1.00  0.00           C  
ATOM   1321  NE2 HIS A 505      92.481   7.696  26.317  1.00  0.00           N  
ATOM   1322  N   GLU A 506      98.168  10.968  28.065  1.00  0.00           N  
ATOM   1323  CA  GLU A 506      99.550  11.399  28.072  1.00  0.00           C  
ATOM   1324  C   GLU A 506      99.927  11.559  29.540  1.00  0.00           C  
ATOM   1325  O   GLU A 506     101.106  11.719  29.892  1.00  0.00           O  
ATOM   1326  CB  GLU A 506      99.669  12.729  27.332  1.00  0.00           C  
ATOM   1327  CG  GLU A 506     100.942  12.885  26.530  1.00  0.00           C  
ATOM   1328  CD  GLU A 506     100.875  14.060  25.576  1.00  0.00           C  
ATOM   1329  OE1 GLU A 506     101.858  14.267  24.829  1.00  0.00           O  
ATOM   1330  OE2 GLU A 506      99.840  14.769  25.578  1.00  0.00           O  
ATOM   1331  N   GLY A 507      98.899  11.496  30.388  1.00  0.00           N  
ATOM   1332  CA  GLY A 507      99.080  11.638  31.820  1.00  0.00           C  
ATOM   1333  C   GLY A 507      98.714  13.034  32.285  1.00  0.00           C  
ATOM   1334  O   GLY A 507      97.889  13.205  33.188  1.00  0.00           O  
ATOM   1335  N   LEU A 508      99.323  14.028  31.639  1.00  0.00           N  
ATOM   1336  CA  LEU A 508      99.127  15.444  31.933  1.00  0.00           C  
ATOM   1337  C   LEU A 508      97.723  15.903  32.315  1.00  0.00           C  
ATOM   1338  O   LEU A 508      97.571  16.960  32.907  1.00  0.00           O  
ATOM   1339  CB  LEU A 508      99.634  16.274  30.757  1.00  0.00           C  
ATOM   1340  CG  LEU A 508     101.127  16.078  30.470  1.00  0.00           C  
ATOM   1341  CD1 LEU A 508     101.533  16.860  29.236  1.00  0.00           C  
ATOM   1342  CD2 LEU A 508     101.942  16.523  31.666  1.00  0.00           C  
ATOM   1343  N   ALA A 509      96.696  15.135  31.992  1.00  0.00           N  
ATOM   1344  CA  ALA A 509      95.345  15.541  32.361  1.00  0.00           C  
ATOM   1345  C   ALA A 509      94.728  14.510  33.291  1.00  0.00           C  
ATOM   1346  O   ALA A 509      94.371  13.419  32.848  1.00  0.00           O  
ATOM   1347  CB  ALA A 509      94.493  15.692  31.120  1.00  0.00           C  
ATOM   1348  N   TYR A 510      94.596  14.843  34.577  1.00  0.00           N  
ATOM   1349  CA  TYR A 510      94.025  13.901  35.544  1.00  0.00           C  
ATOM   1350  C   TYR A 510      92.660  14.265  36.108  1.00  0.00           C  
ATOM   1351  O   TYR A 510      92.057  15.266  35.733  1.00  0.00           O  
ATOM   1352  CB  TYR A 510      94.991  13.651  36.708  1.00  0.00           C  
ATOM   1353  CG  TYR A 510      95.345  14.874  37.517  1.00  0.00           C  
ATOM   1354  CD1 TYR A 510      96.546  15.561  37.297  1.00  0.00           C  
ATOM   1355  CD2 TYR A 510      94.480  15.351  38.504  1.00  0.00           C  
ATOM   1356  CE1 TYR A 510      96.876  16.697  38.040  1.00  0.00           C  
ATOM   1357  CE2 TYR A 510      94.795  16.481  39.253  1.00  0.00           C  
ATOM   1358  CZ  TYR A 510      95.993  17.158  39.017  1.00  0.00           C  
ATOM   1359  OH  TYR A 510      96.278  18.311  39.732  1.00  0.00           O  
ATOM   1360  N   ARG A 511      92.187  13.419  37.014  1.00  0.00           N  
ATOM   1361  CA  ARG A 511      90.892  13.586  37.660  1.00  0.00           C  
ATOM   1362  C   ARG A 511      91.060  13.225  39.136  1.00  0.00           C  
ATOM   1363  O   ARG A 511      91.455  12.106  39.451  1.00  0.00           O  
ATOM   1364  CB  ARG A 511      89.882  12.656  36.999  1.00  0.00           C  
ATOM   1365  CG  ARG A 511      88.646  12.389  37.807  1.00  0.00           C  
ATOM   1366  CD  ARG A 511      87.453  13.093  37.246  1.00  0.00           C  
ATOM   1367  NE  ARG A 511      86.225  12.527  37.789  1.00  0.00           N  
ATOM   1368  CZ  ARG A 511      85.012  13.049  37.613  1.00  0.00           C  
ATOM   1369  NH1 ARG A 511      84.861  14.170  36.899  1.00  0.00           N  
ATOM   1370  NH2 ARG A 511      83.946  12.452  38.152  1.00  0.00           N  
ATOM   1371  N   ALA A 512      90.755  14.166  40.032  1.00  0.00           N  
ATOM   1372  CA  ALA A 512      90.917  13.950  41.476  1.00  0.00           C  
ATOM   1373  C   ALA A 512      89.970  14.816  42.320  1.00  0.00           C  
ATOM   1374  O   ALA A 512      88.961  15.312  41.816  1.00  0.00           O  
ATOM   1375  CB  ALA A 512      92.383  14.239  41.866  1.00  0.00           C  
ATOM   1376  N   PRO A 513      90.264  14.970  43.633  1.00  0.00           N  
ATOM   1377  CA  PRO A 513      89.413  15.794  44.499  1.00  0.00           C  
ATOM   1378  C   PRO A 513      89.996  17.185  44.889  1.00  0.00           C  
ATOM   1379  O   PRO A 513      89.318  17.940  45.601  1.00  0.00           O  
ATOM   1380  CB  PRO A 513      89.212  14.896  45.706  1.00  0.00           C  
ATOM   1381  CG  PRO A 513      90.581  14.350  45.875  1.00  0.00           C  
ATOM   1382  CD  PRO A 513      90.972  13.965  44.454  1.00  0.00           C  
ATOM   1383  N   ARG A 514      91.225  17.507  44.439  1.00  0.00           N  
ATOM   1384  CA  ARG A 514      91.883  18.810  44.709  1.00  0.00           C  
ATOM   1385  C   ARG A 514      90.691  19.798  44.866  1.00  0.00           C  
ATOM   1386  O   ARG A 514      89.736  19.708  44.086  1.00  0.00           O  
ATOM   1387  CB  ARG A 514      92.841  19.160  43.513  1.00  0.00           C  
ATOM   1388  CG  ARG A 514      93.801  20.396  43.692  1.00  0.00           C  
ATOM   1389  CD  ARG A 514      95.166  20.396  42.866  1.00  0.00           C  
ATOM   1390  NE  ARG A 514      95.928  21.675  43.011  1.00  0.00           N  
ATOM   1391  CZ  ARG A 514      97.249  21.862  42.798  1.00  0.00           C  
ATOM   1392  NH1 ARG A 514      98.035  20.864  42.419  1.00  0.00           N  
ATOM   1393  NH2 ARG A 514      97.809  23.060  42.968  1.00  0.00           N  
ATOM   1394  N   LEU A 515      90.698  20.699  45.863  1.00  0.00           N  
ATOM   1395  CA  LEU A 515      89.528  21.587  46.050  1.00  0.00           C  
ATOM   1396  C   LEU A 515      89.368  22.803  45.111  1.00  0.00           C  
ATOM   1397  O   LEU A 515      90.334  23.466  44.708  1.00  0.00           O  
ATOM   1398  CB  LEU A 515      89.367  21.983  47.539  1.00  0.00           C  
ATOM   1399  CG  LEU A 515      89.977  23.111  48.390  1.00  0.00           C  
ATOM   1400  CD1 LEU A 515      91.322  23.575  47.836  1.00  0.00           C  
ATOM   1401  CD2 LEU A 515      88.977  24.255  48.462  1.00  0.00           C  
ATOM   1402  N   VAL A 516      88.109  23.079  44.779  1.00  0.00           N  
ATOM   1403  CA  VAL A 516      87.743  24.113  43.814  1.00  0.00           C  
ATOM   1404  C   VAL A 516      86.989  25.352  44.286  1.00  0.00           C  
ATOM   1405  O   VAL A 516      86.228  25.289  45.246  1.00  0.00           O  
ATOM   1406  CB  VAL A 516      86.880  23.476  42.725  1.00  0.00           C  
ATOM   1407  CG1 VAL A 516      87.626  22.303  42.097  1.00  0.00           C  
ATOM   1408  CG2 VAL A 516      85.549  23.001  43.338  1.00  0.00           C  
ATOM   1409  N   ASN A 517      87.178  26.463  43.570  1.00  0.00           N  
ATOM   1410  CA  ASN A 517      86.498  27.727  43.871  1.00  0.00           C  
ATOM   1411  C   ASN A 517      85.119  27.563  43.266  1.00  0.00           C  
ATOM   1412  O   ASN A 517      84.989  27.496  42.055  1.00  0.00           O  
ATOM   1413  CB  ASN A 517      87.233  28.877  43.197  1.00  0.00           C  
ATOM   1414  CG  ASN A 517      88.729  28.660  43.172  1.00  0.00           C  
ATOM   1415  OD1 ASN A 517      89.302  28.104  44.113  1.00  0.00           O  
ATOM   1416  ND2 ASN A 517      89.376  29.101  42.100  1.00  0.00           N  
ATOM   1417  N   TRP A 518      84.090  27.502  44.100  1.00  0.00           N  
ATOM   1418  CA  TRP A 518      82.736  27.270  43.607  1.00  0.00           C  
ATOM   1419  C   TRP A 518      81.716  28.379  43.828  1.00  0.00           C  
ATOM   1420  O   TRP A 518      81.563  28.885  44.935  1.00  0.00           O  
ATOM   1421  CB  TRP A 518      82.219  25.949  44.210  1.00  0.00           C  
ATOM   1422  CG  TRP A 518      80.719  25.767  44.212  1.00  0.00           C  
ATOM   1423  CD1 TRP A 518      79.813  26.358  45.054  1.00  0.00           C  
ATOM   1424  CD2 TRP A 518      79.957  24.969  43.304  1.00  0.00           C  
ATOM   1425  NE1 TRP A 518      78.531  25.979  44.721  1.00  0.00           N  
ATOM   1426  CE2 TRP A 518      78.591  25.128  43.649  1.00  0.00           C  
ATOM   1427  CE3 TRP A 518      80.292  24.137  42.228  1.00  0.00           C  
ATOM   1428  CZ2 TRP A 518      77.562  24.487  42.952  1.00  0.00           C  
ATOM   1429  CZ3 TRP A 518      79.272  23.501  41.534  1.00  0.00           C  
ATOM   1430  CH2 TRP A 518      77.919  23.680  41.898  1.00  0.00           C  
ATOM   1431  N   CYS A 519      81.012  28.747  42.766  1.00  0.00           N  
ATOM   1432  CA  CYS A 519      79.983  29.772  42.860  1.00  0.00           C  
ATOM   1433  C   CYS A 519      78.624  29.102  42.918  1.00  0.00           C  
ATOM   1434  O   CYS A 519      78.212  28.432  41.974  1.00  0.00           O  
ATOM   1435  CB  CYS A 519      80.003  30.710  41.649  1.00  0.00           C  
ATOM   1436  SG  CYS A 519      78.459  31.702  41.473  1.00  0.00           S  
ATOM   1437  N   PRO A 520      77.907  29.276  44.030  1.00  0.00           N  
ATOM   1438  CA  PRO A 520      76.580  28.682  44.208  1.00  0.00           C  
ATOM   1439  C   PRO A 520      75.476  29.416  43.449  1.00  0.00           C  
ATOM   1440  O   PRO A 520      74.297  29.093  43.598  1.00  0.00           O  
ATOM   1441  CB  PRO A 520      76.387  28.740  45.712  1.00  0.00           C  
ATOM   1442  CG  PRO A 520      77.089  30.015  46.065  1.00  0.00           C  
ATOM   1443  CD  PRO A 520      78.368  29.913  45.274  1.00  0.00           C  
ATOM   1444  N   ARG A 521      75.858  30.408  42.650  1.00  0.00           N  
ATOM   1445  CA  ARG A 521      74.891  31.164  41.849  1.00  0.00           C  
ATOM   1446  C   ARG A 521      74.778  30.487  40.485  1.00  0.00           C  
ATOM   1447  O   ARG A 521      73.696  30.073  40.048  1.00  0.00           O  
ATOM   1448  CB  ARG A 521      75.361  32.621  41.664  1.00  0.00           C  
ATOM   1449  CG  ARG A 521      75.430  33.134  40.199  1.00  0.00           C  
ATOM   1450  CD  ARG A 521      74.073  33.296  39.508  1.00  0.00           C  
ATOM   1451  NE  ARG A 521      73.357  34.510  39.906  1.00  0.00           N  
ATOM   1452  CZ  ARG A 521      72.862  34.750  41.122  1.00  0.00           C  
ATOM   1453  NH1 ARG A 521      72.995  33.862  42.098  1.00  0.00           N  
ATOM   1454  NH2 ARG A 521      72.223  35.888  41.367  1.00  0.00           N  
ATOM   1455  N   CYS A 522      75.924  30.381  39.826  1.00  0.00           N  
ATOM   1456  CA  CYS A 522      76.019  29.784  38.510  1.00  0.00           C  
ATOM   1457  C   CYS A 522      76.153  28.269  38.624  1.00  0.00           C  
ATOM   1458  O   CYS A 522      76.129  27.557  37.620  1.00  0.00           O  
ATOM   1459  CB  CYS A 522      77.221  30.388  37.781  1.00  0.00           C  
ATOM   1460  SG  CYS A 522      77.177  32.204  37.744  1.00  0.00           S  
ATOM   1461  N   GLU A 523      76.285  27.778  39.854  1.00  0.00           N  
ATOM   1462  CA  GLU A 523      76.413  26.347  40.087  1.00  0.00           C  
ATOM   1463  C   GLU A 523      77.510  25.810  39.176  1.00  0.00           C  
ATOM   1464  O   GLU A 523      77.237  25.112  38.205  1.00  0.00           O  
ATOM   1465  CB  GLU A 523      75.077  25.664  39.788  1.00  0.00           C  
ATOM   1466  CG  GLU A 523      73.945  26.138  40.685  1.00  0.00           C  
ATOM   1467  CD  GLU A 523      72.564  25.881  40.105  1.00  0.00           C  
ATOM   1468  OE1 GLU A 523      72.299  24.758  39.636  1.00  0.00           O  
ATOM   1469  OE2 GLU A 523      71.729  26.805  40.127  1.00  0.00           O  
ATOM   1470  N   THR A 524      78.753  26.152  39.484  1.00  0.00           N  
ATOM   1471  CA  THR A 524      79.872  25.702  38.673  1.00  0.00           C  
ATOM   1472  C   THR A 524      81.191  26.102  39.276  1.00  0.00           C  
ATOM   1473  O   THR A 524      81.266  27.053  40.036  1.00  0.00           O  
ATOM   1474  CB  THR A 524      79.853  26.332  37.308  1.00  0.00           C  
ATOM   1475  OG1 THR A 524      81.151  26.187  36.719  1.00  0.00           O  
ATOM   1476  CG2 THR A 524      79.519  27.815  37.427  1.00  0.00           C  
ATOM   1477  N   THR A 525      82.244  25.391  38.917  1.00  0.00           N  
ATOM   1478  CA  THR A 525      83.552  25.729  39.440  1.00  0.00           C  
ATOM   1479  C   THR A 525      84.157  26.803  38.544  1.00  0.00           C  
ATOM   1480  O   THR A 525      83.805  26.896  37.364  1.00  0.00           O  
ATOM   1481  CB  THR A 525      84.480  24.480  39.493  1.00  0.00           C  
ATOM   1482  OG1 THR A 525      84.667  23.937  38.176  1.00  0.00           O  
ATOM   1483  CG2 THR A 525      83.860  23.409  40.382  1.00  0.00           C  
ATOM   1484  N   LEU A 526      85.032  27.628  39.119  1.00  0.00           N  
ATOM   1485  CA  LEU A 526      85.721  28.692  38.388  1.00  0.00           C  
ATOM   1486  C   LEU A 526      87.206  28.436  38.533  1.00  0.00           C  
ATOM   1487  O   LEU A 526      87.616  27.510  39.234  1.00  0.00           O  
ATOM   1488  CB  LEU A 526      85.428  30.071  38.980  1.00  0.00           C  
ATOM   1489  CG  LEU A 526      84.051  30.726  38.867  1.00  0.00           C  
ATOM   1490  CD1 LEU A 526      82.994  29.863  39.526  1.00  0.00           C  
ATOM   1491  CD2 LEU A 526      84.100  32.099  39.536  1.00  0.00           C  
ATOM   1492  N   SER A 527      88.012  29.254  37.873  1.00  0.00           N  
ATOM   1493  CA  SER A 527      89.453  29.111  37.977  1.00  0.00           C  
ATOM   1494  C   SER A 527      89.947  30.286  38.794  1.00  0.00           C  
ATOM   1495  O   SER A 527      89.194  31.227  39.042  1.00  0.00           O  
ATOM   1496  CB  SER A 527      90.112  29.132  36.601  1.00  0.00           C  
ATOM   1497  OG  SER A 527      91.524  29.195  36.741  1.00  0.00           O  
ATOM   1498  N   ASP A 528      91.206  30.235  39.216  1.00  0.00           N  
ATOM   1499  CA  ASP A 528      91.761  31.324  40.013  1.00  0.00           C  
ATOM   1500  C   ASP A 528      91.628  32.632  39.243  1.00  0.00           C  
ATOM   1501  O   ASP A 528      91.190  33.653  39.781  1.00  0.00           O  
ATOM   1502  CB  ASP A 528      93.246  31.076  40.346  1.00  0.00           C  
ATOM   1503  CG  ASP A 528      93.449  30.005  41.426  1.00  0.00           C  
ATOM   1504  OD1 ASP A 528      92.507  29.738  42.213  1.00  0.00           O  
ATOM   1505  OD2 ASP A 528      94.569  29.443  41.497  1.00  0.00           O  
ATOM   1506  N   LEU A 529      91.995  32.586  37.970  1.00  0.00           N  
ATOM   1507  CA  LEU A 529      91.940  33.763  37.129  1.00  0.00           C  
ATOM   1508  C   LEU A 529      90.511  34.244  36.898  1.00  0.00           C  
ATOM   1509  O   LEU A 529      90.294  35.396  36.530  1.00  0.00           O  
ATOM   1510  CB  LEU A 529      92.645  33.472  35.803  1.00  0.00           C  
ATOM   1511  CG  LEU A 529      94.061  32.908  35.996  1.00  0.00           C  
ATOM   1512  CD1 LEU A 529      93.990  31.413  36.336  1.00  0.00           C  
ATOM   1513  CD2 LEU A 529      94.883  33.121  34.743  1.00  0.00           C  
ATOM   1514  N   GLU A 530      89.533  33.380  37.144  1.00  0.00           N  
ATOM   1515  CA  GLU A 530      88.139  33.759  36.938  1.00  0.00           C  
ATOM   1516  C   GLU A 530      87.451  34.291  38.180  1.00  0.00           C  
ATOM   1517  O   GLU A 530      86.298  34.711  38.122  1.00  0.00           O  
ATOM   1518  CB  GLU A 530      87.337  32.577  36.391  1.00  0.00           C  
ATOM   1519  CG  GLU A 530      87.773  32.139  35.005  1.00  0.00           C  
ATOM   1520  CD  GLU A 530      86.844  31.118  34.389  1.00  0.00           C  
ATOM   1521  OE1 GLU A 530      85.661  31.445  34.151  1.00  0.00           O  
ATOM   1522  OE2 GLU A 530      87.305  29.987  34.140  1.00  0.00           O  
ATOM   1523  N   VAL A 531      88.143  34.267  39.310  1.00  0.00           N  
ATOM   1524  CA  VAL A 531      87.544  34.764  40.540  1.00  0.00           C  
ATOM   1525  C   VAL A 531      88.263  36.022  40.974  1.00  0.00           C  
ATOM   1526  O   VAL A 531      89.495  36.076  40.958  1.00  0.00           O  
ATOM   1527  CB  VAL A 531      87.622  33.721  41.679  1.00  0.00           C  
ATOM   1528  CG1 VAL A 531      89.065  33.339  41.943  1.00  0.00           C  
ATOM   1529  CG2 VAL A 531      86.988  34.282  42.941  1.00  0.00           C  
ATOM   1530  N   GLU A 532      87.488  37.038  41.346  1.00  0.00           N  
ATOM   1531  CA  GLU A 532      88.055  38.305  41.790  1.00  0.00           C  
ATOM   1532  C   GLU A 532      87.815  38.526  43.277  1.00  0.00           C  
ATOM   1533  O   GLU A 532      86.756  38.200  43.819  1.00  0.00           O  
ATOM   1534  CB  GLU A 532      87.478  39.485  40.991  1.00  0.00           C  
ATOM   1535  CG  GLU A 532      85.968  39.663  41.106  1.00  0.00           C  
ATOM   1536  CD  GLU A 532      85.487  41.007  40.568  1.00  0.00           C  
ATOM   1537  OE1 GLU A 532      85.828  42.046  41.175  1.00  0.00           O  
ATOM   1538  OE2 GLU A 532      84.772  41.027  39.541  1.00  0.00           O  
ATOM   1539  N   THR A 571      88.825  39.085  43.926  1.00  0.00           N  
ATOM   1540  CA  THR A 571      88.767  39.358  45.345  1.00  0.00           C  
ATOM   1541  C   THR A 571      88.817  40.857  45.571  1.00  0.00           C  
ATOM   1542  O   THR A 571      89.837  41.495  45.316  1.00  0.00           O  
ATOM   1543  CB  THR A 571      89.954  38.708  46.065  1.00  0.00           C  
ATOM   1544  OG1 THR A 571      91.177  39.155  45.463  1.00  0.00           O  
ATOM   1545  CG2 THR A 571      89.870  37.193  45.959  1.00  0.00           C  
ATOM   1546  N   GLU A 572      87.709  41.420  46.036  1.00  0.00           N  
ATOM   1547  CA  GLU A 572      87.649  42.850  46.305  1.00  0.00           C  
ATOM   1548  C   GLU A 572      87.300  43.151  47.770  1.00  0.00           C  
ATOM   1549  O   GLU A 572      86.200  42.844  48.239  1.00  0.00           O  
ATOM   1550  CB  GLU A 572      86.652  43.533  45.352  1.00  0.00           C  
ATOM   1551  CG  GLU A 572      85.517  42.648  44.838  1.00  0.00           C  
ATOM   1552  CD  GLU A 572      84.697  42.024  45.953  1.00  0.00           C  
ATOM   1553  OE1 GLU A 572      85.179  41.053  46.576  1.00  0.00           O  
ATOM   1554  OE2 GLU A 572      83.573  42.510  46.210  1.00  0.00           O  
ATOM   1555  N   PRO A 617      88.250  43.757  48.512  1.00  0.00           N  
ATOM   1556  CA  PRO A 617      88.086  44.114  49.925  1.00  0.00           C  
ATOM   1557  C   PRO A 617      86.652  44.440  50.334  1.00  0.00           C  
ATOM   1558  O   PRO A 617      85.918  45.093  49.598  1.00  0.00           O  
ATOM   1559  CB  PRO A 617      89.039  45.290  50.076  1.00  0.00           C  
ATOM   1560  CG  PRO A 617      90.210  44.827  49.249  1.00  0.00           C  
ATOM   1561  CD  PRO A 617      89.537  44.269  47.997  1.00  0.00           C  
ATOM   1562  N   THR A 618      86.263  43.978  51.516  1.00  0.00           N  
ATOM   1563  CA  THR A 618      84.914  44.199  52.005  1.00  0.00           C  
ATOM   1564  C   THR A 618      84.878  44.278  53.529  1.00  0.00           C  
ATOM   1565  O   THR A 618      85.602  43.552  54.217  1.00  0.00           O  
ATOM   1566  CB  THR A 618      83.989  43.061  51.532  1.00  0.00           C  
ATOM   1567  OG1 THR A 618      84.047  42.970  50.103  1.00  0.00           O  
ATOM   1568  CG2 THR A 618      82.550  43.310  51.961  1.00  0.00           C  
ATOM   1569  N   PRO A 619      84.036  45.175  54.076  1.00  0.00           N  
ATOM   1570  CA  PRO A 619      83.920  45.330  55.527  1.00  0.00           C  
ATOM   1571  C   PRO A 619      83.320  44.086  56.167  1.00  0.00           C  
ATOM   1572  O   PRO A 619      82.237  43.634  55.779  1.00  0.00           O  
ATOM   1573  CB  PRO A 619      83.017  46.552  55.670  1.00  0.00           C  
ATOM   1574  CG  PRO A 619      82.134  46.447  54.475  1.00  0.00           C  
ATOM   1575  CD  PRO A 619      83.131  46.115  53.389  1.00  0.00           C  
ATOM   1576  N   GLY A 620      84.036  43.540  57.145  1.00  0.00           N  
ATOM   1577  CA  GLY A 620      83.569  42.351  57.831  1.00  0.00           C  
ATOM   1578  C   GLY A 620      83.676  42.452  59.340  1.00  0.00           C  
ATOM   1579  O   GLY A 620      83.573  43.539  59.903  1.00  0.00           O  
ATOM   1580  N   LYS A 621      83.892  41.314  59.991  1.00  0.00           N  
ATOM   1581  CA  LYS A 621      84.000  41.268  61.442  1.00  0.00           C  
ATOM   1582  C   LYS A 621      84.882  40.105  61.927  1.00  0.00           C  
ATOM   1583  O   LYS A 621      84.421  38.963  62.020  1.00  0.00           O  
ATOM   1584  CB  LYS A 621      82.598  41.142  62.051  1.00  0.00           C  
ATOM   1585  CG  LYS A 621      81.639  42.286  61.718  1.00  0.00           C  
ATOM   1586  CD  LYS A 621      81.994  43.582  62.450  1.00  0.00           C  
ATOM   1587  CE  LYS A 621      81.814  43.451  63.962  1.00  0.00           C  
ATOM   1588  NZ  LYS A 621      82.096  44.726  64.686  1.00  0.00           N  
ATOM   1589  N   LEU A 622      86.142  40.401  62.245  1.00  0.00           N  
ATOM   1590  CA  LEU A 622      87.082  39.388  62.729  1.00  0.00           C  
ATOM   1591  C   LEU A 622      86.747  38.975  64.164  1.00  0.00           C  
ATOM   1592  O   LEU A 622      86.859  39.782  65.087  1.00  0.00           O  
ATOM   1593  CB  LEU A 622      88.512  39.935  62.704  1.00  0.00           C  
ATOM   1594  CG  LEU A 622      89.656  38.972  62.366  1.00  0.00           C  
ATOM   1595  CD1 LEU A 622      90.980  39.577  62.810  1.00  0.00           C  
ATOM   1596  CD2 LEU A 622      89.435  37.641  63.049  1.00  0.00           C  
ATOM   1597  N   TYR A 623      86.350  37.720  64.362  1.00  0.00           N  
ATOM   1598  CA  TYR A 623      86.019  37.245  65.704  1.00  0.00           C  
ATOM   1599  C   TYR A 623      87.140  36.429  66.323  1.00  0.00           C  
ATOM   1600  O   TYR A 623      87.718  35.562  65.665  1.00  0.00           O  
ATOM   1601  CB  TYR A 623      84.745  36.402  65.677  1.00  0.00           C  
ATOM   1602  CG  TYR A 623      83.581  37.127  65.067  1.00  0.00           C  
ATOM   1603  CD1 TYR A 623      83.524  38.517  65.081  1.00  0.00           C  
ATOM   1604  CD2 TYR A 623      82.539  36.434  64.468  1.00  0.00           C  
ATOM   1605  CE1 TYR A 623      82.459  39.198  64.509  1.00  0.00           C  
ATOM   1606  CE2 TYR A 623      81.465  37.108  63.891  1.00  0.00           C  
ATOM   1607  CZ  TYR A 623      81.435  38.489  63.914  1.00  0.00           C  
ATOM   1608  OH  TYR A 623      80.393  39.168  63.328  1.00  0.00           O  
ATOM   1609  N   THR A 624      87.460  36.726  67.582  1.00  0.00           N  
ATOM   1610  CA  THR A 624      88.493  35.978  68.287  1.00  0.00           C  
ATOM   1611  C   THR A 624      87.768  35.028  69.210  1.00  0.00           C  
ATOM   1612  O   THR A 624      87.091  35.460  70.137  1.00  0.00           O  
ATOM   1613  CB  THR A 624      89.422  36.859  69.162  1.00  0.00           C  
ATOM   1614  OG1 THR A 624      90.220  37.721  68.338  1.00  0.00           O  
ATOM   1615  CG2 THR A 624      90.356  35.979  69.964  1.00  0.00           C  
ATOM   1616  N   LEU A 625      87.881  33.735  68.924  1.00  0.00           N  
ATOM   1617  CA  LEU A 625      87.264  32.709  69.747  1.00  0.00           C  
ATOM   1618  C   LEU A 625      88.387  32.000  70.462  1.00  0.00           C  
ATOM   1619  O   LEU A 625      89.542  32.032  70.023  1.00  0.00           O  
ATOM   1620  CB  LEU A 625      86.479  31.720  68.894  1.00  0.00           C  
ATOM   1621  CG  LEU A 625      84.987  32.028  68.802  1.00  0.00           C  
ATOM   1622  CD1 LEU A 625      84.794  33.513  68.569  1.00  0.00           C  
ATOM   1623  CD2 LEU A 625      84.356  31.214  67.682  1.00  0.00           C  
ATOM   1624  N   ARG A 626      88.061  31.374  71.580  1.00  0.00           N  
ATOM   1625  CA  ARG A 626      89.085  30.676  72.329  1.00  0.00           C  
ATOM   1626  C   ARG A 626      88.518  29.429  72.935  1.00  0.00           C  
ATOM   1627  O   ARG A 626      87.327  29.383  73.281  1.00  0.00           O  
ATOM   1628  CB  ARG A 626      89.633  31.565  73.442  1.00  0.00           C  
ATOM   1629  CG  ARG A 626      90.189  32.887  72.939  1.00  0.00           C  
ATOM   1630  CD  ARG A 626      90.739  33.745  74.065  1.00  0.00           C  
ATOM   1631  NE  ARG A 626      91.140  35.061  73.585  1.00  0.00           N  
ATOM   1632  CZ  ARG A 626      91.540  36.044  74.380  1.00  0.00           C  
ATOM   1633  NH1 ARG A 626      91.593  35.842  75.692  1.00  0.00           N  
ATOM   1634  NH2 ARG A 626      91.868  37.226  73.869  1.00  0.00           N  
ATOM   1635  N   TYR A 627      89.355  28.402  73.034  1.00  0.00           N  
ATOM   1636  CA  TYR A 627      88.872  27.207  73.661  1.00  0.00           C  
ATOM   1637  C   TYR A 627      89.797  26.291  74.410  1.00  0.00           C  
ATOM   1638  O   TYR A 627      91.028  26.363  74.314  1.00  0.00           O  
ATOM   1639  CB  TYR A 627      88.018  26.379  72.716  1.00  0.00           C  
ATOM   1640  CG  TYR A 627      86.736  26.032  73.433  1.00  0.00           C  
ATOM   1641  CD1 TYR A 627      85.735  26.993  73.589  1.00  0.00           C  
ATOM   1642  CD2 TYR A 627      86.570  24.795  74.074  1.00  0.00           C  
ATOM   1643  CE1 TYR A 627      84.618  26.740  74.359  1.00  0.00           C  
ATOM   1644  CE2 TYR A 627      85.440  24.536  74.857  1.00  0.00           C  
ATOM   1645  CZ  TYR A 627      84.465  25.520  74.993  1.00  0.00           C  
ATOM   1646  OH  TYR A 627      83.334  25.305  75.753  1.00  0.00           O  
ATOM   1647  N   GLU A 628      89.129  25.437  75.181  1.00  0.00           N  
ATOM   1648  CA  GLU A 628      89.732  24.465  76.057  1.00  0.00           C  
ATOM   1649  C   GLU A 628      90.954  23.795  75.487  1.00  0.00           C  
ATOM   1650  O   GLU A 628      91.155  23.752  74.282  1.00  0.00           O  
ATOM   1651  CB  GLU A 628      88.698  23.419  76.443  1.00  0.00           C  
ATOM   1652  CG  GLU A 628      88.835  22.972  77.879  1.00  0.00           C  
ATOM   1653  CD  GLU A 628      87.942  21.803  78.205  1.00  0.00           C  
ATOM   1654  OE1 GLU A 628      86.741  21.850  77.842  1.00  0.00           O  
ATOM   1655  OE2 GLU A 628      88.446  20.842  78.830  1.00  0.00           O  
ATOM   1656  N   VAL A 629      91.777  23.269  76.376  1.00  0.00           N  
ATOM   1657  CA  VAL A 629      92.986  22.599  75.971  1.00  0.00           C  
ATOM   1658  C   VAL A 629      93.116  21.330  76.807  1.00  0.00           C  
ATOM   1659  O   VAL A 629      92.554  21.227  77.901  1.00  0.00           O  
ATOM   1660  CB  VAL A 629      94.200  23.541  76.166  1.00  0.00           C  
ATOM   1661  CG1 VAL A 629      95.505  22.835  75.839  1.00  0.00           C  
ATOM   1662  CG2 VAL A 629      94.029  24.755  75.279  1.00  0.00           C  
ATOM   1663  N   GLU A 630      93.826  20.353  76.255  1.00  0.00           N  
ATOM   1664  CA  GLU A 630      94.055  19.083  76.924  1.00  0.00           C  
ATOM   1665  C   GLU A 630      94.737  19.361  78.268  1.00  0.00           C  
ATOM   1666  O   GLU A 630      95.878  19.845  78.301  1.00  0.00           O  
ATOM   1667  CB  GLU A 630      94.960  18.192  76.048  1.00  0.00           C  
ATOM   1668  CG  GLU A 630      95.102  16.738  76.508  1.00  0.00           C  
ATOM   1669  CD  GLU A 630      93.924  15.860  76.098  1.00  0.00           C  
ATOM   1670  OE1 GLU A 630      92.758  16.288  76.260  1.00  0.00           O  
ATOM   1671  OE2 GLU A 630      94.168  14.730  75.619  1.00  0.00           O  
ATOM   1672  N   GLY A 631      94.030  19.070  79.363  1.00  0.00           N  
ATOM   1673  CA  GLY A 631      94.581  19.269  80.698  1.00  0.00           C  
ATOM   1674  C   GLY A 631      94.595  20.702  81.195  1.00  0.00           C  
ATOM   1675  O   GLY A 631      93.954  21.015  82.200  1.00  0.00           O  
ATOM   1676  N   GLY A 632      95.342  21.559  80.497  1.00  0.00           N  
ATOM   1677  CA  GLY A 632      95.432  22.969  80.850  1.00  0.00           C  
ATOM   1678  C   GLY A 632      94.145  23.695  80.507  1.00  0.00           C  
ATOM   1679  O   GLY A 632      93.073  23.264  80.937  1.00  0.00           O  
ATOM   1680  N   GLY A 633      94.200  24.781  79.742  1.00  0.00           N  
ATOM   1681  CA  GLY A 633      92.932  25.418  79.452  1.00  0.00           C  
ATOM   1682  C   GLY A 633      92.735  26.512  78.425  1.00  0.00           C  
ATOM   1683  O   GLY A 633      91.594  26.938  78.239  1.00  0.00           O  
ATOM   1684  N   PHE A 634      93.770  26.974  77.733  1.00  0.00           N  
ATOM   1685  CA  PHE A 634      93.509  28.056  76.793  1.00  0.00           C  
ATOM   1686  C   PHE A 634      94.211  28.059  75.433  1.00  0.00           C  
ATOM   1687  O   PHE A 634      95.368  27.654  75.289  1.00  0.00           O  
ATOM   1688  CB  PHE A 634      93.756  29.397  77.508  1.00  0.00           C  
ATOM   1689  CG  PHE A 634      92.637  30.401  77.353  1.00  0.00           C  
ATOM   1690  CD1 PHE A 634      91.356  30.000  76.958  1.00  0.00           C  
ATOM   1691  CD2 PHE A 634      92.860  31.751  77.627  1.00  0.00           C  
ATOM   1692  CE1 PHE A 634      90.303  30.934  76.835  1.00  0.00           C  
ATOM   1693  CE2 PHE A 634      91.819  32.693  77.510  1.00  0.00           C  
ATOM   1694  CZ  PHE A 634      90.536  32.285  77.113  1.00  0.00           C  
ATOM   1695  N   ILE A 635      93.459  28.522  74.437  1.00  0.00           N  
ATOM   1696  CA  ILE A 635      93.917  28.684  73.059  1.00  0.00           C  
ATOM   1697  C   ILE A 635      92.981  29.724  72.436  1.00  0.00           C  
ATOM   1698  O   ILE A 635      91.751  29.595  72.503  1.00  0.00           O  
ATOM   1699  CB  ILE A 635      93.835  27.374  72.244  1.00  0.00           C  
ATOM   1700  CG1 ILE A 635      94.667  27.527  70.968  1.00  0.00           C  
ATOM   1701  CG2 ILE A 635      92.365  27.035  71.902  1.00  0.00           C  
ATOM   1702  CD1 ILE A 635      96.097  27.981  71.222  1.00  0.00           C  
ATOM   1703  N   GLU A 636      93.557  30.763  71.848  1.00  0.00           N  
ATOM   1704  CA  GLU A 636      92.743  31.812  71.250  1.00  0.00           C  
ATOM   1705  C   GLU A 636      92.933  31.916  69.737  1.00  0.00           C  
ATOM   1706  O   GLU A 636      94.066  31.914  69.239  1.00  0.00           O  
ATOM   1707  CB  GLU A 636      93.077  33.131  71.931  1.00  0.00           C  
ATOM   1708  CG  GLU A 636      94.498  33.180  72.440  1.00  0.00           C  
ATOM   1709  CD  GLU A 636      94.736  34.372  73.331  1.00  0.00           C  
ATOM   1710  OE1 GLU A 636      93.936  34.562  74.279  1.00  0.00           O  
ATOM   1711  OE2 GLU A 636      95.721  35.109  73.084  1.00  0.00           O  
ATOM   1712  N   ILE A 637      91.819  32.024  69.012  1.00  0.00           N  
ATOM   1713  CA  ILE A 637      91.863  32.082  67.554  1.00  0.00           C  
ATOM   1714  C   ILE A 637      90.985  33.148  66.892  1.00  0.00           C  
ATOM   1715  O   ILE A 637      89.813  33.309  67.238  1.00  0.00           O  
ATOM   1716  CB  ILE A 637      91.523  30.676  66.969  1.00  0.00           C  
ATOM   1717  CG1 ILE A 637      92.680  30.229  66.088  1.00  0.00           C  
ATOM   1718  CG2 ILE A 637      90.182  30.671  66.241  1.00  0.00           C  
ATOM   1719  CD1 ILE A 637      93.948  29.963  66.878  1.00  0.00           C  
ATOM   1720  N   ALA A 638      91.566  33.864  65.929  1.00  0.00           N  
ATOM   1721  CA  ALA A 638      90.864  34.919  65.194  1.00  0.00           C  
ATOM   1722  C   ALA A 638      90.420  34.447  63.800  1.00  0.00           C  
ATOM   1723  O   ALA A 638      91.243  34.321  62.882  1.00  0.00           O  
ATOM   1724  CB  ALA A 638      91.765  36.144  65.067  1.00  0.00           C  
ATOM   1725  N   THR A 639      89.121  34.191  63.645  1.00  0.00           N  
ATOM   1726  CA  THR A 639      88.589  33.732  62.371  1.00  0.00           C  
ATOM   1727  C   THR A 639      87.488  34.634  61.840  1.00  0.00           C  
ATOM   1728  O   THR A 639      86.634  35.109  62.590  1.00  0.00           O  
ATOM   1729  CB  THR A 639      88.006  32.299  62.464  1.00  0.00           C  
ATOM   1730  OG1 THR A 639      87.868  31.753  61.138  1.00  0.00           O  
ATOM   1731  CG2 THR A 639      86.625  32.323  63.139  1.00  0.00           C  
ATOM   1732  N   VAL A 640      87.508  34.849  60.530  1.00  0.00           N  
ATOM   1733  CA  VAL A 640      86.510  35.680  59.891  1.00  0.00           C  
ATOM   1734  C   VAL A 640      85.213  34.906  59.726  1.00  0.00           C  
ATOM   1735  O   VAL A 640      84.150  35.504  59.589  1.00  0.00           O  
ATOM   1736  CB  VAL A 640      87.001  36.163  58.525  1.00  0.00           C  
ATOM   1737  CG1 VAL A 640      87.946  37.339  58.703  1.00  0.00           C  
ATOM   1738  CG2 VAL A 640      87.723  35.039  57.824  1.00  0.00           C  
ATOM   1739  N   ARG A 641      85.302  33.577  59.744  1.00  0.00           N  
ATOM   1740  CA  ARG A 641      84.112  32.739  59.600  1.00  0.00           C  
ATOM   1741  C   ARG A 641      83.963  31.740  60.739  1.00  0.00           C  
ATOM   1742  O   ARG A 641      84.647  30.719  60.784  1.00  0.00           O  
ATOM   1743  CB  ARG A 641      84.116  31.977  58.265  1.00  0.00           C  
ATOM   1744  CG  ARG A 641      82.772  32.057  57.527  1.00  0.00           C  
ATOM   1745  CD  ARG A 641      82.561  30.967  56.462  1.00  0.00           C  
ATOM   1746  NE  ARG A 641      83.650  30.859  55.489  1.00  0.00           N  
ATOM   1747  CZ  ARG A 641      83.549  30.231  54.317  1.00  0.00           C  
ATOM   1748  NH1 ARG A 641      82.404  29.657  53.961  1.00  0.00           N  
ATOM   1749  NH2 ARG A 641      84.598  30.166  53.506  1.00  0.00           N  
ATOM   1750  N   PRO A 642      83.064  32.038  61.684  1.00  0.00           N  
ATOM   1751  CA  PRO A 642      82.768  31.207  62.855  1.00  0.00           C  
ATOM   1752  C   PRO A 642      82.261  29.810  62.486  1.00  0.00           C  
ATOM   1753  O   PRO A 642      82.649  28.820  63.101  1.00  0.00           O  
ATOM   1754  CB  PRO A 642      81.698  32.013  63.581  1.00  0.00           C  
ATOM   1755  CG  PRO A 642      82.065  33.410  63.251  1.00  0.00           C  
ATOM   1756  CD  PRO A 642      82.386  33.341  61.791  1.00  0.00           C  
ATOM   1757  N   GLU A 643      81.392  29.741  61.481  1.00  0.00           N  
ATOM   1758  CA  GLU A 643      80.807  28.478  61.039  1.00  0.00           C  
ATOM   1759  C   GLU A 643      81.849  27.410  60.736  1.00  0.00           C  
ATOM   1760  O   GLU A 643      81.705  26.257  61.134  1.00  0.00           O  
ATOM   1761  CB  GLU A 643      79.951  28.697  59.794  1.00  0.00           C  
ATOM   1762  CG  GLU A 643      79.136  29.985  59.783  1.00  0.00           C  
ATOM   1763  CD  GLU A 643      79.954  31.195  59.353  1.00  0.00           C  
ATOM   1764  OE1 GLU A 643      80.746  31.712  60.170  1.00  0.00           O  
ATOM   1765  OE2 GLU A 643      79.808  31.625  58.188  1.00  0.00           O  
ATOM   1766  N   THR A 644      82.902  27.796  60.033  1.00  0.00           N  
ATOM   1767  CA  THR A 644      83.941  26.841  59.680  1.00  0.00           C  
ATOM   1768  C   THR A 644      84.751  26.318  60.866  1.00  0.00           C  
ATOM   1769  O   THR A 644      85.882  25.867  60.681  1.00  0.00           O  
ATOM   1770  CB  THR A 644      84.934  27.439  58.658  1.00  0.00           C  
ATOM   1771  OG1 THR A 644      85.952  28.182  59.344  1.00  0.00           O  
ATOM   1772  CG2 THR A 644      84.204  28.360  57.702  1.00  0.00           C  
ATOM   1773  N   VAL A 645      84.197  26.375  62.076  1.00  0.00           N  
ATOM   1774  CA  VAL A 645      84.929  25.875  63.243  1.00  0.00           C  
ATOM   1775  C   VAL A 645      84.710  24.384  63.393  1.00  0.00           C  
ATOM   1776  O   VAL A 645      85.652  23.623  63.606  1.00  0.00           O  
ATOM   1777  CB  VAL A 645      84.491  26.546  64.568  1.00  0.00           C  
ATOM   1778  CG1 VAL A 645      84.930  27.997  64.589  1.00  0.00           C  
ATOM   1779  CG2 VAL A 645      82.982  26.415  64.751  1.00  0.00           C  
ATOM   1780  N   PHE A 646      83.460  23.963  63.275  1.00  0.00           N  
ATOM   1781  CA  PHE A 646      83.150  22.556  63.405  1.00  0.00           C  
ATOM   1782  C   PHE A 646      84.006  21.725  62.466  1.00  0.00           C  
ATOM   1783  O   PHE A 646      84.333  20.583  62.763  1.00  0.00           O  
ATOM   1784  CB  PHE A 646      81.673  22.353  63.140  1.00  0.00           C  
ATOM   1785  CG  PHE A 646      80.827  23.353  63.844  1.00  0.00           C  
ATOM   1786  CD1 PHE A 646      80.482  24.549  63.225  1.00  0.00           C  
ATOM   1787  CD2 PHE A 646      80.452  23.151  65.166  1.00  0.00           C  
ATOM   1788  CE1 PHE A 646      79.773  25.536  63.918  1.00  0.00           C  
ATOM   1789  CE2 PHE A 646      79.748  24.130  65.868  1.00  0.00           C  
ATOM   1790  CZ  PHE A 646      79.408  25.324  65.242  1.00  0.00           C  
ATOM   1791  N   ALA A 647      84.400  22.315  61.345  1.00  0.00           N  
ATOM   1792  CA  ALA A 647      85.220  21.607  60.372  1.00  0.00           C  
ATOM   1793  C   ALA A 647      86.706  21.720  60.684  1.00  0.00           C  
ATOM   1794  O   ALA A 647      87.552  21.359  59.866  1.00  0.00           O  
ATOM   1795  CB  ALA A 647      84.941  22.143  58.972  1.00  0.00           C  
ATOM   1796  N   ASP A 648      87.035  22.210  61.868  1.00  0.00           N  
ATOM   1797  CA  ASP A 648      88.439  22.361  62.202  1.00  0.00           C  
ATOM   1798  C   ASP A 648      89.128  21.022  62.341  1.00  0.00           C  
ATOM   1799  O   ASP A 648      88.489  20.006  62.604  1.00  0.00           O  
ATOM   1800  CB  ASP A 648      88.600  23.204  63.469  1.00  0.00           C  
ATOM   1801  CG  ASP A 648      88.200  24.666  63.251  1.00  0.00           C  
ATOM   1802  OD1 ASP A 648      88.242  25.461  64.215  1.00  0.00           O  
ATOM   1803  OD2 ASP A 648      87.842  25.022  62.106  1.00  0.00           O  
ATOM   1804  N   GLN A 649      90.438  21.035  62.138  1.00  0.00           N  
ATOM   1805  CA  GLN A 649      91.242  19.825  62.206  1.00  0.00           C  
ATOM   1806  C   GLN A 649      92.568  20.115  62.851  1.00  0.00           C  
ATOM   1807  O   GLN A 649      93.437  19.241  62.921  1.00  0.00           O  
ATOM   1808  CB  GLN A 649      91.496  19.255  60.808  1.00  0.00           C  
ATOM   1809  CG  GLN A 649      90.319  18.511  60.227  1.00  0.00           C  
ATOM   1810  CD  GLN A 649      89.982  17.279  61.027  1.00  0.00           C  
ATOM   1811  OE1 GLN A 649      90.794  16.360  61.137  1.00  0.00           O  
ATOM   1812  NE2 GLN A 649      88.784  17.252  61.597  1.00  0.00           N  
ATOM   1813  N   ALA A 650      92.737  21.351  63.300  1.00  0.00           N  
ATOM   1814  CA  ALA A 650      93.975  21.729  63.966  1.00  0.00           C  
ATOM   1815  C   ALA A 650      94.076  23.218  64.228  1.00  0.00           C  
ATOM   1816  O   ALA A 650      93.327  24.025  63.678  1.00  0.00           O  
ATOM   1817  CB  ALA A 650      95.200  21.257  63.152  1.00  0.00           C  
ATOM   1818  N   ILE A 651      94.989  23.565  65.116  1.00  0.00           N  
ATOM   1819  CA  ILE A 651      95.246  24.951  65.399  1.00  0.00           C  
ATOM   1820  C   ILE A 651      96.660  25.102  64.876  1.00  0.00           C  
ATOM   1821  O   ILE A 651      97.567  24.334  65.217  1.00  0.00           O  
ATOM   1822  CB  ILE A 651      95.178  25.270  66.901  1.00  0.00           C  
ATOM   1823  CG1 ILE A 651      93.739  25.105  67.398  1.00  0.00           C  
ATOM   1824  CG2 ILE A 651      95.646  26.700  67.144  1.00  0.00           C  
ATOM   1825  CD1 ILE A 651      92.743  26.050  66.748  1.00  0.00           C  
ATOM   1826  N   ALA A 652      96.830  26.072  63.998  1.00  0.00           N  
ATOM   1827  CA  ALA A 652      98.125  26.305  63.407  1.00  0.00           C  
ATOM   1828  C   ALA A 652      98.833  27.392  64.182  1.00  0.00           C  
ATOM   1829  O   ALA A 652      98.249  28.426  64.518  1.00  0.00           O  
ATOM   1830  CB  ALA A 652      97.962  26.699  61.940  1.00  0.00           C  
ATOM   1831  N   VAL A 653     100.103  27.145  64.451  1.00  0.00           N  
ATOM   1832  CA  VAL A 653     100.917  28.071  65.202  1.00  0.00           C  
ATOM   1833  C   VAL A 653     102.269  28.213  64.542  1.00  0.00           C  
ATOM   1834  O   VAL A 653     102.880  27.217  64.173  1.00  0.00           O  
ATOM   1835  CB  VAL A 653     101.118  27.539  66.622  1.00  0.00           C  
ATOM   1836  CG1 VAL A 653     102.359  28.148  67.237  1.00  0.00           C  
ATOM   1837  CG2 VAL A 653      99.885  27.837  67.458  1.00  0.00           C  
ATOM   1838  N   HIS A 654     102.757  29.438  64.399  1.00  0.00           N  
ATOM   1839  CA  HIS A 654     104.061  29.589  63.781  1.00  0.00           C  
ATOM   1840  C   HIS A 654     105.044  28.642  64.476  1.00  0.00           C  
ATOM   1841  O   HIS A 654     104.924  28.373  65.671  1.00  0.00           O  
ATOM   1842  CB  HIS A 654     104.568  31.021  63.889  1.00  0.00           C  
ATOM   1843  CG  HIS A 654     105.821  31.262  63.107  1.00  0.00           C  
ATOM   1844  ND1 HIS A 654     105.850  31.237  61.729  1.00  0.00           N  
ATOM   1845  CD2 HIS A 654     107.097  31.471  63.507  1.00  0.00           C  
ATOM   1846  CE1 HIS A 654     107.091  31.419  61.314  1.00  0.00           C  
ATOM   1847  NE2 HIS A 654     107.867  31.564  62.373  1.00  0.00           N  
ATOM   1848  N   PRO A 655     106.018  28.111  63.726  1.00  0.00           N  
ATOM   1849  CA  PRO A 655     107.030  27.185  64.247  1.00  0.00           C  
ATOM   1850  C   PRO A 655     108.074  27.800  65.175  1.00  0.00           C  
ATOM   1851  O   PRO A 655     108.720  27.102  65.952  1.00  0.00           O  
ATOM   1852  CB  PRO A 655     107.666  26.628  62.977  1.00  0.00           C  
ATOM   1853  CG  PRO A 655     106.555  26.721  61.970  1.00  0.00           C  
ATOM   1854  CD  PRO A 655     106.021  28.094  62.255  1.00  0.00           C  
ATOM   1855  N   GLU A 656     108.244  29.107  65.095  1.00  0.00           N  
ATOM   1856  CA  GLU A 656     109.234  29.749  65.935  1.00  0.00           C  
ATOM   1857  C   GLU A 656     108.591  30.649  66.977  1.00  0.00           C  
ATOM   1858  O   GLU A 656     109.267  31.160  67.872  1.00  0.00           O  
ATOM   1859  CB  GLU A 656     110.200  30.552  65.066  1.00  0.00           C  
ATOM   1860  CG  GLU A 656     111.541  30.769  65.718  1.00  0.00           C  
ATOM   1861  CD  GLU A 656     112.079  29.491  66.332  1.00  0.00           C  
ATOM   1862  OE1 GLU A 656     112.054  28.447  65.642  1.00  0.00           O  
ATOM   1863  OE2 GLU A 656     112.523  29.534  67.501  1.00  0.00           O  
ATOM   1864  N   ASP A 657     107.280  30.838  66.857  1.00  0.00           N  
ATOM   1865  CA  ASP A 657     106.553  31.682  67.793  1.00  0.00           C  
ATOM   1866  C   ASP A 657     106.372  30.968  69.117  1.00  0.00           C  
ATOM   1867  O   ASP A 657     105.303  31.030  69.723  1.00  0.00           O  
ATOM   1868  CB  ASP A 657     105.184  32.070  67.225  1.00  0.00           C  
ATOM   1869  CG  ASP A 657     104.375  32.920  68.188  1.00  0.00           C  
ATOM   1870  OD1 ASP A 657     104.939  33.889  68.739  1.00  0.00           O  
ATOM   1871  OD2 ASP A 657     103.178  32.622  68.389  1.00  0.00           O  
ATOM   1872  N   GLU A 658     107.420  30.281  69.559  1.00  0.00           N  
ATOM   1873  CA  GLU A 658     107.382  29.570  70.831  1.00  0.00           C  
ATOM   1874  C   GLU A 658     106.641  30.449  71.827  1.00  0.00           C  
ATOM   1875  O   GLU A 658     105.950  29.958  72.712  1.00  0.00           O  
ATOM   1876  CB  GLU A 658     108.808  29.274  71.311  1.00  0.00           C  
ATOM   1877  CG  GLU A 658     109.816  30.394  71.059  1.00  0.00           C  
ATOM   1878  CD  GLU A 658     109.597  31.600  71.945  1.00  0.00           C  
ATOM   1879  OE1 GLU A 658     109.757  31.461  73.174  1.00  0.00           O  
ATOM   1880  OE2 GLU A 658     109.265  32.681  71.410  1.00  0.00           O  
ATOM   1881  N   ARG A 659     106.792  31.755  71.635  1.00  0.00           N  
ATOM   1882  CA  ARG A 659     106.150  32.785  72.437  1.00  0.00           C  
ATOM   1883  C   ARG A 659     105.059  32.206  73.315  1.00  0.00           C  
ATOM   1884  O   ARG A 659     105.305  31.360  74.169  1.00  0.00           O  
ATOM   1885  CB  ARG A 659     105.545  33.845  71.501  1.00  0.00           C  
ATOM   1886  CG  ARG A 659     104.872  35.045  72.173  1.00  0.00           C  
ATOM   1887  CD  ARG A 659     104.042  35.837  71.161  1.00  0.00           C  
ATOM   1888  NE  ARG A 659     102.774  35.182  70.837  1.00  0.00           N  
ATOM   1889  CZ  ARG A 659     102.013  35.495  69.789  1.00  0.00           C  
ATOM   1890  NH1 ARG A 659     102.392  36.453  68.955  1.00  0.00           N  
ATOM   1891  NH2 ARG A 659     100.866  34.859  69.578  1.00  0.00           N  
ATOM   1892  N   TYR A 660     103.846  32.688  73.088  1.00  0.00           N  
ATOM   1893  CA  TYR A 660     102.671  32.260  73.823  1.00  0.00           C  
ATOM   1894  C   TYR A 660     102.364  30.882  73.262  1.00  0.00           C  
ATOM   1895  O   TYR A 660     101.203  30.520  73.090  1.00  0.00           O  
ATOM   1896  CB  TYR A 660     101.525  33.256  73.535  1.00  0.00           C  
ATOM   1897  CG  TYR A 660     100.223  33.080  74.310  1.00  0.00           C  
ATOM   1898  CD1 TYR A 660     100.205  33.073  75.707  1.00  0.00           C  
ATOM   1899  CD2 TYR A 660      98.998  32.980  73.638  1.00  0.00           C  
ATOM   1900  CE1 TYR A 660      98.998  32.974  76.420  1.00  0.00           C  
ATOM   1901  CE2 TYR A 660      97.789  32.880  74.337  1.00  0.00           C  
ATOM   1902  CZ  TYR A 660      97.794  32.879  75.730  1.00  0.00           C  
ATOM   1903  OH  TYR A 660      96.603  32.792  76.431  1.00  0.00           O  
ATOM   1904  N   ARG A 661     103.404  30.103  72.977  1.00  0.00           N  
ATOM   1905  CA  ARG A 661     103.177  28.787  72.399  1.00  0.00           C  
ATOM   1906  C   ARG A 661     103.996  27.616  72.942  1.00  0.00           C  
ATOM   1907  O   ARG A 661     105.014  27.223  72.380  1.00  0.00           O  
ATOM   1908  CB  ARG A 661     103.345  28.895  70.894  1.00  0.00           C  
ATOM   1909  CG  ARG A 661     102.582  30.069  70.304  1.00  0.00           C  
ATOM   1910  CD  ARG A 661     101.094  29.909  70.509  1.00  0.00           C  
ATOM   1911  NE  ARG A 661     100.376  31.118  70.128  1.00  0.00           N  
ATOM   1912  CZ  ARG A 661      99.079  31.302  70.346  1.00  0.00           C  
ATOM   1913  NH1 ARG A 661      98.379  30.341  70.943  1.00  0.00           N  
ATOM   1914  NH2 ARG A 661      98.482  32.435  69.968  1.00  0.00           N  
ATOM   1915  N   HIS A 662     103.532  27.071  74.056  1.00  0.00           N  
ATOM   1916  CA  HIS A 662     104.154  25.924  74.690  1.00  0.00           C  
ATOM   1917  C   HIS A 662     102.955  25.158  75.151  1.00  0.00           C  
ATOM   1918  O   HIS A 662     102.914  24.594  76.239  1.00  0.00           O  
ATOM   1919  CB  HIS A 662     105.028  26.337  75.857  1.00  0.00           C  
ATOM   1920  CG  HIS A 662     106.161  27.223  75.451  1.00  0.00           C  
ATOM   1921  ND1 HIS A 662     106.826  27.065  74.253  1.00  0.00           N  
ATOM   1922  CD2 HIS A 662     106.745  28.276  76.072  1.00  0.00           C  
ATOM   1923  CE1 HIS A 662     107.770  27.986  74.154  1.00  0.00           C  
ATOM   1924  NE2 HIS A 662     107.742  28.734  75.244  1.00  0.00           N  
ATOM   1925  N   LEU A 663     101.951  25.237  74.287  1.00  0.00           N  
ATOM   1926  CA  LEU A 663     100.682  24.551  74.415  1.00  0.00           C  
ATOM   1927  C   LEU A 663     100.635  23.922  73.020  1.00  0.00           C  
ATOM   1928  O   LEU A 663      99.592  23.510  72.497  1.00  0.00           O  
ATOM   1929  CB  LEU A 663      99.530  25.539  74.654  1.00  0.00           C  
ATOM   1930  CG  LEU A 663      99.098  26.563  73.607  1.00  0.00           C  
ATOM   1931  CD1 LEU A 663      98.042  27.473  74.225  1.00  0.00           C  
ATOM   1932  CD2 LEU A 663     100.298  27.367  73.126  1.00  0.00           C  
ATOM   1933  N   LEU A 664     101.825  23.876  72.429  1.00  0.00           N  
ATOM   1934  CA  LEU A 664     102.035  23.281  71.127  1.00  0.00           C  
ATOM   1935  C   LEU A 664     102.152  21.782  71.312  1.00  0.00           C  
ATOM   1936  O   LEU A 664     103.098  21.295  71.930  1.00  0.00           O  
ATOM   1937  CB  LEU A 664     103.334  23.783  70.503  1.00  0.00           C  
ATOM   1938  CG  LEU A 664     103.767  22.978  69.272  1.00  0.00           C  
ATOM   1939  CD1 LEU A 664     102.617  22.924  68.264  1.00  0.00           C  
ATOM   1940  CD2 LEU A 664     105.011  23.603  68.655  1.00  0.00           C  
ATOM   1941  N   GLY A 665     101.197  21.043  70.777  1.00  0.00           N  
ATOM   1942  CA  GLY A 665     101.271  19.609  70.907  1.00  0.00           C  
ATOM   1943  C   GLY A 665     100.112  19.114  71.715  1.00  0.00           C  
ATOM   1944  O   GLY A 665      99.904  17.913  71.825  1.00  0.00           O  
ATOM   1945  N   LYS A 666      99.348  20.032  72.285  1.00  0.00           N  
ATOM   1946  CA  LYS A 666      98.207  19.614  73.079  1.00  0.00           C  
ATOM   1947  C   LYS A 666      96.970  19.434  72.227  1.00  0.00           C  
ATOM   1948  O   LYS A 666      97.060  19.335  71.018  1.00  0.00           O  
ATOM   1949  CB  LYS A 666      97.947  20.608  74.211  1.00  0.00           C  
ATOM   1950  CG  LYS A 666      98.774  20.335  75.471  1.00  0.00           C  
ATOM   1951  CD  LYS A 666     100.283  20.374  75.213  1.00  0.00           C  
ATOM   1952  CE  LYS A 666     101.051  19.977  76.474  1.00  0.00           C  
ATOM   1953  NZ  LYS A 666     102.517  19.888  76.244  1.00  0.00           N  
ATOM   1954  N   ARG A 667      95.810  19.395  72.855  1.00  0.00           N  
ATOM   1955  CA  ARG A 667      94.584  19.195  72.110  1.00  0.00           C  
ATOM   1956  C   ARG A 667      93.709  20.430  72.159  1.00  0.00           C  
ATOM   1957  O   ARG A 667      94.225  21.537  72.252  1.00  0.00           O  
ATOM   1958  CB  ARG A 667      93.854  17.989  72.683  1.00  0.00           C  
ATOM   1959  CG  ARG A 667      94.734  16.739  72.728  1.00  0.00           C  
ATOM   1960  CD  ARG A 667      94.718  15.993  71.407  1.00  0.00           C  
ATOM   1961  NE  ARG A 667      94.037  14.705  71.526  1.00  0.00           N  
ATOM   1962  CZ  ARG A 667      92.844  14.526  72.092  1.00  0.00           C  
ATOM   1963  NH1 ARG A 667      92.180  15.554  72.606  1.00  0.00           N  
ATOM   1964  NH2 ARG A 667      92.308  13.312  72.140  1.00  0.00           N  
ATOM   1965  N   ALA A 668      92.393  20.250  72.079  1.00  0.00           N  
ATOM   1966  CA  ALA A 668      91.475  21.387  72.119  1.00  0.00           C  
ATOM   1967  C   ALA A 668      90.030  21.031  71.790  1.00  0.00           C  
ATOM   1968  O   ALA A 668      89.703  20.736  70.639  1.00  0.00           O  
ATOM   1969  CB  ALA A 668      91.960  22.504  71.168  1.00  0.00           C  
ATOM   1970  N   ARG A 669      89.169  21.026  72.809  1.00  0.00           N  
ATOM   1971  CA  ARG A 669      87.748  20.768  72.577  1.00  0.00           C  
ATOM   1972  C   ARG A 669      87.447  21.947  71.637  1.00  0.00           C  
ATOM   1973  O   ARG A 669      88.129  22.982  71.687  1.00  0.00           O  
ATOM   1974  CB  ARG A 669      86.931  20.874  73.909  1.00  0.00           C  
ATOM   1975  CG  ARG A 669      85.369  20.931  73.776  1.00  0.00           C  
ATOM   1976  CD  ARG A 669      84.626  21.493  75.044  1.00  0.00           C  
ATOM   1977  NE  ARG A 669      83.466  22.357  74.704  1.00  0.00           N  
ATOM   1978  CZ  ARG A 669      82.606  22.896  75.587  1.00  0.00           C  
ATOM   1979  NH1 ARG A 669      82.763  22.656  76.881  1.00  0.00           N  
ATOM   1980  NH2 ARG A 669      81.604  23.707  75.196  1.00  0.00           N  
ATOM   1981  N   ILE A 670      86.491  21.793  70.737  1.00  0.00           N  
ATOM   1982  CA  ILE A 670      86.182  22.920  69.885  1.00  0.00           C  
ATOM   1983  C   ILE A 670      84.819  23.393  70.346  1.00  0.00           C  
ATOM   1984  O   ILE A 670      83.940  22.599  70.670  1.00  0.00           O  
ATOM   1985  CB  ILE A 670      86.192  22.552  68.359  1.00  0.00           C  
ATOM   1986  CG1 ILE A 670      84.771  22.475  67.793  1.00  0.00           C  
ATOM   1987  CG2 ILE A 670      86.934  21.249  68.144  1.00  0.00           C  
ATOM   1988  CD1 ILE A 670      84.734  22.007  66.352  1.00  0.00           C  
ATOM   1989  N   PRO A 671      84.644  24.705  70.428  1.00  0.00           N  
ATOM   1990  CA  PRO A 671      83.380  25.305  70.861  1.00  0.00           C  
ATOM   1991  C   PRO A 671      82.153  24.487  70.482  1.00  0.00           C  
ATOM   1992  O   PRO A 671      81.976  24.128  69.330  1.00  0.00           O  
ATOM   1993  CB  PRO A 671      83.413  26.663  70.192  1.00  0.00           C  
ATOM   1994  CG  PRO A 671      84.895  27.021  70.317  1.00  0.00           C  
ATOM   1995  CD  PRO A 671      85.622  25.727  70.010  1.00  0.00           C  
ATOM   1996  N   LEU A 672      81.325  24.182  71.472  1.00  0.00           N  
ATOM   1997  CA  LEU A 672      80.105  23.406  71.269  1.00  0.00           C  
ATOM   1998  C   LEU A 672      80.326  21.918  71.027  1.00  0.00           C  
ATOM   1999  O   LEU A 672      79.416  21.108  71.223  1.00  0.00           O  
ATOM   2000  CB  LEU A 672      79.297  23.981  70.107  1.00  0.00           C  
ATOM   2001  CG  LEU A 672      78.369  25.146  70.431  1.00  0.00           C  
ATOM   2002  CD1 LEU A 672      77.318  24.671  71.430  1.00  0.00           C  
ATOM   2003  CD2 LEU A 672      79.176  26.317  70.965  1.00  0.00           C  
ATOM   2004  N   THR A 673      81.524  21.545  70.602  1.00  0.00           N  
ATOM   2005  CA  THR A 673      81.777  20.141  70.337  1.00  0.00           C  
ATOM   2006  C   THR A 673      82.461  19.423  71.473  1.00  0.00           C  
ATOM   2007  O   THR A 673      82.737  19.994  72.529  1.00  0.00           O  
ATOM   2008  CB  THR A 673      82.680  19.934  69.130  1.00  0.00           C  
ATOM   2009  OG1 THR A 673      82.502  18.597  68.651  1.00  0.00           O  
ATOM   2010  CG2 THR A 673      84.149  20.085  69.533  1.00  0.00           C  
ATOM   2011  N   GLU A 674      82.744  18.153  71.210  1.00  0.00           N  
ATOM   2012  CA  GLU A 674      83.439  17.281  72.136  1.00  0.00           C  
ATOM   2013  C   GLU A 674      84.616  16.745  71.313  1.00  0.00           C  
ATOM   2014  O   GLU A 674      85.296  15.793  71.698  1.00  0.00           O  
ATOM   2015  CB  GLU A 674      82.509  16.153  72.586  1.00  0.00           C  
ATOM   2016  CG  GLU A 674      82.789  15.629  73.996  1.00  0.00           C  
ATOM   2017  CD  GLU A 674      82.946  16.744  75.030  1.00  0.00           C  
ATOM   2018  OE1 GLU A 674      84.053  17.330  75.117  1.00  0.00           O  
ATOM   2019  OE2 GLU A 674      81.963  17.039  75.749  1.00  0.00           O  
ATOM   2020  N   VAL A 675      84.839  17.396  70.170  1.00  0.00           N  
ATOM   2021  CA  VAL A 675      85.909  17.050  69.238  1.00  0.00           C  
ATOM   2022  C   VAL A 675      87.241  17.651  69.655  1.00  0.00           C  
ATOM   2023  O   VAL A 675      87.326  18.839  69.953  1.00  0.00           O  
ATOM   2024  CB  VAL A 675      85.589  17.560  67.826  1.00  0.00           C  
ATOM   2025  CG1 VAL A 675      86.780  17.319  66.898  1.00  0.00           C  
ATOM   2026  CG2 VAL A 675      84.345  16.872  67.302  1.00  0.00           C  
ATOM   2027  N   TRP A 676      88.293  16.847  69.639  1.00  0.00           N  
ATOM   2028  CA  TRP A 676      89.579  17.362  70.051  1.00  0.00           C  
ATOM   2029  C   TRP A 676      90.651  17.455  68.976  1.00  0.00           C  
ATOM   2030  O   TRP A 676      91.304  16.476  68.610  1.00  0.00           O  
ATOM   2031  CB  TRP A 676      90.066  16.569  71.264  1.00  0.00           C  
ATOM   2032  CG  TRP A 676      89.239  16.888  72.487  1.00  0.00           C  
ATOM   2033  CD1 TRP A 676      87.905  16.613  72.679  1.00  0.00           C  
ATOM   2034  CD2 TRP A 676      89.650  17.672  73.615  1.00  0.00           C  
ATOM   2035  NE1 TRP A 676      87.463  17.190  73.851  1.00  0.00           N  
ATOM   2036  CE2 TRP A 676      88.512  17.845  74.444  1.00  0.00           C  
ATOM   2037  CE3 TRP A 676      90.868  18.252  74.003  1.00  0.00           C  
ATOM   2038  CZ2 TRP A 676      88.560  18.573  75.634  1.00  0.00           C  
ATOM   2039  CZ3 TRP A 676      90.916  18.976  75.186  1.00  0.00           C  
ATOM   2040  CH2 TRP A 676      89.766  19.130  75.988  1.00  0.00           C  
ATOM   2041  N   ILE A 677      90.808  18.677  68.489  1.00  0.00           N  
ATOM   2042  CA  ILE A 677      91.762  19.067  67.454  1.00  0.00           C  
ATOM   2043  C   ILE A 677      93.161  19.204  68.070  1.00  0.00           C  
ATOM   2044  O   ILE A 677      93.285  19.508  69.251  1.00  0.00           O  
ATOM   2045  CB  ILE A 677      91.327  20.444  66.899  1.00  0.00           C  
ATOM   2046  CG1 ILE A 677      90.261  20.270  65.816  1.00  0.00           C  
ATOM   2047  CG2 ILE A 677      92.526  21.251  66.475  1.00  0.00           C  
ATOM   2048  CD1 ILE A 677      88.909  19.850  66.343  1.00  0.00           C  
ATOM   2049  N   PRO A 678      94.225  18.995  67.283  1.00  0.00           N  
ATOM   2050  CA  PRO A 678      95.615  19.106  67.763  1.00  0.00           C  
ATOM   2051  C   PRO A 678      96.300  20.450  67.445  1.00  0.00           C  
ATOM   2052  O   PRO A 678      96.145  20.998  66.351  1.00  0.00           O  
ATOM   2053  CB  PRO A 678      96.311  17.977  67.032  1.00  0.00           C  
ATOM   2054  CG  PRO A 678      95.698  18.114  65.672  1.00  0.00           C  
ATOM   2055  CD  PRO A 678      94.190  18.303  65.987  1.00  0.00           C  
ATOM   2056  N   ILE A 679      97.078  20.968  68.389  1.00  0.00           N  
ATOM   2057  CA  ILE A 679      97.796  22.231  68.177  1.00  0.00           C  
ATOM   2058  C   ILE A 679      99.132  21.953  67.486  1.00  0.00           C  
ATOM   2059  O   ILE A 679     100.058  21.423  68.096  1.00  0.00           O  
ATOM   2060  CB  ILE A 679      98.065  22.967  69.525  1.00  0.00           C  
ATOM   2061  CG1 ILE A 679      96.806  23.718  69.976  1.00  0.00           C  
ATOM   2062  CG2 ILE A 679      99.244  23.930  69.378  1.00  0.00           C  
ATOM   2063  CD1 ILE A 679      95.622  22.833  70.308  1.00  0.00           C  
ATOM   2064  N   LEU A 680      99.243  22.328  66.219  1.00  0.00           N  
ATOM   2065  CA  LEU A 680     100.474  22.064  65.485  1.00  0.00           C  
ATOM   2066  C   LEU A 680     101.194  23.294  64.950  1.00  0.00           C  
ATOM   2067  O   LEU A 680     100.613  24.380  64.842  1.00  0.00           O  
ATOM   2068  CB  LEU A 680     100.163  21.113  64.329  1.00  0.00           C  
ATOM   2069  CG  LEU A 680      99.036  21.626  63.431  1.00  0.00           C  
ATOM   2070  CD1 LEU A 680      99.613  22.662  62.474  1.00  0.00           C  
ATOM   2071  CD2 LEU A 680      98.394  20.479  62.665  1.00  0.00           C  
ATOM   2072  N   ALA A 681     102.463  23.104  64.606  1.00  0.00           N  
ATOM   2073  CA  ALA A 681     103.275  24.179  64.054  1.00  0.00           C  
ATOM   2074  C   ALA A 681     103.191  24.129  62.526  1.00  0.00           C  
ATOM   2075  O   ALA A 681     103.027  23.056  61.951  1.00  0.00           O  
ATOM   2076  CB  ALA A 681     104.723  24.027  64.507  1.00  0.00           C  
ATOM   2077  N   ASP A 682     103.289  25.291  61.879  1.00  0.00           N  
ATOM   2078  CA  ASP A 682     103.236  25.396  60.415  1.00  0.00           C  
ATOM   2079  C   ASP A 682     103.754  26.763  59.962  1.00  0.00           C  
ATOM   2080  O   ASP A 682     103.246  27.801  60.383  1.00  0.00           O  
ATOM   2081  CB  ASP A 682     101.812  25.228  59.908  1.00  0.00           C  
ATOM   2082  CG  ASP A 682     101.754  25.195  58.408  1.00  0.00           C  
ATOM   2083  OD1 ASP A 682     102.453  26.021  57.779  1.00  0.00           O  
ATOM   2084  OD2 ASP A 682     101.017  24.348  57.864  1.00  0.00           O  
ATOM   2085  N   PRO A 683     104.746  26.780  59.066  1.00  0.00           N  
ATOM   2086  CA  PRO A 683     105.349  28.017  58.553  1.00  0.00           C  
ATOM   2087  C   PRO A 683     104.426  29.125  58.031  1.00  0.00           C  
ATOM   2088  O   PRO A 683     104.805  30.299  58.017  1.00  0.00           O  
ATOM   2089  CB  PRO A 683     106.299  27.505  57.481  1.00  0.00           C  
ATOM   2090  CG  PRO A 683     106.709  26.166  58.027  1.00  0.00           C  
ATOM   2091  CD  PRO A 683     105.390  25.598  58.471  1.00  0.00           C  
ATOM   2092  N   ALA A 684     103.217  28.766  57.616  1.00  0.00           N  
ATOM   2093  CA  ALA A 684     102.292  29.759  57.075  1.00  0.00           C  
ATOM   2094  C   ALA A 684     101.478  30.526  58.107  1.00  0.00           C  
ATOM   2095  O   ALA A 684     100.566  31.270  57.739  1.00  0.00           O  
ATOM   2096  CB  ALA A 684     101.350  29.102  56.076  1.00  0.00           C  
ATOM   2097  N   VAL A 685     101.790  30.343  59.388  1.00  0.00           N  
ATOM   2098  CA  VAL A 685     101.069  31.038  60.455  1.00  0.00           C  
ATOM   2099  C   VAL A 685     101.721  32.399  60.658  1.00  0.00           C  
ATOM   2100  O   VAL A 685     102.935  32.479  60.853  1.00  0.00           O  
ATOM   2101  CB  VAL A 685     101.140  30.258  61.801  1.00  0.00           C  
ATOM   2102  CG1 VAL A 685     100.360  30.992  62.883  1.00  0.00           C  
ATOM   2103  CG2 VAL A 685     100.590  28.863  61.627  1.00  0.00           C  
ATOM   2104  N   GLU A 686     100.936  33.469  60.600  1.00  0.00           N  
ATOM   2105  CA  GLU A 686     101.526  34.780  60.812  1.00  0.00           C  
ATOM   2106  C   GLU A 686     101.393  35.172  62.285  1.00  0.00           C  
ATOM   2107  O   GLU A 686     100.346  35.663  62.719  1.00  0.00           O  
ATOM   2108  CB  GLU A 686     100.868  35.833  59.921  1.00  0.00           C  
ATOM   2109  CG  GLU A 686     101.884  36.778  59.262  1.00  0.00           C  
ATOM   2110  CD  GLU A 686     102.995  37.252  60.215  1.00  0.00           C  
ATOM   2111  OE1 GLU A 686     103.811  36.415  60.675  1.00  0.00           O  
ATOM   2112  OE2 GLU A 686     103.052  38.471  60.497  1.00  0.00           O  
ATOM   2113  N   LYS A 687     102.468  34.952  63.041  1.00  0.00           N  
ATOM   2114  CA  LYS A 687     102.504  35.233  64.476  1.00  0.00           C  
ATOM   2115  C   LYS A 687     101.901  36.574  64.865  1.00  0.00           C  
ATOM   2116  O   LYS A 687     101.227  36.688  65.898  1.00  0.00           O  
ATOM   2117  CB  LYS A 687     103.947  35.159  64.983  1.00  0.00           C  
ATOM   2118  CG  LYS A 687     104.850  36.258  64.452  1.00  0.00           C  
ATOM   2119  CD  LYS A 687     106.284  35.774  64.249  1.00  0.00           C  
ATOM   2120  CE  LYS A 687     106.931  35.284  65.542  1.00  0.00           C  
ATOM   2121  NZ  LYS A 687     108.353  34.839  65.348  1.00  0.00           N  
ATOM   2122  N   ASP A 688     102.130  37.580  64.025  1.00  0.00           N  
ATOM   2123  CA  ASP A 688     101.644  38.925  64.294  1.00  0.00           C  
ATOM   2124  C   ASP A 688     100.196  39.225  63.947  1.00  0.00           C  
ATOM   2125  O   ASP A 688      99.647  40.202  64.437  1.00  0.00           O  
ATOM   2126  CB  ASP A 688     102.563  39.937  63.624  1.00  0.00           C  
ATOM   2127  CG  ASP A 688     103.984  39.827  64.120  1.00  0.00           C  
ATOM   2128  OD1 ASP A 688     104.185  39.910  65.354  1.00  0.00           O  
ATOM   2129  OD2 ASP A 688     104.895  39.647  63.282  1.00  0.00           O  
ATOM   2130  N   PHE A 689      99.570  38.417  63.103  1.00  0.00           N  
ATOM   2131  CA  PHE A 689      98.170  38.668  62.803  1.00  0.00           C  
ATOM   2132  C   PHE A 689      97.384  38.054  63.950  1.00  0.00           C  
ATOM   2133  O   PHE A 689      97.786  37.013  64.463  1.00  0.00           O  
ATOM   2134  CB  PHE A 689      97.732  38.003  61.508  1.00  0.00           C  
ATOM   2135  CG  PHE A 689      96.279  38.209  61.212  1.00  0.00           C  
ATOM   2136  CD1 PHE A 689      95.858  39.287  60.447  1.00  0.00           C  
ATOM   2137  CD2 PHE A 689      95.318  37.377  61.775  1.00  0.00           C  
ATOM   2138  CE1 PHE A 689      94.495  39.541  60.250  1.00  0.00           C  
ATOM   2139  CE2 PHE A 689      93.950  37.623  61.586  1.00  0.00           C  
ATOM   2140  CZ  PHE A 689      93.540  38.705  60.824  1.00  0.00           C  
ATOM   2141  N   GLY A 690      96.272  38.683  64.337  1.00  0.00           N  
ATOM   2142  CA  GLY A 690      95.454  38.185  65.440  1.00  0.00           C  
ATOM   2143  C   GLY A 690      96.278  37.540  66.549  1.00  0.00           C  
ATOM   2144  O   GLY A 690      97.339  38.049  66.934  1.00  0.00           O  
ATOM   2145  N   THR A 691      95.780  36.428  67.082  1.00  0.00           N  
ATOM   2146  CA  THR A 691      96.499  35.677  68.107  1.00  0.00           C  
ATOM   2147  C   THR A 691      97.506  34.937  67.226  1.00  0.00           C  
ATOM   2148  O   THR A 691      97.159  34.554  66.110  1.00  0.00           O  
ATOM   2149  CB  THR A 691      95.565  34.658  68.786  1.00  0.00           C  
ATOM   2150  OG1 THR A 691      95.465  33.483  67.972  1.00  0.00           O  
ATOM   2151  CG2 THR A 691      94.151  35.242  68.931  1.00  0.00           C  
ATOM   2152  N   GLY A 692      98.738  34.736  67.678  1.00  0.00           N  
ATOM   2153  CA  GLY A 692      99.697  34.042  66.820  1.00  0.00           C  
ATOM   2154  C   GLY A 692      99.314  32.636  66.334  1.00  0.00           C  
ATOM   2155  O   GLY A 692     100.189  31.844  65.951  1.00  0.00           O  
ATOM   2156  N   ALA A 693      98.016  32.327  66.332  1.00  0.00           N  
ATOM   2157  CA  ALA A 693      97.527  31.016  65.921  1.00  0.00           C  
ATOM   2158  C   ALA A 693      96.186  31.063  65.179  1.00  0.00           C  
ATOM   2159  O   ALA A 693      95.283  31.829  65.557  1.00  0.00           O  
ATOM   2160  CB  ALA A 693      97.395  30.126  67.141  1.00  0.00           C  
ATOM   2161  N   LEU A 694      96.053  30.219  64.147  1.00  0.00           N  
ATOM   2162  CA  LEU A 694      94.823  30.147  63.343  1.00  0.00           C  
ATOM   2163  C   LEU A 694      94.139  28.779  63.325  1.00  0.00           C  
ATOM   2164  O   LEU A 694      94.789  27.734  63.464  1.00  0.00           O  
ATOM   2165  CB  LEU A 694      95.098  30.530  61.891  1.00  0.00           C  
ATOM   2166  CG  LEU A 694      95.961  29.546  61.099  1.00  0.00           C  
ATOM   2167  CD1 LEU A 694      95.427  29.454  59.681  1.00  0.00           C  
ATOM   2168  CD2 LEU A 694      97.429  29.988  61.133  1.00  0.00           C  
ATOM   2169  N   LYS A 695      92.819  28.804  63.134  1.00  0.00           N  
ATOM   2170  CA  LYS A 695      92.030  27.581  63.069  1.00  0.00           C  
ATOM   2171  C   LYS A 695      92.437  26.959  61.723  1.00  0.00           C  
ATOM   2172  O   LYS A 695      93.058  27.640  60.896  1.00  0.00           O  
ATOM   2173  CB  LYS A 695      90.528  27.920  63.088  1.00  0.00           C  
ATOM   2174  CG  LYS A 695      89.856  27.753  61.736  1.00  0.00           C  
ATOM   2175  CD  LYS A 695      88.609  28.601  61.575  1.00  0.00           C  
ATOM   2176  CE  LYS A 695      87.441  28.047  62.351  1.00  0.00           C  
ATOM   2177  NZ  LYS A 695      87.755  27.969  63.800  1.00  0.00           N  
ATOM   2178  N   VAL A 696      92.113  25.684  61.504  1.00  0.00           N  
ATOM   2179  CA  VAL A 696      92.454  25.018  60.246  1.00  0.00           C  
ATOM   2180  C   VAL A 696      91.271  24.234  59.691  1.00  0.00           C  
ATOM   2181  O   VAL A 696      90.714  23.373  60.365  1.00  0.00           O  
ATOM   2182  CB  VAL A 696      93.631  24.058  60.420  1.00  0.00           C  
ATOM   2183  CG1 VAL A 696      93.902  23.359  59.111  1.00  0.00           C  
ATOM   2184  CG2 VAL A 696      94.876  24.822  60.881  1.00  0.00           C  
ATOM   2185  N   THR A 697      90.901  24.525  58.452  1.00  0.00           N  
ATOM   2186  CA  THR A 697      89.766  23.864  57.827  1.00  0.00           C  
ATOM   2187  C   THR A 697      90.018  23.553  56.349  1.00  0.00           C  
ATOM   2188  O   THR A 697      89.542  24.281  55.465  1.00  0.00           O  
ATOM   2189  CB  THR A 697      88.529  24.753  57.941  1.00  0.00           C  
ATOM   2190  OG1 THR A 697      88.324  25.092  59.314  1.00  0.00           O  
ATOM   2191  CG2 THR A 697      87.303  24.042  57.412  1.00  0.00           C  
ATOM   2192  N   PRO A 698      90.763  22.463  56.059  1.00  0.00           N  
ATOM   2193  CA  PRO A 698      91.066  22.075  54.673  1.00  0.00           C  
ATOM   2194  C   PRO A 698      89.838  21.984  53.760  1.00  0.00           C  
ATOM   2195  O   PRO A 698      89.879  22.373  52.600  1.00  0.00           O  
ATOM   2196  CB  PRO A 698      91.777  20.729  54.843  1.00  0.00           C  
ATOM   2197  CG  PRO A 698      92.515  20.911  56.146  1.00  0.00           C  
ATOM   2198  CD  PRO A 698      91.433  21.553  57.010  1.00  0.00           C  
ATOM   2199  N   ALA A 699      88.740  21.482  54.296  1.00  0.00           N  
ATOM   2200  CA  ALA A 699      87.524  21.346  53.513  1.00  0.00           C  
ATOM   2201  C   ALA A 699      86.875  22.663  53.125  1.00  0.00           C  
ATOM   2202  O   ALA A 699      85.938  22.659  52.322  1.00  0.00           O  
ATOM   2203  CB  ALA A 699      86.509  20.496  54.272  1.00  0.00           C  
ATOM   2204  N   HIS A 700      87.345  23.784  53.679  1.00  0.00           N  
ATOM   2205  CA  HIS A 700      86.721  25.069  53.356  1.00  0.00           C  
ATOM   2206  C   HIS A 700      87.619  26.264  53.033  1.00  0.00           C  
ATOM   2207  O   HIS A 700      87.142  27.402  52.978  1.00  0.00           O  
ATOM   2208  CB  HIS A 700      85.752  25.453  54.470  1.00  0.00           C  
ATOM   2209  CG  HIS A 700      84.607  24.502  54.625  1.00  0.00           C  
ATOM   2210  ND1 HIS A 700      83.645  24.331  53.653  1.00  0.00           N  
ATOM   2211  CD2 HIS A 700      84.273  23.665  55.635  1.00  0.00           C  
ATOM   2212  CE1 HIS A 700      82.767  23.431  54.058  1.00  0.00           C  
ATOM   2213  NE2 HIS A 700      83.124  23.012  55.259  1.00  0.00           N  
ATOM   2214  N   ASP A 701      88.904  26.023  52.807  1.00  0.00           N  
ATOM   2215  CA  ASP A 701      89.796  27.119  52.478  1.00  0.00           C  
ATOM   2216  C   ASP A 701      91.163  26.684  51.982  1.00  0.00           C  
ATOM   2217  O   ASP A 701      91.804  25.807  52.554  1.00  0.00           O  
ATOM   2218  CB  ASP A 701      89.966  28.041  53.682  1.00  0.00           C  
ATOM   2219  CG  ASP A 701      91.200  28.925  53.568  1.00  0.00           C  
ATOM   2220  OD1 ASP A 701      92.334  28.388  53.585  1.00  0.00           O  
ATOM   2221  OD2 ASP A 701      91.040  30.161  53.457  1.00  0.00           O  
ATOM   2222  N   PRO A 702      91.642  27.327  50.914  1.00  0.00           N  
ATOM   2223  CA  PRO A 702      92.935  27.059  50.285  1.00  0.00           C  
ATOM   2224  C   PRO A 702      94.119  27.080  51.235  1.00  0.00           C  
ATOM   2225  O   PRO A 702      94.912  26.147  51.245  1.00  0.00           O  
ATOM   2226  CB  PRO A 702      93.029  28.141  49.216  1.00  0.00           C  
ATOM   2227  CG  PRO A 702      92.182  29.247  49.769  1.00  0.00           C  
ATOM   2228  CD  PRO A 702      91.002  28.500  50.303  1.00  0.00           C  
ATOM   2229  N   LEU A 703      94.255  28.136  52.028  1.00  0.00           N  
ATOM   2230  CA  LEU A 703      95.374  28.199  52.963  1.00  0.00           C  
ATOM   2231  C   LEU A 703      95.360  27.007  53.922  1.00  0.00           C  
ATOM   2232  O   LEU A 703      96.384  26.347  54.121  1.00  0.00           O  
ATOM   2233  CB  LEU A 703      95.343  29.499  53.774  1.00  0.00           C  
ATOM   2234  CG  LEU A 703      96.360  29.556  54.930  1.00  0.00           C  
ATOM   2235  CD1 LEU A 703      97.759  29.253  54.393  1.00  0.00           C  
ATOM   2236  CD2 LEU A 703      96.318  30.921  55.625  1.00  0.00           C  
ATOM   2237  N   ASP A 704      94.198  26.738  54.514  1.00  0.00           N  
ATOM   2238  CA  ASP A 704      94.052  25.630  55.455  1.00  0.00           C  
ATOM   2239  C   ASP A 704      94.271  24.296  54.759  1.00  0.00           C  
ATOM   2240  O   ASP A 704      95.076  23.480  55.200  1.00  0.00           O  
ATOM   2241  CB  ASP A 704      92.663  25.654  56.095  1.00  0.00           C  
ATOM   2242  CG  ASP A 704      92.359  26.978  56.762  1.00  0.00           C  
ATOM   2243  OD1 ASP A 704      93.290  27.564  57.359  1.00  0.00           O  
ATOM   2244  OD2 ASP A 704      91.192  27.427  56.698  1.00  0.00           O  
ATOM   2245  N   TYR A 705      93.540  24.076  53.672  1.00  0.00           N  
ATOM   2246  CA  TYR A 705      93.677  22.850  52.906  1.00  0.00           C  
ATOM   2247  C   TYR A 705      95.154  22.670  52.602  1.00  0.00           C  
ATOM   2248  O   TYR A 705      95.677  21.564  52.666  1.00  0.00           O  
ATOM   2249  CB  TYR A 705      92.890  22.956  51.602  1.00  0.00           C  
ATOM   2250  CG  TYR A 705      93.037  21.766  50.677  1.00  0.00           C  
ATOM   2251  CD1 TYR A 705      92.059  20.771  50.622  1.00  0.00           C  
ATOM   2252  CD2 TYR A 705      94.147  21.647  49.834  1.00  0.00           C  
ATOM   2253  CE1 TYR A 705      92.180  19.691  49.745  1.00  0.00           C  
ATOM   2254  CE2 TYR A 705      94.278  20.572  48.957  1.00  0.00           C  
ATOM   2255  CZ  TYR A 705      93.291  19.601  48.917  1.00  0.00           C  
ATOM   2256  OH  TYR A 705      93.411  18.550  48.039  1.00  0.00           O  
ATOM   2257  N   GLU A 706      95.827  23.770  52.283  1.00  0.00           N  
ATOM   2258  CA  GLU A 706      97.244  23.717  51.961  1.00  0.00           C  
ATOM   2259  C   GLU A 706      98.028  23.197  53.150  1.00  0.00           C  
ATOM   2260  O   GLU A 706      98.704  22.178  53.042  1.00  0.00           O  
ATOM   2261  CB  GLU A 706      97.753  25.100  51.549  1.00  0.00           C  
ATOM   2262  CG  GLU A 706      99.159  25.105  50.964  1.00  0.00           C  
ATOM   2263  CD  GLU A 706      99.436  26.358  50.146  1.00  0.00           C  
ATOM   2264  OE1 GLU A 706     100.590  26.539  49.697  1.00  0.00           O  
ATOM   2265  OE2 GLU A 706      98.495  27.161  49.947  1.00  0.00           O  
ATOM   2266  N   ILE A 707      97.927  23.887  54.285  1.00  0.00           N  
ATOM   2267  CA  ILE A 707      98.630  23.461  55.493  1.00  0.00           C  
ATOM   2268  C   ILE A 707      98.093  22.101  55.943  1.00  0.00           C  
ATOM   2269  O   ILE A 707      98.840  21.266  56.462  1.00  0.00           O  
ATOM   2270  CB  ILE A 707      98.485  24.497  56.662  1.00  0.00           C  
ATOM   2271  CG1 ILE A 707      97.017  24.687  57.036  1.00  0.00           C  
ATOM   2272  CG2 ILE A 707      99.106  25.830  56.263  1.00  0.00           C  
ATOM   2273  CD1 ILE A 707      96.815  25.617  58.203  1.00  0.00           C  
ATOM   2274  N   GLY A 708      96.798  21.886  55.719  1.00  0.00           N  
ATOM   2275  CA  GLY A 708      96.162  20.636  56.092  1.00  0.00           C  
ATOM   2276  C   GLY A 708      96.884  19.447  55.494  1.00  0.00           C  
ATOM   2277  O   GLY A 708      97.150  18.454  56.169  1.00  0.00           O  
ATOM   2278  N   GLU A 709      97.220  19.545  54.218  1.00  0.00           N  
ATOM   2279  CA  GLU A 709      97.903  18.451  53.559  1.00  0.00           C  
ATOM   2280  C   GLU A 709      99.401  18.515  53.827  1.00  0.00           C  
ATOM   2281  O   GLU A 709     100.138  17.608  53.463  1.00  0.00           O  
ATOM   2282  CB  GLU A 709      97.614  18.485  52.055  1.00  0.00           C  
ATOM   2283  CG  GLU A 709      96.141  18.775  51.713  1.00  0.00           C  
ATOM   2284  CD  GLU A 709      95.135  17.942  52.526  1.00  0.00           C  
ATOM   2285  OE1 GLU A 709      95.118  16.700  52.373  1.00  0.00           O  
ATOM   2286  OE2 GLU A 709      94.358  18.535  53.314  1.00  0.00           O  
ATOM   2287  N   ARG A 710      99.849  19.583  54.475  1.00  0.00           N  
ATOM   2288  CA  ARG A 710     101.268  19.728  54.787  1.00  0.00           C  
ATOM   2289  C   ARG A 710     101.576  18.887  56.012  1.00  0.00           C  
ATOM   2290  O   ARG A 710     102.730  18.543  56.275  1.00  0.00           O  
ATOM   2291  CB  ARG A 710     101.602  21.196  55.060  1.00  0.00           C  
ATOM   2292  CG  ARG A 710     101.170  22.101  53.928  1.00  0.00           C  
ATOM   2293  CD  ARG A 710     101.371  23.567  54.219  1.00  0.00           C  
ATOM   2294  NE  ARG A 710     102.780  23.920  54.266  1.00  0.00           N  
ATOM   2295  CZ  ARG A 710     103.228  25.163  54.140  1.00  0.00           C  
ATOM   2296  NH1 ARG A 710     102.363  26.153  53.960  1.00  0.00           N  
ATOM   2297  NH2 ARG A 710     104.530  25.413  54.181  1.00  0.00           N  
ATOM   2298  N   HIS A 711     100.518  18.561  56.751  1.00  0.00           N  
ATOM   2299  CA  HIS A 711     100.604  17.758  57.967  1.00  0.00           C  
ATOM   2300  C   HIS A 711      99.578  16.647  57.853  1.00  0.00           C  
ATOM   2301  O   HIS A 711      99.193  16.039  58.845  1.00  0.00           O  
ATOM   2302  CB  HIS A 711     100.305  18.627  59.197  1.00  0.00           C  
ATOM   2303  CG  HIS A 711     101.233  19.793  59.339  1.00  0.00           C  
ATOM   2304  ND1 HIS A 711     102.548  19.653  59.733  1.00  0.00           N  
ATOM   2305  CD2 HIS A 711     101.069  21.104  59.040  1.00  0.00           C  
ATOM   2306  CE1 HIS A 711     103.154  20.825  59.666  1.00  0.00           C  
ATOM   2307  NE2 HIS A 711     102.280  21.722  59.246  1.00  0.00           N  
ATOM   2308  N   GLY A 712      99.133  16.404  56.625  1.00  0.00           N  
ATOM   2309  CA  GLY A 712      98.151  15.368  56.370  1.00  0.00           C  
ATOM   2310  C   GLY A 712      96.993  15.365  57.346  1.00  0.00           C  
ATOM   2311  O   GLY A 712      97.029  14.694  58.373  1.00  0.00           O  
ATOM   2312  N   LEU A 713      95.955  16.118  57.029  1.00  0.00           N  
ATOM   2313  CA  LEU A 713      94.799  16.177  57.902  1.00  0.00           C  
ATOM   2314  C   LEU A 713      93.588  15.947  57.016  1.00  0.00           C  
ATOM   2315  O   LEU A 713      93.389  16.620  56.008  1.00  0.00           O  
ATOM   2316  CB  LEU A 713      94.719  17.548  58.595  1.00  0.00           C  
ATOM   2317  CG  LEU A 713      96.018  18.244  59.063  1.00  0.00           C  
ATOM   2318  CD1 LEU A 713      95.638  19.547  59.739  1.00  0.00           C  
ATOM   2319  CD2 LEU A 713      96.833  17.375  60.018  1.00  0.00           C  
ATOM   2320  N   LYS A 714      92.774  14.982  57.388  1.00  0.00           N  
ATOM   2321  CA  LYS A 714      91.618  14.670  56.580  1.00  0.00           C  
ATOM   2322  C   LYS A 714      90.597  15.794  56.531  1.00  0.00           C  
ATOM   2323  O   LYS A 714      90.227  16.362  57.550  1.00  0.00           O  
ATOM   2324  CB  LYS A 714      90.945  13.386  57.082  1.00  0.00           C  
ATOM   2325  CG  LYS A 714      91.901  12.216  57.335  1.00  0.00           C  
ATOM   2326  CD  LYS A 714      92.785  12.480  58.566  1.00  0.00           C  
ATOM   2327  CE  LYS A 714      91.949  12.842  59.815  1.00  0.00           C  
ATOM   2328  NZ  LYS A 714      92.775  13.184  61.013  1.00  0.00           N  
ATOM   2329  N   PRO A 715      90.155  16.147  55.323  1.00  0.00           N  
ATOM   2330  CA  PRO A 715      89.163  17.197  55.103  1.00  0.00           C  
ATOM   2331  C   PRO A 715      87.833  16.822  55.760  1.00  0.00           C  
ATOM   2332  O   PRO A 715      87.599  15.658  56.069  1.00  0.00           O  
ATOM   2333  CB  PRO A 715      89.057  17.236  53.584  1.00  0.00           C  
ATOM   2334  CG  PRO A 715      90.474  16.964  53.162  1.00  0.00           C  
ATOM   2335  CD  PRO A 715      90.847  15.812  54.064  1.00  0.00           C  
ATOM   2336  N   VAL A 716      86.970  17.809  55.967  1.00  0.00           N  
ATOM   2337  CA  VAL A 716      85.663  17.576  56.570  1.00  0.00           C  
ATOM   2338  C   VAL A 716      84.714  18.768  56.386  1.00  0.00           C  
ATOM   2339  O   VAL A 716      84.939  19.865  56.899  1.00  0.00           O  
ATOM   2340  CB  VAL A 716      85.810  17.209  58.074  1.00  0.00           C  
ATOM   2341  CG1 VAL A 716      86.923  18.030  58.709  1.00  0.00           C  
ATOM   2342  CG2 VAL A 716      84.473  17.410  58.803  1.00  0.00           C  
ATOM   2343  N   SER A 717      83.645  18.528  55.642  1.00  0.00           N  
ATOM   2344  CA  SER A 717      82.661  19.555  55.341  1.00  0.00           C  
ATOM   2345  C   SER A 717      81.600  19.779  56.403  1.00  0.00           C  
ATOM   2346  O   SER A 717      81.139  18.841  57.047  1.00  0.00           O  
ATOM   2347  CB  SER A 717      81.964  19.224  54.016  1.00  0.00           C  
ATOM   2348  OG  SER A 717      80.681  19.833  53.927  1.00  0.00           O  
ATOM   2349  N   VAL A 718      81.209  21.041  56.558  1.00  0.00           N  
ATOM   2350  CA  VAL A 718      80.172  21.441  57.502  1.00  0.00           C  
ATOM   2351  C   VAL A 718      79.116  22.191  56.698  1.00  0.00           C  
ATOM   2352  O   VAL A 718      77.973  22.349  57.132  1.00  0.00           O  
ATOM   2353  CB  VAL A 718      80.725  22.372  58.610  1.00  0.00           C  
ATOM   2354  CG1 VAL A 718      81.750  21.630  59.453  1.00  0.00           C  
ATOM   2355  CG2 VAL A 718      81.346  23.610  57.993  1.00  0.00           C  
ATOM   2356  N   ILE A 719      79.523  22.655  55.518  1.00  0.00           N  
ATOM   2357  CA  ILE A 719      78.633  23.374  54.614  1.00  0.00           C  
ATOM   2358  C   ILE A 719      78.756  22.812  53.185  1.00  0.00           C  
ATOM   2359  O   ILE A 719      79.864  22.598  52.672  1.00  0.00           O  
ATOM   2360  CB  ILE A 719      78.925  24.911  54.640  1.00  0.00           C  
ATOM   2361  CG1 ILE A 719      78.254  25.600  53.443  1.00  0.00           C  
ATOM   2362  CG2 ILE A 719      80.415  25.164  54.680  1.00  0.00           C  
ATOM   2363  CD1 ILE A 719      78.556  27.090  53.321  1.00  0.00           C  
ATOM   2364  N   ASN A 720      77.601  22.569  52.564  1.00  0.00           N  
ATOM   2365  CA  ASN A 720      77.520  22.008  51.216  1.00  0.00           C  
ATOM   2366  C   ASN A 720      77.546  23.026  50.075  1.00  0.00           C  
ATOM   2367  O   ASN A 720      77.687  24.233  50.299  1.00  0.00           O  
ATOM   2368  CB  ASN A 720      76.255  21.159  51.082  1.00  0.00           C  
ATOM   2369  CG  ASN A 720      74.990  21.941  51.391  1.00  0.00           C  
ATOM   2370  OD1 ASN A 720      74.838  23.094  50.985  1.00  0.00           O  
ATOM   2371  ND2 ASN A 720      74.065  21.305  52.100  1.00  0.00           N  
ATOM   2372  N   LEU A 721      77.391  22.518  48.851  1.00  0.00           N  
ATOM   2373  CA  LEU A 721      77.403  23.340  47.642  1.00  0.00           C  
ATOM   2374  C   LEU A 721      76.211  24.280  47.515  1.00  0.00           C  
ATOM   2375  O   LEU A 721      76.261  25.245  46.747  1.00  0.00           O  
ATOM   2376  CB  LEU A 721      77.491  22.451  46.399  1.00  0.00           C  
ATOM   2377  CG  LEU A 721      78.787  21.645  46.246  1.00  0.00           C  
ATOM   2378  CD1 LEU A 721      78.767  20.892  44.928  1.00  0.00           C  
ATOM   2379  CD2 LEU A 721      79.997  22.570  46.301  1.00  0.00           C  
ATOM   2380  N   GLU A 722      75.139  23.996  48.251  1.00  0.00           N  
ATOM   2381  CA  GLU A 722      73.961  24.854  48.227  1.00  0.00           C  
ATOM   2382  C   GLU A 722      74.246  26.002  49.176  1.00  0.00           C  
ATOM   2383  O   GLU A 722      73.467  26.950  49.273  1.00  0.00           O  
ATOM   2384  CB  GLU A 722      72.709  24.114  48.713  1.00  0.00           C  
ATOM   2385  CG  GLU A 722      72.238  22.992  47.812  1.00  0.00           C  
ATOM   2386  CD  GLU A 722      73.060  21.726  47.973  1.00  0.00           C  
ATOM   2387  OE1 GLU A 722      74.293  21.768  47.761  1.00  0.00           O  
ATOM   2388  OE2 GLU A 722      72.467  20.680  48.312  1.00  0.00           O  
ATOM   2389  N   GLY A 723      75.377  25.905  49.872  1.00  0.00           N  
ATOM   2390  CA  GLY A 723      75.756  26.926  50.829  1.00  0.00           C  
ATOM   2391  C   GLY A 723      74.871  26.833  52.058  1.00  0.00           C  
ATOM   2392  O   GLY A 723      74.312  27.834  52.511  1.00  0.00           O  
ATOM   2393  N   ARG A 724      74.730  25.624  52.592  1.00  0.00           N  
ATOM   2394  CA  ARG A 724      73.906  25.405  53.772  1.00  0.00           C  
ATOM   2395  C   ARG A 724      74.631  24.477  54.740  1.00  0.00           C  
ATOM   2396  O   ARG A 724      75.390  23.603  54.326  1.00  0.00           O  
ATOM   2397  CB  ARG A 724      72.564  24.807  53.362  1.00  0.00           C  
ATOM   2398  CG  ARG A 724      71.994  25.442  52.107  1.00  0.00           C  
ATOM   2399  CD  ARG A 724      70.510  25.184  51.974  1.00  0.00           C  
ATOM   2400  NE  ARG A 724      69.729  26.013  52.891  1.00  0.00           N  
ATOM   2401  CZ  ARG A 724      68.408  25.934  53.032  1.00  0.00           C  
ATOM   2402  NH1 ARG A 724      67.714  25.057  52.317  1.00  0.00           N  
ATOM   2403  NH2 ARG A 724      67.779  26.737  53.884  1.00  0.00           N  
ATOM   2404  N   MET A 725      74.403  24.674  56.033  1.00  0.00           N  
ATOM   2405  CA  MET A 725      75.066  23.857  57.035  1.00  0.00           C  
ATOM   2406  C   MET A 725      74.622  22.409  57.015  1.00  0.00           C  
ATOM   2407  O   MET A 725      73.476  22.104  56.689  1.00  0.00           O  
ATOM   2408  CB  MET A 725      74.843  24.444  58.428  1.00  0.00           C  
ATOM   2409  CG  MET A 725      75.575  25.753  58.660  1.00  0.00           C  
ATOM   2410  SD  MET A 725      77.314  25.628  58.180  1.00  0.00           S  
ATOM   2411  CE  MET A 725      77.927  24.498  59.400  1.00  0.00           C  
ATOM   2412  N   GLU A 726      75.547  21.526  57.372  1.00  0.00           N  
ATOM   2413  CA  GLU A 726      75.299  20.090  57.415  1.00  0.00           C  
ATOM   2414  C   GLU A 726      76.612  19.367  57.695  1.00  0.00           C  
ATOM   2415  O   GLU A 726      77.686  19.847  57.324  1.00  0.00           O  
ATOM   2416  CB  GLU A 726      74.714  19.606  56.079  1.00  0.00           C  
ATOM   2417  CG  GLU A 726      75.559  19.942  54.833  1.00  0.00           C  
ATOM   2418  CD  GLU A 726      76.622  18.891  54.503  1.00  0.00           C  
ATOM   2419  OE1 GLU A 726      77.494  19.162  53.641  1.00  0.00           O  
ATOM   2420  OE2 GLU A 726      76.579  17.793  55.096  1.00  0.00           O  
ATOM   2421  N   GLY A 727      76.534  18.220  58.359  1.00  0.00           N  
ATOM   2422  CA  GLY A 727      77.749  17.483  58.634  1.00  0.00           C  
ATOM   2423  C   GLY A 727      77.814  16.843  60.000  1.00  0.00           C  
ATOM   2424  O   GLY A 727      76.930  17.036  60.837  1.00  0.00           O  
ATOM   2425  N   GLU A 728      78.878  16.071  60.211  1.00  0.00           N  
ATOM   2426  CA  GLU A 728      79.126  15.370  61.468  1.00  0.00           C  
ATOM   2427  C   GLU A 728      79.218  16.350  62.645  1.00  0.00           C  
ATOM   2428  O   GLU A 728      78.288  16.464  63.449  1.00  0.00           O  
ATOM   2429  CB  GLU A 728      80.425  14.558  61.342  1.00  0.00           C  
ATOM   2430  CG  GLU A 728      80.952  13.975  62.647  1.00  0.00           C  
ATOM   2431  CD  GLU A 728      79.851  13.399  63.522  1.00  0.00           C  
ATOM   2432  OE1 GLU A 728      78.941  12.737  62.974  1.00  0.00           O  
ATOM   2433  OE2 GLU A 728      79.902  13.604  64.759  1.00  0.00           O  
ATOM   2434  N   ARG A 729      80.346  17.050  62.726  1.00  0.00           N  
ATOM   2435  CA  ARG A 729      80.601  18.033  63.768  1.00  0.00           C  
ATOM   2436  C   ARG A 729      79.448  19.018  63.973  1.00  0.00           C  
ATOM   2437  O   ARG A 729      78.923  19.125  65.076  1.00  0.00           O  
ATOM   2438  CB  ARG A 729      81.859  18.811  63.419  1.00  0.00           C  
ATOM   2439  CG  ARG A 729      82.965  17.937  62.893  1.00  0.00           C  
ATOM   2440  CD  ARG A 729      83.436  16.999  63.956  1.00  0.00           C  
ATOM   2441  NE  ARG A 729      84.800  16.533  63.725  1.00  0.00           N  
ATOM   2442  CZ  ARG A 729      85.830  17.314  63.387  1.00  0.00           C  
ATOM   2443  NH1 ARG A 729      85.667  18.622  63.221  1.00  0.00           N  
ATOM   2444  NH2 ARG A 729      87.044  16.785  63.235  1.00  0.00           N  
ATOM   2445  N   VAL A 730      79.063  19.737  62.918  1.00  0.00           N  
ATOM   2446  CA  VAL A 730      77.977  20.716  62.996  1.00  0.00           C  
ATOM   2447  C   VAL A 730      76.994  20.369  64.087  1.00  0.00           C  
ATOM   2448  O   VAL A 730      76.491  19.248  64.151  1.00  0.00           O  
ATOM   2449  CB  VAL A 730      77.181  20.813  61.695  1.00  0.00           C  
ATOM   2450  CG1 VAL A 730      76.031  21.806  61.873  1.00  0.00           C  
ATOM   2451  CG2 VAL A 730      78.090  21.250  60.559  1.00  0.00           C  
ATOM   2452  N   PRO A 731      76.687  21.341  64.953  1.00  0.00           N  
ATOM   2453  CA  PRO A 731      75.757  21.132  66.058  1.00  0.00           C  
ATOM   2454  C   PRO A 731      74.293  21.214  65.651  1.00  0.00           C  
ATOM   2455  O   PRO A 731      73.912  21.964  64.744  1.00  0.00           O  
ATOM   2456  CB  PRO A 731      76.151  22.229  67.035  1.00  0.00           C  
ATOM   2457  CG  PRO A 731      76.410  23.365  66.106  1.00  0.00           C  
ATOM   2458  CD  PRO A 731      77.177  22.730  64.946  1.00  0.00           C  
ATOM   2459  N   GLU A 732      73.486  20.423  66.347  1.00  0.00           N  
ATOM   2460  CA  GLU A 732      72.052  20.357  66.132  1.00  0.00           C  
ATOM   2461  C   GLU A 732      71.502  21.785  66.100  1.00  0.00           C  
ATOM   2462  O   GLU A 732      72.151  22.712  66.584  1.00  0.00           O  
ATOM   2463  CB  GLU A 732      71.405  19.571  67.282  1.00  0.00           C  
ATOM   2464  CG  GLU A 732      72.357  18.614  68.041  1.00  0.00           C  
ATOM   2465  CD  GLU A 732      73.329  19.330  68.989  1.00  0.00           C  
ATOM   2466  OE1 GLU A 732      72.869  20.141  69.818  1.00  0.00           O  
ATOM   2467  OE2 GLU A 732      74.552  19.074  68.915  1.00  0.00           O  
ATOM   2468  N   ALA A 733      70.319  21.965  65.523  1.00  0.00           N  
ATOM   2469  CA  ALA A 733      69.697  23.285  65.457  1.00  0.00           C  
ATOM   2470  C   ALA A 733      70.519  24.299  64.677  1.00  0.00           C  
ATOM   2471  O   ALA A 733      69.995  25.328  64.250  1.00  0.00           O  
ATOM   2472  CB  ALA A 733      69.438  23.808  66.863  1.00  0.00           C  
ATOM   2473  N   LEU A 734      71.810  24.025  64.517  1.00  0.00           N  
ATOM   2474  CA  LEU A 734      72.672  24.920  63.759  1.00  0.00           C  
ATOM   2475  C   LEU A 734      72.695  24.403  62.328  1.00  0.00           C  
ATOM   2476  O   LEU A 734      72.703  25.181  61.371  1.00  0.00           O  
ATOM   2477  CB  LEU A 734      74.096  24.950  64.332  1.00  0.00           C  
ATOM   2478  CG  LEU A 734      75.030  25.974  63.664  1.00  0.00           C  
ATOM   2479  CD1 LEU A 734      74.427  27.375  63.762  1.00  0.00           C  
ATOM   2480  CD2 LEU A 734      76.393  25.947  64.320  1.00  0.00           C  
ATOM   2481  N   ARG A 735      72.695  23.080  62.187  1.00  0.00           N  
ATOM   2482  CA  ARG A 735      72.691  22.479  60.863  1.00  0.00           C  
ATOM   2483  C   ARG A 735      71.358  22.784  60.195  1.00  0.00           C  
ATOM   2484  O   ARG A 735      70.294  22.404  60.693  1.00  0.00           O  
ATOM   2485  CB  ARG A 735      72.888  20.961  60.939  1.00  0.00           C  
ATOM   2486  CG  ARG A 735      71.780  20.195  61.642  1.00  0.00           C  
ATOM   2487  CD  ARG A 735      71.836  18.728  61.253  1.00  0.00           C  
ATOM   2488  NE  ARG A 735      73.191  18.187  61.346  1.00  0.00           N  
ATOM   2489  CZ  ARG A 735      73.876  18.063  62.479  1.00  0.00           C  
ATOM   2490  NH1 ARG A 735      73.334  18.441  63.629  1.00  0.00           N  
ATOM   2491  NH2 ARG A 735      75.104  17.561  62.465  1.00  0.00           N  
ATOM   2492  N   GLY A 736      71.422  23.483  59.069  1.00  0.00           N  
ATOM   2493  CA  GLY A 736      70.209  23.816  58.360  1.00  0.00           C  
ATOM   2494  C   GLY A 736      70.364  25.023  57.470  1.00  0.00           C  
ATOM   2495  O   GLY A 736      71.047  24.970  56.447  1.00  0.00           O  
ATOM   2496  N   LEU A 737      69.739  26.119  57.882  1.00  0.00           N  
ATOM   2497  CA  LEU A 737      69.749  27.362  57.123  1.00  0.00           C  
ATOM   2498  C   LEU A 737      71.097  27.830  56.564  1.00  0.00           C  
ATOM   2499  O   LEU A 737      72.152  27.228  56.805  1.00  0.00           O  
ATOM   2500  CB  LEU A 737      69.114  28.489  57.958  1.00  0.00           C  
ATOM   2501  CG  LEU A 737      68.794  29.834  57.278  1.00  0.00           C  
ATOM   2502  CD1 LEU A 737      67.807  29.628  56.126  1.00  0.00           C  
ATOM   2503  CD2 LEU A 737      68.222  30.801  58.308  1.00  0.00           C  
ATOM   2504  N   ASP A 738      71.006  28.921  55.805  1.00  0.00           N  
ATOM   2505  CA  ASP A 738      72.102  29.597  55.123  1.00  0.00           C  
ATOM   2506  C   ASP A 738      73.488  29.501  55.751  1.00  0.00           C  
ATOM   2507  O   ASP A 738      73.647  29.088  56.897  1.00  0.00           O  
ATOM   2508  CB  ASP A 738      71.715  31.068  54.926  1.00  0.00           C  
ATOM   2509  CG  ASP A 738      72.780  31.863  54.209  1.00  0.00           C  
ATOM   2510  OD1 ASP A 738      73.292  31.380  53.176  1.00  0.00           O  
ATOM   2511  OD2 ASP A 738      73.101  32.977  54.674  1.00  0.00           O  
ATOM   2512  N   ARG A 739      74.492  29.881  54.968  1.00  0.00           N  
ATOM   2513  CA  ARG A 739      75.878  29.862  55.410  1.00  0.00           C  
ATOM   2514  C   ARG A 739      76.161  31.093  56.269  1.00  0.00           C  
ATOM   2515  O   ARG A 739      76.965  31.039  57.204  1.00  0.00           O  
ATOM   2516  CB  ARG A 739      76.813  29.834  54.191  1.00  0.00           C  
ATOM   2517  CG  ARG A 739      76.620  30.993  53.216  1.00  0.00           C  
ATOM   2518  CD  ARG A 739      77.444  30.820  51.944  1.00  0.00           C  
ATOM   2519  NE  ARG A 739      78.808  30.369  52.222  1.00  0.00           N  
ATOM   2520  CZ  ARG A 739      79.798  30.376  51.331  1.00  0.00           C  
ATOM   2521  NH1 ARG A 739      79.581  30.821  50.098  1.00  0.00           N  
ATOM   2522  NH2 ARG A 739      81.001  29.922  51.670  1.00  0.00           N  
ATOM   2523  N   PHE A 740      75.486  32.197  55.951  1.00  0.00           N  
ATOM   2524  CA  PHE A 740      75.652  33.449  56.682  1.00  0.00           C  
ATOM   2525  C   PHE A 740      74.681  33.537  57.853  1.00  0.00           C  
ATOM   2526  O   PHE A 740      75.026  34.050  58.918  1.00  0.00           O  
ATOM   2527  CB  PHE A 740      75.448  34.640  55.741  1.00  0.00           C  
ATOM   2528  CG  PHE A 740      76.517  34.774  54.686  1.00  0.00           C  
ATOM   2529  CD1 PHE A 740      76.390  35.715  53.666  1.00  0.00           C  
ATOM   2530  CD2 PHE A 740      77.652  33.966  54.711  1.00  0.00           C  
ATOM   2531  CE1 PHE A 740      77.376  35.848  52.686  1.00  0.00           C  
ATOM   2532  CE2 PHE A 740      78.643  34.091  53.738  1.00  0.00           C  
ATOM   2533  CZ  PHE A 740      78.505  35.033  52.724  1.00  0.00           C  
ATOM   2534  N   GLU A 741      73.465  33.038  57.660  1.00  0.00           N  
ATOM   2535  CA  GLU A 741      72.483  33.059  58.734  1.00  0.00           C  
ATOM   2536  C   GLU A 741      72.848  31.923  59.672  1.00  0.00           C  
ATOM   2537  O   GLU A 741      72.095  31.575  60.580  1.00  0.00           O  
ATOM   2538  CB  GLU A 741      71.069  32.850  58.196  1.00  0.00           C  
ATOM   2539  CG  GLU A 741      69.995  33.456  59.087  1.00  0.00           C  
ATOM   2540  CD  GLU A 741      70.066  34.978  59.129  1.00  0.00           C  
ATOM   2541  OE1 GLU A 741      71.150  35.520  59.439  1.00  0.00           O  
ATOM   2542  OE2 GLU A 741      69.036  35.633  58.852  1.00  0.00           O  
ATOM   2543  N   ALA A 742      74.015  31.343  59.419  1.00  0.00           N  
ATOM   2544  CA  ALA A 742      74.535  30.250  60.220  1.00  0.00           C  
ATOM   2545  C   ALA A 742      75.515  30.838  61.216  1.00  0.00           C  
ATOM   2546  O   ALA A 742      75.599  30.379  62.354  1.00  0.00           O  
ATOM   2547  CB  ALA A 742      75.238  29.234  59.334  1.00  0.00           C  
ATOM   2548  N   ARG A 743      76.252  31.859  60.780  1.00  0.00           N  
ATOM   2549  CA  ARG A 743      77.229  32.521  61.642  1.00  0.00           C  
ATOM   2550  C   ARG A 743      76.526  33.448  62.630  1.00  0.00           C  
ATOM   2551  O   ARG A 743      77.028  33.681  63.731  1.00  0.00           O  
ATOM   2552  CB  ARG A 743      78.249  33.304  60.808  1.00  0.00           C  
ATOM   2553  CG  ARG A 743      77.693  34.507  60.082  1.00  0.00           C  
ATOM   2554  CD  ARG A 743      78.485  34.768  58.815  1.00  0.00           C  
ATOM   2555  NE  ARG A 743      79.925  34.818  59.056  1.00  0.00           N  
ATOM   2556  CZ  ARG A 743      80.844  34.891  58.096  1.00  0.00           C  
ATOM   2557  NH1 ARG A 743      80.487  34.921  56.817  1.00  0.00           N  
ATOM   2558  NH2 ARG A 743      82.127  34.931  58.415  1.00  0.00           N  
ATOM   2559  N   ARG A 744      75.368  33.979  62.241  1.00  0.00           N  
ATOM   2560  CA  ARG A 744      74.618  34.842  63.143  1.00  0.00           C  
ATOM   2561  C   ARG A 744      74.417  34.050  64.429  1.00  0.00           C  
ATOM   2562  O   ARG A 744      74.915  34.425  65.485  1.00  0.00           O  
ATOM   2563  CB  ARG A 744      73.254  35.206  62.554  1.00  0.00           C  
ATOM   2564  CG  ARG A 744      73.136  36.641  62.052  1.00  0.00           C  
ATOM   2565  CD  ARG A 744      73.710  36.818  60.650  1.00  0.00           C  
ATOM   2566  NE  ARG A 744      73.581  38.199  60.181  1.00  0.00           N  
ATOM   2567  CZ  ARG A 744      73.730  38.585  58.915  1.00  0.00           C  
ATOM   2568  NH1 ARG A 744      74.013  37.693  57.971  1.00  0.00           N  
ATOM   2569  NH2 ARG A 744      73.596  39.867  58.591  1.00  0.00           N  
ATOM   2570  N   LYS A 745      73.699  32.938  64.323  1.00  0.00           N  
ATOM   2571  CA  LYS A 745      73.436  32.085  65.474  1.00  0.00           C  
ATOM   2572  C   LYS A 745      74.689  31.377  65.979  1.00  0.00           C  
ATOM   2573  O   LYS A 745      74.761  30.997  67.146  1.00  0.00           O  
ATOM   2574  CB  LYS A 745      72.370  31.045  65.130  1.00  0.00           C  
ATOM   2575  CG  LYS A 745      70.996  31.630  64.869  1.00  0.00           C  
ATOM   2576  CD  LYS A 745      69.987  30.529  64.596  1.00  0.00           C  
ATOM   2577  CE  LYS A 745      68.584  31.087  64.419  1.00  0.00           C  
ATOM   2578  NZ  LYS A 745      67.589  30.007  64.141  1.00  0.00           N  
ATOM   2579  N   ALA A 746      75.672  31.188  65.105  1.00  0.00           N  
ATOM   2580  CA  ALA A 746      76.907  30.527  65.509  1.00  0.00           C  
ATOM   2581  C   ALA A 746      77.627  31.394  66.537  1.00  0.00           C  
ATOM   2582  O   ALA A 746      78.156  30.888  67.528  1.00  0.00           O  
ATOM   2583  CB  ALA A 746      77.804  30.290  64.302  1.00  0.00           C  
ATOM   2584  N   VAL A 747      77.642  32.703  66.291  1.00  0.00           N  
ATOM   2585  CA  VAL A 747      78.276  33.658  67.196  1.00  0.00           C  
ATOM   2586  C   VAL A 747      77.562  33.654  68.542  1.00  0.00           C  
ATOM   2587  O   VAL A 747      78.184  33.435  69.577  1.00  0.00           O  
ATOM   2588  CB  VAL A 747      78.245  35.090  66.608  1.00  0.00           C  
ATOM   2589  CG1 VAL A 747      78.189  36.116  67.722  1.00  0.00           C  
ATOM   2590  CG2 VAL A 747      79.477  35.325  65.758  1.00  0.00           C  
ATOM   2591  N   GLU A 750      76.255  33.896  68.527  1.00  0.00           N  
ATOM   2592  CA  GLU A 750      75.480  33.906  69.760  1.00  0.00           C  
ATOM   2593  C   GLU A 750      75.751  32.666  70.587  1.00  0.00           C  
ATOM   2594  O   GLU A 750      76.064  32.760  71.769  1.00  0.00           O  
ATOM   2595  CB  GLU A 750      73.985  34.006  69.461  1.00  0.00           C  
ATOM   2596  CG  GLU A 750      73.564  35.365  68.936  1.00  0.00           C  
ATOM   2597  CD  GLU A 750      74.328  36.496  69.602  1.00  0.00           C  
ATOM   2598  OE1 GLU A 750      75.468  36.770  69.165  1.00  0.00           O  
ATOM   2599  OE2 GLU A 750      73.801  37.096  70.566  1.00  0.00           O  
ATOM   2600  N   LEU A 751      75.639  31.502  69.961  1.00  0.00           N  
ATOM   2601  CA  LEU A 751      75.883  30.247  70.660  1.00  0.00           C  
ATOM   2602  C   LEU A 751      77.328  30.119  71.160  1.00  0.00           C  
ATOM   2603  O   LEU A 751      77.693  29.105  71.758  1.00  0.00           O  
ATOM   2604  CB  LEU A 751      75.526  29.061  69.755  1.00  0.00           C  
ATOM   2605  CG  LEU A 751      74.042  28.676  69.658  1.00  0.00           C  
ATOM   2606  CD1 LEU A 751      73.581  28.081  70.985  1.00  0.00           C  
ATOM   2607  CD2 LEU A 751      73.200  29.890  69.282  1.00  0.00           C  
ATOM   2608  N   PHE A 752      78.143  31.144  70.912  1.00  0.00           N  
ATOM   2609  CA  PHE A 752      79.534  31.144  71.364  1.00  0.00           C  
ATOM   2610  C   PHE A 752      79.734  32.109  72.530  1.00  0.00           C  
ATOM   2611  O   PHE A 752      80.157  31.701  73.611  1.00  0.00           O  
ATOM   2612  CB  PHE A 752      80.495  31.530  70.230  1.00  0.00           C  
ATOM   2613  CG  PHE A 752      80.729  30.441  69.224  1.00  0.00           C  
ATOM   2614  CD1 PHE A 752      80.688  29.102  69.599  1.00  0.00           C  
ATOM   2615  CD2 PHE A 752      81.030  30.757  67.904  1.00  0.00           C  
ATOM   2616  CE1 PHE A 752      80.942  28.092  68.673  1.00  0.00           C  
ATOM   2617  CE2 PHE A 752      81.287  29.756  66.969  1.00  0.00           C  
ATOM   2618  CZ  PHE A 752      81.244  28.421  67.353  1.00  0.00           C  
ATOM   2619  N   ARG A 753      79.444  33.390  72.306  1.00  0.00           N  
ATOM   2620  CA  ARG A 753      79.593  34.393  73.357  1.00  0.00           C  
ATOM   2621  C   ARG A 753      78.653  34.019  74.496  1.00  0.00           C  
ATOM   2622  O   ARG A 753      79.083  33.782  75.624  1.00  0.00           O  
ATOM   2623  CB  ARG A 753      79.234  35.796  72.839  1.00  0.00           C  
ATOM   2624  CG  ARG A 753      77.769  35.967  72.437  1.00  0.00           C  
ATOM   2625  CD  ARG A 753      77.338  37.427  72.356  1.00  0.00           C  
ATOM   2626  NE  ARG A 753      78.057  38.171  71.325  1.00  0.00           N  
ATOM   2627  CZ  ARG A 753      77.681  39.362  70.862  1.00  0.00           C  
ATOM   2628  NH1 ARG A 753      76.589  39.943  71.341  1.00  0.00           N  
ATOM   2629  NH2 ARG A 753      78.392  39.973  69.919  1.00  0.00           N  
ATOM   2630  N   GLU A 754      77.365  33.955  74.174  1.00  0.00           N  
ATOM   2631  CA  GLU A 754      76.322  33.618  75.128  1.00  0.00           C  
ATOM   2632  C   GLU A 754      76.524  32.187  75.651  1.00  0.00           C  
ATOM   2633  O   GLU A 754      75.691  31.637  76.368  1.00  0.00           O  
ATOM   2634  CB  GLU A 754      74.960  33.810  74.443  1.00  0.00           C  
ATOM   2635  CG  GLU A 754      73.740  33.451  75.264  1.00  0.00           C  
ATOM   2636  CD  GLU A 754      73.290  32.018  75.032  1.00  0.00           C  
ATOM   2637  OE1 GLU A 754      72.284  31.605  75.649  1.00  0.00           O  
ATOM   2638  OE2 GLU A 754      73.940  31.304  74.232  1.00  0.00           O  
ATOM   2639  N   ALA A 755      77.653  31.594  75.290  1.00  0.00           N  
ATOM   2640  CA  ALA A 755      77.997  30.252  75.734  1.00  0.00           C  
ATOM   2641  C   ALA A 755      79.378  30.372  76.351  1.00  0.00           C  
ATOM   2642  O   ALA A 755      79.909  29.416  76.916  1.00  0.00           O  
ATOM   2643  CB  ALA A 755      78.024  29.293  74.559  1.00  0.00           C  
ATOM   2644  N   GLY A 756      79.952  31.564  76.205  1.00  0.00           N  
ATOM   2645  CA  GLY A 756      81.258  31.869  76.765  1.00  0.00           C  
ATOM   2646  C   GLY A 756      82.528  31.448  76.045  1.00  0.00           C  
ATOM   2647  O   GLY A 756      83.492  31.052  76.704  1.00  0.00           O  
ATOM   2648  N   HIS A 757      82.561  31.532  74.717  1.00  0.00           N  
ATOM   2649  CA  HIS A 757      83.768  31.146  73.990  1.00  0.00           C  
ATOM   2650  C   HIS A 757      84.222  32.302  73.108  1.00  0.00           C  
ATOM   2651  O   HIS A 757      85.337  32.288  72.570  1.00  0.00           O  
ATOM   2652  CB  HIS A 757      83.514  29.887  73.159  1.00  0.00           C  
ATOM   2653  CG  HIS A 757      82.664  28.873  73.860  1.00  0.00           C  
ATOM   2654  ND1 HIS A 757      82.700  28.690  75.226  1.00  0.00           N  
ATOM   2655  CD2 HIS A 757      81.769  27.974  73.387  1.00  0.00           C  
ATOM   2656  CE1 HIS A 757      81.862  27.725  75.566  1.00  0.00           C  
ATOM   2657  NE2 HIS A 757      81.285  27.272  74.468  1.00  0.00           N  
ATOM   2658  N   LEU A 758      83.347  33.302  72.975  1.00  0.00           N  
ATOM   2659  CA  LEU A 758      83.635  34.500  72.186  1.00  0.00           C  
ATOM   2660  C   LEU A 758      84.355  35.490  73.066  1.00  0.00           C  
ATOM   2661  O   LEU A 758      84.011  35.640  74.234  1.00  0.00           O  
ATOM   2662  CB  LEU A 758      82.355  35.157  71.688  1.00  0.00           C  
ATOM   2663  CG  LEU A 758      82.581  36.560  71.108  1.00  0.00           C  
ATOM   2664  CD1 LEU A 758      83.725  36.562  70.073  1.00  0.00           C  
ATOM   2665  CD2 LEU A 758      81.282  37.039  70.485  1.00  0.00           C  
ATOM   2666  N   VAL A 759      85.333  36.188  72.509  1.00  0.00           N  
ATOM   2667  CA  VAL A 759      86.086  37.137  73.304  1.00  0.00           C  
ATOM   2668  C   VAL A 759      86.248  38.520  72.687  1.00  0.00           C  
ATOM   2669  O   VAL A 759      85.759  39.500  73.237  1.00  0.00           O  
ATOM   2670  CB  VAL A 759      87.470  36.538  73.669  1.00  0.00           C  
ATOM   2671  CG1 VAL A 759      87.554  35.123  73.140  1.00  0.00           C  
ATOM   2672  CG2 VAL A 759      88.614  37.395  73.131  1.00  0.00           C  
ATOM   2673  N   LYS A 760      86.915  38.603  71.542  1.00  0.00           N  
ATOM   2674  CA  LYS A 760      87.139  39.887  70.899  1.00  0.00           C  
ATOM   2675  C   LYS A 760      86.544  39.992  69.502  1.00  0.00           C  
ATOM   2676  O   LYS A 760      87.139  39.539  68.523  1.00  0.00           O  
ATOM   2677  CB  LYS A 760      88.646  40.193  70.850  1.00  0.00           C  
ATOM   2678  CG  LYS A 760      88.993  41.523  70.190  1.00  0.00           C  
ATOM   2679  CD  LYS A 760      90.432  41.980  70.467  1.00  0.00           C  
ATOM   2680  CE  LYS A 760      91.477  41.204  69.675  1.00  0.00           C  
ATOM   2681  NZ  LYS A 760      91.643  39.796  70.130  1.00  0.00           N  
ATOM   2682  N   GLU A 761      85.356  40.578  69.418  1.00  0.00           N  
ATOM   2683  CA  GLU A 761      84.705  40.795  68.135  1.00  0.00           C  
ATOM   2684  C   GLU A 761      85.204  42.160  67.680  1.00  0.00           C  
ATOM   2685  O   GLU A 761      85.427  43.029  68.511  1.00  0.00           O  
ATOM   2686  CB  GLU A 761      83.193  40.812  68.315  1.00  0.00           C  
ATOM   2687  CG  GLU A 761      82.470  41.731  67.358  1.00  0.00           C  
ATOM   2688  CD  GLU A 761      80.971  41.601  67.476  1.00  0.00           C  
ATOM   2689  OE1 GLU A 761      80.483  41.362  68.606  1.00  0.00           O  
ATOM   2690  OE2 GLU A 761      80.280  41.746  66.442  1.00  0.00           O  
ATOM   2691  N   GLU A 762      85.382  42.365  66.381  1.00  0.00           N  
ATOM   2692  CA  GLU A 762      85.887  43.653  65.915  1.00  0.00           C  
ATOM   2693  C   GLU A 762      85.795  43.823  64.405  1.00  0.00           C  
ATOM   2694  O   GLU A 762      85.759  42.847  63.664  1.00  0.00           O  
ATOM   2695  CB  GLU A 762      87.346  43.803  66.334  1.00  0.00           C  
ATOM   2696  CG  GLU A 762      88.309  43.010  65.470  1.00  0.00           C  
ATOM   2697  CD  GLU A 762      89.577  42.618  66.205  1.00  0.00           C  
ATOM   2698  OE1 GLU A 762      89.475  41.846  67.185  1.00  0.00           O  
ATOM   2699  OE2 GLU A 762      90.672  43.078  65.803  1.00  0.00           O  
ATOM   2700  N   ASP A 763      85.778  45.068  63.947  1.00  0.00           N  
ATOM   2701  CA  ASP A 763      85.697  45.331  62.517  1.00  0.00           C  
ATOM   2702  C   ASP A 763      86.937  44.812  61.819  1.00  0.00           C  
ATOM   2703  O   ASP A 763      87.971  44.593  62.455  1.00  0.00           O  
ATOM   2704  CB  ASP A 763      85.541  46.824  62.251  1.00  0.00           C  
ATOM   2705  CG  ASP A 763      84.213  47.353  62.730  1.00  0.00           C  
ATOM   2706  OD1 ASP A 763      83.171  46.858  62.247  1.00  0.00           O  
ATOM   2707  OD2 ASP A 763      84.210  48.256  63.594  1.00  0.00           O  
ATOM   2708  N   TYR A 764      86.825  44.620  60.508  1.00  0.00           N  
ATOM   2709  CA  TYR A 764      87.933  44.105  59.717  1.00  0.00           C  
ATOM   2710  C   TYR A 764      87.659  44.223  58.216  1.00  0.00           C  
ATOM   2711  O   TYR A 764      86.526  44.035  57.761  1.00  0.00           O  
ATOM   2712  CB  TYR A 764      88.181  42.638  60.094  1.00  0.00           C  
ATOM   2713  CG  TYR A 764      89.423  42.044  59.481  1.00  0.00           C  
ATOM   2714  CD1 TYR A 764      90.643  42.709  59.567  1.00  0.00           C  
ATOM   2715  CD2 TYR A 764      89.382  40.816  58.819  1.00  0.00           C  
ATOM   2716  CE1 TYR A 764      91.795  42.174  59.009  1.00  0.00           C  
ATOM   2717  CE2 TYR A 764      90.531  40.266  58.254  1.00  0.00           C  
ATOM   2718  CZ  TYR A 764      91.735  40.955  58.354  1.00  0.00           C  
ATOM   2719  OH  TYR A 764      92.888  40.442  57.802  1.00  0.00           O  
ATOM   2720  N   THR A 765      88.700  44.546  57.454  1.00  0.00           N  
ATOM   2721  CA  THR A 765      88.578  44.671  56.004  1.00  0.00           C  
ATOM   2722  C   THR A 765      89.060  43.365  55.394  1.00  0.00           C  
ATOM   2723  O   THR A 765      90.258  43.169  55.180  1.00  0.00           O  
ATOM   2724  CB  THR A 765      89.435  45.833  55.459  1.00  0.00           C  
ATOM   2725  OG1 THR A 765      88.988  47.068  56.032  1.00  0.00           O  
ATOM   2726  CG2 THR A 765      89.317  45.919  53.948  1.00  0.00           C  
ATOM   2727  N   ILE A 766      88.112  42.473  55.121  1.00  0.00           N  
ATOM   2728  CA  ILE A 766      88.417  41.160  54.567  1.00  0.00           C  
ATOM   2729  C   ILE A 766      88.515  41.141  53.061  1.00  0.00           C  
ATOM   2730  O   ILE A 766      87.726  41.783  52.371  1.00  0.00           O  
ATOM   2731  CB  ILE A 766      87.355  40.130  54.981  1.00  0.00           C  
ATOM   2732  CG1 ILE A 766      85.962  40.692  54.694  1.00  0.00           C  
ATOM   2733  CG2 ILE A 766      87.513  39.777  56.450  1.00  0.00           C  
ATOM   2734  CD1 ILE A 766      84.838  39.888  55.300  1.00  0.00           C  
ATOM   2735  N   ALA A 767      89.488  40.387  52.561  1.00  0.00           N  
ATOM   2736  CA  ALA A 767      89.701  40.249  51.126  1.00  0.00           C  
ATOM   2737  C   ALA A 767      88.718  39.221  50.551  1.00  0.00           C  
ATOM   2738  O   ALA A 767      89.132  38.185  50.029  1.00  0.00           O  
ATOM   2739  CB  ALA A 767      91.150  39.815  50.849  1.00  0.00           C  
ATOM   2740  N   LEU A 768      87.421  39.514  50.653  1.00  0.00           N  
ATOM   2741  CA  LEU A 768      86.368  38.631  50.151  1.00  0.00           C  
ATOM   2742  C   LEU A 768      86.550  38.228  48.688  1.00  0.00           C  
ATOM   2743  O   LEU A 768      86.770  39.080  47.823  1.00  0.00           O  
ATOM   2744  CB  LEU A 768      85.006  39.306  50.291  1.00  0.00           C  
ATOM   2745  CG  LEU A 768      83.837  38.505  49.718  1.00  0.00           C  
ATOM   2746  CD1 LEU A 768      83.473  37.443  50.724  1.00  0.00           C  
ATOM   2747  CD2 LEU A 768      82.633  39.393  49.442  1.00  0.00           C  
ATOM   2748  N   ALA A 769      86.440  36.928  48.416  1.00  0.00           N  
ATOM   2749  CA  ALA A 769      86.572  36.404  47.056  1.00  0.00           C  
ATOM   2750  C   ALA A 769      85.179  36.272  46.445  1.00  0.00           C  
ATOM   2751  O   ALA A 769      84.259  35.738  47.076  1.00  0.00           O  
ATOM   2752  CB  ALA A 769      87.276  35.051  47.074  1.00  0.00           C  
ATOM   2753  N   THR A 770      85.028  36.760  45.217  1.00  0.00           N  
ATOM   2754  CA  THR A 770      83.735  36.716  44.545  1.00  0.00           C  
ATOM   2755  C   THR A 770      83.798  36.200  43.116  1.00  0.00           C  
ATOM   2756  O   THR A 770      84.872  36.137  42.508  1.00  0.00           O  
ATOM   2757  CB  THR A 770      83.091  38.111  44.524  1.00  0.00           C  
ATOM   2758  OG1 THR A 770      83.986  39.045  43.906  1.00  0.00           O  
ATOM   2759  CG2 THR A 770      82.791  38.568  45.938  1.00  0.00           C  
ATOM   2760  N   CYS A 771      82.634  35.833  42.587  1.00  0.00           N  
ATOM   2761  CA  CYS A 771      82.541  35.320  41.223  1.00  0.00           C  
ATOM   2762  C   CYS A 771      82.632  36.480  40.241  1.00  0.00           C  
ATOM   2763  O   CYS A 771      81.701  37.293  40.139  1.00  0.00           O  
ATOM   2764  CB  CYS A 771      81.223  34.577  41.012  1.00  0.00           C  
ATOM   2765  SG  CYS A 771      81.156  33.753  39.416  1.00  0.00           S  
ATOM   2766  N   SER A 772      83.744  36.543  39.513  1.00  0.00           N  
ATOM   2767  CA  SER A 772      83.966  37.629  38.567  1.00  0.00           C  
ATOM   2768  C   SER A 772      82.800  37.891  37.617  1.00  0.00           C  
ATOM   2769  O   SER A 772      82.550  39.039  37.242  1.00  0.00           O  
ATOM   2770  CB  SER A 772      85.230  37.378  37.743  1.00  0.00           C  
ATOM   2771  OG  SER A 772      84.955  36.556  36.625  1.00  0.00           O  
ATOM   2772  N   ARG A 773      82.067  36.847  37.243  1.00  0.00           N  
ATOM   2773  CA  ARG A 773      80.979  37.044  36.307  1.00  0.00           C  
ATOM   2774  C   ARG A 773      79.547  37.066  36.852  1.00  0.00           C  
ATOM   2775  O   ARG A 773      78.595  37.102  36.069  1.00  0.00           O  
ATOM   2776  CB  ARG A 773      81.104  36.029  35.168  1.00  0.00           C  
ATOM   2777  CG  ARG A 773      80.526  36.542  33.864  1.00  0.00           C  
ATOM   2778  CD  ARG A 773      81.376  36.177  32.653  1.00  0.00           C  
ATOM   2779  NE  ARG A 773      82.726  36.751  32.657  1.00  0.00           N  
ATOM   2780  CZ  ARG A 773      83.794  36.181  33.217  1.00  0.00           C  
ATOM   2781  NH1 ARG A 773      83.683  35.011  33.834  1.00  0.00           N  
ATOM   2782  NH2 ARG A 773      84.984  36.771  33.146  1.00  0.00           N  
ATOM   2783  N   CYS A 791      79.377  37.061  38.174  1.00  0.00           N  
ATOM   2784  CA  CYS A 791      78.027  37.116  38.741  1.00  0.00           C  
ATOM   2785  C   CYS A 791      77.997  37.891  40.045  1.00  0.00           C  
ATOM   2786  O   CYS A 791      76.923  38.203  40.564  1.00  0.00           O  
ATOM   2787  CB  CYS A 791      77.457  35.715  38.986  1.00  0.00           C  
ATOM   2788  SG  CYS A 791      77.532  35.148  40.713  1.00  0.00           S  
ATOM   2789  N   GLY A 792      79.175  38.187  40.583  1.00  0.00           N  
ATOM   2790  CA  GLY A 792      79.235  38.939  41.824  1.00  0.00           C  
ATOM   2791  C   GLY A 792      79.332  38.111  43.093  1.00  0.00           C  
ATOM   2792  O   GLY A 792      80.339  38.183  43.799  1.00  0.00           O  
ATOM   2793  N   THR A 794      78.283  37.343  43.389  1.00  0.00           N  
ATOM   2794  CA  THR A 794      78.239  36.488  44.581  1.00  0.00           C  
ATOM   2795  C   THR A 794      79.628  35.993  45.003  1.00  0.00           C  
ATOM   2796  O   THR A 794      80.459  35.630  44.162  1.00  0.00           O  
ATOM   2797  CB  THR A 794      77.342  35.240  44.346  1.00  0.00           C  
ATOM   2798  OG1 THR A 794      76.019  35.654  43.978  1.00  0.00           O  
ATOM   2799  CG2 THR A 794      77.269  34.388  45.604  1.00  0.00           C  
ATOM   2800  N   PRO A 795      79.903  35.984  46.318  1.00  0.00           N  
ATOM   2801  CA  PRO A 795      81.205  35.520  46.798  1.00  0.00           C  
ATOM   2802  C   PRO A 795      81.281  34.011  46.615  1.00  0.00           C  
ATOM   2803  O   PRO A 795      80.302  33.295  46.847  1.00  0.00           O  
ATOM   2804  CB  PRO A 795      81.191  35.930  48.261  1.00  0.00           C  
ATOM   2805  CG  PRO A 795      79.753  35.744  48.626  1.00  0.00           C  
ATOM   2806  CD  PRO A 795      79.028  36.355  47.445  1.00  0.00           C  
ATOM   2807  N   ILE A 826      82.444  33.535  46.189  1.00  0.00           N  
ATOM   2808  CA  ILE A 826      82.655  32.117  45.947  1.00  0.00           C  
ATOM   2809  C   ILE A 826      82.382  31.233  47.165  1.00  0.00           C  
ATOM   2810  O   ILE A 826      81.417  31.433  47.908  1.00  0.00           O  
ATOM   2811  CB  ILE A 826      84.099  31.855  45.482  1.00  0.00           C  
ATOM   2812  CG1 ILE A 826      85.079  32.383  46.528  1.00  0.00           C  
ATOM   2813  CG2 ILE A 826      84.349  32.524  44.153  1.00  0.00           C  
ATOM   2814  CD1 ILE A 826      86.507  31.974  46.281  1.00  0.00           C  
ATOM   2815  N   GLU A 827      83.249  30.237  47.328  1.00  0.00           N  
ATOM   2816  CA  GLU A 827      83.219  29.261  48.413  1.00  0.00           C  
ATOM   2817  C   GLU A 827      84.260  28.240  48.005  1.00  0.00           C  
ATOM   2818  O   GLU A 827      84.899  28.383  46.967  1.00  0.00           O  
ATOM   2819  CB  GLU A 827      81.864  28.558  48.524  1.00  0.00           C  
ATOM   2820  CG  GLU A 827      81.761  27.667  49.766  1.00  0.00           C  
ATOM   2821  CD  GLU A 827      80.674  26.604  49.666  1.00  0.00           C  
ATOM   2822  OE1 GLU A 827      79.487  26.965  49.505  1.00  0.00           O  
ATOM   2823  OE2 GLU A 827      81.012  25.402  49.753  1.00  0.00           O  
ATOM   2824  N   TYR A 829      84.446  27.214  48.816  1.00  0.00           N  
ATOM   2825  CA  TYR A 829      85.413  26.192  48.473  1.00  0.00           C  
ATOM   2826  C   TYR A 829      84.810  24.823  48.735  1.00  0.00           C  
ATOM   2827  O   TYR A 829      83.781  24.707  49.409  1.00  0.00           O  
ATOM   2828  CB  TYR A 829      86.698  26.386  49.273  1.00  0.00           C  
ATOM   2829  CG  TYR A 829      87.358  27.720  49.019  1.00  0.00           C  
ATOM   2830  CD1 TYR A 829      86.776  28.903  49.470  1.00  0.00           C  
ATOM   2831  CD2 TYR A 829      88.551  27.804  48.300  1.00  0.00           C  
ATOM   2832  CE1 TYR A 829      87.364  30.143  49.209  1.00  0.00           C  
ATOM   2833  CE2 TYR A 829      89.149  29.040  48.032  1.00  0.00           C  
ATOM   2834  CZ  TYR A 829      88.552  30.205  48.491  1.00  0.00           C  
ATOM   2835  OH  TYR A 829      89.136  31.432  48.242  1.00  0.00           O  
ATOM   2836  N   ALA A 830      85.441  23.789  48.187  1.00  0.00           N  
ATOM   2837  CA  ALA A 830      84.950  22.431  48.352  1.00  0.00           C  
ATOM   2838  C   ALA A 830      85.878  21.446  47.677  1.00  0.00           C  
ATOM   2839  O   ALA A 830      86.594  21.794  46.738  1.00  0.00           O  
ATOM   2840  CB  ALA A 830      83.541  22.304  47.756  1.00  0.00           C  
ATOM   2841  N   ILE A 831      85.876  20.218  48.184  1.00  0.00           N  
ATOM   2842  CA  ILE A 831      86.673  19.150  47.602  1.00  0.00           C  
ATOM   2843  C   ILE A 831      85.676  18.498  46.655  1.00  0.00           C  
ATOM   2844  O   ILE A 831      84.534  18.214  47.034  1.00  0.00           O  
ATOM   2845  CB  ILE A 831      87.124  18.134  48.650  1.00  0.00           C  
ATOM   2846  CG1 ILE A 831      87.765  18.855  49.836  1.00  0.00           C  
ATOM   2847  CG2 ILE A 831      88.121  17.171  48.026  1.00  0.00           C  
ATOM   2848  CD1 ILE A 831      89.058  19.539  49.504  1.00  0.00           C  
ATOM   2849  N   PHE A 832      86.108  18.256  45.427  1.00  0.00           N  
ATOM   2850  CA  PHE A 832      85.214  17.717  44.416  1.00  0.00           C  
ATOM   2851  C   PHE A 832      86.028  16.929  43.409  1.00  0.00           C  
ATOM   2852  O   PHE A 832      87.206  17.225  43.187  1.00  0.00           O  
ATOM   2853  CB  PHE A 832      84.568  18.897  43.687  1.00  0.00           C  
ATOM   2854  CG  PHE A 832      83.109  18.740  43.397  1.00  0.00           C  
ATOM   2855  CD1 PHE A 832      82.446  19.719  42.650  1.00  0.00           C  
ATOM   2856  CD2 PHE A 832      82.389  17.647  43.874  1.00  0.00           C  
ATOM   2857  CE1 PHE A 832      81.082  19.619  42.378  1.00  0.00           C  
ATOM   2858  CE2 PHE A 832      81.018  17.530  43.611  1.00  0.00           C  
ATOM   2859  CZ  PHE A 832      80.360  18.523  42.858  1.00  0.00           C  
ATOM   2860  N   PRO A 833      85.422  15.898  42.801  1.00  0.00           N  
ATOM   2861  CA  PRO A 833      86.188  15.140  41.807  1.00  0.00           C  
ATOM   2862  C   PRO A 833      86.140  15.979  40.506  1.00  0.00           C  
ATOM   2863  O   PRO A 833      85.064  16.210  39.944  1.00  0.00           O  
ATOM   2864  CB  PRO A 833      85.407  13.827  41.703  1.00  0.00           C  
ATOM   2865  CG  PRO A 833      84.719  13.717  43.039  1.00  0.00           C  
ATOM   2866  CD  PRO A 833      84.250  15.128  43.249  1.00  0.00           C  
ATOM   2867  N   GLN A 834      87.296  16.457  40.049  1.00  0.00           N  
ATOM   2868  CA  GLN A 834      87.353  17.289  38.847  1.00  0.00           C  
ATOM   2869  C   GLN A 834      88.484  16.937  37.883  1.00  0.00           C  
ATOM   2870  O   GLN A 834      89.329  16.081  38.163  1.00  0.00           O  
ATOM   2871  CB  GLN A 834      87.506  18.764  39.231  1.00  0.00           C  
ATOM   2872  CG  GLN A 834      86.257  19.420  39.757  1.00  0.00           C  
ATOM   2873  CD  GLN A 834      85.152  19.444  38.735  1.00  0.00           C  
ATOM   2874  OE1 GLN A 834      84.546  18.415  38.446  1.00  0.00           O  
ATOM   2875  NE2 GLN A 834      84.887  20.623  38.169  1.00  0.00           N  
ATOM   2876  N   TRP A 835      88.492  17.624  36.744  1.00  0.00           N  
ATOM   2877  CA  TRP A 835      89.517  17.426  35.731  1.00  0.00           C  
ATOM   2878  C   TRP A 835      90.551  18.533  35.877  1.00  0.00           C  
ATOM   2879  O   TRP A 835      90.226  19.712  35.816  1.00  0.00           O  
ATOM   2880  CB  TRP A 835      88.881  17.416  34.338  1.00  0.00           C  
ATOM   2881  CG  TRP A 835      88.142  16.130  34.075  1.00  0.00           C  
ATOM   2882  CD1 TRP A 835      86.776  15.927  34.076  1.00  0.00           C  
ATOM   2883  CD2 TRP A 835      88.738  14.855  33.818  1.00  0.00           C  
ATOM   2884  NE1 TRP A 835      86.495  14.599  33.830  1.00  0.00           N  
ATOM   2885  CE2 TRP A 835      87.675  13.917  33.670  1.00  0.00           C  
ATOM   2886  CE3 TRP A 835      90.069  14.409  33.700  1.00  0.00           C  
ATOM   2887  CZ2 TRP A 835      87.904  12.558  33.408  1.00  0.00           C  
ATOM   2888  CZ3 TRP A 835      90.302  13.058  33.439  1.00  0.00           C  
ATOM   2889  CH2 TRP A 835      89.217  12.146  33.294  1.00  0.00           C  
ATOM   2890  N   TRP A 836      91.797  18.131  36.089  1.00  0.00           N  
ATOM   2891  CA  TRP A 836      92.881  19.067  36.308  1.00  0.00           C  
ATOM   2892  C   TRP A 836      93.939  18.901  35.260  1.00  0.00           C  
ATOM   2893  O   TRP A 836      93.894  17.949  34.501  1.00  0.00           O  
ATOM   2894  CB  TRP A 836      93.458  18.852  37.713  1.00  0.00           C  
ATOM   2895  CG  TRP A 836      92.434  19.134  38.785  1.00  0.00           C  
ATOM   2896  CD1 TRP A 836      91.314  18.391  39.079  1.00  0.00           C  
ATOM   2897  CD2 TRP A 836      92.328  20.333  39.556  1.00  0.00           C  
ATOM   2898  NE1 TRP A 836      90.513  19.069  39.969  1.00  0.00           N  
ATOM   2899  CE2 TRP A 836      91.111  20.263  40.278  1.00  0.00           C  
ATOM   2900  CE3 TRP A 836      93.140  21.469  39.699  1.00  0.00           C  
ATOM   2901  CZ2 TRP A 836      90.689  21.286  41.128  1.00  0.00           C  
ATOM   2902  CZ3 TRP A 836      92.722  22.483  40.541  1.00  0.00           C  
ATOM   2903  CH2 TRP A 836      91.505  22.386  41.246  1.00  0.00           C  
ATOM   2904  N   LEU A 837      94.910  19.801  35.231  1.00  0.00           N  
ATOM   2905  CA  LEU A 837      95.927  19.740  34.198  1.00  0.00           C  
ATOM   2906  C   LEU A 837      97.317  20.060  34.720  1.00  0.00           C  
ATOM   2907  O   LEU A 837      97.585  21.206  35.069  1.00  0.00           O  
ATOM   2908  CB  LEU A 837      95.525  20.736  33.109  1.00  0.00           C  
ATOM   2909  CG  LEU A 837      95.812  20.519  31.621  1.00  0.00           C  
ATOM   2910  CD1 LEU A 837      97.195  21.027  31.247  1.00  0.00           C  
ATOM   2911  CD2 LEU A 837      95.632  19.041  31.307  1.00  0.00           C  
ATOM   2912  N   ARG A 838      98.200  19.063  34.764  1.00  0.00           N  
ATOM   2913  CA  ARG A 838      99.566  19.275  35.252  1.00  0.00           C  
ATOM   2914  C   ARG A 838     100.261  20.420  34.538  1.00  0.00           C  
ATOM   2915  O   ARG A 838     100.999  20.207  33.584  1.00  0.00           O  
ATOM   2916  CB  ARG A 838     100.428  18.005  35.116  1.00  0.00           C  
ATOM   2917  CG  ARG A 838     100.429  17.101  36.367  1.00  0.00           C  
ATOM   2918  CD  ARG A 838     101.691  16.214  36.487  1.00  0.00           C  
ATOM   2919  NE  ARG A 838     102.929  16.885  36.949  1.00  0.00           N  
ATOM   2920  CZ  ARG A 838     103.091  17.541  38.110  1.00  0.00           C  
ATOM   2921  NH1 ARG A 838     102.091  17.662  38.981  1.00  0.00           N  
ATOM   2922  NH2 ARG A 838     104.288  18.040  38.429  1.00  0.00           N  
ATOM   2923  N   MET A 839     100.030  21.635  35.022  1.00  0.00           N  
ATOM   2924  CA  MET A 839     100.617  22.833  34.435  1.00  0.00           C  
ATOM   2925  C   MET A 839     102.118  22.892  34.663  1.00  0.00           C  
ATOM   2926  O   MET A 839     102.894  23.262  33.778  1.00  0.00           O  
ATOM   2927  CB  MET A 839      99.968  24.068  35.053  1.00  0.00           C  
ATOM   2928  CG  MET A 839      98.481  24.193  34.771  1.00  0.00           C  
ATOM   2929  SD  MET A 839      98.177  24.357  32.999  1.00  0.00           S  
ATOM   2930  CE  MET A 839      99.776  25.147  32.411  1.00  0.00           C  
ATOM   2931  N   ARG A 840     102.508  22.515  35.873  1.00  0.00           N  
ATOM   2932  CA  ARG A 840     103.902  22.529  36.283  1.00  0.00           C  
ATOM   2933  C   ARG A 840     104.813  22.056  35.123  1.00  0.00           C  
ATOM   2934  O   ARG A 840     105.696  22.795  34.676  1.00  0.00           O  
ATOM   2935  CB  ARG A 840     104.067  21.669  37.569  1.00  0.00           C  
ATOM   2936  CG  ARG A 840     102.781  21.586  38.499  1.00  0.00           C  
ATOM   2937  CD  ARG A 840     102.800  22.449  39.826  1.00  0.00           C  
ATOM   2938  NE  ARG A 840     101.526  22.366  40.588  1.00  0.00           N  
ATOM   2939  CZ  ARG A 840     101.293  22.941  41.778  1.00  0.00           C  
ATOM   2940  NH1 ARG A 840     102.258  23.651  42.349  1.00  0.00           N  
ATOM   2941  NH2 ARG A 840     100.109  22.809  42.407  1.00  0.00           N  
ATOM   2942  N   PRO A 841     104.571  20.844  34.584  1.00  0.00           N  
ATOM   2943  CA  PRO A 841     105.398  20.325  33.482  1.00  0.00           C  
ATOM   2944  C   PRO A 841     105.304  21.106  32.169  1.00  0.00           C  
ATOM   2945  O   PRO A 841     106.329  21.443  31.561  1.00  0.00           O  
ATOM   2946  CB  PRO A 841     104.901  18.890  33.331  1.00  0.00           C  
ATOM   2947  CG  PRO A 841     103.459  18.994  33.705  1.00  0.00           C  
ATOM   2948  CD  PRO A 841     103.495  19.890  34.922  1.00  0.00           C  
ATOM   2949  N   LEU A 844     104.066  21.364  31.742  1.00  0.00           N  
ATOM   2950  CA  LEU A 844     103.768  22.100  30.513  1.00  0.00           C  
ATOM   2951  C   LEU A 844     104.471  23.442  30.493  1.00  0.00           C  
ATOM   2952  O   LEU A 844     105.214  23.762  29.561  1.00  0.00           O  
ATOM   2953  CB  LEU A 844     102.263  22.332  30.399  1.00  0.00           C  
ATOM   2954  CG  LEU A 844     101.441  21.100  30.017  1.00  0.00           C  
ATOM   2955  CD1 LEU A 844      99.952  21.388  30.089  1.00  0.00           C  
ATOM   2956  CD2 LEU A 844     101.827  20.683  28.606  1.00  0.00           C  
ATOM   2957  N   ALA A 845     104.215  24.227  31.535  1.00  0.00           N  
ATOM   2958  CA  ALA A 845     104.809  25.549  31.675  1.00  0.00           C  
ATOM   2959  C   ALA A 845     106.305  25.539  31.378  1.00  0.00           C  
ATOM   2960  O   ALA A 845     106.844  26.498  30.835  1.00  0.00           O  
ATOM   2961  CB  ALA A 845     104.562  26.079  33.081  1.00  0.00           C  
ATOM   2962  N   GLU A 846     106.975  24.453  31.735  1.00  0.00           N  
ATOM   2963  CA  GLU A 846     108.402  24.368  31.495  1.00  0.00           C  
ATOM   2964  C   GLU A 846     108.655  24.139  30.015  1.00  0.00           C  
ATOM   2965  O   GLU A 846     109.637  24.640  29.458  1.00  0.00           O  
ATOM   2966  CB  GLU A 846     109.018  23.230  32.312  1.00  0.00           C  
ATOM   2967  CG  GLU A 846     110.279  23.628  33.087  1.00  0.00           C  
ATOM   2968  CD  GLU A 846     111.290  24.407  32.244  1.00  0.00           C  
ATOM   2969  OE1 GLU A 846     111.018  25.584  31.925  1.00  0.00           O  
ATOM   2970  OE2 GLU A 846     112.355  23.847  31.898  1.00  0.00           O  
ATOM   2971  N   GLU A 847     107.767  23.380  29.377  1.00  0.00           N  
ATOM   2972  CA  GLU A 847     107.916  23.094  27.954  1.00  0.00           C  
ATOM   2973  C   GLU A 847     108.002  24.447  27.263  1.00  0.00           C  
ATOM   2974  O   GLU A 847     108.862  24.661  26.407  1.00  0.00           O  
ATOM   2975  CB  GLU A 847     106.717  22.280  27.431  1.00  0.00           C  
ATOM   2976  CG  GLU A 847     107.088  21.041  26.580  1.00  0.00           C  
ATOM   2977  CD  GLU A 847     105.868  20.186  26.184  1.00  0.00           C  
ATOM   2978  OE1 GLU A 847     105.134  19.715  27.081  1.00  0.00           O  
ATOM   2979  OE2 GLU A 847     105.640  19.976  24.970  1.00  0.00           O  
ATOM   2980  N   VAL A 848     107.132  25.369  27.679  1.00  0.00           N  
ATOM   2981  CA  VAL A 848     107.091  26.717  27.110  1.00  0.00           C  
ATOM   2982  C   VAL A 848     108.311  27.576  27.477  1.00  0.00           C  
ATOM   2983  O   VAL A 848     108.989  28.110  26.598  1.00  0.00           O  
ATOM   2984  CB  VAL A 848     105.820  27.476  27.552  1.00  0.00           C  
ATOM   2985  CG1 VAL A 848     105.784  28.824  26.861  1.00  0.00           C  
ATOM   2986  CG2 VAL A 848     104.554  26.662  27.234  1.00  0.00           C  
ATOM   2987  N   LEU A 849     108.581  27.710  28.775  1.00  0.00           N  
ATOM   2988  CA  LEU A 849     109.716  28.504  29.246  1.00  0.00           C  
ATOM   2989  C   LEU A 849     110.988  28.094  28.514  1.00  0.00           C  
ATOM   2990  O   LEU A 849     111.921  28.888  28.367  1.00  0.00           O  
ATOM   2991  CB  LEU A 849     109.917  28.325  30.758  1.00  0.00           C  
ATOM   2992  CG  LEU A 849     108.744  28.645  31.697  1.00  0.00           C  
ATOM   2993  CD1 LEU A 849     109.212  28.547  33.138  1.00  0.00           C  
ATOM   2994  CD2 LEU A 849     108.216  30.038  31.435  1.00  0.00           C  
ATOM   2995  N   LYS A 850     111.023  26.847  28.060  1.00  0.00           N  
ATOM   2996  CA  LYS A 850     112.179  26.348  27.342  1.00  0.00           C  
ATOM   2997  C   LYS A 850     112.393  27.269  26.153  1.00  0.00           C  
ATOM   2998  O   LYS A 850     113.493  27.789  25.942  1.00  0.00           O  
ATOM   2999  CB  LYS A 850     111.929  24.911  26.865  1.00  0.00           C  
ATOM   3000  CG  LYS A 850     113.069  24.288  26.035  1.00  0.00           C  
ATOM   3001  CD  LYS A 850     114.361  24.083  26.839  1.00  0.00           C  
ATOM   3002  CE  LYS A 850     115.519  24.983  26.354  1.00  0.00           C  
ATOM   3003  NZ  LYS A 850     115.421  26.433  26.741  1.00  0.00           N  
ATOM   3004  N   GLY A 851     111.327  27.482  25.389  1.00  0.00           N  
ATOM   3005  CA  GLY A 851     111.419  28.347  24.230  1.00  0.00           C  
ATOM   3006  C   GLY A 851     111.688  29.805  24.576  1.00  0.00           C  
ATOM   3007  O   GLY A 851     112.720  30.365  24.190  1.00  0.00           O  
ATOM   3008  N   LEU A 852     110.759  30.418  25.306  1.00  0.00           N  
ATOM   3009  CA  LEU A 852     110.878  31.816  25.694  1.00  0.00           C  
ATOM   3010  C   LEU A 852     112.311  32.139  26.064  1.00  0.00           C  
ATOM   3011  O   LEU A 852     112.883  33.120  25.593  1.00  0.00           O  
ATOM   3012  CB  LEU A 852     109.943  32.102  26.867  1.00  0.00           C  
ATOM   3013  CG  LEU A 852     108.481  31.809  26.518  1.00  0.00           C  
ATOM   3014  CD1 LEU A 852     107.585  32.001  27.715  1.00  0.00           C  
ATOM   3015  CD2 LEU A 852     108.051  32.730  25.394  1.00  0.00           C  
ATOM   3016  N   ARG A 853     112.889  31.282  26.894  1.00  0.00           N  
ATOM   3017  CA  ARG A 853     114.261  31.438  27.359  1.00  0.00           C  
ATOM   3018  C   ARG A 853     115.221  31.531  26.178  1.00  0.00           C  
ATOM   3019  O   ARG A 853     116.100  32.389  26.145  1.00  0.00           O  
ATOM   3020  CB  ARG A 853     114.616  30.242  28.237  1.00  0.00           C  
ATOM   3021  CG  ARG A 853     115.800  30.432  29.154  1.00  0.00           C  
ATOM   3022  CD  ARG A 853     115.852  29.273  30.143  1.00  0.00           C  
ATOM   3023  NE  ARG A 853     114.694  29.268  31.039  1.00  0.00           N  
ATOM   3024  CZ  ARG A 853     114.080  28.171  31.476  1.00  0.00           C  
ATOM   3025  NH1 ARG A 853     114.504  26.967  31.099  1.00  0.00           N  
ATOM   3026  NH2 ARG A 853     113.041  28.277  32.298  1.00  0.00           N  
ATOM   3027  N   ARG A 854     115.031  30.646  25.206  1.00  0.00           N  
ATOM   3028  CA  ARG A 854     115.867  30.596  24.007  1.00  0.00           C  
ATOM   3029  C   ARG A 854     115.734  31.829  23.111  1.00  0.00           C  
ATOM   3030  O   ARG A 854     116.658  32.160  22.365  1.00  0.00           O  
ATOM   3031  CB  ARG A 854     115.539  29.326  23.206  1.00  0.00           C  
ATOM   3032  CG  ARG A 854     116.199  29.229  21.830  1.00  0.00           C  
ATOM   3033  CD  ARG A 854     116.217  27.789  21.269  1.00  0.00           C  
ATOM   3034  NE  ARG A 854     114.897  27.200  21.011  1.00  0.00           N  
ATOM   3035  CZ  ARG A 854     114.113  26.644  21.937  1.00  0.00           C  
ATOM   3036  NH1 ARG A 854     114.502  26.594  23.204  1.00  0.00           N  
ATOM   3037  NH2 ARG A 854     112.941  26.122  21.594  1.00  0.00           N  
ATOM   3038  N   GLY A 855     114.590  32.504  23.188  1.00  0.00           N  
ATOM   3039  CA  GLY A 855     114.369  33.688  22.372  1.00  0.00           C  
ATOM   3040  C   GLY A 855     113.338  33.444  21.286  1.00  0.00           C  
ATOM   3041  O   GLY A 855     113.180  34.238  20.358  1.00  0.00           O  
ATOM   3042  N   ASP A 856     112.631  32.330  21.412  1.00  0.00           N  
ATOM   3043  CA  ASP A 856     111.608  31.947  20.453  1.00  0.00           C  
ATOM   3044  C   ASP A 856     110.587  33.033  20.182  1.00  0.00           C  
ATOM   3045  O   ASP A 856     110.288  33.335  19.032  1.00  0.00           O  
ATOM   3046  CB  ASP A 856     110.881  30.697  20.939  1.00  0.00           C  
ATOM   3047  CG  ASP A 856     111.703  29.444  20.763  1.00  0.00           C  
ATOM   3048  OD1 ASP A 856     112.925  29.504  21.018  1.00  0.00           O  
ATOM   3049  OD2 ASP A 856     111.123  28.404  20.376  1.00  0.00           O  
ATOM   3050  N   ILE A 857     110.035  33.618  21.232  1.00  0.00           N  
ATOM   3051  CA  ILE A 857     109.044  34.646  21.016  1.00  0.00           C  
ATOM   3052  C   ILE A 857     109.507  36.055  21.358  1.00  0.00           C  
ATOM   3053  O   ILE A 857     110.340  36.263  22.244  1.00  0.00           O  
ATOM   3054  CB  ILE A 857     107.766  34.316  21.776  1.00  0.00           C  
ATOM   3055  CG1 ILE A 857     107.235  32.971  21.284  1.00  0.00           C  
ATOM   3056  CG2 ILE A 857     106.729  35.414  21.566  1.00  0.00           C  
ATOM   3057  CD1 ILE A 857     105.888  32.606  21.853  1.00  0.00           C  
ATOM   3058  N   ALA A 858     108.960  37.020  20.624  1.00  0.00           N  
ATOM   3059  CA  ALA A 858     109.280  38.429  20.802  1.00  0.00           C  
ATOM   3060  C   ALA A 858     108.066  39.163  21.346  1.00  0.00           C  
ATOM   3061  O   ALA A 858     106.931  38.909  20.929  1.00  0.00           O  
ATOM   3062  CB  ALA A 858     109.690  39.029  19.476  1.00  0.00           C  
ATOM   3063  N   PHE A 859     108.307  40.071  22.286  1.00  0.00           N  
ATOM   3064  CA  PHE A 859     107.226  40.852  22.873  1.00  0.00           C  
ATOM   3065  C   PHE A 859     107.404  42.329  22.521  1.00  0.00           C  
ATOM   3066  O   PHE A 859     108.515  42.865  22.602  1.00  0.00           O  
ATOM   3067  CB  PHE A 859     107.187  40.627  24.388  1.00  0.00           C  
ATOM   3068  CG  PHE A 859     106.792  39.224  24.771  1.00  0.00           C  
ATOM   3069  CD1 PHE A 859     107.667  38.161  24.574  1.00  0.00           C  
ATOM   3070  CD2 PHE A 859     105.512  38.955  25.264  1.00  0.00           C  
ATOM   3071  CE1 PHE A 859     107.271  36.848  24.858  1.00  0.00           C  
ATOM   3072  CE2 PHE A 859     105.106  37.641  25.552  1.00  0.00           C  
ATOM   3073  CZ  PHE A 859     105.984  36.589  25.347  1.00  0.00           C  
ATOM   3074  N   VAL A 860     106.312  42.974  22.102  1.00  0.00           N  
ATOM   3075  CA  VAL A 860     106.373  44.372  21.705  1.00  0.00           C  
ATOM   3076  C   VAL A 860     106.807  45.297  22.813  1.00  0.00           C  
ATOM   3077  O   VAL A 860     107.967  45.719  22.814  1.00  0.00           O  
ATOM   3078  CB  VAL A 860     105.066  44.851  21.116  1.00  0.00           C  
ATOM   3079  CG1 VAL A 860     105.061  44.537  19.642  1.00  0.00           C  
ATOM   3080  CG2 VAL A 860     103.905  44.174  21.802  1.00  0.00           C  
ATOM   3081  N   PRO A 861     105.916  45.655  23.765  1.00  0.00           N  
ATOM   3082  CA  PRO A 861     106.541  46.544  24.745  1.00  0.00           C  
ATOM   3083  C   PRO A 861     107.869  45.929  25.209  1.00  0.00           C  
ATOM   3084  O   PRO A 861     108.851  46.649  25.442  1.00  0.00           O  
ATOM   3085  CB  PRO A 861     105.486  46.625  25.839  1.00  0.00           C  
ATOM   3086  CG  PRO A 861     104.216  46.612  25.039  1.00  0.00           C  
ATOM   3087  CD  PRO A 861     104.484  45.479  24.073  1.00  0.00           C  
ATOM   3088  N   GLU A 862     107.892  44.595  25.286  1.00  0.00           N  
ATOM   3089  CA  GLU A 862     109.077  43.837  25.683  1.00  0.00           C  
ATOM   3090  C   GLU A 862     109.110  43.685  27.184  1.00  0.00           C  
ATOM   3091  O   GLU A 862     109.796  42.826  27.727  1.00  0.00           O  
ATOM   3092  CB  GLU A 862     110.348  44.547  25.208  1.00  0.00           C  
ATOM   3093  CG  GLU A 862     111.623  43.756  25.381  1.00  0.00           C  
ATOM   3094  CD  GLU A 862     112.790  44.414  24.670  1.00  0.00           C  
ATOM   3095  OE1 GLU A 862     112.604  44.868  23.520  1.00  0.00           O  
ATOM   3096  OE2 GLU A 862     113.892  44.472  25.251  1.00  0.00           O  
ATOM   3097  N   ARG A 863     108.353  44.535  27.855  1.00  0.00           N  
ATOM   3098  CA  ARG A 863     108.306  44.494  29.291  1.00  0.00           C  
ATOM   3099  C   ARG A 863     107.352  43.399  29.709  1.00  0.00           C  
ATOM   3100  O   ARG A 863     107.160  43.148  30.898  1.00  0.00           O  
ATOM   3101  CB  ARG A 863     107.868  45.859  29.847  1.00  0.00           C  
ATOM   3102  CG  ARG A 863     106.497  46.366  29.418  1.00  0.00           C  
ATOM   3103  CD  ARG A 863     106.402  47.878  29.666  1.00  0.00           C  
ATOM   3104  NE  ARG A 863     105.081  48.445  29.391  1.00  0.00           N  
ATOM   3105  CZ  ARG A 863     103.950  48.007  29.949  1.00  0.00           C  
ATOM   3106  NH1 ARG A 863     103.985  46.988  30.806  1.00  0.00           N  
ATOM   3107  NH2 ARG A 863     102.785  48.592  29.671  1.00  0.00           N  
ATOM   3108  N   TRP A 864     106.766  42.724  28.734  1.00  0.00           N  
ATOM   3109  CA  TRP A 864     105.833  41.672  29.079  1.00  0.00           C  
ATOM   3110  C   TRP A 864     106.448  40.296  29.033  1.00  0.00           C  
ATOM   3111  O   TRP A 864     105.865  39.340  29.547  1.00  0.00           O  
ATOM   3112  CB  TRP A 864     104.623  41.700  28.161  1.00  0.00           C  
ATOM   3113  CG  TRP A 864     103.842  42.947  28.245  1.00  0.00           C  
ATOM   3114  CD1 TRP A 864     103.934  44.022  27.419  1.00  0.00           C  
ATOM   3115  CD2 TRP A 864     102.814  43.249  29.192  1.00  0.00           C  
ATOM   3116  NE1 TRP A 864     103.019  44.978  27.784  1.00  0.00           N  
ATOM   3117  CE2 TRP A 864     102.316  44.530  28.872  1.00  0.00           C  
ATOM   3118  CE3 TRP A 864     102.262  42.561  30.278  1.00  0.00           C  
ATOM   3119  CZ2 TRP A 864     101.290  45.141  29.597  1.00  0.00           C  
ATOM   3120  CZ3 TRP A 864     101.238  43.169  31.002  1.00  0.00           C  
ATOM   3121  CH2 TRP A 864     100.764  44.447  30.655  1.00  0.00           C  
ATOM   3122  N   LYS A 865     107.613  40.186  28.406  1.00  0.00           N  
ATOM   3123  CA  LYS A 865     108.282  38.895  28.321  1.00  0.00           C  
ATOM   3124  C   LYS A 865     108.358  38.368  29.748  1.00  0.00           C  
ATOM   3125  O   LYS A 865     107.827  37.305  30.076  1.00  0.00           O  
ATOM   3126  CB  LYS A 865     109.682  39.074  27.740  1.00  0.00           C  
ATOM   3127  CG  LYS A 865     110.416  37.795  27.381  1.00  0.00           C  
ATOM   3128  CD  LYS A 865     111.771  38.155  26.793  1.00  0.00           C  
ATOM   3129  CE  LYS A 865     112.590  36.942  26.411  1.00  0.00           C  
ATOM   3130  NZ  LYS A 865     113.920  37.336  25.847  1.00  0.00           N  
ATOM   3131  N   LYS A 866     109.001  39.144  30.604  1.00  0.00           N  
ATOM   3132  CA  LYS A 866     109.137  38.781  31.995  1.00  0.00           C  
ATOM   3133  C   LYS A 866     107.772  38.534  32.612  1.00  0.00           C  
ATOM   3134  O   LYS A 866     107.540  37.488  33.201  1.00  0.00           O  
ATOM   3135  CB  LYS A 866     109.884  39.889  32.737  1.00  0.00           C  
ATOM   3136  CG  LYS A 866     111.407  39.822  32.543  1.00  0.00           C  
ATOM   3137  CD  LYS A 866     111.841  39.484  31.087  1.00  0.00           C  
ATOM   3138  CE  LYS A 866     111.728  40.661  30.095  1.00  0.00           C  
ATOM   3139  NZ  LYS A 866     110.333  41.141  29.835  1.00  0.00           N  
ATOM   3140  N   VAL A 867     106.860  39.484  32.466  1.00  0.00           N  
ATOM   3141  CA  VAL A 867     105.521  39.320  33.031  1.00  0.00           C  
ATOM   3142  C   VAL A 867     104.863  38.004  32.626  1.00  0.00           C  
ATOM   3143  O   VAL A 867     104.034  37.461  33.358  1.00  0.00           O  
ATOM   3144  CB  VAL A 867     104.599  40.455  32.595  1.00  0.00           C  
ATOM   3145  CG1 VAL A 867     103.251  40.321  33.299  1.00  0.00           C  
ATOM   3146  CG2 VAL A 867     105.263  41.791  32.885  1.00  0.00           C  
ATOM   3147  N   ASN A 868     105.231  37.517  31.444  1.00  0.00           N  
ATOM   3148  CA  ASN A 868     104.712  36.264  30.905  1.00  0.00           C  
ATOM   3149  C   ASN A 868     105.479  35.135  31.590  1.00  0.00           C  
ATOM   3150  O   ASN A 868     104.904  34.351  32.351  1.00  0.00           O  
ATOM   3151  CB  ASN A 868     104.958  36.217  29.394  1.00  0.00           C  
ATOM   3152  CG  ASN A 868     104.038  35.248  28.668  1.00  0.00           C  
ATOM   3153  OD1 ASN A 868     104.156  35.072  27.454  1.00  0.00           O  
ATOM   3154  ND2 ASN A 868     103.115  34.626  29.399  1.00  0.00           N  
ATOM   3155  N   MET A 869     106.785  35.082  31.321  1.00  0.00           N  
ATOM   3156  CA  MET A 869     107.674  34.082  31.904  1.00  0.00           C  
ATOM   3157  C   MET A 869     107.447  33.889  33.400  1.00  0.00           C  
ATOM   3158  O   MET A 869     107.396  32.765  33.889  1.00  0.00           O  
ATOM   3159  CB  MET A 869     109.130  34.473  31.682  1.00  0.00           C  
ATOM   3160  CG  MET A 869     109.487  34.626  30.242  1.00  0.00           C  
ATOM   3161  SD  MET A 869     111.252  34.518  30.000  1.00  0.00           S  
ATOM   3162  CE  MET A 869     111.792  36.108  30.676  1.00  0.00           C  
ATOM   3163  N   ASP A 870     107.324  34.982  34.132  1.00  0.00           N  
ATOM   3164  CA  ASP A 870     107.099  34.869  35.553  1.00  0.00           C  
ATOM   3165  C   ASP A 870     105.754  34.233  35.851  1.00  0.00           C  
ATOM   3166  O   ASP A 870     105.619  33.527  36.844  1.00  0.00           O  
ATOM   3167  CB  ASP A 870     107.193  36.237  36.228  1.00  0.00           C  
ATOM   3168  CG  ASP A 870     108.587  36.834  36.135  1.00  0.00           C  
ATOM   3169  OD1 ASP A 870     109.559  36.060  35.936  1.00  0.00           O  
ATOM   3170  OD2 ASP A 870     108.710  38.074  36.273  1.00  0.00           O  
ATOM   3171  N   TRP A 872     104.752  34.460  35.009  1.00  0.00           N  
ATOM   3172  CA  TRP A 872     103.458  33.850  35.291  1.00  0.00           C  
ATOM   3173  C   TRP A 872     103.601  32.347  35.233  1.00  0.00           C  
ATOM   3174  O   TRP A 872     103.059  31.634  36.072  1.00  0.00           O  
ATOM   3175  CB  TRP A 872     102.400  34.258  34.288  1.00  0.00           C  
ATOM   3176  CG  TRP A 872     101.052  33.717  34.655  1.00  0.00           C  
ATOM   3177  CD1 TRP A 872     100.153  34.273  35.522  1.00  0.00           C  
ATOM   3178  CD2 TRP A 872     100.434  32.526  34.147  1.00  0.00           C  
ATOM   3179  NE1 TRP A 872      99.005  33.508  35.580  1.00  0.00           N  
ATOM   3180  CE2 TRP A 872      99.150  32.430  34.745  1.00  0.00           C  
ATOM   3181  CE3 TRP A 872     100.836  31.531  33.243  1.00  0.00           C  
ATOM   3182  CZ2 TRP A 872      98.265  31.378  34.466  1.00  0.00           C  
ATOM   3183  CZ3 TRP A 872      99.955  30.481  32.965  1.00  0.00           C  
ATOM   3184  CH2 TRP A 872      98.683  30.416  33.576  1.00  0.00           C  
ATOM   3185  N   LEU A 873     104.325  31.873  34.225  1.00  0.00           N  
ATOM   3186  CA  LEU A 873     104.551  30.447  34.053  1.00  0.00           C  
ATOM   3187  C   LEU A 873     105.444  29.921  35.178  1.00  0.00           C  
ATOM   3188  O   LEU A 873     105.165  28.865  35.755  1.00  0.00           O  
ATOM   3189  CB  LEU A 873     105.199  30.179  32.691  1.00  0.00           C  
ATOM   3190  CG  LEU A 873     104.411  30.686  31.476  1.00  0.00           C  
ATOM   3191  CD1 LEU A 873     105.198  30.424  30.207  1.00  0.00           C  
ATOM   3192  CD2 LEU A 873     103.051  30.007  31.406  1.00  0.00           C  
ATOM   3193  N   GLU A1082     106.501  30.676  35.494  1.00  0.00           N  
ATOM   3194  CA  GLU A1082     107.460  30.316  36.544  1.00  0.00           C  
ATOM   3195  C   GLU A1082     106.849  29.673  37.775  1.00  0.00           C  
ATOM   3196  O   GLU A1082     107.523  28.924  38.477  1.00  0.00           O  
ATOM   3197  CB  GLU A1082     108.269  31.537  36.988  1.00  0.00           C  
ATOM   3198  CG  GLU A1082     109.453  31.863  36.096  1.00  0.00           C  
ATOM   3199  CD  GLU A1082     110.425  30.704  35.989  1.00  0.00           C  
ATOM   3200  OE1 GLU A1082     111.481  30.863  35.335  1.00  0.00           O  
ATOM   3201  OE2 GLU A1082     110.127  29.631  36.560  1.00  0.00           O  
ATOM   3202  N   ASN A1083     105.585  29.973  38.049  1.00  0.00           N  
ATOM   3203  CA  ASN A1083     104.914  29.384  39.194  1.00  0.00           C  
ATOM   3204  C   ASN A1083     103.421  29.249  38.980  1.00  0.00           C  
ATOM   3205  O   ASN A1083     102.636  30.066  39.464  1.00  0.00           O  
ATOM   3206  CB  ASN A1083     105.193  30.193  40.467  1.00  0.00           C  
ATOM   3207  CG  ASN A1083     105.340  31.677  40.204  1.00  0.00           C  
ATOM   3208  OD1 ASN A1083     106.279  32.107  39.533  1.00  0.00           O  
ATOM   3209  ND2 ASN A1083     104.416  32.472  40.741  1.00  0.00           N  
ATOM   3210  N   VAL A1084     103.034  28.199  38.262  1.00  0.00           N  
ATOM   3211  CA  VAL A1084     101.627  27.954  37.977  1.00  0.00           C  
ATOM   3212  C   VAL A1084     101.095  26.817  38.822  1.00  0.00           C  
ATOM   3213  O   VAL A1084     101.864  26.075  39.422  1.00  0.00           O  
ATOM   3214  CB  VAL A1084     101.410  27.554  36.518  1.00  0.00           C  
ATOM   3215  CG1 VAL A1084      99.983  27.905  36.096  1.00  0.00           C  
ATOM   3216  CG2 VAL A1084     102.449  28.218  35.637  1.00  0.00           C  
ATOM   3217  N   LYS A1085      99.774  26.683  38.861  1.00  0.00           N  
ATOM   3218  CA  LYS A1085      99.135  25.611  39.614  1.00  0.00           C  
ATOM   3219  C   LYS A1085      98.171  24.851  38.724  1.00  0.00           C  
ATOM   3220  O   LYS A1085      97.409  25.455  37.973  1.00  0.00           O  
ATOM   3221  CB  LYS A1085      98.371  26.154  40.832  1.00  0.00           C  
ATOM   3222  CG  LYS A1085      99.253  26.541  42.026  1.00  0.00           C  
ATOM   3223  CD  LYS A1085      98.512  26.434  43.375  1.00  0.00           C  
ATOM   3224  CE  LYS A1085      97.286  27.363  43.485  1.00  0.00           C  
ATOM   3225  NZ  LYS A1085      96.081  26.914  42.714  1.00  0.00           N  
ATOM   3226  N   ASP A1087      98.214  23.524  38.815  1.00  0.00           N  
ATOM   3227  CA  ASP A1087      97.337  22.659  38.028  1.00  0.00           C  
ATOM   3228  C   ASP A1087      95.969  23.339  37.880  1.00  0.00           C  
ATOM   3229  O   ASP A1087      95.365  23.799  38.855  1.00  0.00           O  
ATOM   3230  CB  ASP A1087      97.246  21.277  38.698  1.00  0.00           C  
ATOM   3231  CG  ASP A1087      98.577  20.501  38.624  1.00  0.00           C  
ATOM   3232  OD1 ASP A1087      99.641  21.122  38.353  1.00  0.00           O  
ATOM   3233  OD2 ASP A1087      98.561  19.266  38.844  1.00  0.00           O  
ATOM   3234  N   TRP A1088      95.493  23.408  36.644  1.00  0.00           N  
ATOM   3235  CA  TRP A1088      94.254  24.112  36.361  1.00  0.00           C  
ATOM   3236  C   TRP A1088      92.964  23.291  36.236  1.00  0.00           C  
ATOM   3237  O   TRP A1088      92.882  22.331  35.472  1.00  0.00           O  
ATOM   3238  CB  TRP A1088      94.547  25.024  35.131  1.00  0.00           C  
ATOM   3239  CG  TRP A1088      93.452  25.366  34.118  1.00  0.00           C  
ATOM   3240  CD1 TRP A1088      92.134  25.671  34.363  1.00  0.00           C  
ATOM   3241  CD2 TRP A1088      93.631  25.492  32.700  1.00  0.00           C  
ATOM   3242  NE1 TRP A1088      91.489  25.975  33.182  1.00  0.00           N  
ATOM   3243  CE2 TRP A1088      92.385  25.871  32.148  1.00  0.00           C  
ATOM   3244  CE3 TRP A1088      94.727  25.320  31.842  1.00  0.00           C  
ATOM   3245  CZ2 TRP A1088      92.206  26.080  30.773  1.00  0.00           C  
ATOM   3246  CZ3 TRP A1088      94.549  25.527  30.475  1.00  0.00           C  
ATOM   3247  CH2 TRP A1088      93.296  25.903  29.955  1.00  0.00           C  
ATOM   3248  N   ASN A1089      91.961  23.657  37.028  1.00  0.00           N  
ATOM   3249  CA  ASN A1089      90.692  22.955  36.954  1.00  0.00           C  
ATOM   3250  C   ASN A1089      90.099  23.244  35.577  1.00  0.00           C  
ATOM   3251  O   ASN A1089      89.655  24.359  35.288  1.00  0.00           O  
ATOM   3252  CB  ASN A1089      89.721  23.414  38.048  1.00  0.00           C  
ATOM   3253  CG  ASN A1089      88.319  22.821  37.871  1.00  0.00           C  
ATOM   3254  OD1 ASN A1089      87.368  23.216  38.549  1.00  0.00           O  
ATOM   3255  ND2 ASN A1089      88.190  21.869  36.954  1.00  0.00           N  
ATOM   3256  N   ILE A1090      90.113  22.215  34.738  1.00  0.00           N  
ATOM   3257  CA  ILE A1090      89.611  22.252  33.370  1.00  0.00           C  
ATOM   3258  C   ILE A1090      88.094  22.032  33.282  1.00  0.00           C  
ATOM   3259  O   ILE A1090      87.424  22.544  32.392  1.00  0.00           O  
ATOM   3260  CB  ILE A1090      90.324  21.151  32.554  1.00  0.00           C  
ATOM   3261  CG1 ILE A1090      91.525  21.736  31.822  1.00  0.00           C  
ATOM   3262  CG2 ILE A1090      89.355  20.459  31.633  1.00  0.00           C  
ATOM   3263  CD1 ILE A1090      92.556  22.311  32.724  1.00  0.00           C  
ATOM   3264  N   SER A1091      87.551  21.251  34.200  1.00  0.00           N  
ATOM   3265  CA  SER A1091      86.124  20.964  34.166  1.00  0.00           C  
ATOM   3266  C   SER A1091      85.269  22.128  34.633  1.00  0.00           C  
ATOM   3267  O   SER A1091      85.768  23.047  35.277  1.00  0.00           O  
ATOM   3268  CB  SER A1091      85.819  19.700  34.998  1.00  0.00           C  
ATOM   3269  OG  SER A1091      86.822  19.458  35.979  1.00  0.00           O  
ATOM   3270  N   ARG A1093      83.984  22.075  34.293  1.00  0.00           N  
ATOM   3271  CA  ARG A1093      83.025  23.108  34.670  1.00  0.00           C  
ATOM   3272  C   ARG A1093      81.619  22.515  34.647  1.00  0.00           C  
ATOM   3273  O   ARG A1093      81.322  21.647  33.845  1.00  0.00           O  
ATOM   3274  CB  ARG A1093      83.097  24.288  33.701  1.00  0.00           C  
ATOM   3275  CG  ARG A1093      82.796  25.619  34.354  1.00  0.00           C  
ATOM   3276  CD  ARG A1093      84.024  26.538  34.370  1.00  0.00           C  
ATOM   3277  NE  ARG A1093      85.273  25.814  34.590  1.00  0.00           N  
ATOM   3278  CZ  ARG A1093      86.428  26.390  34.908  1.00  0.00           C  
ATOM   3279  NH1 ARG A1093      86.496  27.703  35.054  1.00  0.00           N  
ATOM   3280  NH2 ARG A1093      87.521  25.656  35.071  1.00  0.00           N  
ATOM   3281  N   GLN A1094      80.744  22.998  35.511  1.00  0.00           N  
ATOM   3282  CA  GLN A1094      79.396  22.456  35.587  1.00  0.00           C  
ATOM   3283  C   GLN A1094      78.397  23.294  34.820  1.00  0.00           C  
ATOM   3284  O   GLN A1094      77.195  23.287  35.119  1.00  0.00           O  
ATOM   3285  CB  GLN A1094      78.973  22.339  37.052  1.00  0.00           C  
ATOM   3286  CG  GLN A1094      79.850  21.394  37.878  1.00  0.00           C  
ATOM   3287  CD  GLN A1094      81.330  21.778  37.881  1.00  0.00           C  
ATOM   3288  OE1 GLN A1094      81.691  22.917  38.205  1.00  0.00           O  
ATOM   3289  NE2 GLN A1094      82.193  20.822  37.531  1.00  0.00           N  
ATOM   3290  N   LEU A1099      78.912  24.015  33.827  1.00  0.00           N  
ATOM   3291  CA  LEU A1099      78.103  24.877  32.965  1.00  0.00           C  
ATOM   3292  C   LEU A1099      77.295  24.068  31.944  1.00  0.00           C  
ATOM   3293  O   LEU A1099      77.570  22.892  31.709  1.00  0.00           O  
ATOM   3294  CB  LEU A1099      79.022  25.849  32.219  1.00  0.00           C  
ATOM   3295  CG  LEU A1099      79.648  26.999  33.010  1.00  0.00           C  
ATOM   3296  CD1 LEU A1099      80.896  27.516  32.304  1.00  0.00           C  
ATOM   3297  CD2 LEU A1099      78.611  28.101  33.169  1.00  0.00           C  
ATOM   3298  N   TRP A1101      76.298  24.699  31.341  1.00  0.00           N  
ATOM   3299  CA  TRP A1101      75.495  24.031  30.325  1.00  0.00           C  
ATOM   3300  C   TRP A1101      75.900  24.451  28.910  1.00  0.00           C  
ATOM   3301  O   TRP A1101      75.309  23.979  27.934  1.00  0.00           O  
ATOM   3302  CB  TRP A1101      74.023  24.369  30.498  1.00  0.00           C  
ATOM   3303  CG  TRP A1101      73.356  23.689  31.615  1.00  0.00           C  
ATOM   3304  CD1 TRP A1101      73.929  22.879  32.552  1.00  0.00           C  
ATOM   3305  CD2 TRP A1101      71.964  23.766  31.941  1.00  0.00           C  
ATOM   3306  NE1 TRP A1101      72.975  22.446  33.444  1.00  0.00           N  
ATOM   3307  CE2 TRP A1101      71.761  22.978  33.092  1.00  0.00           C  
ATOM   3308  CE3 TRP A1101      70.868  24.428  31.371  1.00  0.00           C  
ATOM   3309  CZ2 TRP A1101      70.503  22.834  33.686  1.00  0.00           C  
ATOM   3310  CZ3 TRP A1101      69.618  24.284  31.962  1.00  0.00           C  
ATOM   3311  CH2 TRP A1101      69.448  23.493  33.108  1.00  0.00           C  
ATOM   3312  N   TRP A1102      76.898  25.328  28.792  1.00  0.00           N  
ATOM   3313  CA  TRP A1102      77.311  25.822  27.485  1.00  0.00           C  
ATOM   3314  C   TRP A1102      78.384  24.966  26.820  1.00  0.00           C  
ATOM   3315  O   TRP A1102      78.065  24.057  26.043  1.00  0.00           O  
ATOM   3316  CB  TRP A1102      77.791  27.279  27.611  1.00  0.00           C  
ATOM   3317  CG  TRP A1102      77.773  28.155  26.329  1.00  0.00           C  
ATOM   3318  CD1 TRP A1102      78.495  29.299  26.126  1.00  0.00           C  
ATOM   3319  CD2 TRP A1102      77.023  27.947  25.112  1.00  0.00           C  
ATOM   3320  NE1 TRP A1102      78.254  29.806  24.872  1.00  0.00           N  
ATOM   3321  CE2 TRP A1102      77.357  28.998  24.229  1.00  0.00           C  
ATOM   3322  CE3 TRP A1102      76.111  26.976  24.683  1.00  0.00           C  
ATOM   3323  CZ2 TRP A1102      76.814  29.103  22.944  1.00  0.00           C  
ATOM   3324  CZ3 TRP A1102      75.571  27.084  23.394  1.00  0.00           C  
ATOM   3325  CH2 TRP A1102      75.927  28.138  22.546  1.00  0.00           C  
ATOM   3326  N   GLY A1103      79.644  25.254  27.134  1.00  0.00           N  
ATOM   3327  CA  GLY A1103      80.784  24.552  26.544  1.00  0.00           C  
ATOM   3328  C   GLY A1103      80.743  23.173  25.873  1.00  0.00           C  
ATOM   3329  O   GLY A1103      79.701  22.610  25.503  1.00  0.00           O  
ATOM   3330  N   HIS A1104      81.945  22.635  25.710  1.00  0.00           N  
ATOM   3331  CA  HIS A1104      82.159  21.330  25.109  1.00  0.00           C  
ATOM   3332  C   HIS A1104      81.992  20.224  26.160  1.00  0.00           C  
ATOM   3333  O   HIS A1104      82.779  20.161  27.110  1.00  0.00           O  
ATOM   3334  CB  HIS A1104      83.585  21.261  24.547  1.00  0.00           C  
ATOM   3335  CG  HIS A1104      83.911  22.345  23.567  1.00  0.00           C  
ATOM   3336  ND1 HIS A1104      85.198  22.594  23.137  1.00  0.00           N  
ATOM   3337  CD2 HIS A1104      83.123  23.245  22.933  1.00  0.00           C  
ATOM   3338  CE1 HIS A1104      85.188  23.603  22.285  1.00  0.00           C  
ATOM   3339  NE2 HIS A1104      83.941  24.017  22.144  1.00  0.00           N  
ATOM   3340  N   GLN A1105      80.984  19.360  25.999  1.00  0.00           N  
ATOM   3341  CA  GLN A1105      80.781  18.257  26.948  1.00  0.00           C  
ATOM   3342  C   GLN A1105      81.996  17.363  26.929  1.00  0.00           C  
ATOM   3343  O   GLN A1105      82.173  16.581  26.001  1.00  0.00           O  
ATOM   3344  CB  GLN A1105      79.583  17.380  26.592  1.00  0.00           C  
ATOM   3345  CG  GLN A1105      79.545  16.119  27.459  1.00  0.00           C  
ATOM   3346  CD  GLN A1105      78.431  15.168  27.093  1.00  0.00           C  
ATOM   3347  OE1 GLN A1105      77.280  15.578  26.938  1.00  0.00           O  
ATOM   3348  NE2 GLN A1105      78.763  13.881  26.967  1.00  0.00           N  
ATOM   3349  N   ILE A1106      82.818  17.458  27.965  1.00  0.00           N  
ATOM   3350  CA  ILE A1106      84.025  16.657  28.025  1.00  0.00           C  
ATOM   3351  C   ILE A1106      83.788  15.198  27.599  1.00  0.00           C  
ATOM   3352  O   ILE A1106      82.710  14.635  27.824  1.00  0.00           O  
ATOM   3353  CB  ILE A1106      84.707  16.798  29.431  1.00  0.00           C  
ATOM   3354  CG1 ILE A1106      85.466  15.519  29.778  1.00  0.00           C  
ATOM   3355  CG2 ILE A1106      83.688  17.254  30.470  1.00  0.00           C  
ATOM   3356  CD1 ILE A1106      86.660  15.750  30.673  1.00  0.00           C  
ATOM   3357  N   PRO A1107      84.791  14.588  26.932  1.00  0.00           N  
ATOM   3358  CA  PRO A1107      84.764  13.215  26.430  1.00  0.00           C  
ATOM   3359  C   PRO A1107      85.357  12.184  27.383  1.00  0.00           C  
ATOM   3360  O   PRO A1107      86.456  11.671  27.154  1.00  0.00           O  
ATOM   3361  CB  PRO A1107      85.588  13.324  25.168  1.00  0.00           C  
ATOM   3362  CG  PRO A1107      86.722  14.170  25.651  1.00  0.00           C  
ATOM   3363  CD  PRO A1107      86.038  15.250  26.502  1.00  0.00           C  
ATOM   3364  N   ALA A1108      84.638  11.884  28.454  1.00  0.00           N  
ATOM   3365  CA  ALA A1108      85.102  10.897  29.408  1.00  0.00           C  
ATOM   3366  C   ALA A1108      83.876  10.113  29.802  1.00  0.00           C  
ATOM   3367  O   ALA A1108      82.801  10.688  30.047  1.00  0.00           O  
ATOM   3368  CB  ALA A1108      85.712  11.564  30.611  1.00  0.00           C  
ATOM   3369  N   TRP A1109      84.042   8.794  29.848  1.00  0.00           N  
ATOM   3370  CA  TRP A1109      82.952   7.893  30.186  1.00  0.00           C  
ATOM   3371  C   TRP A1109      83.281   7.116  31.466  1.00  0.00           C  
ATOM   3372  O   TRP A1109      84.381   6.590  31.625  1.00  0.00           O  
ATOM   3373  CB  TRP A1109      82.690   6.977  28.981  1.00  0.00           C  
ATOM   3374  CG  TRP A1109      82.509   7.767  27.651  1.00  0.00           C  
ATOM   3375  CD1 TRP A1109      83.490   8.431  26.922  1.00  0.00           C  
ATOM   3376  CD2 TRP A1109      81.277   7.994  26.945  1.00  0.00           C  
ATOM   3377  NE1 TRP A1109      82.931   9.050  25.817  1.00  0.00           N  
ATOM   3378  CE2 TRP A1109      81.581   8.800  25.808  1.00  0.00           C  
ATOM   3379  CE3 TRP A1109      79.945   7.598  27.160  1.00  0.00           C  
ATOM   3380  CZ2 TRP A1109      80.596   9.211  24.899  1.00  0.00           C  
ATOM   3381  CZ3 TRP A1109      78.963   8.007  26.249  1.00  0.00           C  
ATOM   3382  CH2 TRP A1109      79.297   8.806  25.134  1.00  0.00           C  
ATOM   3383  N   TYR A1110      82.314   7.078  32.381  1.00  0.00           N  
ATOM   3384  CA  TYR A1110      82.458   6.428  33.690  1.00  0.00           C  
ATOM   3385  C   TYR A1110      81.647   5.140  33.808  1.00  0.00           C  
ATOM   3386  O   TYR A1110      80.416   5.160  33.642  1.00  0.00           O  
ATOM   3387  CB  TYR A1110      82.011   7.409  34.786  1.00  0.00           C  
ATOM   3388  CG  TYR A1110      82.775   8.722  34.779  1.00  0.00           C  
ATOM   3389  CD1 TYR A1110      82.104   9.955  34.806  1.00  0.00           C  
ATOM   3390  CD2 TYR A1110      84.172   8.731  34.680  1.00  0.00           C  
ATOM   3391  CE1 TYR A1110      82.814  11.166  34.720  1.00  0.00           C  
ATOM   3392  CE2 TYR A1110      84.887   9.931  34.595  1.00  0.00           C  
ATOM   3393  CZ  TYR A1110      84.210  11.141  34.608  1.00  0.00           C  
ATOM   3394  OH  TYR A1110      84.947  12.300  34.450  1.00  0.00           O  
ATOM   3395  N   CYS A1111      82.327   4.032  34.120  1.00  0.00           N  
ATOM   3396  CA  CYS A1111      81.651   2.735  34.238  1.00  0.00           C  
ATOM   3397  C   CYS A1111      80.735   2.663  35.452  1.00  0.00           C  
ATOM   3398  O   CYS A1111      81.172   2.865  36.585  1.00  0.00           O  
ATOM   3399  CB  CYS A1111      82.666   1.577  34.298  1.00  0.00           C  
ATOM   3400  SG  CYS A1111      81.888  -0.094  34.395  1.00  0.00           S  
ATOM   3401  N   GLU A1112      79.461   2.373  35.212  1.00  0.00           N  
ATOM   3402  CA  GLU A1112      78.503   2.270  36.305  1.00  0.00           C  
ATOM   3403  C   GLU A1112      78.696   0.980  37.093  1.00  0.00           C  
ATOM   3404  O   GLU A1112      77.845   0.601  37.896  1.00  0.00           O  
ATOM   3405  CB  GLU A1112      77.075   2.311  35.773  1.00  0.00           C  
ATOM   3406  CG  GLU A1112      76.652   3.648  35.231  1.00  0.00           C  
ATOM   3407  CD  GLU A1112      75.204   3.636  34.793  1.00  0.00           C  
ATOM   3408  OE1 GLU A1112      74.339   3.242  35.610  1.00  0.00           O  
ATOM   3409  OE2 GLU A1112      74.933   4.020  33.634  1.00  0.00           O  
ATOM   3410  N   ASP A1113      79.810   0.299  36.859  1.00  0.00           N  
ATOM   3411  CA  ASP A1113      80.068  -0.938  37.563  1.00  0.00           C  
ATOM   3412  C   ASP A1113      81.449  -0.946  38.165  1.00  0.00           C  
ATOM   3413  O   ASP A1113      81.614  -1.243  39.339  1.00  0.00           O  
ATOM   3414  CB  ASP A1113      79.898  -2.122  36.624  1.00  0.00           C  
ATOM   3415  CG  ASP A1113      78.500  -2.216  36.073  1.00  0.00           C  
ATOM   3416  OD1 ASP A1113      77.546  -1.997  36.851  1.00  0.00           O  
ATOM   3417  OD2 ASP A1113      78.353  -2.512  34.870  1.00  0.00           O  
ATOM   3418  N   CYS A1114      82.458  -0.633  37.374  1.00  0.00           N  
ATOM   3419  CA  CYS A1114      83.788  -0.623  37.935  1.00  0.00           C  
ATOM   3420  C   CYS A1114      84.148   0.760  38.434  1.00  0.00           C  
ATOM   3421  O   CYS A1114      85.164   0.929  39.111  1.00  0.00           O  
ATOM   3422  CB  CYS A1114      84.801  -1.081  36.902  1.00  0.00           C  
ATOM   3423  SG  CYS A1114      86.505  -0.622  37.248  1.00  0.00           S  
ATOM   3424  N   GLN A1131      83.313   1.744  38.102  1.00  0.00           N  
ATOM   3425  CA  GLN A1131      83.542   3.131  38.512  1.00  0.00           C  
ATOM   3426  C   GLN A1131      84.769   3.693  37.797  1.00  0.00           C  
ATOM   3427  O   GLN A1131      85.365   4.669  38.257  1.00  0.00           O  
ATOM   3428  CB  GLN A1131      83.764   3.210  40.033  1.00  0.00           C  
ATOM   3429  CG  GLN A1131      82.766   4.070  40.797  1.00  0.00           C  
ATOM   3430  CD  GLN A1131      81.320   3.596  40.649  1.00  0.00           C  
ATOM   3431  OE1 GLN A1131      80.742   3.641  39.556  1.00  0.00           O  
ATOM   3432  NE2 GLN A1131      80.731   3.140  41.754  1.00  0.00           N  
ATOM   3433  N   ALA A1132      85.137   3.083  36.669  1.00  0.00           N  
ATOM   3434  CA  ALA A1132      86.313   3.514  35.915  1.00  0.00           C  
ATOM   3435  C   ALA A1132      86.011   4.503  34.795  1.00  0.00           C  
ATOM   3436  O   ALA A1132      84.912   4.515  34.224  1.00  0.00           O  
ATOM   3437  CB  ALA A1132      87.044   2.300  35.350  1.00  0.00           C  
ATOM   3438  N   VAL A1133      87.003   5.338  34.495  1.00  0.00           N  
ATOM   3439  CA  VAL A1133      86.873   6.335  33.441  1.00  0.00           C  
ATOM   3440  C   VAL A1133      87.371   5.756  32.122  1.00  0.00           C  
ATOM   3441  O   VAL A1133      88.392   5.054  32.065  1.00  0.00           O  
ATOM   3442  CB  VAL A1133      87.691   7.638  33.741  1.00  0.00           C  
ATOM   3443  CG1 VAL A1133      87.348   8.161  35.107  1.00  0.00           C  
ATOM   3444  CG2 VAL A1133      89.188   7.370  33.641  1.00  0.00           C  
ATOM   3445  N   ASN A1134      86.629   6.059  31.065  1.00  0.00           N  
ATOM   3446  CA  ASN A1134      86.968   5.617  29.727  1.00  0.00           C  
ATOM   3447  C   ASN A1134      87.117   6.866  28.868  1.00  0.00           C  
ATOM   3448  O   ASN A1134      86.155   7.618  28.652  1.00  0.00           O  
ATOM   3449  CB  ASN A1134      85.867   4.709  29.179  1.00  0.00           C  
ATOM   3450  CG  ASN A1134      85.722   3.418  29.976  1.00  0.00           C  
ATOM   3451  OD1 ASN A1134      86.672   2.634  30.094  1.00  0.00           O  
ATOM   3452  ND2 ASN A1134      84.532   3.191  30.525  1.00  0.00           N  
ATOM   3453  N   VAL A1135      88.342   7.091  28.403  1.00  0.00           N  
ATOM   3454  CA  VAL A1135      88.651   8.252  27.574  1.00  0.00           C  
ATOM   3455  C   VAL A1135      89.213   7.858  26.202  1.00  0.00           C  
ATOM   3456  O   VAL A1135      90.306   7.298  26.109  1.00  0.00           O  
ATOM   3457  CB  VAL A1135      89.657   9.190  28.305  1.00  0.00           C  
ATOM   3458  CG1 VAL A1135      90.218  10.246  27.345  1.00  0.00           C  
ATOM   3459  CG2 VAL A1135      88.953   9.867  29.471  1.00  0.00           C  
ATOM   3460  N   PRO A1152      88.456   8.137  25.120  1.00  0.00           N  
ATOM   3461  CA  PRO A1152      88.875   7.819  23.752  1.00  0.00           C  
ATOM   3462  C   PRO A1152      90.372   8.024  23.561  1.00  0.00           C  
ATOM   3463  O   PRO A1152      90.923   9.023  24.023  1.00  0.00           O  
ATOM   3464  CB  PRO A1152      88.046   8.778  22.927  1.00  0.00           C  
ATOM   3465  CG  PRO A1152      86.729   8.766  23.674  1.00  0.00           C  
ATOM   3466  CD  PRO A1152      87.140   8.810  25.127  1.00  0.00           C  
ATOM   3467  N   ARG A1153      91.031   7.069  22.908  1.00  0.00           N  
ATOM   3468  CA  ARG A1153      92.472   7.163  22.674  1.00  0.00           C  
ATOM   3469  C   ARG A1153      92.685   8.257  21.648  1.00  0.00           C  
ATOM   3470  O   ARG A1153      91.746   8.660  20.965  1.00  0.00           O  
ATOM   3471  CB  ARG A1153      93.012   5.850  22.106  1.00  0.00           C  
ATOM   3472  CG  ARG A1153      92.685   4.620  22.928  1.00  0.00           C  
ATOM   3473  CD  ARG A1153      93.749   4.332  23.979  1.00  0.00           C  
ATOM   3474  NE  ARG A1153      93.351   3.225  24.847  1.00  0.00           N  
ATOM   3475  CZ  ARG A1153      94.170   2.585  25.675  1.00  0.00           C  
ATOM   3476  NH1 ARG A1153      95.452   2.933  25.757  1.00  0.00           N  
ATOM   3477  NH2 ARG A1153      93.703   1.598  26.429  1.00  0.00           N  
ATOM   3478  N   PRO A1154      93.918   8.757  21.514  1.00  0.00           N  
ATOM   3479  CA  PRO A1154      94.112   9.810  20.514  1.00  0.00           C  
ATOM   3480  C   PRO A1154      93.748   9.329  19.103  1.00  0.00           C  
ATOM   3481  O   PRO A1154      92.829   9.853  18.473  1.00  0.00           O  
ATOM   3482  CB  PRO A1154      95.597  10.141  20.650  1.00  0.00           C  
ATOM   3483  CG  PRO A1154      95.866   9.864  22.097  1.00  0.00           C  
ATOM   3484  CD  PRO A1154      95.131   8.562  22.321  1.00  0.00           C  
ATOM   3485  N   GLU A1155      94.466   8.307  18.640  1.00  0.00           N  
ATOM   3486  CA  GLU A1155      94.294   7.725  17.308  1.00  0.00           C  
ATOM   3487  C   GLU A1155      92.868   7.397  16.899  1.00  0.00           C  
ATOM   3488  O   GLU A1155      92.585   7.252  15.716  1.00  0.00           O  
ATOM   3489  CB  GLU A1155      95.135   6.456  17.176  1.00  0.00           C  
ATOM   3490  CG  GLU A1155      96.627   6.668  17.311  1.00  0.00           C  
ATOM   3491  CD  GLU A1155      96.990   7.404  18.585  1.00  0.00           C  
ATOM   3492  OE1 GLU A1155      96.899   8.654  18.588  1.00  0.00           O  
ATOM   3493  OE2 GLU A1155      97.351   6.738  19.585  1.00  0.00           O  
ATOM   3494  N   ARG A1156      91.968   7.271  17.860  1.00  0.00           N  
ATOM   3495  CA  ARG A1156      90.582   6.952  17.540  1.00  0.00           C  
ATOM   3496  C   ARG A1156      89.741   7.966  18.298  1.00  0.00           C  
ATOM   3497  O   ARG A1156      88.529   7.798  18.492  1.00  0.00           O  
ATOM   3498  CB  ARG A1156      90.267   5.538  18.021  1.00  0.00           C  
ATOM   3499  CG  ARG A1156      91.425   4.550  17.829  1.00  0.00           C  
ATOM   3500  CD  ARG A1156      91.299   3.756  16.539  1.00  0.00           C  
ATOM   3501  NE  ARG A1156      90.279   2.717  16.647  1.00  0.00           N  
ATOM   3502  CZ  ARG A1156      89.777   2.049  15.614  1.00  0.00           C  
ATOM   3503  NH1 ARG A1156      90.195   2.306  14.377  1.00  0.00           N  
ATOM   3504  NH2 ARG A1156      88.854   1.119  15.823  1.00  0.00           N  
ATOM   3505  N   TYR A1157      90.422   9.027  18.714  1.00  0.00           N  
ATOM   3506  CA  TYR A1157      89.824  10.091  19.487  1.00  0.00           C  
ATOM   3507  C   TYR A1157      88.366  10.372  19.170  1.00  0.00           C  
ATOM   3508  O   TYR A1157      87.567  10.621  20.070  1.00  0.00           O  
ATOM   3509  CB  TYR A1157      90.669  11.371  19.346  1.00  0.00           C  
ATOM   3510  CG  TYR A1157      90.225  12.367  18.286  1.00  0.00           C  
ATOM   3511  CD1 TYR A1157      89.078  13.138  18.465  1.00  0.00           C  
ATOM   3512  CD2 TYR A1157      90.972  12.566  17.128  1.00  0.00           C  
ATOM   3513  CE1 TYR A1157      88.688  14.077  17.528  1.00  0.00           C  
ATOM   3514  CE2 TYR A1157      90.591  13.511  16.182  1.00  0.00           C  
ATOM   3515  CZ  TYR A1157      89.446  14.263  16.389  1.00  0.00           C  
ATOM   3516  OH  TYR A1157      89.054  15.209  15.466  1.00  0.00           O  
ATOM   3517  N   LEU A1158      87.994  10.317  17.902  1.00  0.00           N  
ATOM   3518  CA  LEU A1158      86.618  10.640  17.579  1.00  0.00           C  
ATOM   3519  C   LEU A1158      85.591   9.601  18.010  1.00  0.00           C  
ATOM   3520  O   LEU A1158      84.380   9.872  17.985  1.00  0.00           O  
ATOM   3521  CB  LEU A1158      86.474  10.918  16.085  1.00  0.00           C  
ATOM   3522  CG  LEU A1158      85.453  12.044  15.902  1.00  0.00           C  
ATOM   3523  CD1 LEU A1158      86.215  13.349  15.701  1.00  0.00           C  
ATOM   3524  CD2 LEU A1158      84.518  11.760  14.731  1.00  0.00           C  
ATOM   3525  N   GLU A1159      86.082   8.429  18.421  1.00  0.00           N  
ATOM   3526  CA  GLU A1159      85.232   7.309  18.839  1.00  0.00           C  
ATOM   3527  C   GLU A1159      84.698   7.362  20.273  1.00  0.00           C  
ATOM   3528  O   GLU A1159      85.340   7.891  21.178  1.00  0.00           O  
ATOM   3529  CB  GLU A1159      85.985   5.987  18.665  1.00  0.00           C  
ATOM   3530  CG  GLU A1159      86.461   5.688  17.254  1.00  0.00           C  
ATOM   3531  CD  GLU A1159      86.722   4.202  17.031  1.00  0.00           C  
ATOM   3532  OE1 GLU A1159      85.744   3.420  17.019  1.00  0.00           O  
ATOM   3533  OE2 GLU A1159      87.900   3.814  16.873  1.00  0.00           O  
ATOM   3534  N   ASP A1160      83.517   6.794  20.474  1.00  0.00           N  
ATOM   3535  CA  ASP A1160      82.914   6.750  21.794  1.00  0.00           C  
ATOM   3536  C   ASP A1160      83.119   5.366  22.387  1.00  0.00           C  
ATOM   3537  O   ASP A1160      82.689   4.379  21.796  1.00  0.00           O  
ATOM   3538  CB  ASP A1160      81.414   7.021  21.706  1.00  0.00           C  
ATOM   3539  CG  ASP A1160      81.107   8.460  21.408  1.00  0.00           C  
ATOM   3540  OD1 ASP A1160      82.064   9.249  21.280  1.00  0.00           O  
ATOM   3541  OD2 ASP A1160      79.911   8.805  21.306  1.00  0.00           O  
ATOM   3542  N   PRO A1161      83.797   5.259  23.545  1.00  0.00           N  
ATOM   3543  CA  PRO A1161      83.937   3.894  24.049  1.00  0.00           C  
ATOM   3544  C   PRO A1161      82.528   3.336  24.282  1.00  0.00           C  
ATOM   3545  O   PRO A1161      81.591   4.099  24.554  1.00  0.00           O  
ATOM   3546  CB  PRO A1161      84.735   4.089  25.335  1.00  0.00           C  
ATOM   3547  CG  PRO A1161      85.623   5.244  24.988  1.00  0.00           C  
ATOM   3548  CD  PRO A1161      84.635   6.190  24.323  1.00  0.00           C  
ATOM   3549  N   THR A1162      82.382   2.017  24.156  1.00  0.00           N  
ATOM   3550  CA  THR A1162      81.085   1.361  24.322  1.00  0.00           C  
ATOM   3551  C   THR A1162      81.061   0.288  25.427  1.00  0.00           C  
ATOM   3552  O   THR A1162      79.993  -0.133  25.889  1.00  0.00           O  
ATOM   3553  CB  THR A1162      80.644   0.734  22.983  1.00  0.00           C  
ATOM   3554  OG1 THR A1162      79.384   0.071  23.154  1.00  0.00           O  
ATOM   3555  CG2 THR A1162      81.714  -0.252  22.473  1.00  0.00           C  
ATOM   3556  N   SER A1163      82.249  -0.147  25.839  1.00  0.00           N  
ATOM   3557  CA  SER A1163      82.404  -1.147  26.888  1.00  0.00           C  
ATOM   3558  C   SER A1163      83.625  -0.765  27.738  1.00  0.00           C  
ATOM   3559  O   SER A1163      84.723  -0.545  27.210  1.00  0.00           O  
ATOM   3560  CB  SER A1163      82.601  -2.540  26.273  1.00  0.00           C  
ATOM   3561  OG  SER A1163      83.861  -2.656  25.632  1.00  0.00           O  
ATOM   3562  N   CYS A1164      83.429  -0.683  29.051  1.00  0.00           N  
ATOM   3563  CA  CYS A1164      84.502  -0.308  29.960  1.00  0.00           C  
ATOM   3564  C   CYS A1164      85.762  -1.144  29.785  1.00  0.00           C  
ATOM   3565  O   CYS A1164      85.721  -2.356  29.930  1.00  0.00           O  
ATOM   3566  CB  CYS A1164      84.024  -0.420  31.409  1.00  0.00           C  
ATOM   3567  SG  CYS A1164      85.346  -0.149  32.624  1.00  0.00           S  
ATOM   3568  N   GLU A1165      86.886  -0.502  29.496  1.00  0.00           N  
ATOM   3569  CA  GLU A1165      88.122  -1.245  29.324  1.00  0.00           C  
ATOM   3570  C   GLU A1165      88.686  -1.717  30.659  1.00  0.00           C  
ATOM   3571  O   GLU A1165      89.861  -2.092  30.749  1.00  0.00           O  
ATOM   3572  CB  GLU A1165      89.153  -0.403  28.566  1.00  0.00           C  
ATOM   3573  CG  GLU A1165      89.531   0.931  29.197  1.00  0.00           C  
ATOM   3574  CD  GLU A1165      90.291   1.841  28.220  1.00  0.00           C  
ATOM   3575  OE1 GLU A1165      91.261   1.367  27.581  1.00  0.00           O  
ATOM   3576  OE2 GLU A1165      89.921   3.033  28.093  1.00  0.00           O  
ATOM   3577  N   ALA A1166      87.827  -1.698  31.685  1.00  0.00           N  
ATOM   3578  CA  ALA A1166      88.164  -2.132  33.053  1.00  0.00           C  
ATOM   3579  C   ALA A1166      87.336  -3.373  33.429  1.00  0.00           C  
ATOM   3580  O   ALA A1166      87.856  -4.486  33.532  1.00  0.00           O  
ATOM   3581  CB  ALA A1166      87.889  -1.007  34.050  1.00  0.00           C  
ATOM   3582  N   CYS A1168      86.041  -3.178  33.639  1.00  0.00           N  
ATOM   3583  CA  CYS A1168      85.184  -4.297  33.974  1.00  0.00           C  
ATOM   3584  C   CYS A1168      84.621  -4.928  32.702  1.00  0.00           C  
ATOM   3585  O   CYS A1168      83.865  -5.904  32.761  1.00  0.00           O  
ATOM   3586  CB  CYS A1168      84.033  -3.842  34.878  1.00  0.00           C  
ATOM   3587  SG  CYS A1168      82.725  -2.833  34.111  1.00  0.00           S  
ATOM   3588  N   GLY A1169      84.994  -4.369  31.554  1.00  0.00           N  
ATOM   3589  CA  GLY A1169      84.493  -4.875  30.290  1.00  0.00           C  
ATOM   3590  C   GLY A1169      82.991  -4.663  30.127  1.00  0.00           C  
ATOM   3591  O   GLY A1169      82.398  -5.108  29.138  1.00  0.00           O  
ATOM   3592  N   SER A1170      82.363  -3.984  31.083  1.00  0.00           N  
ATOM   3593  CA  SER A1170      80.923  -3.757  31.009  1.00  0.00           C  
ATOM   3594  C   SER A1170      80.520  -2.705  29.999  1.00  0.00           C  
ATOM   3595  O   SER A1170      81.250  -1.747  29.748  1.00  0.00           O  
ATOM   3596  CB  SER A1170      80.349  -3.367  32.372  1.00  0.00           C  
ATOM   3597  OG  SER A1170      78.983  -2.996  32.256  1.00  0.00           O  
ATOM   3598  N   PRO A1171      79.333  -2.876  29.409  1.00  0.00           N  
ATOM   3599  CA  PRO A1171      78.757  -1.980  28.409  1.00  0.00           C  
ATOM   3600  C   PRO A1171      78.077  -0.760  29.017  1.00  0.00           C  
ATOM   3601  O   PRO A1171      78.119   0.325  28.440  1.00  0.00           O  
ATOM   3602  CB  PRO A1171      77.768  -2.883  27.682  1.00  0.00           C  
ATOM   3603  CG  PRO A1171      77.244  -3.727  28.795  1.00  0.00           C  
ATOM   3604  CD  PRO A1171      78.516  -4.097  29.538  1.00  0.00           C  
ATOM   3605  N   ARG A1177      77.445  -0.941  30.174  1.00  0.00           N  
ATOM   3606  CA  ARG A1177      76.753   0.154  30.849  1.00  0.00           C  
ATOM   3607  C   ARG A1177      77.719   1.296  31.183  1.00  0.00           C  
ATOM   3608  O   ARG A1177      78.329   1.319  32.253  1.00  0.00           O  
ATOM   3609  CB  ARG A1177      76.085  -0.362  32.128  1.00  0.00           C  
ATOM   3610  CG  ARG A1177      74.561  -0.272  32.135  1.00  0.00           C  
ATOM   3611  CD  ARG A1177      74.074   1.177  32.154  1.00  0.00           C  
ATOM   3612  NE  ARG A1177      72.633   1.272  32.397  1.00  0.00           N  
ATOM   3613  CZ  ARG A1177      71.957   2.415  32.502  1.00  0.00           C  
ATOM   3614  NH1 ARG A1177      72.583   3.580  32.384  1.00  0.00           N  
ATOM   3615  NH2 ARG A1177      70.649   2.395  32.732  1.00  0.00           N  
ATOM   3616  N   LEU A1178      77.852   2.244  30.259  1.00  0.00           N  
ATOM   3617  CA  LEU A1178      78.742   3.381  30.442  1.00  0.00           C  
ATOM   3618  C   LEU A1178      77.994   4.685  30.639  1.00  0.00           C  
ATOM   3619  O   LEU A1178      76.810   4.785  30.312  1.00  0.00           O  
ATOM   3620  CB  LEU A1178      79.668   3.508  29.243  1.00  0.00           C  
ATOM   3621  CG  LEU A1178      80.960   2.743  29.449  1.00  0.00           C  
ATOM   3622  CD1 LEU A1178      81.793   2.760  28.199  1.00  0.00           C  
ATOM   3623  CD2 LEU A1178      81.705   3.391  30.582  1.00  0.00           C  
ATOM   3624  N   LYS A1191      78.694   5.680  31.182  1.00  0.00           N  
ATOM   3625  CA  LYS A1191      78.114   6.999  31.425  1.00  0.00           C  
ATOM   3626  C   LYS A1191      79.184   8.051  31.161  1.00  0.00           C  
ATOM   3627  O   LYS A1191      80.296   7.951  31.672  1.00  0.00           O  
ATOM   3628  CB  LYS A1191      77.632   7.107  32.869  1.00  0.00           C  
ATOM   3629  CG  LYS A1191      76.358   7.922  33.048  1.00  0.00           C  
ATOM   3630  CD  LYS A1191      75.166   7.226  32.409  1.00  0.00           C  
ATOM   3631  CE  LYS A1191      73.860   7.929  32.756  1.00  0.00           C  
ATOM   3632  NZ  LYS A1191      72.679   7.259  32.132  1.00  0.00           N  
ATOM   3633  N   ARG A1192      78.832   9.054  30.360  1.00  0.00           N  
ATOM   3634  CA  ARG A1192      79.745  10.135  29.982  1.00  0.00           C  
ATOM   3635  C   ARG A1192      79.700  11.324  30.921  1.00  0.00           C  
ATOM   3636  O   ARG A1192      78.620  11.797  31.296  1.00  0.00           O  
ATOM   3637  CB  ARG A1192      79.432  10.621  28.563  1.00  0.00           C  
ATOM   3638  CG  ARG A1192      77.939  10.807  28.295  1.00  0.00           C  
ATOM   3639  CD  ARG A1192      77.201   9.454  28.249  1.00  0.00           C  
ATOM   3640  NE  ARG A1192      75.775   9.566  28.542  1.00  0.00           N  
ATOM   3641  CZ  ARG A1192      75.284  10.060  29.677  1.00  0.00           C  
ATOM   3642  NH1 ARG A1192      76.104  10.492  30.632  1.00  0.00           N  
ATOM   3643  NH2 ARG A1192      73.972  10.122  29.860  1.00  0.00           N  
ATOM   3644  N   ASP A1193      80.889  11.803  31.278  1.00  0.00           N  
ATOM   3645  CA  ASP A1193      81.055  12.954  32.168  1.00  0.00           C  
ATOM   3646  C   ASP A1193      80.269  14.137  31.610  1.00  0.00           C  
ATOM   3647  O   ASP A1193      80.732  14.795  30.683  1.00  0.00           O  
ATOM   3648  CB  ASP A1193      82.538  13.341  32.258  1.00  0.00           C  
ATOM   3649  CG  ASP A1193      82.797  14.401  33.311  1.00  0.00           C  
ATOM   3650  OD1 ASP A1193      81.807  15.026  33.758  1.00  0.00           O  
ATOM   3651  OD2 ASP A1193      83.978  14.612  33.686  1.00  0.00           O  
ATOM   3652  N   GLU A1194      79.097  14.428  32.163  1.00  0.00           N  
ATOM   3653  CA  GLU A1194      78.322  15.536  31.630  1.00  0.00           C  
ATOM   3654  C   GLU A1194      78.795  16.921  32.048  1.00  0.00           C  
ATOM   3655  O   GLU A1194      78.020  17.881  32.071  1.00  0.00           O  
ATOM   3656  CB  GLU A1194      76.845  15.364  31.958  1.00  0.00           C  
ATOM   3657  CG  GLU A1194      76.574  14.842  33.334  1.00  0.00           C  
ATOM   3658  CD  GLU A1194      75.094  14.742  33.591  1.00  0.00           C  
ATOM   3659  OE1 GLU A1194      74.370  14.329  32.656  1.00  0.00           O  
ATOM   3660  OE2 GLU A1194      74.660  15.070  34.719  1.00  0.00           O  
ATOM   3661  N   ASP A1195      80.075  17.033  32.372  1.00  0.00           N  
ATOM   3662  CA  ASP A1195      80.605  18.330  32.740  1.00  0.00           C  
ATOM   3663  C   ASP A1195      80.636  19.180  31.474  1.00  0.00           C  
ATOM   3664  O   ASP A1195      79.690  19.148  30.692  1.00  0.00           O  
ATOM   3665  CB  ASP A1195      82.016  18.214  33.333  1.00  0.00           C  
ATOM   3666  CG  ASP A1195      82.013  18.099  34.858  1.00  0.00           C  
ATOM   3667  OD1 ASP A1195      81.022  18.536  35.504  1.00  0.00           O  
ATOM   3668  OD2 ASP A1195      83.023  17.584  35.399  1.00  0.00           O  
ATOM   3669  N   VAL A1196      81.736  19.911  31.278  1.00  0.00           N  
ATOM   3670  CA  VAL A1196      81.943  20.816  30.138  1.00  0.00           C  
ATOM   3671  C   VAL A1196      83.329  21.433  30.298  1.00  0.00           C  
ATOM   3672  O   VAL A1196      83.834  21.537  31.414  1.00  0.00           O  
ATOM   3673  CB  VAL A1196      80.890  21.962  30.141  1.00  0.00           C  
ATOM   3674  CG1 VAL A1196      81.508  23.262  29.642  1.00  0.00           C  
ATOM   3675  CG2 VAL A1196      79.713  21.587  29.266  1.00  0.00           C  
ATOM   3676  N   PHE A1198      83.959  21.844  29.209  1.00  0.00           N  
ATOM   3677  CA  PHE A1198      85.269  22.457  29.362  1.00  0.00           C  
ATOM   3678  C   PHE A1198      85.256  23.971  29.617  1.00  0.00           C  
ATOM   3679  O   PHE A1198      84.255  24.669  29.404  1.00  0.00           O  
ATOM   3680  CB  PHE A1198      86.154  22.169  28.159  1.00  0.00           C  
ATOM   3681  CG  PHE A1198      86.614  20.759  28.080  1.00  0.00           C  
ATOM   3682  CD1 PHE A1198      85.850  19.802  27.436  1.00  0.00           C  
ATOM   3683  CD2 PHE A1198      87.819  20.383  28.647  1.00  0.00           C  
ATOM   3684  CE1 PHE A1198      86.291  18.484  27.355  1.00  0.00           C  
ATOM   3685  CE2 PHE A1198      88.270  19.066  28.574  1.00  0.00           C  
ATOM   3686  CZ  PHE A1198      87.504  18.114  27.925  1.00  0.00           C  
ATOM   3687  N   ASP A1199      86.402  24.455  30.080  1.00  0.00           N  
ATOM   3688  CA  ASP A1199      86.619  25.856  30.387  1.00  0.00           C  
ATOM   3689  C   ASP A1199      86.802  26.606  29.071  1.00  0.00           C  
ATOM   3690  O   ASP A1199      87.654  26.233  28.261  1.00  0.00           O  
ATOM   3691  CB  ASP A1199      87.888  25.980  31.233  1.00  0.00           C  
ATOM   3692  CG  ASP A1199      88.138  27.390  31.723  1.00  0.00           C  
ATOM   3693  OD1 ASP A1199      89.290  27.665  32.151  1.00  0.00           O  
ATOM   3694  OD2 ASP A1199      87.185  28.209  31.689  1.00  0.00           O  
ATOM   3695  N   THR A1200      86.010  27.655  28.854  1.00  0.00           N  
ATOM   3696  CA  THR A1200      86.121  28.434  27.622  1.00  0.00           C  
ATOM   3697  C   THR A1200      87.575  28.695  27.337  1.00  0.00           C  
ATOM   3698  O   THR A1200      88.011  28.669  26.188  1.00  0.00           O  
ATOM   3699  CB  THR A1200      85.413  29.809  27.720  1.00  0.00           C  
ATOM   3700  OG1 THR A1200      83.997  29.619  27.649  1.00  0.00           O  
ATOM   3701  CG2 THR A1200      85.849  30.736  26.571  1.00  0.00           C  
ATOM   3702  N   TRP A1201      88.326  28.947  28.394  1.00  0.00           N  
ATOM   3703  CA  TRP A1201      89.728  29.227  28.222  1.00  0.00           C  
ATOM   3704  C   TRP A1201      90.527  28.007  27.787  1.00  0.00           C  
ATOM   3705  O   TRP A1201      91.642  28.146  27.279  1.00  0.00           O  
ATOM   3706  CB  TRP A1201      90.278  29.858  29.502  1.00  0.00           C  
ATOM   3707  CG  TRP A1201      89.578  31.147  29.770  1.00  0.00           C  
ATOM   3708  CD1 TRP A1201      88.526  31.357  30.619  1.00  0.00           C  
ATOM   3709  CD2 TRP A1201      89.756  32.367  29.048  1.00  0.00           C  
ATOM   3710  NE1 TRP A1201      88.032  32.630  30.461  1.00  0.00           N  
ATOM   3711  CE2 TRP A1201      88.768  33.270  29.499  1.00  0.00           C  
ATOM   3712  CE3 TRP A1201      90.649  32.783  28.051  1.00  0.00           C  
ATOM   3713  CZ2 TRP A1201      88.650  34.561  28.986  1.00  0.00           C  
ATOM   3714  CZ3 TRP A1201      90.532  34.060  27.542  1.00  0.00           C  
ATOM   3715  CH2 TRP A1201      89.538  34.937  28.010  1.00  0.00           C  
ATOM   3716  N   PHE A1202      89.953  26.819  27.964  1.00  0.00           N  
ATOM   3717  CA  PHE A1202      90.620  25.585  27.556  1.00  0.00           C  
ATOM   3718  C   PHE A1202      90.603  25.460  26.018  1.00  0.00           C  
ATOM   3719  O   PHE A1202      91.634  25.117  25.411  1.00  0.00           O  
ATOM   3720  CB  PHE A1202      89.931  24.370  28.193  1.00  0.00           C  
ATOM   3721  CG  PHE A1202      90.629  23.051  27.923  1.00  0.00           C  
ATOM   3722  CD1 PHE A1202      91.983  22.881  28.221  1.00  0.00           C  
ATOM   3723  CD2 PHE A1202      89.929  21.972  27.388  1.00  0.00           C  
ATOM   3724  CE1 PHE A1202      92.626  21.652  27.989  1.00  0.00           C  
ATOM   3725  CE2 PHE A1202      90.563  20.751  27.156  1.00  0.00           C  
ATOM   3726  CZ  PHE A1202      91.915  20.593  27.458  1.00  0.00           C  
ATOM   3727  N   SER A1203      89.443  25.746  25.401  1.00  0.00           N  
ATOM   3728  CA  SER A1203      89.270  25.684  23.930  1.00  0.00           C  
ATOM   3729  C   SER A1203      90.029  26.823  23.271  1.00  0.00           C  
ATOM   3730  O   SER A1203      90.744  26.627  22.295  1.00  0.00           O  
ATOM   3731  CB  SER A1203      87.784  25.782  23.518  1.00  0.00           C  
ATOM   3732  OG  SER A1203      87.293  27.115  23.577  1.00  0.00           O  
ATOM   3733  N   SER A1204      89.858  28.013  23.825  1.00  0.00           N  
ATOM   3734  CA  SER A1204      90.515  29.202  23.327  1.00  0.00           C  
ATOM   3735  C   SER A1204      92.035  29.029  23.275  1.00  0.00           C  
ATOM   3736  O   SER A1204      92.671  29.399  22.299  1.00  0.00           O  
ATOM   3737  CB  SER A1204      90.144  30.377  24.220  1.00  0.00           C  
ATOM   3738  OG  SER A1204      88.735  30.434  24.381  1.00  0.00           O  
ATOM   3739  N   ALA A1205      92.627  28.460  24.318  1.00  0.00           N  
ATOM   3740  CA  ALA A1205      94.082  28.271  24.335  1.00  0.00           C  
ATOM   3741  C   ALA A1205      94.502  27.454  23.129  1.00  0.00           C  
ATOM   3742  O   ALA A1205      95.677  27.413  22.774  1.00  0.00           O  
ATOM   3743  CB  ALA A1205      94.509  27.554  25.616  1.00  0.00           C  
ATOM   3744  N   LEU A1206      93.503  26.817  22.522  1.00  0.00           N  
ATOM   3745  CA  LEU A1206      93.624  25.943  21.349  1.00  0.00           C  
ATOM   3746  C   LEU A1206      93.110  26.687  20.091  1.00  0.00           C  
ATOM   3747  O   LEU A1206      92.067  26.315  19.536  1.00  0.00           O  
ATOM   3748  CB  LEU A1206      92.728  24.740  21.612  1.00  0.00           C  
ATOM   3749  CG  LEU A1206      93.130  23.302  21.358  1.00  0.00           C  
ATOM   3750  CD1 LEU A1206      94.515  23.017  21.951  1.00  0.00           C  
ATOM   3751  CD2 LEU A1206      92.024  22.418  21.956  1.00  0.00           C  
ATOM   3752  N   TRP A1207      93.823  27.716  19.632  1.00  0.00           N  
ATOM   3753  CA  TRP A1207      93.336  28.503  18.500  1.00  0.00           C  
ATOM   3754  C   TRP A1207      94.315  28.535  17.352  1.00  0.00           C  
ATOM   3755  O   TRP A1207      93.947  28.262  16.205  1.00  0.00           O  
ATOM   3756  CB  TRP A1207      93.026  29.924  18.975  1.00  0.00           C  
ATOM   3757  CG  TRP A1207      92.281  30.828  18.006  1.00  0.00           C  
ATOM   3758  CD1 TRP A1207      92.786  31.931  17.353  1.00  0.00           C  
ATOM   3759  CD2 TRP A1207      90.885  30.772  17.669  1.00  0.00           C  
ATOM   3760  NE1 TRP A1207      91.787  32.560  16.645  1.00  0.00           N  
ATOM   3761  CE2 TRP A1207      90.613  31.872  16.820  1.00  0.00           C  
ATOM   3762  CE3 TRP A1207      89.841  29.902  18.001  1.00  0.00           C  
ATOM   3763  CZ2 TRP A1207      89.339  32.124  16.302  1.00  0.00           C  
ATOM   3764  CZ3 TRP A1207      88.567  30.153  17.482  1.00  0.00           C  
ATOM   3765  CH2 TRP A1207      88.332  31.257  16.641  1.00  0.00           C  
ATOM   3766  N   PRO A1208      95.577  28.886  17.627  1.00  0.00           N  
ATOM   3767  CA  PRO A1208      96.502  28.898  16.495  1.00  0.00           C  
ATOM   3768  C   PRO A1208      96.575  27.493  15.855  1.00  0.00           C  
ATOM   3769  O   PRO A1208      97.364  27.243  14.942  1.00  0.00           O  
ATOM   3770  CB  PRO A1208      97.824  29.366  17.128  1.00  0.00           C  
ATOM   3771  CG  PRO A1208      97.715  28.911  18.530  1.00  0.00           C  
ATOM   3772  CD  PRO A1208      96.268  29.195  18.886  1.00  0.00           C  
ATOM   3773  N   LEU A1209      95.736  26.580  16.345  1.00  0.00           N  
ATOM   3774  CA  LEU A1209      95.682  25.223  15.816  1.00  0.00           C  
ATOM   3775  C   LEU A1209      94.284  24.902  15.283  1.00  0.00           C  
ATOM   3776  O   LEU A1209      94.152  24.484  14.142  1.00  0.00           O  
ATOM   3777  CB  LEU A1209      96.070  24.207  16.889  1.00  0.00           C  
ATOM   3778  CG  LEU A1209      97.376  24.426  17.663  1.00  0.00           C  
ATOM   3779  CD1 LEU A1209      97.477  23.326  18.687  1.00  0.00           C  
ATOM   3780  CD2 LEU A1209      98.600  24.426  16.770  1.00  0.00           C  
ATOM   3781  N   SER A1210      93.239  25.112  16.078  1.00  0.00           N  
ATOM   3782  CA  SER A1210      91.890  24.799  15.600  1.00  0.00           C  
ATOM   3783  C   SER A1210      91.402  25.641  14.414  1.00  0.00           C  
ATOM   3784  O   SER A1210      90.429  25.282  13.751  1.00  0.00           O  
ATOM   3785  CB  SER A1210      90.862  24.882  16.745  1.00  0.00           C  
ATOM   3786  OG  SER A1210      90.663  26.205  17.207  1.00  0.00           O  
ATOM   3787  N   THR A1211      92.069  26.755  14.135  1.00  0.00           N  
ATOM   3788  CA  THR A1211      91.662  27.603  13.013  1.00  0.00           C  
ATOM   3789  C   THR A1211      92.256  27.056  11.728  1.00  0.00           C  
ATOM   3790  O   THR A1211      91.737  27.297  10.638  1.00  0.00           O  
ATOM   3791  CB  THR A1211      92.133  29.063  13.201  1.00  0.00           C  
ATOM   3792  OG1 THR A1211      93.554  29.102  13.417  1.00  0.00           O  
ATOM   3793  CG2 THR A1211      91.412  29.687  14.373  1.00  0.00           C  
ATOM   3794  N   LEU A1212      93.347  26.312  11.886  1.00  0.00           N  
ATOM   3795  CA  LEU A1212      94.059  25.696  10.779  1.00  0.00           C  
ATOM   3796  C   LEU A1212      93.752  24.196  10.665  1.00  0.00           C  
ATOM   3797  O   LEU A1212      94.563  23.442  10.125  1.00  0.00           O  
ATOM   3798  CB  LEU A1212      95.559  25.876  10.977  1.00  0.00           C  
ATOM   3799  CG  LEU A1212      95.985  27.280  11.381  1.00  0.00           C  
ATOM   3800  CD1 LEU A1212      97.521  27.409  11.302  1.00  0.00           C  
ATOM   3801  CD2 LEU A1212      95.291  28.276  10.456  1.00  0.00           C  
ATOM   3802  N   GLY A1213      92.595  23.775  11.186  1.00  0.00           N  
ATOM   3803  CA  GLY A1213      92.197  22.372  11.143  1.00  0.00           C  
ATOM   3804  C   GLY A1213      93.106  21.351  11.839  1.00  0.00           C  
ATOM   3805  O   GLY A1213      93.051  20.161  11.507  1.00  0.00           O  
ATOM   3806  N   TRP A1227      93.913  21.798  12.811  1.00  0.00           N  
ATOM   3807  CA  TRP A1227      94.846  20.930  13.546  1.00  0.00           C  
ATOM   3808  C   TRP A1227      94.219  19.760  14.254  1.00  0.00           C  
ATOM   3809  O   TRP A1227      94.928  18.828  14.651  1.00  0.00           O  
ATOM   3810  CB  TRP A1227      95.654  21.710  14.574  1.00  0.00           C  
ATOM   3811  CG  TRP A1227      96.351  20.837  15.612  1.00  0.00           C  
ATOM   3812  CD1 TRP A1227      97.671  20.448  15.625  1.00  0.00           C  
ATOM   3813  CD2 TRP A1227      95.774  20.337  16.833  1.00  0.00           C  
ATOM   3814  NE1 TRP A1227      97.948  19.754  16.788  1.00  0.00           N  
ATOM   3815  CE2 TRP A1227      96.804  19.673  17.543  1.00  0.00           C  
ATOM   3816  CE3 TRP A1227      94.485  20.395  17.397  1.00  0.00           C  
ATOM   3817  CZ2 TRP A1227      96.586  19.077  18.788  1.00  0.00           C  
ATOM   3818  CZ3 TRP A1227      94.267  19.805  18.630  1.00  0.00           C  
ATOM   3819  CH2 TRP A1227      95.316  19.152  19.316  1.00  0.00           C  
ATOM   3820  N   PRO A1280      92.904  19.799  14.503  1.00  0.00           N  
ATOM   3821  CA  PRO A1280      92.492  18.561  15.170  1.00  0.00           C  
ATOM   3822  C   PRO A1280      93.092  17.406  14.336  1.00  0.00           C  
ATOM   3823  O   PRO A1280      93.432  16.350  14.877  1.00  0.00           O  
ATOM   3824  CB  PRO A1280      90.956  18.630  15.114  1.00  0.00           C  
ATOM   3825  CG  PRO A1280      90.650  19.731  14.043  1.00  0.00           C  
ATOM   3826  CD  PRO A1280      91.764  20.703  14.277  1.00  0.00           C  
ATOM   3827  N   GLU A1281      93.263  17.699  13.029  1.00  0.00           N  
ATOM   3828  CA  GLU A1281      93.823  16.831  11.963  1.00  0.00           C  
ATOM   3829  C   GLU A1281      95.304  17.109  11.660  1.00  0.00           C  
ATOM   3830  O   GLU A1281      96.146  17.110  12.572  1.00  0.00           O  
ATOM   3831  CB  GLU A1281      93.047  17.018  10.646  1.00  0.00           C  
ATOM   3832  CG  GLU A1281      91.677  16.349  10.577  1.00  0.00           C  
ATOM   3833  CD  GLU A1281      91.752  14.824  10.605  1.00  0.00           C  
ATOM   3834  OE1 GLU A1281      92.424  14.240   9.720  1.00  0.00           O  
ATOM   3835  OE2 GLU A1281      91.135  14.213  11.512  1.00  0.00           O  
ATOM   3836  N   GLU A1282      95.606  17.334  10.373  1.00  0.00           N  
ATOM   3837  CA  GLU A1282      96.981  17.608   9.920  1.00  0.00           C  
ATOM   3838  C   GLU A1282      97.031  18.339   8.577  1.00  0.00           C  
ATOM   3839  O   GLU A1282      97.904  18.086   7.740  1.00  0.00           O  
ATOM   3840  CB  GLU A1282      97.773  16.304   9.804  1.00  0.00           C  
ATOM   3841  CG  GLU A1282      99.255  16.508   9.523  1.00  0.00           C  
ATOM   3842  CD  GLU A1282     100.087  15.279   9.855  1.00  0.00           C  
ATOM   3843  OE1 GLU A1282     101.333  15.342   9.713  1.00  0.00           O  
ATOM   3844  OE2 GLU A1282      99.493  14.254  10.264  1.00  0.00           O  
ATOM   3845  N   THR A1283      96.095  19.267   8.409  1.00  0.00           N  
ATOM   3846  CA  THR A1283      95.915  20.074   7.200  1.00  0.00           C  
ATOM   3847  C   THR A1283      97.123  20.745   6.529  1.00  0.00           C  
ATOM   3848  O   THR A1283      98.251  20.709   7.022  1.00  0.00           O  
ATOM   3849  CB  THR A1283      94.879  21.168   7.467  1.00  0.00           C  
ATOM   3850  OG1 THR A1283      94.144  21.434   6.268  1.00  0.00           O  
ATOM   3851  CG2 THR A1283      95.571  22.445   7.922  1.00  0.00           C  
ATOM   3852  N   GLU A1284      96.841  21.373   5.390  1.00  0.00           N  
ATOM   3853  CA  GLU A1284      97.836  22.077   4.590  1.00  0.00           C  
ATOM   3854  C   GLU A1284      97.900  23.533   5.031  1.00  0.00           C  
ATOM   3855  O   GLU A1284      98.949  24.169   4.940  1.00  0.00           O  
ATOM   3856  CB  GLU A1284      97.466  21.984   3.109  1.00  0.00           C  
ATOM   3857  CG  GLU A1284      98.587  22.334   2.140  1.00  0.00           C  
ATOM   3858  CD  GLU A1284      98.295  21.847   0.724  1.00  0.00           C  
ATOM   3859  OE1 GLU A1284      99.129  22.107  -0.169  1.00  0.00           O  
ATOM   3860  OE2 GLU A1284      97.239  21.204   0.506  1.00  0.00           O  
ATOM   3861  N   ASP A1285      96.767  24.061   5.491  1.00  0.00           N  
ATOM   3862  CA  ASP A1285      96.728  25.425   6.000  1.00  0.00           C  
ATOM   3863  C   ASP A1285      97.706  25.421   7.167  1.00  0.00           C  
ATOM   3864  O   ASP A1285      98.557  26.304   7.290  1.00  0.00           O  
ATOM   3865  CB  ASP A1285      95.337  25.796   6.532  1.00  0.00           C  
ATOM   3866  CG  ASP A1285      94.331  26.060   5.429  1.00  0.00           C  
ATOM   3867  OD1 ASP A1285      94.734  26.595   4.375  1.00  0.00           O  
ATOM   3868  OD2 ASP A1285      93.132  25.754   5.622  1.00  0.00           O  
ATOM   3869  N   LEU A1286      97.578  24.406   8.017  1.00  0.00           N  
ATOM   3870  CA  LEU A1286      98.444  24.273   9.175  1.00  0.00           C  
ATOM   3871  C   LEU A1286      99.900  24.095   8.774  1.00  0.00           C  
ATOM   3872  O   LEU A1286     100.794  24.572   9.461  1.00  0.00           O  
ATOM   3873  CB  LEU A1286      98.003  23.092  10.038  1.00  0.00           C  
ATOM   3874  CG  LEU A1286      98.707  22.898  11.391  1.00  0.00           C  
ATOM   3875  CD1 LEU A1286      97.941  21.860  12.191  1.00  0.00           C  
ATOM   3876  CD2 LEU A1286     100.155  22.463  11.208  1.00  0.00           C  
ATOM   3877  N   LYS A1287     100.153  23.399   7.675  1.00  0.00           N  
ATOM   3878  CA  LYS A1287     101.536  23.208   7.262  1.00  0.00           C  
ATOM   3879  C   LYS A1287     102.083  24.486   6.665  1.00  0.00           C  
ATOM   3880  O   LYS A1287     103.243  24.851   6.890  1.00  0.00           O  
ATOM   3881  CB  LYS A1287     101.668  22.099   6.214  1.00  0.00           C  
ATOM   3882  CG  LYS A1287     103.109  21.969   5.671  1.00  0.00           C  
ATOM   3883  CD  LYS A1287     103.211  21.090   4.421  1.00  0.00           C  
ATOM   3884  CE  LYS A1287     104.647  21.048   3.886  1.00  0.00           C  
ATOM   3885  NZ  LYS A1287     104.787  20.239   2.636  1.00  0.00           N  
ATOM   3886  N   ALA A1288     101.233  25.151   5.890  1.00  0.00           N  
ATOM   3887  CA  ALA A1288     101.600  26.381   5.199  1.00  0.00           C  
ATOM   3888  C   ALA A1288     101.939  27.536   6.129  1.00  0.00           C  
ATOM   3889  O   ALA A1288     102.981  28.193   5.991  1.00  0.00           O  
ATOM   3890  CB  ALA A1288     100.473  26.794   4.248  1.00  0.00           C  
ATOM   3891  N   PHE A1289     101.058  27.784   7.084  1.00  0.00           N  
ATOM   3892  CA  PHE A1289     101.290  28.886   7.986  1.00  0.00           C  
ATOM   3893  C   PHE A1289     100.806  28.691   9.423  1.00  0.00           C  
ATOM   3894  O   PHE A1289      99.732  29.172   9.809  1.00  0.00           O  
ATOM   3895  CB  PHE A1289     100.689  30.139   7.363  1.00  0.00           C  
ATOM   3896  CG  PHE A1289      99.509  29.877   6.447  1.00  0.00           C  
ATOM   3897  CD1 PHE A1289      99.543  30.312   5.116  1.00  0.00           C  
ATOM   3898  CD2 PHE A1289      98.326  29.328   6.944  1.00  0.00           C  
ATOM   3899  CE1 PHE A1289      98.410  30.223   4.295  1.00  0.00           C  
ATOM   3900  CE2 PHE A1289      97.180  29.234   6.128  1.00  0.00           C  
ATOM   3901  CZ  PHE A1289      97.220  29.686   4.803  1.00  0.00           C  
ATOM   3902  N   TYR A1290     101.610  27.972  10.208  1.00  0.00           N  
ATOM   3903  CA  TYR A1290     101.276  27.719  11.595  1.00  0.00           C  
ATOM   3904  C   TYR A1290     101.886  28.805  12.449  1.00  0.00           C  
ATOM   3905  O   TYR A1290     101.169  29.636  13.010  1.00  0.00           O  
ATOM   3906  CB  TYR A1290     101.794  26.364  12.066  1.00  0.00           C  
ATOM   3907  CG  TYR A1290     101.960  26.275  13.576  1.00  0.00           C  
ATOM   3908  CD1 TYR A1290     100.885  26.497  14.442  1.00  0.00           C  
ATOM   3909  CD2 TYR A1290     103.202  25.988  14.140  1.00  0.00           C  
ATOM   3910  CE1 TYR A1290     101.052  26.435  15.836  1.00  0.00           C  
ATOM   3911  CE2 TYR A1290     103.376  25.922  15.524  1.00  0.00           C  
ATOM   3912  CZ  TYR A1290     102.304  26.147  16.365  1.00  0.00           C  
ATOM   3913  OH  TYR A1290     102.508  26.090  17.726  1.00  0.00           O  
ATOM   3914  N   PRO A1291     103.221  28.833  12.559  1.00  0.00           N  
ATOM   3915  CA  PRO A1291     103.738  29.909  13.406  1.00  0.00           C  
ATOM   3916  C   PRO A1291     103.161  31.253  12.953  1.00  0.00           C  
ATOM   3917  O   PRO A1291     103.585  31.793  11.927  1.00  0.00           O  
ATOM   3918  CB  PRO A1291     105.249  29.820  13.196  1.00  0.00           C  
ATOM   3919  CG  PRO A1291     105.464  28.381  12.807  1.00  0.00           C  
ATOM   3920  CD  PRO A1291     104.312  28.128  11.869  1.00  0.00           C  
ATOM   3921  N   GLY A1292     102.166  31.758  13.690  1.00  0.00           N  
ATOM   3922  CA  GLY A1292     101.574  33.044  13.363  1.00  0.00           C  
ATOM   3923  C   GLY A1292     102.710  34.049  13.432  1.00  0.00           C  
ATOM   3924  O   GLY A1292     103.642  33.870  14.219  1.00  0.00           O  
ATOM   3925  N   ASP A1293     102.668  35.105  12.633  1.00  0.00           N  
ATOM   3926  CA  ASP A1293     103.772  36.054  12.666  1.00  0.00           C  
ATOM   3927  C   ASP A1293     103.669  37.111  13.771  1.00  0.00           C  
ATOM   3928  O   ASP A1293     104.680  37.536  14.348  1.00  0.00           O  
ATOM   3929  CB  ASP A1293     103.905  36.704  11.295  1.00  0.00           C  
ATOM   3930  CG  ASP A1293     104.290  35.704  10.213  1.00  0.00           C  
ATOM   3931  OD1 ASP A1293     105.509  35.462  10.057  1.00  0.00           O  
ATOM   3932  OD2 ASP A1293     103.376  35.158   9.538  1.00  0.00           O  
ATOM   3933  N   VAL A1294     102.450  37.534  14.075  1.00  0.00           N  
ATOM   3934  CA  VAL A1294     102.251  38.525  15.115  1.00  0.00           C  
ATOM   3935  C   VAL A1294     100.917  38.276  15.785  1.00  0.00           C  
ATOM   3936  O   VAL A1294      99.896  38.180  15.107  1.00  0.00           O  
ATOM   3937  CB  VAL A1294     102.260  39.965  14.542  1.00  0.00           C  
ATOM   3938  CG1 VAL A1294     101.629  40.928  15.541  1.00  0.00           C  
ATOM   3939  CG2 VAL A1294     103.688  40.404  14.245  1.00  0.00           C  
ATOM   3940  N   LEU A1295     100.931  38.147  17.112  1.00  0.00           N  
ATOM   3941  CA  LEU A1295      99.700  37.934  17.861  1.00  0.00           C  
ATOM   3942  C   LEU A1295      99.283  39.273  18.441  1.00  0.00           C  
ATOM   3943  O   LEU A1295     100.009  39.860  19.241  1.00  0.00           O  
ATOM   3944  CB  LEU A1295      99.896  36.939  18.999  1.00  0.00           C  
ATOM   3945  CG  LEU A1295      98.558  36.779  19.730  1.00  0.00           C  
ATOM   3946  CD1 LEU A1295      97.655  35.847  18.958  1.00  0.00           C  
ATOM   3947  CD2 LEU A1295      98.782  36.252  21.112  1.00  0.00           C  
ATOM   3948  N   VAL A1296      98.112  39.756  18.044  1.00  0.00           N  
ATOM   3949  CA  VAL A1296      97.654  41.045  18.528  1.00  0.00           C  
ATOM   3950  C   VAL A1296      96.552  40.884  19.548  1.00  0.00           C  
ATOM   3951  O   VAL A1296      95.546  40.230  19.286  1.00  0.00           O  
ATOM   3952  CB  VAL A1296      97.159  41.929  17.360  1.00  0.00           C  
ATOM   3953  CG1 VAL A1296      96.649  43.264  17.878  1.00  0.00           C  
ATOM   3954  CG2 VAL A1296      98.299  42.160  16.390  1.00  0.00           C  
ATOM   3955  N   THR A1297      96.767  41.474  20.719  1.00  0.00           N  
ATOM   3956  CA  THR A1297      95.799  41.427  21.805  1.00  0.00           C  
ATOM   3957  C   THR A1297      96.201  42.392  22.922  1.00  0.00           C  
ATOM   3958  O   THR A1297      97.356  42.827  23.018  1.00  0.00           O  
ATOM   3959  CB  THR A1297      95.704  40.028  22.412  1.00  0.00           C  
ATOM   3960  OG1 THR A1297      94.587  39.969  23.306  1.00  0.00           O  
ATOM   3961  CG2 THR A1297      96.975  39.711  23.192  1.00  0.00           C  
ATOM   3962  N   GLY A1298      95.234  42.717  23.765  1.00  0.00           N  
ATOM   3963  CA  GLY A1298      95.490  43.613  24.869  1.00  0.00           C  
ATOM   3964  C   GLY A1298      95.896  42.812  26.085  1.00  0.00           C  
ATOM   3965  O   GLY A1298      95.349  41.744  26.333  1.00  0.00           O  
ATOM   3966  N   TYR A1299      96.848  43.335  26.851  1.00  0.00           N  
ATOM   3967  CA  TYR A1299      97.346  42.653  28.028  1.00  0.00           C  
ATOM   3968  C   TYR A1299      96.282  42.052  28.935  1.00  0.00           C  
ATOM   3969  O   TYR A1299      96.577  41.122  29.673  1.00  0.00           O  
ATOM   3970  CB  TYR A1299      98.248  43.585  28.839  1.00  0.00           C  
ATOM   3971  CG  TYR A1299      97.588  44.863  29.300  1.00  0.00           C  
ATOM   3972  CD1 TYR A1299      96.381  44.831  29.997  1.00  0.00           C  
ATOM   3973  CD2 TYR A1299      98.180  46.109  29.060  1.00  0.00           C  
ATOM   3974  CE1 TYR A1299      95.776  46.001  30.444  1.00  0.00           C  
ATOM   3975  CE2 TYR A1299      97.583  47.290  29.508  1.00  0.00           C  
ATOM   3976  CZ  TYR A1299      96.382  47.219  30.198  1.00  0.00           C  
ATOM   3977  OH  TYR A1299      95.774  48.353  30.653  1.00  0.00           O  
ATOM   3978  N   ASP A1300      95.046  42.538  28.874  1.00  0.00           N  
ATOM   3979  CA  ASP A1300      94.012  41.989  29.748  1.00  0.00           C  
ATOM   3980  C   ASP A1300      93.945  40.468  29.736  1.00  0.00           C  
ATOM   3981  O   ASP A1300      93.509  39.872  30.715  1.00  0.00           O  
ATOM   3982  CB  ASP A1300      92.639  42.532  29.394  1.00  0.00           C  
ATOM   3983  CG  ASP A1300      92.185  42.083  28.041  1.00  0.00           C  
ATOM   3984  OD1 ASP A1300      92.983  42.253  27.083  1.00  0.00           O  
ATOM   3985  OD2 ASP A1300      91.041  41.569  27.942  1.00  0.00           O  
ATOM   3986  N   ILE A1301      94.353  39.824  28.646  1.00  0.00           N  
ATOM   3987  CA  ILE A1301      94.312  38.363  28.630  1.00  0.00           C  
ATOM   3988  C   ILE A1301      95.672  37.721  28.373  1.00  0.00           C  
ATOM   3989  O   ILE A1301      95.757  36.629  27.815  1.00  0.00           O  
ATOM   3990  CB  ILE A1301      93.271  37.809  27.604  1.00  0.00           C  
ATOM   3991  CG1 ILE A1301      93.558  38.330  26.198  1.00  0.00           C  
ATOM   3992  CG2 ILE A1301      91.868  38.190  28.027  1.00  0.00           C  
ATOM   3993  CD1 ILE A1301      92.441  38.007  25.189  1.00  0.00           C  
ATOM   3994  N   LEU A1302      96.740  38.383  28.803  1.00  0.00           N  
ATOM   3995  CA  LEU A1302      98.066  37.824  28.591  1.00  0.00           C  
ATOM   3996  C   LEU A1302      98.205  36.482  29.275  1.00  0.00           C  
ATOM   3997  O   LEU A1302      99.010  35.654  28.856  1.00  0.00           O  
ATOM   3998  CB  LEU A1302      99.158  38.734  29.144  1.00  0.00           C  
ATOM   3999  CG  LEU A1302     100.543  38.094  29.015  1.00  0.00           C  
ATOM   4000  CD1 LEU A1302     100.987  38.173  27.562  1.00  0.00           C  
ATOM   4001  CD2 LEU A1302     101.537  38.791  29.904  1.00  0.00           C  
ATOM   4002  N   PHE A1303      97.431  36.266  30.332  1.00  0.00           N  
ATOM   4003  CA  PHE A1303      97.529  35.017  31.078  1.00  0.00           C  
ATOM   4004  C   PHE A1303      96.523  33.968  30.655  1.00  0.00           C  
ATOM   4005  O   PHE A1303      96.908  32.874  30.228  1.00  0.00           O  
ATOM   4006  CB  PHE A1303      97.390  35.283  32.584  1.00  0.00           C  
ATOM   4007  CG  PHE A1303      98.526  36.088  33.170  1.00  0.00           C  
ATOM   4008  CD1 PHE A1303      98.303  36.952  34.232  1.00  0.00           C  
ATOM   4009  CD2 PHE A1303      99.811  36.014  32.630  1.00  0.00           C  
ATOM   4010  CE1 PHE A1303      99.347  37.735  34.741  1.00  0.00           C  
ATOM   4011  CE2 PHE A1303     100.868  36.799  33.138  1.00  0.00           C  
ATOM   4012  CZ  PHE A1303     100.638  37.655  34.186  1.00  0.00           C  
ATOM   4013  N   LEU A1304      95.240  34.291  30.760  1.00  0.00           N  
ATOM   4014  CA  LEU A1304      94.223  33.319  30.401  1.00  0.00           C  
ATOM   4015  C   LEU A1304      94.012  33.073  28.915  1.00  0.00           C  
ATOM   4016  O   LEU A1304      93.192  32.236  28.538  1.00  0.00           O  
ATOM   4017  CB  LEU A1304      92.897  33.669  31.069  1.00  0.00           C  
ATOM   4018  CG  LEU A1304      92.407  35.106  31.073  1.00  0.00           C  
ATOM   4019  CD1 LEU A1304      91.167  35.144  31.958  1.00  0.00           C  
ATOM   4020  CD2 LEU A1304      93.491  36.057  31.598  1.00  0.00           C  
ATOM   4021  N   TRP A1306      94.764  33.780  28.077  1.00  0.00           N  
ATOM   4022  CA  TRP A1306      94.673  33.618  26.629  1.00  0.00           C  
ATOM   4023  C   TRP A1306      96.061  33.294  26.075  1.00  0.00           C  
ATOM   4024  O   TRP A1306      96.347  32.148  25.759  1.00  0.00           O  
ATOM   4025  CB  TRP A1306      94.117  34.905  25.981  1.00  0.00           C  
ATOM   4026  CG  TRP A1306      94.075  34.973  24.423  1.00  0.00           C  
ATOM   4027  CD1 TRP A1306      94.354  36.074  23.632  1.00  0.00           C  
ATOM   4028  CD2 TRP A1306      93.688  33.938  23.517  1.00  0.00           C  
ATOM   4029  NE1 TRP A1306      94.161  35.778  22.300  1.00  0.00           N  
ATOM   4030  CE2 TRP A1306      93.753  34.477  22.202  1.00  0.00           C  
ATOM   4031  CE3 TRP A1306      93.293  32.614  23.683  1.00  0.00           C  
ATOM   4032  CZ2 TRP A1306      93.439  33.738  21.082  1.00  0.00           C  
ATOM   4033  CZ3 TRP A1306      92.983  31.885  22.573  1.00  0.00           C  
ATOM   4034  CH2 TRP A1306      93.055  32.443  21.282  1.00  0.00           C  
ATOM   4035  N   VAL A1310      96.934  34.293  25.995  1.00  0.00           N  
ATOM   4036  CA  VAL A1310      98.263  34.092  25.432  1.00  0.00           C  
ATOM   4037  C   VAL A1310      99.086  32.948  26.002  1.00  0.00           C  
ATOM   4038  O   VAL A1310      99.581  32.107  25.247  1.00  0.00           O  
ATOM   4039  CB  VAL A1310      99.092  35.379  25.506  1.00  0.00           C  
ATOM   4040  CG1 VAL A1310     100.510  35.137  24.967  1.00  0.00           C  
ATOM   4041  CG2 VAL A1310      98.406  36.452  24.697  1.00  0.00           C  
ATOM   4042  N   SER A1312      99.249  32.912  27.321  1.00  0.00           N  
ATOM   4043  CA  SER A1312     100.022  31.840  27.954  1.00  0.00           C  
ATOM   4044  C   SER A1312      99.394  30.499  27.590  1.00  0.00           C  
ATOM   4045  O   SER A1312     100.048  29.630  27.007  1.00  0.00           O  
ATOM   4046  CB  SER A1312     100.030  32.030  29.468  1.00  0.00           C  
ATOM   4047  OG  SER A1312     100.606  33.282  29.795  1.00  0.00           O  
ATOM   4048  N   ARG A1314      98.120  30.351  27.939  1.00  0.00           N  
ATOM   4049  CA  ARG A1314      97.366  29.153  27.629  1.00  0.00           C  
ATOM   4050  C   ARG A1314      97.720  28.622  26.228  1.00  0.00           C  
ATOM   4051  O   ARG A1314      98.013  27.432  26.073  1.00  0.00           O  
ATOM   4052  CB  ARG A1314      95.871  29.462  27.724  1.00  0.00           C  
ATOM   4053  CG  ARG A1314      95.213  29.078  29.054  1.00  0.00           C  
ATOM   4054  CD  ARG A1314      95.782  29.794  30.304  1.00  0.00           C  
ATOM   4055  NE  ARG A1314      95.180  29.263  31.535  1.00  0.00           N  
ATOM   4056  CZ  ARG A1314      93.867  29.249  31.782  1.00  0.00           C  
ATOM   4057  NH1 ARG A1314      93.009  29.742  30.899  1.00  0.00           N  
ATOM   4058  NH2 ARG A1314      93.395  28.710  32.896  1.00  0.00           N  
ATOM   4059  N   MET A1316      97.707  29.495  25.215  1.00  0.00           N  
ATOM   4060  CA  MET A1316      98.047  29.079  23.847  1.00  0.00           C  
ATOM   4061  C   MET A1316      99.505  28.651  23.759  1.00  0.00           C  
ATOM   4062  O   MET A1316      99.801  27.564  23.280  1.00  0.00           O  
ATOM   4063  CB  MET A1316      97.819  30.199  22.831  1.00  0.00           C  
ATOM   4064  CG  MET A1316      96.361  30.559  22.547  1.00  0.00           C  
ATOM   4065  SD  MET A1316      96.231  31.697  21.111  1.00  0.00           S  
ATOM   4066  CE  MET A1316      96.929  33.183  21.714  1.00  0.00           C  
ATOM   4067  N   GLU A1317     100.415  29.509  24.211  1.00  0.00           N  
ATOM   4068  CA  GLU A1317     101.843  29.189  24.189  1.00  0.00           C  
ATOM   4069  C   GLU A1317     102.100  27.760  24.666  1.00  0.00           C  
ATOM   4070  O   GLU A1317     103.081  27.122  24.271  1.00  0.00           O  
ATOM   4071  CB  GLU A1317     102.613  30.123  25.115  1.00  0.00           C  
ATOM   4072  CG  GLU A1317     102.563  31.585  24.775  1.00  0.00           C  
ATOM   4073  CD  GLU A1317     103.218  32.410  25.855  1.00  0.00           C  
ATOM   4074  OE1 GLU A1317     102.670  32.439  26.980  1.00  0.00           O  
ATOM   4075  OE2 GLU A1317     104.282  33.011  25.587  1.00  0.00           O  
ATOM   4076  N   VAL A1318     101.235  27.282  25.555  1.00  0.00           N  
ATOM   4077  CA  VAL A1318     101.359  25.936  26.081  1.00  0.00           C  
ATOM   4078  C   VAL A1318     100.844  24.958  25.042  1.00  0.00           C  
ATOM   4079  O   VAL A1318     101.635  24.283  24.379  1.00  0.00           O  
ATOM   4080  CB  VAL A1318     100.581  25.785  27.426  1.00  0.00           C  
ATOM   4081  CG1 VAL A1318      99.929  24.408  27.550  1.00  0.00           C  
ATOM   4082  CG2 VAL A1318     101.550  25.979  28.579  1.00  0.00           C  
ATOM   4083  N   SER A1319      99.525  24.903  24.871  1.00  0.00           N  
ATOM   4084  CA  SER A1319      98.939  23.977  23.908  1.00  0.00           C  
ATOM   4085  C   SER A1319      99.716  24.034  22.587  1.00  0.00           C  
ATOM   4086  O   SER A1319      99.758  23.072  21.828  1.00  0.00           O  
ATOM   4087  CB  SER A1319      97.445  24.287  23.691  1.00  0.00           C  
ATOM   4088  OG  SER A1319      97.237  25.177  22.614  1.00  0.00           O  
ATOM   4089  N   GLY A1321     100.366  25.158  22.337  1.00  0.00           N  
ATOM   4090  CA  GLY A1321     101.130  25.289  21.119  1.00  0.00           C  
ATOM   4091  C   GLY A1321     102.486  24.627  21.202  1.00  0.00           C  
ATOM   4092  O   GLY A1321     102.843  23.854  20.330  1.00  0.00           O  
ATOM   4093  N   TYR A1322     103.244  24.943  22.245  1.00  0.00           N  
ATOM   4094  CA  TYR A1322     104.580  24.375  22.445  1.00  0.00           C  
ATOM   4095  C   TYR A1322     104.512  22.896  22.785  1.00  0.00           C  
ATOM   4096  O   TYR A1322     105.519  22.192  22.723  1.00  0.00           O  
ATOM   4097  CB  TYR A1322     105.291  25.079  23.601  1.00  0.00           C  
ATOM   4098  CG  TYR A1322     106.318  26.086  23.182  1.00  0.00           C  
ATOM   4099  CD1 TYR A1322     106.053  27.455  23.242  1.00  0.00           C  
ATOM   4100  CD2 TYR A1322     107.566  25.676  22.730  1.00  0.00           C  
ATOM   4101  CE1 TYR A1322     107.018  28.391  22.859  1.00  0.00           C  
ATOM   4102  CE2 TYR A1322     108.538  26.603  22.344  1.00  0.00           C  
ATOM   4103  CZ  TYR A1322     108.257  27.953  22.410  1.00  0.00           C  
ATOM   4104  OH  TYR A1322     109.213  28.853  22.014  1.00  0.00           O  
ATOM   4105  N   HIS A1323     103.321  22.435  23.152  1.00  0.00           N  
ATOM   4106  CA  HIS A1323     103.127  21.053  23.554  1.00  0.00           C  
ATOM   4107  C   HIS A1323     102.599  20.123  22.472  1.00  0.00           C  
ATOM   4108  O   HIS A1323     103.046  18.981  22.369  1.00  0.00           O  
ATOM   4109  CB  HIS A1323     102.196  21.000  24.768  1.00  0.00           C  
ATOM   4110  CG  HIS A1323     101.855  19.612  25.201  1.00  0.00           C  
ATOM   4111  ND1 HIS A1323     102.815  18.662  25.478  1.00  0.00           N  
ATOM   4112  CD2 HIS A1323     100.659  19.004  25.377  1.00  0.00           C  
ATOM   4113  CE1 HIS A1323     102.222  17.527  25.805  1.00  0.00           C  
ATOM   4114  NE2 HIS A1323     100.914  17.708  25.752  1.00  0.00           N  
ATOM   4115  N   PHE A1324     101.647  20.601  21.679  1.00  0.00           N  
ATOM   4116  CA  PHE A1324     101.062  19.789  20.616  1.00  0.00           C  
ATOM   4117  C   PHE A1324     101.771  19.929  19.270  1.00  0.00           C  
ATOM   4118  O   PHE A1324     101.314  19.389  18.265  1.00  0.00           O  
ATOM   4119  CB  PHE A1324      99.591  20.145  20.465  1.00  0.00           C  
ATOM   4120  CG  PHE A1324      98.724  19.594  21.554  1.00  0.00           C  
ATOM   4121  CD1 PHE A1324      97.503  20.184  21.854  1.00  0.00           C  
ATOM   4122  CD2 PHE A1324      99.075  18.430  22.212  1.00  0.00           C  
ATOM   4123  CE1 PHE A1324      96.638  19.615  22.786  1.00  0.00           C  
ATOM   4124  CE2 PHE A1324      98.215  17.856  23.143  1.00  0.00           C  
ATOM   4125  CZ  PHE A1324      96.992  18.451  23.426  1.00  0.00           C  
ATOM   4126  N   MET A1325     102.877  20.670  19.276  1.00  0.00           N  
ATOM   4127  CA  MET A1325     103.736  20.935  18.113  1.00  0.00           C  
ATOM   4128  C   MET A1325     105.008  21.361  18.820  1.00  0.00           C  
ATOM   4129  O   MET A1325     104.941  22.062  19.828  1.00  0.00           O  
ATOM   4130  CB  MET A1325     103.245  22.130  17.303  1.00  0.00           C  
ATOM   4131  CG  MET A1325     101.735  22.289  17.204  1.00  0.00           C  
ATOM   4132  SD  MET A1325     101.079  21.492  15.748  1.00  0.00           S  
ATOM   4133  CE  MET A1325     102.352  22.015  14.550  1.00  0.00           C  
ATOM   4134  N   GLY A1326     106.170  20.969  18.331  1.00  0.00           N  
ATOM   4135  CA  GLY A1326     107.360  21.379  19.052  1.00  0.00           C  
ATOM   4136  C   GLY A1326     107.652  22.832  18.772  1.00  0.00           C  
ATOM   4137  O   GLY A1326     108.816  23.222  18.694  1.00  0.00           O  
ATOM   4138  N   GLU A1341     106.610  23.653  18.662  1.00  0.00           N  
ATOM   4139  CA  GLU A1341     106.837  25.039  18.295  1.00  0.00           C  
ATOM   4140  C   GLU A1341     105.943  26.123  18.875  1.00  0.00           C  
ATOM   4141  O   GLU A1341     104.900  25.858  19.479  1.00  0.00           O  
ATOM   4142  CB  GLU A1341     106.784  25.128  16.773  1.00  0.00           C  
ATOM   4143  CG  GLU A1341     107.651  26.196  16.156  1.00  0.00           C  
ATOM   4144  CD  GLU A1341     107.583  26.170  14.643  1.00  0.00           C  
ATOM   4145  OE1 GLU A1341     108.378  26.894  13.999  1.00  0.00           O  
ATOM   4146  OE2 GLU A1341     106.728  25.427  14.106  1.00  0.00           O  
ATOM   4147  N   ARG A1342     106.390  27.355  18.635  1.00  0.00           N  
ATOM   4148  CA  ARG A1342     105.747  28.595  19.049  1.00  0.00           C  
ATOM   4149  C   ARG A1342     104.504  28.856  18.211  1.00  0.00           C  
ATOM   4150  O   ARG A1342     104.559  28.800  16.989  1.00  0.00           O  
ATOM   4151  CB  ARG A1342     106.730  29.738  18.835  1.00  0.00           C  
ATOM   4152  CG  ARG A1342     107.409  29.698  17.458  1.00  0.00           C  
ATOM   4153  CD  ARG A1342     108.349  30.887  17.247  1.00  0.00           C  
ATOM   4154  NE  ARG A1342     109.075  30.824  15.974  1.00  0.00           N  
ATOM   4155  CZ  ARG A1342     109.873  31.789  15.511  1.00  0.00           C  
ATOM   4156  NH1 ARG A1342     110.058  32.904  16.207  1.00  0.00           N  
ATOM   4157  NH2 ARG A1342     110.490  31.644  14.347  1.00  0.00           N  
ATOM   4158  N   PRO A1344     103.371  29.168  18.850  1.00  0.00           N  
ATOM   4159  CA  PRO A1344     102.140  29.431  18.096  1.00  0.00           C  
ATOM   4160  C   PRO A1344     102.249  30.764  17.364  1.00  0.00           C  
ATOM   4161  O   PRO A1344     101.431  31.065  16.494  1.00  0.00           O  
ATOM   4162  CB  PRO A1344     101.053  29.483  19.174  1.00  0.00           C  
ATOM   4163  CG  PRO A1344     101.715  28.906  20.413  1.00  0.00           C  
ATOM   4164  CD  PRO A1344     103.147  29.338  20.287  1.00  0.00           C  
ATOM   4165  N   PHE A1345     103.244  31.569  17.739  1.00  0.00           N  
ATOM   4166  CA  PHE A1345     103.466  32.863  17.110  1.00  0.00           C  
ATOM   4167  C   PHE A1345     104.866  33.391  17.359  1.00  0.00           C  
ATOM   4168  O   PHE A1345     105.445  33.142  18.409  1.00  0.00           O  
ATOM   4169  CB  PHE A1345     102.433  33.870  17.586  1.00  0.00           C  
ATOM   4170  CG  PHE A1345     101.795  33.522  18.893  1.00  0.00           C  
ATOM   4171  CD1 PHE A1345     102.546  33.476  20.065  1.00  0.00           C  
ATOM   4172  CD2 PHE A1345     100.418  33.278  18.959  1.00  0.00           C  
ATOM   4173  CE1 PHE A1345     101.937  33.197  21.289  1.00  0.00           C  
ATOM   4174  CE2 PHE A1345      99.784  32.993  20.184  1.00  0.00           C  
ATOM   4175  CZ  PHE A1345     100.544  32.953  21.350  1.00  0.00           C  
ATOM   4176  N   LYS A1347     105.407  34.127  16.393  1.00  0.00           N  
ATOM   4177  CA  LYS A1347     106.771  34.651  16.497  1.00  0.00           C  
ATOM   4178  C   LYS A1347     106.877  35.960  17.273  1.00  0.00           C  
ATOM   4179  O   LYS A1347     107.935  36.284  17.825  1.00  0.00           O  
ATOM   4180  CB  LYS A1347     107.375  34.865  15.100  1.00  0.00           C  
ATOM   4181  CG  LYS A1347     106.924  33.875  14.040  1.00  0.00           C  
ATOM   4182  CD  LYS A1347     107.682  34.089  12.735  1.00  0.00           C  
ATOM   4183  CE  LYS A1347     107.080  33.257  11.600  1.00  0.00           C  
ATOM   4184  NZ  LYS A1347     107.829  33.409  10.320  1.00  0.00           N  
ATOM   4185  N   THR A1348     105.795  36.727  17.301  1.00  0.00           N  
ATOM   4186  CA  THR A1348     105.816  37.991  18.017  1.00  0.00           C  
ATOM   4187  C   THR A1348     104.467  38.293  18.630  1.00  0.00           C  
ATOM   4188  O   THR A1348     103.433  38.223  17.962  1.00  0.00           O  
ATOM   4189  CB  THR A1348     106.229  39.158  17.090  1.00  0.00           C  
ATOM   4190  OG1 THR A1348     107.620  39.033  16.760  1.00  0.00           O  
ATOM   4191  CG2 THR A1348     105.989  40.505  17.772  1.00  0.00           C  
ATOM   4192  N   VAL A1349     104.485  38.601  19.922  1.00  0.00           N  
ATOM   4193  CA  VAL A1349     103.262  38.937  20.624  1.00  0.00           C  
ATOM   4194  C   VAL A1349     103.263  40.445  20.782  1.00  0.00           C  
ATOM   4195  O   VAL A1349     104.193  41.021  21.353  1.00  0.00           O  
ATOM   4196  CB  VAL A1349     103.183  38.276  22.013  1.00  0.00           C  
ATOM   4197  CG1 VAL A1349     101.851  38.614  22.658  1.00  0.00           C  
ATOM   4198  CG2 VAL A1349     103.324  36.758  21.885  1.00  0.00           C  
ATOM   4199  N   LEU A1350     102.217  41.066  20.243  1.00  0.00           N  
ATOM   4200  CA  LEU A1350     102.030  42.513  20.268  1.00  0.00           C  
ATOM   4201  C   LEU A1350     100.929  42.889  21.245  1.00  0.00           C  
ATOM   4202  O   LEU A1350      99.736  42.733  20.943  1.00  0.00           O  
ATOM   4203  CB  LEU A1350     101.652  42.998  18.878  1.00  0.00           C  
ATOM   4204  CG  LEU A1350     101.314  44.458  18.625  1.00  0.00           C  
ATOM   4205  CD1 LEU A1350     102.500  45.168  18.016  1.00  0.00           C  
ATOM   4206  CD2 LEU A1350     100.141  44.503  17.655  1.00  0.00           C  
ATOM   4207  N   LEU A1351     101.328  43.369  22.420  1.00  0.00           N  
ATOM   4208  CA  LEU A1351     100.360  43.765  23.428  1.00  0.00           C  
ATOM   4209  C   LEU A1351     100.063  45.259  23.330  1.00  0.00           C  
ATOM   4210  O   LEU A1351     100.976  46.096  23.353  1.00  0.00           O  
ATOM   4211  CB  LEU A1351     100.868  43.414  24.831  1.00  0.00           C  
ATOM   4212  CG  LEU A1351     100.570  42.008  25.354  1.00  0.00           C  
ATOM   4213  CD1 LEU A1351      99.085  41.714  25.216  1.00  0.00           C  
ATOM   4214  CD2 LEU A1351     101.363  41.003  24.570  1.00  0.00           C  
ATOM   4215  N   HIS A1352      98.779  45.577  23.199  1.00  0.00           N  
ATOM   4216  CA  HIS A1352      98.345  46.955  23.088  1.00  0.00           C  
ATOM   4217  C   HIS A1352      97.554  47.277  24.339  1.00  0.00           C  
ATOM   4218  O   HIS A1352      97.058  46.364  24.992  1.00  0.00           O  
ATOM   4219  CB  HIS A1352      97.476  47.127  21.842  1.00  0.00           C  
ATOM   4220  CG  HIS A1352      96.143  46.452  21.932  1.00  0.00           C  
ATOM   4221  ND1 HIS A1352      95.668  45.616  20.946  1.00  0.00           N  
ATOM   4222  CD2 HIS A1352      95.162  46.531  22.861  1.00  0.00           C  
ATOM   4223  CE1 HIS A1352      94.451  45.213  21.263  1.00  0.00           C  
ATOM   4224  NE2 HIS A1352      94.121  45.756  22.422  1.00  0.00           N  
ATOM   4225  N   GLY A1356      97.419  48.563  24.666  1.00  0.00           N  
ATOM   4226  CA  GLY A1356      96.688  48.942  25.870  1.00  0.00           C  
ATOM   4227  C   GLY A1356      95.183  48.776  25.780  1.00  0.00           C  
ATOM   4228  O   GLY A1356      94.669  48.154  24.856  1.00  0.00           O  
ATOM   4229  N   LEU A1360      94.456  49.321  26.741  1.00  0.00           N  
ATOM   4230  CA  LEU A1360      93.007  49.208  26.683  1.00  0.00           C  
ATOM   4231  C   LEU A1360      92.357  50.582  26.559  1.00  0.00           C  
ATOM   4232  O   LEU A1360      92.863  51.593  27.065  1.00  0.00           O  
ATOM   4233  CB  LEU A1360      92.457  48.498  27.924  1.00  0.00           C  
ATOM   4234  CG  LEU A1360      93.270  47.335  28.488  1.00  0.00           C  
ATOM   4235  CD1 LEU A1360      92.540  46.694  29.656  1.00  0.00           C  
ATOM   4236  CD2 LEU A1360      93.497  46.329  27.397  1.00  0.00           C  
ATOM   4237  N   VAL A1361      91.235  50.623  25.860  1.00  0.00           N  
ATOM   4238  CA  VAL A1361      90.533  51.875  25.713  1.00  0.00           C  
ATOM   4239  C   VAL A1361      89.674  51.904  26.962  1.00  0.00           C  
ATOM   4240  O   VAL A1361      89.296  50.848  27.480  1.00  0.00           O  
ATOM   4241  CB  VAL A1361      89.664  51.897  24.429  1.00  0.00           C  
ATOM   4242  CG1 VAL A1361      90.373  51.140  23.317  1.00  0.00           C  
ATOM   4243  CG2 VAL A1361      88.296  51.316  24.702  1.00  0.00           C  
ATOM   4244  N   LEU A1365      89.369  53.099  27.451  1.00  0.00           N  
ATOM   4245  CA  LEU A1365      88.580  53.211  28.667  1.00  0.00           C  
ATOM   4246  C   LEU A1365      87.827  54.529  28.762  1.00  0.00           C  
ATOM   4247  O   LEU A1365      88.326  55.571  28.326  1.00  0.00           O  
ATOM   4248  CB  LEU A1365      89.514  53.022  29.860  1.00  0.00           C  
ATOM   4249  CG  LEU A1365      90.926  53.501  29.517  1.00  0.00           C  
ATOM   4250  CD1 LEU A1365      90.977  55.011  29.682  1.00  0.00           C  
ATOM   4251  CD2 LEU A1365      91.953  52.822  30.398  1.00  0.00           C  
ATOM   4252  N   ASP A1366      86.620  54.473  29.325  1.00  0.00           N  
ATOM   4253  CA  ASP A1366      85.781  55.657  29.467  1.00  0.00           C  
ATOM   4254  C   ASP A1366      86.609  56.821  29.962  1.00  0.00           C  
ATOM   4255  O   ASP A1366      87.587  56.618  30.665  1.00  0.00           O  
ATOM   4256  CB  ASP A1366      84.626  55.409  30.451  1.00  0.00           C  
ATOM   4257  CG  ASP A1366      85.104  54.982  31.842  1.00  0.00           C  
ATOM   4258  OD1 ASP A1366      86.235  55.341  32.247  1.00  0.00           O  
ATOM   4259  OD2 ASP A1366      84.327  54.293  32.540  1.00  0.00           O  
ATOM   4260  N   GLU A1368      86.215  58.033  29.584  1.00  0.00           N  
ATOM   4261  CA  GLU A1368      86.913  59.247  30.000  1.00  0.00           C  
ATOM   4262  C   GLU A1368      87.336  59.190  31.463  1.00  0.00           C  
ATOM   4263  O   GLU A1368      88.386  59.725  31.821  1.00  0.00           O  
ATOM   4264  CB  GLU A1368      86.023  60.476  29.782  1.00  0.00           C  
ATOM   4265  CG  GLU A1368      84.623  60.357  30.382  1.00  0.00           C  
ATOM   4266  CD  GLU A1368      83.762  59.312  29.672  1.00  0.00           C  
ATOM   4267  OE1 GLU A1368      83.473  59.496  28.466  1.00  0.00           O  
ATOM   4268  OE2 GLU A1368      83.378  58.307  30.319  1.00  0.00           O  
ATOM   4269  N   LYS A1369      86.526  58.533  32.298  1.00  0.00           N  
ATOM   4270  CA  LYS A1369      86.817  58.409  33.728  1.00  0.00           C  
ATOM   4271  C   LYS A1369      88.111  57.659  34.065  1.00  0.00           C  
ATOM   4272  O   LYS A1369      88.544  57.626  35.220  1.00  0.00           O  
ATOM   4273  CB  LYS A1369      85.637  57.758  34.452  1.00  0.00           C  
ATOM   4274  CG  LYS A1369      84.390  58.627  34.458  1.00  0.00           C  
ATOM   4275  CD  LYS A1369      83.393  58.190  35.531  1.00  0.00           C  
ATOM   4276  CE  LYS A1369      82.239  59.192  35.665  1.00  0.00           C  
ATOM   4277  NZ  LYS A1369      81.279  58.855  36.761  1.00  0.00           N  
ATOM   4278  N   GLY A1370      88.724  57.059  33.053  1.00  0.00           N  
ATOM   4279  CA  GLY A1370      89.968  56.345  33.261  1.00  0.00           C  
ATOM   4280  C   GLY A1370      89.845  54.846  33.435  1.00  0.00           C  
ATOM   4281  O   GLY A1370      90.850  54.139  33.372  1.00  0.00           O  
ATOM   4282  N   GLN A1428      88.635  54.346  33.648  1.00  0.00           N  
ATOM   4283  CA  GLN A1428      88.471  52.916  33.847  1.00  0.00           C  
ATOM   4284  C   GLN A1428      88.111  52.120  32.589  1.00  0.00           C  
ATOM   4285  O   GLN A1428      87.312  52.554  31.755  1.00  0.00           O  
ATOM   4286  CB  GLN A1428      87.444  52.660  34.950  1.00  0.00           C  
ATOM   4287  CG  GLN A1428      86.121  53.373  34.760  1.00  0.00           C  
ATOM   4288  CD  GLN A1428      84.984  52.693  35.513  1.00  0.00           C  
ATOM   4289  OE1 GLN A1428      83.872  53.224  35.601  1.00  0.00           O  
ATOM   4290  NE2 GLN A1428      85.257  51.503  36.052  1.00  0.00           N  
ATOM   4291  N   LYS A1433      88.725  50.943  32.477  1.00  0.00           N  
ATOM   4292  CA  LYS A1433      88.544  50.025  31.352  1.00  0.00           C  
ATOM   4293  C   LYS A1433      87.130  49.891  30.820  1.00  0.00           C  
ATOM   4294  O   LYS A1433      86.166  49.856  31.587  1.00  0.00           O  
ATOM   4295  CB  LYS A1433      89.048  48.628  31.735  1.00  0.00           C  
ATOM   4296  CG  LYS A1433      88.686  47.528  30.740  1.00  0.00           C  
ATOM   4297  CD  LYS A1433      89.198  46.173  31.207  1.00  0.00           C  
ATOM   4298  CE  LYS A1433      88.822  45.048  30.246  1.00  0.00           C  
ATOM   4299  NZ  LYS A1433      89.334  43.713  30.702  1.00  0.00           N  
ATOM   4300  N   MET A1434      87.025  49.797  29.495  1.00  0.00           N  
ATOM   4301  CA  MET A1434      85.736  49.632  28.844  1.00  0.00           C  
ATOM   4302  C   MET A1434      85.406  48.150  28.770  1.00  0.00           C  
ATOM   4303  O   MET A1434      86.243  47.327  28.384  1.00  0.00           O  
ATOM   4304  CB  MET A1434      85.744  50.211  27.433  1.00  0.00           C  
ATOM   4305  CG  MET A1434      84.339  50.279  26.847  1.00  0.00           C  
ATOM   4306  SD  MET A1434      84.219  51.172  25.294  1.00  0.00           S  
ATOM   4307  CE  MET A1434      85.391  52.503  25.611  1.00  0.00           C  
ATOM   4308  N   SER A1435      84.178  47.814  29.145  1.00  0.00           N  
ATOM   4309  CA  SER A1435      83.739  46.429  29.127  1.00  0.00           C  
ATOM   4310  C   SER A1435      82.275  46.283  29.538  1.00  0.00           C  
ATOM   4311  O   SER A1435      81.784  47.011  30.405  1.00  0.00           O  
ATOM   4312  CB  SER A1435      84.625  45.606  30.057  1.00  0.00           C  
ATOM   4313  OG  SER A1435      84.687  46.212  31.334  1.00  0.00           O  
ATOM   4314  N   LYS A1440      81.579  45.345  28.899  1.00  0.00           N  
ATOM   4315  CA  LYS A1440      80.177  45.094  29.208  1.00  0.00           C  
ATOM   4316  C   LYS A1440      80.047  45.019  30.734  1.00  0.00           C  
ATOM   4317  O   LYS A1440      79.017  45.387  31.305  1.00  0.00           O  
ATOM   4318  CB  LYS A1440      79.729  43.766  28.574  1.00  0.00           C  
ATOM   4319  CG  LYS A1440      79.614  43.755  27.042  1.00  0.00           C  
ATOM   4320  CD  LYS A1440      78.304  44.402  26.557  1.00  0.00           C  
ATOM   4321  CE  LYS A1440      78.157  44.351  25.028  1.00  0.00           C  
ATOM   4322  NZ  LYS A1440      76.883  44.973  24.553  1.00  0.00           N  
ATOM   4323  N   SER A1441      81.119  44.548  31.374  1.00  0.00           N  
ATOM   4324  CA  SER A1441      81.204  44.387  32.828  1.00  0.00           C  
ATOM   4325  C   SER A1441      80.921  45.695  33.565  1.00  0.00           C  
ATOM   4326  O   SER A1441      79.963  45.785  34.331  1.00  0.00           O  
ATOM   4327  CB  SER A1441      82.599  43.869  33.212  1.00  0.00           C  
ATOM   4328  OG  SER A1441      82.996  42.781  32.381  1.00  0.00           O  
ATOM   4329  N   LYS A1442      81.766  46.700  33.333  1.00  0.00           N  
ATOM   4330  CA  LYS A1442      81.605  48.014  33.957  1.00  0.00           C  
ATOM   4331  C   LYS A1442      80.346  48.717  33.453  1.00  0.00           C  
ATOM   4332  O   LYS A1442      79.831  49.616  34.106  1.00  0.00           O  
ATOM   4333  CB  LYS A1442      82.823  48.907  33.672  1.00  0.00           C  
ATOM   4334  CG  LYS A1442      83.965  48.796  34.679  1.00  0.00           C  
ATOM   4335  CD  LYS A1442      84.681  47.452  34.611  1.00  0.00           C  
ATOM   4336  CE  LYS A1442      85.730  47.321  35.721  1.00  0.00           C  
ATOM   4337  NZ  LYS A1442      86.738  48.422  35.717  1.00  0.00           N  
ATOM   4338  N   GLY A1450      79.850  48.307  32.293  1.00  0.00           N  
ATOM   4339  CA  GLY A1450      78.659  48.935  31.750  1.00  0.00           C  
ATOM   4340  C   GLY A1450      78.998  50.288  31.156  1.00  0.00           C  
ATOM   4341  O   GLY A1450      78.142  51.167  31.030  1.00  0.00           O  
ATOM   4342  N   ASN A1452      80.259  50.440  30.772  1.00  0.00           N  
ATOM   4343  CA  ASN A1452      80.749  51.686  30.206  1.00  0.00           C  
ATOM   4344  C   ASN A1452      81.156  51.546  28.739  1.00  0.00           C  
ATOM   4345  O   ASN A1452      82.115  52.173  28.291  1.00  0.00           O  
ATOM   4346  CB  ASN A1452      81.954  52.152  31.018  1.00  0.00           C  
ATOM   4347  CG  ASN A1452      83.055  51.113  31.060  1.00  0.00           C  
ATOM   4348  OD1 ASN A1452      83.000  50.103  30.355  1.00  0.00           O  
ATOM   4349  ND2 ASN A1452      84.066  51.359  31.879  1.00  0.00           N  
ATOM   4350  N   VAL A1455      80.428  50.746  27.977  1.00  0.00           N  
ATOM   4351  CA  VAL A1455      80.801  50.547  26.585  1.00  0.00           C  
ATOM   4352  C   VAL A1455      80.142  51.460  25.562  1.00  0.00           C  
ATOM   4353  O   VAL A1455      78.978  51.843  25.706  1.00  0.00           O  
ATOM   4354  CB  VAL A1455      80.541  49.087  26.156  1.00  0.00           C  
ATOM   4355  CG1 VAL A1455      81.540  48.165  26.830  1.00  0.00           C  
ATOM   4356  CG2 VAL A1455      79.112  48.683  26.514  1.00  0.00           C  
ATOM   4357  N   ILE A1456      80.908  51.799  24.525  1.00  0.00           N  
ATOM   4358  CA  ILE A1456      80.421  52.628  23.423  1.00  0.00           C  
ATOM   4359  C   ILE A1456      80.561  51.809  22.141  1.00  0.00           C  
ATOM   4360  O   ILE A1456      81.660  51.358  21.796  1.00  0.00           O  
ATOM   4361  CB  ILE A1456      81.251  53.894  23.227  1.00  0.00           C  
ATOM   4362  CG1 ILE A1456      81.832  54.357  24.554  1.00  0.00           C  
ATOM   4363  CG2 ILE A1456      80.382  54.991  22.645  1.00  0.00           C  
ATOM   4364  CD1 ILE A1456      82.870  55.436  24.386  1.00  0.00           C  
ATOM   4365  N   ASP A1457      79.447  51.618  21.443  1.00  0.00           N  
ATOM   4366  CA  ASP A1457      79.437  50.855  20.202  1.00  0.00           C  
ATOM   4367  C   ASP A1457      80.307  51.549  19.152  1.00  0.00           C  
ATOM   4368  O   ASP A1457      80.109  52.721  18.842  1.00  0.00           O  
ATOM   4369  CB  ASP A1457      78.006  50.744  19.683  1.00  0.00           C  
ATOM   4370  CG  ASP A1457      77.876  49.770  18.535  1.00  0.00           C  
ATOM   4371  OD1 ASP A1457      78.850  49.622  17.761  1.00  0.00           O  
ATOM   4372  OD2 ASP A1457      76.789  49.165  18.402  1.00  0.00           O  
ATOM   4373  N   PRO A1458      81.279  50.835  18.580  1.00  0.00           N  
ATOM   4374  CA  PRO A1458      82.132  51.468  17.570  1.00  0.00           C  
ATOM   4375  C   PRO A1458      81.352  52.071  16.398  1.00  0.00           C  
ATOM   4376  O   PRO A1458      81.779  53.060  15.807  1.00  0.00           O  
ATOM   4377  CB  PRO A1458      83.042  50.324  17.134  1.00  0.00           C  
ATOM   4378  CG  PRO A1458      82.148  49.129  17.301  1.00  0.00           C  
ATOM   4379  CD  PRO A1458      81.526  49.388  18.644  1.00  0.00           C  
ATOM   4380  N   LEU A1459      80.209  51.471  16.072  1.00  0.00           N  
ATOM   4381  CA  LEU A1459      79.369  51.932  14.967  1.00  0.00           C  
ATOM   4382  C   LEU A1459      78.713  53.265  15.254  1.00  0.00           C  
ATOM   4383  O   LEU A1459      78.436  54.031  14.341  1.00  0.00           O  
ATOM   4384  CB  LEU A1459      78.292  50.897  14.651  1.00  0.00           C  
ATOM   4385  CG  LEU A1459      78.816  49.499  14.319  1.00  0.00           C  
ATOM   4386  CD1 LEU A1459      77.647  48.617  13.928  1.00  0.00           C  
ATOM   4387  CD2 LEU A1459      79.838  49.566  13.186  1.00  0.00           C  
ATOM   4388  N   GLU A1460      78.444  53.531  16.526  1.00  0.00           N  
ATOM   4389  CA  GLU A1460      77.854  54.802  16.931  1.00  0.00           C  
ATOM   4390  C   GLU A1460      78.869  55.880  16.555  1.00  0.00           C  
ATOM   4391  O   GLU A1460      78.518  57.003  16.196  1.00  0.00           O  
ATOM   4392  CB  GLU A1460      77.611  54.801  18.443  1.00  0.00           C  
ATOM   4393  CG  GLU A1460      77.409  56.172  19.072  1.00  0.00           C  
ATOM   4394  CD  GLU A1460      77.305  56.102  20.590  1.00  0.00           C  
ATOM   4395  OE1 GLU A1460      77.360  57.167  21.249  1.00  0.00           O  
ATOM   4396  OE2 GLU A1460      77.165  54.979  21.127  1.00  0.00           O  
ATOM   4397  N   MET A1461      80.140  55.512  16.630  1.00  0.00           N  
ATOM   4398  CA  MET A1461      81.208  56.424  16.291  1.00  0.00           C  
ATOM   4399  C   MET A1461      81.422  56.480  14.788  1.00  0.00           C  
ATOM   4400  O   MET A1461      81.691  57.545  14.248  1.00  0.00           O  
ATOM   4401  CB  MET A1461      82.501  56.002  16.980  1.00  0.00           C  
ATOM   4402  CG  MET A1461      82.442  56.083  18.496  1.00  0.00           C  
ATOM   4403  SD  MET A1461      82.204  57.757  19.138  1.00  0.00           S  
ATOM   4404  CE  MET A1461      80.441  57.758  19.505  1.00  0.00           C  
ATOM   4405  N   VAL A1462      81.307  55.353  14.095  1.00  0.00           N  
ATOM   4406  CA  VAL A1462      81.519  55.400  12.650  1.00  0.00           C  
ATOM   4407  C   VAL A1462      80.452  56.304  12.057  1.00  0.00           C  
ATOM   4408  O   VAL A1462      80.741  57.168  11.226  1.00  0.00           O  
ATOM   4409  CB  VAL A1462      81.438  53.985  11.968  1.00  0.00           C  
ATOM   4410  CG1 VAL A1462      82.066  52.939  12.862  1.00  0.00           C  
ATOM   4411  CG2 VAL A1462      80.005  53.619  11.639  1.00  0.00           C  
ATOM   4412  N   GLU A1463      79.219  56.114  12.512  1.00  0.00           N  
ATOM   4413  CA  GLU A1463      78.111  56.893  12.013  1.00  0.00           C  
ATOM   4414  C   GLU A1463      78.365  58.364  12.267  1.00  0.00           C  
ATOM   4415  O   GLU A1463      78.079  59.209  11.421  1.00  0.00           O  
ATOM   4416  CB  GLU A1463      76.819  56.452  12.693  1.00  0.00           C  
ATOM   4417  CG  GLU A1463      75.548  57.082  12.126  1.00  0.00           C  
ATOM   4418  CD  GLU A1463      75.287  58.496  12.642  1.00  0.00           C  
ATOM   4419  OE1 GLU A1463      74.282  59.112  12.213  1.00  0.00           O  
ATOM   4420  OE2 GLU A1463      76.077  58.991  13.477  1.00  0.00           O  
ATOM   4421  N   ARG A1465      78.930  58.672  13.426  1.00  0.00           N  
ATOM   4422  CA  ARG A1465      79.196  60.062  13.791  1.00  0.00           C  
ATOM   4423  C   ARG A1465      80.417  60.732  13.154  1.00  0.00           C  
ATOM   4424  O   ARG A1465      80.331  61.877  12.728  1.00  0.00           O  
ATOM   4425  CB  ARG A1465      79.289  60.175  15.309  1.00  0.00           C  
ATOM   4426  CG  ARG A1465      79.429  61.590  15.796  1.00  0.00           C  
ATOM   4427  CD  ARG A1465      79.341  61.625  17.292  1.00  0.00           C  
ATOM   4428  NE  ARG A1465      79.568  62.966  17.798  1.00  0.00           N  
ATOM   4429  CZ  ARG A1465      79.733  63.243  19.083  1.00  0.00           C  
ATOM   4430  NH1 ARG A1465      79.695  62.260  19.976  1.00  0.00           N  
ATOM   4431  NH2 ARG A1465      79.938  64.496  19.473  1.00  0.00           N  
ATOM   4432  N   TYR A1467      81.550  60.038  13.102  1.00  0.00           N  
ATOM   4433  CA  TYR A1467      82.752  60.608  12.505  1.00  0.00           C  
ATOM   4434  C   TYR A1467      83.199  59.832  11.272  1.00  0.00           C  
ATOM   4435  O   TYR A1467      83.896  60.377  10.412  1.00  0.00           O  
ATOM   4436  CB  TYR A1467      83.903  60.616  13.502  1.00  0.00           C  
ATOM   4437  CG  TYR A1467      83.616  61.304  14.810  1.00  0.00           C  
ATOM   4438  CD1 TYR A1467      82.719  60.760  15.725  1.00  0.00           C  
ATOM   4439  CD2 TYR A1467      84.258  62.487  15.140  1.00  0.00           C  
ATOM   4440  CE1 TYR A1467      82.474  61.379  16.937  1.00  0.00           C  
ATOM   4441  CE2 TYR A1467      84.020  63.115  16.343  1.00  0.00           C  
ATOM   4442  CZ  TYR A1467      83.127  62.560  17.240  1.00  0.00           C  
ATOM   4443  OH  TYR A1467      82.891  63.200  18.436  1.00  0.00           O  
ATOM   4444  N   GLY A1506      82.819  58.555  11.198  1.00  0.00           N  
ATOM   4445  CA  GLY A1506      83.198  57.731  10.060  1.00  0.00           C  
ATOM   4446  C   GLY A1506      84.244  56.677  10.386  1.00  0.00           C  
ATOM   4447  O   GLY A1506      85.180  56.926  11.147  1.00  0.00           O  
ATOM   4448  N   ALA A1507      84.091  55.500   9.791  1.00  0.00           N  
ATOM   4449  CA  ALA A1507      85.003  54.392  10.014  1.00  0.00           C  
ATOM   4450  C   ALA A1507      86.496  54.701   9.841  1.00  0.00           C  
ATOM   4451  O   ALA A1507      87.303  54.354  10.703  1.00  0.00           O  
ATOM   4452  CB  ALA A1507      84.611  53.240   9.129  1.00  0.00           C  
ATOM   4453  N   ASP A1508      86.888  55.329   8.739  1.00  0.00           N  
ATOM   4454  CA  ASP A1508      88.307  55.627   8.568  1.00  0.00           C  
ATOM   4455  C   ASP A1508      88.775  56.483   9.728  1.00  0.00           C  
ATOM   4456  O   ASP A1508      89.913  56.370  10.177  1.00  0.00           O  
ATOM   4457  CB  ASP A1508      88.576  56.383   7.267  1.00  0.00           C  
ATOM   4458  CG  ASP A1508      88.522  55.491   6.042  1.00  0.00           C  
ATOM   4459  OD1 ASP A1508      89.251  54.472   6.005  1.00  0.00           O  
ATOM   4460  OD2 ASP A1508      87.752  55.822   5.109  1.00  0.00           O  
ATOM   4461  N   ALA A1509      87.892  57.351  10.208  1.00  0.00           N  
ATOM   4462  CA  ALA A1509      88.234  58.233  11.313  1.00  0.00           C  
ATOM   4463  C   ALA A1509      88.556  57.381  12.535  1.00  0.00           C  
ATOM   4464  O   ALA A1509      89.705  57.359  13.007  1.00  0.00           O  
ATOM   4465  CB  ALA A1509      87.069  59.175  11.602  1.00  0.00           C  
ATOM   4466  N   LEU A1510      87.530  56.677  13.023  1.00  0.00           N  
ATOM   4467  CA  LEU A1510      87.615  55.781  14.186  1.00  0.00           C  
ATOM   4468  C   LEU A1510      88.875  54.943  14.137  1.00  0.00           C  
ATOM   4469  O   LEU A1510      89.576  54.814  15.139  1.00  0.00           O  
ATOM   4470  CB  LEU A1510      86.397  54.854  14.231  1.00  0.00           C  
ATOM   4471  CG  LEU A1510      86.388  53.773  15.311  1.00  0.00           C  
ATOM   4472  CD1 LEU A1510      86.779  54.365  16.652  1.00  0.00           C  
ATOM   4473  CD2 LEU A1510      84.997  53.155  15.389  1.00  0.00           C  
ATOM   4474  N   ARG A1511      89.145  54.367  12.968  1.00  0.00           N  
ATOM   4475  CA  ARG A1511      90.344  53.568  12.763  1.00  0.00           C  
ATOM   4476  C   ARG A1511      91.581  54.418  13.040  1.00  0.00           C  
ATOM   4477  O   ARG A1511      92.474  54.032  13.809  1.00  0.00           O  
ATOM   4478  CB  ARG A1511      90.417  53.064  11.320  1.00  0.00           C  
ATOM   4479  CG  ARG A1511      89.532  51.871  10.995  1.00  0.00           C  
ATOM   4480  CD  ARG A1511      89.575  51.595   9.504  1.00  0.00           C  
ATOM   4481  NE  ARG A1511      89.769  50.182   9.164  1.00  0.00           N  
ATOM   4482  CZ  ARG A1511      90.944  49.613   8.878  1.00  0.00           C  
ATOM   4483  NH1 ARG A1511      92.075  50.314   8.890  1.00  0.00           N  
ATOM   4484  NH2 ARG A1511      90.982  48.334   8.534  1.00  0.00           N  
ATOM   4485  N   PHE A1516      91.617  55.591  12.419  1.00  0.00           N  
ATOM   4486  CA  PHE A1516      92.755  56.482  12.573  1.00  0.00           C  
ATOM   4487  C   PHE A1516      92.974  57.000  13.982  1.00  0.00           C  
ATOM   4488  O   PHE A1516      94.111  57.070  14.452  1.00  0.00           O  
ATOM   4489  CB  PHE A1516      92.643  57.671  11.640  1.00  0.00           C  
ATOM   4490  CG  PHE A1516      93.938  58.365  11.439  1.00  0.00           C  
ATOM   4491  CD1 PHE A1516      94.921  57.791  10.643  1.00  0.00           C  
ATOM   4492  CD2 PHE A1516      94.206  59.560  12.084  1.00  0.00           C  
ATOM   4493  CE1 PHE A1516      96.167  58.395  10.490  1.00  0.00           C  
ATOM   4494  CE2 PHE A1516      95.451  60.180  11.941  1.00  0.00           C  
ATOM   4495  CZ  PHE A1516      96.434  59.595  11.143  1.00  0.00           C  
ATOM   4496  N   ALA A1517      91.904  57.391  14.659  1.00  0.00           N  
ATOM   4497  CA  ALA A1517      92.083  57.876  16.016  1.00  0.00           C  
ATOM   4498  C   ALA A1517      92.768  56.746  16.782  1.00  0.00           C  
ATOM   4499  O   ALA A1517      93.958  56.841  17.127  1.00  0.00           O  
ATOM   4500  CB  ALA A1517      90.738  58.211  16.645  1.00  0.00           C  
ATOM   4501  N   LEU A1518      92.012  55.668  17.003  1.00  0.00           N  
ATOM   4502  CA  LEU A1518      92.483  54.490  17.716  1.00  0.00           C  
ATOM   4503  C   LEU A1518      93.932  54.083  17.446  1.00  0.00           C  
ATOM   4504  O   LEU A1518      94.661  53.768  18.380  1.00  0.00           O  
ATOM   4505  CB  LEU A1518      91.545  53.328  17.432  1.00  0.00           C  
ATOM   4506  CG  LEU A1518      90.180  53.524  18.097  1.00  0.00           C  
ATOM   4507  CD1 LEU A1518      89.209  52.406  17.728  1.00  0.00           C  
ATOM   4508  CD2 LEU A1518      90.389  53.558  19.591  1.00  0.00           C  
ATOM   4509  N   ILE A1527      94.365  54.081  16.191  1.00  0.00           N  
ATOM   4510  CA  ILE A1527      95.751  53.713  15.901  1.00  0.00           C  
ATOM   4511  C   ILE A1527      96.701  54.830  16.327  1.00  0.00           C  
ATOM   4512  O   ILE A1527      97.758  54.577  16.904  1.00  0.00           O  
ATOM   4513  CB  ILE A1527      95.955  53.449  14.410  1.00  0.00           C  
ATOM   4514  CG1 ILE A1527      95.129  52.223  13.999  1.00  0.00           C  
ATOM   4515  CG2 ILE A1527      97.447  53.295  14.110  1.00  0.00           C  
ATOM   4516  CD1 ILE A1527      95.194  51.879  12.524  1.00  0.00           C  
ATOM   4517  N   TYR A1528      96.314  56.068  16.027  1.00  0.00           N  
ATOM   4518  CA  TYR A1528      97.095  57.248  16.376  1.00  0.00           C  
ATOM   4519  C   TYR A1528      97.449  57.206  17.866  1.00  0.00           C  
ATOM   4520  O   TYR A1528      98.597  57.435  18.256  1.00  0.00           O  
ATOM   4521  CB  TYR A1528      96.262  58.498  16.101  1.00  0.00           C  
ATOM   4522  CG  TYR A1528      97.017  59.808  16.199  1.00  0.00           C  
ATOM   4523  CD1 TYR A1528      97.740  60.299  15.115  1.00  0.00           C  
ATOM   4524  CD2 TYR A1528      96.980  60.573  17.356  1.00  0.00           C  
ATOM   4525  CE1 TYR A1528      98.399  61.521  15.180  1.00  0.00           C  
ATOM   4526  CE2 TYR A1528      97.638  61.797  17.429  1.00  0.00           C  
ATOM   4527  CZ  TYR A1528      98.341  62.263  16.334  1.00  0.00           C  
ATOM   4528  OH  TYR A1528      98.969  63.482  16.381  1.00  0.00           O  
ATOM   4529  N   LEU A1549      96.444  56.901  18.683  1.00  0.00           N  
ATOM   4530  CA  LEU A1549      96.587  56.842  20.133  1.00  0.00           C  
ATOM   4531  C   LEU A1549      97.253  55.593  20.719  1.00  0.00           C  
ATOM   4532  O   LEU A1549      97.775  55.643  21.833  1.00  0.00           O  
ATOM   4533  CB  LEU A1549      95.216  56.996  20.785  1.00  0.00           C  
ATOM   4534  CG  LEU A1549      94.421  58.230  20.380  1.00  0.00           C  
ATOM   4535  CD1 LEU A1549      93.031  58.174  21.019  1.00  0.00           C  
ATOM   4536  CD2 LEU A1549      95.188  59.488  20.806  1.00  0.00           C  
ATOM   4537  N   ALA A1563      97.224  54.473  20.000  1.00  0.00           N  
ATOM   4538  CA  ALA A1563      97.827  53.245  20.514  1.00  0.00           C  
ATOM   4539  C   ALA A1563      99.351  53.317  20.466  1.00  0.00           C  
ATOM   4540  O   ALA A1563     100.014  52.568  19.748  1.00  0.00           O  
ATOM   4541  CB  ALA A1563      97.321  52.041  19.730  1.00  0.00           C  
ATOM   4542  N   THR A1569      99.898  54.233  21.250  1.00  0.00           N  
ATOM   4543  CA  THR A1569     101.334  54.434  21.321  1.00  0.00           C  
ATOM   4544  C   THR A1569     101.951  53.565  22.407  1.00  0.00           C  
ATOM   4545  O   THR A1569     101.413  53.452  23.505  1.00  0.00           O  
ATOM   4546  CB  THR A1569     101.639  55.895  21.634  1.00  0.00           C  
ATOM   4547  OG1 THR A1569     100.710  56.362  22.623  1.00  0.00           O  
ATOM   4548  CG2 THR A1569     101.502  56.752  20.390  1.00  0.00           C  
ATOM   4549  N   GLY A1594     103.078  52.948  22.088  1.00  0.00           N  
ATOM   4550  CA  GLY A1594     103.781  52.104  23.043  1.00  0.00           C  
ATOM   4551  C   GLY A1594     103.000  51.227  24.013  1.00  0.00           C  
ATOM   4552  O   GLY A1594     103.301  51.190  25.211  1.00  0.00           O  
ATOM   4553  N   GLY A1596     102.006  50.508  23.510  1.00  0.00           N  
ATOM   4554  CA  GLY A1596     101.240  49.634  24.376  1.00  0.00           C  
ATOM   4555  C   GLY A1596     100.505  50.334  25.493  1.00  0.00           C  
ATOM   4556  O   GLY A1596      99.942  49.669  26.363  1.00  0.00           O  
ATOM   4557  N   GLN A1601     100.513  51.667  25.472  1.00  0.00           N  
ATOM   4558  CA  GLN A1601      99.831  52.484  26.483  1.00  0.00           C  
ATOM   4559  C   GLN A1601      98.335  52.348  26.305  1.00  0.00           C  
ATOM   4560  O   GLN A1601      97.875  51.942  25.244  1.00  0.00           O  
ATOM   4561  CB  GLN A1601     100.208  53.958  26.332  1.00  0.00           C  
ATOM   4562  CG  GLN A1601     101.680  54.253  26.563  1.00  0.00           C  
ATOM   4563  CD  GLN A1601     102.127  53.890  27.966  1.00  0.00           C  
ATOM   4564  OE1 GLN A1601     101.628  54.441  28.955  1.00  0.00           O  
ATOM   4565  NE2 GLN A1601     103.070  52.954  28.061  1.00  0.00           N  
ATOM   4566  N   ASP A1602      97.568  52.684  27.333  1.00  0.00           N  
ATOM   4567  CA  ASP A1602      96.124  52.581  27.222  1.00  0.00           C  
ATOM   4568  C   ASP A1602      95.591  53.749  26.448  1.00  0.00           C  
ATOM   4569  O   ASP A1602      96.344  54.600  25.963  1.00  0.00           O  
ATOM   4570  CB  ASP A1602      95.463  52.544  28.589  1.00  0.00           C  
ATOM   4571  CG  ASP A1602      95.965  51.402  29.433  1.00  0.00           C  
ATOM   4572  OD1 ASP A1602      96.987  51.584  30.139  1.00  0.00           O  
ATOM   4573  OD2 ASP A1602      95.348  50.316  29.368  1.00  0.00           O  
ATOM   4574  N   ILE A1603      94.278  53.804  26.338  1.00  0.00           N  
ATOM   4575  CA  ILE A1603      93.680  54.870  25.575  1.00  0.00           C  
ATOM   4576  C   ILE A1603      92.427  55.377  26.240  1.00  0.00           C  
ATOM   4577  O   ILE A1603      91.428  54.652  26.343  1.00  0.00           O  
ATOM   4578  CB  ILE A1603      93.358  54.391  24.133  1.00  0.00           C  
ATOM   4579  CG1 ILE A1603      94.664  54.159  23.362  1.00  0.00           C  
ATOM   4580  CG2 ILE A1603      92.517  55.419  23.416  1.00  0.00           C  
ATOM   4581  CD1 ILE A1603      94.482  53.748  21.929  1.00  0.00           C  
ATOM   4582  N   ARG A1604      92.491  56.624  26.709  1.00  0.00           N  
ATOM   4583  CA  ARG A1604      91.339  57.230  27.354  1.00  0.00           C  
ATOM   4584  C   ARG A1604      90.446  57.823  26.280  1.00  0.00           C  
ATOM   4585  O   ARG A1604      90.915  58.526  25.370  1.00  0.00           O  
ATOM   4586  CB  ARG A1604      91.763  58.309  28.347  1.00  0.00           C  
ATOM   4587  CG  ARG A1604      90.581  59.086  28.912  1.00  0.00           C  
ATOM   4588  CD  ARG A1604      91.002  60.114  29.945  1.00  0.00           C  
ATOM   4589  NE  ARG A1604      90.936  59.552  31.289  1.00  0.00           N  
ATOM   4590  CZ  ARG A1604      91.990  59.357  32.077  1.00  0.00           C  
ATOM   4591  NH1 ARG A1604      93.211  59.685  31.659  1.00  0.00           N  
ATOM   4592  NH2 ARG A1604      91.819  58.818  33.281  1.00  0.00           N  
ATOM   4593  N   LEU A1613      89.160  57.502  26.380  1.00  0.00           N  
ATOM   4594  CA  LEU A1613      88.171  57.983  25.431  1.00  0.00           C  
ATOM   4595  C   LEU A1613      88.207  59.500  25.413  1.00  0.00           C  
ATOM   4596  O   LEU A1613      88.141  60.129  26.465  1.00  0.00           O  
ATOM   4597  CB  LEU A1613      86.786  57.523  25.855  1.00  0.00           C  
ATOM   4598  CG  LEU A1613      85.681  57.992  24.911  1.00  0.00           C  
ATOM   4599  CD1 LEU A1613      85.657  57.123  23.652  1.00  0.00           C  
ATOM   4600  CD2 LEU A1613      84.357  57.917  25.639  1.00  0.00           C  
ATOM   4601  N   ASP A1614      88.300  60.093  24.230  1.00  0.00           N  
ATOM   4602  CA  ASP A1614      88.352  61.554  24.125  1.00  0.00           C  
ATOM   4603  C   ASP A1614      87.856  61.966  22.740  1.00  0.00           C  
ATOM   4604  O   ASP A1614      88.650  62.093  21.803  1.00  0.00           O  
ATOM   4605  CB  ASP A1614      89.799  62.025  24.340  1.00  0.00           C  
ATOM   4606  CG  ASP A1614      89.943  63.532  24.290  1.00  0.00           C  
ATOM   4607  OD1 ASP A1614      88.902  64.213  24.170  1.00  0.00           O  
ATOM   4608  OD2 ASP A1614      91.092  64.029  24.376  1.00  0.00           O  
ATOM   4609  N   LEU A1615      86.552  62.183  22.609  1.00  0.00           N  
ATOM   4610  CA  LEU A1615      85.999  62.526  21.309  1.00  0.00           C  
ATOM   4611  C   LEU A1615      86.848  63.484  20.483  1.00  0.00           C  
ATOM   4612  O   LEU A1615      86.856  63.392  19.251  1.00  0.00           O  
ATOM   4613  CB  LEU A1615      84.580  63.071  21.452  1.00  0.00           C  
ATOM   4614  CG  LEU A1615      83.575  62.132  22.134  1.00  0.00           C  
ATOM   4615  CD1 LEU A1615      82.163  62.659  21.919  1.00  0.00           C  
ATOM   4616  CD2 LEU A1615      83.682  60.724  21.569  1.00  0.00           C  
ATOM   4617  N   ARG A1616      87.564  64.392  21.146  1.00  0.00           N  
ATOM   4618  CA  ARG A1616      88.419  65.348  20.441  1.00  0.00           C  
ATOM   4619  C   ARG A1616      89.263  64.648  19.381  1.00  0.00           C  
ATOM   4620  O   ARG A1616      89.442  65.166  18.281  1.00  0.00           O  
ATOM   4621  CB  ARG A1616      89.358  66.066  21.414  1.00  0.00           C  
ATOM   4622  CG  ARG A1616      88.933  67.475  21.802  1.00  0.00           C  
ATOM   4623  CD  ARG A1616      88.459  67.565  23.263  1.00  0.00           C  
ATOM   4624  NE  ARG A1616      89.494  67.173  24.226  1.00  0.00           N  
ATOM   4625  CZ  ARG A1616      90.611  67.857  24.467  1.00  0.00           C  
ATOM   4626  NH1 ARG A1616      90.856  68.990  23.821  1.00  0.00           N  
ATOM   4627  NH2 ARG A1616      91.494  67.395  25.342  1.00  0.00           N  
ATOM   4628  N   TRP A1617      89.782  63.468  19.718  1.00  0.00           N  
ATOM   4629  CA  TRP A1617      90.622  62.703  18.799  1.00  0.00           C  
ATOM   4630  C   TRP A1617      89.850  62.112  17.630  1.00  0.00           C  
ATOM   4631  O   TRP A1617      90.429  61.813  16.588  1.00  0.00           O  
ATOM   4632  CB  TRP A1617      91.345  61.598  19.553  1.00  0.00           C  
ATOM   4633  CG  TRP A1617      92.440  62.097  20.451  1.00  0.00           C  
ATOM   4634  CD1 TRP A1617      92.558  61.878  21.792  1.00  0.00           C  
ATOM   4635  CD2 TRP A1617      93.614  62.828  20.060  1.00  0.00           C  
ATOM   4636  NE1 TRP A1617      93.732  62.417  22.258  1.00  0.00           N  
ATOM   4637  CE2 TRP A1617      94.400  63.006  21.218  1.00  0.00           C  
ATOM   4638  CE3 TRP A1617      94.080  63.344  18.842  1.00  0.00           C  
ATOM   4639  CZ2 TRP A1617      95.628  63.677  21.198  1.00  0.00           C  
ATOM   4640  CZ3 TRP A1617      95.311  64.016  18.820  1.00  0.00           C  
ATOM   4641  CH2 TRP A1617      96.066  64.172  19.995  1.00  0.00           C  
ATOM   4642  N   LEU A1619      88.547  61.924  17.806  1.00  0.00           N  
ATOM   4643  CA  LEU A1619      87.734  61.414  16.718  1.00  0.00           C  
ATOM   4644  C   LEU A1619      87.586  62.543  15.713  1.00  0.00           C  
ATOM   4645  O   LEU A1619      87.666  62.307  14.510  1.00  0.00           O  
ATOM   4646  CB  LEU A1619      86.360  60.967  17.207  1.00  0.00           C  
ATOM   4647  CG  LEU A1619      86.319  59.597  17.886  1.00  0.00           C  
ATOM   4648  CD1 LEU A1619      84.880  59.114  17.911  1.00  0.00           C  
ATOM   4649  CD2 LEU A1619      87.171  58.593  17.123  1.00  0.00           C  
ATOM   4650  N   GLU A1620      87.380  63.766  16.209  1.00  0.00           N  
ATOM   4651  CA  GLU A1620      87.256  64.943  15.344  1.00  0.00           C  
ATOM   4652  C   GLU A1620      88.570  65.080  14.588  1.00  0.00           C  
ATOM   4653  O   GLU A1620      88.601  65.201  13.359  1.00  0.00           O  
ATOM   4654  CB  GLU A1620      87.036  66.215  16.166  1.00  0.00           C  
ATOM   4655  CG  GLU A1620      85.927  66.120  17.206  1.00  0.00           C  
ATOM   4656  CD  GLU A1620      85.352  67.479  17.587  1.00  0.00           C  
ATOM   4657  OE1 GLU A1620      86.142  68.387  17.940  1.00  0.00           O  
ATOM   4658  OE2 GLU A1620      84.105  67.630  17.532  1.00  0.00           O  
ATOM   4659  N   MET A1621      89.655  65.057  15.349  1.00  0.00           N  
ATOM   4660  CA  MET A1621      90.993  65.155  14.798  1.00  0.00           C  
ATOM   4661  C   MET A1621      91.067  64.309  13.541  1.00  0.00           C  
ATOM   4662  O   MET A1621      91.498  64.786  12.489  1.00  0.00           O  
ATOM   4663  CB  MET A1621      92.009  64.653  15.829  1.00  0.00           C  
ATOM   4664  CG  MET A1621      93.462  64.812  15.424  1.00  0.00           C  
ATOM   4665  SD  MET A1621      93.978  63.590  14.229  1.00  0.00           S  
ATOM   4666  CE  MET A1621      94.849  62.446  15.287  1.00  0.00           C  
ATOM   4667  N   ALA A1622      90.625  63.057  13.670  1.00  0.00           N  
ATOM   4668  CA  ALA A1622      90.624  62.085  12.583  1.00  0.00           C  
ATOM   4669  C   ALA A1622      89.692  62.475  11.447  1.00  0.00           C  
ATOM   4670  O   ALA A1622      90.126  62.613  10.291  1.00  0.00           O  
ATOM   4671  CB  ALA A1622      90.240  60.722  13.112  1.00  0.00           C  
ATOM   4672  N   ARG A1632      88.411  62.643  11.764  1.00  0.00           N  
ATOM   4673  CA  ARG A1632      87.446  63.027  10.744  1.00  0.00           C  
ATOM   4674  C   ARG A1632      87.987  64.183   9.919  1.00  0.00           C  
ATOM   4675  O   ARG A1632      87.986  64.124   8.683  1.00  0.00           O  
ATOM   4676  CB  ARG A1632      86.119  63.439  11.366  1.00  0.00           C  
ATOM   4677  CG  ARG A1632      85.237  64.177  10.385  1.00  0.00           C  
ATOM   4678  CD  ARG A1632      83.839  64.400  10.928  1.00  0.00           C  
ATOM   4679  NE  ARG A1632      83.802  65.014  12.261  1.00  0.00           N  
ATOM   4680  CZ  ARG A1632      84.280  66.219  12.565  1.00  0.00           C  
ATOM   4681  NH1 ARG A1632      84.851  66.968  11.631  1.00  0.00           N  
ATOM   4682  NH2 ARG A1632      84.171  66.674  13.809  1.00  0.00           N  
ATOM   4683  N   ASN A1635      88.453  65.223  10.610  1.00  0.00           N  
ATOM   4684  CA  ASN A1635      89.012  66.408   9.960  1.00  0.00           C  
ATOM   4685  C   ASN A1635      90.149  66.072   9.005  1.00  0.00           C  
ATOM   4686  O   ASN A1635      90.305  66.703   7.946  1.00  0.00           O  
ATOM   4687  CB  ASN A1635      89.554  67.391  10.996  1.00  0.00           C  
ATOM   4688  CG  ASN A1635      88.466  68.032  11.820  1.00  0.00           C  
ATOM   4689  OD1 ASN A1635      87.277  67.823  11.578  1.00  0.00           O  
ATOM   4690  ND2 ASN A1635      88.870  68.828  12.803  1.00  0.00           N  
ATOM   4691  N   PHE A1636      90.956  65.090   9.396  1.00  0.00           N  
ATOM   4692  CA  PHE A1636      92.091  64.690   8.585  1.00  0.00           C  
ATOM   4693  C   PHE A1636      91.636  63.927   7.364  1.00  0.00           C  
ATOM   4694  O   PHE A1636      92.280  63.982   6.314  1.00  0.00           O  
ATOM   4695  CB  PHE A1636      93.053  63.844   9.403  1.00  0.00           C  
ATOM   4696  CG  PHE A1636      94.158  63.251   8.601  1.00  0.00           C  
ATOM   4697  CD1 PHE A1636      94.911  64.041   7.753  1.00  0.00           C  
ATOM   4698  CD2 PHE A1636      94.476  61.903   8.729  1.00  0.00           C  
ATOM   4699  CE1 PHE A1636      95.986  63.494   7.041  1.00  0.00           C  
ATOM   4700  CE2 PHE A1636      95.543  61.350   8.026  1.00  0.00           C  
ATOM   4701  CZ  PHE A1636      96.302  62.144   7.182  1.00  0.00           C  
ATOM   4702  N   ALA A1637      90.534  63.199   7.508  1.00  0.00           N  
ATOM   4703  CA  ALA A1637      89.985  62.470   6.378  1.00  0.00           C  
ATOM   4704  C   ALA A1637      89.630  63.555   5.387  1.00  0.00           C  
ATOM   4705  O   ALA A1637      90.143  63.584   4.259  1.00  0.00           O  
ATOM   4706  CB  ALA A1637      88.735  61.737   6.779  1.00  0.00           C  
ATOM   4707  N   ASN A1638      88.764  64.463   5.842  1.00  0.00           N  
ATOM   4708  CA  ASN A1638      88.290  65.581   5.028  1.00  0.00           C  
ATOM   4709  C   ASN A1638      89.405  66.362   4.355  1.00  0.00           C  
ATOM   4710  O   ASN A1638      89.260  66.769   3.199  1.00  0.00           O  
ATOM   4711  CB  ASN A1638      87.443  66.544   5.858  1.00  0.00           C  
ATOM   4712  CG  ASN A1638      86.478  67.342   5.003  1.00  0.00           C  
ATOM   4713  OD1 ASN A1638      85.831  68.287   5.465  1.00  0.00           O  
ATOM   4714  ND2 ASN A1638      86.371  66.954   3.744  1.00  0.00           N  
ATOM   4715  N   LYS A1639      90.511  66.582   5.063  1.00  0.00           N  
ATOM   4716  CA  LYS A1639      91.620  67.311   4.458  1.00  0.00           C  
ATOM   4717  C   LYS A1639      92.214  66.486   3.322  1.00  0.00           C  
ATOM   4718  O   LYS A1639      92.440  67.002   2.227  1.00  0.00           O  
ATOM   4719  CB  LYS A1639      92.706  67.628   5.483  1.00  0.00           C  
ATOM   4720  CG  LYS A1639      93.850  68.470   4.911  1.00  0.00           C  
ATOM   4721  CD  LYS A1639      93.497  69.950   4.783  1.00  0.00           C  
ATOM   4722  CE  LYS A1639      94.625  70.708   4.070  1.00  0.00           C  
ATOM   4723  NZ  LYS A1639      94.529  72.204   4.134  1.00  0.00           N  
ATOM   4724  N   LEU A1640      92.464  65.204   3.581  1.00  0.00           N  
ATOM   4725  CA  LEU A1640      93.011  64.319   2.553  1.00  0.00           C  
ATOM   4726  C   LEU A1640      92.046  64.321   1.387  1.00  0.00           C  
ATOM   4727  O   LEU A1640      92.445  64.452   0.228  1.00  0.00           O  
ATOM   4728  CB  LEU A1640      93.137  62.888   3.064  1.00  0.00           C  
ATOM   4729  CG  LEU A1640      93.302  61.865   1.936  1.00  0.00           C  
ATOM   4730  CD1 LEU A1640      94.649  62.066   1.278  1.00  0.00           C  
ATOM   4731  CD2 LEU A1640      93.170  60.453   2.472  1.00  0.00           C  
ATOM   4732  N   TYR A1641      90.769  64.150   1.705  1.00  0.00           N  
ATOM   4733  CA  TYR A1641      89.743  64.160   0.686  1.00  0.00           C  
ATOM   4734  C   TYR A1641      89.877  65.413  -0.175  1.00  0.00           C  
ATOM   4735  O   TYR A1641      90.074  65.321  -1.386  1.00  0.00           O  
ATOM   4736  CB  TYR A1641      88.378  64.152   1.331  1.00  0.00           C  
ATOM   4737  CG  TYR A1641      87.280  64.485   0.362  1.00  0.00           C  
ATOM   4738  CD1 TYR A1641      86.927  63.602  -0.651  1.00  0.00           C  
ATOM   4739  CD2 TYR A1641      86.560  65.665   0.488  1.00  0.00           C  
ATOM   4740  CE1 TYR A1641      85.870  63.884  -1.511  1.00  0.00           C  
ATOM   4741  CE2 TYR A1641      85.507  65.958  -0.362  1.00  0.00           C  
ATOM   4742  CZ  TYR A1641      85.163  65.063  -1.356  1.00  0.00           C  
ATOM   4743  OH  TYR A1641      84.089  65.340  -2.163  1.00  0.00           O  
ATOM   4744  N   ASN A1642      89.775  66.583   0.455  1.00  0.00           N  
ATOM   4745  CA  ASN A1642      89.890  67.848  -0.266  1.00  0.00           C  
ATOM   4746  C   ASN A1642      91.114  67.907  -1.149  1.00  0.00           C  
ATOM   4747  O   ASN A1642      91.040  68.352  -2.297  1.00  0.00           O  
ATOM   4748  CB  ASN A1642      89.923  69.016   0.702  1.00  0.00           C  
ATOM   4749  CG  ASN A1642      88.555  69.345   1.244  1.00  0.00           C  
ATOM   4750  OD1 ASN A1642      87.604  69.574   0.476  1.00  0.00           O  
ATOM   4751  ND2 ASN A1642      88.434  69.374   2.573  1.00  0.00           N  
ATOM   4752  N   ALA A1662      92.243  67.460  -0.611  1.00  0.00           N  
ATOM   4753  CA  ALA A1662      93.483  67.465  -1.375  1.00  0.00           C  
ATOM   4754  C   ALA A1662      93.268  66.719  -2.690  1.00  0.00           C  
ATOM   4755  O   ALA A1662      93.764  67.131  -3.741  1.00  0.00           O  
ATOM   4756  CB  ALA A1662      94.601  66.813  -0.571  1.00  0.00           C  
ATOM   4757  N   ALA A1663      92.518  65.624  -2.631  1.00  0.00           N  
ATOM   4758  CA  ALA A1663      92.252  64.849  -3.829  1.00  0.00           C  
ATOM   4759  C   ALA A1663      91.269  65.609  -4.699  1.00  0.00           C  
ATOM   4760  O   ALA A1663      91.457  65.717  -5.910  1.00  0.00           O  
ATOM   4761  CB  ALA A1663      91.686  63.504  -3.465  1.00  0.00           C  
ATOM   4762  N   ARG A1664      90.222  66.143  -4.082  1.00  0.00           N  
ATOM   4763  CA  ARG A1664      89.229  66.898  -4.831  1.00  0.00           C  
ATOM   4764  C   ARG A1664      89.940  67.966  -5.645  1.00  0.00           C  
ATOM   4765  O   ARG A1664      89.578  68.227  -6.792  1.00  0.00           O  
ATOM   4766  CB  ARG A1664      88.221  67.547  -3.887  1.00  0.00           C  
ATOM   4767  CG  ARG A1664      87.079  68.258  -4.583  1.00  0.00           C  
ATOM   4768  CD  ARG A1664      85.965  68.494  -3.578  1.00  0.00           C  
ATOM   4769  NE  ARG A1664      84.894  69.362  -4.066  1.00  0.00           N  
ATOM   4770  CZ  ARG A1664      84.986  70.685  -4.192  1.00  0.00           C  
ATOM   4771  NH1 ARG A1664      86.110  71.322  -3.873  1.00  0.00           N  
ATOM   4772  NH2 ARG A1664      83.939  71.379  -4.620  1.00  0.00           N  
ATOM   4773  N   PHE A1665      90.961  68.578  -5.060  1.00  0.00           N  
ATOM   4774  CA  PHE A1665      91.690  69.594  -5.785  1.00  0.00           C  
ATOM   4775  C   PHE A1665      92.326  68.988  -7.034  1.00  0.00           C  
ATOM   4776  O   PHE A1665      92.068  69.435  -8.148  1.00  0.00           O  
ATOM   4777  CB  PHE A1665      92.772  70.221  -4.910  1.00  0.00           C  
ATOM   4778  CG  PHE A1665      93.665  71.172  -5.658  1.00  0.00           C  
ATOM   4779  CD1 PHE A1665      93.198  72.423  -6.050  1.00  0.00           C  
ATOM   4780  CD2 PHE A1665      94.955  70.792  -6.028  1.00  0.00           C  
ATOM   4781  CE1 PHE A1665      94.000  73.281  -6.806  1.00  0.00           C  
ATOM   4782  CE2 PHE A1665      95.764  71.641  -6.781  1.00  0.00           C  
ATOM   4783  CZ  PHE A1665      95.286  72.885  -7.171  1.00  0.00           C  
ATOM   4784  N   VAL A1666      93.153  67.968  -6.848  1.00  0.00           N  
ATOM   4785  CA  VAL A1666      93.819  67.324  -7.976  1.00  0.00           C  
ATOM   4786  C   VAL A1666      92.864  66.793  -9.045  1.00  0.00           C  
ATOM   4787  O   VAL A1666      93.171  66.865 -10.232  1.00  0.00           O  
ATOM   4788  CB  VAL A1666      94.721  66.164  -7.512  1.00  0.00           C  
ATOM   4789  CG1 VAL A1666      95.283  65.432  -8.712  1.00  0.00           C  
ATOM   4790  CG2 VAL A1666      95.857  66.704  -6.669  1.00  0.00           C  
ATOM   4791  N   LEU A1667      91.717  66.254  -8.640  1.00  0.00           N  
ATOM   4792  CA  LEU A1667      90.759  65.741  -9.623  1.00  0.00           C  
ATOM   4793  C   LEU A1667      90.172  66.901 -10.421  1.00  0.00           C  
ATOM   4794  O   LEU A1667      90.159  66.877 -11.653  1.00  0.00           O  
ATOM   4795  CB  LEU A1667      89.623  64.966  -8.942  1.00  0.00           C  
ATOM   4796  CG  LEU A1667      89.943  63.675  -8.176  1.00  0.00           C  
ATOM   4797  CD1 LEU A1667      88.648  63.108  -7.627  1.00  0.00           C  
ATOM   4798  CD2 LEU A1667      90.624  62.650  -9.075  1.00  0.00           C  
ATOM   4799  N   LEU A1668      89.691  67.916  -9.710  1.00  0.00           N  
ATOM   4800  CA  LEU A1668      89.112  69.094 -10.348  1.00  0.00           C  
ATOM   4801  C   LEU A1668      90.144  69.865 -11.146  1.00  0.00           C  
ATOM   4802  O   LEU A1668      89.796  70.641 -12.027  1.00  0.00           O  
ATOM   4803  CB  LEU A1668      88.497  70.017  -9.305  1.00  0.00           C  
ATOM   4804  CG  LEU A1668      87.239  69.441  -8.662  1.00  0.00           C  
ATOM   4805  CD1 LEU A1668      86.729  70.382  -7.604  1.00  0.00           C  
ATOM   4806  CD2 LEU A1668      86.187  69.232  -9.720  1.00  0.00           C  
ATOM   4807  N   SER A1669      91.415  69.661 -10.828  1.00  0.00           N  
ATOM   4808  CA  SER A1669      92.477  70.339 -11.552  1.00  0.00           C  
ATOM   4809  C   SER A1669      92.736  69.652 -12.882  1.00  0.00           C  
ATOM   4810  O   SER A1669      92.636  70.291 -13.927  1.00  0.00           O  
ATOM   4811  CB  SER A1669      93.766  70.381 -10.726  1.00  0.00           C  
ATOM   4812  OG  SER A1669      93.697  71.388  -9.732  1.00  0.00           O  
ATOM   4813  N   ARG A1670      93.061  68.359 -12.856  1.00  0.00           N  
ATOM   4814  CA  ARG A1670      93.318  67.638 -14.097  1.00  0.00           C  
ATOM   4815  C   ARG A1670      92.018  67.541 -14.891  1.00  0.00           C  
ATOM   4816  O   ARG A1670      91.927  66.824 -15.884  1.00  0.00           O  
ATOM   4817  CB  ARG A1670      93.927  66.249 -13.815  1.00  0.00           C  
ATOM   4818  CG  ARG A1670      93.083  65.019 -14.177  1.00  0.00           C  
ATOM   4819  CD  ARG A1670      91.996  64.776 -13.138  1.00  0.00           C  
ATOM   4820  NE  ARG A1670      91.492  63.398 -13.084  1.00  0.00           N  
ATOM   4821  CZ  ARG A1670      92.248  62.297 -13.105  1.00  0.00           C  
ATOM   4822  NH1 ARG A1670      93.576  62.372 -13.202  1.00  0.00           N  
ATOM   4823  NH2 ARG A1670      91.671  61.108 -12.977  1.00  0.00           N  
ATOM   4824  N   GLU A1671      91.023  68.299 -14.438  1.00  0.00           N  
ATOM   4825  CA  GLU A1671      89.712  68.383 -15.076  1.00  0.00           C  
ATOM   4826  C   GLU A1671      89.885  68.698 -16.559  1.00  0.00           C  
ATOM   4827  O   GLU A1671      90.201  67.819 -17.360  1.00  0.00           O  
ATOM   4828  CB  GLU A1671      88.898  69.506 -14.432  1.00  0.00           C  
ATOM   4829  CG  GLU A1671      87.454  69.575 -14.875  1.00  0.00           C  
ATOM   4830  CD  GLU A1671      86.677  68.349 -14.442  1.00  0.00           C  
ATOM   4831  OE1 GLU A1671      87.023  67.240 -14.913  1.00  0.00           O  
ATOM   4832  OE2 GLU A1671      85.731  68.495 -13.630  1.00  0.00           O  
ATOM   4833  N   GLY A1672      89.679  69.964 -16.917  1.00  0.00           N  
ATOM   4834  CA  GLY A1672      89.822  70.368 -18.303  1.00  0.00           C  
ATOM   4835  C   GLY A1672      91.174  70.991 -18.568  1.00  0.00           C  
ATOM   4836  O   GLY A1672      91.309  71.852 -19.432  1.00  0.00           O  
ATOM   4837  N   PHE A1673      92.178  70.549 -17.818  1.00  0.00           N  
ATOM   4838  CA  PHE A1673      93.538  71.061 -17.945  1.00  0.00           C  
ATOM   4839  C   PHE A1673      93.944  71.253 -19.399  1.00  0.00           C  
ATOM   4840  O   PHE A1673      93.547  70.478 -20.271  1.00  0.00           O  
ATOM   4841  CB  PHE A1673      94.521  70.108 -17.270  1.00  0.00           C  
ATOM   4842  CG  PHE A1673      95.938  70.607 -17.250  1.00  0.00           C  
ATOM   4843  CD1 PHE A1673      96.299  71.690 -16.453  1.00  0.00           C  
ATOM   4844  CD2 PHE A1673      96.923  69.977 -18.012  1.00  0.00           C  
ATOM   4845  CE1 PHE A1673      97.628  72.139 -16.413  1.00  0.00           C  
ATOM   4846  CE2 PHE A1673      98.253  70.414 -17.981  1.00  0.00           C  
ATOM   4847  CZ  PHE A1673      98.608  71.496 -17.181  1.00  0.00           C  
ATOM   4848  N   GLN A1684      94.735  72.296 -19.638  1.00  0.00           N  
ATOM   4849  CA  GLN A1684      95.235  72.643 -20.967  1.00  0.00           C  
ATOM   4850  C   GLN A1684      96.752  72.740 -20.874  1.00  0.00           C  
ATOM   4851  O   GLN A1684      97.284  73.748 -20.414  1.00  0.00           O  
ATOM   4852  CB  GLN A1684      94.681  74.001 -21.400  1.00  0.00           C  
ATOM   4853  CG  GLN A1684      93.163  74.111 -21.409  1.00  0.00           C  
ATOM   4854  CD  GLN A1684      92.535  73.436 -22.613  1.00  0.00           C  
ATOM   4855  OE1 GLN A1684      92.860  73.760 -23.759  1.00  0.00           O  
ATOM   4856  NE2 GLN A1684      91.626  72.496 -22.360  1.00  0.00           N  
ATOM   4857  N   ALA A1685      97.453  71.704 -21.308  1.00  0.00           N  
ATOM   4858  CA  ALA A1685      98.908  71.715 -21.229  1.00  0.00           C  
ATOM   4859  C   ALA A1685      99.543  72.789 -22.109  1.00  0.00           C  
ATOM   4860  O   ALA A1685      99.380  72.785 -23.324  1.00  0.00           O  
ATOM   4861  CB  ALA A1685      99.456  70.343 -21.598  1.00  0.00           C  
ATOM   4862  N   LYS A1688     100.272  73.708 -21.485  1.00  0.00           N  
ATOM   4863  CA  LYS A1688     100.941  74.785 -22.206  1.00  0.00           C  
ATOM   4864  C   LYS A1688     102.438  74.532 -22.210  1.00  0.00           C  
ATOM   4865  O   LYS A1688     103.171  75.101 -23.019  1.00  0.00           O  
ATOM   4866  CB  LYS A1688     100.665  76.136 -21.538  1.00  0.00           C  
ATOM   4867  CG  LYS A1688      99.587  77.009 -22.187  1.00  0.00           C  
ATOM   4868  CD  LYS A1688      98.193  76.404 -22.128  1.00  0.00           C  
ATOM   4869  CE  LYS A1688      97.971  75.387 -23.245  1.00  0.00           C  
ATOM   4870  NZ  LYS A1688      98.141  75.973 -24.614  1.00  0.00           N  
ATOM   4871  N   GLU A1689     102.885  73.675 -21.298  1.00  0.00           N  
ATOM   4872  CA  GLU A1689     104.303  73.346 -21.177  1.00  0.00           C  
ATOM   4873  C   GLU A1689     104.477  72.141 -20.271  1.00  0.00           C  
ATOM   4874  O   GLU A1689     103.520  71.645 -19.680  1.00  0.00           O  
ATOM   4875  CB  GLU A1689     105.063  74.522 -20.563  1.00  0.00           C  
ATOM   4876  CG  GLU A1689     104.584  74.873 -19.149  1.00  0.00           C  
ATOM   4877  CD  GLU A1689     105.200  76.156 -18.594  1.00  0.00           C  
ATOM   4878  OE1 GLU A1689     106.442  76.211 -18.451  1.00  0.00           O  
ATOM   4879  OE2 GLU A1689     104.437  77.109 -18.297  1.00  0.00           O  
ATOM   4880  N   ASP A1690     105.709  71.669 -20.167  1.00  0.00           N  
ATOM   4881  CA  ASP A1690     106.011  70.555 -19.291  1.00  0.00           C  
ATOM   4882  C   ASP A1690     107.410  70.853 -18.806  1.00  0.00           C  
ATOM   4883  O   ASP A1690     108.393  70.346 -19.341  1.00  0.00           O  
ATOM   4884  CB  ASP A1690     105.976  69.230 -20.043  1.00  0.00           C  
ATOM   4885  CG  ASP A1690     105.936  68.034 -19.107  1.00  0.00           C  
ATOM   4886  OD1 ASP A1690     106.891  67.856 -18.317  1.00  0.00           O  
ATOM   4887  OD2 ASP A1690     104.945  67.274 -19.160  1.00  0.00           O  
ATOM   4888  N   THR A1691     107.485  71.702 -17.790  1.00  0.00           N  
ATOM   4889  CA  THR A1691     108.759  72.122 -17.239  1.00  0.00           C  
ATOM   4890  C   THR A1691     108.899  71.767 -15.774  1.00  0.00           C  
ATOM   4891  O   THR A1691     108.005  72.037 -14.975  1.00  0.00           O  
ATOM   4892  CB  THR A1691     108.912  73.623 -17.370  1.00  0.00           C  
ATOM   4893  OG1 THR A1691     108.512  74.023 -18.688  1.00  0.00           O  
ATOM   4894  CG2 THR A1691     110.357  74.023 -17.111  1.00  0.00           C  
ATOM   4895  N   PRO A1694     110.033  71.165 -15.397  1.00  0.00           N  
ATOM   4896  CA  PRO A1694     110.236  70.791 -13.995  1.00  0.00           C  
ATOM   4897  C   PRO A1694     110.241  72.034 -13.114  1.00  0.00           C  
ATOM   4898  O   PRO A1694     110.863  73.038 -13.457  1.00  0.00           O  
ATOM   4899  CB  PRO A1694     111.590  70.082 -14.018  1.00  0.00           C  
ATOM   4900  CG  PRO A1694     111.667  69.541 -15.414  1.00  0.00           C  
ATOM   4901  CD  PRO A1694     111.145  70.691 -16.234  1.00  0.00           C  
ATOM   4902  N   THR A1695     109.540  71.964 -11.987  1.00  0.00           N  
ATOM   4903  CA  THR A1695     109.468  73.090 -11.068  1.00  0.00           C  
ATOM   4904  C   THR A1695     110.109  72.713  -9.738  1.00  0.00           C  
ATOM   4905  O   THR A1695     110.100  71.544  -9.347  1.00  0.00           O  
ATOM   4906  CB  THR A1695     107.998  73.523 -10.804  1.00  0.00           C  
ATOM   4907  OG1 THR A1695     107.548  72.975  -9.563  1.00  0.00           O  
ATOM   4908  CG2 THR A1695     107.084  73.025 -11.901  1.00  0.00           C  
ATOM   4909  N   LEU A1698     110.663  73.706  -9.050  1.00  0.00           N  
ATOM   4910  CA  LEU A1698     111.307  73.489  -7.759  1.00  0.00           C  
ATOM   4911  C   LEU A1698     110.333  72.793  -6.827  1.00  0.00           C  
ATOM   4912  O   LEU A1698     110.695  71.828  -6.170  1.00  0.00           O  
ATOM   4913  CB  LEU A1698     111.739  74.827  -7.149  1.00  0.00           C  
ATOM   4914  CG  LEU A1698     112.842  74.815  -6.084  1.00  0.00           C  
ATOM   4915  CD1 LEU A1698     113.283  76.237  -5.774  1.00  0.00           C  
ATOM   4916  CD2 LEU A1698     112.348  74.131  -4.841  1.00  0.00           C  
ATOM   4917  N   ALA A1708     109.098  73.288  -6.780  1.00  0.00           N  
ATOM   4918  CA  ALA A1708     108.058  72.704  -5.932  1.00  0.00           C  
ATOM   4919  C   ALA A1708     107.917  71.215  -6.230  1.00  0.00           C  
ATOM   4920  O   ALA A1708     107.831  70.394  -5.316  1.00  0.00           O  
ATOM   4921  CB  ALA A1708     106.720  73.413  -6.169  1.00  0.00           C  
ATOM   4922  N   ASP A1716     107.889  70.873  -7.516  1.00  0.00           N  
ATOM   4923  CA  ASP A1716     107.769  69.482  -7.938  1.00  0.00           C  
ATOM   4924  C   ASP A1716     108.932  68.710  -7.335  1.00  0.00           C  
ATOM   4925  O   ASP A1716     108.738  67.865  -6.456  1.00  0.00           O  
ATOM   4926  CB  ASP A1716     107.813  69.378  -9.468  1.00  0.00           C  
ATOM   4927  CG  ASP A1716     106.570  69.966 -10.144  1.00  0.00           C  
ATOM   4928  OD1 ASP A1716     106.557  70.060 -11.393  1.00  0.00           O  
ATOM   4929  OD2 ASP A1716     105.602  70.328  -9.436  1.00  0.00           O  
ATOM   4930  N   ARG A1717     110.143  69.024  -7.795  1.00  0.00           N  
ATOM   4931  CA  ARG A1717     111.346  68.361  -7.306  1.00  0.00           C  
ATOM   4932  C   ARG A1717     111.337  68.242  -5.791  1.00  0.00           C  
ATOM   4933  O   ARG A1717     111.803  67.255  -5.226  1.00  0.00           O  
ATOM   4934  CB  ARG A1717     112.604  69.114  -7.761  1.00  0.00           C  
ATOM   4935  CG  ARG A1717     112.811  69.091  -9.279  1.00  0.00           C  
ATOM   4936  CD  ARG A1717     114.247  69.428  -9.702  1.00  0.00           C  
ATOM   4937  NE  ARG A1717     114.450  69.281 -11.150  1.00  0.00           N  
ATOM   4938  CZ  ARG A1717     114.323  68.138 -11.833  1.00  0.00           C
[truncated: 167,031 more chars]
