# Supplementary material for: Backbone Brackets and Arginine Tweezers delineate Class I and Class II aminoacyl tRNA synthetases
Source: PLoS Comput Biol. 2018 Apr 16;14(4):e1006101. doi: 10.1371/journal.pcbi.1006101 (PMC5919687; doi:10.1371/journal.pcbi.1006101)
Supplement: S11 File — All structures of Class I aaRS with residues renumbered according to the MSA. (GZ) [file pcbi.1006101.s023.tar.gz › 1gax_B_renum.pdb]

ATOM      1  N   MET B 208     155.741 126.743  52.279  1.00  0.00           N  
ATOM      2  CA  MET B 208     156.018 127.270  50.914  1.00  0.00           C  
ATOM      3  C   MET B 208     155.378 128.652  50.747  1.00  0.00           C  
ATOM      4  O   MET B 208     155.570 129.528  51.584  1.00  0.00           O  
ATOM      5  CB  MET B 208     155.460 126.290  49.899  1.00  0.00           C  
ATOM      6  CG  MET B 208     155.937 126.496  48.497  1.00  0.00           C  
ATOM      7  SD  MET B 208     155.457 125.040  47.591  1.00  0.00           S  
ATOM      8  CE  MET B 208     156.795 123.963  47.991  1.00  0.00           C  
ATOM      9  N   ASP B 209     154.632 128.865  49.672  1.00  0.00           N  
ATOM     10  CA  ASP B 209     153.977 130.152  49.488  1.00  0.00           C  
ATOM     11  C   ASP B 209     152.603 129.937  48.863  1.00  0.00           C  
ATOM     12  O   ASP B 209     151.869 130.881  48.549  1.00  0.00           O  
ATOM     13  CB  ASP B 209     154.832 131.064  48.617  1.00  0.00           C  
ATOM     14  CG  ASP B 209     155.091 132.408  49.274  1.00  0.00           C  
ATOM     15  OD1 ASP B 209     155.698 132.421  50.366  1.00  0.00           O  
ATOM     16  OD2 ASP B 209     154.686 133.449  48.709  1.00  0.00           O  
ATOM     17  N   LEU B 210     152.276 128.661  48.715  1.00  0.00           N  
ATOM     18  CA  LEU B 210     151.025 128.165  48.154  1.00  0.00           C  
ATOM     19  C   LEU B 210     149.917 129.069  47.602  1.00  0.00           C  
ATOM     20  O   LEU B 210     148.825 129.105  48.157  1.00  0.00           O  
ATOM     21  CB  LEU B 210     150.396 127.200  49.159  1.00  0.00           C  
ATOM     22  CG  LEU B 210     151.329 126.059  49.563  1.00  0.00           C  
ATOM     23  CD1 LEU B 210     150.569 125.049  50.399  1.00  0.00           C  
ATOM     24  CD2 LEU B 210     151.890 125.389  48.317  1.00  0.00           C  
ATOM     25  N   PRO B 211     150.177 129.810  46.508  1.00  0.00           N  
ATOM     26  CA  PRO B 211     149.091 130.647  45.984  1.00  0.00           C  
ATOM     27  C   PRO B 211     148.131 129.753  45.160  1.00  0.00           C  
ATOM     28  O   PRO B 211     148.176 128.522  45.263  1.00  0.00           O  
ATOM     29  CB  PRO B 211     149.827 131.678  45.134  1.00  0.00           C  
ATOM     30  CG  PRO B 211     150.991 130.900  44.621  1.00  0.00           C  
ATOM     31  CD  PRO B 211     151.453 130.154  45.859  1.00  0.00           C  
ATOM     32  N   LYS B 212     147.280 130.357  44.338  1.00  0.00           N  
ATOM     33  CA  LYS B 212     146.309 129.586  43.560  1.00  0.00           C  
ATOM     34  C   LYS B 212     146.941 128.817  42.401  1.00  0.00           C  
ATOM     35  O   LYS B 212     146.737 127.604  42.254  1.00  0.00           O  
ATOM     36  CB  LYS B 212     145.213 130.512  43.024  1.00  0.00           C  
ATOM     37  CG  LYS B 212     145.068 131.839  43.780  1.00  0.00           C  
ATOM     38  CD  LYS B 212     146.236 132.812  43.505  1.00  0.00           C  
ATOM     39  CE  LYS B 212     146.081 134.103  44.304  1.00  0.00           C  
ATOM     40  NZ  LYS B 212     146.013 133.830  45.766  1.00  0.00           N  
ATOM     41  N   ALA B 214     147.696 129.535  41.572  1.00  0.00           N  
ATOM     42  CA  ALA B 214     148.376 128.934  40.428  1.00  0.00           C  
ATOM     43  C   ALA B 214     149.887 129.045  40.608  1.00  0.00           C  
ATOM     44  O   ALA B 214     150.387 130.018  41.177  1.00  0.00           O  
ATOM     45  CB  ALA B 214     147.955 129.625  39.145  1.00  0.00           C  
ATOM     46  N   TYR B 215     150.609 128.044  40.117  1.00  0.00           N  
ATOM     47  CA  TYR B 215     152.062 128.020  40.228  1.00  0.00           C  
ATOM     48  C   TYR B 215     152.755 129.025  39.321  1.00  0.00           C  
ATOM     49  O   TYR B 215     152.324 129.284  38.197  1.00  0.00           O  
ATOM     50  CB  TYR B 215     152.578 126.612  39.931  1.00  0.00           C  
ATOM     51  CG  TYR B 215     154.076 126.496  39.772  1.00  0.00           C  
ATOM     52  CD1 TYR B 215     154.952 127.116  40.656  1.00  0.00           C  
ATOM     53  CD2 TYR B 215     154.620 125.715  38.761  1.00  0.00           C  
ATOM     54  CE1 TYR B 215     156.339 126.953  40.533  1.00  0.00           C  
ATOM     55  CE2 TYR B 215     155.997 125.543  38.634  1.00  0.00           C  
ATOM     56  CZ  TYR B 215     156.852 126.161  39.520  1.00  0.00           C  
ATOM     57  OH  TYR B 215     158.210 125.954  39.394  1.00  0.00           O  
ATOM     58  N   ASP B 216     153.829 129.601  39.838  1.00  0.00           N  
ATOM     59  CA  ASP B 216     154.623 130.553  39.088  1.00  0.00           C  
ATOM     60  C   ASP B 216     156.076 130.168  39.218  1.00  0.00           C  
ATOM     61  O   ASP B 216     156.709 130.444  40.231  1.00  0.00           O  
ATOM     62  CB  ASP B 216     154.449 131.965  39.618  1.00  0.00           C  
ATOM     63  CG  ASP B 216     155.408 132.937  38.968  1.00  0.00           C  
ATOM     64  OD1 ASP B 216     155.850 132.657  37.832  1.00  0.00           O  
ATOM     65  OD2 ASP B 216     155.712 133.981  39.580  1.00  0.00           O  
ATOM     66  N   PRO B 217     156.633 129.535  38.185  1.00  0.00           N  
ATOM     67  CA  PRO B 217     158.036 129.118  38.219  1.00  0.00           C  
ATOM     68  C   PRO B 217     159.001 130.282  38.455  1.00  0.00           C  
ATOM     69  O   PRO B 217     160.016 130.118  39.132  1.00  0.00           O  
ATOM     70  CB  PRO B 217     158.225 128.470  36.856  1.00  0.00           C  
ATOM     71  CG  PRO B 217     157.337 129.315  35.988  1.00  0.00           C  
ATOM     72  CD  PRO B 217     156.084 129.426  36.823  1.00  0.00           C  
ATOM     73  N   LYS B 218     158.679 131.454  37.909  1.00  0.00           N  
ATOM     74  CA  LYS B 218     159.529 132.636  38.064  1.00  0.00           C  
ATOM     75  C   LYS B 218     159.736 133.056  39.511  1.00  0.00           C  
ATOM     76  O   LYS B 218     160.261 134.129  39.775  1.00  0.00           O  
ATOM     77  CB  LYS B 218     158.954 133.825  37.297  1.00  0.00           C  
ATOM     78  CG  LYS B 218     158.858 133.619  35.804  1.00  0.00           C  
ATOM     79  CD  LYS B 218     158.469 134.910  35.112  1.00  0.00           C  
ATOM     80  CE  LYS B 218     158.289 134.701  33.619  1.00  0.00           C  
ATOM     81  NZ  LYS B 218     158.040 135.994  32.918  1.00  0.00           N  
ATOM     82  N   SER B 219     159.322 132.216  40.447  1.00  0.00           N  
ATOM     83  CA  SER B 219     159.479 132.525  41.856  1.00  0.00           C  
ATOM     84  C   SER B 219     160.086 131.317  42.547  1.00  0.00           C  
ATOM     85  O   SER B 219     160.276 131.308  43.761  1.00  0.00           O  
ATOM     86  CB  SER B 219     158.118 132.834  42.479  1.00  0.00           C  
ATOM     87  OG  SER B 219     157.334 131.656  42.594  1.00  0.00           O  
ATOM     88  N   VAL B 220     160.388 130.294  41.761  1.00  0.00           N  
ATOM     89  CA  VAL B 220     160.948 129.068  42.304  1.00  0.00           C  
ATOM     90  C   VAL B 220     162.206 128.633  41.576  1.00  0.00           C  
ATOM     91  O   VAL B 220     163.192 128.262  42.207  1.00  0.00           O  
ATOM     92  CB  VAL B 220     159.905 127.922  42.240  1.00  0.00           C  
ATOM     93  CG1 VAL B 220     160.553 126.575  42.573  1.00  0.00           C  
ATOM     94  CG2 VAL B 220     158.772 128.224  43.195  1.00  0.00           C  
ATOM     95  N   GLU B 221     162.172 128.683  40.249  1.00  0.00           N  
ATOM     96  CA  GLU B 221     163.313 128.262  39.452  1.00  0.00           C  
ATOM     97  C   GLU B 221     164.569 129.097  39.675  1.00  0.00           C  
ATOM     98  O   GLU B 221     165.639 128.556  39.976  1.00  0.00           O  
ATOM     99  CB  GLU B 221     162.943 128.258  37.967  1.00  0.00           C  
ATOM    100  CG  GLU B 221     161.698 127.438  37.681  1.00  0.00           C  
ATOM    101  CD  GLU B 221     161.583 126.993  36.239  1.00  0.00           C  
ATOM    102  OE1 GLU B 221     161.672 127.850  35.331  1.00  0.00           O  
ATOM    103  OE2 GLU B 221     161.394 125.777  36.024  1.00  0.00           O  
ATOM    104  N   PRO B 222     164.448 130.428  39.565  1.00  0.00           N  
ATOM    105  CA  PRO B 222     165.598 131.315  39.751  1.00  0.00           C  
ATOM    106  C   PRO B 222     166.470 130.960  40.950  1.00  0.00           C  
ATOM    107  O   PRO B 222     167.668 130.707  40.802  1.00  0.00           O  
ATOM    108  CB  PRO B 222     164.954 132.692  39.889  1.00  0.00           C  
ATOM    109  CG  PRO B 222     163.710 132.567  39.064  1.00  0.00           C  
ATOM    110  CD  PRO B 222     163.202 131.211  39.485  1.00  0.00           C  
ATOM    111  N   LYS B 223     165.869 130.926  42.133  1.00  0.00           N  
ATOM    112  CA  LYS B 223     166.633 130.624  43.329  1.00  0.00           C  
ATOM    113  C   LYS B 223     167.341 129.283  43.277  1.00  0.00           C  
ATOM    114  O   LYS B 223     168.542 129.210  43.534  1.00  0.00           O  
ATOM    115  CB  LYS B 223     165.747 130.696  44.583  1.00  0.00           C  
ATOM    116  CG  LYS B 223     164.604 129.686  44.655  1.00  0.00           C  
ATOM    117  CD  LYS B 223     163.906 129.743  46.020  1.00  0.00           C  
ATOM    118  CE  LYS B 223     162.715 128.789  46.106  1.00  0.00           C  
ATOM    119  NZ  LYS B 223     162.068 128.813  47.454  1.00  0.00           N  
ATOM    120  N   TRP B 224     166.620 128.221  42.939  1.00  0.00           N  
ATOM    121  CA  TRP B 224     167.244 126.911  42.904  1.00  0.00           C  
ATOM    122  C   TRP B 224     168.342 126.797  41.860  1.00  0.00           C  
ATOM    123  O   TRP B 224     169.321 126.069  42.054  1.00  0.00           O  
ATOM    124  CB  TRP B 224     166.206 125.829  42.662  1.00  0.00           C  
ATOM    125  CG  TRP B 224     165.341 125.522  43.841  1.00  0.00           C  
ATOM    126  CD1 TRP B 224     164.180 126.149  44.201  1.00  0.00           C  
ATOM    127  CD2 TRP B 224     165.537 124.466  44.790  1.00  0.00           C  
ATOM    128  NE1 TRP B 224     163.634 125.541  45.311  1.00  0.00           N  
ATOM    129  CE2 TRP B 224     164.448 124.506  45.692  1.00  0.00           C  
ATOM    130  CE3 TRP B 224     166.528 123.486  44.964  1.00  0.00           C  
ATOM    131  CZ2 TRP B 224     164.321 123.602  46.752  1.00  0.00           C  
ATOM    132  CZ3 TRP B 224     166.404 122.588  46.017  1.00  0.00           C  
ATOM    133  CH2 TRP B 224     165.307 122.653  46.898  1.00  0.00           C  
ATOM    134  N   ALA B 225     168.183 127.505  40.749  1.00  0.00           N  
ATOM    135  CA  ALA B 225     169.185 127.458  39.695  1.00  0.00           C  
ATOM    136  C   ALA B 225     170.439 128.100  40.234  1.00  0.00           C  
ATOM    137  O   ALA B 225     171.523 127.518  40.180  1.00  0.00           O  
ATOM    138  CB  ALA B 225     168.708 128.211  38.483  1.00  0.00           C  
ATOM    139  N   GLU B 226     170.273 129.312  40.752  1.00  0.00           N  
ATOM    140  CA  GLU B 226     171.372 130.068  41.331  1.00  0.00           C  
ATOM    141  C   GLU B 226     172.118 129.244  42.368  1.00  0.00           C  
ATOM    142  O   GLU B 226     173.335 129.344  42.495  1.00  0.00           O  
ATOM    143  CB  GLU B 226     170.848 131.341  41.990  1.00  0.00           C  
ATOM    144  CG  GLU B 226     171.660 131.768  43.201  1.00  0.00           C  
ATOM    145  CD  GLU B 226     172.062 133.223  43.144  1.00  0.00           C  
ATOM    146  OE1 GLU B 226     172.763 133.602  42.179  1.00  0.00           O  
ATOM    147  OE2 GLU B 226     171.679 133.985  44.060  1.00  0.00           O  
ATOM    148  N   LYS B 227     171.383 128.442  43.123  1.00  0.00           N  
ATOM    149  CA  LYS B 227     172.018 127.618  44.128  1.00  0.00           C  
ATOM    150  C   LYS B 227     172.892 126.560  43.461  1.00  0.00           C  
ATOM    151  O   LYS B 227     174.113 126.638  43.542  1.00  0.00           O  
ATOM    152  CB  LYS B 227     170.971 126.961  45.027  1.00  0.00           C  
ATOM    153  CG  LYS B 227     171.551 125.945  46.001  1.00  0.00           C  
ATOM    154  CD  LYS B 227     170.457 125.254  46.810  1.00  0.00           C  
ATOM    155  CE  LYS B 227     170.978 123.978  47.454  1.00  0.00           C  
ATOM    156  NZ  LYS B 227     169.917 123.269  48.209  1.00  0.00           N  
ATOM    157  N   TRP B 228     172.283 125.585  42.791  1.00  0.00           N  
ATOM    158  CA  TRP B 228     173.058 124.531  42.130  1.00  0.00           C  
ATOM    159  C   TRP B 228     174.191 125.101  41.270  1.00  0.00           C  
ATOM    160  O   TRP B 228     175.170 124.413  40.958  1.00  0.00           O  
ATOM    161  CB  TRP B 228     172.174 123.697  41.213  1.00  0.00           C  
ATOM    162  CG  TRP B 228     170.986 123.076  41.828  1.00  0.00           C  
ATOM    163  CD1 TRP B 228     170.931 122.379  42.995  1.00  0.00           C  
ATOM    164  CD2 TRP B 228     169.698 122.950  41.221  1.00  0.00           C  
ATOM    165  NE1 TRP B 228     169.690 121.812  43.149  1.00  0.00           N  
ATOM    166  CE2 TRP B 228     168.914 122.148  42.070  1.00  0.00           C  
ATOM    167  CE3 TRP B 228     169.133 123.434  40.034  1.00  0.00           C  
ATOM    168  CZ2 TRP B 228     167.590 121.813  41.769  1.00  0.00           C  
ATOM    169  CZ3 TRP B 228     167.819 123.104  39.734  1.00  0.00           C  
ATOM    170  CH2 TRP B 228     167.063 122.300  40.597  1.00  0.00           C  
ATOM    171  N   ALA B 229     174.033 126.353  40.864  1.00  0.00           N  
ATOM    172  CA  ALA B 229     175.024 127.011  40.032  1.00  0.00           C  
ATOM    173  C   ALA B 229     176.290 127.244  40.823  1.00  0.00           C  
ATOM    174  O   ALA B 229     177.368 126.793  40.442  1.00  0.00           O  
ATOM    175  CB  ALA B 229     174.481 128.332  39.536  1.00  0.00           C  
ATOM    176  N   LYS B 230     176.140 127.954  41.933  1.00  0.00           N  
ATOM    177  CA  LYS B 230     177.256 128.283  42.802  1.00  0.00           C  
ATOM    178  C   LYS B 230     177.785 127.103  43.600  1.00  0.00           C  
ATOM    179  O   LYS B 230     178.863 127.193  44.177  1.00  0.00           O  
ATOM    180  CB  LYS B 230     176.845 129.393  43.763  1.00  0.00           C  
ATOM    181  CG  LYS B 230     176.232 130.590  43.062  1.00  0.00           C  
ATOM    182  CD  LYS B 230     176.086 131.761  44.012  1.00  0.00           C  
ATOM    183  CE  LYS B 230     175.336 131.364  45.270  1.00  0.00           C  
ATOM    184  NZ  LYS B 230     175.171 132.530  46.182  1.00  0.00           N  
ATOM    185  N   ASN B 232     177.047 125.999  43.635  1.00  0.00           N  
ATOM    186  CA  ASN B 232     177.484 124.839  44.406  1.00  0.00           C  
ATOM    187  C   ASN B 232     177.294 123.542  43.643  1.00  0.00           C  
ATOM    188  O   ASN B 232     176.599 122.635  44.092  1.00  0.00           O  
ATOM    189  CB  ASN B 232     176.711 124.783  45.717  1.00  0.00           C  
ATOM    190  CG  ASN B 232     176.744 126.100  46.460  1.00  0.00           C  
ATOM    191  OD1 ASN B 232     176.406 127.156  45.906  1.00  0.00           O  
ATOM    192  ND2 ASN B 232     177.150 126.052  47.724  1.00  0.00           N  
ATOM    193  N   PRO B 233     177.943 123.430  42.485  1.00  0.00           N  
ATOM    194  CA  PRO B 233     177.884 122.264  41.603  1.00  0.00           C  
ATOM    195  C   PRO B 233     178.025 120.944  42.317  1.00  0.00           C  
ATOM    196  O   PRO B 233     178.596 120.876  43.393  1.00  0.00           O  
ATOM    197  CB  PRO B 233     179.034 122.510  40.637  1.00  0.00           C  
ATOM    198  CG  PRO B 233     180.004 123.282  41.474  1.00  0.00           C  
ATOM    199  CD  PRO B 233     179.085 124.278  42.124  1.00  0.00           C  
ATOM    200  N   PHE B 234     177.488 119.899  41.706  1.00  0.00           N  
ATOM    201  CA  PHE B 234     177.566 118.568  42.274  1.00  0.00           C  
ATOM    202  C   PHE B 234     178.869 117.977  41.790  1.00  0.00           C  
ATOM    203  O   PHE B 234     178.868 117.144  40.881  1.00  0.00           O  
ATOM    204  CB  PHE B 234     176.412 117.691  41.781  1.00  0.00           C  
ATOM    205  CG  PHE B 234     175.054 118.198  42.165  1.00  0.00           C  
ATOM    206  CD1 PHE B 234     174.517 119.325  41.547  1.00  0.00           C  
ATOM    207  CD2 PHE B 234     174.319 117.562  43.159  1.00  0.00           C  
ATOM    208  CE1 PHE B 234     173.268 119.812  41.916  1.00  0.00           C  
ATOM    209  CE2 PHE B 234     173.075 118.037  43.535  1.00  0.00           C  
ATOM    210  CZ  PHE B 234     172.546 119.167  42.913  1.00  0.00           C  
ATOM    211  N   VAL B 236     179.975 118.402  42.398  1.00  0.00           N  
ATOM    212  CA  VAL B 236     181.300 117.928  42.007  1.00  0.00           C  
ATOM    213  C   VAL B 236     181.570 116.426  42.167  1.00  0.00           C  
ATOM    214  O   VAL B 236     181.170 115.792  43.145  1.00  0.00           O  
ATOM    215  CB  VAL B 236     182.382 118.699  42.744  1.00  0.00           C  
ATOM    216  CG1 VAL B 236     183.744 118.248  42.239  1.00  0.00           C  
ATOM    217  CG2 VAL B 236     182.183 120.211  42.532  1.00  0.00           C  
ATOM    218  N   ALA B 237     182.268 115.865  41.188  1.00  0.00           N  
ATOM    219  CA  ALA B 237     182.579 114.446  41.191  1.00  0.00           C  
ATOM    220  C   ALA B 237     183.807 114.134  42.021  1.00  0.00           C  
ATOM    221  O   ALA B 237     184.675 114.988  42.200  1.00  0.00           O  
ATOM    222  CB  ALA B 237     182.799 113.976  39.767  1.00  0.00           C  
ATOM    223  N   ASN B 238     183.878 112.905  42.524  1.00  0.00           N  
ATOM    224  CA  ASN B 238     185.031 112.465  43.306  1.00  0.00           C  
ATOM    225  C   ASN B 238     185.521 111.090  42.840  1.00  0.00           C  
ATOM    226  O   ASN B 238     184.837 110.077  43.001  1.00  0.00           O  
ATOM    227  CB  ASN B 238     184.695 112.414  44.798  1.00  0.00           C  
ATOM    228  CG  ASN B 238     185.766 111.707  45.602  1.00  0.00           C  
ATOM    229  OD1 ASN B 238     185.933 110.491  45.506  1.00  0.00           O  
ATOM    230  ND2 ASN B 238     186.508 112.469  46.388  1.00  0.00           N  
ATOM    231  N   PRO B 239     186.725 111.042  42.258  1.00  0.00           N  
ATOM    232  CA  PRO B 239     187.352 109.819  41.747  1.00  0.00           C  
ATOM    233  C   PRO B 239     187.338 108.625  42.707  1.00  0.00           C  
ATOM    234  O   PRO B 239     187.064 107.493  42.300  1.00  0.00           O  
ATOM    235  CB  PRO B 239     188.756 110.284  41.404  1.00  0.00           C  
ATOM    236  CG  PRO B 239     188.513 111.690  40.944  1.00  0.00           C  
ATOM    237  CD  PRO B 239     187.579 112.214  42.003  1.00  0.00           C  
ATOM    238  N   LYS B 240     187.647 108.872  43.977  1.00  0.00           N  
ATOM    239  CA  LYS B 240     187.639 107.803  44.972  1.00  0.00           C  
ATOM    240  C   LYS B 240     186.355 107.916  45.774  1.00  0.00           C  
ATOM    241  O   LYS B 240     186.353 108.359  46.918  1.00  0.00           O  
ATOM    242  CB  LYS B 240     188.857 107.903  45.904  1.00  0.00           C  
ATOM    243  CG  LYS B 240     189.130 109.295  46.462  1.00  0.00           C  
ATOM    244  CD  LYS B 240     190.409 109.900  45.884  1.00  0.00           C  
ATOM    245  CE  LYS B 240     191.628 109.067  46.255  1.00  0.00           C  
ATOM    246  NZ  LYS B 240     192.872 109.703  45.757  1.00  0.00           N  
ATOM    247  N   SER B 241     185.254 107.526  45.152  1.00  0.00           N  
ATOM    248  CA  SER B 241     183.960 107.595  45.798  1.00  0.00           C  
ATOM    249  C   SER B 241     183.556 106.218  46.292  1.00  0.00           C  
ATOM    250  O   SER B 241     182.694 106.081  47.156  1.00  0.00           O  
ATOM    251  CB  SER B 241     182.923 108.120  44.808  1.00  0.00           C  
ATOM    252  OG  SER B 241     181.618 108.064  45.346  1.00  0.00           O  
ATOM    253  N   GLY B 243     184.190 105.190  45.746  1.00  0.00           N  
ATOM    254  CA  GLY B 243     183.845 103.843  46.157  1.00  0.00           C  
ATOM    255  C   GLY B 243     182.390 103.627  45.815  1.00  0.00           C  
ATOM    256  O   GLY B 243     181.749 102.680  46.283  1.00  0.00           O  
ATOM    257  N   LYS B 244     181.882 104.536  44.986  1.00  0.00           N  
ATOM    258  CA  LYS B 244     180.503 104.515  44.526  1.00  0.00           C  
ATOM    259  C   LYS B 244     180.535 104.478  42.999  1.00  0.00           C  
ATOM    260  O   LYS B 244     180.992 105.434  42.363  1.00  0.00           O  
ATOM    261  CB  LYS B 244     179.782 105.769  45.018  1.00  0.00           C  
ATOM    262  CG  LYS B 244     178.268 105.665  45.024  1.00  0.00           C  
ATOM    263  CD  LYS B 244     177.640 106.717  45.940  1.00  0.00           C  
ATOM    264  CE  LYS B 244     178.028 108.131  45.526  1.00  0.00           C  
ATOM    265  NZ  LYS B 244     177.412 109.182  46.382  1.00  0.00           N  
ATOM    266  N   PRO B 245     180.061 103.365  42.394  1.00  0.00           N  
ATOM    267  CA  PRO B 245     180.017 103.153  40.941  1.00  0.00           C  
ATOM    268  C   PRO B 245     179.693 104.413  40.157  1.00  0.00           C  
ATOM    269  O   PRO B 245     178.665 105.058  40.376  1.00  0.00           O  
ATOM    270  CB  PRO B 245     178.958 102.073  40.788  1.00  0.00           C  
ATOM    271  CG  PRO B 245     179.229 101.212  41.979  1.00  0.00           C  
ATOM    272  CD  PRO B 245     179.425 102.233  43.097  1.00  0.00           C  
ATOM    273  N   PRO B 264     180.577 104.781  39.225  1.00  0.00           N  
ATOM    274  CA  PRO B 264     180.396 105.975  38.403  1.00  0.00           C  
ATOM    275  C   PRO B 264     179.535 105.797  37.148  1.00  0.00           C  
ATOM    276  O   PRO B 264     179.402 104.700  36.588  1.00  0.00           O  
ATOM    277  CB  PRO B 264     181.828 106.355  38.059  1.00  0.00           C  
ATOM    278  CG  PRO B 264     182.432 105.008  37.819  1.00  0.00           C  
ATOM    279  CD  PRO B 264     181.894 104.170  38.971  1.00  0.00           C  
ATOM    280  N   PHE B 266     178.949 106.909  36.728  1.00  0.00           N  
ATOM    281  CA  PHE B 266     178.126 106.972  35.537  1.00  0.00           C  
ATOM    282  C   PHE B 266     178.670 108.214  34.848  1.00  0.00           C  
ATOM    283  O   PHE B 266     178.484 109.332  35.344  1.00  0.00           O  
ATOM    284  CB  PHE B 266     176.660 107.178  35.906  1.00  0.00           C  
ATOM    285  CG  PHE B 266     175.778 107.391  34.723  1.00  0.00           C  
ATOM    286  CD1 PHE B 266     175.419 106.322  33.914  1.00  0.00           C  
ATOM    287  CD2 PHE B 266     175.399 108.679  34.353  1.00  0.00           C  
ATOM    288  CE1 PHE B 266     174.708 106.532  32.747  1.00  0.00           C  
ATOM    289  CE2 PHE B 266     174.687 108.903  33.188  1.00  0.00           C  
ATOM    290  CZ  PHE B 266     174.342 107.832  32.380  1.00  0.00           C  
ATOM    291  N   VAL B 267     179.345 108.031  33.716  1.00  0.00           N  
ATOM    292  CA  VAL B 267     179.948 109.173  33.041  1.00  0.00           C  
ATOM    293  C   VAL B 267     179.320 109.561  31.719  1.00  0.00           C  
ATOM    294  O   VAL B 267     178.944 108.709  30.920  1.00  0.00           O  
ATOM    295  CB  VAL B 267     181.446 108.939  32.812  1.00  0.00           C  
ATOM    296  CG1 VAL B 267     182.191 110.279  32.877  1.00  0.00           C  
ATOM    297  CG2 VAL B 267     181.978 107.922  33.835  1.00  0.00           C  
ATOM    298  N   ILE B 268     179.242 110.869  31.500  1.00  0.00           N  
ATOM    299  CA  ILE B 268     178.646 111.444  30.306  1.00  0.00           C  
ATOM    300  C   ILE B 268     179.432 112.687  29.905  1.00  0.00           C  
ATOM    301  O   ILE B 268     179.638 113.595  30.725  1.00  0.00           O  
ATOM    302  CB  ILE B 268     177.151 111.861  30.567  1.00  0.00           C  
ATOM    303  CG1 ILE B 268     176.229 110.639  30.456  1.00  0.00           C  
ATOM    304  CG2 ILE B 268     176.726 112.988  29.616  1.00  0.00           C  
ATOM    305  CD1 ILE B 268     174.747 110.963  30.659  1.00  0.00           C  
ATOM    306  N   PHE B 269     179.880 112.729  28.653  1.00  0.00           N  
ATOM    307  CA  PHE B 269     180.611 113.890  28.174  1.00  0.00           C  
ATOM    308  C   PHE B 269     179.592 114.743  27.456  1.00  0.00           C  
ATOM    309  O   PHE B 269     178.863 114.267  26.585  1.00  0.00           O  
ATOM    310  CB  PHE B 269     181.739 113.492  27.220  1.00  0.00           C  
ATOM    311  CG  PHE B 269     182.591 112.357  27.725  1.00  0.00           C  
ATOM    312  CD1 PHE B 269     182.250 111.034  27.444  1.00  0.00           C  
ATOM    313  CD2 PHE B 269     183.728 112.607  28.483  1.00  0.00           C  
ATOM    314  CE1 PHE B 269     183.030 109.973  27.909  1.00  0.00           C  
ATOM    315  CE2 PHE B 269     184.508 111.560  28.948  1.00  0.00           C  
ATOM    316  CZ  PHE B 269     184.154 110.235  28.657  1.00  0.00           C  
ATOM    317  N   MET B 270     179.520 116.002  27.852  1.00  0.00           N  
ATOM    318  CA  MET B 270     178.573 116.920  27.258  1.00  0.00           C  
ATOM    319  C   MET B 270     179.095 117.466  25.951  1.00  0.00           C  
ATOM    320  O   MET B 270     180.168 118.068  25.905  1.00  0.00           O  
ATOM    321  CB  MET B 270     178.295 118.079  28.212  1.00  0.00           C  
ATOM    322  CG  MET B 270     177.681 119.300  27.566  1.00  0.00           C  
ATOM    323  SD  MET B 270     177.206 120.482  28.837  1.00  0.00           S  
ATOM    324  CE  MET B 270     177.919 121.976  28.268  1.00  0.00           C  
ATOM    325  N   PRO B 271     178.359 117.236  24.855  1.00  0.00           N  
ATOM    326  CA  PRO B 271     178.821 117.762  23.575  1.00  0.00           C  
ATOM    327  C   PRO B 271     178.985 119.272  23.768  1.00  0.00           C  
ATOM    328  O   PRO B 271     178.015 120.016  23.963  1.00  0.00           O  
ATOM    329  CB  PRO B 271     177.687 117.377  22.629  1.00  0.00           C  
ATOM    330  CG  PRO B 271     176.480 117.239  23.544  1.00  0.00           C  
ATOM    331  CD  PRO B 271     177.077 116.530  24.705  1.00  0.00           C  
ATOM    332  N   PRO B 272     180.231 119.738  23.750  1.00  0.00           N  
ATOM    333  CA  PRO B 272     180.496 121.165  23.939  1.00  0.00           C  
ATOM    334  C   PRO B 272     179.938 122.087  22.885  1.00  0.00           C  
ATOM    335  O   PRO B 272     180.396 122.084  21.750  1.00  0.00           O  
ATOM    336  CB  PRO B 272     182.021 121.228  24.013  1.00  0.00           C  
ATOM    337  CG  PRO B 272     182.447 120.055  23.182  1.00  0.00           C  
ATOM    338  CD  PRO B 272     181.481 118.977  23.581  1.00  0.00           C  
ATOM    339  N   PRO B 273     178.919 122.879  23.238  1.00  0.00           N  
ATOM    340  CA  PRO B 273     178.337 123.809  22.261  1.00  0.00           C  
ATOM    341  C   PRO B 273     179.357 124.826  21.737  1.00  0.00           C  
ATOM    342  O   PRO B 273     180.229 125.276  22.479  1.00  0.00           O  
ATOM    343  CB  PRO B 273     177.183 124.468  23.038  1.00  0.00           C  
ATOM    344  CG  PRO B 273     177.521 124.212  24.471  1.00  0.00           C  
ATOM    345  CD  PRO B 273     178.090 122.819  24.446  1.00  0.00           C  
ATOM    346  N   ASN B 274     179.246 125.172  20.455  1.00  0.00           N  
ATOM    347  CA  ASN B 274     180.151 126.133  19.822  1.00  0.00           C  
ATOM    348  C   ASN B 274     179.945 127.538  20.381  1.00  0.00           C  
ATOM    349  O   ASN B 274     178.824 127.962  20.644  1.00  0.00           O  
ATOM    350  CB  ASN B 274     179.937 126.165  18.299  1.00  0.00           C  
ATOM    351  CG  ASN B 274     179.854 124.771  17.681  1.00  0.00           C  
ATOM    352  OD1 ASN B 274     180.757 123.947  17.827  1.00  0.00           O  
ATOM    353  ND2 ASN B 274     178.759 124.509  16.980  1.00  0.00           N  
ATOM    354  N   VAL B 275     181.040 128.260  20.551  1.00  0.00           N  
ATOM    355  CA  VAL B 275     180.994 129.609  21.084  1.00  0.00           C  
ATOM    356  C   VAL B 275     180.498 130.619  20.045  1.00  0.00           C  
ATOM    357  O   VAL B 275     181.011 131.735  19.936  1.00  0.00           O  
ATOM    358  CB  VAL B 275     182.388 130.006  21.582  1.00  0.00           C  
ATOM    359  CG1 VAL B 275     182.802 129.074  22.711  1.00  0.00           C  
ATOM    360  CG2 VAL B 275     183.394 129.902  20.442  1.00  0.00           C  
ATOM    361  N   THR B 276     179.488 130.212  19.287  1.00  0.00           N  
ATOM    362  CA  THR B 276     178.899 131.051  18.247  1.00  0.00           C  
ATOM    363  C   THR B 276     177.506 131.464  18.676  1.00  0.00           C  
ATOM    364  O   THR B 276     176.550 130.735  18.434  1.00  0.00           O  
ATOM    365  CB  THR B 276     178.793 130.278  16.904  1.00  0.00           C  
ATOM    366  OG1 THR B 276     178.170 129.000  17.117  1.00  0.00           O  
ATOM    367  CG2 THR B 276     180.173 130.048  16.316  1.00  0.00           C  
ATOM    368  N   GLY B 277     177.387 132.616  19.327  1.00  0.00           N  
ATOM    369  CA  GLY B 277     176.077 133.081  19.776  1.00  0.00           C  
ATOM    370  C   GLY B 277     175.505 132.391  21.015  1.00  0.00           C  
ATOM    371  O   GLY B 277     176.253 132.003  21.916  1.00  0.00           O  
ATOM    372  N   SER B 279     174.179 132.237  21.058  1.00  0.00           N  
ATOM    373  CA  SER B 279     173.493 131.603  22.190  1.00  0.00           C  
ATOM    374  C   SER B 279     173.029 130.199  21.844  1.00  0.00           C  
ATOM    375  O   SER B 279     173.300 129.700  20.755  1.00  0.00           O  
ATOM    376  CB  SER B 279     172.273 132.418  22.589  1.00  0.00           C  
ATOM    377  OG  SER B 279     172.564 133.799  22.548  1.00  0.00           O  
ATOM    378  N   LEU B 280     172.329 129.558  22.775  1.00  0.00           N  
ATOM    379  CA  LEU B 280     171.823 128.218  22.521  1.00  0.00           C  
ATOM    380  C   LEU B 280     170.418 128.342  21.959  1.00  0.00           C  
ATOM    381  O   LEU B 280     169.860 129.441  21.895  1.00  0.00           O  
ATOM    382  CB  LEU B 280     171.777 127.389  23.799  1.00  0.00           C  
ATOM    383  CG  LEU B 280     173.080 127.133  24.543  1.00  0.00           C  
ATOM    384  CD1 LEU B 280     172.821 126.133  25.658  1.00  0.00           C  
ATOM    385  CD2 LEU B 280     174.126 126.603  23.589  1.00  0.00           C  
ATOM    386  N   HIS B 281     169.851 127.210  21.558  1.00  0.00           N  
ATOM    387  CA  HIS B 281     168.509 127.172  20.992  1.00  0.00           C  
ATOM    388  C   HIS B 281     167.836 125.884  21.448  1.00  0.00           C  
ATOM    389  O   HIS B 281     168.503 124.978  21.966  1.00  0.00           O  
ATOM    390  CB  HIS B 281     168.589 127.220  19.466  1.00  0.00           C  
ATOM    391  CG  HIS B 281     169.277 126.034  18.859  1.00  0.00           C  
ATOM    392  ND1 HIS B 281     170.087 126.132  17.749  1.00  0.00           N  
ATOM    393  CD2 HIS B 281     169.247 124.719  19.185  1.00  0.00           C  
ATOM    394  CE1 HIS B 281     170.525 124.929  17.416  1.00  0.00           C  
ATOM    395  NE2 HIS B 281     170.028 124.054  18.272  1.00  0.00           N  
ATOM    396  N   MET B 282     166.525 125.803  21.247  1.00  0.00           N  
ATOM    397  CA  MET B 282     165.754 124.635  21.648  1.00  0.00           C  
ATOM    398  C   MET B 282     166.496 123.314  21.470  1.00  0.00           C  
ATOM    399  O   MET B 282     166.408 122.422  22.313  1.00  0.00           O  
ATOM    400  CB  MET B 282     164.461 124.572  20.856  1.00  0.00           C  
ATOM    401  CG  MET B 282     163.244 124.314  21.707  1.00  0.00           C  
ATOM    402  SD  MET B 282     162.245 125.782  21.684  1.00  0.00           S  
ATOM    403  CE  MET B 282     163.484 126.988  22.173  1.00  0.00           C  
ATOM    404  N   GLY B 283     167.215 123.183  20.362  1.00  0.00           N  
ATOM    405  CA  GLY B 283     167.946 121.953  20.108  1.00  0.00           C  
ATOM    406  C   GLY B 283     168.856 121.578  21.262  1.00  0.00           C  
ATOM    407  O   GLY B 283     168.846 120.437  21.739  1.00  0.00           O  
ATOM    408  N   HIS B 284     169.648 122.543  21.713  1.00  0.00           N  
ATOM    409  CA  HIS B 284     170.560 122.321  22.816  1.00  0.00           C  
ATOM    410  C   HIS B 284     169.791 121.881  24.056  1.00  0.00           C  
ATOM    411  O   HIS B 284     170.171 120.910  24.730  1.00  0.00           O  
ATOM    412  CB  HIS B 284     171.335 123.603  23.072  1.00  0.00           C  
ATOM    413  CG  HIS B 284     172.228 123.981  21.935  1.00  0.00           C  
ATOM    414  ND1 HIS B 284     172.324 125.271  21.454  1.00  0.00           N  
ATOM    415  CD2 HIS B 284     173.059 123.230  21.171  1.00  0.00           C  
ATOM    416  CE1 HIS B 284     173.174 125.297  20.441  1.00  0.00           C  
ATOM    417  NE2 HIS B 284     173.633 124.072  20.250  1.00  0.00           N  
ATOM    418  N   ALA B 285     168.696 122.588  24.336  1.00  0.00           N  
ATOM    419  CA  ALA B 285     167.849 122.282  25.485  1.00  0.00           C  
ATOM    420  C   ALA B 285     167.407 120.820  25.463  1.00  0.00           C  
ATOM    421  O   ALA B 285     167.400 120.149  26.495  1.00  0.00           O  
ATOM    422  CB  ALA B 285     166.643 123.199  25.499  1.00  0.00           C  
ATOM    423  N   LEU B 286     167.034 120.322  24.291  1.00  0.00           N  
ATOM    424  CA  LEU B 286     166.626 118.932  24.194  1.00  0.00           C  
ATOM    425  C   LEU B 286     167.823 118.057  24.537  1.00  0.00           C  
ATOM    426  O   LEU B 286     167.719 117.098  25.309  1.00  0.00           O  
ATOM    427  CB  LEU B 286     166.161 118.586  22.773  1.00  0.00           C  
ATOM    428  CG  LEU B 286     166.193 117.070  22.495  1.00  0.00           C  
ATOM    429  CD1 LEU B 286     165.216 116.341  23.395  1.00  0.00           C  
ATOM    430  CD2 LEU B 286     165.877 116.809  21.055  1.00  0.00           C  
ATOM    431  N   ASP B 288     168.959 118.398  23.937  1.00  0.00           N  
ATOM    432  CA  ASP B 288     170.193 117.657  24.122  1.00  0.00           C  
ATOM    433  C   ASP B 288     170.562 117.537  25.607  1.00  0.00           C  
ATOM    434  O   ASP B 288     170.742 116.432  26.133  1.00  0.00           O  
ATOM    435  CB  ASP B 288     171.304 118.354  23.332  1.00  0.00           C  
ATOM    436  CG  ASP B 288     172.624 117.600  23.374  1.00  0.00           C  
ATOM    437  OD1 ASP B 288     172.612 116.366  23.154  1.00  0.00           O  
ATOM    438  OD2 ASP B 288     173.673 118.246  23.612  1.00  0.00           O  
ATOM    439  N   ASN B 289     170.646 118.677  26.285  1.00  0.00           N  
ATOM    440  CA  ASN B 289     171.002 118.698  27.694  1.00  0.00           C  
ATOM    441  C   ASN B 289     169.929 118.228  28.665  1.00  0.00           C  
ATOM    442  O   ASN B 289     170.243 117.693  29.727  1.00  0.00           O  
ATOM    443  CB  ASN B 289     171.471 120.093  28.052  1.00  0.00           C  
ATOM    444  CG  ASN B 289     172.710 120.475  27.282  1.00  0.00           C  
ATOM    445  OD1 ASN B 289     173.784 119.896  27.481  1.00  0.00           O  
ATOM    446  ND2 ASN B 289     172.568 121.433  26.375  1.00  0.00           N  
ATOM    447  N   SER B 290     168.666 118.428  28.314  1.00  0.00           N  
ATOM    448  CA  SER B 290     167.596 117.978  29.179  1.00  0.00           C  
ATOM    449  C   SER B 290     167.656 116.471  29.203  1.00  0.00           C  
ATOM    450  O   SER B 290     167.273 115.827  30.180  1.00  0.00           O  
ATOM    451  CB  SER B 290     166.247 118.424  28.648  1.00  0.00           C  
ATOM    452  OG  SER B 290     166.126 119.819  28.782  1.00  0.00           O  
ATOM    453  N   LEU B 291     168.146 115.900  28.118  1.00  0.00           N  
ATOM    454  CA  LEU B 291     168.252 114.463  28.057  1.00  0.00           C  
ATOM    455  C   LEU B 291     169.393 113.966  28.932  1.00  0.00           C  
ATOM    456  O   LEU B 291     169.256 112.965  29.636  1.00  0.00           O  
ATOM    457  CB  LEU B 291     168.442 114.028  26.613  1.00  0.00           C  
ATOM    458  CG  LEU B 291     167.098 113.637  26.007  1.00  0.00           C  
ATOM    459  CD1 LEU B 291     167.199 113.640  24.498  1.00  0.00           C  
ATOM    460  CD2 LEU B 291     166.682 112.271  26.558  1.00  0.00           C  
ATOM    461  N   GLN B 292     170.515 114.675  28.906  1.00  0.00           N  
ATOM    462  CA  GLN B 292     171.666 114.279  29.709  1.00  0.00           C  
ATOM    463  C   GLN B 292     171.382 114.481  31.190  1.00  0.00           C  
ATOM    464  O   GLN B 292     171.507 113.547  31.991  1.00  0.00           O  
ATOM    465  CB  GLN B 292     172.893 115.085  29.291  1.00  0.00           C  
ATOM    466  CG  GLN B 292     173.361 114.788  27.874  1.00  0.00           C  
ATOM    467  CD  GLN B 292     174.279 115.861  27.329  1.00  0.00           C  
ATOM    468  OE1 GLN B 292     173.844 116.975  27.025  1.00  0.00           O  
ATOM    469  NE2 GLN B 292     175.562 115.537  27.213  1.00  0.00           N  
ATOM    470  N   ASP B 293     170.983 115.699  31.548  1.00  0.00           N  
ATOM    471  CA  ASP B 293     170.690 116.022  32.940  1.00  0.00           C  
ATOM    472  C   ASP B 293     169.771 114.998  33.601  1.00  0.00           C  
ATOM    473  O   ASP B 293     169.962 114.623  34.760  1.00  0.00           O  
ATOM    474  CB  ASP B 293     170.078 117.421  33.041  1.00  0.00           C  
ATOM    475  CG  ASP B 293     169.819 117.841  34.478  1.00  0.00           C  
ATOM    476  OD1 ASP B 293     168.756 117.478  35.018  1.00  0.00           O  
ATOM    477  OD2 ASP B 293     170.681 118.525  35.072  1.00  0.00           O  
ATOM    478  N   ALA B 294     168.778 114.534  32.862  1.00  0.00           N  
ATOM    479  CA  ALA B 294     167.861 113.562  33.408  1.00  0.00           C  
ATOM    480  C   ALA B 294     168.546 112.219  33.660  1.00  0.00           C  
ATOM    481  O   ALA B 294     168.273 111.579  34.674  1.00  0.00           O  
ATOM    482  CB  ALA B 294     166.689 113.396  32.481  1.00  0.00           C  
ATOM    483  N   LEU B 295     169.421 111.781  32.750  1.00  0.00           N  
ATOM    484  CA  LEU B 295     170.130 110.504  32.946  1.00  0.00           C  
ATOM    485  C   LEU B 295     171.049 110.626  34.149  1.00  0.00           C  
ATOM    486  O   LEU B 295     171.261 109.645  34.882  1.00  0.00           O  
ATOM    487  CB  LEU B 295     170.995 110.122  31.741  1.00  0.00           C  
ATOM    488  CG  LEU B 295     170.418 109.345  30.556  1.00  0.00           C  
ATOM    489  CD1 LEU B 295     169.768 108.058  31.030  1.00  0.00           C  
ATOM    490  CD2 LEU B 295     169.418 110.217  29.841  1.00  0.00           C  
ATOM    491  N   ILE B 296     171.603 111.831  34.327  1.00  0.00           N  
ATOM    492  CA  ILE B 296     172.507 112.127  35.441  1.00  0.00           C  
ATOM    493  C   ILE B 296     171.751 112.094  36.762  1.00  0.00           C  
ATOM    494  O   ILE B 296     171.955 111.191  37.576  1.00  0.00           O  
ATOM    495  CB  ILE B 296     173.153 113.518  35.298  1.00  0.00           C  
ATOM    496  CG1 ILE B 296     174.152 113.516  34.140  1.00  0.00           C  
ATOM    497  CG2 ILE B 296     173.823 113.909  36.603  1.00  0.00           C  
ATOM    498  CD1 ILE B 296     175.282 112.524  34.316  1.00  0.00           C  
ATOM    499  N   ARG B 297     170.882 113.088  36.962  1.00  0.00           N  
ATOM    500  CA  ARG B 297     170.072 113.185  38.172  1.00  0.00           C  
ATOM    501  C   ARG B 297     169.509 111.819  38.521  1.00  0.00           C  
ATOM    502  O   ARG B 297     169.575 111.386  39.676  1.00  0.00           O  
ATOM    503  CB  ARG B 297     168.935 114.184  37.975  1.00  0.00           C  
ATOM    504  CG  ARG B 297     169.374 115.643  38.042  1.00  0.00           C  
ATOM    505  CD  ARG B 297     168.171 116.568  37.974  1.00  0.00           C  
ATOM    506  NE  ARG B 297     168.510 117.973  37.749  1.00  0.00           N  
ATOM    507  CZ  ARG B 297     168.864 118.827  38.704  1.00  0.00           C  
ATOM    508  NH1 ARG B 297     168.934 118.429  39.970  1.00  0.00           N  
ATOM    509  NH2 ARG B 297     169.124 120.090  38.392  1.00  0.00           N  
ATOM    510  N   TYR B 298     168.957 111.133  37.530  1.00  0.00           N  
ATOM    511  CA  TYR B 298     168.419 109.809  37.795  1.00  0.00           C  
ATOM    512  C   TYR B 298     169.528 108.938  38.345  1.00  0.00           C  
ATOM    513  O   TYR B 298     169.477 108.500  39.490  1.00  0.00           O  
ATOM    514  CB  TYR B 298     167.873 109.150  36.529  1.00  0.00           C  
ATOM    515  CG  TYR B 298     167.738 107.643  36.668  1.00  0.00           C  
ATOM    516  CD1 TYR B 298     168.478 106.779  35.872  1.00  0.00           C  
ATOM    517  CD2 TYR B 298     166.862 107.083  37.583  1.00  0.00           C  
ATOM    518  CE1 TYR B 298     168.341 105.398  35.978  1.00  0.00           C  
ATOM    519  CE2 TYR B 298     166.723 105.702  37.698  1.00  0.00           C  
ATOM    520  CZ  TYR B 298     167.461 104.871  36.888  1.00  0.00           C  
ATOM    521  OH  TYR B 298     167.287 103.508  36.964  1.00  0.00           O  
ATOM    522  N   LYS B 299     170.529 108.690  37.509  1.00  0.00           N  
ATOM    523  CA  LYS B 299     171.657 107.861  37.893  1.00  0.00           C  
ATOM    524  C   LYS B 299     172.250 108.240  39.255  1.00  0.00           C  
ATOM    525  O   LYS B 299     172.592 107.363  40.050  1.00  0.00           O  
ATOM    526  CB  LYS B 299     172.719 107.906  36.794  1.00  0.00           C  
ATOM    527  CG  LYS B 299     172.560 106.791  35.775  1.00  0.00           C  
ATOM    528  CD  LYS B 299     172.594 105.450  36.497  1.00  0.00           C  
ATOM    529  CE  LYS B 299     172.321 104.284  35.573  1.00  0.00           C  
ATOM    530  NZ  LYS B 299     171.870 103.100  36.374  1.00  0.00           N  
ATOM    531  N   ARG B 300     172.361 109.539  39.526  1.00  0.00           N  
ATOM    532  CA  ARG B 300     172.893 110.011  40.804  1.00  0.00           C  
ATOM    533  C   ARG B 300     172.010 109.476  41.917  1.00  0.00           C  
ATOM    534  O   ARG B 300     172.481 108.741  42.786  1.00  0.00           O  
ATOM    535  CB  ARG B 300     172.907 111.539  40.849  1.00  0.00           C  
ATOM    536  CG  ARG B 300     173.344 112.122  42.168  1.00  0.00           C  
ATOM    537  CD  ARG B 300     174.202 113.336  41.911  1.00  0.00           C  
ATOM    538  NE  ARG B 300     173.547 114.277  41.011  1.00  0.00           N  
ATOM    539  CZ  ARG B 300     174.197 115.100  40.191  1.00  0.00           C  
ATOM    540  NH1 ARG B 300     175.525 115.091  40.161  1.00  0.00           N  
ATOM    541  NH2 ARG B 300     173.524 115.931  39.400  1.00  0.00           N  
ATOM    542  N   MET B 301     170.730 109.852  41.881  1.00  0.00           N  
ATOM    543  CA  MET B 301     169.757 109.397  42.869  1.00  0.00           C  
ATOM    544  C   MET B 301     169.819 107.874  42.957  1.00  0.00           C  
ATOM    545  O   MET B 301     169.627 107.281  44.017  1.00  0.00           O  
ATOM    546  CB  MET B 301     168.337 109.784  42.456  1.00  0.00           C  
ATOM    547  CG  MET B 301     168.014 111.261  42.419  1.00  0.00           C  
ATOM    548  SD  MET B 301     166.200 111.393  42.341  1.00  0.00           S  
ATOM    549  CE  MET B 301     165.972 112.492  40.976  1.00  0.00           C  
ATOM    550  N   ARG B 302     170.076 107.246  41.822  1.00  0.00           N  
ATOM    551  CA  ARG B 302     170.147 105.802  41.760  1.00  0.00           C  
ATOM    552  C   ARG B 302     171.355 105.296  42.565  1.00  0.00           C  
ATOM    553  O   ARG B 302     171.492 104.097  42.810  1.00  0.00           O  
ATOM    554  CB  ARG B 302     170.223 105.376  40.291  1.00  0.00           C  
ATOM    555  CG  ARG B 302     169.720 103.978  40.030  1.00  0.00           C  
ATOM    556  CD  ARG B 302     168.258 103.855  40.375  1.00  0.00           C  
ATOM    557  NE  ARG B 302     167.926 102.489  40.780  1.00  0.00           N  
ATOM    558  CZ  ARG B 302     167.756 101.462  39.950  1.00  0.00           C  
ATOM    559  NH1 ARG B 302     167.879 101.626  38.639  1.00  0.00           N  
ATOM    560  NH2 ARG B 302     167.457 100.264  40.437  1.00  0.00           N  
ATOM    561  N   GLY B 303     172.224 106.224  42.971  1.00  0.00           N  
ATOM    562  CA  GLY B 303     173.396 105.880  43.768  1.00  0.00           C  
ATOM    563  C   GLY B 303     174.745 105.699  43.079  1.00  0.00           C  
ATOM    564  O   GLY B 303     175.573 104.889  43.507  1.00  0.00           O  
ATOM    565  N   PHE B 304     174.980 106.452  42.017  1.00  0.00           N  
ATOM    566  CA  PHE B 304     176.228 106.350  41.287  1.00  0.00           C  
ATOM    567  C   PHE B 304     177.024 107.618  41.467  1.00  0.00           C  
ATOM    568  O   PHE B 304     176.556 108.593  42.047  1.00  0.00           O  
ATOM    569  CB  PHE B 304     175.960 106.173  39.797  1.00  0.00           C  
ATOM    570  CG  PHE B 304     175.369 104.849  39.434  1.00  0.00           C  
ATOM    571  CD1 PHE B 304     176.175 103.826  38.941  1.00  0.00           C  
ATOM    572  CD2 PHE B 304     174.002 104.621  39.566  1.00  0.00           C  
ATOM    573  CE1 PHE B 304     175.625 102.580  38.576  1.00  0.00           C  
ATOM    574  CE2 PHE B 304     173.441 103.382  39.206  1.00  0.00           C  
ATOM    575  CZ  PHE B 304     174.259 102.359  38.709  1.00  0.00           C  
ATOM    576  N   GLU B 305     178.248 107.590  40.967  1.00  0.00           N  
ATOM    577  CA  GLU B 305     179.084 108.762  41.020  1.00  0.00           C  
ATOM    578  C   GLU B 305     178.709 109.418  39.692  1.00  0.00           C  
ATOM    579  O   GLU B 305     179.220 109.055  38.630  1.00  0.00           O  
ATOM    580  CB  GLU B 305     180.562 108.360  41.064  1.00  0.00           C  
ATOM    581  CG  GLU B 305     181.534 109.513  41.347  1.00  0.00           C  
ATOM    582  CD  GLU B 305     181.203 110.300  42.617  1.00  0.00           C  
ATOM    583  OE1 GLU B 305     180.805 109.661  43.616  1.00  0.00           O  
ATOM    584  OE2 GLU B 305     181.355 111.552  42.621  1.00  0.00           O  
ATOM    585  N   ALA B 306     177.766 110.349  39.758  1.00  0.00           N  
ATOM    586  CA  ALA B 306     177.291 111.051  38.575  1.00  0.00           C  
ATOM    587  C   ALA B 306     178.310 112.054  38.072  1.00  0.00           C  
ATOM    588  O   ALA B 306     178.541 113.084  38.705  1.00  0.00           O  
ATOM    589  CB  ALA B 306     175.991 111.763  38.890  1.00  0.00           C  
ATOM    590  N   VAL B 307     178.904 111.765  36.921  1.00  0.00           N  
ATOM    591  CA  VAL B 307     179.898 112.659  36.353  1.00  0.00           C  
ATOM    592  C   VAL B 307     179.435 113.181  35.012  1.00  0.00           C  
ATOM    593  O   VAL B 307     179.319 112.418  34.053  1.00  0.00           O  
ATOM    594  CB  VAL B 307     181.248 111.955  36.112  1.00  0.00           C  
ATOM    595  CG1 VAL B 307     182.361 112.860  36.546  1.00  0.00           C  
ATOM    596  CG2 VAL B 307     181.307 110.620  36.837  1.00  0.00           C  
ATOM    597  N   TRP B 308     179.179 114.479  34.943  1.00  0.00           N  
ATOM    598  CA  TRP B 308     178.743 115.095  33.699  1.00  0.00           C  
ATOM    599  C   TRP B 308     179.683 116.265  33.460  1.00  0.00           C  
ATOM    600  O   TRP B 308     179.485 117.369  33.989  1.00  0.00           O  
ATOM    601  CB  TRP B 308     177.276 115.558  33.807  1.00  0.00           C  
ATOM    602  CG  TRP B 308     176.661 116.101  32.517  1.00  0.00           C  
ATOM    603  CD1 TRP B 308     177.049 115.823  31.227  1.00  0.00           C  
ATOM    604  CD2 TRP B 308     175.535 116.987  32.409  1.00  0.00           C  
ATOM    605  NE1 TRP B 308     176.240 116.485  30.333  1.00  0.00           N  
ATOM    606  CE2 TRP B 308     175.302 117.204  31.028  1.00  0.00           C  
ATOM    607  CE3 TRP B 308     174.699 117.615  33.345  1.00  0.00           C  
ATOM    608  CZ2 TRP B 308     174.264 118.024  30.561  1.00  0.00           C  
ATOM    609  CZ3 TRP B 308     173.667 118.430  32.878  1.00  0.00           C  
ATOM    610  CH2 TRP B 308     173.460 118.625  31.497  1.00  0.00           C  
ATOM    611  N   LEU B 309     180.716 115.993  32.663  1.00  0.00           N  
ATOM    612  CA  LEU B 309     181.747 116.970  32.337  1.00  0.00           C  
ATOM    613  C   LEU B 309     181.219 117.924  31.302  1.00  0.00           C  
ATOM    614  O   LEU B 309     180.949 117.545  30.179  1.00  0.00           O  
ATOM    615  CB  LEU B 309     182.992 116.244  31.835  1.00  0.00           C  
ATOM    616  CG  LEU B 309     183.123 114.894  32.563  1.00  0.00           C  
ATOM    617  CD1 LEU B 309     182.478 113.797  31.731  1.00  0.00           C  
ATOM    618  CD2 LEU B 309     184.555 114.556  32.808  1.00  0.00           C  
ATOM    619  N   PRO B 310     181.039 119.185  31.685  1.00  0.00           N  
ATOM    620  CA  PRO B 310     180.529 120.238  30.810  1.00  0.00           C  
ATOM    621  C   PRO B 310     181.645 120.866  30.037  1.00  0.00           C  
ATOM    622  O   PRO B 310     182.806 120.558  30.283  1.00  0.00           O  
ATOM    623  CB  PRO B 310     179.938 121.225  31.793  1.00  0.00           C  
ATOM    624  CG  PRO B 310     180.953 121.183  32.883  1.00  0.00           C  
ATOM    625  CD  PRO B 310     181.193 119.689  33.059  1.00  0.00           C  
ATOM    626  N   GLY B 311     181.289 121.770  29.131  1.00  0.00           N  
ATOM    627  CA  GLY B 311     182.287 122.461  28.333  1.00  0.00           C  
ATOM    628  C   GLY B 311     181.760 123.089  27.056  1.00  0.00           C  
ATOM    629  O   GLY B 311     180.598 122.925  26.699  1.00  0.00           O  
ATOM    630  N   THR B 312     182.617 123.822  26.358  1.00  0.00           N  
ATOM    631  CA  THR B 312     182.210 124.449  25.114  1.00  0.00           C  
ATOM    632  C   THR B 312     183.295 124.241  24.069  1.00  0.00           C  
ATOM    633  O   THR B 312     184.413 123.854  24.406  1.00  0.00           O  
ATOM    634  CB  THR B 312     181.967 125.937  25.313  1.00  0.00           C  
ATOM    635  OG1 THR B 312     183.176 126.561  25.742  1.00  0.00           O  
ATOM    636  CG2 THR B 312     180.913 126.151  26.365  1.00  0.00           C  
ATOM    637  N   ASP B 313     182.956 124.490  22.806  1.00  0.00           N  
ATOM    638  CA  ASP B 313     183.887 124.321  21.691  1.00  0.00           C  
ATOM    639  C   ASP B 313     184.156 125.676  21.026  1.00  0.00           C  
ATOM    640  O   ASP B 313     183.279 126.546  21.002  1.00  0.00           O  
ATOM    641  CB  ASP B 313     183.282 123.329  20.684  1.00  0.00           C  
ATOM    642  CG  ASP B 313     184.267 122.885  19.613  1.00  0.00           C  
ATOM    643  OD1 ASP B 313     184.016 121.838  18.978  1.00  0.00           O  
ATOM    644  OD2 ASP B 313     185.283 123.575  19.394  1.00  0.00           O  
ATOM    645  N   HIS B 314     185.372 125.862  20.511  1.00  0.00           N  
ATOM    646  CA  HIS B 314     185.732 127.114  19.844  1.00  0.00           C  
ATOM    647  C   HIS B 314     185.206 127.104  18.407  1.00  0.00           C  
ATOM    648  O   HIS B 314     184.974 128.156  17.820  1.00  0.00           O  
ATOM    649  CB  HIS B 314     187.254 127.323  19.859  1.00  0.00           C  
ATOM    650  CG  HIS B 314     188.022 126.273  19.114  1.00  0.00           C  
ATOM    651  ND1 HIS B 314     187.949 124.931  19.427  1.00  0.00           N  
ATOM    652  CD2 HIS B 314     188.897 126.371  18.085  1.00  0.00           C  
ATOM    653  CE1 HIS B 314     188.748 124.248  18.626  1.00  0.00           C  
ATOM    654  NE2 HIS B 314     189.335 125.098  17.802  1.00  0.00           N  
ATOM    655  N   ALA B 315     185.032 125.905  17.852  1.00  0.00           N  
ATOM    656  CA  ALA B 315     184.501 125.704  16.499  1.00  0.00           C  
ATOM    657  C   ALA B 315     185.208 126.401  15.321  1.00  0.00           C  
ATOM    658  O   ALA B 315     184.611 126.572  14.249  1.00  0.00           O  
ATOM    659  CB  ALA B 315     183.017 126.060  16.488  1.00  0.00           C  
ATOM    660  N   GLY B 316     186.468 126.788  15.512  1.00  0.00           N  
ATOM    661  CA  GLY B 316     187.233 127.443  14.458  1.00  0.00           C  
ATOM    662  C   GLY B 316     186.465 128.226  13.397  1.00  0.00           C  
ATOM    663  O   GLY B 316     185.796 129.220  13.700  1.00  0.00           O  
ATOM    664  N   ILE B 317     186.586 127.780  12.146  1.00  0.00           N  
ATOM    665  CA  ILE B 317     185.916 128.407  11.008  1.00  0.00           C  
ATOM    666  C   ILE B 317     184.602 129.033  11.434  1.00  0.00           C  
ATOM    667  O   ILE B 317     184.347 130.210  11.174  1.00  0.00           O  
ATOM    668  CB  ILE B 317     185.619 127.363   9.896  1.00  0.00           C  
ATOM    669  CG1 ILE B 317     184.772 127.992   8.787  1.00  0.00           C  
ATOM    670  CG2 ILE B 317     184.901 126.152  10.490  1.00  0.00           C  
ATOM    671  CD1 ILE B 317     185.449 129.107   8.037  1.00  0.00           C  
ATOM    672  N   ALA B 333     183.781 128.227  12.105  1.00  0.00           N  
ATOM    673  CA  ALA B 333     182.469 128.647  12.582  1.00  0.00           C  
ATOM    674  C   ALA B 333     182.511 129.972  13.350  1.00  0.00           C  
ATOM    675  O   ALA B 333     181.903 130.964  12.925  1.00  0.00           O  
ATOM    676  CB  ALA B 333     181.873 127.548  13.442  1.00  0.00           C  
ATOM    677  N   THR B 334     183.224 129.981  14.476  1.00  0.00           N  
ATOM    678  CA  THR B 334     183.358 131.186  15.292  1.00  0.00           C  
ATOM    679  C   THR B 334     183.993 132.260  14.422  1.00  0.00           C  
ATOM    680  O   THR B 334     183.513 133.399  14.361  1.00  0.00           O  
ATOM    681  CB  THR B 334     184.273 130.945  16.499  1.00  0.00           C  
ATOM    682  OG1 THR B 334     183.807 129.804  17.221  1.00  0.00           O  
ATOM    683  CG2 THR B 334     184.276 132.156  17.417  1.00  0.00           C  
ATOM    684  N   GLN B 336     185.084 131.870  13.763  1.00  0.00           N  
ATOM    685  CA  GLN B 336     185.833 132.733  12.857  1.00  0.00           C  
ATOM    686  C   GLN B 336     184.847 133.624  12.120  1.00  0.00           C  
ATOM    687  O   GLN B 336     184.836 134.847  12.289  1.00  0.00           O  
ATOM    688  CB  GLN B 336     186.586 131.871  11.839  1.00  0.00           C  
ATOM    689  CG  GLN B 336     188.091 131.740  12.044  1.00  0.00           C  
ATOM    690  CD  GLN B 336     188.893 132.767  11.249  1.00  0.00           C  
ATOM    691  OE1 GLN B 336     189.800 132.414  10.481  1.00  0.00           O  
ATOM    692  NE2 GLN B 336     188.564 134.044  11.433  1.00  0.00           N  
ATOM    693  N   VAL B 340     184.010 132.977  11.312  1.00  0.00           N  
ATOM    694  CA  VAL B 340     183.000 133.648  10.507  1.00  0.00           C  
ATOM    695  C   VAL B 340     182.100 134.518  11.367  1.00  0.00           C  
ATOM    696  O   VAL B 340     182.030 135.725  11.176  1.00  0.00           O  
ATOM    697  CB  VAL B 340     182.131 132.620   9.754  1.00  0.00           C  
ATOM    698  CG1 VAL B 340     181.124 133.327   8.881  1.00  0.00           C  
ATOM    699  CG2 VAL B 340     183.008 131.722   8.907  1.00  0.00           C  
ATOM    700  N   VAL B 341     181.413 133.898  12.317  1.00  0.00           N  
ATOM    701  CA  VAL B 341     180.513 134.626  13.200  1.00  0.00           C  
ATOM    702  C   VAL B 341     181.105 135.957  13.638  1.00  0.00           C  
ATOM    703  O   VAL B 341     180.421 136.985  13.632  1.00  0.00           O  
ATOM    704  CB  VAL B 341     180.191 133.801  14.447  1.00  0.00           C  
ATOM    705  CG1 VAL B 341     179.199 134.551  15.330  1.00  0.00           C  
ATOM    706  CG2 VAL B 341     179.643 132.444  14.028  1.00  0.00           C  
ATOM    707  N   VAL B 342     182.378 135.931  14.019  1.00  0.00           N  
ATOM    708  CA  VAL B 342     183.068 137.137  14.457  1.00  0.00           C  
ATOM    709  C   VAL B 342     183.340 138.001  13.229  1.00  0.00           C  
ATOM    710  O   VAL B 342     182.909 139.155  13.150  1.00  0.00           O  
ATOM    711  CB  VAL B 342     184.407 136.788  15.135  1.00  0.00           C  
ATOM    712  CG1 VAL B 342     184.995 138.023  15.784  1.00  0.00           C  
ATOM    713  CG2 VAL B 342     184.200 135.682  16.163  1.00  0.00           C  
ATOM    714  N   GLU B 343     184.051 137.415  12.270  1.00  0.00           N  
ATOM    715  CA  GLU B 343     184.404 138.078  11.015  1.00  0.00           C  
ATOM    716  C   GLU B 343     183.126 138.643  10.411  1.00  0.00           C  
ATOM    717  O   GLU B 343     182.859 139.845  10.496  1.00  0.00           O  
ATOM    718  CB  GLU B 343     185.044 137.055  10.063  1.00  0.00           C  
ATOM    719  CG  GLU B 343     185.726 137.637   8.832  1.00  0.00           C  
ATOM    720  CD  GLU B 343     186.584 136.608   8.105  1.00  0.00           C  
ATOM    721  OE1 GLU B 343     186.036 135.560   7.697  1.00  0.00           O  
ATOM    722  OE2 GLU B 343     187.804 136.847   7.944  1.00  0.00           O  
ATOM    723  N   ARG B 344     182.343 137.754   9.805  1.00  0.00           N  
ATOM    724  CA  ARG B 344     181.064 138.119   9.206  1.00  0.00           C  
ATOM    725  C   ARG B 344     180.274 138.723  10.351  1.00  0.00           C  
ATOM    726  O   ARG B 344     180.427 138.308  11.503  1.00  0.00           O  
ATOM    727  CB  ARG B 344     180.343 136.871   8.670  1.00  0.00           C  
ATOM    728  CG  ARG B 344     179.045 137.145   7.900  1.00  0.00           C  
ATOM    729  CD  ARG B 344     177.808 136.576   8.611  1.00  0.00           C  
ATOM    730  NE  ARG B 344     177.874 135.130   8.832  1.00  0.00           N  
ATOM    731  CZ  ARG B 344     178.079 134.226   7.875  1.00  0.00           C  
ATOM    732  NH1 ARG B 344     178.243 134.610   6.614  1.00  0.00           N  
ATOM    733  NH2 ARG B 344     178.114 132.933   8.178  1.00  0.00           N  
ATOM    734  N   LEU B 345     179.436 139.705  10.047  1.00  0.00           N  
ATOM    735  CA  LEU B 345     178.667 140.350  11.092  1.00  0.00           C  
ATOM    736  C   LEU B 345     179.726 140.855  12.077  1.00  0.00           C  
ATOM    737  O   LEU B 345     180.919 140.603  11.896  1.00  0.00           O  
ATOM    738  CB  LEU B 345     177.717 139.331  11.761  1.00  0.00           C  
ATOM    739  CG  LEU B 345     176.623 138.644  10.910  1.00  0.00           C  
ATOM    740  CD1 LEU B 345     176.039 137.450  11.663  1.00  0.00           C  
ATOM    741  CD2 LEU B 345     175.523 139.639  10.555  1.00  0.00           C  
ATOM    742  N   LEU B 346     179.300 141.577  13.105  1.00  0.00           N  
ATOM    743  CA  LEU B 346     180.236 142.103  14.089  1.00  0.00           C  
ATOM    744  C   LEU B 346     181.300 142.937  13.384  1.00  0.00           C  
ATOM    745  O   LEU B 346     181.122 144.140  13.177  1.00  0.00           O  
ATOM    746  CB  LEU B 346     180.882 140.944  14.844  1.00  0.00           C  
ATOM    747  CG  LEU B 346     179.865 140.059  15.563  1.00  0.00           C  
ATOM    748  CD1 LEU B 346     180.513 138.760  16.003  1.00  0.00           C  
ATOM    749  CD2 LEU B 346     179.292 140.820  16.750  1.00  0.00           C  
ATOM    750  N   LEU B 347     182.402 142.296  13.008  1.00  0.00           N  
ATOM    751  CA  LEU B 347     183.485 142.988  12.322  1.00  0.00           C  
ATOM    752  C   LEU B 347     182.990 143.675  11.050  1.00  0.00           C  
ATOM    753  O   LEU B 347     182.833 144.899  11.018  1.00  0.00           O  
ATOM    754  CB  LEU B 347     184.609 142.004  11.984  1.00  0.00           C  
ATOM    755  CG  LEU B 347     185.535 141.589  13.132  1.00  0.00           C  
ATOM    756  CD1 LEU B 347     186.282 142.806  13.644  1.00  0.00           C  
ATOM    757  CD2 LEU B 347     184.734 140.952  14.245  1.00  0.00           C  
ATOM    758  N   LYS B 348     182.738 142.888  10.007  1.00  0.00           N  
ATOM    759  CA  LYS B 348     182.261 143.444   8.747  1.00  0.00           C  
ATOM    760  C   LYS B 348     181.099 144.392   9.000  1.00  0.00           C  
ATOM    761  O   LYS B 348     180.959 145.412   8.329  1.00  0.00           O  
ATOM    762  CB  LYS B 348     181.821 142.331   7.792  1.00  0.00           C  
ATOM    763  CG  LYS B 348     181.330 142.861   6.454  1.00  0.00           C  
ATOM    764  CD  LYS B 348     181.227 141.774   5.388  1.00  0.00           C  
ATOM    765  CE  LYS B 348     180.889 142.383   4.021  1.00  0.00           C  
ATOM    766  NZ  LYS B 348     180.912 141.394   2.904  1.00  0.00           N  
ATOM    767  N   GLU B 349     180.272 144.053   9.981  1.00  0.00           N  
ATOM    768  CA  GLU B 349     179.128 144.883  10.320  1.00  0.00           C  
ATOM    769  C   GLU B 349     179.629 146.200  10.900  1.00  0.00           C  
ATOM    770  O   GLU B 349     179.803 147.171  10.169  1.00  0.00           O  
ATOM    771  CB  GLU B 349     178.235 144.172  11.341  1.00  0.00           C  
ATOM    772  CG  GLU B 349     176.785 144.656  11.355  1.00  0.00           C  
ATOM    773  CD  GLU B 349     175.969 144.115  10.184  1.00  0.00           C  
ATOM    774  OE1 GLU B 349     175.763 142.882  10.120  1.00  0.00           O  
ATOM    775  OE2 GLU B 349     175.533 144.919   9.328  1.00  0.00           O  
ATOM    776  N   GLY B 350     179.865 146.218  12.212  1.00  0.00           N  
ATOM    777  CA  GLY B 350     180.344 147.417  12.882  1.00  0.00           C  
ATOM    778  C   GLY B 350     181.336 148.197  12.045  1.00  0.00           C  
ATOM    779  O   GLY B 350     180.944 148.986  11.188  1.00  0.00           O  
ATOM    780  N   LYS B 351     182.624 147.997  12.296  1.00  0.00           N  
ATOM    781  CA  LYS B 351     183.645 148.683  11.516  1.00  0.00           C  
ATOM    782  C   LYS B 351     183.853 147.870  10.247  1.00  0.00           C  
ATOM    783  O   LYS B 351     182.910 147.664   9.482  1.00  0.00           O  
ATOM    784  CB  LYS B 351     184.953 148.793  12.306  1.00  0.00           C  
ATOM    785  CG  LYS B 351     184.903 149.794  13.456  1.00  0.00           C  
ATOM    786  CD  LYS B 351     184.619 151.206  12.945  1.00  0.00           C  
ATOM    787  CE  LYS B 351     184.581 152.224  14.077  1.00  0.00           C  
ATOM    788  NZ  LYS B 351     184.300 153.600  13.575  1.00  0.00           N  
ATOM    789  N   THR B 397     185.076 147.398  10.026  1.00  0.00           N  
ATOM    790  CA  THR B 397     185.365 146.599   8.840  1.00  0.00           C  
ATOM    791  C   THR B 397     186.266 145.412   9.168  1.00  0.00           C  
ATOM    792  O   THR B 397     187.234 145.552   9.912  1.00  0.00           O  
ATOM    793  CB  THR B 397     186.055 147.447   7.734  1.00  0.00           C  
ATOM    794  OG1 THR B 397     187.332 147.902   8.199  1.00  0.00           O  
ATOM    795  CG2 THR B 397     185.193 148.652   7.360  1.00  0.00           C  
ATOM    796  N   ARG B 398     185.934 144.242   8.623  1.00  0.00           N  
ATOM    797  CA  ARG B 398     186.738 143.040   8.841  1.00  0.00           C  
ATOM    798  C   ARG B 398     188.136 143.387   8.345  1.00  0.00           C  
ATOM    799  O   ARG B 398     189.139 142.981   8.933  1.00  0.00           O  
ATOM    800  CB  ARG B 398     186.140 141.854   8.059  1.00  0.00           C  
ATOM    801  CG  ARG B 398     187.096 141.083   7.140  1.00  0.00           C  
ATOM    802  CD  ARG B 398     187.994 140.088   7.876  1.00  0.00           C  
ATOM    803  NE  ARG B 398     189.100 140.728   8.582  1.00  0.00           N  
ATOM    804  CZ  ARG B 398     190.114 140.073   9.137  1.00  0.00           C  
ATOM    805  NH1 ARG B 398     190.166 138.747   9.072  1.00  0.00           N  
ATOM    806  NH2 ARG B 398     191.076 140.743   9.755  1.00  0.00           N  
ATOM    807  N   HIS B 399     188.164 144.173   7.269  1.00  0.00           N  
ATOM    808  CA  HIS B 399     189.384 144.655   6.626  1.00  0.00           C  
ATOM    809  C   HIS B 399     190.649 144.282   7.396  1.00  0.00           C  
ATOM    810  O   HIS B 399     191.253 145.128   8.069  1.00  0.00           O  
ATOM    811  CB  HIS B 399     189.307 146.180   6.464  1.00  0.00           C  
ATOM    812  CG  HIS B 399     190.426 146.763   5.657  1.00  0.00           C  
ATOM    813  ND1 HIS B 399     190.636 146.441   4.332  1.00  0.00           N  
ATOM    814  CD2 HIS B 399     191.397 147.648   5.987  1.00  0.00           C  
ATOM    815  CE1 HIS B 399     191.687 147.102   3.881  1.00  0.00           C  
ATOM    816  NE2 HIS B 399     192.168 147.842   4.865  1.00  0.00           N  
ATOM    817  N   ASP B 400     191.029 143.009   7.286  1.00  0.00           N  
ATOM    818  CA  ASP B 400     192.210 142.469   7.947  1.00  0.00           C  
ATOM    819  C   ASP B 400     192.808 143.459   8.941  1.00  0.00           C  
ATOM    820  O   ASP B 400     193.470 144.423   8.552  1.00  0.00           O  
ATOM    821  CB  ASP B 400     193.260 142.077   6.900  1.00  0.00           C  
ATOM    822  CG  ASP B 400     192.745 141.035   5.911  1.00  0.00           C  
ATOM    823  OD1 ASP B 400     191.598 141.183   5.432  1.00  0.00           O  
ATOM    824  OD2 ASP B 400     193.490 140.075   5.600  1.00  0.00           O  
ATOM    825  N   LEU B 401     192.545 143.244  10.225  1.00  0.00           N  
ATOM    826  CA  LEU B 401     193.096 144.128  11.239  1.00  0.00           C  
ATOM    827  C   LEU B 401     194.242 143.409  11.937  1.00  0.00           C  
ATOM    828  O   LEU B 401     194.747 143.870  12.959  1.00  0.00           O  
ATOM    829  CB  LEU B 401     192.029 144.552  12.255  1.00  0.00           C  
ATOM    830  CG  LEU B 401     191.432 143.516  13.209  1.00  0.00           C  
ATOM    831  CD1 LEU B 401     190.668 144.231  14.307  1.00  0.00           C  
ATOM    832  CD2 LEU B 401     190.523 142.562  12.451  1.00  0.00           C  
ATOM    833  N   GLY B 402     194.639 142.265  11.385  1.00  0.00           N  
ATOM    834  CA  GLY B 402     195.761 141.533  11.947  1.00  0.00           C  
ATOM    835  C   GLY B 402     195.488 140.292  12.769  1.00  0.00           C  
ATOM    836  O   GLY B 402     194.626 140.296  13.640  1.00  0.00           O  
ATOM    837  N   ARG B 403     196.252 139.236  12.495  1.00  0.00           N  
ATOM    838  CA  ARG B 403     196.131 137.963  13.196  1.00  0.00           C  
ATOM    839  C   ARG B 403     196.047 138.171  14.701  1.00  0.00           C  
ATOM    840  O   ARG B 403     195.549 137.312  15.421  1.00  0.00           O  
ATOM    841  CB  ARG B 403     197.336 137.069  12.893  1.00  0.00           C  
ATOM    842  CG  ARG B 403     197.581 136.815  11.420  1.00  0.00           C  
ATOM    843  CD  ARG B 403     198.926 136.128  11.187  1.00  0.00           C  
ATOM    844  NE  ARG B 403     198.778 134.799  10.594  1.00  0.00           N  
ATOM    845  CZ  ARG B 403     198.193 133.771  11.200  1.00  0.00           C  
ATOM    846  NH1 ARG B 403     197.701 133.919  12.424  1.00  0.00           N  
ATOM    847  NH2 ARG B 403     198.093 132.597  10.583  1.00  0.00           N  
ATOM    848  N   GLU B 404     196.542 139.309  15.177  1.00  0.00           N  
ATOM    849  CA  GLU B 404     196.515 139.603  16.605  1.00  0.00           C  
ATOM    850  C   GLU B 404     195.258 140.353  17.019  1.00  0.00           C  
ATOM    851  O   GLU B 404     194.414 139.814  17.729  1.00  0.00           O  
ATOM    852  CB  GLU B 404     197.728 140.436  17.002  1.00  0.00           C  
ATOM    853  CG  GLU B 404     197.671 140.931  18.439  1.00  0.00           C  
ATOM    854  CD  GLU B 404     198.570 142.128  18.674  1.00  0.00           C  
ATOM    855  OE1 GLU B 404     199.800 141.997  18.481  1.00  0.00           O  
ATOM    856  OE2 GLU B 404     198.043 143.199  19.048  1.00  0.00           O  
ATOM    857  N   LYS B 405     195.153 141.604  16.585  1.00  0.00           N  
ATOM    858  CA  LYS B 405     194.004 142.439  16.910  1.00  0.00           C  
ATOM    859  C   LYS B 405     192.692 141.686  16.671  1.00  0.00           C  
ATOM    860  O   LYS B 405     191.705 141.887  17.385  1.00  0.00           O  
ATOM    861  CB  LYS B 405     194.028 143.715  16.062  1.00  0.00           C  
ATOM    862  CG  LYS B 405     195.201 144.651  16.337  1.00  0.00           C  
ATOM    863  CD  LYS B 405     195.096 145.302  17.712  1.00  0.00           C  
ATOM    864  CE  LYS B 405     196.163 146.374  17.901  1.00  0.00           C  
ATOM    865  NZ  LYS B 405     196.031 147.088  19.206  1.00  0.00           N  
ATOM    866  N   PHE B 406     192.687 140.827  15.656  1.00  0.00           N  
ATOM    867  CA  PHE B 406     191.510 140.034  15.319  1.00  0.00           C  
ATOM    868  C   PHE B 406     191.392 138.917  16.335  1.00  0.00           C  
ATOM    869  O   PHE B 406     190.457 138.889  17.134  1.00  0.00           O  
ATOM    870  CB  PHE B 406     191.655 139.430  13.922  1.00  0.00           C  
ATOM    871  CG  PHE B 406     190.548 138.480  13.549  1.00  0.00           C  
ATOM    872  CD1 PHE B 406     189.290 138.960  13.179  1.00  0.00           C  
ATOM    873  CD2 PHE B 406     190.764 137.098  13.568  1.00  0.00           C  
ATOM    874  CE1 PHE B 406     188.262 138.075  12.831  1.00  0.00           C  
ATOM    875  CE2 PHE B 406     189.746 136.203  13.222  1.00  0.00           C  
ATOM    876  CZ  PHE B 406     188.492 136.691  12.853  1.00  0.00           C  
ATOM    877  N   LEU B 407     192.351 137.997  16.294  1.00  0.00           N  
ATOM    878  CA  LEU B 407     192.376 136.870  17.212  1.00  0.00           C  
ATOM    879  C   LEU B 407     192.159 137.377  18.637  1.00  0.00           C  
ATOM    880  O   LEU B 407     191.795 136.619  19.537  1.00  0.00           O  
ATOM    881  CB  LEU B 407     193.717 136.148  17.116  1.00  0.00           C  
ATOM    882  CG  LEU B 407     193.928 135.023  18.125  1.00  0.00           C  
ATOM    883  CD1 LEU B 407     193.710 133.677  17.455  1.00  0.00           C  
ATOM    884  CD2 LEU B 407     195.333 135.121  18.706  1.00  0.00           C  
ATOM    885  N   GLU B 408     192.387 138.670  18.836  1.00  0.00           N  
ATOM    886  CA  GLU B 408     192.197 139.283  20.142  1.00  0.00           C  
ATOM    887  C   GLU B 408     190.690 139.303  20.375  1.00  0.00           C  
ATOM    888  O   GLU B 408     190.185 138.713  21.333  1.00  0.00           O  
ATOM    889  CB  GLU B 408     192.755 140.709  20.126  1.00  0.00           C  
ATOM    890  CG  GLU B 408     193.226 141.243  21.472  1.00  0.00           C  
ATOM    891  CD  GLU B 408     193.992 142.555  21.336  1.00  0.00           C  
ATOM    892  OE1 GLU B 408     193.366 143.587  20.999  1.00  0.00           O  
ATOM    893  OE2 GLU B 408     195.225 142.550  21.555  1.00  0.00           O  
ATOM    894  N   ARG B 418     189.979 139.972  19.472  1.00  0.00           N  
ATOM    895  CA  ARG B 418     188.531 140.074  19.550  1.00  0.00           C  
ATOM    896  C   ARG B 418     187.835 138.706  19.602  1.00  0.00           C  
ATOM    897  O   ARG B 418     186.837 138.543  20.305  1.00  0.00           O  
ATOM    898  CB  ARG B 418     188.012 140.887  18.367  1.00  0.00           C  
ATOM    899  CG  ARG B 418     186.512 140.793  18.155  1.00  0.00           C  
ATOM    900  CD  ARG B 418     185.714 141.242  19.375  1.00  0.00           C  
ATOM    901  NE  ARG B 418     184.608 142.117  18.990  1.00  0.00           N  
ATOM    902  CZ  ARG B 418     184.765 143.309  18.413  1.00  0.00           C  
ATOM    903  NH1 ARG B 418     185.985 143.774  18.156  1.00  0.00           N  
ATOM    904  NH2 ARG B 418     183.704 144.038  18.083  1.00  0.00           N  
ATOM    905  N   VAL B 419     188.351 137.727  18.865  1.00  0.00           N  
ATOM    906  CA  VAL B 419     187.748 136.399  18.877  1.00  0.00           C  
ATOM    907  C   VAL B 419     187.625 135.902  20.310  1.00  0.00           C  
ATOM    908  O   VAL B 419     186.662 135.217  20.647  1.00  0.00           O  
ATOM    909  CB  VAL B 419     188.576 135.367  18.087  1.00  0.00           C  
ATOM    910  CG1 VAL B 419     187.851 134.028  18.055  1.00  0.00           C  
ATOM    911  CG2 VAL B 419     188.818 135.867  16.687  1.00  0.00           C  
ATOM    912  N   TRP B 420     188.598 136.227  21.159  1.00  0.00           N  
ATOM    913  CA  TRP B 420     188.519 135.794  22.553  1.00  0.00           C  
ATOM    914  C   TRP B 420     187.476 136.639  23.268  1.00  0.00           C  
ATOM    915  O   TRP B 420     186.688 136.125  24.063  1.00  0.00           O  
ATOM    916  CB  TRP B 420     189.864 135.930  23.269  1.00  0.00           C  
ATOM    917  CG  TRP B 420     190.792 134.785  23.037  1.00  0.00           C  
ATOM    918  CD1 TRP B 420     191.895 134.776  22.232  1.00  0.00           C  
ATOM    919  CD2 TRP B 420     190.709 133.478  23.620  1.00  0.00           C  
ATOM    920  NE1 TRP B 420     192.508 133.545  22.278  1.00  0.00           N  
ATOM    921  CE2 TRP B 420     191.802 132.727  23.122  1.00  0.00           C  
ATOM    922  CE3 TRP B 420     189.821 132.868  24.511  1.00  0.00           C  
ATOM    923  CZ2 TRP B 420     192.031 131.386  23.488  1.00  0.00           C  
ATOM    924  CZ3 TRP B 420     190.048 131.529  24.877  1.00  0.00           C  
ATOM    925  CH2 TRP B 420     191.147 130.807  24.362  1.00  0.00           C  
ATOM    926  N   GLN B 421     187.475 137.937  22.989  1.00  0.00           N  
ATOM    927  CA  GLN B 421     186.497 138.807  23.608  1.00  0.00           C  
ATOM    928  C   GLN B 421     185.135 138.175  23.360  1.00  0.00           C  
ATOM    929  O   GLN B 421     184.387 137.906  24.302  1.00  0.00           O  
ATOM    930  CB  GLN B 421     186.570 140.199  22.997  1.00  0.00           C  
ATOM    931  CG  GLN B 421     187.907 140.870  23.244  1.00  0.00           C  
ATOM    932  CD  GLN B 421     188.030 142.196  22.531  1.00  0.00           C  
ATOM    933  OE1 GLN B 421     187.256 143.122  22.781  1.00  0.00           O  
ATOM    934  NE2 GLN B 421     189.007 142.297  21.630  1.00  0.00           N  
ATOM    935  N   TRP B 422     184.821 137.917  22.095  1.00  0.00           N  
ATOM    936  CA  TRP B 422     183.552 137.283  21.768  1.00  0.00           C  
ATOM    937  C   TRP B 422     183.448 135.955  22.509  1.00  0.00           C  
ATOM    938  O   TRP B 422     182.474 135.714  23.215  1.00  0.00           O  
ATOM    939  CB  TRP B 422     183.433 137.046  20.261  1.00  0.00           C  
ATOM    940  CG  TRP B 422     182.381 136.034  19.894  1.00  0.00           C  
ATOM    941  CD1 TRP B 422     182.553 134.683  19.739  1.00  0.00           C  
ATOM    942  CD2 TRP B 422     180.991 136.284  19.688  1.00  0.00           C  
ATOM    943  NE1 TRP B 422     181.352 134.079  19.450  1.00  0.00           N  
ATOM    944  CE2 TRP B 422     180.376 135.039  19.414  1.00  0.00           C  
ATOM    945  CE3 TRP B 422     180.202 137.438  19.711  1.00  0.00           C  
ATOM    946  CZ2 TRP B 422     179.011 134.917  19.164  1.00  0.00           C  
ATOM    947  CZ3 TRP B 422     178.847 137.318  19.464  1.00  0.00           C  
ATOM    948  CH2 TRP B 422     178.263 136.063  19.193  1.00  0.00           C  
ATOM    949  N   LYS B 423     184.454 135.101  22.339  1.00  0.00           N  
ATOM    950  CA  LYS B 423     184.493 133.795  22.995  1.00  0.00           C  
ATOM    951  C   LYS B 423     183.875 133.850  24.390  1.00  0.00           C  
ATOM    952  O   LYS B 423     183.080 132.986  24.762  1.00  0.00           O  
ATOM    953  CB  LYS B 423     185.940 133.309  23.095  1.00  0.00           C  
ATOM    954  CG  LYS B 423     186.274 132.576  24.385  1.00  0.00           C  
ATOM    955  CD  LYS B 423     185.704 131.182  24.411  1.00  0.00           C  
ATOM    956  CE  LYS B 423     185.631 130.657  25.843  1.00  0.00           C  
ATOM    957  NZ  LYS B 423     186.914 130.780  26.582  1.00  0.00           N  
ATOM    958  N   GLU B 424     184.249 134.868  25.159  1.00  0.00           N  
ATOM    959  CA  GLU B 424     183.727 135.036  26.507  1.00  0.00           C  
ATOM    960  C   GLU B 424     182.244 135.372  26.481  1.00  0.00           C  
ATOM    961  O   GLU B 424     181.421 134.614  26.988  1.00  0.00           O  
ATOM    962  CB  GLU B 424     184.501 136.133  27.235  1.00  0.00           C  
ATOM    963  CG  GLU B 424     185.954 135.770  27.483  1.00  0.00           C  
ATOM    964  CD  GLU B 424     186.105 134.373  28.070  1.00  0.00           C  
ATOM    965  OE1 GLU B 424     185.417 134.073  29.072  1.00  0.00           O  
ATOM    966  OE2 GLU B 424     186.909 133.576  27.533  1.00  0.00           O  
ATOM    967  N   GLU B 425     181.907 136.510  25.883  1.00  0.00           N  
ATOM    968  CA  GLU B 425     180.520 136.951  25.778  1.00  0.00           C  
ATOM    969  C   GLU B 425     179.594 135.772  25.484  1.00  0.00           C  
ATOM    970  O   GLU B 425     178.582 135.579  26.160  1.00  0.00           O  
ATOM    971  CB  GLU B 425     180.398 137.997  24.671  1.00  0.00           C  
ATOM    972  CG  GLU B 425     179.023 138.600  24.518  1.00  0.00           C  
ATOM    973  CD  GLU B 425     178.990 139.681  23.452  1.00  0.00           C  
ATOM    974  OE1 GLU B 425     179.277 139.370  22.275  1.00  0.00           O  
ATOM    975  OE2 GLU B 425     178.682 140.846  23.788  1.00  0.00           O  
ATOM    976  N   SER B 426     179.957 134.976  24.486  1.00  0.00           N  
ATOM    977  CA  SER B 426     179.155 133.820  24.105  1.00  0.00           C  
ATOM    978  C   SER B 426     179.236 132.695  25.123  1.00  0.00           C  
ATOM    979  O   SER B 426     178.237 132.334  25.740  1.00  0.00           O  
ATOM    980  CB  SER B 426     179.594 133.292  22.737  1.00  0.00           C  
ATOM    981  OG  SER B 426     178.907 132.093  22.413  1.00  0.00           O  
ATOM    982  N   GLY B 427     180.430 132.137  25.284  1.00  0.00           N  
ATOM    983  CA  GLY B 427     180.618 131.046  26.222  1.00  0.00           C  
ATOM    984  C   GLY B 427     180.003 131.354  27.574  1.00  0.00           C  
ATOM    985  O   GLY B 427     179.563 130.457  28.297  1.00  0.00           O  
ATOM    986  N   GLY B 429     179.976 132.635  27.921  1.00  0.00           N  
ATOM    987  CA  GLY B 429     179.406 133.025  29.190  1.00  0.00           C  
ATOM    988  C   GLY B 429     177.935 132.696  29.168  1.00  0.00           C  
ATOM    989  O   GLY B 429     177.434 131.932  29.999  1.00  0.00           O  
ATOM    990  N   THR B 431     177.246 133.272  28.191  1.00  0.00           N  
ATOM    991  CA  THR B 431     175.821 133.062  28.028  1.00  0.00           C  
ATOM    992  C   THR B 431     175.464 131.585  27.850  1.00  0.00           C  
ATOM    993  O   THR B 431     174.434 131.125  28.344  1.00  0.00           O  
ATOM    994  CB  THR B 431     175.307 133.863  26.835  1.00  0.00           C  
ATOM    995  OG1 THR B 431     175.488 135.262  27.095  1.00  0.00           O  
ATOM    996  CG2 THR B 431     173.836 133.576  26.599  1.00  0.00           C  
ATOM    997  N   ILE B 432     176.310 130.838  27.154  1.00  0.00           N  
ATOM    998  CA  ILE B 432     176.037 129.427  26.953  1.00  0.00           C  
ATOM    999  C   ILE B 432     175.983 128.723  28.305  1.00  0.00           C  
ATOM   1000  O   ILE B 432     175.328 127.689  28.453  1.00  0.00           O  
ATOM   1001  CB  ILE B 432     177.105 128.775  26.046  1.00  0.00           C  
ATOM   1002  CG1 ILE B 432     177.146 129.513  24.706  1.00  0.00           C  
ATOM   1003  CG2 ILE B 432     176.787 127.296  25.818  1.00  0.00           C  
ATOM   1004  CD1 ILE B 432     177.982 128.840  23.646  1.00  0.00           C  
ATOM   1005  N   LEU B 433     176.664 129.290  29.298  1.00  0.00           N  
ATOM   1006  CA  LEU B 433     176.663 128.709  30.640  1.00  0.00           C  
ATOM   1007  C   LEU B 433     175.393 129.081  31.376  1.00  0.00           C  
ATOM   1008  O   LEU B 433     174.683 128.205  31.865  1.00  0.00           O  
ATOM   1009  CB  LEU B 433     177.868 129.179  31.444  1.00  0.00           C  
ATOM   1010  CG  LEU B 433     179.158 128.435  31.111  1.00  0.00           C  
ATOM   1011  CD1 LEU B 433     180.279 128.966  31.988  1.00  0.00           C  
ATOM   1012  CD2 LEU B 433     178.955 126.935  31.324  1.00  0.00           C  
ATOM   1013  N   LYS B 434     175.114 130.380  31.463  1.00  0.00           N  
ATOM   1014  CA  LYS B 434     173.896 130.849  32.118  1.00  0.00           C  
ATOM   1015  C   LYS B 434     172.742 129.949  31.682  1.00  0.00           C  
ATOM   1016  O   LYS B 434     172.041 129.343  32.501  1.00  0.00           O  
ATOM   1017  CB  LYS B 434     173.572 132.278  31.690  1.00  0.00           C  
ATOM   1018  CG  LYS B 434     174.531 133.333  32.171  1.00  0.00           C  
ATOM   1019  CD  LYS B 434     174.126 134.702  31.627  1.00  0.00           C  
ATOM   1020  CE  LYS B 434     172.689 135.068  32.011  1.00  0.00           C  
ATOM   1021  NZ  LYS B 434     172.253 136.384  31.450  1.00  0.00           N  
ATOM   1022  N   GLN B 435     172.562 129.871  30.370  1.00  0.00           N  
ATOM   1023  CA  GLN B 435     171.511 129.067  29.789  1.00  0.00           C  
ATOM   1024  C   GLN B 435     171.435 127.662  30.413  1.00  0.00           C  
ATOM   1025  O   GLN B 435     170.423 127.310  31.022  1.00  0.00           O  
ATOM   1026  CB  GLN B 435     171.709 129.012  28.271  1.00  0.00           C  
ATOM   1027  CG  GLN B 435     171.627 130.392  27.605  1.00  0.00           C  
ATOM   1028  CD  GLN B 435     171.528 130.319  26.083  1.00  0.00           C  
ATOM   1029  OE1 GLN B 435     172.424 129.809  25.411  1.00  0.00           O  
ATOM   1030  NE2 GLN B 435     170.431 130.833  25.536  1.00  0.00           N  
ATOM   1031  N   LEU B 436     172.497 126.871  30.287  1.00  0.00           N  
ATOM   1032  CA  LEU B 436     172.502 125.521  30.846  1.00  0.00           C  
ATOM   1033  C   LEU B 436     172.159 125.503  32.332  1.00  0.00           C  
ATOM   1034  O   LEU B 436     171.478 124.595  32.836  1.00  0.00           O  
ATOM   1035  CB  LEU B 436     173.869 124.904  30.644  1.00  0.00           C  
ATOM   1036  CG  LEU B 436     174.256 124.867  29.178  1.00  0.00           C  
ATOM   1037  CD1 LEU B 436     175.760 124.667  29.055  1.00  0.00           C  
ATOM   1038  CD2 LEU B 436     173.474 123.758  28.486  1.00  0.00           C  
ATOM   1039  N   LYS B 437     172.651 126.511  33.039  1.00  0.00           N  
ATOM   1040  CA  LYS B 437     172.405 126.621  34.465  1.00  0.00           C  
ATOM   1041  C   LYS B 437     170.914 126.859  34.679  1.00  0.00           C  
ATOM   1042  O   LYS B 437     170.232 126.018  35.261  1.00  0.00           O  
ATOM   1043  CB  LYS B 437     173.218 127.777  35.051  1.00  0.00           C  
ATOM   1044  CG  LYS B 437     174.728 127.677  34.841  1.00  0.00           C  
ATOM   1045  CD  LYS B 437     175.429 126.812  35.895  1.00  0.00           C  
ATOM   1046  CE  LYS B 437     176.971 126.868  35.750  1.00  0.00           C  
ATOM   1047  NZ  LYS B 437     177.543 128.260  35.696  1.00  0.00           N  
ATOM   1048  N   ARG B 438     170.405 127.991  34.192  1.00  0.00           N  
ATOM   1049  CA  ARG B 438     168.991 128.300  34.347  1.00  0.00           C  
ATOM   1050  C   ARG B 438     168.066 127.174  33.842  1.00  0.00           C  
ATOM   1051  O   ARG B 438     166.889 127.111  34.211  1.00  0.00           O  
ATOM   1052  CB  ARG B 438     168.650 129.625  33.661  1.00  0.00           C  
ATOM   1053  CG  ARG B 438     167.170 129.990  33.755  1.00  0.00           C  
ATOM   1054  CD  ARG B 438     166.678 129.885  35.200  1.00  0.00           C  
ATOM   1055  NE  ARG B 438     165.237 129.657  35.342  1.00  0.00           N  
ATOM   1056  CZ  ARG B 438     164.304 130.595  35.193  1.00  0.00           C  
ATOM   1057  NH1 ARG B 438     164.651 131.843  34.889  1.00  0.00           N  
ATOM   1058  NH2 ARG B 438     163.020 130.289  35.366  1.00  0.00           N  
ATOM   1059  N   LEU B 439     168.584 126.279  33.009  1.00  0.00           N  
ATOM   1060  CA  LEU B 439     167.776 125.165  32.536  1.00  0.00           C  
ATOM   1061  C   LEU B 439     167.872 124.029  33.554  1.00  0.00           C  
ATOM   1062  O   LEU B 439     167.290 122.951  33.388  1.00  0.00           O  
ATOM   1063  CB  LEU B 439     168.246 124.699  31.156  1.00  0.00           C  
ATOM   1064  CG  LEU B 439     167.889 125.658  30.006  1.00  0.00           C  
ATOM   1065  CD1 LEU B 439     168.149 124.971  28.676  1.00  0.00           C  
ATOM   1066  CD2 LEU B 439     166.412 126.071  30.092  1.00  0.00           C  
ATOM   1067  N   GLY B 444     168.619 124.281  34.621  1.00  0.00           N  
ATOM   1068  CA  GLY B 444     168.755 123.291  35.669  1.00  0.00           C  
ATOM   1069  C   GLY B 444     169.720 122.175  35.366  1.00  0.00           C  
ATOM   1070  O   GLY B 444     169.479 121.025  35.743  1.00  0.00           O  
ATOM   1071  N   ALA B 445     170.817 122.512  34.694  1.00  0.00           N  
ATOM   1072  CA  ALA B 445     171.828 121.517  34.367  1.00  0.00           C  
ATOM   1073  C   ALA B 445     172.686 121.209  35.603  1.00  0.00           C  
ATOM   1074  O   ALA B 445     173.353 122.099  36.141  1.00  0.00           O  
ATOM   1075  CB  ALA B 445     172.697 122.026  33.239  1.00  0.00           C  
ATOM   1076  N   SER B 457     172.662 119.957  36.059  1.00  0.00           N  
ATOM   1077  CA  SER B 457     173.453 119.565  37.224  1.00  0.00           C  
ATOM   1078  C   SER B 457     174.834 119.045  36.819  1.00  0.00           C  
ATOM   1079  O   SER B 457     175.281 117.997  37.293  1.00  0.00           O  
ATOM   1080  CB  SER B 457     172.709 118.503  38.059  1.00  0.00           C  
ATOM   1081  OG  SER B 457     172.523 117.291  37.351  1.00  0.00           O  
ATOM   1082  N   ALA B 461     175.510 119.791  35.948  1.00  0.00           N  
ATOM   1083  CA  ALA B 461     176.835 119.413  35.465  1.00  0.00           C  
ATOM   1084  C   ALA B 461     177.963 119.845  36.414  1.00  0.00           C  
ATOM   1085  O   ALA B 461     177.879 120.896  37.062  1.00  0.00           O  
ATOM   1086  CB  ALA B 461     177.064 120.014  34.094  1.00  0.00           C  
ATOM   1087  N   ASP B 463     179.016 119.028  36.480  1.00  0.00           N  
ATOM   1088  CA  ASP B 463     180.175 119.307  37.330  1.00  0.00           C  
ATOM   1089  C   ASP B 463     180.904 120.565  36.854  1.00  0.00           C  
ATOM   1090  O   ASP B 463     182.018 120.475  36.350  1.00  0.00           O  
ATOM   1091  CB  ASP B 463     181.151 118.123  37.291  1.00  0.00           C  
ATOM   1092  CG  ASP B 463     182.251 118.238  38.337  1.00  0.00           C  
ATOM   1093  OD1 ASP B 463     182.725 119.375  38.558  1.00  0.00           O  
ATOM   1094  OD2 ASP B 463     182.640 117.197  38.929  1.00  0.00           O  
ATOM   1095  N   TRP B 471     180.286 121.730  37.027  1.00  0.00           N  
ATOM   1096  CA  TRP B 471     180.879 122.992  36.576  1.00  0.00           C  
ATOM   1097  C   TRP B 471     182.316 123.217  36.992  1.00  0.00           C  
ATOM   1098  O   TRP B 471     182.991 124.090  36.438  1.00  0.00           O  
ATOM   1099  CB  TRP B 471     180.040 124.173  37.051  1.00  0.00           C  
ATOM   1100  CG  TRP B 471     178.653 124.030  36.629  1.00  0.00           C  
ATOM   1101  CD1 TRP B 471     177.564 123.854  37.426  1.00  0.00           C  
ATOM   1102  CD2 TRP B 471     178.192 123.931  35.286  1.00  0.00           C  
ATOM   1103  NE1 TRP B 471     176.445 123.640  36.659  1.00  0.00           N  
ATOM   1104  CE2 TRP B 471     176.806 123.683  35.338  1.00  0.00           C  
ATOM   1105  CE3 TRP B 471     178.818 124.025  34.037  1.00  0.00           C  
ATOM   1106  CZ2 TRP B 471     176.034 123.528  34.190  1.00  0.00           C  
ATOM   1107  CZ3 TRP B 471     178.053 123.872  32.900  1.00  0.00           C  
ATOM   1108  CH2 TRP B 471     176.675 123.626  32.982  1.00  0.00           C  
ATOM   1109  N   SER B 472     182.780 122.435  37.965  1.00  0.00           N  
ATOM   1110  CA  SER B 472     184.145 122.561  38.461  1.00  0.00           C  
ATOM   1111  C   SER B 472     185.143 122.030  37.437  1.00  0.00           C  
ATOM   1112  O   SER B 472     186.327 122.351  37.495  1.00  0.00           O  
ATOM   1113  CB  SER B 472     184.317 121.801  39.788  1.00  0.00           C  
ATOM   1114  OG  SER B 472     184.626 120.425  39.587  1.00  0.00           O  
ATOM   1115  N   ARG B 473     184.663 121.223  36.497  1.00  0.00           N  
ATOM   1116  CA  ARG B 473     185.534 120.648  35.481  1.00  0.00           C  
ATOM   1117  C   ARG B 473     185.211 121.168  34.086  1.00  0.00           C  
ATOM   1118  O   ARG B 473     185.530 120.543  33.068  1.00  0.00           O  
ATOM   1119  CB  ARG B 473     185.427 119.127  35.539  1.00  0.00           C  
ATOM   1120  CG  ARG B 473     185.615 118.643  36.940  1.00  0.00           C  
ATOM   1121  CD  ARG B 473     185.830 117.165  37.048  1.00  0.00           C  
ATOM   1122  NE  ARG B 473     185.967 116.824  38.462  1.00  0.00           N  
ATOM   1123  CZ  ARG B 473     186.414 115.660  38.916  1.00  0.00           C  
ATOM   1124  NH1 ARG B 473     186.775 114.703  38.065  1.00  0.00           N  
ATOM   1125  NH2 ARG B 473     186.506 115.459  40.226  1.00  0.00           N  
ATOM   1126  N   GLU B 474     184.584 122.336  34.060  1.00  0.00           N  
ATOM   1127  CA  GLU B 474     184.193 122.977  32.819  1.00  0.00           C  
ATOM   1128  C   GLU B 474     185.417 123.162  31.929  1.00  0.00           C  
ATOM   1129  O   GLU B 474     186.285 123.986  32.230  1.00  0.00           O  
ATOM   1130  CB  GLU B 474     183.562 124.329  33.120  1.00  0.00           C  
ATOM   1131  CG  GLU B 474     182.950 124.987  31.916  1.00  0.00           C  
ATOM   1132  CD  GLU B 474     182.876 126.479  32.082  1.00  0.00           C  
ATOM   1133  OE1 GLU B 474     182.412 127.162  31.138  1.00  0.00           O  
ATOM   1134  OE2 GLU B 474     183.291 126.966  33.161  1.00  0.00           O  
ATOM   1135  N   ALA B 475     185.460 122.397  30.833  1.00  0.00           N  
ATOM   1136  CA  ALA B 475     186.560 122.415  29.863  1.00  0.00           C  
ATOM   1137  C   ALA B 475     186.274 123.239  28.607  1.00  0.00           C  
ATOM   1138  O   ALA B 475     185.122 123.429  28.221  1.00  0.00           O  
ATOM   1139  CB  ALA B 475     186.896 120.985  29.462  1.00  0.00           C  
ATOM   1140  N   PHE B 476     187.338 123.724  27.973  1.00  0.00           N  
ATOM   1141  CA  PHE B 476     187.248 124.510  26.736  1.00  0.00           C  
ATOM   1142  C   PHE B 476     188.243 123.884  25.758  1.00  0.00           C  
ATOM   1143  O   PHE B 476     189.380 123.582  26.128  1.00  0.00           O  
ATOM   1144  CB  PHE B 476     187.620 125.963  27.006  1.00  0.00           C  
ATOM   1145  CG  PHE B 476     187.549 126.848  25.800  1.00  0.00           C  
ATOM   1146  CD1 PHE B 476     186.345 127.079  25.158  1.00  0.00           C  
ATOM   1147  CD2 PHE B 476     188.680 127.519  25.350  1.00  0.00           C  
ATOM   1148  CE1 PHE B 476     186.262 127.974  24.088  1.00  0.00           C  
ATOM   1149  CE2 PHE B 476     188.609 128.418  24.281  1.00  0.00           C  
ATOM   1150  CZ  PHE B 476     187.396 128.646  23.652  1.00  0.00           C  
ATOM   1151  N   THR B 477     187.821 123.674  24.517  1.00  0.00           N  
ATOM   1152  CA  THR B 477     188.690 123.046  23.525  1.00  0.00           C  
ATOM   1153  C   THR B 477     190.044 123.706  23.359  1.00  0.00           C  
ATOM   1154  O   THR B 477     191.051 123.022  23.192  1.00  0.00           O  
ATOM   1155  CB  THR B 477     188.016 122.995  22.157  1.00  0.00           C  
ATOM   1156  OG1 THR B 477     187.192 124.156  21.986  1.00  0.00           O  
ATOM   1157  CG2 THR B 477     187.180 121.749  22.037  1.00  0.00           C  
ATOM   1158  N   MET B 478     190.061 125.033  23.416  1.00  0.00           N  
ATOM   1159  CA  MET B 478     191.290 125.799  23.249  1.00  0.00           C  
ATOM   1160  C   MET B 478     191.829 126.338  24.565  1.00  0.00           C  
ATOM   1161  O   MET B 478     192.468 127.401  24.612  1.00  0.00           O  
ATOM   1162  CB  MET B 478     191.047 126.957  22.288  1.00  0.00           C  
ATOM   1163  CG  MET B 478     191.918 126.935  21.059  1.00  0.00           C  
ATOM   1164  SD  MET B 478     191.187 127.984  19.813  1.00  0.00           S  
ATOM   1165  CE  MET B 478     191.404 129.592  20.575  1.00  0.00           C  
ATOM   1166  N   ASP B 479     191.561 125.611  25.641  1.00  0.00           N  
ATOM   1167  CA  ASP B 479     192.050 126.035  26.934  1.00  0.00           C  
ATOM   1168  C   ASP B 479     193.386 125.366  27.176  1.00  0.00           C  
ATOM   1169  O   ASP B 479     193.845 124.525  26.395  1.00  0.00           O  
ATOM   1170  CB  ASP B 479     191.059 125.683  28.066  1.00  0.00           C  
ATOM   1171  CG  ASP B 479     191.024 124.181  28.409  1.00  0.00           C  
ATOM   1172  OD1 ASP B 479     191.773 123.381  27.805  1.00  0.00           O  
ATOM   1173  OD2 ASP B 479     190.230 123.807  29.302  1.00  0.00           O  
ATOM   1174  N   GLU B 482     193.997 125.758  28.278  1.00  0.00           N  
ATOM   1175  CA  GLU B 482     195.275 125.240  28.686  1.00  0.00           C  
ATOM   1176  C   GLU B 482     195.374 123.704  28.647  1.00  0.00           C  
ATOM   1177  O   GLU B 482     196.199 123.151  27.932  1.00  0.00           O  
ATOM   1178  CB  GLU B 482     195.600 125.795  30.089  1.00  0.00           C  
ATOM   1179  CG  GLU B 482     194.385 125.971  31.080  1.00  0.00           C  
ATOM   1180  CD  GLU B 482     193.595 127.302  30.930  1.00  0.00           C  
ATOM   1181  OE1 GLU B 482     194.197 128.389  30.766  1.00  0.00           O  
ATOM   1182  OE2 GLU B 482     192.350 127.261  31.006  1.00  0.00           O  
ATOM   1183  N   LYS B 483     194.519 123.015  29.389  1.00  0.00           N  
ATOM   1184  CA  LYS B 483     194.577 121.554  29.453  1.00  0.00           C  
ATOM   1185  C   LYS B 483     194.226 120.804  28.182  1.00  0.00           C  
ATOM   1186  O   LYS B 483     194.709 119.683  27.959  1.00  0.00           O  
ATOM   1187  CB  LYS B 483     193.687 121.043  30.602  1.00  0.00           C  
ATOM   1188  CG  LYS B 483     193.464 119.521  30.604  1.00  0.00           C  
ATOM   1189  CD  LYS B 483     193.631 118.889  31.995  1.00  0.00           C  
ATOM   1190  CE  LYS B 483     192.716 119.525  33.029  1.00  0.00           C  
ATOM   1191  NZ  LYS B 483     192.621 118.723  34.280  1.00  0.00           N  
ATOM   1192  N   ARG B 484     193.373 121.416  27.365  1.00  0.00           N  
ATOM   1193  CA  ARG B 484     192.916 120.811  26.116  1.00  0.00           C  
ATOM   1194  C   ARG B 484     193.924 120.997  24.993  1.00  0.00           C  
ATOM   1195  O   ARG B 484     194.305 120.028  24.328  1.00  0.00           O  
ATOM   1196  CB  ARG B 484     191.557 121.405  25.705  1.00  0.00           C  
ATOM   1197  CG  ARG B 484     190.353 120.513  25.994  1.00  0.00           C  
ATOM   1198  CD  ARG B 484     190.356 119.966  27.411  1.00  0.00           C  
ATOM   1199  NE  ARG B 484     190.334 121.019  28.422  1.00  0.00           N  
ATOM   1200  CZ  ARG B 484     190.003 120.826  29.698  1.00  0.00           C  
ATOM   1201  NH1 ARG B 484     189.660 119.611  30.137  1.00  0.00           N  
ATOM   1202  NH2 ARG B 484     189.994 121.851  30.539  1.00  0.00           N  
ATOM   1203  N   SER B 485     194.351 122.240  24.787  1.00  0.00           N  
ATOM   1204  CA  SER B 485     195.320 122.536  23.746  1.00  0.00           C  
ATOM   1205  C   SER B 485     196.454 121.518  23.832  1.00  0.00           C  
ATOM   1206  O   SER B 485     196.978 121.073  22.816  1.00  0.00           O  
ATOM   1207  CB  SER B 485     195.850 123.959  23.913  1.00  0.00           C  
ATOM   1208  OG  SER B 485     194.786 124.895  23.842  1.00  0.00           O  
ATOM   1209  N   ARG B 490     196.813 121.133  25.050  1.00  0.00           N  
ATOM   1210  CA  ARG B 490     197.868 120.149  25.241  1.00  0.00           C  
ATOM   1211  C   ARG B 490     197.510 118.809  24.613  1.00  0.00           C  
ATOM   1212  O   ARG B 490     198.307 118.229  23.876  1.00  0.00           O  
ATOM   1213  CB  ARG B 490     198.137 119.914  26.726  1.00  0.00           C  
ATOM   1214  CG  ARG B 490     199.360 120.612  27.275  1.00  0.00           C  
ATOM   1215  CD  ARG B 490     199.006 121.951  27.903  1.00  0.00           C  
ATOM   1216  NE  ARG B 490     200.075 122.420  28.780  1.00  0.00           N  
ATOM   1217  CZ  ARG B 490     200.581 121.710  29.788  1.00  0.00           C  
ATOM   1218  NH1 ARG B 490     200.118 120.491  30.057  1.00  0.00           N  
ATOM   1219  NH2 ARG B 490     201.561 122.218  30.524  1.00  0.00           N  
ATOM   1220  N   ALA B 494     196.313 118.314  24.917  1.00  0.00           N  
ATOM   1221  CA  ALA B 494     195.876 117.020  24.404  1.00  0.00           C  
ATOM   1222  C   ALA B 494     195.957 116.906  22.884  1.00  0.00           C  
ATOM   1223  O   ALA B 494     196.223 115.818  22.365  1.00  0.00           O  
ATOM   1224  CB  ALA B 494     194.468 116.718  24.882  1.00  0.00           C  
ATOM   1225  N   VAL B 495     195.730 118.011  22.170  1.00  0.00           N  
ATOM   1226  CA  VAL B 495     195.804 117.966  20.710  1.00  0.00           C  
ATOM   1227  C   VAL B 495     197.278 117.884  20.332  1.00  0.00           C  
ATOM   1228  O   VAL B 495     197.722 116.875  19.763  1.00  0.00           O  
ATOM   1229  CB  VAL B 495     195.144 119.217  20.025  1.00  0.00           C  
ATOM   1230  CG1 VAL B 495     193.733 119.392  20.536  1.00  0.00           C  
ATOM   1231  CG2 VAL B 495     195.959 120.479  20.256  1.00  0.00           C  
ATOM   1232  N   ARG B 496     198.032 118.934  20.676  1.00  0.00           N  
ATOM   1233  CA  ARG B 496     199.464 118.994  20.401  1.00  0.00           C  
ATOM   1234  C   ARG B 496     200.116 117.662  20.779  1.00  0.00           C  
ATOM   1235  O   ARG B 496     201.005 117.169  20.088  1.00  0.00           O  
ATOM   1236  CB  ARG B 496     200.112 120.147  21.169  1.00  0.00           C  
ATOM   1237  CG  ARG B 496     201.607 119.984  21.331  1.00  0.00           C  
ATOM   1238  CD  ARG B 496     202.289 121.300  21.654  1.00  0.00           C  
ATOM   1239  NE  ARG B 496     203.734 121.116  21.747  1.00  0.00           N  
ATOM   1240  CZ  ARG B 496     204.613 122.113  21.769  1.00  0.00           C  
ATOM   1241  NH1 ARG B 496     204.190 123.373  21.706  1.00  0.00           N  
ATOM   1242  NH2 ARG B 496     205.915 121.851  21.839  1.00  0.00           N  
ATOM   1243  N   TYR B 498     199.681 117.065  21.871  1.00  0.00           N  
ATOM   1244  CA  TYR B 498     200.254 115.789  22.201  1.00  0.00           C  
ATOM   1245  C   TYR B 498     199.775 114.807  21.143  1.00  0.00           C  
ATOM   1246  O   TYR B 498     200.578 114.185  20.447  1.00  0.00           O  
ATOM   1247  CB  TYR B 498     199.801 115.290  23.569  1.00  0.00           C  
ATOM   1248  CG  TYR B 498     200.233 113.856  23.793  1.00  0.00           C  
ATOM   1249  CD1 TYR B 498     201.541 113.539  24.182  1.00  0.00           C  
ATOM   1250  CD2 TYR B 498     199.349 112.808  23.553  1.00  0.00           C  
ATOM   1251  CE1 TYR B 498     201.949 112.210  24.327  1.00  0.00           C  
ATOM   1252  CE2 TYR B 498     199.745 111.481  23.690  1.00  0.00           C  
ATOM   1253  CZ  TYR B 498     201.041 111.185  24.077  1.00  0.00           C  
ATOM   1254  OH  TYR B 498     201.400 109.855  24.194  1.00  0.00           O  
ATOM   1255  N   ALA B 499     198.452 114.683  21.041  1.00  0.00           N  
ATOM   1256  CA  ALA B 499     197.797 113.765  20.105  1.00  0.00           C  
ATOM   1257  C   ALA B 499     198.410 113.807  18.719  1.00  0.00           C  
ATOM   1258  O   ALA B 499     198.663 112.757  18.122  1.00  0.00           O  
ATOM   1259  CB  ALA B 499     196.301 114.070  20.025  1.00  0.00           C  
ATOM   1260  N   PHE B 500     198.637 115.016  18.207  1.00  0.00           N  
ATOM   1261  CA  PHE B 500     199.247 115.179  16.890  1.00  0.00           C  
ATOM   1262  C   PHE B 500     200.612 114.509  16.911  1.00  0.00           C  
ATOM   1263  O   PHE B 500     200.870 113.540  16.191  1.00  0.00           O  
ATOM   1264  CB  PHE B 500     199.443 116.656  16.562  1.00  0.00           C  
ATOM   1265  CG  PHE B 500     200.200 116.879  15.296  1.00  0.00           C  
ATOM   1266  CD1 PHE B 500     199.575 116.728  14.060  1.00  0.00           C  
ATOM   1267  CD2 PHE B 500     201.557 117.166  15.329  1.00  0.00           C  
ATOM   1268  CE1 PHE B 500     200.292 116.855  12.875  1.00  0.00           C  
ATOM   1269  CE2 PHE B 500     202.286 117.295  14.150  1.00  0.00           C  
ATOM   1270  CZ  PHE B 500     201.651 117.137  12.919  1.00  0.00           C  
ATOM   1271  N   SER B 501     201.480 115.066  17.750  1.00  0.00           N  
ATOM   1272  CA  SER B 501     202.830 114.570  17.939  1.00  0.00           C  
ATOM   1273  C   SER B 501     202.817 113.056  18.018  1.00  0.00           C  
ATOM   1274  O   SER B 501     203.674 112.376  17.466  1.00  0.00           O  
ATOM   1275  CB  SER B 501     203.408 115.143  19.229  1.00  0.00           C  
ATOM   1276  OG  SER B 501     204.544 114.406  19.643  1.00  0.00           O  
ATOM   1277  N   ARG B 502     201.837 112.528  18.722  1.00  0.00           N  
ATOM   1278  CA  ARG B 502     201.739 111.096  18.857  1.00  0.00           C  
ATOM   1279  C   ARG B 502     201.506 110.507  17.463  1.00  0.00           C  
ATOM   1280  O   ARG B 502     202.243 109.629  17.025  1.00  0.00           O  
ATOM   1281  CB  ARG B 502     200.587 110.755  19.797  1.00  0.00           C  
ATOM   1282  CG  ARG B 502     200.426 109.283  20.073  1.00  0.00           C  
ATOM   1283  CD  ARG B 502     201.294 108.825  21.213  1.00  0.00           C  
ATOM   1284  NE  ARG B 502     200.611 107.784  21.977  1.00  0.00           N  
ATOM   1285  CZ  ARG B 502     200.249 106.605  21.475  1.00  0.00           C  
ATOM   1286  NH1 ARG B 502     200.510 106.306  20.205  1.00  0.00           N  
ATOM   1287  NH2 ARG B 502     199.609 105.726  22.241  1.00  0.00           N  
ATOM   1288  N   TYR B 503     200.491 111.015  16.765  1.00  0.00           N  
ATOM   1289  CA  TYR B 503     200.140 110.542  15.418  1.00  0.00           C  
ATOM   1290  C   TYR B 503     201.318 110.561  14.459  1.00  0.00           C  
ATOM   1291  O   TYR B 503     201.731 109.521  13.932  1.00  0.00           O  
ATOM   1292  CB  TYR B 503     199.011 111.402  14.829  1.00  0.00           C  
ATOM   1293  CG  TYR B 503     197.625 110.926  15.200  1.00  0.00           C  
ATOM   1294  CD1 TYR B 503     196.589 111.842  15.449  1.00  0.00           C  
ATOM   1295  CD2 TYR B 503     197.354 109.557  15.332  1.00  0.00           C  
ATOM   1296  CE1 TYR B 503     195.323 111.402  15.834  1.00  0.00           C  
ATOM   1297  CE2 TYR B 503     196.099 109.108  15.707  1.00  0.00           C  
ATOM   1298  CZ  TYR B 503     195.089 110.028  15.963  1.00  0.00           C  
ATOM   1299  OH  TYR B 503     193.859 109.565  16.382  1.00  0.00           O  
ATOM   1300  N   TYR B 504     201.835 111.765  14.233  1.00  0.00           N  
ATOM   1301  CA  TYR B 504     202.965 111.985  13.348  1.00  0.00           C  
ATOM   1302  C   TYR B 504     204.006 110.890  13.468  1.00  0.00           C  
ATOM   1303  O   TYR B 504     204.151 110.055  12.584  1.00  0.00           O  
ATOM   1304  CB  TYR B 504     203.626 113.308  13.677  1.00  0.00           C  
ATOM   1305  CG  TYR B 504     204.755 113.626  12.755  1.00  0.00           C  
ATOM   1306  CD1 TYR B 504     205.858 114.333  13.203  1.00  0.00           C  
ATOM   1307  CD2 TYR B 504     204.705 113.256  11.413  1.00  0.00           C  
ATOM   1308  CE1 TYR B 504     206.895 114.672  12.334  1.00  0.00           C  
ATOM   1309  CE2 TYR B 504     205.731 113.587  10.531  1.00  0.00           C  
ATOM   1310  CZ  TYR B 504     206.826 114.297  10.996  1.00  0.00           C  
ATOM   1311  OH  TYR B 504     207.848 114.638  10.131  1.00  0.00           O  
ATOM   1312  N   HIS B 505     204.725 110.902  14.579  1.00  0.00           N  
ATOM   1313  CA  HIS B 505     205.768 109.923  14.828  1.00  0.00           C  
ATOM   1314  C   HIS B 505     205.332 108.453  14.773  1.00  0.00           C  
ATOM   1315  O   HIS B 505     206.093 107.581  15.194  1.00  0.00           O  
ATOM   1316  CB  HIS B 505     206.450 110.226  16.172  1.00  0.00           C  
ATOM   1317  CG  HIS B 505     207.151 111.553  16.207  1.00  0.00           C  
ATOM   1318  ND1 HIS B 505     208.312 111.802  15.507  1.00  0.00           N  
ATOM   1319  CD2 HIS B 505     206.833 112.716  16.827  1.00  0.00           C  
ATOM   1320  CE1 HIS B 505     208.678 113.060  15.691  1.00  0.00           C  
ATOM   1321  NE2 HIS B 505     207.797 113.636  16.488  1.00  0.00           N  
ATOM   1322  N   GLU B 506     204.127 108.169  14.271  1.00  0.00           N  
ATOM   1323  CA  GLU B 506     203.663 106.777  14.140  1.00  0.00           C  
ATOM   1324  C   GLU B 506     203.242 106.540  12.696  1.00  0.00           C  
ATOM   1325  O   GLU B 506     202.874 105.427  12.308  1.00  0.00           O  
ATOM   1326  CB  GLU B 506     202.446 106.487  15.008  1.00  0.00           C  
ATOM   1327  CG  GLU B 506     202.468 107.083  16.375  1.00  0.00           C  
ATOM   1328  CD  GLU B 506     201.188 106.799  17.125  1.00  0.00           C  
ATOM   1329  OE1 GLU B 506     201.007 105.643  17.585  1.00  0.00           O  
ATOM   1330  OE2 GLU B 506     200.360 107.732  17.234  1.00  0.00           O  
ATOM   1331  N   GLY B 507     203.283 107.609  11.910  1.00  0.00           N  
ATOM   1332  CA  GLY B 507     202.891 107.527  10.520  1.00  0.00           C  
ATOM   1333  C   GLY B 507     201.651 108.370  10.325  1.00  0.00           C  
ATOM   1334  O   GLY B 507     201.724 109.493   9.814  1.00  0.00           O  
ATOM   1335  N   LEU B 508     200.521 107.817  10.761  1.00  0.00           N  
ATOM   1336  CA  LEU B 508     199.204 108.437  10.676  1.00  0.00           C  
ATOM   1337  C   LEU B 508     199.149 109.907  10.242  1.00  0.00           C  
ATOM   1338  O   LEU B 508     198.408 110.252   9.323  1.00  0.00           O  
ATOM   1339  CB  LEU B 508     198.507 108.245  12.011  1.00  0.00           C  
ATOM   1340  CG  LEU B 508     198.813 106.840  12.541  1.00  0.00           C  
ATOM   1341  CD1 LEU B 508     198.121 106.633  13.876  1.00  0.00           C  
ATOM   1342  CD2 LEU B 508     198.369 105.794  11.535  1.00  0.00           C  
ATOM   1343  N   ALA B 509     199.914 110.780  10.887  1.00  0.00           N  
ATOM   1344  CA  ALA B 509     199.908 112.186  10.482  1.00  0.00           C  
ATOM   1345  C   ALA B 509     201.025 112.416   9.468  1.00  0.00           C  
ATOM   1346  O   ALA B 509     202.173 112.025   9.702  1.00  0.00           O  
ATOM   1347  CB  ALA B 509     200.106 113.091  11.690  1.00  0.00           C  
ATOM   1348  N   TYR B 510     200.696 113.038   8.338  1.00  0.00           N  
ATOM   1349  CA  TYR B 510     201.707 113.289   7.319  1.00  0.00           C  
ATOM   1350  C   TYR B 510     201.466 114.536   6.487  1.00  0.00           C  
ATOM   1351  O   TYR B 510     200.341 115.012   6.358  1.00  0.00           O  
ATOM   1352  CB  TYR B 510     201.878 112.060   6.408  1.00  0.00           C  
ATOM   1353  CG  TYR B 510     200.679 111.686   5.573  1.00  0.00           C  
ATOM   1354  CD1 TYR B 510     200.094 110.415   5.678  1.00  0.00           C  
ATOM   1355  CD2 TYR B 510     200.148 112.585   4.648  1.00  0.00           C  
ATOM   1356  CE1 TYR B 510     199.004 110.052   4.876  1.00  0.00           C  
ATOM   1357  CE2 TYR B 510     199.067 112.241   3.844  1.00  0.00           C  
ATOM   1358  CZ  TYR B 510     198.496 110.980   3.959  1.00  0.00           C  
ATOM   1359  OH  TYR B 510     197.411 110.679   3.163  1.00  0.00           O  
ATOM   1360  N   ARG B 511     202.552 115.059   5.932  1.00  0.00           N  
ATOM   1361  CA  ARG B 511     202.519 116.263   5.124  1.00  0.00           C  
ATOM   1362  C   ARG B 511     202.774 115.909   3.665  1.00  0.00           C  
ATOM   1363  O   ARG B 511     203.767 115.247   3.344  1.00  0.00           O  
ATOM   1364  CB  ARG B 511     203.588 117.231   5.618  1.00  0.00           C  
ATOM   1365  CG  ARG B 511     203.772 118.463   4.770  1.00  0.00           C  
ATOM   1366  CD  ARG B 511     203.054 119.639   5.350  1.00  0.00           C  
ATOM   1367  NE  ARG B 511     203.665 120.868   4.865  1.00  0.00           N  
ATOM   1368  CZ  ARG B 511     203.218 122.097   5.124  1.00  0.00           C  
ATOM   1369  NH1 ARG B 511     202.136 122.280   5.877  1.00  0.00           N  
ATOM   1370  NH2 ARG B 511     203.855 123.154   4.622  1.00  0.00           N  
ATOM   1371  N   ALA B 512     201.871 116.350   2.789  1.00  0.00           N  
ATOM   1372  CA  ALA B 512     201.965 116.086   1.354  1.00  0.00           C  
ATOM   1373  C   ALA B 512     201.019 117.005   0.605  1.00  0.00           C  
ATOM   1374  O   ALA B 512     200.313 117.809   1.215  1.00  0.00           O  
ATOM   1375  CB  ALA B 512     201.609 114.632   1.058  1.00  0.00           C  
ATOM   1376  N   PRO B 513     201.018 116.923  -0.735  1.00  0.00           N  
ATOM   1377  CA  PRO B 513     200.114 117.790  -1.498  1.00  0.00           C  
ATOM   1378  C   PRO B 513     198.875 117.124  -2.131  1.00  0.00           C  
ATOM   1379  O   PRO B 513     198.556 117.428  -3.283  1.00  0.00           O  
ATOM   1380  CB  PRO B 513     201.032 118.404  -2.570  1.00  0.00           C  
ATOM   1381  CG  PRO B 513     202.443 118.053  -2.115  1.00  0.00           C  
ATOM   1382  CD  PRO B 513     202.247 116.697  -1.509  1.00  0.00           C  
ATOM   1383  N   ARG B 514     198.180 116.231  -1.414  1.00  0.00           N  
ATOM   1384  CA  ARG B 514     196.971 115.618  -1.985  1.00  0.00           C  
ATOM   1385  C   ARG B 514     196.094 116.818  -2.432  1.00  0.00           C  
ATOM   1386  O   ARG B 514     196.456 117.975  -2.184  1.00  0.00           O  
ATOM   1387  CB  ARG B 514     196.243 114.721  -0.939  1.00  0.00           C  
ATOM   1388  CG  ARG B 514     196.564 113.192  -1.033  1.00  0.00           C  
ATOM   1389  CD  ARG B 514     195.793 112.217  -0.043  1.00  0.00           C  
ATOM   1390  NE  ARG B 514     194.337 112.033  -0.274  1.00  0.00           N  
ATOM   1391  CZ  ARG B 514     193.661 110.866  -0.209  1.00  0.00           C  
ATOM   1392  NH1 ARG B 514     194.271 109.717   0.072  1.00  0.00           N  
ATOM   1393  NH2 ARG B 514     192.346 110.838  -0.411  1.00  0.00           N  
ATOM   1394  N   LEU B 515     194.974 116.573  -3.111  1.00  0.00           N  
ATOM   1395  CA  LEU B 515     194.114 117.681  -3.555  1.00  0.00           C  
ATOM   1396  C   LEU B 515     193.217 118.110  -2.391  1.00  0.00           C  
ATOM   1397  O   LEU B 515     192.588 117.265  -1.750  1.00  0.00           O  
ATOM   1398  CB  LEU B 515     193.234 117.234  -4.725  1.00  0.00           C  
ATOM   1399  CG  LEU B 515     192.836 118.194  -5.858  1.00  0.00           C  
ATOM   1400  CD1 LEU B 515     191.789 117.487  -6.673  1.00  0.00           C  
ATOM   1401  CD2 LEU B 515     192.285 119.520  -5.368  1.00  0.00           C  
ATOM   1402  N   VAL B 516     193.148 119.411  -2.118  1.00  0.00           N  
ATOM   1403  CA  VAL B 516     192.318 119.900  -1.018  1.00  0.00           C  
ATOM   1404  C   VAL B 516     190.961 120.396  -1.505  1.00  0.00           C  
ATOM   1405  O   VAL B 516     190.546 120.081  -2.614  1.00  0.00           O  
ATOM   1406  CB  VAL B 516     193.012 121.056  -0.255  1.00  0.00           C  
ATOM   1407  CG1 VAL B 516     194.405 120.630   0.157  1.00  0.00           C  
ATOM   1408  CG2 VAL B 516     193.048 122.324  -1.111  1.00  0.00           C  
ATOM   1409  N   ASN B 517     190.266 121.153  -0.655  1.00  0.00           N  
ATOM   1410  CA  ASN B 517     188.964 121.727  -0.993  1.00  0.00           C  
ATOM   1411  C   ASN B 517     189.014 123.199  -0.624  1.00  0.00           C  
ATOM   1412  O   ASN B 517     188.336 123.642   0.287  1.00  0.00           O  
ATOM   1413  CB  ASN B 517     187.837 121.048  -0.209  1.00  0.00           C  
ATOM   1414  CG  ASN B 517     187.652 119.591  -0.583  1.00  0.00           C  
ATOM   1415  OD1 ASN B 517     186.697 118.957  -0.149  1.00  0.00           O  
ATOM   1416  ND2 ASN B 517     188.566 119.049  -1.382  1.00  0.00           N  
ATOM   1417  N   TRP B 518     189.831 123.959  -1.335  1.00  0.00           N  
ATOM   1418  CA  TRP B 518     189.978 125.378  -1.053  1.00  0.00           C  
ATOM   1419  C   TRP B 518     188.681 126.185  -1.085  1.00  0.00           C  
ATOM   1420  O   TRP B 518     187.747 125.858  -1.805  1.00  0.00           O  
ATOM   1421  CB  TRP B 518     190.977 125.987  -2.033  1.00  0.00           C  
ATOM   1422  CG  TRP B 518     191.182 127.443  -1.821  1.00  0.00           C  
ATOM   1423  CD1 TRP B 518     190.636 128.466  -2.541  1.00  0.00           C  
ATOM   1424  CD2 TRP B 518     191.960 128.048  -0.789  1.00  0.00           C  
ATOM   1425  NE1 TRP B 518     191.027 129.679  -2.020  1.00  0.00           N  
ATOM   1426  CE2 TRP B 518     191.840 129.451  -0.942  1.00  0.00           C  
ATOM   1427  CE3 TRP B 518     192.746 127.542   0.254  1.00  0.00           C  
ATOM   1428  CZ2 TRP B 518     192.477 130.356  -0.092  1.00  0.00           C  
ATOM   1429  CZ3 TRP B 518     193.377 128.439   1.102  1.00  0.00           C  
ATOM   1430  CH2 TRP B 518     193.239 129.835   0.924  1.00  0.00           C  
ATOM   1431  N   CYS B 519     188.631 127.244  -0.291  1.00  0.00           N  
ATOM   1432  CA  CYS B 519     187.469 128.114  -0.255  1.00  0.00           C  
ATOM   1433  C   CYS B 519     187.921 129.560  -0.257  1.00  0.00           C  
ATOM   1434  O   CYS B 519     188.276 130.119   0.783  1.00  0.00           O  
ATOM   1435  CB  CYS B 519     186.617 127.878   0.985  1.00  0.00           C  
ATOM   1436  SG  CYS B 519     185.393 129.203   1.205  1.00  0.00           S  
ATOM   1437  N   PRO B 520     187.905 130.186  -1.436  1.00  0.00           N  
ATOM   1438  CA  PRO B 520     188.291 131.573  -1.716  1.00  0.00           C  
ATOM   1439  C   PRO B 520     187.846 132.630  -0.704  1.00  0.00           C  
ATOM   1440  O   PRO B 520     188.597 133.561  -0.422  1.00  0.00           O  
ATOM   1441  CB  PRO B 520     187.692 131.811  -3.092  1.00  0.00           C  
ATOM   1442  CG  PRO B 520     187.882 130.467  -3.750  1.00  0.00           C  
ATOM   1443  CD  PRO B 520     187.456 129.504  -2.665  1.00  0.00           C  
ATOM   1444  N   ARG B 521     186.633 132.489  -0.172  1.00  0.00           N  
ATOM   1445  CA  ARG B 521     186.086 133.443   0.803  1.00  0.00           C  
ATOM   1446  C   ARG B 521     186.860 133.479   2.114  1.00  0.00           C  
ATOM   1447  O   ARG B 521     187.514 134.469   2.462  1.00  0.00           O  
ATOM   1448  CB  ARG B 521     184.628 133.098   1.142  1.00  0.00           C  
ATOM   1449  CG  ARG B 521     184.049 133.899   2.328  1.00  0.00           C  
ATOM   1450  CD  ARG B 521     183.517 135.244   1.867  1.00  0.00           C  
ATOM   1451  NE  ARG B 521     184.452 135.928   0.973  1.00  0.00           N  
ATOM   1452  CZ  ARG B 521     184.126 136.935   0.162  1.00  0.00           C  
ATOM   1453  NH1 ARG B 521     182.878 137.390   0.122  1.00  0.00           N  
ATOM   1454  NH2 ARG B 521     185.048 137.486  -0.621  1.00  0.00           N  
ATOM   1455  N   CYS B 522     186.740 132.381   2.846  1.00  0.00           N  
ATOM   1456  CA  CYS B 522     187.378 132.226   4.136  1.00  0.00           C  
ATOM   1457  C   CYS B 522     188.873 131.981   3.994  1.00  0.00           C  
ATOM   1458  O   CYS B 522     189.614 132.027   4.972  1.00  0.00           O  
ATOM   1459  CB  CYS B 522     186.698 131.079   4.886  1.00  0.00           C  
ATOM   1460  SG  CYS B 522     184.906 131.332   5.062  1.00  0.00           S  
ATOM   1461  N   GLU B 523     189.323 131.727   2.773  1.00  0.00           N  
ATOM   1462  CA  GLU B 523     190.741 131.504   2.552  1.00  0.00           C  
ATOM   1463  C   GLU B 523     191.206 130.383   3.468  1.00  0.00           C  
ATOM   1464  O   GLU B 523     191.891 130.620   4.454  1.00  0.00           O  
ATOM   1465  CB  GLU B 523     191.497 132.801   2.846  1.00  0.00           C  
ATOM   1466  CG  GLU B 523     191.025 133.950   1.960  1.00  0.00           C  
ATOM   1467  CD  GLU B 523     191.583 135.311   2.351  1.00  0.00           C  
ATOM   1468  OE1 GLU B 523     192.805 135.421   2.593  1.00  0.00           O  
ATOM   1469  OE2 GLU B 523     190.795 136.283   2.398  1.00  0.00           O  
ATOM   1470  N   THR B 524     190.821 129.159   3.137  1.00  0.00           N  
ATOM   1471  CA  THR B 524     191.189 128.015   3.948  1.00  0.00           C  
ATOM   1472  C   THR B 524     190.655 126.723   3.369  1.00  0.00           C  
ATOM   1473  O   THR B 524     189.670 126.725   2.642  1.00  0.00           O  
ATOM   1474  CB  THR B 524     190.599 128.125   5.340  1.00  0.00           C  
ATOM   1475  OG1 THR B 524     190.580 126.823   5.943  1.00  0.00           O  
ATOM   1476  CG2 THR B 524     189.170 128.675   5.263  1.00  0.00           C  
ATOM   1477  N   THR B 525     191.296 125.613   3.706  1.00  0.00           N  
ATOM   1478  CA  THR B 525     190.834 124.326   3.221  1.00  0.00           C  
ATOM   1479  C   THR B 525     189.575 123.993   4.012  1.00  0.00           C  
ATOM   1480  O   THR B 525     189.226 124.719   4.944  1.00  0.00           O  
ATOM   1481  CB  THR B 525     191.900 123.221   3.457  1.00  0.00           C  
ATOM   1482  OG1 THR B 525     192.307 123.223   4.830  1.00  0.00           O  
ATOM   1483  CG2 THR B 525     193.119 123.462   2.593  1.00  0.00           C  
ATOM   1484  N   LEU B 526     188.889 122.920   3.620  1.00  0.00           N  
ATOM   1485  CA  LEU B 526     187.683 122.432   4.306  1.00  0.00           C  
ATOM   1486  C   LEU B 526     187.732 120.924   4.124  1.00  0.00           C  
ATOM   1487  O   LEU B 526     188.473 120.424   3.276  1.00  0.00           O  
ATOM   1488  CB  LEU B 526     186.395 122.963   3.666  1.00  0.00           C  
ATOM   1489  CG  LEU B 526     186.170 124.476   3.538  1.00  0.00           C  
ATOM   1490  CD1 LEU B 526     185.013 124.725   2.589  1.00  0.00           C  
ATOM   1491  CD2 LEU B 526     185.894 125.106   4.885  1.00  0.00           C  
ATOM   1492  N   SER B 527     186.963 120.193   4.917  1.00  0.00           N  
ATOM   1493  CA  SER B 527     186.946 118.742   4.790  1.00  0.00           C  
ATOM   1494  C   SER B 527     185.739 118.385   3.954  1.00  0.00           C  
ATOM   1495  O   SER B 527     184.862 119.223   3.758  1.00  0.00           O  
ATOM   1496  CB  SER B 527     186.827 118.079   6.161  1.00  0.00           C  
ATOM   1497  OG  SER B 527     186.602 116.687   6.018  1.00  0.00           O  
ATOM   1498  N   ASP B 528     185.688 117.154   3.450  1.00  0.00           N  
ATOM   1499  CA  ASP B 528     184.542 116.737   2.642  1.00  0.00           C  
ATOM   1500  C   ASP B 528     183.301 116.905   3.507  1.00  0.00           C  
ATOM   1501  O   ASP B 528     182.266 117.407   3.052  1.00  0.00           O  
ATOM   1502  CB  ASP B 528     184.660 115.267   2.202  1.00  0.00           C  
ATOM   1503  CG  ASP B 528     185.776 115.032   1.180  1.00  0.00           C  
ATOM   1504  OD1 ASP B 528     186.190 115.992   0.490  1.00  0.00           O  
ATOM   1505  OD2 ASP B 528     186.228 113.870   1.056  1.00  0.00           O  
ATOM   1506  N   LEU B 529     183.424 116.490   4.766  1.00  0.00           N  
ATOM   1507  CA  LEU B 529     182.330 116.587   5.720  1.00  0.00           C  
ATOM   1508  C   LEU B 529     181.929 118.027   6.009  1.00  0.00           C  
ATOM   1509  O   LEU B 529     180.938 118.254   6.683  1.00  0.00           O  
ATOM   1510  CB  LEU B 529     182.710 115.891   7.032  1.00  0.00           C  
ATOM   1511  CG  LEU B 529     182.806 114.365   6.947  1.00  0.00           C  
ATOM   1512  CD1 LEU B 529     183.461 113.814   8.192  1.00  0.00           C  
ATOM   1513  CD2 LEU B 529     181.412 113.769   6.771  1.00  0.00           C  
ATOM   1514  N   GLU B 530     182.675 118.995   5.486  1.00  0.00           N  
ATOM   1515  CA  GLU B 530     182.377 120.404   5.740  1.00  0.00           C  
ATOM   1516  C   GLU B 530     181.955 121.202   4.508  1.00  0.00           C  
ATOM   1517  O   GLU B 530     181.801 122.425   4.573  1.00  0.00           O  
ATOM   1518  CB  GLU B 530     183.597 121.078   6.385  1.00  0.00           C  
ATOM   1519  CG  GLU B 530     184.076 120.405   7.674  1.00  0.00           C  
ATOM   1520  CD  GLU B 530     185.401 120.957   8.196  1.00  0.00           C  
ATOM   1521  OE1 GLU B 530     185.476 122.167   8.526  1.00  0.00           O  
ATOM   1522  OE2 GLU B 530     186.366 120.163   8.280  1.00  0.00           O  
ATOM   1523  N   VAL B 531     181.775 120.520   3.382  1.00  0.00           N  
ATOM   1524  CA  VAL B 531     181.371 121.196   2.154  1.00  0.00           C  
ATOM   1525  C   VAL B 531     180.019 120.668   1.682  1.00  0.00           C  
ATOM   1526  O   VAL B 531     179.754 119.462   1.747  1.00  0.00           O  
ATOM   1527  CB  VAL B 531     182.421 120.999   1.041  1.00  0.00           C  
ATOM   1528  CG1 VAL B 531     182.634 119.517   0.782  1.00  0.00           C  
ATOM   1529  CG2 VAL B 531     181.978 121.711  -0.228  1.00  0.00           C  
ATOM   1530  N   GLU B 532     179.171 121.578   1.206  1.00  0.00           N  
ATOM   1531  CA  GLU B 532     177.832 121.221   0.751  1.00  0.00           C  
ATOM   1532  C   GLU B 532     177.618 121.207  -0.754  1.00  0.00           C  
ATOM   1533  O   GLU B 532     177.922 122.172  -1.456  1.00  0.00           O  
ATOM   1534  CB  GLU B 532     176.802 122.154   1.383  1.00  0.00           C  
ATOM   1535  CG  GLU B 532     176.606 121.942   2.867  1.00  0.00           C  
ATOM   1536  CD  GLU B 532     175.604 122.912   3.459  1.00  0.00           C  
ATOM   1537  OE1 GLU B 532     175.870 124.135   3.439  1.00  0.00           O  
ATOM   1538  OE2 GLU B 532     174.547 122.449   3.939  1.00  0.00           O  
ATOM   1539  N   THR B 571     177.067 120.092  -1.223  1.00  0.00           N  
ATOM   1540  CA  THR B 571     176.759 119.868  -2.628  1.00  0.00           C  
ATOM   1541  C   THR B 571     175.260 120.020  -2.810  1.00  0.00           C  
ATOM   1542  O   THR B 571     174.490 119.149  -2.409  1.00  0.00           O  
ATOM   1543  CB  THR B 571     177.156 118.432  -3.070  1.00  0.00           C  
ATOM   1544  OG1 THR B 571     178.581 118.343  -3.205  1.00  0.00           O  
ATOM   1545  CG2 THR B 571     176.485 118.063  -4.396  1.00  0.00           C  
ATOM   1546  N   GLU B 572     174.842 121.123  -3.411  1.00  0.00           N  
ATOM   1547  CA  GLU B 572     173.422 121.342  -3.631  1.00  0.00           C  
ATOM   1548  C   GLU B 572     173.083 121.838  -5.043  1.00  0.00           C  
ATOM   1549  O   GLU B 572     173.529 122.908  -5.472  1.00  0.00           O  
ATOM   1550  CB  GLU B 572     172.867 122.297  -2.563  1.00  0.00           C  
ATOM   1551  CG  GLU B 572     173.868 123.308  -2.043  1.00  0.00           C  
ATOM   1552  CD  GLU B 572     174.487 124.123  -3.154  1.00  0.00           C  
ATOM   1553  OE1 GLU B 572     173.754 124.890  -3.820  1.00  0.00           O  
ATOM   1554  OE2 GLU B 572     175.710 123.985  -3.365  1.00  0.00           O  
ATOM   1555  N   PRO B 617     172.284 121.046  -5.784  1.00  0.00           N  
ATOM   1556  CA  PRO B 617     171.845 121.336  -7.151  1.00  0.00           C  
ATOM   1557  C   PRO B 617     171.607 122.808  -7.481  1.00  0.00           C  
ATOM   1558  O   PRO B 617     170.769 123.472  -6.871  1.00  0.00           O  
ATOM   1559  CB  PRO B 617     170.589 120.486  -7.280  1.00  0.00           C  
ATOM   1560  CG  PRO B 617     171.010 119.231  -6.573  1.00  0.00           C  
ATOM   1561  CD  PRO B 617     171.696 119.772  -5.318  1.00  0.00           C  
ATOM   1562  N   THR B 618     172.369 123.294  -8.457  1.00  0.00           N  
ATOM   1563  CA  THR B 618     172.287 124.670  -8.925  1.00  0.00           C  
ATOM   1564  C   THR B 618     172.283 124.667 -10.460  1.00  0.00           C  
ATOM   1565  O   THR B 618     173.060 123.948 -11.095  1.00  0.00           O  
ATOM   1566  CB  THR B 618     173.477 125.491  -8.411  1.00  0.00           C  
ATOM   1567  OG1 THR B 618     173.585 125.324  -6.990  1.00  0.00           O  
ATOM   1568  CG2 THR B 618     173.285 126.969  -8.732  1.00  0.00           C  
ATOM   1569  N   PRO B 619     171.403 125.482 -11.072  1.00  0.00           N  
ATOM   1570  CA  PRO B 619     171.248 125.604 -12.524  1.00  0.00           C  
ATOM   1571  C   PRO B 619     172.464 126.168 -13.222  1.00  0.00           C  
ATOM   1572  O   PRO B 619     173.063 127.141 -12.759  1.00  0.00           O  
ATOM   1573  CB  PRO B 619     170.056 126.534 -12.656  1.00  0.00           C  
ATOM   1574  CG  PRO B 619     170.301 127.489 -11.537  1.00  0.00           C  
ATOM   1575  CD  PRO B 619     170.622 126.534 -10.394  1.00  0.00           C  
ATOM   1576  N   GLY B 620     172.809 125.562 -14.351  1.00  0.00           N  
ATOM   1577  CA  GLY B 620     173.951 126.019 -15.114  1.00  0.00           C  
ATOM   1578  C   GLY B 620     173.821 125.675 -16.582  1.00  0.00           C  
ATOM   1579  O   GLY B 620     172.718 125.583 -17.118  1.00  0.00           O  
ATOM   1580  N   LYS B 621     174.960 125.480 -17.232  1.00  0.00           N  
ATOM   1581  CA  LYS B 621     174.981 125.140 -18.642  1.00  0.00           C  
ATOM   1582  C   LYS B 621     176.156 124.219 -18.979  1.00  0.00           C  
ATOM   1583  O   LYS B 621     177.315 124.550 -18.718  1.00  0.00           O  
ATOM   1584  CB  LYS B 621     175.043 126.421 -19.475  1.00  0.00           C  
ATOM   1585  CG  LYS B 621     173.735 127.192 -19.515  1.00  0.00           C  
ATOM   1586  CD  LYS B 621     173.873 128.474 -20.325  1.00  0.00           C  
ATOM   1587  CE  LYS B 621     172.515 129.075 -20.676  1.00  0.00           C  
ATOM   1588  NZ  LYS B 621     171.770 128.248 -21.674  1.00  0.00           N  
ATOM   1589  N   LEU B 622     175.833 123.059 -19.549  1.00  0.00           N  
ATOM   1590  CA  LEU B 622     176.820 122.060 -19.947  1.00  0.00           C  
ATOM   1591  C   LEU B 622     177.264 122.299 -21.396  1.00  0.00           C  
ATOM   1592  O   LEU B 622     176.539 121.986 -22.341  1.00  0.00           O  
ATOM   1593  CB  LEU B 622     176.210 120.664 -19.809  1.00  0.00           C  
ATOM   1594  CG  LEU B 622     177.075 119.471 -20.210  1.00  0.00           C  
ATOM   1595  CD1 LEU B 622     178.369 119.538 -19.428  1.00  0.00           C  
ATOM   1596  CD2 LEU B 622     176.349 118.150 -19.944  1.00  0.00           C  
ATOM   1597  N   TYR B 623     178.461 122.853 -21.567  1.00  0.00           N  
ATOM   1598  CA  TYR B 623     178.990 123.146 -22.896  1.00  0.00           C  
ATOM   1599  C   TYR B 623     179.657 121.936 -23.522  1.00  0.00           C  
ATOM   1600  O   TYR B 623     180.410 121.217 -22.856  1.00  0.00           O  
ATOM   1601  CB  TYR B 623     180.000 124.290 -22.830  1.00  0.00           C  
ATOM   1602  CG  TYR B 623     179.435 125.564 -22.252  1.00  0.00           C  
ATOM   1603  CD1 TYR B 623     179.772 126.805 -22.793  1.00  0.00           C  
ATOM   1604  CD2 TYR B 623     178.552 125.535 -21.171  1.00  0.00           C  
ATOM   1605  CE1 TYR B 623     179.239 127.986 -22.274  1.00  0.00           C  
ATOM   1606  CE2 TYR B 623     178.014 126.702 -20.645  1.00  0.00           C  
ATOM   1607  CZ  TYR B 623     178.357 127.926 -21.200  1.00  0.00           C  
ATOM   1608  OH  TYR B 623     177.806 129.085 -20.696  1.00  0.00           O  
ATOM   1609  N   THR B 624     179.365 121.701 -24.801  1.00  0.00           N  
ATOM   1610  CA  THR B 624     179.966 120.582 -25.519  1.00  0.00           C  
ATOM   1611  C   THR B 624     180.991 121.167 -26.461  1.00  0.00           C  
ATOM   1612  O   THR B 624     180.662 121.976 -27.332  1.00  0.00           O  
ATOM   1613  CB  THR B 624     178.955 119.773 -26.369  1.00  0.00           C  
ATOM   1614  OG1 THR B 624     177.783 119.472 -25.594  1.00  0.00           O  
ATOM   1615  CG2 THR B 624     179.596 118.459 -26.822  1.00  0.00           C  
ATOM   1616  N   LEU B 625     182.243 120.777 -26.254  1.00  0.00           N  
ATOM   1617  CA  LEU B 625     183.338 121.244 -27.082  1.00  0.00           C  
ATOM   1618  C   LEU B 625     183.979 120.041 -27.705  1.00  0.00           C  
ATOM   1619  O   LEU B 625     183.761 118.904 -27.276  1.00  0.00           O  
ATOM   1620  CB  LEU B 625     184.390 121.959 -26.249  1.00  0.00           C  
ATOM   1621  CG  LEU B 625     184.169 123.407 -25.851  1.00  0.00           C  
ATOM   1622  CD1 LEU B 625     182.832 123.572 -25.143  1.00  0.00           C  
ATOM   1623  CD2 LEU B 625     185.316 123.818 -24.950  1.00  0.00           C  
ATOM   1624  N   ARG B 626     184.771 120.290 -28.732  1.00  0.00           N  
ATOM   1625  CA  ARG B 626     185.469 119.206 -29.376  1.00  0.00           C  
ATOM   1626  C   ARG B 626     186.608 119.756 -30.183  1.00  0.00           C  
ATOM   1627  O   ARG B 626     186.588 120.926 -30.585  1.00  0.00           O  
ATOM   1628  CB  ARG B 626     184.531 118.398 -30.288  1.00  0.00           C  
ATOM   1629  CG  ARG B 626     183.167 119.032 -30.573  1.00  0.00           C  
ATOM   1630  CD  ARG B 626     181.995 118.233 -29.940  1.00  0.00           C  
ATOM   1631  NE  ARG B 626     181.551 117.081 -30.731  1.00  0.00           N  
ATOM   1632  CZ  ARG B 626     180.978 117.164 -31.929  1.00  0.00           C  
ATOM   1633  NH1 ARG B 626     180.772 118.350 -32.493  1.00  0.00           N  
ATOM   1634  NH2 ARG B 626     180.612 116.062 -32.569  1.00  0.00           N  
ATOM   1635  N   TYR B 627     187.630 118.924 -30.359  1.00  0.00           N  
ATOM   1636  CA  TYR B 627     188.737 119.314 -31.194  1.00  0.00           C  
ATOM   1637  C   TYR B 627     189.645 118.215 -31.744  1.00  0.00           C  
ATOM   1638  O   TYR B 627     189.513 117.035 -31.408  1.00  0.00           O  
ATOM   1639  CB  TYR B 627     189.572 120.420 -30.555  1.00  0.00           C  
ATOM   1640  CG  TYR B 627     190.331 121.163 -31.637  1.00  0.00           C  
ATOM   1641  CD1 TYR B 627     189.664 121.646 -32.773  1.00  0.00           C  
ATOM   1642  CD2 TYR B 627     191.718 121.291 -31.589  1.00  0.00           C  
ATOM   1643  CE1 TYR B 627     190.369 122.233 -33.838  1.00  0.00           C  
ATOM   1644  CE2 TYR B 627     192.426 121.872 -32.645  1.00  0.00           C  
ATOM   1645  CZ  TYR B 627     191.755 122.342 -33.764  1.00  0.00           C  
ATOM   1646  OH  TYR B 627     192.473 122.918 -34.796  1.00  0.00           O  
ATOM   1647  N   GLU B 628     190.533 118.662 -32.634  1.00  0.00           N  
ATOM   1648  CA  GLU B 628     191.505 117.879 -33.388  1.00  0.00           C  
ATOM   1649  C   GLU B 628     191.961 116.537 -32.883  1.00  0.00           C  
ATOM   1650  O   GLU B 628     191.689 116.144 -31.769  1.00  0.00           O  
ATOM   1651  CB  GLU B 628     192.733 118.739 -33.675  1.00  0.00           C  
ATOM   1652  CG  GLU B 628     193.081 118.826 -35.154  1.00  0.00           C  
ATOM   1653  CD  GLU B 628     194.232 119.774 -35.434  1.00  0.00           C  
ATOM   1654  OE1 GLU B 628     194.138 120.968 -35.058  1.00  0.00           O  
ATOM   1655  OE2 GLU B 628     195.233 119.320 -36.034  1.00  0.00           O  
ATOM   1656  N   VAL B 629     192.657 115.824 -33.748  1.00  0.00           N  
ATOM   1657  CA  VAL B 629     193.183 114.524 -33.399  1.00  0.00           C  
ATOM   1658  C   VAL B 629     194.427 114.282 -34.259  1.00  0.00           C  
ATOM   1659  O   VAL B 629     194.594 114.897 -35.318  1.00  0.00           O  
ATOM   1660  CB  VAL B 629     192.124 113.425 -33.625  1.00  0.00           C  
ATOM   1661  CG1 VAL B 629     192.699 112.061 -33.324  1.00  0.00           C  
ATOM   1662  CG2 VAL B 629     190.939 113.674 -32.726  1.00  0.00           C  
ATOM   1663  N   GLU B 630     195.309 113.413 -33.775  1.00  0.00           N  
ATOM   1664  CA  GLU B 630     196.548 113.086 -34.468  1.00  0.00           C  
ATOM   1665  C   GLU B 630     196.240 112.536 -35.864  1.00  0.00           C  
ATOM   1666  O   GLU B 630     195.933 111.348 -36.022  1.00  0.00           O  
ATOM   1667  CB  GLU B 630     197.335 112.049 -33.648  1.00  0.00           C  
ATOM   1668  CG  GLU B 630     198.818 111.907 -34.010  1.00  0.00           C  
ATOM   1669  CD  GLU B 630     199.703 112.969 -33.362  1.00  0.00           C  
ATOM   1670  OE1 GLU B 630     199.501 114.183 -33.613  1.00  0.00           O  
ATOM   1671  OE2 GLU B 630     200.609 112.577 -32.597  1.00  0.00           O  
ATOM   1672  N   GLY B 631     196.315 113.409 -36.870  1.00  0.00           N  
ATOM   1673  CA  GLY B 631     196.046 112.999 -38.239  1.00  0.00           C  
ATOM   1674  C   GLY B 631     194.599 112.608 -38.481  1.00  0.00           C  
ATOM   1675  O   GLY B 631     194.210 112.352 -39.622  1.00  0.00           O  
ATOM   1676  N   GLY B 632     193.815 112.553 -37.400  1.00  0.00           N  
ATOM   1677  CA  GLY B 632     192.401 112.201 -37.471  1.00  0.00           C  
ATOM   1678  C   GLY B 632     191.524 113.440 -37.539  1.00  0.00           C  
ATOM   1679  O   GLY B 632     191.903 114.426 -38.172  1.00  0.00           O  
ATOM   1680  N   GLY B 633     190.369 113.431 -36.882  1.00  0.00           N  
ATOM   1681  CA  GLY B 633     189.538 114.616 -36.980  1.00  0.00           C  
ATOM   1682  C   GLY B 633     188.844 115.247 -35.783  1.00  0.00           C  
ATOM   1683  O   GLY B 633     189.111 116.400 -35.436  1.00  0.00           O  
ATOM   1684  N   PHE B 634     187.948 114.500 -35.151  1.00  0.00           N  
ATOM   1685  CA  PHE B 634     187.157 115.026 -34.043  1.00  0.00           C  
ATOM   1686  C   PHE B 634     187.243 114.185 -32.758  1.00  0.00           C  
ATOM   1687  O   PHE B 634     187.658 113.021 -32.772  1.00  0.00           O  
ATOM   1688  CB  PHE B 634     185.681 115.111 -34.511  1.00  0.00           C  
ATOM   1689  CG  PHE B 634     185.049 116.485 -34.390  1.00  0.00           C  
ATOM   1690  CD1 PHE B 634     185.823 117.636 -34.206  1.00  0.00           C  
ATOM   1691  CD2 PHE B 634     183.665 116.626 -34.482  1.00  0.00           C  
ATOM   1692  CE1 PHE B 634     185.221 118.917 -34.112  1.00  0.00           C  
ATOM   1693  CE2 PHE B 634     183.055 117.902 -34.391  1.00  0.00           C  
ATOM   1694  CZ  PHE B 634     183.837 119.046 -34.205  1.00  0.00           C  
ATOM   1695  N   ILE B 635     186.854 114.813 -31.650  1.00  0.00           N  
ATOM   1696  CA  ILE B 635     186.771 114.196 -30.327  1.00  0.00           C  
ATOM   1697  C   ILE B 635     185.856 115.169 -29.598  1.00  0.00           C  
ATOM   1698  O   ILE B 635     186.149 116.360 -29.484  1.00  0.00           O  
ATOM   1699  CB  ILE B 635     188.133 114.089 -29.617  1.00  0.00           C  
ATOM   1700  CG1 ILE B 635     187.984 113.225 -28.359  1.00  0.00           C  
ATOM   1701  CG2 ILE B 635     188.663 115.474 -29.270  1.00  0.00           C  
ATOM   1702  CD1 ILE B 635     187.353 111.864 -28.606  1.00  0.00           C  
ATOM   1703  N   GLU B 636     184.728 114.659 -29.134  1.00  0.00           N  
ATOM   1704  CA  GLU B 636     183.729 115.488 -28.487  1.00  0.00           C  
ATOM   1705  C   GLU B 636     183.740 115.410 -26.974  1.00  0.00           C  
ATOM   1706  O   GLU B 636     183.862 114.323 -26.405  1.00  0.00           O  
ATOM   1707  CB  GLU B 636     182.371 115.080 -29.037  1.00  0.00           C  
ATOM   1708  CG  GLU B 636     182.307 113.598 -29.423  1.00  0.00           C  
ATOM   1709  CD  GLU B 636     181.145 113.283 -30.358  1.00  0.00           C  
ATOM   1710  OE1 GLU B 636     181.112 113.858 -31.470  1.00  0.00           O  
ATOM   1711  OE2 GLU B 636     180.270 112.463 -29.985  1.00  0.00           O  
ATOM   1712  N   ILE B 637     183.595 116.563 -26.323  1.00  0.00           N  
ATOM   1713  CA  ILE B 637     183.611 116.612 -24.863  1.00  0.00           C  
ATOM   1714  C   ILE B 637     182.485 117.388 -24.200  1.00  0.00           C  
ATOM   1715  O   ILE B 637     182.110 118.485 -24.626  1.00  0.00           O  
ATOM   1716  CB  ILE B 637     184.967 117.151 -24.338  1.00  0.00           C  
ATOM   1717  CG1 ILE B 637     185.537 116.133 -23.364  1.00  0.00           C  
ATOM   1718  CG2 ILE B 637     184.812 118.529 -23.665  1.00  0.00           C  
ATOM   1719  CD1 ILE B 637     185.733 114.770 -23.988  1.00  0.00           C  
ATOM   1720  N   ALA B 638     181.969 116.801 -23.128  1.00  0.00           N  
ATOM   1721  CA  ALA B 638     180.877 117.387 -22.373  1.00  0.00           C  
ATOM   1722  C   ALA B 638     181.417 117.990 -21.084  1.00  0.00           C  
ATOM   1723  O   ALA B 638     181.601 117.267 -20.115  1.00  0.00           O  
ATOM   1724  CB  ALA B 638     179.862 116.299 -22.052  1.00  0.00           C  
ATOM   1725  N   THR B 639     181.668 119.295 -21.042  1.00  0.00           N  
ATOM   1726  CA  THR B 639     182.200 119.849 -19.802  1.00  0.00           C  
ATOM   1727  C   THR B 639     181.484 121.054 -19.242  1.00  0.00           C  
ATOM   1728  O   THR B 639     181.124 121.978 -19.965  1.00  0.00           O  
ATOM   1729  CB  THR B 639     183.704 120.213 -19.916  1.00  0.00           C  
ATOM   1730  OG1 THR B 639     184.280 120.284 -18.597  1.00  0.00           O  
ATOM   1731  CG2 THR B 639     183.881 121.571 -20.616  1.00  0.00           C  
ATOM   1732  N   VAL B 640     181.315 121.030 -17.923  1.00  0.00           N  
ATOM   1733  CA  VAL B 640     180.656 122.095 -17.182  1.00  0.00           C  
ATOM   1734  C   VAL B 640     181.627 123.250 -16.969  1.00  0.00           C  
ATOM   1735  O   VAL B 640     181.226 124.413 -16.852  1.00  0.00           O  
ATOM   1736  CB  VAL B 640     180.204 121.596 -15.804  1.00  0.00           C  
ATOM   1737  CG1 VAL B 640     179.384 122.665 -15.125  1.00  0.00           C  
ATOM   1738  CG2 VAL B 640     179.414 120.310 -15.942  1.00  0.00           C  
ATOM   1739  N   ARG B 641     182.911 122.904 -16.912  1.00  0.00           N  
ATOM   1740  CA  ARG B 641     183.981 123.875 -16.702  1.00  0.00           C  
ATOM   1741  C   ARG B 641     184.782 124.083 -17.993  1.00  0.00           C  
ATOM   1742  O   ARG B 641     185.669 123.288 -18.323  1.00  0.00           O  
ATOM   1743  CB  ARG B 641     184.929 123.390 -15.592  1.00  0.00           C  
ATOM   1744  CG  ARG B 641     184.276 122.586 -14.461  1.00  0.00           C  
ATOM   1745  CD  ARG B 641     185.216 122.459 -13.262  1.00  0.00           C  
ATOM   1746  NE  ARG B 641     185.578 123.779 -12.742  1.00  0.00           N  
ATOM   1747  CZ  ARG B 641     186.354 123.993 -11.682  1.00  0.00           C  
ATOM   1748  NH1 ARG B 641     186.863 122.966 -11.009  1.00  0.00           N  
ATOM   1749  NH2 ARG B 641     186.623 125.238 -11.298  1.00  0.00           N  
ATOM   1750  N   PRO B 642     184.471 125.151 -18.745  1.00  0.00           N  
ATOM   1751  CA  PRO B 642     185.173 125.449 -20.000  1.00  0.00           C  
ATOM   1752  C   PRO B 642     186.564 126.090 -19.830  1.00  0.00           C  
ATOM   1753  O   PRO B 642     187.392 126.046 -20.739  1.00  0.00           O  
ATOM   1754  CB  PRO B 642     184.190 126.364 -20.724  1.00  0.00           C  
ATOM   1755  CG  PRO B 642     183.549 127.109 -19.593  1.00  0.00           C  
ATOM   1756  CD  PRO B 642     183.284 126.012 -18.589  1.00  0.00           C  
ATOM   1757  N   GLU B 643     186.821 126.680 -18.668  1.00  0.00           N  
ATOM   1758  CA  GLU B 643     188.107 127.316 -18.420  1.00  0.00           C  
ATOM   1759  C   GLU B 643     189.142 126.288 -17.988  1.00  0.00           C  
ATOM   1760  O   GLU B 643     190.340 126.536 -18.061  1.00  0.00           O  
ATOM   1761  CB  GLU B 643     187.972 128.392 -17.344  1.00  0.00           C  
ATOM   1762  CG  GLU B 643     186.542 128.821 -17.066  1.00  0.00           C  
ATOM   1763  CD  GLU B 643     185.805 127.852 -16.148  1.00  0.00           C  
ATOM   1764  OE1 GLU B 643     185.680 126.659 -16.497  1.00  0.00           O  
ATOM   1765  OE2 GLU B 643     185.347 128.285 -15.069  1.00  0.00           O  
ATOM   1766  N   THR B 644     188.687 125.127 -17.547  1.00  0.00           N  
ATOM   1767  CA  THR B 644     189.621 124.103 -17.121  1.00  0.00           C  
ATOM   1768  C   THR B 644     190.103 123.249 -18.278  1.00  0.00           C  
ATOM   1769  O   THR B 644     190.685 122.188 -18.061  1.00  0.00           O  
ATOM   1770  CB  THR B 644     189.008 123.162 -16.082  1.00  0.00           C  
ATOM   1771  OG1 THR B 644     188.115 122.240 -16.727  1.00  0.00           O  
ATOM   1772  CG2 THR B 644     188.264 123.965 -15.037  1.00  0.00           C  
ATOM   1773  N   VAL B 645     189.856 123.690 -19.506  1.00  0.00           N  
ATOM   1774  CA  VAL B 645     190.306 122.921 -20.666  1.00  0.00           C  
ATOM   1775  C   VAL B 645     191.817 123.072 -20.846  1.00  0.00           C  
ATOM   1776  O   VAL B 645     192.527 122.106 -21.120  1.00  0.00           O  
ATOM   1777  CB  VAL B 645     189.598 123.375 -21.963  1.00  0.00           C  
ATOM   1778  CG1 VAL B 645     188.168 122.894 -21.970  1.00  0.00           C  
ATOM   1779  CG2 VAL B 645     189.641 124.888 -22.072  1.00  0.00           C  
ATOM   1780  N   PHE B 646     192.308 124.292 -20.682  1.00  0.00           N  
ATOM   1781  CA  PHE B 646     193.725 124.541 -20.831  1.00  0.00           C  
ATOM   1782  C   PHE B 646     194.535 123.665 -19.899  1.00  0.00           C  
ATOM   1783  O   PHE B 646     195.590 123.168 -20.266  1.00  0.00           O  
ATOM   1784  CB  PHE B 646     194.005 125.994 -20.547  1.00  0.00           C  
ATOM   1785  CG  PHE B 646     193.061 126.906 -21.231  1.00  0.00           C  
ATOM   1786  CD1 PHE B 646     191.820 127.170 -20.678  1.00  0.00           C  
ATOM   1787  CD2 PHE B 646     193.397 127.484 -22.451  1.00  0.00           C  
ATOM   1788  CE1 PHE B 646     190.921 128.007 -21.333  1.00  0.00           C  
ATOM   1789  CE2 PHE B 646     192.509 128.319 -23.114  1.00  0.00           C  
ATOM   1790  CZ  PHE B 646     191.269 128.583 -22.557  1.00  0.00           C  
ATOM   1791  N   ALA B 647     194.039 123.471 -18.689  1.00  0.00           N  
ATOM   1792  CA  ALA B 647     194.750 122.642 -17.728  1.00  0.00           C  
ATOM   1793  C   ALA B 647     194.536 121.163 -18.046  1.00  0.00           C  
ATOM   1794  O   ALA B 647     194.948 120.276 -17.292  1.00  0.00           O  
ATOM   1795  CB  ALA B 647     194.269 122.961 -16.313  1.00  0.00           C  
ATOM   1796  N   ASP B 648     193.896 120.891 -19.172  1.00  0.00           N  
ATOM   1797  CA  ASP B 648     193.644 119.510 -19.515  1.00  0.00           C  
ATOM   1798  C   ASP B 648     194.926 118.729 -19.656  1.00  0.00           C  
ATOM   1799  O   ASP B 648     195.974 119.287 -19.961  1.00  0.00           O  
ATOM   1800  CB  ASP B 648     192.815 119.420 -20.794  1.00  0.00           C  
ATOM   1801  CG  ASP B 648     191.332 119.610 -20.531  1.00  0.00           C  
ATOM   1802  OD1 ASP B 648     190.580 119.935 -21.478  1.00  0.00           O  
ATOM   1803  OD2 ASP B 648     190.916 119.423 -19.366  1.00  0.00           O  
ATOM   1804  N   GLN B 649     194.832 117.430 -19.420  1.00  0.00           N  
ATOM   1805  CA  GLN B 649     195.984 116.572 -19.519  1.00  0.00           C  
ATOM   1806  C   GLN B 649     195.570 115.217 -20.076  1.00  0.00           C  
ATOM   1807  O   GLN B 649     196.334 114.251 -20.047  1.00  0.00           O  
ATOM   1808  CB  GLN B 649     196.641 116.422 -18.143  1.00  0.00           C  
ATOM   1809  CG  GLN B 649     198.144 116.154 -18.217  1.00  0.00           C  
ATOM   1810  CD  GLN B 649     198.843 117.150 -19.132  1.00  0.00           C  
ATOM   1811  OE1 GLN B 649     198.743 118.364 -18.926  1.00  0.00           O  
ATOM   1812  NE2 GLN B 649     199.545 116.643 -20.156  1.00  0.00           N  
ATOM   1813  N   ALA B 650     194.343 115.145 -20.575  1.00  0.00           N  
ATOM   1814  CA  ALA B 650     193.826 113.913 -21.177  1.00  0.00           C  
ATOM   1815  C   ALA B 650     192.332 113.990 -21.539  1.00  0.00           C  
ATOM   1816  O   ALA B 650     191.635 114.972 -21.234  1.00  0.00           O  
ATOM   1817  CB  ALA B 650     194.092 112.697 -20.254  1.00  0.00           C  
ATOM   1818  N   ILE B 651     191.873 112.961 -22.240  1.00  0.00           N  
ATOM   1819  CA  ILE B 651     190.481 112.835 -22.614  1.00  0.00           C  
ATOM   1820  C   ILE B 651     190.219 111.407 -22.199  1.00  0.00           C  
ATOM   1821  O   ILE B 651     190.934 110.491 -22.619  1.00  0.00           O  
ATOM   1822  CB  ILE B 651     190.247 112.957 -24.125  1.00  0.00           C  
ATOM   1823  CG1 ILE B 651     190.603 114.364 -24.616  1.00  0.00           C  
ATOM   1824  CG2 ILE B 651     188.785 112.668 -24.429  1.00  0.00           C  
ATOM   1825  CD1 ILE B 651     189.712 115.474 -24.078  1.00  0.00           C  
ATOM   1826  N   ALA B 652     189.213 111.226 -21.353  1.00  0.00           N  
ATOM   1827  CA  ALA B 652     188.870 109.907 -20.844  1.00  0.00           C  
ATOM   1828  C   ALA B 652     187.688 109.317 -21.579  1.00  0.00           C  
ATOM   1829  O   ALA B 652     186.701 110.002 -21.855  1.00  0.00           O  
ATOM   1830  CB  ALA B 652     188.573 109.986 -19.347  1.00  0.00           C  
ATOM   1831  N   VAL B 653     187.800 108.027 -21.862  1.00  0.00           N  
ATOM   1832  CA  VAL B 653     186.781 107.294 -22.587  1.00  0.00           C  
ATOM   1833  C   VAL B 653     186.561 105.950 -21.918  1.00  0.00           C  
ATOM   1834  O   VAL B 653     187.515 105.238 -21.620  1.00  0.00           O  
ATOM   1835  CB  VAL B 653     187.239 107.089 -24.052  1.00  0.00           C  
ATOM   1836  CG1 VAL B 653     186.969 105.645 -24.529  1.00  0.00           C  
ATOM   1837  CG2 VAL B 653     186.554 108.113 -24.935  1.00  0.00           C  
ATOM   1838  N   HIS B 654     185.309 105.589 -21.683  1.00  0.00           N  
ATOM   1839  CA  HIS B 654     185.051 104.314 -21.044  1.00  0.00           C  
ATOM   1840  C   HIS B 654     185.788 103.199 -21.771  1.00  0.00           C  
ATOM   1841  O   HIS B 654     186.038 103.283 -22.967  1.00  0.00           O  
ATOM   1842  CB  HIS B 654     183.569 104.000 -21.041  1.00  0.00           C  
ATOM   1843  CG  HIS B 654     183.222 102.809 -20.212  1.00  0.00           C  
ATOM   1844  ND1 HIS B 654     183.190 102.851 -18.835  1.00  0.00           N  
ATOM   1845  CD2 HIS B 654     182.938 101.532 -20.560  1.00  0.00           C  
ATOM   1846  CE1 HIS B 654     182.899 101.649 -18.369  1.00  0.00           C  
ATOM   1847  NE2 HIS B 654     182.741 100.830 -19.395  1.00  0.00           N  
ATOM   1848  N   PRO B 655     186.160 102.142 -21.046  1.00  0.00           N  
ATOM   1849  CA  PRO B 655     186.875 101.000 -21.618  1.00  0.00           C  
ATOM   1850  C   PRO B 655     186.141 100.233 -22.709  1.00  0.00           C  
ATOM   1851  O   PRO B 655     186.771  99.556 -23.521  1.00  0.00           O  
ATOM   1852  CB  PRO B 655     187.156 100.136 -20.397  1.00  0.00           C  
ATOM   1853  CG  PRO B 655     187.407 101.165 -19.338  1.00  0.00           C  
ATOM   1854  CD  PRO B 655     186.264 102.131 -19.576  1.00  0.00           C  
ATOM   1855  N   GLU B 656     184.817 100.326 -22.736  1.00  0.00           N  
ATOM   1856  CA  GLU B 656     184.056  99.609 -23.756  1.00  0.00           C  
ATOM   1857  C   GLU B 656     183.223 100.493 -24.679  1.00  0.00           C  
ATOM   1858  O   GLU B 656     182.421  99.990 -25.464  1.00  0.00           O  
ATOM   1859  CB  GLU B 656     183.145  98.567 -23.105  1.00  0.00           C  
ATOM   1860  CG  GLU B 656     183.611  97.133 -23.305  1.00  0.00           C  
ATOM   1861  CD  GLU B 656     184.973  96.878 -22.701  1.00  0.00           C  
ATOM   1862  OE1 GLU B 656     185.109  97.030 -21.468  1.00  0.00           O  
ATOM   1863  OE2 GLU B 656     185.905  96.528 -23.456  1.00  0.00           O  
ATOM   1864  N   ASP B 657     183.416 101.806 -24.586  1.00  0.00           N  
ATOM   1865  CA  ASP B 657     182.683 102.761 -25.418  1.00  0.00           C  
ATOM   1866  C   ASP B 657     183.299 102.813 -26.816  1.00  0.00           C  
ATOM   1867  O   ASP B 657     183.208 103.824 -27.521  1.00  0.00           O  
ATOM   1868  CB  ASP B 657     182.730 104.153 -24.780  1.00  0.00           C  
ATOM   1869  CG  ASP B 657     181.819 105.134 -25.468  1.00  0.00           C  
ATOM   1870  OD1 ASP B 657     180.602 104.868 -25.493  1.00  0.00           O  
ATOM   1871  OD2 ASP B 657     182.316 106.160 -25.980  1.00  0.00           O  
ATOM   1872  N   GLU B 658     183.938 101.711 -27.202  1.00  0.00           N  
ATOM   1873  CA  GLU B 658     184.578 101.598 -28.506  1.00  0.00           C  
ATOM   1874  C   GLU B 658     183.577 102.009 -29.576  1.00  0.00           C  
ATOM   1875  O   GLU B 658     183.946 102.577 -30.607  1.00  0.00           O  
ATOM   1876  CB  GLU B 658     185.030 100.148 -28.747  1.00  0.00           C  
ATOM   1877  CG  GLU B 658     184.102  99.313 -29.648  1.00  0.00           C  
ATOM   1878  CD  GLU B 658     182.694  99.162 -29.094  1.00  0.00           C  
ATOM   1879  OE1 GLU B 658     181.829  98.606 -29.801  1.00  0.00           O  
ATOM   1880  OE2 GLU B 658     182.449  99.600 -27.952  1.00  0.00           O  
ATOM   1881  N   ARG B 659     182.308 101.707 -29.299  1.00  0.00           N  
ATOM   1882  CA  ARG B 659     181.197 102.002 -30.195  1.00  0.00           C  
ATOM   1883  C   ARG B 659     181.578 103.184 -31.059  1.00  0.00           C  
ATOM   1884  O   ARG B 659     181.366 103.184 -32.278  1.00  0.00           O  
ATOM   1885  CB  ARG B 659     179.926 102.328 -29.396  1.00  0.00           C  
ATOM   1886  CG  ARG B 659     180.029 103.570 -28.517  1.00  0.00           C  
ATOM   1887  CD  ARG B 659     178.695 103.903 -27.868  1.00  0.00           C  
ATOM   1888  NE  ARG B 659     178.768 105.095 -27.027  1.00  0.00           N  
ATOM   1889  CZ  ARG B 659     179.198 106.282 -27.447  1.00  0.00           C  
ATOM   1890  NH1 ARG B 659     179.595 106.434 -28.705  1.00  0.00           N  
ATOM   1891  NH2 ARG B 659     179.232 107.315 -26.609  1.00  0.00           N  
ATOM   1892  N   TYR B 660     182.162 104.188 -30.416  1.00  0.00           N  
ATOM   1893  CA  TYR B 660     182.582 105.365 -31.130  1.00  0.00           C  
ATOM   1894  C   TYR B 660     184.088 105.483 -31.042  1.00  0.00           C  
ATOM   1895  O   TYR B 660     184.716 106.049 -31.932  1.00  0.00           O  
ATOM   1896  CB  TYR B 660     181.922 106.614 -30.530  1.00  0.00           C  
ATOM   1897  CG  TYR B 660     182.060 107.876 -31.372  1.00  0.00           C  
ATOM   1898  CD1 TYR B 660     181.705 109.126 -30.856  1.00  0.00           C  
ATOM   1899  CD2 TYR B 660     182.544 107.822 -32.682  1.00  0.00           C  
ATOM   1900  CE1 TYR B 660     181.832 110.288 -31.624  1.00  0.00           C  
ATOM   1901  CE2 TYR B 660     182.673 108.975 -33.460  1.00  0.00           C  
ATOM   1902  CZ  TYR B 660     182.317 110.206 -32.927  1.00  0.00           C  
ATOM   1903  OH  TYR B 660     182.444 111.347 -33.699  1.00  0.00           O  
ATOM   1904  N   ARG B 661     184.680 104.913 -30.001  1.00  0.00           N  
ATOM   1905  CA  ARG B 661     186.120 105.058 -29.823  1.00  0.00           C  
ATOM   1906  C   ARG B 661     187.097 104.090 -30.496  1.00  0.00           C  
ATOM   1907  O   ARG B 661     187.173 102.904 -30.188  1.00  0.00           O  
ATOM   1908  CB  ARG B 661     186.410 105.146 -28.336  1.00  0.00           C  
ATOM   1909  CG  ARG B 661     185.355 105.951 -27.607  1.00  0.00           C  
ATOM   1910  CD  ARG B 661     185.234 107.366 -28.136  1.00  0.00           C  
ATOM   1911  NE  ARG B 661     184.036 107.999 -27.593  1.00  0.00           N  
ATOM   1912  CZ  ARG B 661     183.744 109.297 -27.695  1.00  0.00           C  
ATOM   1913  NH1 ARG B 661     184.570 110.129 -28.330  1.00  0.00           N  
ATOM   1914  NH2 ARG B 661     182.622 109.767 -27.147  1.00  0.00           N  
ATOM   1915  N   HIS B 662     187.844 104.649 -31.436  1.00  0.00           N  
ATOM   1916  CA  HIS B 662     188.865 103.959 -32.198  1.00  0.00           C  
ATOM   1917  C   HIS B 662     189.731 105.119 -32.589  1.00  0.00           C  
ATOM   1918  O   HIS B 662     190.234 105.240 -33.707  1.00  0.00           O  
ATOM   1919  CB  HIS B 662     188.284 103.264 -33.414  1.00  0.00           C  
ATOM   1920  CG  HIS B 662     187.363 102.145 -33.057  1.00  0.00           C  
ATOM   1921  ND1 HIS B 662     187.624 101.283 -32.014  1.00  0.00           N  
ATOM   1922  CD2 HIS B 662     186.179 101.754 -33.585  1.00  0.00           C  
ATOM   1923  CE1 HIS B 662     186.638 100.410 -31.914  1.00  0.00           C  
ATOM   1924  NE2 HIS B 662     185.748 100.673 -32.855  1.00  0.00           N  
ATOM   1925  N   LEU B 663     189.797 106.020 -31.622  1.00  0.00           N  
ATOM   1926  CA  LEU B 663     190.614 107.211 -31.653  1.00  0.00           C  
ATOM   1927  C   LEU B 663     191.152 107.129 -30.218  1.00  0.00           C  
ATOM   1928  O   LEU B 663     191.571 108.113 -29.593  1.00  0.00           O  
ATOM   1929  CB  LEU B 663     189.782 108.473 -31.929  1.00  0.00           C  
ATOM   1930  CG  LEU B 663     188.546 108.859 -31.128  1.00  0.00           C  
ATOM   1931  CD1 LEU B 663     188.056 110.228 -31.609  1.00  0.00           C  
ATOM   1932  CD2 LEU B 663     187.473 107.800 -31.295  1.00  0.00           C  
ATOM   1933  N   LEU B 664     191.111 105.889 -29.728  1.00  0.00           N  
ATOM   1934  CA  LEU B 664     191.601 105.509 -28.414  1.00  0.00           C  
ATOM   1935  C   LEU B 664     193.101 105.324 -28.565  1.00  0.00           C  
ATOM   1936  O   LEU B 664     193.573 104.257 -28.969  1.00  0.00           O  
ATOM   1937  CB  LEU B 664     190.979 104.184 -27.978  1.00  0.00           C  
ATOM   1938  CG  LEU B 664     191.546 103.606 -26.679  1.00  0.00           C  
ATOM   1939  CD1 LEU B 664     191.426 104.648 -25.569  1.00  0.00           C  
ATOM   1940  CD2 LEU B 664     190.811 102.320 -26.313  1.00  0.00           C  
ATOM   1941  N   GLY B 665     193.849 106.370 -28.248  1.00  0.00           N  
ATOM   1942  CA  GLY B 665     195.284 106.293 -28.372  1.00  0.00           C  
ATOM   1943  C   GLY B 665     195.728 107.559 -29.045  1.00  0.00           C  
ATOM   1944  O   GLY B 665     196.786 108.104 -28.754  1.00  0.00           O  
ATOM   1945  N   LYS B 666     194.900 108.048 -29.949  1.00  0.00           N  
ATOM   1946  CA  LYS B 666     195.237 109.269 -30.654  1.00  0.00           C  
ATOM   1947  C   LYS B 666     195.320 110.419 -29.659  1.00  0.00           C  
ATOM   1948  O   LYS B 666     194.754 110.343 -28.579  1.00  0.00           O  
ATOM   1949  CB  LYS B 666     194.193 109.538 -31.739  1.00  0.00           C  
ATOM   1950  CG  LYS B 666     194.336 108.631 -32.972  1.00  0.00           C  
ATOM   1951  CD  LYS B 666     194.381 107.146 -32.611  1.00  0.00           C  
ATOM   1952  CE  LYS B 666     194.619 106.273 -33.846  1.00  0.00           C  
ATOM   1953  NZ  LYS B 666     194.760 104.817 -33.516  1.00  0.00           N  
ATOM   1954  N   ARG B 667     196.040 111.473 -30.015  1.00  0.00           N  
ATOM   1955  CA  ARG B 667     196.191 112.611 -29.127  1.00  0.00           C  
ATOM   1956  C   ARG B 667     195.104 113.645 -29.393  1.00  0.00           C  
ATOM   1957  O   ARG B 667     194.032 113.264 -29.829  1.00  0.00           O  
ATOM   1958  CB  ARG B 667     197.591 113.189 -29.292  1.00  0.00           C  
ATOM   1959  CG  ARG B 667     198.658 112.096 -29.201  1.00  0.00           C  
ATOM   1960  CD  ARG B 667     200.028 112.656 -28.901  1.00  0.00           C  
ATOM   1961  NE  ARG B 667     200.257 113.904 -29.613  1.00  0.00           N  
ATOM   1962  CZ  ARG B 667     201.443 114.486 -29.736  1.00  0.00           C  
ATOM   1963  NH1 ARG B 667     202.521 113.928 -29.195  1.00  0.00           N  
ATOM   1964  NH2 ARG B 667     201.549 115.631 -30.398  1.00  0.00           N  
ATOM   1965  N   ALA B 668     195.351 114.931 -29.135  1.00  0.00           N  
ATOM   1966  CA  ALA B 668     194.313 115.952 -29.355  1.00  0.00           C  
ATOM   1967  C   ALA B 668     194.725 117.385 -29.015  1.00  0.00           C  
ATOM   1968  O   ALA B 668     195.012 117.680 -27.857  1.00  0.00           O  
ATOM   1969  CB  ALA B 668     193.075 115.590 -28.548  1.00  0.00           C  
ATOM   1970  N   ARG B 669     194.743 118.279 -30.003  1.00  0.00           N  
ATOM   1971  CA  ARG B 669     195.119 119.674 -29.731  1.00  0.00           C  
ATOM   1972  C   ARG B 669     194.163 120.204 -28.637  1.00  0.00           C  
ATOM   1973  O   ARG B 669     193.067 119.671 -28.446  1.00  0.00           O  
ATOM   1974  CB  ARG B 669     195.020 120.547 -31.022  1.00  0.00           C  
ATOM   1975  CG  ARG B 669     195.616 121.997 -30.919  1.00  0.00           C  
ATOM   1976  CD  ARG B 669     195.247 122.976 -32.092  1.00  0.00           C  
ATOM   1977  NE  ARG B 669     194.089 123.847 -31.788  1.00  0.00           N  
ATOM   1978  CZ  ARG B 669     193.608 124.836 -32.563  1.00  0.00           C  
ATOM   1979  NH1 ARG B 669     194.163 125.139 -33.730  1.00  0.00           N  
ATOM   1980  NH2 ARG B 669     192.536 125.520 -32.180  1.00  0.00           N  
ATOM   1981  N   ILE B 670     194.586 121.221 -27.896  1.00  0.00           N  
ATOM   1982  CA  ILE B 670     193.712 121.779 -26.875  1.00  0.00           C  
ATOM   1983  C   ILE B 670     193.105 123.081 -27.386  1.00  0.00           C  
ATOM   1984  O   ILE B 670     193.782 124.091 -27.553  1.00  0.00           O  
ATOM   1985  CB  ILE B 670     194.450 122.009 -25.505  1.00  0.00           C  
ATOM   1986  CG1 ILE B 670     194.441 120.708 -24.695  1.00  0.00           C  
ATOM   1987  CG2 ILE B 670     193.813 123.183 -24.718  1.00  0.00           C  
ATOM   1988  CD1 ILE B 670     194.811 120.880 -23.230  1.00  0.00           C  
ATOM   1989  N   PRO B 671     191.799 123.051 -27.641  1.00  0.00           N  
ATOM   1990  CA  PRO B 671     190.947 124.131 -28.136  1.00  0.00           C  
ATOM   1991  C   PRO B 671     191.446 125.569 -28.005  1.00  0.00           C  
ATOM   1992  O   PRO B 671     190.693 126.439 -27.573  1.00  0.00           O  
ATOM   1993  CB  PRO B 671     189.648 123.897 -27.380  1.00  0.00           C  
ATOM   1994  CG  PRO B 671     189.547 122.381 -27.419  1.00  0.00           C  
ATOM   1995  CD  PRO B 671     190.983 121.889 -27.225  1.00  0.00           C  
ATOM   1996  N   LEU B 672     192.692 125.816 -28.397  1.00  0.00           N  
ATOM   1997  CA  LEU B 672     193.276 127.157 -28.360  1.00  0.00           C  
ATOM   1998  C   LEU B 672     194.774 127.128 -28.104  1.00  0.00           C  
ATOM   1999  O   LEU B 672     195.445 128.163 -28.140  1.00  0.00           O  
ATOM   2000  CB  LEU B 672     192.608 128.026 -27.291  1.00  0.00           C  
ATOM   2001  CG  LEU B 672     192.004 129.358 -27.754  1.00  0.00           C  
ATOM   2002  CD1 LEU B 672     193.081 130.207 -28.443  1.00  0.00           C  
ATOM   2003  CD2 LEU B 672     190.840 129.095 -28.685  1.00  0.00           C  
ATOM   2004  N   THR B 673     195.303 125.941 -27.851  1.00  0.00           N  
ATOM   2005  CA  THR B 673     196.722 125.808 -27.593  1.00  0.00           C  
ATOM   2006  C   THR B 673     197.452 125.192 -28.776  1.00  0.00           C  
ATOM   2007  O   THR B 673     197.255 125.579 -29.927  1.00  0.00           O  
ATOM   2008  CB  THR B 673     196.979 124.913 -26.381  1.00  0.00           C  
ATOM   2009  OG1 THR B 673     198.374 124.955 -26.053  1.00  0.00           O  
ATOM   2010  CG2 THR B 673     196.595 123.476 -26.697  1.00  0.00           C  
ATOM   2011  N   GLU B 674     198.306 124.229 -28.451  1.00  0.00           N  
ATOM   2012  CA  GLU B 674     199.102 123.488 -29.403  1.00  0.00           C  
ATOM   2013  C   GLU B 674     199.545 122.268 -28.606  1.00  0.00           C  
ATOM   2014  O   GLU B 674     200.466 121.548 -28.987  1.00  0.00           O  
ATOM   2015  CB  GLU B 674     200.310 124.320 -29.838  1.00  0.00           C  
ATOM   2016  CG  GLU B 674     200.951 123.851 -31.135  1.00  0.00           C  
ATOM   2017  CD  GLU B 674     199.969 123.844 -32.305  1.00  0.00           C  
ATOM   2018  OE1 GLU B 674     199.027 123.019 -32.303  1.00  0.00           O  
ATOM   2019  OE2 GLU B 674     200.138 124.671 -33.228  1.00  0.00           O  
ATOM   2020  N   VAL B 675     198.863 122.045 -27.487  1.00  0.00           N  
ATOM   2021  CA  VAL B 675     199.172 120.933 -26.602  1.00  0.00           C  
ATOM   2022  C   VAL B 675     198.478 119.661 -27.026  1.00  0.00           C  
ATOM   2023  O   VAL B 675     197.271 119.656 -27.256  1.00  0.00           O  
ATOM   2024  CB  VAL B 675     198.728 121.223 -25.168  1.00  0.00           C  
ATOM   2025  CG1 VAL B 675     199.236 120.121 -24.243  1.00  0.00           C  
ATOM   2026  CG2 VAL B 675     199.227 122.585 -24.734  1.00  0.00           C  
ATOM   2027  N   TRP B 676     199.225 118.570 -27.096  1.00  0.00           N  
ATOM   2028  CA  TRP B 676     198.616 117.321 -27.502  1.00  0.00           C  
ATOM   2029  C   TRP B 676     198.466 116.285 -26.398  1.00  0.00           C  
ATOM   2030  O   TRP B 676     199.391 115.538 -26.063  1.00  0.00           O  
ATOM   2031  CB  TRP B 676     199.343 116.758 -28.727  1.00  0.00           C  
ATOM   2032  CG  TRP B 676     199.023 117.581 -29.958  1.00  0.00           C  
ATOM   2033  CD1 TRP B 676     199.425 118.867 -30.218  1.00  0.00           C  
ATOM   2034  CD2 TRP B 676     198.127 117.224 -31.021  1.00  0.00           C  
ATOM   2035  NE1 TRP B 676     198.827 119.332 -31.369  1.00  0.00           N  
ATOM   2036  CE2 TRP B 676     198.028 118.346 -31.882  1.00  0.00           C  
ATOM   2037  CE3 TRP B 676     197.396 116.067 -31.329  1.00  0.00           C  
ATOM   2038  CZ2 TRP B 676     197.228 118.343 -33.025  1.00  0.00           C  
ATOM   2039  CZ3 TRP B 676     196.601 116.063 -32.469  1.00  0.00           C  
ATOM   2040  CH2 TRP B 676     196.524 117.196 -33.304  1.00  0.00           C  
ATOM   2041  N   ILE B 677     197.250 116.290 -25.856  1.00  0.00           N  
ATOM   2042  CA  ILE B 677     196.741 115.435 -24.785  1.00  0.00           C  
ATOM   2043  C   ILE B 677     196.383 114.044 -25.319  1.00  0.00           C  
ATOM   2044  O   ILE B 677     195.865 113.921 -26.423  1.00  0.00           O  
ATOM   2045  CB  ILE B 677     195.462 116.077 -24.246  1.00  0.00           C  
ATOM   2046  CG1 ILE B 677     195.813 117.154 -23.228  1.00  0.00           C  
ATOM   2047  CG2 ILE B 677     194.506 115.028 -23.778  1.00  0.00           C  
ATOM   2048  CD1 ILE B 677     196.511 118.332 -23.845  1.00  0.00           C  
ATOM   2049  N   PRO B 678     196.613 112.985 -24.532  1.00  0.00           N  
ATOM   2050  CA  PRO B 678     196.298 111.617 -24.968  1.00  0.00           C  
ATOM   2051  C   PRO B 678     194.815 111.265 -24.837  1.00  0.00           C  
ATOM   2052  O   PRO B 678     194.017 112.046 -24.327  1.00  0.00           O  
ATOM   2053  CB  PRO B 678     197.134 110.766 -24.033  1.00  0.00           C  
ATOM   2054  CG  PRO B 678     196.938 111.501 -22.738  1.00  0.00           C  
ATOM   2055  CD  PRO B 678     197.134 112.977 -23.155  1.00  0.00           C  
ATOM   2056  N   ILE B 679     194.464 110.068 -25.289  1.00  0.00           N  
ATOM   2057  CA  ILE B 679     193.093 109.579 -25.219  1.00  0.00           C  
ATOM   2058  C   ILE B 679     193.123 108.201 -24.557  1.00  0.00           C  
ATOM   2059  O   ILE B 679     193.498 107.198 -25.177  1.00  0.00           O  
ATOM   2060  CB  ILE B 679     192.448 109.517 -26.644  1.00  0.00           C  
ATOM   2061  CG1 ILE B 679     191.826 110.885 -26.973  1.00  0.00           C  
ATOM   2062  CG2 ILE B 679     191.423 108.379 -26.737  1.00  0.00           C  
ATOM   2063  CD1 ILE B 679     191.165 110.972 -28.345  1.00  0.00           C  
ATOM   2064  N   LEU B 680     192.716 108.169 -23.290  1.00  0.00           N  
ATOM   2065  CA  LEU B 680     192.725 106.941 -22.503  1.00  0.00           C  
ATOM   2066  C   LEU B 680     191.369 106.428 -22.032  1.00  0.00           C  
ATOM   2067  O   LEU B 680     190.390 107.180 -21.939  1.00  0.00           O  
ATOM   2068  CB  LEU B 680     193.631 107.145 -21.289  1.00  0.00           C  
ATOM   2069  CG  LEU B 680     193.584 108.584 -20.760  1.00  0.00           C  
ATOM   2070  CD1 LEU B 680     192.178 108.923 -20.289  1.00  0.00           C  
ATOM   2071  CD2 LEU B 680     194.578 108.745 -19.632  1.00  0.00           C  
ATOM   2072  N   ALA B 681     191.344 105.136 -21.711  1.00  0.00           N  
ATOM   2073  CA  ALA B 681     190.144 104.462 -21.230  1.00  0.00           C  
ATOM   2074  C   ALA B 681     190.147 104.241 -19.714  1.00  0.00           C  
ATOM   2075  O   ALA B 681     190.937 103.459 -19.186  1.00  0.00           O  
ATOM   2076  CB  ALA B 681     189.985 103.131 -21.936  1.00  0.00           C  
ATOM   2077  N   ASP B 682     189.247 104.927 -19.021  1.00  0.00           N  
ATOM   2078  CA  ASP B 682     189.119 104.809 -17.573  1.00  0.00           C  
ATOM   2079  C   ASP B 682     187.718 104.256 -17.258  1.00  0.00           C  
ATOM   2080  O   ASP B 682     186.719 104.710 -17.823  1.00  0.00           O  
ATOM   2081  CB  ASP B 682     189.299 106.187 -16.936  1.00  0.00           C  
ATOM   2082  CG  ASP B 682     189.404 106.123 -15.433  1.00  0.00           C  
ATOM   2083  OD1 ASP B 682     188.641 105.349 -14.822  1.00  0.00           O  
ATOM   2084  OD2 ASP B 682     190.244 106.854 -14.865  1.00  0.00           O  
ATOM   2085  N   PRO B 683     187.625 103.260 -16.359  1.00  0.00           N  
ATOM   2086  CA  PRO B 683     186.322 102.673 -16.005  1.00  0.00           C  
ATOM   2087  C   PRO B 683     185.327 103.645 -15.364  1.00  0.00           C  
ATOM   2088  O   PRO B 683     184.150 103.326 -15.215  1.00  0.00           O  
ATOM   2089  CB  PRO B 683     186.702 101.537 -15.055  1.00  0.00           C  
ATOM   2090  CG  PRO B 683     188.054 101.125 -15.550  1.00  0.00           C  
ATOM   2091  CD  PRO B 683     188.727 102.462 -15.794  1.00  0.00           C  
ATOM   2092  N   ALA B 684     185.804 104.830 -14.997  1.00  0.00           N  
ATOM   2093  CA  ALA B 684     184.964 105.831 -14.353  1.00  0.00           C  
ATOM   2094  C   ALA B 684     184.264 106.740 -15.339  1.00  0.00           C  
ATOM   2095  O   ALA B 684     183.588 107.686 -14.939  1.00  0.00           O  
ATOM   2096  CB  ALA B 684     185.800 106.672 -13.400  1.00  0.00           C  
ATOM   2097  N   VAL B 685     184.434 106.464 -16.626  1.00  0.00           N  
ATOM   2098  CA  VAL B 685     183.813 107.279 -17.660  1.00  0.00           C  
ATOM   2099  C   VAL B 685     182.368 106.847 -17.860  1.00  0.00           C  
ATOM   2100  O   VAL B 685     182.074 105.648 -17.909  1.00  0.00           O  
ATOM   2101  CB  VAL B 685     184.590 107.157 -18.998  1.00  0.00           C  
ATOM   2102  CG1 VAL B 685     183.785 107.741 -20.143  1.00  0.00           C  
ATOM   2103  CG2 VAL B 685     185.910 107.891 -18.887  1.00  0.00           C  
ATOM   2104  N   GLU B 686     181.472 107.829 -17.954  1.00  0.00           N  
ATOM   2105  CA  GLU B 686     180.054 107.557 -18.162  1.00  0.00           C  
ATOM   2106  C   GLU B 686     179.671 107.813 -19.609  1.00  0.00           C  
ATOM   2107  O   GLU B 686     179.294 108.922 -19.982  1.00  0.00           O  
ATOM   2108  CB  GLU B 686     179.197 108.418 -17.236  1.00  0.00           C  
ATOM   2109  CG  GLU B 686     178.630 107.643 -16.060  1.00  0.00           C  
ATOM   2110  CD  GLU B 686     177.764 106.463 -16.496  1.00  0.00           C  
ATOM   2111  OE1 GLU B 686     177.326 105.696 -15.609  1.00  0.00           O  
ATOM   2112  OE2 GLU B 686     177.516 106.304 -17.716  1.00  0.00           O  
ATOM   2113  N   LYS B 687     179.761 106.765 -20.417  1.00  0.00           N  
ATOM   2114  CA  LYS B 687     179.464 106.854 -21.837  1.00  0.00           C  
ATOM   2115  C   LYS B 687     178.122 107.505 -22.137  1.00  0.00           C  
ATOM   2116  O   LYS B 687     178.009 108.354 -23.028  1.00  0.00           O  
ATOM   2117  CB  LYS B 687     179.512 105.457 -22.460  1.00  0.00           C  
ATOM   2118  CG  LYS B 687     178.498 104.498 -21.879  1.00  0.00           C  
ATOM   2119  CD  LYS B 687     178.614 103.126 -22.506  1.00  0.00           C  
ATOM   2120  CE  LYS B 687     179.920 102.456 -22.127  1.00  0.00           C  
ATOM   2121  NZ  LYS B 687     180.013 101.076 -22.692  1.00  0.00           N  
ATOM   2122  N   ASP B 688     177.108 107.120 -21.380  1.00  0.00           N  
ATOM   2123  CA  ASP B 688     175.774 107.638 -21.596  1.00  0.00           C  
ATOM   2124  C   ASP B 688     175.559 109.085 -21.182  1.00  0.00           C  
ATOM   2125  O   ASP B 688     174.438 109.593 -21.256  1.00  0.00           O  
ATOM   2126  CB  ASP B 688     174.790 106.729 -20.892  1.00  0.00           C  
ATOM   2127  CG  ASP B 688     175.051 105.277 -21.203  1.00  0.00           C  
ATOM   2128  OD1 ASP B 688     174.917 104.900 -22.391  1.00  0.00           O  
ATOM   2129  OD2 ASP B 688     175.409 104.523 -20.268  1.00  0.00           O  
ATOM   2130  N   PHE B 689     176.624 109.752 -20.752  1.00  0.00           N  
ATOM   2131  CA  PHE B 689     176.520 111.150 -20.357  1.00  0.00           C  
ATOM   2132  C   PHE B 689     177.182 111.976 -21.436  1.00  0.00           C  
ATOM   2133  O   PHE B 689     178.371 111.798 -21.693  1.00  0.00           O  
ATOM   2134  CB  PHE B 689     177.237 111.412 -19.037  1.00  0.00           C  
ATOM   2135  CG  PHE B 689     177.246 112.860 -18.643  1.00  0.00           C  
ATOM   2136  CD1 PHE B 689     176.163 113.422 -17.985  1.00  0.00           C  
ATOM   2137  CD2 PHE B 689     178.317 113.677 -18.979  1.00  0.00           C  
ATOM   2138  CE1 PHE B 689     176.147 114.785 -17.668  1.00  0.00           C  
ATOM   2139  CE2 PHE B 689     178.311 115.040 -18.668  1.00  0.00           C  
ATOM   2140  CZ  PHE B 689     177.226 115.594 -18.013  1.00  0.00           C  
ATOM   2141  N   GLY B 690     176.426 112.885 -22.054  1.00  0.00           N  
ATOM   2142  CA  GLY B 690     176.981 113.704 -23.122  1.00  0.00           C  
ATOM   2143  C   GLY B 690     177.818 112.811 -24.020  1.00  0.00           C  
ATOM   2144  O   GLY B 690     177.527 111.617 -24.159  1.00  0.00           O  
ATOM   2145  N   THR B 691     178.852 113.358 -24.643  1.00  0.00           N  
ATOM   2146  CA  THR B 691     179.700 112.521 -25.478  1.00  0.00           C  
ATOM   2147  C   THR B 691     180.342 111.521 -24.522  1.00  0.00           C  
ATOM   2148  O   THR B 691     180.835 111.912 -23.457  1.00  0.00           O  
ATOM   2149  CB  THR B 691     180.776 113.354 -26.167  1.00  0.00           C  
ATOM   2150  OG1 THR B 691     181.912 112.526 -26.453  1.00  0.00           O  
ATOM   2151  CG2 THR B 691     181.174 114.526 -25.288  1.00  0.00           C  
ATOM   2152  N   GLY B 692     180.324 110.240 -24.883  1.00  0.00           N  
ATOM   2153  CA  GLY B 692     180.889 109.216 -24.010  1.00  0.00           C  
ATOM   2154  C   GLY B 692     182.341 109.395 -23.576  1.00  0.00           C  
ATOM   2155  O   GLY B 692     182.996 108.434 -23.130  1.00  0.00           O  
ATOM   2156  N   ALA B 693     182.841 110.623 -23.701  1.00  0.00           N  
ATOM   2157  CA  ALA B 693     184.216 110.950 -23.351  1.00  0.00           C  
ATOM   2158  C   ALA B 693     184.310 112.282 -22.625  1.00  0.00           C  
ATOM   2159  O   ALA B 693     183.614 113.254 -22.976  1.00  0.00           O  
ATOM   2160  CB  ALA B 693     185.079 110.993 -24.606  1.00  0.00           C  
ATOM   2161  N   LEU B 694     185.188 112.321 -21.620  1.00  0.00           N  
ATOM   2162  CA  LEU B 694     185.392 113.531 -20.837  1.00  0.00           C  
ATOM   2163  C   LEU B 694     186.848 114.003 -20.749  1.00  0.00           C  
ATOM   2164  O   LEU B 694     187.802 113.244 -20.962  1.00  0.00           O  
ATOM   2165  CB  LEU B 694     184.848 113.351 -19.416  1.00  0.00           C  
ATOM   2166  CG  LEU B 694     185.631 112.462 -18.441  1.00  0.00           C  
ATOM   2167  CD1 LEU B 694     185.402 112.998 -17.029  1.00  0.00           C  
ATOM   2168  CD2 LEU B 694     185.218 110.987 -18.568  1.00  0.00           C  
ATOM   2169  N   LYS B 695     186.983 115.287 -20.445  1.00  0.00           N  
ATOM   2170  CA  LYS B 695     188.261 115.934 -20.271  1.00  0.00           C  
ATOM   2171  C   LYS B 695     188.767 115.388 -18.927  1.00  0.00           C  
ATOM   2172  O   LYS B 695     187.992 114.797 -18.161  1.00  0.00           O  
ATOM   2173  CB  LYS B 695     188.051 117.444 -20.152  1.00  0.00           C  
ATOM   2174  CG  LYS B 695     188.028 117.932 -18.693  1.00  0.00           C  
ATOM   2175  CD  LYS B 695     187.306 119.262 -18.506  1.00  0.00           C  
ATOM   2176  CE  LYS B 695     187.925 120.379 -19.321  1.00  0.00           C  
ATOM   2177  NZ  LYS B 695     187.913 120.024 -20.766  1.00  0.00           N  
ATOM   2178  N   VAL B 696     190.056 115.582 -18.644  1.00  0.00           N  
ATOM   2179  CA  VAL B 696     190.645 115.139 -17.382  1.00  0.00           C  
ATOM   2180  C   VAL B 696     191.588 116.247 -16.950  1.00  0.00           C  
ATOM   2181  O   VAL B 696     192.533 116.570 -17.660  1.00  0.00           O  
ATOM   2182  CB  VAL B 696     191.427 113.825 -17.537  1.00  0.00           C  
ATOM   2183  CG1 VAL B 696     191.755 113.273 -16.178  1.00  0.00           C  
ATOM   2184  CG2 VAL B 696     190.608 112.811 -18.322  1.00  0.00           C  
ATOM   2185  N   THR B 697     191.308 116.837 -15.795  1.00  0.00           N  
ATOM   2186  CA  THR B 697     192.098 117.941 -15.255  1.00  0.00           C  
ATOM   2187  C   THR B 697     192.415 117.716 -13.772  1.00  0.00           C  
ATOM   2188  O   THR B 697     191.851 118.395 -12.909  1.00  0.00           O  
ATOM   2189  CB  THR B 697     191.317 119.269 -15.388  1.00  0.00           C  
ATOM   2190  OG1 THR B 697     189.986 119.001 -15.853  1.00  0.00           O  
ATOM   2191  CG2 THR B 697     192.003 120.193 -16.354  1.00  0.00           C  
ATOM   2192  N   PRO B 698     193.337 116.780 -13.457  1.00  0.00           N  
ATOM   2193  CA  PRO B 698     193.726 116.459 -12.076  1.00  0.00           C  
ATOM   2194  C   PRO B 698     193.913 117.618 -11.106  1.00  0.00           C  
ATOM   2195  O   PRO B 698     193.678 117.467  -9.917  1.00  0.00           O  
ATOM   2196  CB  PRO B 698     195.003 115.650 -12.260  1.00  0.00           C  
ATOM   2197  CG  PRO B 698     194.714 114.895 -13.519  1.00  0.00           C  
ATOM   2198  CD  PRO B 698     194.138 115.988 -14.409  1.00  0.00           C  
ATOM   2199  N   ALA B 699     194.314 118.776 -11.607  1.00  0.00           N  
ATOM   2200  CA  ALA B 699     194.535 119.923 -10.740  1.00  0.00           C  
ATOM   2201  C   ALA B 699     193.325 120.820 -10.456  1.00  0.00           C  
ATOM   2202  O   ALA B 699     193.489 121.913  -9.909  1.00  0.00           O  
ATOM   2203  CB  ALA B 699     195.661 120.764 -11.303  1.00  0.00           C  
ATOM   2204  N   HIS B 700     192.118 120.384 -10.808  1.00  0.00           N  
ATOM   2205  CA  HIS B 700     190.939 121.220 -10.556  1.00  0.00           C  
ATOM   2206  C   HIS B 700     189.655 120.460 -10.205  1.00  0.00           C  
ATOM   2207  O   HIS B 700     188.604 121.066  -9.993  1.00  0.00           O  
ATOM   2208  CB  HIS B 700     190.690 122.133 -11.754  1.00  0.00           C  
ATOM   2209  CG  HIS B 700     191.726 123.200 -11.928  1.00  0.00           C  
ATOM   2210  ND1 HIS B 700     191.610 124.453 -11.361  1.00  0.00           N  
ATOM   2211  CD2 HIS B 700     192.894 123.205 -12.614  1.00  0.00           C  
ATOM   2212  CE1 HIS B 700     192.657 125.185 -11.697  1.00  0.00           C  
ATOM   2213  NE2 HIS B 700     193.452 124.452 -12.456  1.00  0.00           N  
ATOM   2214  N   ASP B 701     189.747 119.138 -10.138  1.00  0.00           N  
ATOM   2215  CA  ASP B 701     188.608 118.311  -9.791  1.00  0.00           C  
ATOM   2216  C   ASP B 701     189.051 116.933  -9.310  1.00  0.00           C  
ATOM   2217  O   ASP B 701     189.886 116.274  -9.929  1.00  0.00           O  
ATOM   2218  CB  ASP B 701     187.658 118.161 -10.988  1.00  0.00           C  
ATOM   2219  CG  ASP B 701     186.821 116.871 -10.922  1.00  0.00           C  
ATOM   2220  OD1 ASP B 701     187.357 115.778 -11.215  1.00  0.00           O  
ATOM   2221  OD2 ASP B 701     185.626 116.942 -10.566  1.00  0.00           O  
ATOM   2222  N   PRO B 702     188.476 116.477  -8.196  1.00  0.00           N  
ATOM   2223  CA  PRO B 702     188.730 115.194  -7.539  1.00  0.00           C  
ATOM   2224  C   PRO B 702     188.527 113.960  -8.398  1.00  0.00           C  
ATOM   2225  O   PRO B 702     189.172 112.942  -8.174  1.00  0.00           O  
ATOM   2226  CB  PRO B 702     187.788 115.227  -6.340  1.00  0.00           C  
ATOM   2227  CG  PRO B 702     186.692 116.149  -6.787  1.00  0.00           C  
ATOM   2228  CD  PRO B 702     187.457 117.240  -7.465  1.00  0.00           C  
ATOM   2229  N   LEU B 703     187.619 114.020  -9.360  1.00  0.00           N  
ATOM   2230  CA  LEU B 703     187.428 112.860 -10.220  1.00  0.00           C  
ATOM   2231  C   LEU B 703     188.609 112.782 -11.177  1.00  0.00           C  
ATOM   2232  O   LEU B 703     189.264 111.747 -11.291  1.00  0.00           O  
ATOM   2233  CB  LEU B 703     186.139 112.974 -11.032  1.00  0.00           C  
ATOM   2234  CG  LEU B 703     186.033 111.923 -12.151  1.00  0.00           C  
ATOM   2235  CD1 LEU B 703     186.153 110.516 -11.557  1.00  0.00           C  
ATOM   2236  CD2 LEU B 703     184.715 112.088 -12.912  1.00  0.00           C  
ATOM   2237  N   ASP B 704     188.870 113.893 -11.864  1.00  0.00           N  
ATOM   2238  CA  ASP B 704     189.971 113.981 -12.819  1.00  0.00           C  
ATOM   2239  C   ASP B 704     191.284 113.678 -12.106  1.00  0.00           C  
ATOM   2240  O   ASP B 704     192.111 112.920 -12.613  1.00  0.00           O  
ATOM   2241  CB  ASP B 704     190.027 115.381 -13.445  1.00  0.00           C  
ATOM   2242  CG  ASP B 704     188.673 115.846 -13.972  1.00  0.00           C  
ATOM   2243  OD1 ASP B 704     187.909 114.996 -14.484  1.00  0.00           O  
ATOM   2244  OD2 ASP B 704     188.380 117.063 -13.888  1.00  0.00           O  
ATOM   2245  N   TYR B 705     191.469 114.283 -10.933  1.00  0.00           N  
ATOM   2246  CA  TYR B 705     192.667 114.056 -10.139  1.00  0.00           C  
ATOM   2247  C   TYR B 705     192.716 112.565  -9.892  1.00  0.00           C  
ATOM   2248  O   TYR B 705     193.743 111.928 -10.083  1.00  0.00           O  
ATOM   2249  CB  TYR B 705     192.579 114.797  -8.803  1.00  0.00           C  
ATOM   2250  CG  TYR B 705     193.701 114.487  -7.826  1.00  0.00           C  
ATOM   2251  CD1 TYR B 705     194.537 115.498  -7.348  1.00  0.00           C  
ATOM   2252  CD2 TYR B 705     193.914 113.185  -7.357  1.00  0.00           C  
ATOM   2253  CE1 TYR B 705     195.553 115.222  -6.428  1.00  0.00           C  
ATOM   2254  CE2 TYR B 705     194.926 112.897  -6.440  1.00  0.00           C  
ATOM   2255  CZ  TYR B 705     195.740 113.921  -5.977  1.00  0.00           C  
ATOM   2256  OH  TYR B 705     196.726 113.647  -5.053  1.00  0.00           O  
ATOM   2257  N   GLU B 706     191.590 112.008  -9.469  1.00  0.00           N  
ATOM   2258  CA  GLU B 706     191.516 110.584  -9.197  1.00  0.00           C  
ATOM   2259  C   GLU B 706     191.889 109.813 -10.459  1.00  0.00           C  
ATOM   2260  O   GLU B 706     192.771 108.965 -10.425  1.00  0.00           O  
ATOM   2261  CB  GLU B 706     190.107 110.211  -8.729  1.00  0.00           C  
ATOM   2262  CG  GLU B 706     190.001 108.847  -8.064  1.00  0.00           C  
ATOM   2263  CD  GLU B 706     188.636 108.619  -7.438  1.00  0.00           C  
ATOM   2264  OE1 GLU B 706     188.395 107.507  -6.921  1.00  0.00           O  
ATOM   2265  OE2 GLU B 706     187.806 109.556  -7.463  1.00  0.00           O  
ATOM   2266  N   ILE B 707     191.226 110.122 -11.571  1.00  0.00           N  
ATOM   2267  CA  ILE B 707     191.509 109.464 -12.849  1.00  0.00           C  
ATOM   2268  C   ILE B 707     192.973 109.655 -13.221  1.00  0.00           C  
ATOM   2269  O   ILE B 707     193.707 108.685 -13.432  1.00  0.00           O  
ATOM   2270  CB  ILE B 707     190.636 110.045 -13.997  1.00  0.00           C  
ATOM   2271  CG1 ILE B 707     189.227 109.449 -13.934  1.00  0.00           C  
ATOM   2272  CG2 ILE B 707     191.287 109.768 -15.352  1.00  0.00           C  
ATOM   2273  CD1 ILE B 707     188.280 110.015 -14.967  1.00  0.00           C  
ATOM   2274  N   GLY B 708     193.380 110.920 -13.300  1.00  0.00           N  
ATOM   2275  CA  GLY B 708     194.748 111.255 -13.646  1.00  0.00           C  
ATOM   2276  C   GLY B 708     195.754 110.397 -12.910  1.00  0.00           C  
ATOM   2277  O   GLY B 708     196.642 109.802 -13.517  1.00  0.00           O  
ATOM   2278  N   GLU B 709     195.600 110.315 -11.595  1.00  0.00           N  
ATOM   2279  CA  GLU B 709     196.511 109.540 -10.771  1.00  0.00           C  
ATOM   2280  C   GLU B 709     196.252 108.035 -10.845  1.00  0.00           C  
ATOM   2281  O   GLU B 709     196.628 107.290  -9.944  1.00  0.00           O  
ATOM   2282  CB  GLU B 709     196.427 110.016  -9.314  1.00  0.00           C  
ATOM   2283  CG  GLU B 709     196.373 111.548  -9.118  1.00  0.00           C  
ATOM   2284  CD  GLU B 709     197.333 112.336 -10.015  1.00  0.00           C  
ATOM   2285  OE1 GLU B 709     197.092 112.392 -11.241  1.00  0.00           O  
ATOM   2286  OE2 GLU B 709     198.322 112.904  -9.496  1.00  0.00           O  
ATOM   2287  N   ARG B 710     195.610 107.589 -11.918  1.00  0.00           N  
ATOM   2288  CA  ARG B 710     195.323 106.167 -12.096  1.00  0.00           C  
ATOM   2289  C   ARG B 710     196.084 105.723 -13.324  1.00  0.00           C  
ATOM   2290  O   ARG B 710     196.213 104.529 -13.610  1.00  0.00           O  
ATOM   2291  CB  ARG B 710     193.825 105.954 -12.291  1.00  0.00           C  
ATOM   2292  CG  ARG B 710     193.025 106.453 -11.114  1.00  0.00           C  
ATOM   2293  CD  ARG B 710     191.552 106.525 -11.404  1.00  0.00           C  
ATOM   2294  NE  ARG B 710     191.016 105.209 -11.705  1.00  0.00           N  
ATOM   2295  CZ  ARG B 710     189.733 104.895 -11.591  1.00  0.00           C  
ATOM   2296  NH1 ARG B 710     188.861 105.813 -11.180  1.00  0.00           N  
ATOM   2297  NH2 ARG B 710     189.326 103.665 -11.881  1.00  0.00           N  
ATOM   2298  N   HIS B 711     196.582 106.728 -14.039  1.00  0.00           N  
ATOM   2299  CA  HIS B 711     197.371 106.562 -15.254  1.00  0.00           C  
ATOM   2300  C   HIS B 711     198.590 107.432 -15.028  1.00  0.00           C  
ATOM   2301  O   HIS B 711     199.502 107.470 -15.841  1.00  0.00           O  
ATOM   2302  CB  HIS B 711     196.582 107.059 -16.473  1.00  0.00           C  
ATOM   2303  CG  HIS B 711     195.269 106.365 -16.650  1.00  0.00           C  
ATOM   2304  ND1 HIS B 711     195.174 105.018 -16.936  1.00  0.00           N  
ATOM   2305  CD2 HIS B 711     194.000 106.805 -16.485  1.00  0.00           C  
ATOM   2306  CE1 HIS B 711     193.904 104.658 -16.932  1.00  0.00           C  
ATOM   2307  NE2 HIS B 711     193.171 105.723 -16.659  1.00  0.00           N  
ATOM   2308  N   GLY B 712     198.583 108.128 -13.898  1.00  0.00           N  
ATOM   2309  CA  GLY B 712     199.681 109.003 -13.544  1.00  0.00           C  
ATOM   2310  C   GLY B 712     199.903 110.123 -14.541  1.00  0.00           C  
ATOM   2311  O   GLY B 712     200.449 109.905 -15.611  1.00  0.00           O  
ATOM   2312  N   LEU B 713     199.469 111.327 -14.201  1.00  0.00           N  
ATOM   2313  CA  LEU B 713     199.666 112.456 -15.090  1.00  0.00           C  
ATOM   2314  C   LEU B 713     199.911 113.674 -14.231  1.00  0.00           C  
ATOM   2315  O   LEU B 713     199.160 113.977 -13.311  1.00  0.00           O  
ATOM   2316  CB  LEU B 713     198.443 112.694 -15.995  1.00  0.00           C  
ATOM   2317  CG  LEU B 713     197.219 111.760 -16.068  1.00  0.00           C  
ATOM   2318  CD1 LEU B 713     196.184 112.429 -16.964  1.00  0.00           C  
ATOM   2319  CD2 LEU B 713     197.571 110.370 -16.608  1.00  0.00           C  
ATOM   2320  N   LYS B 714     200.982 114.376 -14.537  1.00  0.00           N  
ATOM   2321  CA  LYS B 714     201.343 115.557 -13.777  1.00  0.00           C  
ATOM   2322  C   LYS B 714     200.258 116.633 -13.821  1.00  0.00           C  
ATOM   2323  O   LYS B 714     200.007 117.251 -14.858  1.00  0.00           O  
ATOM   2324  CB  LYS B 714     202.667 116.130 -14.307  1.00  0.00           C  
ATOM   2325  CG  LYS B 714     203.712 115.070 -14.698  1.00  0.00           C  
ATOM   2326  CD  LYS B 714     204.037 115.109 -16.212  1.00  0.00           C  
ATOM   2327  CE  LYS B 714     202.812 114.793 -17.097  1.00  0.00           C  
ATOM   2328  NZ  LYS B 714     203.098 114.879 -18.561  1.00  0.00           N  
ATOM   2329  N   PRO B 715     199.590 116.866 -12.690  1.00  0.00           N  
ATOM   2330  CA  PRO B 715     198.554 117.897 -12.702  1.00  0.00           C  
ATOM   2331  C   PRO B 715     199.162 119.238 -13.080  1.00  0.00           C  
ATOM   2332  O   PRO B 715     200.356 119.456 -12.908  1.00  0.00           O  
ATOM   2333  CB  PRO B 715     198.044 117.890 -11.262  1.00  0.00           C  
ATOM   2334  CG  PRO B 715     199.262 117.465 -10.474  1.00  0.00           C  
ATOM   2335  CD  PRO B 715     199.778 116.326 -11.332  1.00  0.00           C  
ATOM   2336  N   VAL B 716     198.337 120.128 -13.601  1.00  0.00           N  
ATOM   2337  CA  VAL B 716     198.800 121.450 -13.976  1.00  0.00           C  
ATOM   2338  C   VAL B 716     197.640 122.390 -13.714  1.00  0.00           C  
ATOM   2339  O   VAL B 716     196.476 122.004 -13.860  1.00  0.00           O  
ATOM   2340  CB  VAL B 716     199.262 121.493 -15.475  1.00  0.00           C  
ATOM   2341  CG1 VAL B 716     198.936 120.159 -16.169  1.00  0.00           C  
ATOM   2342  CG2 VAL B 716     198.629 122.687 -16.206  1.00  0.00           C  
ATOM   2343  N   SER B 717     197.939 123.621 -13.325  1.00  0.00           N  
ATOM   2344  CA  SER B 717     196.860 124.533 -13.015  1.00  0.00           C  
ATOM   2345  C   SER B 717     196.818 125.831 -13.771  1.00  0.00           C  
ATOM   2346  O   SER B 717     197.849 126.401 -14.142  1.00  0.00           O  
ATOM   2347  CB  SER B 717     196.841 124.831 -11.517  1.00  0.00           C  
ATOM   2348  OG  SER B 717     196.412 123.691 -10.791  1.00  0.00           O  
ATOM   2349  N   VAL B 718     195.590 126.297 -13.969  1.00  0.00           N  
ATOM   2350  CA  VAL B 718     195.325 127.529 -14.679  1.00  0.00           C  
ATOM   2351  C   VAL B 718     194.600 128.498 -13.752  1.00  0.00           C  
ATOM   2352  O   VAL B 718     194.304 129.635 -14.134  1.00  0.00           O  
ATOM   2353  CB  VAL B 718     194.470 127.253 -15.935  1.00  0.00           C  
ATOM   2354  CG1 VAL B 718     195.241 126.356 -16.902  1.00  0.00           C  
ATOM   2355  CG2 VAL B 718     193.175 126.572 -15.542  1.00  0.00           C  
ATOM   2356  N   ILE B 719     194.333 128.040 -12.528  1.00  0.00           N  
ATOM   2357  CA  ILE B 719     193.648 128.846 -11.511  1.00  0.00           C  
ATOM   2358  C   ILE B 719     194.456 128.992 -10.213  1.00  0.00           C  
ATOM   2359  O   ILE B 719     194.919 127.997  -9.643  1.00  0.00           O  
ATOM   2360  CB  ILE B 719     192.258 128.238 -11.154  1.00  0.00           C  
ATOM   2361  CG1 ILE B 719     191.243 128.596 -12.231  1.00  0.00           C  
ATOM   2362  CG2 ILE B 719     191.760 128.776  -9.811  1.00  0.00           C  
ATOM   2363  CD1 ILE B 719     190.846 130.055 -12.197  1.00  0.00           C  
ATOM   2364  N   ASN B 720     194.616 130.232  -9.750  1.00  0.00           N  
ATOM   2365  CA  ASN B 720     195.345 130.489  -8.511  1.00  0.00           C  
ATOM   2366  C   ASN B 720     194.357 130.538  -7.348  1.00  0.00           C  
ATOM   2367  O   ASN B 720     193.151 130.670  -7.560  1.00  0.00           O  
ATOM   2368  CB  ASN B 720     196.113 131.811  -8.591  1.00  0.00           C  
ATOM   2369  CG  ASN B 720     195.207 133.003  -8.816  1.00  0.00           C  
ATOM   2370  OD1 ASN B 720     194.172 133.145  -8.166  1.00  0.00           O  
ATOM   2371  ND2 ASN B 720     195.604 133.880  -9.730  1.00  0.00           N  
ATOM   2372  N   LEU B 721     194.870 130.448  -6.123  1.00  0.00           N  
ATOM   2373  CA  LEU B 721     194.022 130.454  -4.934  1.00  0.00           C  
ATOM   2374  C   LEU B 721     193.134 131.672  -4.748  1.00  0.00           C  
ATOM   2375  O   LEU B 721     192.219 131.653  -3.923  1.00  0.00           O  
ATOM   2376  CB  LEU B 721     194.872 130.245  -3.686  1.00  0.00           C  
ATOM   2377  CG  LEU B 721     195.470 128.837  -3.610  1.00  0.00           C  
ATOM   2378  CD1 LEU B 721     196.130 128.626  -2.255  1.00  0.00           C  
ATOM   2379  CD2 LEU B 721     194.369 127.799  -3.830  1.00  0.00           C  
ATOM   2380  N   GLU B 722     193.398 132.729  -5.506  1.00  0.00           N  
ATOM   2381  CA  GLU B 722     192.597 133.945  -5.422  1.00  0.00           C  
ATOM   2382  C   GLU B 722     191.388 133.761  -6.327  1.00  0.00           C  
ATOM   2383  O   GLU B 722     190.515 134.627  -6.410  1.00  0.00           O  
ATOM   2384  CB  GLU B 722     193.406 135.163  -5.889  1.00  0.00           C  
ATOM   2385  CG  GLU B 722     194.558 135.581  -4.972  1.00  0.00           C  
ATOM   2386  CD  GLU B 722     195.707 134.573  -4.926  1.00  0.00           C  
ATOM   2387  OE1 GLU B 722     196.705 134.850  -4.227  1.00  0.00           O  
ATOM   2388  OE2 GLU B 722     195.626 133.509  -5.578  1.00  0.00           O  
ATOM   2389  N   GLY B 723     191.347 132.615  -7.000  1.00  0.00           N  
ATOM   2390  CA  GLY B 723     190.261 132.324  -7.913  1.00  0.00           C  
ATOM   2391  C   GLY B 723     190.465 133.053  -9.230  1.00  0.00           C  
ATOM   2392  O   GLY B 723     189.525 133.223 -10.002  1.00  0.00           O  
ATOM   2393  N   ARG B 724     191.694 133.497  -9.487  1.00  0.00           N  
ATOM   2394  CA  ARG B 724     191.998 134.213 -10.722  1.00  0.00           C  
ATOM   2395  C   ARG B 724     192.562 133.236 -11.743  1.00  0.00           C  
ATOM   2396  O   ARG B 724     192.863 132.082 -11.419  1.00  0.00           O  
ATOM   2397  CB  ARG B 724     193.019 135.334 -10.478  1.00  0.00           C  
ATOM   2398  CG  ARG B 724     192.764 136.185  -9.242  1.00  0.00           C  
ATOM   2399  CD  ARG B 724     191.385 136.829  -9.249  1.00  0.00           C  
ATOM   2400  NE  ARG B 724     191.305 137.987 -10.135  1.00  0.00           N  
ATOM   2401  CZ  ARG B 724     190.242 138.783 -10.222  1.00  0.00           C  
ATOM   2402  NH1 ARG B 724     189.170 138.543  -9.476  1.00  0.00           N  
ATOM   2403  NH2 ARG B 724     190.248 139.824 -11.048  1.00  0.00           N  
ATOM   2404  N   MET B 725     192.714 133.715 -12.974  1.00  0.00           N  
ATOM   2405  CA  MET B 725     193.227 132.895 -14.061  1.00  0.00           C  
ATOM   2406  C   MET B 725     194.718 133.100 -14.278  1.00  0.00           C  
ATOM   2407  O   MET B 725     195.178 134.222 -14.489  1.00  0.00           O  
ATOM   2408  CB  MET B 725     192.474 133.214 -15.349  1.00  0.00           C  
ATOM   2409  CG  MET B 725     192.494 132.073 -16.332  1.00  0.00           C  
ATOM   2410  SD  MET B 725     191.817 130.588 -15.561  1.00  0.00           S  
ATOM   2411  CE  MET B 725     190.049 131.011 -15.540  1.00  0.00           C  
ATOM   2412  N   GLU B 726     195.467 132.007 -14.237  1.00  0.00           N  
ATOM   2413  CA  GLU B 726     196.910 132.070 -14.419  1.00  0.00           C  
ATOM   2414  C   GLU B 726     197.441 130.692 -14.787  1.00  0.00           C  
ATOM   2415  O   GLU B 726     196.886 129.677 -14.380  1.00  0.00           O  
ATOM   2416  CB  GLU B 726     197.587 132.515 -13.124  1.00  0.00           C  
ATOM   2417  CG  GLU B 726     197.443 131.486 -12.004  1.00  0.00           C  
ATOM   2418  CD  GLU B 726     198.540 131.570 -10.958  1.00  0.00           C  
ATOM   2419  OE1 GLU B 726     198.563 130.696 -10.060  1.00  0.00           O  
ATOM   2420  OE2 GLU B 726     199.374 132.501 -11.033  1.00  0.00           O  
ATOM   2421  N   GLY B 727     198.533 130.656 -15.541  1.00  0.00           N  
ATOM   2422  CA  GLY B 727     199.088 129.372 -15.920  1.00  0.00           C  
ATOM   2423  C   GLY B 727     199.914 129.404 -17.189  1.00  0.00           C  
ATOM   2424  O   GLY B 727     200.033 130.437 -17.850  1.00  0.00           O  
ATOM   2425  N   GLU B 728     200.486 128.251 -17.522  1.00  0.00           N  
ATOM   2426  CA  GLU B 728     201.318 128.111 -18.706  1.00  0.00           C  
ATOM   2427  C   GLU B 728     200.484 128.006 -19.986  1.00  0.00           C  
ATOM   2428  O   GLU B 728     200.746 128.696 -20.974  1.00  0.00           O  
ATOM   2429  CB  GLU B 728     202.213 126.877 -18.561  1.00  0.00           C  
ATOM   2430  CG  GLU B 728     203.163 126.712 -19.718  1.00  0.00           C  
ATOM   2431  CD  GLU B 728     203.929 127.992 -20.005  1.00  0.00           C  
ATOM   2432  OE1 GLU B 728     204.595 128.064 -21.057  1.00  0.00           O  
ATOM   2433  OE2 GLU B 728     203.868 128.929 -19.178  1.00  0.00           O  
ATOM   2434  N   ARG B 729     199.481 127.135 -19.949  1.00  0.00           N  
ATOM   2435  CA  ARG B 729     198.586 126.917 -21.072  1.00  0.00           C  
ATOM   2436  C   ARG B 729     197.785 128.175 -21.406  1.00  0.00           C  
ATOM   2437  O   ARG B 729     198.066 128.849 -22.393  1.00  0.00           O  
ATOM   2438  CB  ARG B 729     197.628 125.781 -20.740  1.00  0.00           C  
ATOM   2439  CG  ARG B 729     198.319 124.542 -20.223  1.00  0.00           C  
ATOM   2440  CD  ARG B 729     199.228 123.969 -21.264  1.00  0.00           C  
ATOM   2441  NE  ARG B 729     199.599 122.582 -20.988  1.00  0.00           N  
ATOM   2442  CZ  ARG B 729     198.747 121.606 -20.659  1.00  0.00           C  
ATOM   2443  NH1 ARG B 729     197.450 121.852 -20.546  1.00  0.00           N  
ATOM   2444  NH2 ARG B 729     199.193 120.364 -20.462  1.00  0.00           N  
ATOM   2445  N   VAL B 730     196.789 128.483 -20.580  1.00  0.00           N  
ATOM   2446  CA  VAL B 730     195.930 129.651 -20.783  1.00  0.00           C  
ATOM   2447  C   VAL B 730     196.610 130.830 -21.476  1.00  0.00           C  
ATOM   2448  O   VAL B 730     197.684 131.261 -21.067  1.00  0.00           O  
ATOM   2449  CB  VAL B 730     195.374 130.158 -19.447  1.00  0.00           C  
ATOM   2450  CG1 VAL B 730     196.517 130.450 -18.503  1.00  0.00           C  
ATOM   2451  CG2 VAL B 730     194.538 131.411 -19.669  1.00  0.00           C  
ATOM   2452  N   PRO B 731     195.980 131.371 -22.535  1.00  0.00           N  
ATOM   2453  CA  PRO B 731     196.507 132.506 -23.300  1.00  0.00           C  
ATOM   2454  C   PRO B 731     196.125 133.836 -22.655  1.00  0.00           C  
ATOM   2455  O   PRO B 731     195.110 133.925 -21.961  1.00  0.00           O  
ATOM   2456  CB  PRO B 731     195.855 132.320 -24.659  1.00  0.00           C  
ATOM   2457  CG  PRO B 731     194.487 131.855 -24.269  1.00  0.00           C  
ATOM   2458  CD  PRO B 731     194.769 130.831 -23.181  1.00  0.00           C  
ATOM   2459  N   GLU B 732     196.936 134.865 -22.897  1.00  0.00           N  
ATOM   2460  CA  GLU B 732     196.696 136.193 -22.326  1.00  0.00           C  
ATOM   2461  C   GLU B 732     195.296 136.717 -22.613  1.00  0.00           C  
ATOM   2462  O   GLU B 732     194.477 136.025 -23.224  1.00  0.00           O  
ATOM   2463  CB  GLU B 732     197.725 137.215 -22.840  1.00  0.00           C  
ATOM   2464  CG  GLU B 732     199.150 137.026 -22.325  1.00  0.00           C  
ATOM   2465  CD  GLU B 732     199.976 136.091 -23.195  1.00  0.00           C  
ATOM   2466  OE1 GLU B 732     199.604 134.903 -23.333  1.00  0.00           O  
ATOM   2467  OE2 GLU B 732     201.002 136.551 -23.744  1.00  0.00           O  
ATOM   2468  N   ALA B 733     195.031 137.945 -22.168  1.00  0.00           N  
ATOM   2469  CA  ALA B 733     193.730 138.583 -22.348  1.00  0.00           C  
ATOM   2470  C   ALA B 733     192.683 137.687 -21.703  1.00  0.00           C  
ATOM   2471  O   ALA B 733     191.550 138.100 -21.443  1.00  0.00           O  
ATOM   2472  CB  ALA B 733     193.435 138.770 -23.830  1.00  0.00           C  
ATOM   2473  N   LEU B 734     193.096 136.451 -21.449  1.00  0.00           N  
ATOM   2474  CA  LEU B 734     192.275 135.432 -20.826  1.00  0.00           C  
ATOM   2475  C   LEU B 734     192.970 135.111 -19.505  1.00  0.00           C  
ATOM   2476  O   LEU B 734     192.338 135.090 -18.445  1.00  0.00           O  
ATOM   2477  CB  LEU B 734     192.233 134.188 -21.713  1.00  0.00           C  
ATOM   2478  CG  LEU B 734     191.309 133.055 -21.270  1.00  0.00           C  
ATOM   2479  CD1 LEU B 734     189.855 133.516 -21.347  1.00  0.00           C  
ATOM   2480  CD2 LEU B 734     191.549 131.841 -22.154  1.00  0.00           C  
ATOM   2481  N   ARG B 735     194.281 134.876 -19.589  1.00  0.00           N  
ATOM   2482  CA  ARG B 735     195.109 134.570 -18.423  1.00  0.00           C  
ATOM   2483  C   ARG B 735     195.225 135.804 -17.533  1.00  0.00           C  
ATOM   2484  O   ARG B 735     196.236 136.508 -17.551  1.00  0.00           O  
ATOM   2485  CB  ARG B 735     196.503 134.109 -18.875  1.00  0.00           C  
ATOM   2486  CG  ARG B 735     197.538 133.956 -17.758  1.00  0.00           C  
ATOM   2487  CD  ARG B 735     198.712 133.090 -18.210  1.00  0.00           C  
ATOM   2488  NE  ARG B 735     199.287 133.540 -19.477  1.00  0.00           N  
ATOM   2489  CZ  ARG B 735     200.101 132.809 -20.237  1.00  0.00           C  
ATOM   2490  NH1 ARG B 735     200.444 131.583 -19.865  1.00  0.00           N  
ATOM   2491  NH2 ARG B 735     200.568 133.300 -21.378  1.00  0.00           N  
ATOM   2492  N   GLY B 736     194.174 136.060 -16.759  1.00  0.00           N  
ATOM   2493  CA  GLY B 736     194.167 137.208 -15.876  1.00  0.00           C  
ATOM   2494  C   GLY B 736     192.913 137.294 -15.030  1.00  0.00           C  
ATOM   2495  O   GLY B 736     192.909 136.853 -13.883  1.00  0.00           O  
ATOM   2496  N   LEU B 737     191.846 137.844 -15.605  1.00  0.00           N  
ATOM   2497  CA  LEU B 737     190.575 138.025 -14.900  1.00  0.00           C  
ATOM   2498  C   LEU B 737     190.060 136.833 -14.089  1.00  0.00           C  
ATOM   2499  O   LEU B 737     190.672 135.763 -14.051  1.00  0.00           O  
ATOM   2500  CB  LEU B 737     189.485 138.474 -15.888  1.00  0.00           C  
ATOM   2501  CG  LEU B 737     188.111 138.882 -15.327  1.00  0.00           C  
ATOM   2502  CD1 LEU B 737     188.275 139.977 -14.269  1.00  0.00           C  
ATOM   2503  CD2 LEU B 737     187.212 139.358 -16.465  1.00  0.00           C  
ATOM   2504  N   ASP B 738     188.918 137.058 -13.445  1.00  0.00           N  
ATOM   2505  CA  ASP B 738     188.233 136.091 -12.597  1.00  0.00           C  
ATOM   2506  C   ASP B 738     188.295 134.635 -13.065  1.00  0.00           C  
ATOM   2507  O   ASP B 738     188.899 134.305 -14.089  1.00  0.00           O  
ATOM   2508  CB  ASP B 738     186.766 136.514 -12.449  1.00  0.00           C  
ATOM   2509  CG  ASP B 738     186.085 135.873 -11.250  1.00  0.00           C  
ATOM   2510  OD1 ASP B 738     184.837 135.890 -11.201  1.00  0.00           O  
ATOM   2511  OD2 ASP B 738     186.792 135.364 -10.353  1.00  0.00           O  
ATOM   2512  N   ARG B 739     187.658 133.769 -12.284  1.00  0.00           N  
ATOM   2513  CA  ARG B 739     187.589 132.338 -12.560  1.00  0.00           C  
ATOM   2514  C   ARG B 739     186.346 132.093 -13.403  1.00  0.00           C  
ATOM   2515  O   ARG B 739     186.348 131.272 -14.321  1.00  0.00           O  
ATOM   2516  CB  ARG B 739     187.472 131.555 -11.242  1.00  0.00           C  
ATOM   2517  CG  ARG B 739     186.216 131.907 -10.434  1.00  0.00           C  
ATOM   2518  CD  ARG B 739     186.253 131.435  -8.975  1.00  0.00           C  
ATOM   2519  NE  ARG B 739     186.318 129.982  -8.825  1.00  0.00           N  
ATOM   2520  CZ  ARG B 739     186.039 129.339  -7.694  1.00  0.00           C  
ATOM   2521  NH1 ARG B 739     185.669 130.018  -6.614  1.00  0.00           N  
ATOM   2522  NH2 ARG B 739     186.137 128.018  -7.640  1.00  0.00           N  
ATOM   2523  N   PHE B 740     185.288 132.831 -13.080  1.00  0.00           N  
ATOM   2524  CA  PHE B 740     184.009 132.716 -13.762  1.00  0.00           C  
ATOM   2525  C   PHE B 740     183.908 133.663 -14.946  1.00  0.00           C  
ATOM   2526  O   PHE B 740     183.348 133.312 -15.983  1.00  0.00           O  
ATOM   2527  CB  PHE B 740     182.879 132.978 -12.761  1.00  0.00           C  
ATOM   2528  CG  PHE B 740     182.793 131.944 -11.661  1.00  0.00           C  
ATOM   2529  CD1 PHE B 740     182.168 132.240 -10.454  1.00  0.00           C  
ATOM   2530  CD2 PHE B 740     183.328 130.667 -11.837  1.00  0.00           C  
ATOM   2531  CE1 PHE B 740     182.080 131.280  -9.438  1.00  0.00           C  
ATOM   2532  CE2 PHE B 740     183.244 129.703 -10.828  1.00  0.00           C  
ATOM   2533  CZ  PHE B 740     182.619 130.011  -9.629  1.00  0.00           C  
ATOM   2534  N   GLU B 741     184.457 134.863 -14.800  1.00  0.00           N  
ATOM   2535  CA  GLU B 741     184.416 135.827 -15.888  1.00  0.00           C  
ATOM   2536  C   GLU B 741     185.417 135.470 -16.967  1.00  0.00           C  
ATOM   2537  O   GLU B 741     185.432 136.068 -18.040  1.00  0.00           O  
ATOM   2538  CB  GLU B 741     184.677 137.232 -15.360  1.00  0.00           C  
ATOM   2539  CG  GLU B 741     183.583 137.680 -14.427  1.00  0.00           C  
ATOM   2540  CD  GLU B 741     182.229 137.160 -14.870  1.00  0.00           C  
ATOM   2541  OE1 GLU B 741     181.837 137.434 -16.028  1.00  0.00           O  
ATOM   2542  OE2 GLU B 741     181.566 136.471 -14.063  1.00  0.00           O  
ATOM   2543  N   ALA B 742     186.261 134.491 -16.668  1.00  0.00           N  
ATOM   2544  CA  ALA B 742     187.249 134.019 -17.622  1.00  0.00           C  
ATOM   2545  C   ALA B 742     186.513 132.963 -18.434  1.00  0.00           C  
ATOM   2546  O   ALA B 742     186.832 132.712 -19.598  1.00  0.00           O  
ATOM   2547  CB  ALA B 742     188.439 133.401 -16.894  1.00  0.00           C  
ATOM   2548  N   ARG B 743     185.511 132.360 -17.797  1.00  0.00           N  
ATOM   2549  CA  ARG B 743     184.679 131.334 -18.412  1.00  0.00           C  
ATOM   2550  C   ARG B 743     183.784 131.945 -19.491  1.00  0.00           C  
ATOM   2551  O   ARG B 743     183.877 131.577 -20.663  1.00  0.00           O  
ATOM   2552  CB  ARG B 743     183.828 130.657 -17.336  1.00  0.00           C  
ATOM   2553  CG  ARG B 743     182.548 130.029 -17.837  1.00  0.00           C  
ATOM   2554  CD  ARG B 743     181.866 129.264 -16.726  1.00  0.00           C  
ATOM   2555  NE  ARG B 743     182.661 128.102 -16.342  1.00  0.00           N  
ATOM   2556  CZ  ARG B 743     182.399 127.322 -15.300  1.00  0.00           C  
ATOM   2557  NH1 ARG B 743     181.355 127.575 -14.522  1.00  0.00           N  
ATOM   2558  NH2 ARG B 743     183.189 126.291 -15.033  1.00  0.00           N  
ATOM   2559  N   ARG B 744     182.927 132.883 -19.092  1.00  0.00           N  
ATOM   2560  CA  ARG B 744     182.016 133.550 -20.023  1.00  0.00           C  
ATOM   2561  C   ARG B 744     182.762 134.189 -21.193  1.00  0.00           C  
ATOM   2562  O   ARG B 744     182.153 134.675 -22.145  1.00  0.00           O  
ATOM   2563  CB  ARG B 744     181.190 134.608 -19.279  1.00  0.00           C  
ATOM   2564  CG  ARG B 744     180.414 135.569 -20.176  1.00  0.00           C  
ATOM   2565  CD  ARG B 744     179.004 135.833 -19.651  1.00  0.00           C  
ATOM   2566  NE  ARG B 744     178.972 136.085 -18.210  1.00  0.00           N  
ATOM   2567  CZ  ARG B 744     177.874 136.405 -17.528  1.00  0.00           C  
ATOM   2568  NH1 ARG B 744     176.708 136.521 -18.152  1.00  0.00           N  
ATOM   2569  NH2 ARG B 744     177.938 136.599 -16.216  1.00  0.00           N  
ATOM   2570  N   LYS B 745     184.087 134.173 -21.118  1.00  0.00           N  
ATOM   2571  CA  LYS B 745     184.918 134.747 -22.161  1.00  0.00           C  
ATOM   2572  C   LYS B 745     185.525 133.608 -22.961  1.00  0.00           C  
ATOM   2573  O   LYS B 745     185.463 133.606 -24.185  1.00  0.00           O  
ATOM   2574  CB  LYS B 745     186.022 135.604 -21.536  1.00  0.00           C  
ATOM   2575  CG  LYS B 745     186.506 136.759 -22.402  1.00  0.00           C  
ATOM   2576  CD  LYS B 745     187.478 137.654 -21.631  1.00  0.00           C  
ATOM   2577  CE  LYS B 745     187.828 138.921 -22.412  1.00  0.00           C  
ATOM   2578  NZ  LYS B 745     188.820 139.802 -21.719  1.00  0.00           N  
ATOM   2579  N   ALA B 746     186.102 132.636 -22.261  1.00  0.00           N  
ATOM   2580  CA  ALA B 746     186.725 131.477 -22.904  1.00  0.00           C  
ATOM   2581  C   ALA B 746     185.750 130.782 -23.853  1.00  0.00           C  
ATOM   2582  O   ALA B 746     186.150 130.193 -24.862  1.00  0.00           O  
ATOM   2583  CB  ALA B 746     187.215 130.487 -21.844  1.00  0.00           C  
ATOM   2584  N   VAL B 747     184.467 130.854 -23.517  1.00  0.00           N  
ATOM   2585  CA  VAL B 747     183.435 130.241 -24.335  1.00  0.00           C  
ATOM   2586  C   VAL B 747     183.443 130.859 -25.735  1.00  0.00           C  
ATOM   2587  O   VAL B 747     183.372 130.144 -26.730  1.00  0.00           O  
ATOM   2588  CB  VAL B 747     182.036 130.418 -23.687  1.00  0.00           C  
ATOM   2589  CG1 VAL B 747     181.721 131.892 -23.518  1.00  0.00           C  
ATOM   2590  CG2 VAL B 747     180.975 129.744 -24.534  1.00  0.00           C  
ATOM   2591  N   GLU B 750     183.553 132.184 -25.808  1.00  0.00           N  
ATOM   2592  CA  GLU B 750     183.557 132.885 -27.090  1.00  0.00           C  
ATOM   2593  C   GLU B 750     184.717 132.500 -27.988  1.00  0.00           C  
ATOM   2594  O   GLU B 750     184.521 132.089 -29.131  1.00  0.00           O  
ATOM   2595  CB  GLU B 750     183.576 134.395 -26.871  1.00  0.00           C  
ATOM   2596  CG  GLU B 750     182.360 134.912 -26.131  1.00  0.00           C  
ATOM   2597  CD  GLU B 750     181.081 134.219 -26.565  1.00  0.00           C  
ATOM   2598  OE1 GLU B 750     180.781 133.126 -26.036  1.00  0.00           O  
ATOM   2599  OE2 GLU B 750     180.381 134.762 -27.444  1.00  0.00           O  
ATOM   2600  N   LEU B 751     185.929 132.641 -27.474  1.00  0.00           N  
ATOM   2601  CA  LEU B 751     187.110 132.302 -28.249  1.00  0.00           C  
ATOM   2602  C   LEU B 751     187.039 130.847 -28.698  1.00  0.00           C  
ATOM   2603  O   LEU B 751     187.843 130.395 -29.512  1.00  0.00           O  
ATOM   2604  CB  LEU B 751     188.372 132.536 -27.415  1.00  0.00           C  
ATOM   2605  CG  LEU B 751     188.626 133.972 -26.932  1.00  0.00           C  
ATOM   2606  CD1 LEU B 751     188.563 134.936 -28.120  1.00  0.00           C  
ATOM   2607  CD2 LEU B 751     187.602 134.357 -25.874  1.00  0.00           C  
ATOM   2608  N   PHE B 752     186.063 130.123 -28.162  1.00  0.00           N  
ATOM   2609  CA  PHE B 752     185.860 128.716 -28.490  1.00  0.00           C  
ATOM   2610  C   PHE B 752     184.938 128.509 -29.688  1.00  0.00           C  
ATOM   2611  O   PHE B 752     185.296 127.818 -30.642  1.00  0.00           O  
ATOM   2612  CB  PHE B 752     185.279 127.982 -27.281  1.00  0.00           C  
ATOM   2613  CG  PHE B 752     186.303 127.548 -26.287  1.00  0.00           C  
ATOM   2614  CD1 PHE B 752     185.913 127.029 -25.062  1.00  0.00           C  
ATOM   2615  CD2 PHE B 752     187.659 127.616 -26.587  1.00  0.00           C  
ATOM   2616  CE1 PHE B 752     186.858 126.577 -24.148  1.00  0.00           C  
ATOM   2617  CE2 PHE B 752     188.611 127.167 -25.682  1.00  0.00           C  
ATOM   2618  CZ  PHE B 752     188.209 126.645 -24.459  1.00  0.00           C  
ATOM   2619  N   ARG B 753     183.745 129.097 -29.619  1.00  0.00           N  
ATOM   2620  CA  ARG B 753     182.759 128.979 -30.691  1.00  0.00           C  
ATOM   2621  C   ARG B 753     183.230 129.834 -31.856  1.00  0.00           C  
ATOM   2622  O   ARG B 753     183.287 129.379 -32.997  1.00  0.00           O  
ATOM   2623  CB  ARG B 753     181.381 129.464 -30.212  1.00  0.00           C  
ATOM   2624  CG  ARG B 753     181.158 130.971 -30.313  1.00  0.00           C  
ATOM   2625  CD  ARG B 753     180.227 131.470 -29.228  1.00  0.00           C  
ATOM   2626  NE  ARG B 753     179.006 130.676 -29.135  1.00  0.00           N  
ATOM   2627  CZ  ARG B 753     178.103 130.802 -28.166  1.00  0.00           C  
ATOM   2628  NH1 ARG B 753     178.280 131.696 -27.200  1.00  0.00           N  
ATOM   2629  NH2 ARG B 753     177.024 130.029 -28.158  1.00  0.00           N  
ATOM   2630  N   GLU B 754     183.583 131.075 -31.542  1.00  0.00           N  
ATOM   2631  CA  GLU B 754     184.047 132.027 -32.528  1.00  0.00           C  
ATOM   2632  C   GLU B 754     185.354 131.556 -33.192  1.00  0.00           C  
ATOM   2633  O   GLU B 754     185.884 132.215 -34.081  1.00  0.00           O  
ATOM   2634  CB  GLU B 754     184.178 133.395 -31.843  1.00  0.00           C  
ATOM   2635  CG  GLU B 754     184.862 134.477 -32.632  1.00  0.00           C  
ATOM   2636  CD  GLU B 754     186.366 134.419 -32.469  1.00  0.00           C  
ATOM   2637  OE1 GLU B 754     186.830 134.337 -31.307  1.00  0.00           O  
ATOM   2638  OE2 GLU B 754     187.082 134.459 -33.496  1.00  0.00           O  
ATOM   2639  N   ALA B 755     185.858 130.400 -32.769  1.00  0.00           N  
ATOM   2640  CA  ALA B 755     187.074 129.816 -33.348  1.00  0.00           C  
ATOM   2641  C   ALA B 755     186.709 128.417 -33.835  1.00  0.00           C  
ATOM   2642  O   ALA B 755     187.577 127.621 -34.218  1.00  0.00           O  
ATOM   2643  CB  ALA B 755     188.182 129.735 -32.311  1.00  0.00           C  
ATOM   2644  N   GLY B 756     185.405 128.140 -33.784  1.00  0.00           N  
ATOM   2645  CA  GLY B 756     184.846 126.871 -34.226  1.00  0.00           C  
ATOM   2646  C   GLY B 756     185.186 125.642 -33.408  1.00  0.00           C  
ATOM   2647  O   GLY B 756     185.718 124.668 -33.950  1.00  0.00           O  
ATOM   2648  N   HIS B 757     184.873 125.671 -32.114  1.00  0.00           N  
ATOM   2649  CA  HIS B 757     185.165 124.541 -31.234  1.00  0.00           C  
ATOM   2650  C   HIS B 757     183.941 124.200 -30.406  1.00  0.00           C  
ATOM   2651  O   HIS B 757     183.776 123.050 -29.975  1.00  0.00           O  
ATOM   2652  CB  HIS B 757     186.333 124.878 -30.304  1.00  0.00           C  
ATOM   2653  CG  HIS B 757     187.635 125.096 -31.013  1.00  0.00           C  
ATOM   2654  ND1 HIS B 757     188.498 124.066 -31.326  1.00  0.00           N  
ATOM   2655  CD2 HIS B 757     188.219 126.231 -31.471  1.00  0.00           C  
ATOM   2656  CE1 HIS B 757     189.558 124.561 -31.944  1.00  0.00           C  
ATOM   2657  NE2 HIS B 757     189.414 125.870 -32.046  1.00  0.00           N  
ATOM   2658  N   LEU B 758     183.095 125.209 -30.181  1.00  0.00           N  
ATOM   2659  CA  LEU B 758     181.866 125.037 -29.411  1.00  0.00           C  
ATOM   2660  C   LEU B 758     180.793 124.433 -30.290  1.00  0.00           C  
ATOM   2661  O   LEU B 758     180.456 124.993 -31.333  1.00  0.00           O  
ATOM   2662  CB  LEU B 758     181.371 126.371 -28.878  1.00  0.00           C  
ATOM   2663  CG  LEU B 758     179.993 126.257 -28.222  1.00  0.00           C  
ATOM   2664  CD1 LEU B 758     179.956 125.060 -27.258  1.00  0.00           C  
ATOM   2665  CD2 LEU B 758     179.669 127.563 -27.502  1.00  0.00           C  
ATOM   2666  N   VAL B 759     180.236 123.307 -29.857  1.00  0.00           N  
ATOM   2667  CA  VAL B 759     179.226 122.618 -30.652  1.00  0.00           C  
ATOM   2668  C   VAL B 759     177.805 122.525 -30.102  1.00  0.00           C  
ATOM   2669  O   VAL B 759     176.880 122.251 -30.857  1.00  0.00           O  
ATOM   2670  CB  VAL B 759     179.678 121.181 -30.980  1.00  0.00           C  
ATOM   2671  CG1 VAL B 759     181.067 121.198 -31.551  1.00  0.00           C  
ATOM   2672  CG2 VAL B 759     179.617 120.322 -29.745  1.00  0.00           C  
ATOM   2673  N   LYS B 760     177.616 122.740 -28.806  1.00  0.00           N  
ATOM   2674  CA  LYS B 760     176.278 122.632 -28.233  1.00  0.00           C  
ATOM   2675  C   LYS B 760     176.209 123.234 -26.841  1.00  0.00           C  
ATOM   2676  O   LYS B 760     176.699 122.642 -25.882  1.00  0.00           O  
ATOM   2677  CB  LYS B 760     175.866 121.159 -28.161  1.00  0.00           C  
ATOM   2678  CG  LYS B 760     174.508 120.930 -27.533  1.00  0.00           C  
ATOM   2679  CD  LYS B 760     174.370 119.515 -26.989  1.00  0.00           C  
ATOM   2680  CE  LYS B 760     174.595 118.455 -28.060  1.00  0.00           C  
ATOM   2681  NZ  LYS B 760     174.476 117.068 -27.505  1.00  0.00           N  
ATOM   2682  N   GLU B 761     175.587 124.401 -26.726  1.00  0.00           N  
ATOM   2683  CA  GLU B 761     175.468 125.060 -25.433  1.00  0.00           C  
ATOM   2684  C   GLU B 761     174.116 124.800 -24.773  1.00  0.00           C  
ATOM   2685  O   GLU B 761     173.257 125.682 -24.728  1.00  0.00           O  
ATOM   2686  CB  GLU B 761     175.665 126.564 -25.592  1.00  0.00           C  
ATOM   2687  CG  GLU B 761     175.604 127.317 -24.278  1.00  0.00           C  
ATOM   2688  CD  GLU B 761     175.144 128.744 -24.457  1.00  0.00           C  
ATOM   2689  OE1 GLU B 761     175.715 129.447 -25.321  1.00  0.00           O  
ATOM   2690  OE2 GLU B 761     174.212 129.160 -23.732  1.00  0.00           O  
ATOM   2691  N   GLU B 762     173.929 123.596 -24.245  1.00  0.00           N  
ATOM   2692  CA  GLU B 762     172.666 123.260 -23.601  1.00  0.00           C  
ATOM   2693  C   GLU B 762     172.614 123.716 -22.144  1.00  0.00           C  
ATOM   2694  O   GLU B 762     173.556 124.322 -21.642  1.00  0.00           O  
ATOM   2695  CB  GLU B 762     172.424 121.753 -23.681  1.00  0.00           C  
ATOM   2696  CG  GLU B 762     173.328 120.914 -22.814  1.00  0.00           C  
ATOM   2697  CD  GLU B 762     173.100 119.429 -23.023  1.00  0.00           C  
ATOM   2698  OE1 GLU B 762     173.451 118.918 -24.110  1.00  0.00           O  
ATOM   2699  OE2 GLU B 762     172.563 118.774 -22.103  1.00  0.00           O  
ATOM   2700  N   ASP B 763     171.500 123.438 -21.473  1.00  0.00           N  
ATOM   2701  CA  ASP B 763     171.350 123.810 -20.075  1.00  0.00           C  
ATOM   2702  C   ASP B 763     171.547 122.593 -19.203  1.00  0.00           C  
ATOM   2703  O   ASP B 763     171.078 121.502 -19.529  1.00  0.00           O  
ATOM   2704  CB  ASP B 763     169.971 124.406 -19.815  1.00  0.00           C  
ATOM   2705  CG  ASP B 763     169.918 125.887 -20.116  1.00  0.00           C  
ATOM   2706  OD1 ASP B 763     170.654 126.650 -19.453  1.00  0.00           O  
ATOM   2707  OD2 ASP B 763     169.147 126.290 -21.013  1.00  0.00           O  
ATOM   2708  N   TYR B 764     172.248 122.781 -18.092  1.00  0.00           N  
ATOM   2709  CA  TYR B 764     172.510 121.680 -17.184  1.00  0.00           C  
ATOM   2710  C   TYR B 764     172.244 122.043 -15.732  1.00  0.00           C  
ATOM   2711  O   TYR B 764     172.381 123.200 -15.324  1.00  0.00           O  
ATOM   2712  CB  TYR B 764     173.957 121.209 -17.328  1.00  0.00           C  
ATOM   2713  CG  TYR B 764     174.188 119.840 -16.741  1.00  0.00           C  
ATOM   2714  CD1 TYR B 764     173.446 118.749 -17.185  1.00  0.00           C  
ATOM   2715  CD2 TYR B 764     175.133 119.634 -15.735  1.00  0.00           C  
ATOM   2716  CE1 TYR B 764     173.632 117.486 -16.648  1.00  0.00           C  
ATOM   2717  CE2 TYR B 764     175.329 118.370 -15.187  1.00  0.00           C  
ATOM   2718  CZ  TYR B 764     174.571 117.298 -15.651  1.00  0.00           C  
ATOM   2719  OH  TYR B 764     174.732 116.035 -15.123  1.00  0.00           O  
ATOM   2720  N   THR B 765     171.854 121.035 -14.960  1.00  0.00           N  
ATOM   2721  CA  THR B 765     171.569 121.197 -13.543  1.00  0.00           C  
ATOM   2722  C   THR B 765     172.765 120.569 -12.813  1.00  0.00           C  
ATOM   2723  O   THR B 765     172.860 119.344 -12.681  1.00  0.00           O  
ATOM   2724  CB  THR B 765     170.233 120.491 -13.195  1.00  0.00           C  
ATOM   2725  OG1 THR B 765     169.999 120.551 -11.785  1.00  0.00           O  
ATOM   2726  CG2 THR B 765     170.252 119.042 -13.669  1.00  0.00           C  
ATOM   2727  N   ILE B 766     173.681 121.427 -12.360  1.00  0.00           N  
ATOM   2728  CA  ILE B 766     174.921 121.007 -11.693  1.00  0.00           C  
ATOM   2729  C   ILE B 766     174.813 120.657 -10.214  1.00  0.00           C  
ATOM   2730  O   ILE B 766     173.993 121.220  -9.489  1.00  0.00           O  
ATOM   2731  CB  ILE B 766     176.008 122.106 -11.785  1.00  0.00           C  
ATOM   2732  CG1 ILE B 766     175.752 123.016 -12.992  1.00  0.00           C  
ATOM   2733  CG2 ILE B 766     177.373 121.454 -11.885  1.00  0.00           C  
ATOM   2734  CD1 ILE B 766     176.433 124.370 -12.907  1.00  0.00           C  
ATOM   2735  N   ALA B 767     175.660 119.732  -9.771  1.00  0.00           N  
ATOM   2736  CA  ALA B 767     175.696 119.345  -8.364  1.00  0.00           C  
ATOM   2737  C   ALA B 767     176.750 120.247  -7.712  1.00  0.00           C  
ATOM   2738  O   ALA B 767     177.635 119.777  -6.994  1.00  0.00           O  
ATOM   2739  CB  ALA B 767     176.087 117.869  -8.219  1.00  0.00           C  
ATOM   2740  N   LEU B 768     176.637 121.546  -7.987  1.00  0.00           N  
ATOM   2741  CA  LEU B 768     177.544 122.578  -7.481  1.00  0.00           C  
ATOM   2742  C   LEU B 768     177.957 122.414  -6.013  1.00  0.00           C  
ATOM   2743  O   LEU B 768     177.120 122.128  -5.154  1.00  0.00           O  
ATOM   2744  CB  LEU B 768     176.891 123.949  -7.693  1.00  0.00           C  
ATOM   2745  CG  LEU B 768     177.627 125.236  -7.317  1.00  0.00           C  
ATOM   2746  CD1 LEU B 768     177.650 125.370  -5.820  1.00  0.00           C  
ATOM   2747  CD2 LEU B 768     179.035 125.237  -7.896  1.00  0.00           C  
ATOM   2748  N   ALA B 769     179.249 122.610  -5.731  1.00  0.00           N  
ATOM   2749  CA  ALA B 769     179.779 122.483  -4.366  1.00  0.00           C  
ATOM   2750  C   ALA B 769     180.084 123.841  -3.719  1.00  0.00           C  
ATOM   2751  O   ALA B 769     180.592 124.761  -4.370  1.00  0.00           O  
ATOM   2752  CB  ALA B 769     181.027 121.608  -4.371  1.00  0.00           C  
ATOM   2753  N   THR B 770     179.780 123.954  -2.428  1.00  0.00           N  
ATOM   2754  CA  THR B 770     180.001 125.200  -1.701  1.00  0.00           C  
ATOM   2755  C   THR B 770     180.471 125.051  -0.260  1.00  0.00           C  
ATOM   2756  O   THR B 770     180.361 123.984   0.352  1.00  0.00           O  
ATOM   2757  CB  THR B 770     178.729 126.032  -1.662  1.00  0.00           C  
ATOM   2758  OG1 THR B 770     177.641 125.200  -1.243  1.00  0.00           O  
ATOM   2759  CG2 THR B 770     178.441 126.624  -3.018  1.00  0.00           C  
ATOM   2760  N   CYS B 771     180.977 126.158   0.275  1.00  0.00           N  
ATOM   2761  CA  CYS B 771     181.470 126.210   1.643  1.00  0.00           C  
ATOM   2762  C   CYS B 771     180.296 126.172   2.604  1.00  0.00           C  
ATOM   2763  O   CYS B 771     179.518 127.126   2.690  1.00  0.00           O  
ATOM   2764  CB  CYS B 771     182.271 127.495   1.875  1.00  0.00           C  
ATOM   2765  SG  CYS B 771     183.027 127.601   3.506  1.00  0.00           S  
ATOM   2766  N   SER B 772     180.171 125.066   3.326  1.00  0.00           N  
ATOM   2767  CA  SER B 772     179.085 124.906   4.280  1.00  0.00           C  
ATOM   2768  C   SER B 772     178.840 126.170   5.102  1.00  0.00           C  
ATOM   2769  O   SER B 772     177.709 126.647   5.203  1.00  0.00           O  
ATOM   2770  CB  SER B 772     179.391 123.747   5.227  1.00  0.00           C  
ATOM   2771  OG  SER B 772     180.566 124.005   5.977  1.00  0.00           O  
ATOM   2772  N   ARG B 773     179.909 126.719   5.669  1.00  0.00           N  
ATOM   2773  CA  ARG B 773     179.804 127.899   6.511  1.00  0.00           C  
ATOM   2774  C   ARG B 773     179.512 129.223   5.811  1.00  0.00           C  
ATOM   2775  O   ARG B 773     178.519 129.879   6.131  1.00  0.00           O  
ATOM   2776  CB  ARG B 773     181.068 128.036   7.360  1.00  0.00           C  
ATOM   2777  CG  ARG B 773     180.939 128.978   8.560  1.00  0.00           C  
ATOM   2778  CD  ARG B 773     179.772 128.588   9.467  1.00  0.00           C  
ATOM   2779  NE  ARG B 773     179.512 127.153   9.415  1.00  0.00           N  
ATOM   2780  CZ  ARG B 773     180.343 126.221   9.864  1.00  0.00           C  
ATOM   2781  NH1 ARG B 773     181.497 126.570  10.412  1.00  0.00           N  
ATOM   2782  NH2 ARG B 773     180.028 124.937   9.746  1.00  0.00           N  
ATOM   2783  N   CYS B 791     180.355 129.631   4.865  1.00  0.00           N  
ATOM   2784  CA  CYS B 791     180.120 130.911   4.196  1.00  0.00           C  
ATOM   2785  C   CYS B 791     179.290 130.810   2.920  1.00  0.00           C  
ATOM   2786  O   CYS B 791     178.830 131.828   2.401  1.00  0.00           O  
ATOM   2787  CB  CYS B 791     181.446 131.633   3.906  1.00  0.00           C  
ATOM   2788  SG  CYS B 791     182.199 131.298   2.305  1.00  0.00           S  
ATOM   2789  N   GLY B 792     179.107 129.593   2.411  1.00  0.00           N  
ATOM   2790  CA  GLY B 792     178.292 129.402   1.217  1.00  0.00           C  
ATOM   2791  C   GLY B 792     178.916 129.596  -0.158  1.00  0.00           C  
ATOM   2792  O   GLY B 792     178.410 129.059  -1.146  1.00  0.00           O  
ATOM   2793  N   THR B 794     179.993 130.372  -0.233  1.00  0.00           N  
ATOM   2794  CA  THR B 794     180.681 130.616  -1.498  1.00  0.00           C  
ATOM   2795  C   THR B 794     181.031 129.287  -2.164  1.00  0.00           C  
ATOM   2796  O   THR B 794     181.258 128.281  -1.489  1.00  0.00           O  
ATOM   2797  CB  THR B 794     181.991 131.404  -1.272  1.00  0.00           C  
ATOM   2798  OG1 THR B 794     181.681 132.707  -0.771  1.00  0.00           O  
ATOM   2799  CG2 THR B 794     182.779 131.540  -2.563  1.00  0.00           C  
ATOM   2800  N   PRO B 795     181.052 129.257  -3.502  1.00  0.00           N  
ATOM   2801  CA  PRO B 795     181.391 128.008  -4.190  1.00  0.00           C  
ATOM   2802  C   PRO B 795     182.884 127.716  -4.022  1.00  0.00           C  
ATOM   2803  O   PRO B 795     183.727 128.602  -4.216  1.00  0.00           O  
ATOM   2804  CB  PRO B 795     181.016 128.306  -5.637  1.00  0.00           C  
ATOM   2805  CG  PRO B 795     181.281 129.795  -5.746  1.00  0.00           C  
ATOM   2806  CD  PRO B 795     180.664 130.303  -4.465  1.00  0.00           C  
ATOM   2807  N   ILE B 826     183.208 126.478  -3.661  1.00  0.00           N  
ATOM   2808  CA  ILE B 826     184.601 126.096  -3.457  1.00  0.00           C  
ATOM   2809  C   ILE B 826     185.413 126.020  -4.754  1.00  0.00           C  
ATOM   2810  O   ILE B 826     184.880 126.187  -5.851  1.00  0.00           O  
ATOM   2811  CB  ILE B 826     184.715 124.720  -2.751  1.00  0.00           C  
ATOM   2812  CG1 ILE B 826     184.159 123.618  -3.655  1.00  0.00           C  
ATOM   2813  CG2 ILE B 826     183.989 124.752  -1.421  1.00  0.00           C  
ATOM   2814  CD1 ILE B 826     184.484 122.224  -3.175  1.00  0.00           C  
ATOM   2815  N   GLU B 827     186.713 125.783  -4.604  1.00  0.00           N  
ATOM   2816  CA  GLU B 827     187.634 125.630  -5.724  1.00  0.00           C  
ATOM   2817  C   GLU B 827     188.453 124.394  -5.379  1.00  0.00           C  
ATOM   2818  O   GLU B 827     188.205 123.753  -4.366  1.00  0.00           O  
ATOM   2819  CB  GLU B 827     188.564 126.836  -5.838  1.00  0.00           C  
ATOM   2820  CG  GLU B 827     189.519 126.745  -7.027  1.00  0.00           C  
ATOM   2821  CD  GLU B 827     190.708 127.697  -6.934  1.00  0.00           C  
ATOM   2822  OE1 GLU B 827     190.489 128.932  -6.845  1.00  0.00           O  
ATOM   2823  OE2 GLU B 827     191.863 127.202  -6.957  1.00  0.00           O  
ATOM   2824  N   TYR B 829     189.413 124.035  -6.213  1.00  0.00           N  
ATOM   2825  CA  TYR B 829     190.242 122.881  -5.897  1.00  0.00           C  
ATOM   2826  C   TYR B 829     191.717 123.230  -6.030  1.00  0.00           C  
ATOM   2827  O   TYR B 829     192.078 124.175  -6.747  1.00  0.00           O  
ATOM   2828  CB  TYR B 829     189.880 121.692  -6.786  1.00  0.00           C  
ATOM   2829  CG  TYR B 829     188.548 121.098  -6.421  1.00  0.00           C  
ATOM   2830  CD1 TYR B 829     187.375 121.830  -6.589  1.00  0.00           C  
ATOM   2831  CD2 TYR B 829     188.462 119.839  -5.837  1.00  0.00           C  
ATOM   2832  CE1 TYR B 829     186.146 121.328  -6.177  1.00  0.00           C  
ATOM   2833  CE2 TYR B 829     187.238 119.326  -5.419  1.00  0.00           C  
ATOM   2834  CZ  TYR B 829     186.082 120.076  -5.590  1.00  0.00           C  
ATOM   2835  OH  TYR B 829     184.867 119.590  -5.162  1.00  0.00           O  
ATOM   2836  N   ALA B 830     192.571 122.489  -5.325  1.00  0.00           N  
ATOM   2837  CA  ALA B 830     193.995 122.770  -5.387  1.00  0.00           C  
ATOM   2838  C   ALA B 830     194.908 121.699  -4.812  1.00  0.00           C  
ATOM   2839  O   ALA B 830     194.519 120.911  -3.942  1.00  0.00           O  
ATOM   2840  CB  ALA B 830     194.283 124.110  -4.701  1.00  0.00           C  
ATOM   2841  N   ILE B 831     196.126 121.673  -5.349  1.00  0.00           N  
ATOM   2842  CA  ILE B 831     197.170 120.772  -4.890  1.00  0.00           C  
ATOM   2843  C   ILE B 831     197.975 121.727  -4.016  1.00  0.00           C  
ATOM   2844  O   ILE B 831     198.654 122.641  -4.500  1.00  0.00           O  
ATOM   2845  CB  ILE B 831     198.030 120.246  -6.047  1.00  0.00           C  
ATOM   2846  CG1 ILE B 831     197.161 119.454  -7.030  1.00  0.00           C  
ATOM   2847  CG2 ILE B 831     199.126 119.356  -5.501  1.00  0.00           C  
ATOM   2848  CD1 ILE B 831     196.528 118.209  -6.441  1.00  0.00           C  
ATOM   2849  N   PHE B 832     197.844 121.513  -2.714  1.00  0.00           N  
ATOM   2850  CA  PHE B 832     198.450 122.341  -1.677  1.00  0.00           C  
ATOM   2851  C   PHE B 832     199.146 121.359  -0.750  1.00  0.00           C  
ATOM   2852  O   PHE B 832     198.676 120.236  -0.566  1.00  0.00           O  
ATOM   2853  CB  PHE B 832     197.306 123.020  -0.900  1.00  0.00           C  
ATOM   2854  CG  PHE B 832     197.584 124.424  -0.429  1.00  0.00           C  
ATOM   2855  CD1 PHE B 832     196.633 125.085   0.357  1.00  0.00           C  
ATOM   2856  CD2 PHE B 832     198.754 125.096  -0.771  1.00  0.00           C  
ATOM   2857  CE1 PHE B 832     196.838 126.400   0.800  1.00  0.00           C  
ATOM   2858  CE2 PHE B 832     198.971 126.419  -0.331  1.00  0.00           C  
ATOM   2859  CZ  PHE B 832     198.006 127.071   0.458  1.00  0.00           C  
ATOM   2860  N   PRO B 833     200.294 121.743  -0.189  1.00  0.00           N  
ATOM   2861  CA  PRO B 833     200.920 120.776   0.719  1.00  0.00           C  
ATOM   2862  C   PRO B 833     200.215 121.000   2.074  1.00  0.00           C  
ATOM   2863  O   PRO B 833     200.233 122.115   2.612  1.00  0.00           O  
ATOM   2864  CB  PRO B 833     202.387 121.199   0.708  1.00  0.00           C  
ATOM   2865  CG  PRO B 833     202.296 122.695   0.524  1.00  0.00           C  
ATOM   2866  CD  PRO B 833     201.211 122.846  -0.525  1.00  0.00           C  
ATOM   2867  N   GLN B 834     199.558 119.957   2.590  1.00  0.00           N  
ATOM   2868  CA  GLN B 834     198.809 120.032   3.854  1.00  0.00           C  
ATOM   2869  C   GLN B 834     199.179 118.925   4.839  1.00  0.00           C  
ATOM   2870  O   GLN B 834     200.211 118.266   4.696  1.00  0.00           O  
ATOM   2871  CB  GLN B 834     197.299 119.936   3.594  1.00  0.00           C  
ATOM   2872  CG  GLN B 834     196.639 121.173   3.006  1.00  0.00           C  
ATOM   2873  CD  GLN B 834     196.617 122.350   3.961  1.00  0.00           C  
ATOM   2874  OE1 GLN B 834     197.601 123.079   4.082  1.00  0.00           O  
ATOM   2875  NE2 GLN B 834     195.491 122.538   4.651  1.00  0.00           N  
ATOM   2876  N   TRP B 835     198.317 118.733   5.839  1.00  0.00           N  
ATOM   2877  CA  TRP B 835     198.502 117.707   6.866  1.00  0.00           C  
ATOM   2878  C   TRP B 835     197.340 116.735   6.800  1.00  0.00           C  
ATOM   2879  O   TRP B 835     196.193 117.118   6.960  1.00  0.00           O  
ATOM   2880  CB  TRP B 835     198.592 118.344   8.256  1.00  0.00           C  
ATOM   2881  CG  TRP B 835     199.977 118.826   8.575  1.00  0.00           C  
ATOM   2882  CD1 TRP B 835     200.432 120.133   8.629  1.00  0.00           C  
ATOM   2883  CD2 TRP B 835     201.102 117.999   8.857  1.00  0.00           C  
ATOM   2884  NE1 TRP B 835     201.781 120.153   8.932  1.00  0.00           N  
ATOM   2885  CE2 TRP B 835     202.216 118.859   9.074  1.00  0.00           C  
ATOM   2886  CE3 TRP B 835     201.281 116.606   8.949  1.00  0.00           C  
ATOM   2887  CZ2 TRP B 835     203.490 118.368   9.377  1.00  0.00           C  
ATOM   2888  CZ3 TRP B 835     202.547 116.113   9.254  1.00  0.00           C  
ATOM   2889  CH2 TRP B 835     203.639 116.997   9.466  1.00  0.00           C  
ATOM   2890  N   TRP B 836     197.645 115.469   6.568  1.00  0.00           N  
ATOM   2891  CA  TRP B 836     196.604 114.472   6.420  1.00  0.00           C  
ATOM   2892  C   TRP B 836     196.741 113.378   7.439  1.00  0.00           C  
ATOM   2893  O   TRP B 836     197.811 113.184   8.000  1.00  0.00           O  
ATOM   2894  CB  TRP B 836     196.666 113.876   5.005  1.00  0.00           C  
ATOM   2895  CG  TRP B 836     196.614 114.924   3.924  1.00  0.00           C  
ATOM   2896  CD1 TRP B 836     197.583 115.851   3.617  1.00  0.00           C  
ATOM   2897  CD2 TRP B 836     195.484 115.247   3.113  1.00  0.00           C  
ATOM   2898  NE1 TRP B 836     197.113 116.738   2.675  1.00  0.00           N  
ATOM   2899  CE2 TRP B 836     195.828 116.390   2.349  1.00  0.00           C  
ATOM   2900  CE3 TRP B 836     194.208 114.688   2.963  1.00  0.00           C  
ATOM   2901  CZ2 TRP B 836     194.938 116.982   1.450  1.00  0.00           C  
ATOM   2902  CZ3 TRP B 836     193.325 115.275   2.074  1.00  0.00           C  
ATOM   2903  CH2 TRP B 836     193.693 116.412   1.327  1.00  0.00           C  
ATOM   2904  N   LEU B 837     195.665 112.638   7.659  1.00  0.00           N  
ATOM   2905  CA  LEU B 837     195.700 111.574   8.639  1.00  0.00           C  
ATOM   2906  C   LEU B 837     195.212 110.261   8.045  1.00  0.00           C  
ATOM   2907  O   LEU B 837     194.057 110.169   7.637  1.00  0.00           O  
ATOM   2908  CB  LEU B 837     194.833 111.975   9.833  1.00  0.00           C  
ATOM   2909  CG  LEU B 837     195.052 111.275  11.179  1.00  0.00           C  
ATOM   2910  CD1 LEU B 837     194.154 111.906  12.217  1.00  0.00           C  
ATOM   2911  CD2 LEU B 837     194.762 109.785  11.057  1.00  0.00           C  
ATOM   2912  N   ARG B 838     196.085 109.252   8.007  1.00  0.00           N  
ATOM   2913  CA  ARG B 838     195.728 107.945   7.449  1.00  0.00           C  
ATOM   2914  C   ARG B 838     194.555 107.306   8.170  1.00  0.00           C  
ATOM   2915  O   ARG B 838     194.742 106.528   9.096  1.00  0.00           O  
ATOM   2916  CB  ARG B 838     196.928 106.977   7.472  1.00  0.00           C  
ATOM   2917  CG  ARG B 838     197.857 107.077   6.243  1.00  0.00           C  
ATOM   2918  CD  ARG B 838     198.776 105.840   6.053  1.00  0.00           C  
ATOM   2919  NE  ARG B 838     198.113 104.601   5.580  1.00  0.00           N  
ATOM   2920  CZ  ARG B 838     197.373 104.466   4.465  1.00  0.00           C  
ATOM   2921  NH1 ARG B 838     197.152 105.502   3.655  1.00  0.00           N  
ATOM   2922  NH2 ARG B 838     196.876 103.270   4.138  1.00  0.00           N  
ATOM   2923  N   MET B 839     193.343 107.627   7.727  1.00  0.00           N  
ATOM   2924  CA  MET B 839     192.124 107.096   8.338  1.00  0.00           C  
ATOM   2925  C   MET B 839     191.954 105.614   8.074  1.00  0.00           C  
ATOM   2926  O   MET B 839     191.577 104.846   8.956  1.00  0.00           O  
ATOM   2927  CB  MET B 839     190.900 107.826   7.791  1.00  0.00           C  
ATOM   2928  CG  MET B 839     190.845 109.299   8.120  1.00  0.00           C  
ATOM   2929  SD  MET B 839     190.629 109.582   9.884  1.00  0.00           S  
ATOM   2930  CE  MET B 839     189.992 107.971  10.412  1.00  0.00           C  
ATOM   2931  N   ARG B 840     192.240 105.230   6.840  1.00  0.00           N  
ATOM   2932  CA  ARG B 840     192.099 103.850   6.395  1.00  0.00           C  
ATOM   2933  C   ARG B 840     192.473 102.826   7.507  1.00  0.00           C  
ATOM   2934  O   ARG B 840     191.740 101.862   7.755  1.00  0.00           O  
ATOM   2935  CB  ARG B 840     192.936 103.642   5.090  1.00  0.00           C  
ATOM   2936  CG  ARG B 840     193.106 104.923   4.174  1.00  0.00           C  
ATOM   2937  CD  ARG B 840     192.264 104.978   2.830  1.00  0.00           C  
ATOM   2938  NE  ARG B 840     192.452 106.266   2.114  1.00  0.00           N  
ATOM   2939  CZ  ARG B 840     192.064 106.527   0.857  1.00  0.00           C  
ATOM   2940  NH1 ARG B 840     191.452 105.572   0.166  1.00  0.00           N  
ATOM   2941  NH2 ARG B 840     192.311 107.726   0.277  1.00  0.00           N  
ATOM   2942  N   PRO B 841     193.593 103.052   8.217  1.00  0.00           N  
ATOM   2943  CA  PRO B 841     194.031 102.136   9.281  1.00  0.00           C  
ATOM   2944  C   PRO B 841     193.368 102.313  10.653  1.00  0.00           C  
ATOM   2945  O   PRO B 841     193.051 101.332  11.332  1.00  0.00           O  
ATOM   2946  CB  PRO B 841     195.528 102.387   9.330  1.00  0.00           C  
ATOM   2947  CG  PRO B 841     195.609 103.866   9.055  1.00  0.00           C  
ATOM   2948  CD  PRO B 841     194.635 104.056   7.925  1.00  0.00           C  
ATOM   2949  N   LEU B 844     193.203 103.569  11.062  1.00  0.00           N  
ATOM   2950  CA  LEU B 844     192.567 103.916  12.330  1.00  0.00           C  
ATOM   2951  C   LEU B 844     191.156 103.353  12.314  1.00  0.00           C  
ATOM   2952  O   LEU B 844     190.724 102.640  13.229  1.00  0.00           O  
ATOM   2953  CB  LEU B 844     192.475 105.432  12.461  1.00  0.00           C  
ATOM   2954  CG  LEU B 844     193.774 106.207  12.621  1.00  0.00           C  
ATOM   2955  CD1 LEU B 844     193.467 107.687  12.686  1.00  0.00           C  
ATOM   2956  CD2 LEU B 844     194.480 105.749  13.897  1.00  0.00           C  
ATOM   2957  N   ALA B 845     190.446 103.707  11.248  1.00  0.00           N  
ATOM   2958  CA  ALA B 845     189.079 103.282  11.027  1.00  0.00           C  
ATOM   2959  C   ALA B 845     188.956 101.795  11.273  1.00  0.00           C  
ATOM   2960  O   ALA B 845     187.939 101.320  11.770  1.00  0.00           O  
ATOM   2961  CB  ALA B 845     188.669 103.610   9.611  1.00  0.00           C  
ATOM   2962  N   GLU B 846     190.000 101.056  10.921  1.00  0.00           N  
ATOM   2963  CA  GLU B 846     189.980  99.621  11.126  1.00  0.00           C  
ATOM   2964  C   GLU B 846     190.057  99.282  12.613  1.00  0.00           C  
ATOM   2965  O   GLU B 846     189.441  98.320  13.072  1.00  0.00           O  
ATOM   2966  CB  GLU B 846     191.138  98.963  10.385  1.00  0.00           C  
ATOM   2967  CG  GLU B 846     191.177  97.453  10.569  1.00  0.00           C  
ATOM   2968  CD  GLU B 846     189.855  96.792  10.221  1.00  0.00           C  
ATOM   2969  OE1 GLU B 846     189.316  97.095   9.133  1.00  0.00           O  
ATOM   2970  OE2 GLU B 846     189.361  95.970  11.028  1.00  0.00           O  
ATOM   2971  N   GLU B 847     190.821 100.068  13.364  1.00  0.00           N  
ATOM   2972  CA  GLU B 847     190.947  99.833  14.797  1.00  0.00           C  
ATOM   2973  C   GLU B 847     189.561  99.901  15.440  1.00  0.00           C  
ATOM   2974  O   GLU B 847     189.182  99.015  16.216  1.00  0.00           O  
ATOM   2975  CB  GLU B 847     191.868 100.881  15.436  1.00  0.00           C  
ATOM   2976  CG  GLU B 847     193.313 100.431  15.688  1.00  0.00           C  
ATOM   2977  CD  GLU B 847     194.209 101.579  16.163  1.00  0.00           C  
ATOM   2978  OE1 GLU B 847     194.358 102.574  15.417  1.00  0.00           O  
ATOM   2979  OE2 GLU B 847     194.765 101.491  17.281  1.00  0.00           O  
ATOM   2980  N   VAL B 848     188.803 100.946  15.100  1.00  0.00           N  
ATOM   2981  CA  VAL B 848     187.461 101.137  15.653  1.00  0.00           C  
ATOM   2982  C   VAL B 848     186.526  99.997  15.258  1.00  0.00           C  
ATOM   2983  O   VAL B 848     185.869  99.389  16.106  1.00  0.00           O  
ATOM   2984  CB  VAL B 848     186.834 102.470  15.180  1.00  0.00           C  
ATOM   2985  CG1 VAL B 848     185.574 102.746  15.981  1.00  0.00           C  
ATOM   2986  CG2 VAL B 848     187.826 103.620  15.332  1.00  0.00           C  
ATOM   2987  N   LEU B 849     186.473  99.713  13.961  1.00  0.00           N  
ATOM   2988  CA  LEU B 849     185.621  98.645  13.449  1.00  0.00           C  
ATOM   2989  C   LEU B 849     185.876  97.363  14.236  1.00  0.00           C  
ATOM   2990  O   LEU B 849     184.945  96.647  14.594  1.00  0.00           O  
ATOM   2991  CB  LEU B 849     185.889  98.399  11.954  1.00  0.00           C  
ATOM   2992  CG  LEU B 849     185.701  99.547  10.952  1.00  0.00           C  
ATOM   2993  CD1 LEU B 849     185.830  98.992   9.552  1.00  0.00           C  
ATOM   2994  CD2 LEU B 849     184.339 100.203  11.111  1.00  0.00           C  
ATOM   2995  N   LYS B 850     187.144  97.080  14.503  1.00  0.00           N  
ATOM   2996  CA  LYS B 850     187.498  95.887  15.249  1.00  0.00           C  
ATOM   2997  C   LYS B 850     186.551  95.789  16.442  1.00  0.00           C  
ATOM   2998  O   LYS B 850     185.988  94.720  16.721  1.00  0.00           O  
ATOM   2999  CB  LYS B 850     188.960  95.975  15.715  1.00  0.00           C  
ATOM   3000  CG  LYS B 850     189.459  94.821  16.612  1.00  0.00           C  
ATOM   3001  CD  LYS B 850     189.624  93.477  15.887  1.00  0.00           C  
ATOM   3002  CE  LYS B 850     188.370  92.593  15.959  1.00  0.00           C  
ATOM   3003  NZ  LYS B 850     187.241  93.016  15.069  1.00  0.00           N  
ATOM   3004  N   GLY B 851     186.362  96.920  17.119  1.00  0.00           N  
ATOM   3005  CA  GLY B 851     185.488  96.959  18.279  1.00  0.00           C  
ATOM   3006  C   GLY B 851     184.012  96.817  17.943  1.00  0.00           C  
ATOM   3007  O   GLY B 851     183.368  95.839  18.338  1.00  0.00           O  
ATOM   3008  N   LEU B 852     183.474  97.796  17.216  1.00  0.00           N  
ATOM   3009  CA  LEU B 852     182.072  97.784  16.834  1.00  0.00           C  
ATOM   3010  C   LEU B 852     181.686  96.387  16.386  1.00  0.00           C  
ATOM   3011  O   LEU B 852     180.661  95.854  16.794  1.00  0.00           O  
ATOM   3012  CB  LEU B 852     181.834  98.781  15.705  1.00  0.00           C  
ATOM   3013  CG  LEU B 852     182.354 100.193  15.980  1.00  0.00           C  
ATOM   3014  CD1 LEU B 852     181.915 101.155  14.886  1.00  0.00           C  
ATOM   3015  CD2 LEU B 852     181.819 100.658  17.316  1.00  0.00           C  
ATOM   3016  N   ARG B 853     182.529  95.791  15.555  1.00  0.00           N  
ATOM   3017  CA  ARG B 853     182.290  94.451  15.036  1.00  0.00           C  
ATOM   3018  C   ARG B 853     182.208  93.432  16.171  1.00  0.00           C  
ATOM   3019  O   ARG B 853     181.426  92.482  16.113  1.00  0.00           O  
ATOM   3020  CB  ARG B 853     183.417  94.072  14.063  1.00  0.00           C  
ATOM   3021  CG  ARG B 853     183.207  92.771  13.294  1.00  0.00           C  
ATOM   3022  CD  ARG B 853     184.290  92.567  12.226  1.00  0.00           C  
ATOM   3023  NE  ARG B 853     184.299  93.625  11.212  1.00  0.00           N  
ATOM   3024  CZ  ARG B 853     185.288  94.501  11.039  1.00  0.00           C  
ATOM   3025  NH1 ARG B 853     186.369  94.456  11.812  1.00  0.00           N  
ATOM   3026  NH2 ARG B 853     185.198  95.428  10.091  1.00  0.00           N  
ATOM   3027  N   ARG B 854     183.018  93.640  17.203  1.00  0.00           N  
ATOM   3028  CA  ARG B 854     183.052  92.742  18.353  1.00  0.00           C  
ATOM   3029  C   ARG B 854     181.865  92.991  19.256  1.00  0.00           C  
ATOM   3030  O   ARG B 854     181.500  92.147  20.076  1.00  0.00           O  
ATOM   3031  CB  ARG B 854     184.350  92.943  19.140  1.00  0.00           C  
ATOM   3032  CG  ARG B 854     184.459  92.132  20.433  1.00  0.00           C  
ATOM   3033  CD  ARG B 854     185.870  92.221  20.987  1.00  0.00           C  
ATOM   3034  NE  ARG B 854     186.319  93.609  21.060  1.00  0.00           N  
ATOM   3035  CZ  ARG B 854     187.570  94.006  20.842  1.00  0.00           C  
ATOM   3036  NH1 ARG B 854     188.506  93.115  20.536  1.00  0.00           N  
ATOM   3037  NH2 ARG B 854     187.887  95.295  20.921  1.00  0.00           N  
ATOM   3038  N   GLY B 855     181.266  94.163  19.097  1.00  0.00           N  
ATOM   3039  CA  GLY B 855     180.120  94.516  19.911  1.00  0.00           C  
ATOM   3040  C   GLY B 855     180.548  95.227  21.173  1.00  0.00           C  
ATOM   3041  O   GLY B 855     180.167  94.851  22.275  1.00  0.00           O  
ATOM   3042  N   ASP B 856     181.364  96.255  21.008  1.00  0.00           N  
ATOM   3043  CA  ASP B 856     181.833  97.008  22.148  1.00  0.00           C  
ATOM   3044  C   ASP B 856     180.801  98.054  22.456  1.00  0.00           C  
ATOM   3045  O   ASP B 856     180.168  98.014  23.499  1.00  0.00           O  
ATOM   3046  CB  ASP B 856     183.177  97.684  21.849  1.00  0.00           C  
ATOM   3047  CG  ASP B 856     184.340  96.705  21.850  1.00  0.00           C  
ATOM   3048  OD1 ASP B 856     184.117  95.513  22.165  1.00  0.00           O  
ATOM   3049  OD2 ASP B 856     185.474  97.131  21.542  1.00  0.00           O  
ATOM   3050  N   ILE B 857     180.624  98.987  21.536  1.00  0.00           N  
ATOM   3051  CA  ILE B 857     179.661 100.050  21.738  1.00  0.00           C  
ATOM   3052  C   ILE B 857     178.261  99.672  21.280  1.00  0.00           C  
ATOM   3053  O   ILE B 857     178.096  98.951  20.300  1.00  0.00           O  
ATOM   3054  CB  ILE B 857     180.093 101.287  20.996  1.00  0.00           C  
ATOM   3055  CG1 ILE B 857     181.507 101.645  21.429  1.00  0.00           C  
ATOM   3056  CG2 ILE B 857     179.095 102.418  21.232  1.00  0.00           C  
ATOM   3057  CD1 ILE B 857     181.979 102.959  20.851  1.00  0.00           C  
ATOM   3058  N   ALA B 858     177.259 100.164  22.009  1.00  0.00           N  
ATOM   3059  CA  ALA B 858     175.851  99.909  21.702  1.00  0.00           C  
ATOM   3060  C   ALA B 858     175.152 101.199  21.291  1.00  0.00           C  
ATOM   3061  O   ALA B 858     175.379 102.276  21.867  1.00  0.00           O  
ATOM   3062  CB  ALA B 858     175.150  99.311  22.901  1.00  0.00           C  
ATOM   3063  N   PHE B 859     174.289 101.083  20.293  1.00  0.00           N  
ATOM   3064  CA  PHE B 859     173.575 102.243  19.804  1.00  0.00           C  
ATOM   3065  C   PHE B 859     172.110 102.198  20.197  1.00  0.00           C  
ATOM   3066  O   PHE B 859     171.533 101.110  20.339  1.00  0.00           O  
ATOM   3067  CB  PHE B 859     173.754 102.332  18.295  1.00  0.00           C  
ATOM   3068  CG  PHE B 859     175.184 102.508  17.883  1.00  0.00           C  
ATOM   3069  CD1 PHE B 859     176.103 101.481  18.070  1.00  0.00           C  
ATOM   3070  CD2 PHE B 859     175.631 103.725  17.378  1.00  0.00           C  
ATOM   3071  CE1 PHE B 859     177.446 101.663  17.765  1.00  0.00           C  
ATOM   3072  CE2 PHE B 859     176.974 103.920  17.068  1.00  0.00           C  
ATOM   3073  CZ  PHE B 859     177.884 102.887  17.264  1.00  0.00           C  
ATOM   3074  N   VAL B 860     171.525 103.382  20.403  1.00  0.00           N  
ATOM   3075  CA  VAL B 860     170.128 103.472  20.798  1.00  0.00           C  
ATOM   3076  C   VAL B 860     169.166 103.178  19.659  1.00  0.00           C  
ATOM   3077  O   VAL B 860     168.590 102.084  19.627  1.00  0.00           O  
ATOM   3078  CB  VAL B 860     169.794 104.819  21.453  1.00  0.00           C  
ATOM   3079  CG1 VAL B 860     170.239 104.778  22.892  1.00  0.00           C  
ATOM   3080  CG2 VAL B 860     170.482 105.949  20.738  1.00  0.00           C  
ATOM   3081  N   PRO B 861     168.949 104.110  18.712  1.00  0.00           N  
ATOM   3082  CA  PRO B 861     167.997 103.530  17.767  1.00  0.00           C  
ATOM   3083  C   PRO B 861     168.506 102.186  17.198  1.00  0.00           C  
ATOM   3084  O   PRO B 861     167.770 101.456  16.528  1.00  0.00           O  
ATOM   3085  CB  PRO B 861     167.852 104.635  16.733  1.00  0.00           C  
ATOM   3086  CG  PRO B 861     167.897 105.858  17.596  1.00  0.00           C  
ATOM   3087  CD  PRO B 861     169.064 105.565  18.501  1.00  0.00           C  
ATOM   3088  N   GLU B 862     169.760 101.859  17.509  1.00  0.00           N  
ATOM   3089  CA  GLU B 862     170.401 100.619  17.077  1.00  0.00           C  
ATOM   3090  C   GLU B 862     170.688 100.586  15.584  1.00  0.00           C  
ATOM   3091  O   GLU B 862     171.730 100.085  15.142  1.00  0.00           O  
ATOM   3092  CB  GLU B 862     169.541  99.417  17.452  1.00  0.00           C  
ATOM   3093  CG  GLU B 862     170.275  98.106  17.307  1.00  0.00           C  
ATOM   3094  CD  GLU B 862     169.472  96.942  17.840  1.00  0.00           C  
ATOM   3095  OE1 GLU B 862     168.845  97.093  18.914  1.00  0.00           O  
ATOM   3096  OE2 GLU B 862     169.478  95.873  17.191  1.00  0.00           O  
ATOM   3097  N   ARG B 863     169.754 101.107  14.802  1.00  0.00           N  
ATOM   3098  CA  ARG B 863     169.946 101.137  13.374  1.00  0.00           C  
ATOM   3099  C   ARG B 863     171.236 101.903  13.105  1.00  0.00           C  
ATOM   3100  O   ARG B 863     172.063 101.471  12.306  1.00  0.00           O  
ATOM   3101  CB  ARG B 863     168.756 101.816  12.686  1.00  0.00           C  
ATOM   3102  CG  ARG B 863     168.501 103.264  13.074  1.00  0.00           C  
ATOM   3103  CD  ARG B 863     167.270 103.779  12.351  1.00  0.00           C  
ATOM   3104  NE  ARG B 863     166.471 104.713  13.145  1.00  0.00           N  
ATOM   3105  CZ  ARG B 863     166.532 106.042  13.035  1.00  0.00           C  
ATOM   3106  NH1 ARG B 863     167.365 106.608  12.163  1.00  0.00           N  
ATOM   3107  NH2 ARG B 863     165.738 106.810  13.784  1.00  0.00           N  
ATOM   3108  N   TRP B 864     171.416 103.018  13.805  1.00  0.00           N  
ATOM   3109  CA  TRP B 864     172.592 103.858  13.631  1.00  0.00           C  
ATOM   3110  C   TRP B 864     173.948 103.158  13.697  1.00  0.00           C  
ATOM   3111  O   TRP B 864     174.970 103.731  13.278  1.00  0.00           O  
ATOM   3112  CB  TRP B 864     172.580 104.992  14.643  1.00  0.00           C  
ATOM   3113  CG  TRP B 864     171.552 105.996  14.376  1.00  0.00           C  
ATOM   3114  CD1 TRP B 864     170.399 106.189  15.069  1.00  0.00           C  
ATOM   3115  CD2 TRP B 864     171.578 106.983  13.353  1.00  0.00           C  
ATOM   3116  NE1 TRP B 864     169.700 107.246  14.544  1.00  0.00           N  
ATOM   3117  CE2 TRP B 864     170.403 107.753  13.487  1.00  0.00           C  
ATOM   3118  CE3 TRP B 864     172.480 107.296  12.337  1.00  0.00           C  
ATOM   3119  CZ2 TRP B 864     170.105 108.818  12.643  1.00  0.00           C  
ATOM   3120  CZ3 TRP B 864     172.186 108.361  11.492  1.00  0.00           C  
ATOM   3121  CH2 TRP B 864     171.006 109.109  11.654  1.00  0.00           C  
ATOM   3122  N   LYS B 865     173.994 101.943  14.235  1.00  0.00           N  
ATOM   3123  CA  LYS B 865     175.279 101.272  14.265  1.00  0.00           C  
ATOM   3124  C   LYS B 865     175.806 101.218  12.825  1.00  0.00           C  
ATOM   3125  O   LYS B 865     176.878 101.756  12.538  1.00  0.00           O  
ATOM   3126  CB  LYS B 865     175.176  99.859  14.842  1.00  0.00           C  
ATOM   3127  CG  LYS B 865     176.516  99.141  14.777  1.00  0.00           C  
ATOM   3128  CD  LYS B 865     176.702  98.108  15.865  1.00  0.00           C  
ATOM   3129  CE  LYS B 865     175.984  96.821  15.551  1.00  0.00           C  
ATOM   3130  NZ  LYS B 865     176.367  95.770  16.532  1.00  0.00           N  
ATOM   3131  N   LYS B 866     175.038 100.604  11.919  1.00  0.00           N  
ATOM   3132  CA  LYS B 866     175.441 100.490  10.516  1.00  0.00           C  
ATOM   3133  C   LYS B 866     175.834 101.824   9.915  1.00  0.00           C  
ATOM   3134  O   LYS B 866     176.902 101.952   9.325  1.00  0.00           O  
ATOM   3135  CB  LYS B 866     174.338  99.866   9.662  1.00  0.00           C  
ATOM   3136  CG  LYS B 866     174.212  98.364   9.825  1.00  0.00           C  
ATOM   3137  CD  LYS B 866     173.154  97.972  10.867  1.00  0.00           C  
ATOM   3138  CE  LYS B 866     173.494  98.412  12.290  1.00  0.00           C  
ATOM   3139  NZ  LYS B 866     174.733  97.756  12.791  1.00  0.00           N  
ATOM   3140  N   VAL B 867     174.978 102.823  10.056  1.00  0.00           N  
ATOM   3141  CA  VAL B 867     175.299 104.132   9.512  1.00  0.00           C  
ATOM   3142  C   VAL B 867     176.727 104.531   9.910  1.00  0.00           C  
ATOM   3143  O   VAL B 867     177.441 105.193   9.148  1.00  0.00           O  
ATOM   3144  CB  VAL B 867     174.309 105.173  10.039  1.00  0.00           C  
ATOM   3145  CG1 VAL B 867     174.556 106.541   9.373  1.00  0.00           C  
ATOM   3146  CG2 VAL B 867     172.889 104.663   9.815  1.00  0.00           C  
ATOM   3147  N   ASN B 868     177.124 104.108  11.109  1.00  0.00           N  
ATOM   3148  CA  ASN B 868     178.448 104.388  11.667  1.00  0.00           C  
ATOM   3149  C   ASN B 868     179.435 103.383  11.072  1.00  0.00           C  
ATOM   3150  O   ASN B 868     180.391 103.762  10.392  1.00  0.00           O  
ATOM   3151  CB  ASN B 868     178.395 104.244  13.203  1.00  0.00           C  
ATOM   3152  CG  ASN B 868     179.672 104.724  13.906  1.00  0.00           C  
ATOM   3153  OD1 ASN B 868     180.026 104.207  14.965  1.00  0.00           O  
ATOM   3154  ND2 ASN B 868     180.346 105.720  13.335  1.00  0.00           N  
ATOM   3155  N   MET B 869     179.184 102.103  11.333  1.00  0.00           N  
ATOM   3156  CA  MET B 869     180.020 101.021  10.830  1.00  0.00           C  
ATOM   3157  C   MET B 869     180.465 101.276   9.399  1.00  0.00           C  
ATOM   3158  O   MET B 869     181.640 101.124   9.078  1.00  0.00           O  
ATOM   3159  CB  MET B 869     179.255  99.703  10.869  1.00  0.00           C  
ATOM   3160  CG  MET B 869     178.807  99.290  12.247  1.00  0.00           C  
ATOM   3161  SD  MET B 869     179.868  98.021  12.909  1.00  0.00           S  
ATOM   3162  CE  MET B 869     178.911  96.533  12.549  1.00  0.00           C  
ATOM   3163  N   ASP B 870     179.528 101.668   8.541  1.00  0.00           N  
ATOM   3164  CA  ASP B 870     179.846 101.915   7.144  1.00  0.00           C  
ATOM   3165  C   ASP B 870     180.674 103.152   6.888  1.00  0.00           C  
ATOM   3166  O   ASP B 870     181.699 103.064   6.231  1.00  0.00           O  
ATOM   3167  CB  ASP B 870     178.576 101.968   6.304  1.00  0.00           C  
ATOM   3168  CG  ASP B 870     177.794 100.676   6.371  1.00  0.00           C  
ATOM   3169  OD1 ASP B 870     178.426  99.624   6.633  1.00  0.00           O  
ATOM   3170  OD2 ASP B 870     176.559 100.708   6.159  1.00  0.00           O  
ATOM   3171  N   TRP B 872     180.256 104.306   7.389  1.00  0.00           N  
ATOM   3172  CA  TRP B 872     181.045 105.510   7.148  1.00  0.00           C  
ATOM   3173  C   TRP B 872     182.523 105.241   7.425  1.00  0.00           C  
ATOM   3174  O   TRP B 872     183.391 105.825   6.781  1.00  0.00           O  
ATOM   3175  CB  TRP B 872     180.572 106.654   8.023  1.00  0.00           C  
ATOM   3176  CG  TRP B 872     181.358 107.903   7.819  1.00  0.00           C  
ATOM   3177  CD1 TRP B 872     181.059 108.937   6.979  1.00  0.00           C  
ATOM   3178  CD2 TRP B 872     182.563 108.269   8.492  1.00  0.00           C  
ATOM   3179  NE1 TRP B 872     182.000 109.932   7.092  1.00  0.00           N  
ATOM   3180  CE2 TRP B 872     182.937 109.547   8.016  1.00  0.00           C  
ATOM   3181  CE3 TRP B 872     183.366 107.642   9.458  1.00  0.00           C  
ATOM   3182  CZ2 TRP B 872     184.080 110.214   8.475  1.00  0.00           C  
ATOM   3183  CZ3 TRP B 872     184.500 108.300   9.917  1.00  0.00           C  
ATOM   3184  CH2 TRP B 872     184.848 109.577   9.424  1.00  0.00           C  
ATOM   3185  N   LEU B 873     182.796 104.364   8.391  1.00  0.00           N  
ATOM   3186  CA  LEU B 873     184.165 103.983   8.745  1.00  0.00           C  
ATOM   3187  C   LEU B 873     184.634 102.990   7.708  1.00  0.00           C  
ATOM   3188  O   LEU B 873     185.737 103.097   7.180  1.00  0.00           O  
ATOM   3189  CB  LEU B 873     184.222 103.285  10.105  1.00  0.00           C  
ATOM   3190  CG  LEU B 873     183.839 104.071  11.352  1.00  0.00           C  
ATOM   3191  CD1 LEU B 873     184.076 103.200  12.573  1.00  0.00           C  
ATOM   3192  CD2 LEU B 873     184.658 105.353  11.424  1.00  0.00           C  
ATOM   3193  N   GLU B1082     183.767 102.017   7.440  1.00  0.00           N  
ATOM   3194  CA  GLU B1082     184.004 100.948   6.474  1.00  0.00           C  
ATOM   3195  C   GLU B1082     184.780 101.411   5.252  1.00  0.00           C  
ATOM   3196  O   GLU B1082     185.557 100.648   4.674  1.00  0.00           O  
ATOM   3197  CB  GLU B1082     182.672 100.370   6.008  1.00  0.00           C  
ATOM   3198  CG  GLU B1082     182.789  98.958   5.544  1.00  0.00           C  
ATOM   3199  CD  GLU B1082     183.131  98.043   6.688  1.00  0.00           C  
ATOM   3200  OE1 GLU B1082     182.200  97.676   7.445  1.00  0.00           O  
ATOM   3201  OE2 GLU B1082     184.329  97.712   6.838  1.00  0.00           O  
ATOM   3202  N   ASN B1083     184.550 102.660   4.859  1.00  0.00           N  
ATOM   3203  CA  ASN B1083     185.222 103.239   3.711  1.00  0.00           C  
ATOM   3204  C   ASN B1083     185.474 104.734   3.882  1.00  0.00           C  
ATOM   3205  O   ASN B1083     184.728 105.572   3.371  1.00  0.00           O  
ATOM   3206  CB  ASN B1083     184.407 102.959   2.437  1.00  0.00           C  
ATOM   3207  CG  ASN B1083     182.910 103.181   2.627  1.00  0.00           C  
ATOM   3208  OD1 ASN B1083     182.455 104.314   2.781  1.00  0.00           O  
ATOM   3209  ND2 ASN B1083     182.140 102.091   2.613  1.00  0.00           N  
ATOM   3210  N   VAL B1084     186.539 105.060   4.609  1.00  0.00           N  
ATOM   3211  CA  VAL B1084     186.901 106.454   4.849  1.00  0.00           C  
ATOM   3212  C   VAL B1084     188.076 106.829   3.965  1.00  0.00           C  
ATOM   3213  O   VAL B1084     188.693 105.969   3.343  1.00  0.00           O  
ATOM   3214  CB  VAL B1084     187.347 106.695   6.307  1.00  0.00           C  
ATOM   3215  CG1 VAL B1084     187.240 108.185   6.639  1.00  0.00           C  
ATOM   3216  CG2 VAL B1084     186.526 105.850   7.258  1.00  0.00           C  
ATOM   3217  N   LYS B1085     188.390 108.114   3.912  1.00  0.00           N  
ATOM   3218  CA  LYS B1085     189.519 108.559   3.122  1.00  0.00           C  
ATOM   3219  C   LYS B1085     190.336 109.531   3.969  1.00  0.00           C  
ATOM   3220  O   LYS B1085     189.773 110.270   4.770  1.00  0.00           O  
ATOM   3221  CB  LYS B1085     189.033 109.213   1.826  1.00  0.00           C  
ATOM   3222  CG  LYS B1085     190.159 109.460   0.816  1.00  0.00           C  
ATOM   3223  CD  LYS B1085     189.749 109.139  -0.625  1.00  0.00           C  
ATOM   3224  CE  LYS B1085     188.602 110.024  -1.102  1.00  0.00           C  
ATOM   3225  NZ  LYS B1085     188.300 109.816  -2.548  1.00  0.00           N  
ATOM   3226  N   ASP B1087     191.659 109.508   3.803  1.00  0.00           N  
ATOM   3227  CA  ASP B1087     192.562 110.367   4.573  1.00  0.00           C  
ATOM   3228  C   ASP B1087     192.022 111.790   4.744  1.00  0.00           C  
ATOM   3229  O   ASP B1087     191.554 112.426   3.798  1.00  0.00           O  
ATOM   3230  CB  ASP B1087     193.968 110.336   3.954  1.00  0.00           C  
ATOM   3231  CG  ASP B1087     194.629 108.947   4.083  1.00  0.00           C  
ATOM   3232  OD1 ASP B1087     193.975 108.010   4.613  1.00  0.00           O  
ATOM   3233  OD2 ASP B1087     195.799 108.784   3.657  1.00  0.00           O  
ATOM   3234  N   TRP B1088     192.108 112.267   5.981  1.00  0.00           N  
ATOM   3235  CA  TRP B1088     191.556 113.546   6.401  1.00  0.00           C  
ATOM   3236  C   TRP B1088     192.457 114.782   6.451  1.00  0.00           C  
ATOM   3237  O   TRP B1088     193.473 114.790   7.137  1.00  0.00           O  
ATOM   3238  CB  TRP B1088     190.877 113.258   7.756  1.00  0.00           C  
ATOM   3239  CG  TRP B1088     190.492 114.394   8.662  1.00  0.00           C  
ATOM   3240  CD1 TRP B1088     190.307 115.723   8.342  1.00  0.00           C  
ATOM   3241  CD2 TRP B1088     190.226 114.279  10.057  1.00  0.00           C  
ATOM   3242  NE1 TRP B1088     189.946 116.435   9.468  1.00  0.00           N  
ATOM   3243  CE2 TRP B1088     189.889 115.572  10.532  1.00  0.00           C  
ATOM   3244  CE3 TRP B1088     190.241 113.204  10.957  1.00  0.00           C  
ATOM   3245  CZ2 TRP B1088     189.574 115.816  11.870  1.00  0.00           C  
ATOM   3246  CZ3 TRP B1088     189.929 113.446  12.287  1.00  0.00           C  
ATOM   3247  CH2 TRP B1088     189.600 114.744  12.732  1.00  0.00           C  
ATOM   3248  N   ASN B1089     192.067 115.831   5.728  1.00  0.00           N  
ATOM   3249  CA  ASN B1089     192.830 117.082   5.703  1.00  0.00           C  
ATOM   3250  C   ASN B1089     192.739 117.776   7.067  1.00  0.00           C  
ATOM   3251  O   ASN B1089     191.863 118.611   7.302  1.00  0.00           O  
ATOM   3252  CB  ASN B1089     192.296 118.021   4.607  1.00  0.00           C  
ATOM   3253  CG  ASN B1089     192.948 119.419   4.637  1.00  0.00           C  
ATOM   3254  OD1 ASN B1089     192.480 120.355   3.971  1.00  0.00           O  
ATOM   3255  ND2 ASN B1089     194.028 119.558   5.399  1.00  0.00           N  
ATOM   3256  N   ILE B1090     193.670 117.421   7.947  1.00  0.00           N  
ATOM   3257  CA  ILE B1090     193.780 117.939   9.314  1.00  0.00           C  
ATOM   3258  C   ILE B1090     194.170 119.425   9.464  1.00  0.00           C  
ATOM   3259  O   ILE B1090     193.834 120.060  10.469  1.00  0.00           O  
ATOM   3260  CB  ILE B1090     194.795 117.074  10.073  1.00  0.00           C  
ATOM   3261  CG1 ILE B1090     194.151 115.749  10.454  1.00  0.00           C  
ATOM   3262  CG2 ILE B1090     195.331 117.792  11.260  1.00  0.00           C  
ATOM   3263  CD1 ILE B1090     195.122 114.794  11.114  1.00  0.00           C  
ATOM   3264  N   SER B1091     194.872 119.982   8.481  1.00  0.00           N  
ATOM   3265  CA  SER B1091     195.299 121.388   8.550  1.00  0.00           C  
ATOM   3266  C   SER B1091     194.169 122.340   8.202  1.00  0.00           C  
ATOM   3267  O   SER B1091     193.075 121.911   7.814  1.00  0.00           O  
ATOM   3268  CB  SER B1091     196.457 121.653   7.581  1.00  0.00           C  
ATOM   3269  OG  SER B1091     197.237 120.490   7.358  1.00  0.00           O  
ATOM   3270  N   ARG B1093     194.452 123.635   8.315  1.00  0.00           N  
ATOM   3271  CA  ARG B1093     193.463 124.667   8.007  1.00  0.00           C  
ATOM   3272  C   ARG B1093     194.158 126.009   8.067  1.00  0.00           C  
ATOM   3273  O   ARG B1093     195.024 126.205   8.888  1.00  0.00           O  
ATOM   3274  CB  ARG B1093     192.324 124.644   9.030  1.00  0.00           C  
ATOM   3275  CG  ARG B1093     191.005 125.191   8.508  1.00  0.00           C  
ATOM   3276  CD  ARG B1093     189.939 124.099   8.516  1.00  0.00           C  
ATOM   3277  NE  ARG B1093     190.421 122.849   7.927  1.00  0.00           N  
ATOM   3278  CZ  ARG B1093     189.745 121.703   7.958  1.00  0.00           C  
ATOM   3279  NH1 ARG B1093     188.558 121.655   8.548  1.00  0.00           N  
ATOM   3280  NH2 ARG B1093     190.254 120.602   7.419  1.00  0.00           N  
ATOM   3281  N   GLN B1094     193.765 126.944   7.218  1.00  0.00           N  
ATOM   3282  CA  GLN B1094     194.416 128.251   7.182  1.00  0.00           C  
ATOM   3283  C   GLN B1094     193.648 129.322   7.944  1.00  0.00           C  
ATOM   3284  O   GLN B1094     193.686 130.504   7.579  1.00  0.00           O  
ATOM   3285  CB  GLN B1094     194.614 128.701   5.722  1.00  0.00           C  
ATOM   3286  CG  GLN B1094     195.443 127.748   4.873  1.00  0.00           C  
ATOM   3287  CD  GLN B1094     194.849 126.337   4.787  1.00  0.00           C  
ATOM   3288  OE1 GLN B1094     193.672 126.161   4.440  1.00  0.00           O  
ATOM   3289  NE2 GLN B1094     195.668 125.325   5.093  1.00  0.00           N  
ATOM   3290  N   LEU B1099     192.959 128.909   9.004  1.00  0.00           N  
ATOM   3291  CA  LEU B1099     192.178 129.838   9.823  1.00  0.00           C  
ATOM   3292  C   LEU B1099     193.017 130.644  10.817  1.00  0.00           C  
ATOM   3293  O   LEU B1099     194.223 130.445  10.947  1.00  0.00           O  
ATOM   3294  CB  LEU B1099     191.092 129.066  10.575  1.00  0.00           C  
ATOM   3295  CG  LEU B1099     189.931 128.608   9.692  1.00  0.00           C  
ATOM   3296  CD1 LEU B1099     189.219 127.410  10.292  1.00  0.00           C  
ATOM   3297  CD2 LEU B1099     188.986 129.777   9.503  1.00  0.00           C  
ATOM   3298  N   TRP B1101     192.366 131.565  11.512  1.00  0.00           N  
ATOM   3299  CA  TRP B1101     193.036 132.390  12.509  1.00  0.00           C  
ATOM   3300  C   TRP B1101     192.560 132.083  13.929  1.00  0.00           C  
ATOM   3301  O   TRP B1101     192.914 132.787  14.871  1.00  0.00           O  
ATOM   3302  CB  TRP B1101     192.790 133.864  12.215  1.00  0.00           C  
ATOM   3303  CG  TRP B1101     193.653 134.403  11.149  1.00  0.00           C  
ATOM   3304  CD1 TRP B1101     194.464 133.693  10.316  1.00  0.00           C  
ATOM   3305  CD2 TRP B1101     193.793 135.778  10.778  1.00  0.00           C  
ATOM   3306  NE1 TRP B1101     195.102 134.544   9.447  1.00  0.00           N  
ATOM   3307  CE2 TRP B1101     194.707 135.830   9.709  1.00  0.00           C  
ATOM   3308  CE3 TRP B1101     193.234 136.973  11.246  1.00  0.00           C  
ATOM   3309  CZ2 TRP B1101     195.074 137.029   9.098  1.00  0.00           C  
ATOM   3310  CZ3 TRP B1101     193.602 138.167  10.638  1.00  0.00           C  
ATOM   3311  CH2 TRP B1101     194.512 138.184   9.577  1.00  0.00           C  
ATOM   3312  N   TRP B1102     191.754 131.038  14.081  1.00  0.00           N  
ATOM   3313  CA  TRP B1102     191.241 130.680  15.390  1.00  0.00           C  
ATOM   3314  C   TRP B1102     192.043 129.505  15.951  1.00  0.00           C  
ATOM   3315  O   TRP B1102     193.044 129.712  16.652  1.00  0.00           O  
ATOM   3316  CB  TRP B1102     189.746 130.327  15.287  1.00  0.00           C  
ATOM   3317  CG  TRP B1102     188.968 130.264  16.611  1.00  0.00           C  
ATOM   3318  CD1 TRP B1102     187.860 129.500  16.872  1.00  0.00           C  
ATOM   3319  CD2 TRP B1102     189.247 130.977  17.826  1.00  0.00           C  
ATOM   3320  NE1 TRP B1102     187.442 129.687  18.166  1.00  0.00           N  
ATOM   3321  CE2 TRP B1102     188.274 130.587  18.774  1.00  0.00           C  
ATOM   3322  CE3 TRP B1102     190.225 131.904  18.206  1.00  0.00           C  
ATOM   3323  CZ2 TRP B1102     188.253 131.089  20.072  1.00  0.00           C  
ATOM   3324  CZ3 TRP B1102     190.201 132.405  19.504  1.00  0.00           C  
ATOM   3325  CH2 TRP B1102     189.221 131.995  20.419  1.00  0.00           C  
ATOM   3326  N   GLY B1103     191.606 128.288  15.617  1.00  0.00           N  
ATOM   3327  CA  GLY B1103     192.220 127.042  16.089  1.00  0.00           C  
ATOM   3328  C   GLY B1103     193.584 126.891  16.778  1.00  0.00           C  
ATOM   3329  O   GLY B1103     194.279 127.849  17.144  1.00  0.00           O  
ATOM   3330  N   HIS B1104     193.962 125.631  16.959  1.00  0.00           N  
ATOM   3331  CA  HIS B1104     195.231 125.282  17.583  1.00  0.00           C  
ATOM   3332  C   HIS B1104     196.357 125.304  16.547  1.00  0.00           C  
ATOM   3333  O   HIS B1104     196.295 124.558  15.561  1.00  0.00           O  
ATOM   3334  CB  HIS B1104     195.160 123.873  18.188  1.00  0.00           C  
ATOM   3335  CG  HIS B1104     194.036 123.675  19.159  1.00  0.00           C  
ATOM   3336  ND1 HIS B1104     193.894 122.524  19.905  1.00  0.00           N  
ATOM   3337  CD2 HIS B1104     192.991 124.469  19.491  1.00  0.00           C  
ATOM   3338  CE1 HIS B1104     192.809 122.618  20.652  1.00  0.00           C  
ATOM   3339  NE2 HIS B1104     192.243 123.788  20.420  1.00  0.00           N  
ATOM   3340  N   GLN B1105     197.377 126.142  16.767  1.00  0.00           N  
ATOM   3341  CA  GLN B1105     198.523 126.229  15.847  1.00  0.00           C  
ATOM   3342  C   GLN B1105     199.333 124.932  15.815  1.00  0.00           C  
ATOM   3343  O   GLN B1105     200.165 124.694  16.682  1.00  0.00           O  
ATOM   3344  CB  GLN B1105     199.463 127.370  16.236  1.00  0.00           C  
ATOM   3345  CG  GLN B1105     200.746 127.367  15.408  1.00  0.00           C  
ATOM   3346  CD  GLN B1105     201.776 128.377  15.887  1.00  0.00           C  
ATOM   3347  OE1 GLN B1105     201.497 129.578  15.969  1.00  0.00           O  
ATOM   3348  NE2 GLN B1105     202.979 127.892  16.200  1.00  0.00           N  
ATOM   3349  N   ILE B1106     199.095 124.105  14.803  1.00  0.00           N  
ATOM   3350  CA  ILE B1106     199.792 122.833  14.671  1.00  0.00           C  
ATOM   3351  C   ILE B1106     201.288 122.967  15.047  1.00  0.00           C  
ATOM   3352  O   ILE B1106     201.923 123.988  14.758  1.00  0.00           O  
ATOM   3353  CB  ILE B1106     199.535 122.217  13.221  1.00  0.00           C  
ATOM   3354  CG1 ILE B1106     200.814 121.614  12.646  1.00  0.00           C  
ATOM   3355  CG2 ILE B1106     198.894 123.244  12.296  1.00  0.00           C  
ATOM   3356  CD1 ILE B1106     201.038 120.184  13.071  1.00  0.00           C  
ATOM   3357  N   PRO B1107     201.843 121.948  15.746  1.00  0.00           N  
ATOM   3358  CA  PRO B1107     203.220 121.816  16.236  1.00  0.00           C  
ATOM   3359  C   PRO B1107     204.224 121.214  15.252  1.00  0.00           C  
ATOM   3360  O   PRO B1107     204.797 120.140  15.498  1.00  0.00           O  
ATOM   3361  CB  PRO B1107     203.043 120.920  17.438  1.00  0.00           C  
ATOM   3362  CG  PRO B1107     202.094 119.918  16.897  1.00  0.00           C  
ATOM   3363  CD  PRO B1107     201.046 120.799  16.215  1.00  0.00           C  
ATOM   3364  N   ALA B1108     204.440 121.910  14.144  1.00  0.00           N  
ATOM   3365  CA  ALA B1108     205.378 121.454  13.134  1.00  0.00           C  
ATOM   3366  C   ALA B1108     206.347 122.586  12.837  1.00  0.00           C  
ATOM   3367  O   ALA B1108     205.960 123.760  12.683  1.00  0.00           O  
ATOM   3368  CB  ALA B1108     204.645 121.035  11.873  1.00  0.00           C  
ATOM   3369  N   TRP B1109     207.619 122.212  12.769  1.00  0.00           N  
ATOM   3370  CA  TRP B1109     208.686 123.157  12.513  1.00  0.00           C  
ATOM   3371  C   TRP B1109     209.443 122.720  11.249  1.00  0.00           C  
ATOM   3372  O   TRP B1109     209.811 121.555  11.104  1.00  0.00           O  
ATOM   3373  CB  TRP B1109     209.576 123.212  13.757  1.00  0.00           C  
ATOM   3374  CG  TRP B1109     208.771 123.430  15.061  1.00  0.00           C  
ATOM   3375  CD1 TRP B1109     208.080 122.479  15.795  1.00  0.00           C  
ATOM   3376  CD2 TRP B1109     208.563 124.674  15.740  1.00  0.00           C  
ATOM   3377  NE1 TRP B1109     207.462 123.067  16.884  1.00  0.00           N  
ATOM   3378  CE2 TRP B1109     207.741 124.409  16.871  1.00  0.00           C  
ATOM   3379  CE3 TRP B1109     208.990 125.987  15.504  1.00  0.00           C  
ATOM   3380  CZ2 TRP B1109     207.343 125.410  17.754  1.00  0.00           C  
ATOM   3381  CZ3 TRP B1109     208.596 126.986  16.388  1.00  0.00           C  
ATOM   3382  CH2 TRP B1109     207.778 126.690  17.500  1.00  0.00           C  
ATOM   3383  N   TYR B1110     209.642 123.667  10.332  1.00  0.00           N  
ATOM   3384  CA  TYR B1110     210.298 123.418   9.042  1.00  0.00           C  
ATOM   3385  C   TYR B1110     211.659 124.105   8.927  1.00  0.00           C  
ATOM   3386  O   TYR B1110     211.737 125.334   9.058  1.00  0.00           O  
ATOM   3387  CB  TYR B1110     209.394 123.934   7.911  1.00  0.00           C  
ATOM   3388  CG  TYR B1110     207.964 123.438   7.978  1.00  0.00           C  
ATOM   3389  CD1 TYR B1110     206.886 124.337   7.937  1.00  0.00           C  
ATOM   3390  CD2 TYR B1110     207.691 122.067   8.129  1.00  0.00           C  
ATOM   3391  CE1 TYR B1110     205.563 123.879   8.056  1.00  0.00           C  
ATOM   3392  CE2 TYR B1110     206.387 121.598   8.247  1.00  0.00           C  
ATOM   3393  CZ  TYR B1110     205.322 122.502   8.216  1.00  0.00           C  
ATOM   3394  OH  TYR B1110     204.036 122.012   8.392  1.00  0.00           O  
ATOM   3395  N   CYS B1111     212.717 123.334   8.649  1.00  0.00           N  
ATOM   3396  CA  CYS B1111     214.061 123.921   8.531  1.00  0.00           C  
ATOM   3397  C   CYS B1111     214.159 124.879   7.353  1.00  0.00           C  
ATOM   3398  O   CYS B1111     213.821 124.523   6.223  1.00  0.00           O  
ATOM   3399  CB  CYS B1111     215.149 122.837   8.382  1.00  0.00           C  
ATOM   3400  SG  CYS B1111     216.880 123.484   8.343  1.00  0.00           S  
ATOM   3401  N   GLU B1112     214.619 126.097   7.620  1.00  0.00           N  
ATOM   3402  CA  GLU B1112     214.769 127.088   6.564  1.00  0.00           C  
ATOM   3403  C   GLU B1112     216.012 126.822   5.720  1.00  0.00           C  
ATOM   3404  O   GLU B1112     216.487 127.709   5.010  1.00  0.00           O  
ATOM   3405  CB  GLU B1112     214.863 128.481   7.159  1.00  0.00           C  
ATOM   3406  CG  GLU B1112     213.558 129.016   7.662  1.00  0.00           C  
ATOM   3407  CD  GLU B1112     213.750 130.296   8.435  1.00  0.00           C  
ATOM   3408  OE1 GLU B1112     214.329 130.222   9.537  1.00  0.00           O  
ATOM   3409  OE2 GLU B1112     213.337 131.370   7.942  1.00  0.00           O  
ATOM   3410  N   ASP B1113     216.539 125.604   5.806  1.00  0.00           N  
ATOM   3411  CA  ASP B1113     217.718 125.229   5.046  1.00  0.00           C  
ATOM   3412  C   ASP B1113     217.518 123.873   4.409  1.00  0.00           C  
ATOM   3413  O   ASP B1113     217.663 123.731   3.204  1.00  0.00           O  
ATOM   3414  CB  ASP B1113     218.954 125.187   5.944  1.00  0.00           C  
ATOM   3415  CG  ASP B1113     219.284 126.539   6.545  1.00  0.00           C  
ATOM   3416  OD1 ASP B1113     219.460 127.516   5.784  1.00  0.00           O  
ATOM   3417  OD2 ASP B1113     219.371 126.623   7.788  1.00  0.00           O  
ATOM   3418  N   CYS B1114     217.197 122.870   5.213  1.00  0.00           N  
ATOM   3419  CA  CYS B1114     216.983 121.538   4.677  1.00  0.00           C  
ATOM   3420  C   CYS B1114     215.533 121.339   4.272  1.00  0.00           C  
ATOM   3421  O   CYS B1114     215.200 120.369   3.575  1.00  0.00           O  
ATOM   3422  CB  CYS B1114     217.368 120.482   5.707  1.00  0.00           C  
ATOM   3423  SG  CYS B1114     216.717 118.806   5.394  1.00  0.00           S  
ATOM   3424  N   GLN B1131     214.672 122.258   4.712  1.00  0.00           N  
ATOM   3425  CA  GLN B1131     213.242 122.190   4.410  1.00  0.00           C  
ATOM   3426  C   GLN B1131     212.615 120.990   5.132  1.00  0.00           C  
ATOM   3427  O   GLN B1131     211.520 120.544   4.781  1.00  0.00           O  
ATOM   3428  CB  GLN B1131     213.028 122.049   2.891  1.00  0.00           C  
ATOM   3429  CG  GLN B1131     212.286 123.207   2.220  1.00  0.00           C  
ATOM   3430  CD  GLN B1131     213.127 124.472   2.059  1.00  0.00           C  
ATOM   3431  OE1 GLN B1131     213.572 125.077   3.040  1.00  0.00           O  
ATOM   3432  NE2 GLN B1131     213.339 124.879   0.812  1.00  0.00           N  
ATOM   3433  N   ALA B1132     213.310 120.475   6.145  1.00  0.00           N  
ATOM   3434  CA  ALA B1132     212.827 119.316   6.887  1.00  0.00           C  
ATOM   3435  C   ALA B1132     211.762 119.669   7.904  1.00  0.00           C  
ATOM   3436  O   ALA B1132     211.684 120.805   8.400  1.00  0.00           O  
ATOM   3437  CB  ALA B1132     213.980 118.613   7.575  1.00  0.00           C  
ATOM   3438  N   VAL B1133     210.940 118.673   8.207  1.00  0.00           N  
ATOM   3439  CA  VAL B1133     209.861 118.849   9.160  1.00  0.00           C  
ATOM   3440  C   VAL B1133     210.275 118.361  10.540  1.00  0.00           C  
ATOM   3441  O   VAL B1133     210.648 117.195  10.734  1.00  0.00           O  
ATOM   3442  CB  VAL B1133     208.581 118.108   8.700  1.00  0.00           C  
ATOM   3443  CG1 VAL B1133     207.498 118.230   9.751  1.00  0.00           C  
ATOM   3444  CG2 VAL B1133     208.086 118.704   7.396  1.00  0.00           C  
ATOM   3445  N   ASN B1134     210.206 119.284  11.493  1.00  0.00           N  
ATOM   3446  CA  ASN B1134     210.554 119.021  12.879  1.00  0.00           C  
ATOM   3447  C   ASN B1134     209.303 119.070  13.753  1.00  0.00           C  
ATOM   3448  O   ASN B1134     208.697 120.139  13.942  1.00  0.00           O  
ATOM   3449  CB  ASN B1134     211.559 120.068  13.383  1.00  0.00           C  
ATOM   3450  CG  ASN B1134     212.865 120.060  12.602  1.00  0.00           C  
ATOM   3451  OD1 ASN B1134     213.542 119.028  12.499  1.00  0.00           O  
ATOM   3452  ND2 ASN B1134     213.231 121.219  12.054  1.00  0.00           N  
ATOM   3453  N   VAL B1135     208.916 117.910  14.277  1.00  0.00           N  
ATOM   3454  CA  VAL B1135     207.751 117.831  15.151  1.00  0.00           C  
ATOM   3455  C   VAL B1135     208.117 117.138  16.468  1.00  0.00           C  
ATOM   3456  O   VAL B1135     208.452 115.950  16.485  1.00  0.00           O  
ATOM   3457  CB  VAL B1135     206.591 117.086  14.464  1.00  0.00           C  
ATOM   3458  CG1 VAL B1135     205.494 116.785  15.467  1.00  0.00           C  
ATOM   3459  CG2 VAL B1135     206.041 117.938  13.325  1.00  0.00           C  
ATOM   3460  N   PRO B1152     208.050 117.883  17.589  1.00  0.00           N  
ATOM   3461  CA  PRO B1152     208.375 117.369  18.928  1.00  0.00           C  
ATOM   3462  C   PRO B1152     207.982 115.921  19.133  1.00  0.00           C  
ATOM   3463  O   PRO B1152     206.907 115.509  18.723  1.00  0.00           O  
ATOM   3464  CB  PRO B1152     207.638 118.328  19.870  1.00  0.00           C  
ATOM   3465  CG  PRO B1152     206.703 119.131  18.960  1.00  0.00           C  
ATOM   3466  CD  PRO B1152     207.449 119.226  17.673  1.00  0.00           C  
ATOM   3467  N   ARG B1153     208.867 115.143  19.747  1.00  0.00           N  
ATOM   3468  CA  ARG B1153     208.596 113.725  19.985  1.00  0.00           C  
ATOM   3469  C   ARG B1153     207.500 113.623  21.037  1.00  0.00           C  
ATOM   3470  O   ARG B1153     207.264 114.572  21.785  1.00  0.00           O  
ATOM   3471  CB  ARG B1153     209.870 113.010  20.468  1.00  0.00           C  
ATOM   3472  CG  ARG B1153     211.005 112.922  19.430  1.00  0.00           C  
ATOM   3473  CD  ARG B1153     210.957 111.608  18.631  1.00  0.00           C  
ATOM   3474  NE  ARG B1153     211.722 111.668  17.379  1.00  0.00           N  
ATOM   3475  CZ  ARG B1153     211.830 110.662  16.507  1.00  0.00           C  
ATOM   3476  NH1 ARG B1153     211.227 109.499  16.742  1.00  0.00           N  
ATOM   3477  NH2 ARG B1153     212.525 110.824  15.385  1.00  0.00           N  
ATOM   3478  N   PRO B1154     206.803 112.476  21.105  1.00  0.00           N  
ATOM   3479  CA  PRO B1154     205.743 112.353  22.109  1.00  0.00           C  
ATOM   3480  C   PRO B1154     206.258 112.717  23.502  1.00  0.00           C  
ATOM   3481  O   PRO B1154     205.878 113.740  24.076  1.00  0.00           O  
ATOM   3482  CB  PRO B1154     205.342 110.877  22.009  1.00  0.00           C  
ATOM   3483  CG  PRO B1154     205.597 110.559  20.586  1.00  0.00           C  
ATOM   3484  CD  PRO B1154     206.939 111.226  20.340  1.00  0.00           C  
ATOM   3485  N   GLU B1155     207.145 111.863  24.010  1.00  0.00           N  
ATOM   3486  CA  GLU B1155     207.757 111.993  25.329  1.00  0.00           C  
ATOM   3487  C   GLU B1155     208.177 113.398  25.743  1.00  0.00           C  
ATOM   3488  O   GLU B1155     208.374 113.649  26.918  1.00  0.00           O  
ATOM   3489  CB  GLU B1155     208.959 111.048  25.437  1.00  0.00           C  
ATOM   3490  CG  GLU B1155     208.647 109.564  25.165  1.00  0.00           C  
ATOM   3491  CD  GLU B1155     208.704 109.177  23.676  1.00  0.00           C  
ATOM   3492  OE1 GLU B1155     208.470 107.988  23.361  1.00  0.00           O  
ATOM   3493  OE2 GLU B1155     208.985 110.046  22.819  1.00  0.00           O  
ATOM   3494  N   ARG B1156     208.311 114.316  24.800  1.00  0.00           N  
ATOM   3495  CA  ARG B1156     208.700 115.681  25.148  1.00  0.00           C  
ATOM   3496  C   ARG B1156     207.812 116.643  24.373  1.00  0.00           C  
ATOM   3497  O   ARG B1156     208.140 117.821  24.195  1.00  0.00           O  
ATOM   3498  CB  ARG B1156     210.158 115.921  24.767  1.00  0.00           C  
ATOM   3499  CG  ARG B1156     211.107 114.825  25.230  1.00  0.00           C  
ATOM   3500  CD  ARG B1156     211.671 115.098  26.618  1.00  0.00           C  
ATOM   3501  NE  ARG B1156     213.107 115.372  26.570  1.00  0.00           N  
ATOM   3502  CZ  ARG B1156     214.015 114.516  26.106  1.00  0.00           C  
ATOM   3503  NH1 ARG B1156     213.640 113.327  25.648  1.00  0.00           N  
ATOM   3504  NH2 ARG B1156     215.301 114.848  26.098  1.00  0.00           N  
ATOM   3505  N   TYR B1157     206.686 116.108  23.918  1.00  0.00           N  
ATOM   3506  CA  TYR B1157     205.707 116.830  23.126  1.00  0.00           C  
ATOM   3507  C   TYR B1157     205.531 118.301  23.487  1.00  0.00           C  
ATOM   3508  O   TYR B1157     205.154 119.121  22.647  1.00  0.00           O  
ATOM   3509  CB  TYR B1157     204.364 116.093  23.214  1.00  0.00           C  
ATOM   3510  CG  TYR B1157     203.408 116.558  24.303  1.00  0.00           C  
ATOM   3511  CD1 TYR B1157     202.603 117.687  24.116  1.00  0.00           C  
ATOM   3512  CD2 TYR B1157     203.265 115.842  25.489  1.00  0.00           C  
ATOM   3513  CE1 TYR B1157     201.678 118.081  25.075  1.00  0.00           C  
ATOM   3514  CE2 TYR B1157     202.339 116.232  26.460  1.00  0.00           C  
ATOM   3515  CZ  TYR B1157     201.548 117.351  26.245  1.00  0.00           C  
ATOM   3516  OH  TYR B1157     200.626 117.744  27.192  1.00  0.00           O  
ATOM   3517  N   LEU B1158     205.809 118.629  24.738  1.00  0.00           N  
ATOM   3518  CA  LEU B1158     205.650 119.987  25.215  1.00  0.00           C  
ATOM   3519  C   LEU B1158     206.788 120.913  24.805  1.00  0.00           C  
ATOM   3520  O   LEU B1158     206.643 122.144  24.844  1.00  0.00           O  
ATOM   3521  CB  LEU B1158     205.530 119.970  26.736  1.00  0.00           C  
ATOM   3522  CG  LEU B1158     204.315 120.679  27.337  1.00  0.00           C  
ATOM   3523  CD1 LEU B1158     204.152 122.081  26.725  1.00  0.00           C  
ATOM   3524  CD2 LEU B1158     203.089 119.839  27.086  1.00  0.00           C  
ATOM   3525  N   GLU B1159     207.910 120.307  24.410  1.00  0.00           N  
ATOM   3526  CA  GLU B1159     209.122 121.027  24.008  1.00  0.00           C  
ATOM   3527  C   GLU B1159     209.153 121.495  22.561  1.00  0.00           C  
ATOM   3528  O   GLU B1159     208.920 120.714  21.642  1.00  0.00           O  
ATOM   3529  CB  GLU B1159     210.343 120.148  24.226  1.00  0.00           C  
ATOM   3530  CG  GLU B1159     210.547 119.668  25.640  1.00  0.00           C  
ATOM   3531  CD  GLU B1159     211.949 119.124  25.848  1.00  0.00           C  
ATOM   3532  OE1 GLU B1159     212.907 119.928  25.777  1.00  0.00           O  
ATOM   3533  OE2 GLU B1159     212.094 117.901  26.070  1.00  0.00           O  
ATOM   3534  N   ASP B1160     209.481 122.765  22.361  1.00  0.00           N  
ATOM   3535  CA  ASP B1160     209.556 123.335  21.020  1.00  0.00           C  
ATOM   3536  C   ASP B1160     210.909 123.066  20.373  1.00  0.00           C  
ATOM   3537  O   ASP B1160     211.895 123.703  20.730  1.00  0.00           O  
ATOM   3538  CB  ASP B1160     209.337 124.852  21.077  1.00  0.00           C  
ATOM   3539  CG  ASP B1160     207.893 125.232  21.370  1.00  0.00           C  
ATOM   3540  OD1 ASP B1160     207.089 124.337  21.724  1.00  0.00           O  
ATOM   3541  OD2 ASP B1160     207.567 126.437  21.249  1.00  0.00           O  
ATOM   3542  N   PRO B1161     210.976 122.126  19.409  1.00  0.00           N  
ATOM   3543  CA  PRO B1161     212.250 121.828  18.747  1.00  0.00           C  
ATOM   3544  C   PRO B1161     212.973 123.123  18.401  1.00  0.00           C  
ATOM   3545  O   PRO B1161     212.359 124.079  17.914  1.00  0.00           O  
ATOM   3546  CB  PRO B1161     211.819 121.054  17.508  1.00  0.00           C  
ATOM   3547  CG  PRO B1161     210.669 120.275  18.019  1.00  0.00           C  
ATOM   3548  CD  PRO B1161     209.893 121.327  18.811  1.00  0.00           C  
ATOM   3549  N   THR B1162     214.280 123.132  18.654  1.00  0.00           N  
ATOM   3550  CA  THR B1162     215.115 124.300  18.430  1.00  0.00           C  
ATOM   3551  C   THR B1162     216.253 124.132  17.396  1.00  0.00           C  
ATOM   3552  O   THR B1162     216.981 125.090  17.097  1.00  0.00           O  
ATOM   3553  CB  THR B1162     215.698 124.752  19.776  1.00  0.00           C  
ATOM   3554  OG1 THR B1162     216.592 125.847  19.562  1.00  0.00           O  
ATOM   3555  CG2 THR B1162     216.427 123.592  20.459  1.00  0.00           C  
ATOM   3556  N   SER B1163     216.393 122.925  16.847  1.00  0.00           N  
ATOM   3557  CA  SER B1163     217.427 122.640  15.851  1.00  0.00           C  
ATOM   3558  C   SER B1163     216.998 121.497  14.923  1.00  0.00           C  
ATOM   3559  O   SER B1163     216.589 120.430  15.398  1.00  0.00           O  
ATOM   3560  CB  SER B1163     218.736 122.266  16.551  1.00  0.00           C  
ATOM   3561  OG  SER B1163     219.203 123.332  17.364  1.00  0.00           O  
ATOM   3562  N   CYS B1164     217.101 121.710  13.610  1.00  0.00           N  
ATOM   3563  CA  CYS B1164     216.709 120.679  12.652  1.00  0.00           C  
ATOM   3564  C   CYS B1164     217.382 119.340  12.910  1.00  0.00           C  
ATOM   3565  O   CYS B1164     218.594 119.260  12.986  1.00  0.00           O  
ATOM   3566  CB  CYS B1164     217.018 121.115  11.214  1.00  0.00           C  
ATOM   3567  SG  CYS B1164     216.856 119.762   9.966  1.00  0.00           S  
ATOM   3568  N   GLU B1165     216.596 118.283  13.026  1.00  0.00           N  
ATOM   3569  CA  GLU B1165     217.144 116.955  13.266  1.00  0.00           C  
ATOM   3570  C   GLU B1165     217.654 116.308  11.974  1.00  0.00           C  
ATOM   3571  O   GLU B1165     217.923 115.104  11.941  1.00  0.00           O  
ATOM   3572  CB  GLU B1165     216.061 116.077  13.888  1.00  0.00           C  
ATOM   3573  CG  GLU B1165     214.815 115.959  13.012  1.00  0.00           C  
ATOM   3574  CD  GLU B1165     213.566 115.613  13.805  1.00  0.00           C  
ATOM   3575  OE1 GLU B1165     213.614 114.636  14.590  1.00  0.00           O  
ATOM   3576  OE2 GLU B1165     212.538 116.317  13.641  1.00  0.00           O  
ATOM   3577  N   ALA B1166     217.765 117.111  10.913  1.00  0.00           N  
ATOM   3578  CA  ALA B1166     218.229 116.650   9.590  1.00  0.00           C  
ATOM   3579  C   ALA B1166     219.541 117.343   9.236  1.00  0.00           C  
ATOM   3580  O   ALA B1166     220.582 116.698   9.080  1.00  0.00           O  
ATOM   3581  CB  ALA B1166     217.187 116.972   8.523  1.00  0.00           C  
ATOM   3582  N   CYS B1168     219.466 118.663   9.106  1.00  0.00           N  
ATOM   3583  CA  CYS B1168     220.626 119.464   8.797  1.00  0.00           C  
ATOM   3584  C   CYS B1168     221.258 120.048  10.067  1.00  0.00           C  
ATOM   3585  O   CYS B1168     222.311 120.683  10.010  1.00  0.00           O  
ATOM   3586  CB  CYS B1168     220.232 120.602   7.858  1.00  0.00           C  
ATOM   3587  SG  CYS B1168     219.591 122.111   8.654  1.00  0.00           S  
ATOM   3588  N   GLY B1169     220.618 119.845  11.213  1.00  0.00           N  
ATOM   3589  CA  GLY B1169     221.151 120.378  12.456  1.00  0.00           C  
ATOM   3590  C   GLY B1169     221.040 121.891  12.601  1.00  0.00           C  
ATOM   3591  O   GLY B1169     221.338 122.441  13.662  1.00  0.00           O  
ATOM   3592  N   SER B1170     220.612 122.576  11.548  1.00  0.00           N  
ATOM   3593  CA  SER B1170     220.494 124.025  11.615  1.00  0.00           C  
ATOM   3594  C   SER B1170     219.569 124.545  12.697  1.00  0.00           C  
ATOM   3595  O   SER B1170     218.577 123.911  13.062  1.00  0.00           O  
ATOM   3596  CB  SER B1170     220.027 124.611  10.282  1.00  0.00           C  
ATOM   3597  OG  SER B1170     219.672 125.981  10.444  1.00  0.00           O  
ATOM   3598  N   PRO B1171     219.888 125.736  13.211  1.00  0.00           N  
ATOM   3599  CA  PRO B1171     219.153 126.445  14.257  1.00  0.00           C  
ATOM   3600  C   PRO B1171     218.041 127.316  13.691  1.00  0.00           C  
ATOM   3601  O   PRO B1171     217.186 127.792  14.435  1.00  0.00           O  
ATOM   3602  CB  PRO B1171     220.238 127.288  14.910  1.00  0.00           C  
ATOM   3603  CG  PRO B1171     221.034 127.709  13.724  1.00  0.00           C  
ATOM   3604  CD  PRO B1171     221.181 126.398  12.962  1.00  0.00           C  
ATOM   3605  N   ARG B1177     218.064 127.542  12.381  1.00  0.00           N  
ATOM   3606  CA  ARG B1177     217.044 128.373  11.747  1.00  0.00           C  
ATOM   3607  C   ARG B1177     215.785 127.574  11.382  1.00  0.00           C  
ATOM   3608  O   ARG B1177     215.662 127.057  10.269  1.00  0.00           O  
ATOM   3609  CB  ARG B1177     217.625 129.058  10.502  1.00  0.00           C  
ATOM   3610  CG  ARG B1177     217.734 130.572  10.629  1.00  0.00           C  
ATOM   3611  CD  ARG B1177     216.407 131.161  11.113  1.00  0.00           C  
ATOM   3612  NE  ARG B1177     216.362 132.623  11.059  1.00  0.00           N  
ATOM   3613  CZ  ARG B1177     215.299 133.357  11.395  1.00  0.00           C  
ATOM   3614  NH1 ARG B1177     214.183 132.768  11.813  1.00  0.00           N  
ATOM   3615  NH2 ARG B1177     215.349 134.683  11.309  1.00  0.00           N  
ATOM   3616  N   LEU B1178     214.853 127.478  12.329  1.00  0.00           N  
ATOM   3617  CA  LEU B1178     213.612 126.743  12.117  1.00  0.00           C  
ATOM   3618  C   LEU B1178     212.391 127.642  12.025  1.00  0.00           C  
ATOM   3619  O   LEU B1178     212.403 128.784  12.498  1.00  0.00           O  
ATOM   3620  CB  LEU B1178     213.400 125.714  13.228  1.00  0.00           C  
ATOM   3621  CG  LEU B1178     214.015 124.337  12.970  1.00  0.00           C  
ATOM   3622  CD1 LEU B1178     215.524 124.457  12.834  1.00  0.00           C  
ATOM   3623  CD2 LEU B1178     213.665 123.398  14.104  1.00  0.00           C  
ATOM   3624  N   LYS B1191     211.343 127.109  11.395  1.00  0.00           N  
ATOM   3625  CA  LYS B1191     210.082 127.817  11.222  1.00  0.00           C  
ATOM   3626  C   LYS B1191     208.897 126.909  11.534  1.00  0.00           C  
ATOM   3627  O   LYS B1191     208.866 125.743  11.143  1.00  0.00           O  
ATOM   3628  CB  LYS B1191     209.958 128.360   9.802  1.00  0.00           C  
ATOM   3629  CG  LYS B1191     208.950 129.492   9.694  1.00  0.00           C  
ATOM   3630  CD  LYS B1191     209.191 130.530  10.786  1.00  0.00           C  
ATOM   3631  CE  LYS B1191     210.640 131.013  10.800  1.00  0.00           C  
ATOM   3632  NZ  LYS B1191     210.970 131.835  12.002  1.00  0.00           N  
ATOM   3633  N   ARG B1192     207.920 127.466  12.237  1.00  0.00           N  
ATOM   3634  CA  ARG B1192     206.731 126.731  12.650  1.00  0.00           C  
ATOM   3635  C   ARG B1192     205.545 126.944  11.728  1.00  0.00           C  
ATOM   3636  O   ARG B1192     205.272 128.073  11.297  1.00  0.00           O  
ATOM   3637  CB  ARG B1192     206.331 127.150  14.066  1.00  0.00           C  
ATOM   3638  CG  ARG B1192     206.264 128.669  14.272  1.00  0.00           C  
ATOM   3639  CD  ARG B1192     207.662 129.312  14.284  1.00  0.00           C  
ATOM   3640  NE  ARG B1192     207.615 130.771  14.214  1.00  0.00           N  
ATOM   3641  CZ  ARG B1192     207.090 131.453  13.199  1.00  0.00           C  
ATOM   3642  NH1 ARG B1192     206.563 130.810  12.162  1.00  0.00           N  
ATOM   3643  NH2 ARG B1192     207.092 132.781  13.220  1.00  0.00           N  
ATOM   3644  N   ASP B1193     204.839 125.851  11.444  1.00  0.00           N  
ATOM   3645  CA  ASP B1193     203.659 125.887  10.584  1.00  0.00           C  
ATOM   3646  C   ASP B1193     202.766 126.998  11.120  1.00  0.00           C  
ATOM   3647  O   ASP B1193     202.527 127.070  12.320  1.00  0.00           O  
ATOM   3648  CB  ASP B1193     202.913 124.549  10.662  1.00  0.00           C  
ATOM   3649  CG  ASP B1193     202.165 124.217   9.387  1.00  0.00           C  
ATOM   3650  OD1 ASP B1193     201.913 125.147   8.594  1.00  0.00           O  
ATOM   3651  OD2 ASP B1193     201.822 123.028   9.181  1.00  0.00           O  
ATOM   3652  N   GLU B1194     202.284 127.872  10.252  1.00  0.00           N  
ATOM   3653  CA  GLU B1194     201.417 128.952  10.705  1.00  0.00           C  
ATOM   3654  C   GLU B1194     199.963 128.467  10.606  1.00  0.00           C  
ATOM   3655  O   GLU B1194     198.995 129.205  10.849  1.00  0.00           O  
ATOM   3656  CB  GLU B1194     201.647 130.168   9.828  1.00  0.00           C  
ATOM   3657  CG  GLU B1194     201.622 131.477  10.559  1.00  0.00           C  
ATOM   3658  CD  GLU B1194     202.207 132.595   9.713  1.00  0.00           C  
ATOM   3659  OE1 GLU B1194     202.173 133.763  10.162  1.00  0.00           O  
ATOM   3660  OE2 GLU B1194     202.706 132.303   8.598  1.00  0.00           O  
ATOM   3661  N   ASP B1195     199.838 127.192  10.255  1.00  0.00           N  
ATOM   3662  CA  ASP B1195     198.553 126.539  10.100  1.00  0.00           C  
ATOM   3663  C   ASP B1195     197.939 126.157  11.438  1.00  0.00           C  
ATOM   3664  O   ASP B1195     198.639 125.931  12.418  1.00  0.00           O  
ATOM   3665  CB  ASP B1195     198.712 125.291   9.219  1.00  0.00           C  
ATOM   3666  CG  ASP B1195     198.379 125.552   7.742  1.00  0.00           C  
ATOM   3667  OD1 ASP B1195     198.338 126.735   7.308  1.00  0.00           O  
ATOM   3668  OD2 ASP B1195     198.167 124.551   7.019  1.00  0.00           O  
ATOM   3669  N   VAL B1196     196.612 126.076  11.439  1.00  0.00           N  
ATOM   3670  CA  VAL B1196     195.782 125.743  12.596  1.00  0.00           C  
ATOM   3671  C   VAL B1196     195.121 124.377  12.399  1.00  0.00           C  
ATOM   3672  O   VAL B1196     194.978 123.908  11.269  1.00  0.00           O  
ATOM   3673  CB  VAL B1196     194.678 126.811  12.740  1.00  0.00           C  
ATOM   3674  CG1 VAL B1196     193.412 126.196  13.291  1.00  0.00           C  
ATOM   3675  CG2 VAL B1196     195.173 127.949  13.607  1.00  0.00           C  
ATOM   3676  N   PHE B1198     194.717 123.731  13.485  1.00  0.00           N  
ATOM   3677  CA  PHE B1198     194.043 122.449  13.346  1.00  0.00           C  
ATOM   3678  C   PHE B1198     192.536 122.609  13.101  1.00  0.00           C  
ATOM   3679  O   PHE B1198     191.938 123.654  13.391  1.00  0.00           O  
ATOM   3680  CB  PHE B1198     194.241 121.585  14.583  1.00  0.00           C  
ATOM   3681  CG  PHE B1198     195.567 120.902  14.646  1.00  0.00           C  
ATOM   3682  CD1 PHE B1198     196.513 121.280  15.587  1.00  0.00           C  
ATOM   3683  CD2 PHE B1198     195.862 119.856  13.789  1.00  0.00           C  
ATOM   3684  CE1 PHE B1198     197.736 120.617  15.672  1.00  0.00           C  
ATOM   3685  CE2 PHE B1198     197.084 119.188  13.867  1.00  0.00           C  
ATOM   3686  CZ  PHE B1198     198.021 119.568  14.808  1.00  0.00           C  
ATOM   3687  N   ASP B1199     191.937 121.548  12.570  1.00  0.00           N  
ATOM   3688  CA  ASP B1199     190.508 121.477  12.257  1.00  0.00           C  
ATOM   3689  C   ASP B1199     189.689 121.302  13.532  1.00  0.00           C  
ATOM   3690  O   ASP B1199     189.897 120.338  14.267  1.00  0.00           O  
ATOM   3691  CB  ASP B1199     190.273 120.273  11.336  1.00  0.00           C  
ATOM   3692  CG  ASP B1199     188.803 119.990  11.075  1.00  0.00           C  
ATOM   3693  OD1 ASP B1199     188.497 118.813  10.757  1.00  0.00           O  
ATOM   3694  OD2 ASP B1199     187.975 120.932  11.165  1.00  0.00           O  
ATOM   3695  N   THR B1200     188.758 122.216  13.791  1.00  0.00           N  
ATOM   3696  CA  THR B1200     187.925 122.107  14.990  1.00  0.00           C  
ATOM   3697  C   THR B1200     187.579 120.666  15.313  1.00  0.00           C  
ATOM   3698  O   THR B1200     187.701 120.237  16.458  1.00  0.00           O  
ATOM   3699  CB  THR B1200     186.590 122.873  14.857  1.00  0.00           C  
ATOM   3700  OG1 THR B1200     186.840 124.280  14.925  1.00  0.00           O  
ATOM   3701  CG2 THR B1200     185.626 122.486  15.980  1.00  0.00           C  
ATOM   3702  N   TRP B1201     187.152 119.914  14.308  1.00  0.00           N  
ATOM   3703  CA  TRP B1201     186.782 118.532  14.551  1.00  0.00           C  
ATOM   3704  C   TRP B1201     187.963 117.656  14.938  1.00  0.00           C  
ATOM   3705  O   TRP B1201     187.774 116.518  15.380  1.00  0.00           O  
ATOM   3706  CB  TRP B1201     186.029 117.968  13.340  1.00  0.00           C  
ATOM   3707  CG  TRP B1201     184.858 118.837  13.016  1.00  0.00           C  
ATOM   3708  CD1 TRP B1201     184.831 119.882  12.133  1.00  0.00           C  
ATOM   3709  CD2 TRP B1201     183.611 118.875  13.714  1.00  0.00           C  
ATOM   3710  NE1 TRP B1201     183.650 120.574  12.248  1.00  0.00           N  
ATOM   3711  CE2 TRP B1201     182.883 119.979  13.213  1.00  0.00           C  
ATOM   3712  CE3 TRP B1201     183.042 118.091  14.725  1.00  0.00           C  
ATOM   3713  CZ2 TRP B1201     181.617 120.317  13.688  1.00  0.00           C  
ATOM   3714  CZ3 TRP B1201     181.787 118.424  15.197  1.00  0.00           C  
ATOM   3715  CH2 TRP B1201     181.085 119.531  14.678  1.00  0.00           C  
ATOM   3716  N   PHE B1202     189.177 118.188  14.788  1.00  0.00           N  
ATOM   3717  CA  PHE B1202     190.377 117.446  15.168  1.00  0.00           C  
ATOM   3718  C   PHE B1202     190.556 117.519  16.689  1.00  0.00           C  
ATOM   3719  O   PHE B1202     191.090 116.575  17.293  1.00  0.00           O  
ATOM   3720  CB  PHE B1202     191.630 118.010  14.481  1.00  0.00           C  
ATOM   3721  CG  PHE B1202     192.910 117.253  14.812  1.00  0.00           C  
ATOM   3722  CD1 PHE B1202     193.004 115.873  14.597  1.00  0.00           C  
ATOM   3723  CD2 PHE B1202     194.018 117.919  15.327  1.00  0.00           C  
ATOM   3724  CE1 PHE B1202     194.184 115.174  14.889  1.00  0.00           C  
ATOM   3725  CE2 PHE B1202     195.189 117.229  15.618  1.00  0.00           C  
ATOM   3726  CZ  PHE B1202     195.269 115.851  15.397  1.00  0.00           C  
ATOM   3727  N   SER B1203     190.118 118.636  17.294  1.00  0.00           N  
ATOM   3728  CA  SER B1203     190.204 118.836  18.752  1.00  0.00           C  
ATOM   3729  C   SER B1203     189.015 118.143  19.416  1.00  0.00           C  
ATOM   3730  O   SER B1203     189.180 117.382  20.364  1.00  0.00           O  
ATOM   3731  CB  SER B1203     190.215 120.339  19.128  1.00  0.00           C  
ATOM   3732  OG  SER B1203     188.918 120.924  19.143  1.00  0.00           O  
ATOM   3733  N   SER B1204     187.820 118.401  18.899  1.00  0.00           N  
ATOM   3734  CA  SER B1204     186.614 117.789  19.430  1.00  0.00           C  
ATOM   3735  C   SER B1204     186.783 116.281  19.394  1.00  0.00           C  
ATOM   3736  O   SER B1204     186.177 115.558  20.179  1.00  0.00           O  
ATOM   3737  CB  SER B1204     185.395 118.177  18.587  1.00  0.00           C  
ATOM   3738  OG  SER B1204     185.195 119.583  18.572  1.00  0.00           O  
ATOM   3739  N   ALA B1205     187.603 115.798  18.470  1.00  0.00           N  
ATOM   3740  CA  ALA B1205     187.812 114.363  18.371  1.00  0.00           C  
ATOM   3741  C   ALA B1205     188.262 113.868  19.731  1.00  0.00           C  
ATOM   3742  O   ALA B1205     187.853 112.794  20.165  1.00  0.00           O  
ATOM   3743  CB  ALA B1205     188.865 114.044  17.310  1.00  0.00           C  
ATOM   3744  N   LEU B1206     189.094 114.677  20.392  1.00  0.00           N  
ATOM   3745  CA  LEU B1206     189.647 114.382  21.724  1.00  0.00           C  
ATOM   3746  C   LEU B1206     188.837 115.044  22.843  1.00  0.00           C  
ATOM   3747  O   LEU B1206     189.115 116.184  23.232  1.00  0.00           O  
ATOM   3748  CB  LEU B1206     191.079 114.905  21.827  1.00  0.00           C  
ATOM   3749  CG  LEU B1206     192.263 114.236  21.149  1.00  0.00           C  
ATOM   3750  CD1 LEU B1206     191.808 113.226  20.109  1.00  0.00           C  
ATOM   3751  CD2 LEU B1206     193.124 115.346  20.553  1.00  0.00           C  
ATOM   3752  N   TRP B1207     187.844 114.346  23.369  1.00  0.00           N  
ATOM   3753  CA  TRP B1207     187.039 114.928  24.426  1.00  0.00           C  
ATOM   3754  C   TRP B1207     186.907 113.858  25.477  1.00  0.00           C  
ATOM   3755  O   TRP B1207     187.058 114.129  26.666  1.00  0.00           O  
ATOM   3756  CB  TRP B1207     185.677 115.354  23.884  1.00  0.00           C  
ATOM   3757  CG  TRP B1207     184.894 116.257  24.795  1.00  0.00           C  
ATOM   3758  CD1 TRP B1207     183.765 115.933  25.500  1.00  0.00           C  
ATOM   3759  CD2 TRP B1207     185.146 117.644  25.061  1.00  0.00           C  
ATOM   3760  NE1 TRP B1207     183.297 117.029  26.178  1.00  0.00           N  
ATOM   3761  CE2 TRP B1207     184.123 118.096  25.930  1.00  0.00           C  
ATOM   3762  CE3 TRP B1207     186.131 118.550  24.649  1.00  0.00           C  
ATOM   3763  CZ2 TRP B1207     184.055 119.424  26.398  1.00  0.00           C  
ATOM   3764  CZ3 TRP B1207     186.061 119.884  25.120  1.00  0.00           C  
ATOM   3765  CH2 TRP B1207     185.026 120.299  25.986  1.00  0.00           C  
ATOM   3766  N   PRO B1208     186.638 112.612  25.056  1.00  0.00           N  
ATOM   3767  CA  PRO B1208     186.523 111.565  26.071  1.00  0.00           C  
ATOM   3768  C   PRO B1208     187.865 111.489  26.809  1.00  0.00           C  
ATOM   3769  O   PRO B1208     188.057 110.641  27.681  1.00  0.00           O  
ATOM   3770  CB  PRO B1208     186.250 110.304  25.246  1.00  0.00           C  
ATOM   3771  CG  PRO B1208     185.565 110.828  24.046  1.00  0.00           C  
ATOM   3772  CD  PRO B1208     186.339 112.080  23.719  1.00  0.00           C  
ATOM   3773  N   LEU B1209     188.787 112.380  26.431  1.00  0.00           N  
ATOM   3774  CA  LEU B1209     190.117 112.444  27.029  1.00  0.00           C  
ATOM   3775  C   LEU B1209     190.478 113.836  27.577  1.00  0.00           C  
ATOM   3776  O   LEU B1209     190.687 113.989  28.777  1.00  0.00           O  
ATOM   3777  CB  LEU B1209     191.166 112.022  26.009  1.00  0.00           C  
ATOM   3778  CG  LEU B1209     190.907 110.771  25.167  1.00  0.00           C  
ATOM   3779  CD1 LEU B1209     192.066 110.633  24.216  1.00  0.00           C  
ATOM   3780  CD2 LEU B1209     190.774 109.508  25.999  1.00  0.00           C  
ATOM   3781  N   SER B1210     190.538 114.852  26.722  1.00  0.00           N  
ATOM   3782  CA  SER B1210     190.909 116.188  27.199  1.00  0.00           C  
ATOM   3783  C   SER B1210     190.114 116.721  28.404  1.00  0.00           C  
ATOM   3784  O   SER B1210     190.498 117.705  29.030  1.00  0.00           O  
ATOM   3785  CB  SER B1210     190.828 117.206  26.056  1.00  0.00           C  
ATOM   3786  OG  SER B1210     189.487 117.534  25.753  1.00  0.00           O  
ATOM   3787  N   THR B1211     189.004 116.075  28.731  1.00  0.00           N  
ATOM   3788  CA  THR B1211     188.179 116.505  29.857  1.00  0.00           C  
ATOM   3789  C   THR B1211     188.702 115.867  31.133  1.00  0.00           C  
ATOM   3790  O   THR B1211     188.471 116.365  32.237  1.00  0.00           O  
ATOM   3791  CB  THR B1211     186.698 116.092  29.652  1.00  0.00           C  
ATOM   3792  OG1 THR B1211     186.606 114.669  29.448  1.00  0.00           O  
ATOM   3793  CG2 THR B1211     186.113 116.827  28.448  1.00  0.00           C  
ATOM   3794  N   LEU B1212     189.414 114.758  30.958  1.00  0.00           N  
ATOM   3795  CA  LEU B1212     189.999 114.021  32.067  1.00  0.00           C  
ATOM   3796  C   LEU B1212     191.531 114.174  32.068  1.00  0.00           C  
ATOM   3797  O   LEU B1212     192.240 113.311  32.583  1.00  0.00           O  
ATOM   3798  CB  LEU B1212     189.625 112.542  31.949  1.00  0.00           C  
ATOM   3799  CG  LEU B1212     188.194 112.250  31.486  1.00  0.00           C  
ATOM   3800  CD1 LEU B1212     187.880 110.757  31.637  1.00  0.00           C  
ATOM   3801  CD2 LEU B1212     187.231 113.066  32.303  1.00  0.00           C  
ATOM   3802  N   GLY B1213     192.024 115.267  31.480  1.00  0.00           N  
ATOM   3803  CA  GLY B1213     193.458 115.529  31.404  1.00  0.00           C  
ATOM   3804  C   GLY B1213     194.337 114.420  30.823  1.00  0.00           C  
ATOM   3805  O   GLY B1213     195.479 114.247  31.267  1.00  0.00           O  
ATOM   3806  N   TRP B1227     193.816 113.690  29.830  1.00  0.00           N  
ATOM   3807  CA  TRP B1227     194.525 112.579  29.178  1.00  0.00           C  
ATOM   3808  C   TRP B1227     195.827 112.956  28.521  1.00  0.00           C  
ATOM   3809  O   TRP B1227     196.709 112.100  28.338  1.00  0.00           O  
ATOM   3810  CB  TRP B1227     193.661 111.907  28.122  1.00  0.00           C  
ATOM   3811  CG  TRP B1227     194.481 111.211  27.052  1.00  0.00           C  
ATOM   3812  CD1 TRP B1227     194.903 109.903  27.037  1.00  0.00           C  
ATOM   3813  CD2 TRP B1227     194.955 111.800  25.836  1.00  0.00           C  
ATOM   3814  NE1 TRP B1227     195.598 109.643  25.877  1.00  0.00           N  
ATOM   3815  CE2 TRP B1227     195.645 110.791  25.124  1.00  0.00           C  
ATOM   3816  CE3 TRP B1227     194.861 113.087  25.278  1.00  0.00           C  
ATOM   3817  CZ2 TRP B1227     196.234 111.031  23.883  1.00  0.00           C  
ATOM   3818  CZ3 TRP B1227     195.443 113.325  24.050  1.00  0.00           C  
ATOM   3819  CH2 TRP B1227     196.122 112.300  23.362  1.00  0.00           C  
ATOM   3820  N   PRO B1280     195.958 114.213  28.085  1.00  0.00           N  
ATOM   3821  CA  PRO B1280     197.267 114.473  27.483  1.00  0.00           C  
ATOM   3822  C   PRO B1280     198.314 113.896  28.447  1.00  0.00           C  
ATOM   3823  O   PRO B1280     199.434 113.590  28.049  1.00  0.00           O  
ATOM   3824  CB  PRO B1280     197.308 116.002  27.392  1.00  0.00           C  
ATOM   3825  CG  PRO B1280     196.183 116.475  28.373  1.00  0.00           C  
ATOM   3826  CD  PRO B1280     195.140 115.433  28.167  1.00  0.00           C  
ATOM   3827  N   GLU B1281     197.881 113.728  29.706  1.00  0.00           N  
ATOM   3828  CA  GLU B1281     198.651 113.186  30.840  1.00  0.00           C  
ATOM   3829  C   GLU B1281     198.256 111.740  31.159  1.00  0.00           C  
ATOM   3830  O   GLU B1281     198.172 110.896  30.253  1.00  0.00           O  
ATOM   3831  CB  GLU B1281     198.413 114.033  32.100  1.00  0.00           C  
ATOM   3832  CG  GLU B1281     198.814 115.496  31.969  1.00  0.00           C  
ATOM   3833  CD  GLU B1281     200.284 115.673  31.598  1.00  0.00           C  
ATOM   3834  OE1 GLU B1281     201.151 115.162  32.344  1.00  0.00           O  
ATOM   3835  OE2 GLU B1281     200.570 116.322  30.562  1.00  0.00           O  
ATOM   3836  N   GLU B1282     198.031 111.467  32.448  1.00  0.00           N  
ATOM   3837  CA  GLU B1282     197.635 110.137  32.908  1.00  0.00           C  
ATOM   3838  C   GLU B1282     196.906 110.225  34.244  1.00  0.00           C  
ATOM   3839  O   GLU B1282     197.082 109.386  35.134  1.00  0.00           O  
ATOM   3840  CB  GLU B1282     198.852 109.223  33.048  1.00  0.00           C  
ATOM   3841  CG  GLU B1282     198.477 107.753  33.272  1.00  0.00           C  
ATOM   3842  CD  GLU B1282     199.573 106.782  32.842  1.00  0.00           C  
ATOM   3843  OE1 GLU B1282     199.305 105.558  32.771  1.00  0.00           O  
ATOM   3844  OE2 GLU B1282     200.703 107.245  32.574  1.00  0.00           O  
ATOM   3845  N   THR B1283     196.072 111.256  34.349  1.00  0.00           N  
ATOM   3846  CA  THR B1283     195.265 111.570  35.528  1.00  0.00           C  
ATOM   3847  C   THR B1283     194.493 110.408  36.184  1.00  0.00           C  
ATOM   3848  O   THR B1283     194.404 109.301  35.641  1.00  0.00           O  
ATOM   3849  CB  THR B1283     194.259 112.687  35.178  1.00  0.00           C  
ATOM   3850  OG1 THR B1283     194.044 113.527  36.317  1.00  0.00           O  
ATOM   3851  CG2 THR B1283     192.931 112.087  34.761  1.00  0.00           C  
ATOM   3852  N   GLU B1284     193.925 110.707  37.356  1.00  0.00           N  
ATOM   3853  CA  GLU B1284     193.146 109.765  38.167  1.00  0.00           C  
ATOM   3854  C   GLU B1284     191.679 109.759  37.730  1.00  0.00           C  
ATOM   3855  O   GLU B1284     190.986 108.753  37.895  1.00  0.00           O  
ATOM   3856  CB  GLU B1284     193.257 110.148  39.653  1.00  0.00           C  
ATOM   3857  CG  GLU B1284     193.043 108.996  40.644  1.00  0.00           C  
ATOM   3858  CD  GLU B1284     193.548 109.330  42.050  1.00  0.00           C  
ATOM   3859  OE1 GLU B1284     194.782 109.423  42.258  1.00  0.00           O  
ATOM   3860  OE2 GLU B1284     192.703 109.509  42.951  1.00  0.00           O  
ATOM   3861  N   ASP B1285     191.211 110.895  37.202  1.00  0.00           N  
ATOM   3862  CA  ASP B1285     189.853 111.011  36.680  1.00  0.00           C  
ATOM   3863  C   ASP B1285     189.856 110.020  35.531  1.00  0.00           C  
ATOM   3864  O   ASP B1285     189.149 109.011  35.548  1.00  0.00           O  
ATOM   3865  CB  ASP B1285     189.585 112.407  36.096  1.00  0.00           C  
ATOM   3866  CG  ASP B1285     189.356 113.472  37.164  1.00  0.00           C  
ATOM   3867  OD1 ASP B1285     188.741 113.159  38.205  1.00  0.00           O  
ATOM   3868  OD2 ASP B1285     189.766 114.637  36.952  1.00  0.00           O  
ATOM   3869  N   LEU B1286     190.685 110.329  34.537  1.00  0.00           N  
ATOM   3870  CA  LEU B1286     190.849 109.496  33.356  1.00  0.00           C  
ATOM   3871  C   LEU B1286     190.940 108.018  33.716  1.00  0.00           C  
ATOM   3872  O   LEU B1286     190.536 107.153  32.943  1.00  0.00           O  
ATOM   3873  CB  LEU B1286     192.116 109.906  32.606  1.00  0.00           C  
ATOM   3874  CG  LEU B1286     192.585 109.002  31.461  1.00  0.00           C  
ATOM   3875  CD1 LEU B1286     191.639 109.118  30.277  1.00  0.00           C  
ATOM   3876  CD2 LEU B1286     193.978 109.411  31.046  1.00  0.00           C  
ATOM   3877  N   LYS B1287     191.485 107.727  34.888  1.00  0.00           N  
ATOM   3878  CA  LYS B1287     191.623 106.343  35.316  1.00  0.00           C  
ATOM   3879  C   LYS B1287     190.291 105.866  35.876  1.00  0.00           C  
ATOM   3880  O   LYS B1287     189.780 104.801  35.511  1.00  0.00           O  
ATOM   3881  CB  LYS B1287     192.704 106.231  36.400  1.00  0.00           C  
ATOM   3882  CG  LYS B1287     193.427 104.880  36.432  1.00  0.00           C  
ATOM   3883  CD  LYS B1287     192.520 103.686  36.747  1.00  0.00           C  
ATOM   3884  CE  LYS B1287     192.392 103.444  38.246  1.00  0.00           C  
ATOM   3885  NZ  LYS B1287     191.681 104.559  38.943  1.00  0.00           N  
ATOM   3886  N   ALA B1288     189.749 106.685  36.773  1.00  0.00           N  
ATOM   3887  CA  ALA B1288     188.491 106.415  37.457  1.00  0.00           C  
ATOM   3888  C   ALA B1288     187.343 106.238  36.485  1.00  0.00           C  
ATOM   3889  O   ALA B1288     186.633 105.219  36.502  1.00  0.00           O  
ATOM   3890  CB  ALA B1288     188.176 107.557  38.427  1.00  0.00           C  
ATOM   3891  N   PHE B1289     187.162 107.235  35.631  1.00  0.00           N  
ATOM   3892  CA  PHE B1289     186.081 107.158  34.683  1.00  0.00           C  
ATOM   3893  C   PHE B1289     186.341 107.590  33.236  1.00  0.00           C  
ATOM   3894  O   PHE B1289     185.958 108.690  32.822  1.00  0.00           O  
ATOM   3895  CB  PHE B1289     184.875 107.898  35.254  1.00  0.00           C  
ATOM   3896  CG  PHE B1289     185.220 109.048  36.161  1.00  0.00           C  
ATOM   3897  CD1 PHE B1289     184.842 109.019  37.502  1.00  0.00           C  
ATOM   3898  CD2 PHE B1289     185.800 110.203  35.658  1.00  0.00           C  
ATOM   3899  CE1 PHE B1289     185.021 110.131  38.329  1.00  0.00           C  
ATOM   3900  CE2 PHE B1289     185.983 111.328  36.483  1.00  0.00           C  
ATOM   3901  CZ  PHE B1289     185.588 111.288  37.822  1.00  0.00           C  
ATOM   3902  N   TYR B1290     186.997 106.715  32.471  1.00  0.00           N  
ATOM   3903  CA  TYR B1290     187.255 107.006  31.072  1.00  0.00           C  
ATOM   3904  C   TYR B1290     186.146 106.365  30.273  1.00  0.00           C  
ATOM   3905  O   TYR B1290     185.268 107.066  29.767  1.00  0.00           O  
ATOM   3906  CB  TYR B1290     188.587 106.447  30.577  1.00  0.00           C  
ATOM   3907  CG  TYR B1290     188.610 106.245  29.065  1.00  0.00           C  
ATOM   3908  CD1 TYR B1290     188.502 107.326  28.179  1.00  0.00           C  
ATOM   3909  CD2 TYR B1290     188.694 104.962  28.524  1.00  0.00           C  
ATOM   3910  CE1 TYR B1290     188.473 107.124  26.785  1.00  0.00           C  
ATOM   3911  CE2 TYR B1290     188.669 104.747  27.145  1.00  0.00           C  
ATOM   3912  CZ  TYR B1290     188.557 105.822  26.278  1.00  0.00           C  
ATOM   3913  OH  TYR B1290     188.515 105.561  24.919  1.00  0.00           O  
ATOM   3914  N   PRO B1291     186.147 105.021  30.170  1.00  0.00           N  
ATOM   3915  CA  PRO B1291     185.063 104.426  29.381  1.00  0.00           C  
ATOM   3916  C   PRO B1291     183.775 105.166  29.733  1.00  0.00           C  
ATOM   3917  O   PRO B1291     183.148 104.874  30.758  1.00  0.00           O  
ATOM   3918  CB  PRO B1291     185.048 102.975  29.848  1.00  0.00           C  
ATOM   3919  CG  PRO B1291     186.457 102.746  30.296  1.00  0.00           C  
ATOM   3920  CD  PRO B1291     186.791 104.010  31.027  1.00  0.00           C  
ATOM   3921  N   GLY B1292     183.424 106.157  28.909  1.00  0.00           N  
ATOM   3922  CA  GLY B1292     182.221 106.936  29.138  1.00  0.00           C  
ATOM   3923  C   GLY B1292     181.046 105.983  29.156  1.00  0.00           C  
ATOM   3924  O   GLY B1292     181.063 104.951  28.483  1.00  0.00           O  
ATOM   3925  N   ASP B1293     180.017 106.301  29.924  1.00  0.00           N  
ATOM   3926  CA  ASP B1293     178.882 105.402  29.986  1.00  0.00           C  
ATOM   3927  C   ASP B1293     177.871 105.590  28.849  1.00  0.00           C  
ATOM   3928  O   ASP B1293     177.504 104.626  28.166  1.00  0.00           O  
ATOM   3929  CB  ASP B1293     178.208 105.530  31.351  1.00  0.00           C  
ATOM   3930  CG  ASP B1293     178.889 104.684  32.420  1.00  0.00           C  
ATOM   3931  OD1 ASP B1293     178.795 103.436  32.340  1.00  0.00           O  
ATOM   3932  OD2 ASP B1293     179.515 105.264  33.337  1.00  0.00           O  
ATOM   3933  N   VAL B1294     177.435 106.821  28.623  1.00  0.00           N  
ATOM   3934  CA  VAL B1294     176.464 107.062  27.576  1.00  0.00           C  
ATOM   3935  C   VAL B1294     176.770 108.358  26.863  1.00  0.00           C  
ATOM   3936  O   VAL B1294     176.798 109.413  27.492  1.00  0.00           O  
ATOM   3937  CB  VAL B1294     175.025 107.118  28.166  1.00  0.00           C  
ATOM   3938  CG1 VAL B1294     174.053 107.748  27.163  1.00  0.00           C  
ATOM   3939  CG2 VAL B1294     174.560 105.705  28.527  1.00  0.00           C  
ATOM   3940  N   LEU B1295     177.011 108.287  25.553  1.00  0.00           N  
ATOM   3941  CA  LEU B1295     177.295 109.503  24.800  1.00  0.00           C  
ATOM   3942  C   LEU B1295     176.007 109.972  24.169  1.00  0.00           C  
ATOM   3943  O   LEU B1295     175.460 109.297  23.293  1.00  0.00           O  
ATOM   3944  CB  LEU B1295     178.328 109.278  23.696  1.00  0.00           C  
ATOM   3945  CG  LEU B1295     178.732 110.656  23.155  1.00  0.00           C  
ATOM   3946  CD1 LEU B1295     179.875 111.197  23.973  1.00  0.00           C  
ATOM   3947  CD2 LEU B1295     179.141 110.563  21.717  1.00  0.00           C  
ATOM   3948  N   VAL B1296     175.537 111.134  24.612  1.00  0.00           N  
ATOM   3949  CA  VAL B1296     174.289 111.685  24.117  1.00  0.00           C  
ATOM   3950  C   VAL B1296     174.467 112.869  23.196  1.00  0.00           C  
ATOM   3951  O   VAL B1296     175.052 113.889  23.568  1.00  0.00           O  
ATOM   3952  CB  VAL B1296     173.360 112.094  25.284  1.00  0.00           C  
ATOM   3953  CG1 VAL B1296     172.136 112.848  24.761  1.00  0.00           C  
ATOM   3954  CG2 VAL B1296     172.926 110.847  26.036  1.00  0.00           C  
ATOM   3955  N   THR B1297     173.935 112.716  21.990  1.00  0.00           N  
ATOM   3956  CA  THR B1297     173.992 113.747  20.970  1.00  0.00           C  
ATOM   3957  C   THR B1297     172.993 113.441  19.865  1.00  0.00           C  
ATOM   3958  O   THR B1297     172.415 112.348  19.804  1.00  0.00           O  
ATOM   3959  CB  THR B1297     175.363 113.812  20.327  1.00  0.00           C  
ATOM   3960  OG1 THR B1297     175.311 114.696  19.200  1.00  0.00           O  
ATOM   3961  CG2 THR B1297     175.787 112.413  19.872  1.00  0.00           C  
ATOM   3962  N   GLY B1298     172.801 114.412  18.987  1.00  0.00           N  
ATOM   3963  CA  GLY B1298     171.881 114.222  17.893  1.00  0.00           C  
ATOM   3964  C   GLY B1298     172.636 113.830  16.645  1.00  0.00           C  
ATOM   3965  O   GLY B1298     173.533 114.551  16.221  1.00  0.00           O  
ATOM   3966  N   TYR B1299     172.256 112.691  16.065  1.00  0.00           N  
ATOM   3967  CA  TYR B1299     172.865 112.139  14.855  1.00  0.00           C  
ATOM   3968  C   TYR B1299     173.483 113.136  13.860  1.00  0.00           C  
ATOM   3969  O   TYR B1299     174.331 112.756  13.053  1.00  0.00           O  
ATOM   3970  CB  TYR B1299     171.839 111.267  14.111  1.00  0.00           C  
ATOM   3971  CG  TYR B1299     170.638 112.030  13.559  1.00  0.00           C  
ATOM   3972  CD1 TYR B1299     170.797 113.043  12.604  1.00  0.00           C  
ATOM   3973  CD2 TYR B1299     169.347 111.745  13.997  1.00  0.00           C  
ATOM   3974  CE1 TYR B1299     169.703 113.752  12.103  1.00  0.00           C  
ATOM   3975  CE2 TYR B1299     168.244 112.450  13.500  1.00  0.00           C  
ATOM   3976  CZ  TYR B1299     168.434 113.448  12.557  1.00  0.00           C  
ATOM   3977  OH  TYR B1299     167.353 114.136  12.070  1.00  0.00           O  
ATOM   3978  N   ASP B1300     173.083 114.401  13.906  1.00  0.00           N  
ATOM   3979  CA  ASP B1300     173.632 115.347  12.953  1.00  0.00           C  
ATOM   3980  C   ASP B1300     175.157 115.443  12.955  1.00  0.00           C  
ATOM   3981  O   ASP B1300     175.726 116.128  12.109  1.00  0.00           O  
ATOM   3982  CB  ASP B1300     173.044 116.731  13.173  1.00  0.00           C  
ATOM   3983  CG  ASP B1300     173.698 117.461  14.306  1.00  0.00           C  
ATOM   3984  OD1 ASP B1300     173.751 116.893  15.419  1.00  0.00           O  
ATOM   3985  OD2 ASP B1300     174.155 118.606  14.079  1.00  0.00           O  
ATOM   3986  N   ILE B1301     175.823 114.783  13.900  1.00  0.00           N  
ATOM   3987  CA  ILE B1301     177.290 114.807  13.960  1.00  0.00           C  
ATOM   3988  C   ILE B1301     177.833 113.440  14.350  1.00  0.00           C  
ATOM   3989  O   ILE B1301     178.827 113.346  15.069  1.00  0.00           O  
ATOM   3990  CB  ILE B1301     177.828 115.862  14.971  1.00  0.00           C  
ATOM   3991  CG1 ILE B1301     177.356 115.551  16.395  1.00  0.00           C  
ATOM   3992  CG2 ILE B1301     177.366 117.250  14.576  1.00  0.00           C  
ATOM   3993  CD1 ILE B1301     177.733 116.648  17.427  1.00  0.00           C  
ATOM   3994  N   LEU B1302     177.163 112.387  13.877  1.00  0.00           N  
ATOM   3995  CA  LEU B1302     177.566 111.008  14.160  1.00  0.00           C  
ATOM   3996  C   LEU B1302     178.860 110.699  13.432  1.00  0.00           C  
ATOM   3997  O   LEU B1302     179.648 109.842  13.847  1.00  0.00           O  
ATOM   3998  CB  LEU B1302     176.497 110.010  13.693  1.00  0.00           C  
ATOM   3999  CG  LEU B1302     176.995 108.557  13.617  1.00  0.00           C  
ATOM   4000  CD1 LEU B1302     177.611 108.159  14.945  1.00  0.00           C  
ATOM   4001  CD2 LEU B1302     175.865 107.617  13.274  1.00  0.00           C  
ATOM   4002  N   PHE B1303     179.068 111.407  12.332  1.00  0.00           N  
ATOM   4003  CA  PHE B1303     180.250 111.200  11.526  1.00  0.00           C  
ATOM   4004  C   PHE B1303     181.368 112.124  11.951  1.00  0.00           C  
ATOM   4005  O   PHE B1303     182.398 111.668  12.444  1.00  0.00           O  
ATOM   4006  CB  PHE B1303     179.901 111.407  10.045  1.00  0.00           C  
ATOM   4007  CG  PHE B1303     179.013 110.326   9.472  1.00  0.00           C  
ATOM   4008  CD1 PHE B1303     178.186 110.588   8.386  1.00  0.00           C  
ATOM   4009  CD2 PHE B1303     179.013 109.037  10.019  1.00  0.00           C  
ATOM   4010  CE1 PHE B1303     177.376 109.583   7.852  1.00  0.00           C  
ATOM   4011  CE2 PHE B1303     178.206 108.024   9.494  1.00  0.00           C  
ATOM   4012  CZ  PHE B1303     177.387 108.294   8.409  1.00  0.00           C  
ATOM   4013  N   LEU B1304     181.150 113.424  11.791  1.00  0.00           N  
ATOM   4014  CA  LEU B1304     182.176 114.398  12.126  1.00  0.00           C  
ATOM   4015  C   LEU B1304     182.470 114.621  13.604  1.00  0.00           C  
ATOM   4016  O   LEU B1304     183.104 115.615  13.958  1.00  0.00           O  
ATOM   4017  CB  LEU B1304     181.860 115.740  11.464  1.00  0.00           C  
ATOM   4018  CG  LEU B1304     180.483 116.359  11.691  1.00  0.00           C  
ATOM   4019  CD1 LEU B1304     180.467 117.740  11.041  1.00  0.00           C  
ATOM   4020  CD2 LEU B1304     179.385 115.452  11.107  1.00  0.00           C  
ATOM   4021  N   TRP B1306     182.034 113.699  14.461  1.00  0.00           N  
ATOM   4022  CA  TRP B1306     182.281 113.820  15.897  1.00  0.00           C  
ATOM   4023  C   TRP B1306     182.257 112.478  16.612  1.00  0.00           C  
ATOM   4024  O   TRP B1306     183.259 112.054  17.170  1.00  0.00           O  
ATOM   4025  CB  TRP B1306     181.279 114.799  16.512  1.00  0.00           C  
ATOM   4026  CG  TRP B1306     180.934 114.600  17.976  1.00  0.00           C  
ATOM   4027  CD1 TRP B1306     179.786 114.035  18.478  1.00  0.00           C  
ATOM   4028  CD2 TRP B1306     181.665 115.079  19.113  1.00  0.00           C  
ATOM   4029  NE1 TRP B1306     179.754 114.149  19.852  1.00  0.00           N  
ATOM   4030  CE2 TRP B1306     180.891 114.785  20.267  1.00  0.00           C  
ATOM   4031  CE3 TRP B1306     182.888 115.730  19.269  1.00  0.00           C  
ATOM   4032  CZ2 TRP B1306     181.300 115.121  21.546  1.00  0.00           C  
ATOM   4033  CZ3 TRP B1306     183.294 116.064  20.540  1.00  0.00           C  
ATOM   4034  CH2 TRP B1306     182.500 115.760  21.667  1.00  0.00           C  
ATOM   4035  N   VAL B1310     181.129 111.790  16.590  1.00  0.00           N  
ATOM   4036  CA  VAL B1310     181.061 110.507  17.266  1.00  0.00           C  
ATOM   4037  C   VAL B1310     182.113 109.535  16.760  1.00  0.00           C  
ATOM   4038  O   VAL B1310     182.698 108.793  17.540  1.00  0.00           O  
ATOM   4039  CB  VAL B1310     179.678 109.873  17.102  1.00  0.00           C  
ATOM   4040  CG1 VAL B1310     179.665 108.464  17.710  1.00  0.00           C  
ATOM   4041  CG2 VAL B1310     178.646 110.772  17.752  1.00  0.00           C  
ATOM   4042  N   SER B1312     182.353 109.539  15.453  1.00  0.00           N  
ATOM   4043  CA  SER B1312     183.340 108.643  14.849  1.00  0.00           C  
ATOM   4044  C   SER B1312     184.733 109.103  15.255  1.00  0.00           C  
ATOM   4045  O   SER B1312     185.532 108.335  15.797  1.00  0.00           O  
ATOM   4046  CB  SER B1312     183.200 108.676  13.330  1.00  0.00           C  
ATOM   4047  OG  SER B1312     181.848 108.461  12.961  1.00  0.00           O  
ATOM   4048  N   ARG B1314     185.006 110.372  14.984  1.00  0.00           N  
ATOM   4049  CA  ARG B1314     186.272 110.986  15.332  1.00  0.00           C  
ATOM   4050  C   ARG B1314     186.702 110.599  16.753  1.00  0.00           C  
ATOM   4051  O   ARG B1314     187.889 110.379  17.011  1.00  0.00           O  
ATOM   4052  CB  ARG B1314     186.142 112.505  15.221  1.00  0.00           C  
ATOM   4053  CG  ARG B1314     186.437 113.060  13.841  1.00  0.00           C  
ATOM   4054  CD  ARG B1314     185.665 112.363  12.716  1.00  0.00           C  
ATOM   4055  NE  ARG B1314     186.228 112.731  11.417  1.00  0.00           N  
ATOM   4056  CZ  ARG B1314     186.308 113.982  10.964  1.00  0.00           C  
ATOM   4057  NH1 ARG B1314     185.845 114.993  11.691  1.00  0.00           N  
ATOM   4058  NH2 ARG B1314     186.908 114.233   9.808  1.00  0.00           N  
ATOM   4059  N   MET B1316     185.737 110.517  17.670  1.00  0.00           N  
ATOM   4060  CA  MET B1316     186.022 110.155  19.059  1.00  0.00           C  
ATOM   4061  C   MET B1316     186.210 108.662  19.182  1.00  0.00           C  
ATOM   4062  O   MET B1316     187.070 108.208  19.914  1.00  0.00           O  
ATOM   4063  CB  MET B1316     184.890 110.601  19.993  1.00  0.00           C  
ATOM   4064  CG  MET B1316     184.888 112.102  20.314  1.00  0.00           C  
ATOM   4065  SD  MET B1316     183.396 112.711  21.181  1.00  0.00           S  
ATOM   4066  CE  MET B1316     182.669 111.217  21.697  1.00  0.00           C  
ATOM   4067  N   GLU B1317     185.400 107.895  18.467  1.00  0.00           N  
ATOM   4068  CA  GLU B1317     185.515 106.447  18.523  1.00  0.00           C  
ATOM   4069  C   GLU B1317     186.914 106.036  18.120  1.00  0.00           C  
ATOM   4070  O   GLU B1317     187.479 105.097  18.678  1.00  0.00           O  
ATOM   4071  CB  GLU B1317     184.526 105.788  17.569  1.00  0.00           C  
ATOM   4072  CG  GLU B1317     183.083 105.958  17.950  1.00  0.00           C  
ATOM   4073  CD  GLU B1317     182.166 105.323  16.947  1.00  0.00           C  
ATOM   4074  OE1 GLU B1317     182.162 105.789  15.782  1.00  0.00           O  
ATOM   4075  OE2 GLU B1317     181.463 104.357  17.323  1.00  0.00           O  
ATOM   4076  N   VAL B1318     187.466 106.740  17.136  1.00  0.00           N  
ATOM   4077  CA  VAL B1318     188.802 106.422  16.658  1.00  0.00           C  
ATOM   4078  C   VAL B1318     189.878 106.932  17.619  1.00  0.00           C  
ATOM   4079  O   VAL B1318     190.600 106.134  18.237  1.00  0.00           O  
ATOM   4080  CB  VAL B1318     189.051 106.988  15.219  1.00  0.00           C  
ATOM   4081  CG1 VAL B1318     189.118 108.514  15.219  1.00  0.00           C  
ATOM   4082  CG2 VAL B1318     190.327 106.410  14.670  1.00  0.00           C  
ATOM   4083  N   SER B1319     189.958 108.253  17.766  1.00  0.00           N  
ATOM   4084  CA  SER B1319     190.947 108.875  18.639  1.00  0.00           C  
ATOM   4085  C   SER B1319     190.896 108.301  20.060  1.00  0.00           C  
ATOM   4086  O   SER B1319     191.664 108.694  20.930  1.00  0.00           O  
ATOM   4087  CB  SER B1319     190.733 110.391  18.682  1.00  0.00           C  
ATOM   4088  OG  SER B1319     189.812 110.733  19.699  1.00  0.00           O  
ATOM   4089  N   GLY B1321     189.997 107.357  20.282  1.00  0.00           N  
ATOM   4090  CA  GLY B1321     189.878 106.761  21.589  1.00  0.00           C  
ATOM   4091  C   GLY B1321     190.207 105.297  21.513  1.00  0.00           C  
ATOM   4092  O   GLY B1321     190.631 104.714  22.491  1.00  0.00           O  
ATOM   4093  N   TYR B1322     189.986 104.683  20.361  1.00  0.00           N  
ATOM   4094  CA  TYR B1322     190.312 103.272  20.222  1.00  0.00           C  
ATOM   4095  C   TYR B1322     191.791 103.199  19.896  1.00  0.00           C  
ATOM   4096  O   TYR B1322     192.417 102.143  20.019  1.00  0.00           O  
ATOM   4097  CB  TYR B1322     189.530 102.625  19.082  1.00  0.00           C  
ATOM   4098  CG  TYR B1322     188.393 101.750  19.533  1.00  0.00           C  
ATOM   4099  CD1 TYR B1322     187.078 102.218  19.517  1.00  0.00           C  
ATOM   4100  CD2 TYR B1322     188.626 100.447  19.978  1.00  0.00           C  
ATOM   4101  CE1 TYR B1322     186.019 101.406  19.932  1.00  0.00           C  
ATOM   4102  CE2 TYR B1322     187.571  99.623  20.398  1.00  0.00           C  
ATOM   4103  CZ  TYR B1322     186.273 100.111  20.371  1.00  0.00           C  
ATOM   4104  OH  TYR B1322     185.227  99.318  20.776  1.00  0.00           O  
ATOM   4105  N   HIS B1323     192.343 104.336  19.482  1.00  0.00           N  
ATOM   4106  CA  HIS B1323     193.743 104.394  19.107  1.00  0.00           C  
ATOM   4107  C   HIS B1323     194.667 104.840  20.212  1.00  0.00           C  
ATOM   4108  O   HIS B1323     195.810 104.407  20.281  1.00  0.00           O  
ATOM   4109  CB  HIS B1323     193.936 105.317  17.913  1.00  0.00           C  
ATOM   4110  CG  HIS B1323     195.367 105.485  17.514  1.00  0.00           C  
ATOM   4111  ND1 HIS B1323     196.205 104.416  17.277  1.00  0.00           N  
ATOM   4112  CD2 HIS B1323     196.110 106.598  17.316  1.00  0.00           C  
ATOM   4113  CE1 HIS B1323     197.402 104.865  16.949  1.00  0.00           C  
ATOM   4114  NE2 HIS B1323     197.371 106.187  16.965  1.00  0.00           N  
ATOM   4115  N   PHE B1324     194.188 105.719  21.073  1.00  0.00           N  
ATOM   4116  CA  PHE B1324     195.037 106.183  22.151  1.00  0.00           C  
ATOM   4117  C   PHE B1324     194.866 105.367  23.434  1.00  0.00           C  
ATOM   4118  O   PHE B1324     195.602 105.565  24.395  1.00  0.00           O  
ATOM   4119  CB  PHE B1324     194.788 107.672  22.379  1.00  0.00           C  
ATOM   4120  CG  PHE B1324     195.349 108.547  21.289  1.00  0.00           C  
ATOM   4121  CD1 PHE B1324     194.992 109.888  21.197  1.00  0.00           C  
ATOM   4122  CD2 PHE B1324     196.304 108.058  20.412  1.00  0.00           C  
ATOM   4123  CE1 PHE B1324     195.588 110.736  20.256  1.00  0.00           C  
ATOM   4124  CE2 PHE B1324     196.903 108.896  19.471  1.00  0.00           C  
ATOM   4125  CZ  PHE B1324     196.546 110.239  19.396  1.00  0.00           C  
ATOM   4126  N   MET B1325     193.893 104.454  23.434  1.00  0.00           N  
ATOM   4127  CA  MET B1325     193.612 103.547  24.559  1.00  0.00           C  
ATOM   4128  C   MET B1325     192.964 102.329  23.918  1.00  0.00           C  
ATOM   4129  O   MET B1325     192.127 102.457  23.024  1.00  0.00           O  
ATOM   4130  CB  MET B1325     192.642 104.157  25.567  1.00  0.00           C  
ATOM   4131  CG  MET B1325     192.595 105.667  25.554  1.00  0.00           C  
ATOM   4132  SD  MET B1325     192.831 106.350  27.190  1.00  0.00           S  
ATOM   4133  CE  MET B1325     194.527 106.935  27.050  1.00  0.00           C  
ATOM   4134  N   GLY B1326     193.345 101.144  24.362  1.00  0.00           N  
ATOM   4135  CA  GLY B1326     192.797  99.943  23.757  1.00  0.00           C  
ATOM   4136  C   GLY B1326     191.310  99.719  23.945  1.00  0.00           C  
ATOM   4137  O   GLY B1326     190.849  98.576  23.829  1.00  0.00           O  
ATOM   4138  N   GLU B1341     190.551 100.784  24.220  1.00  0.00           N  
ATOM   4139  CA  GLU B1341     189.112 100.633  24.436  1.00  0.00           C  
ATOM   4140  C   GLU B1341     188.237 101.807  23.998  1.00  0.00           C  
ATOM   4141  O   GLU B1341     188.710 102.931  23.794  1.00  0.00           O  
ATOM   4142  CB  GLU B1341     188.836 100.329  25.912  1.00  0.00           C  
ATOM   4143  CG  GLU B1341     189.069 101.509  26.842  1.00  0.00           C  
ATOM   4144  CD  GLU B1341     188.818 101.161  28.295  1.00  0.00           C  
ATOM   4145  OE1 GLU B1341     187.799 100.493  28.583  1.00  0.00           O  
ATOM   4146  OE2 GLU B1341     189.634 101.563  29.150  1.00  0.00           O  
ATOM   4147  N   ARG B1342     186.945 101.513  23.880  1.00  0.00           N  
ATOM   4148  CA  ARG B1342     185.947 102.482  23.459  1.00  0.00           C  
ATOM   4149  C   ARG B1342     185.882 103.702  24.346  1.00  0.00           C  
ATOM   4150  O   ARG B1342     186.057 103.597  25.545  1.00  0.00           O  
ATOM   4151  CB  ARG B1342     184.573 101.829  23.452  1.00  0.00           C  
ATOM   4152  CG  ARG B1342     184.053 101.435  24.828  1.00  0.00           C  
ATOM   4153  CD  ARG B1342     184.687 100.148  25.338  1.00  0.00           C  
ATOM   4154  NE  ARG B1342     183.969  99.587  26.492  1.00  0.00           N  
ATOM   4155  CZ  ARG B1342     182.692  99.193  26.477  1.00  0.00           C  
ATOM   4156  NH1 ARG B1342     181.976  99.300  25.364  1.00  0.00           N  
ATOM   4157  NH2 ARG B1342     182.128  98.677  27.568  1.00  0.00           N  
ATOM   4158  N   PRO B1344     185.623 104.882  23.763  1.00  0.00           N  
ATOM   4159  CA  PRO B1344     185.530 106.123  24.544  1.00  0.00           C  
ATOM   4160  C   PRO B1344     184.199 106.218  25.301  1.00  0.00           C  
ATOM   4161  O   PRO B1344     184.022 107.099  26.139  1.00  0.00           O  
ATOM   4162  CB  PRO B1344     185.686 107.216  23.487  1.00  0.00           C  
ATOM   4163  CG  PRO B1344     185.048 106.602  22.287  1.00  0.00           C  
ATOM   4164  CD  PRO B1344     185.567 105.168  22.319  1.00  0.00           C  
ATOM   4165  N   PHE B1345     183.271 105.315  24.982  1.00  0.00           N  
ATOM   4166  CA  PHE B1345     181.962 105.235  25.632  1.00  0.00           C  
ATOM   4167  C   PHE B1345     181.319 103.887  25.355  1.00  0.00           C  
ATOM   4168  O   PHE B1345     181.651 103.230  24.380  1.00  0.00           O  
ATOM   4169  CB  PHE B1345     181.037 106.358  25.182  1.00  0.00           C  
ATOM   4170  CG  PHE B1345     181.273 106.810  23.794  1.00  0.00           C  
ATOM   4171  CD1 PHE B1345     181.098 105.940  22.724  1.00  0.00           C  
ATOM   4172  CD2 PHE B1345     181.661 108.122  23.542  1.00  0.00           C  
ATOM   4173  CE1 PHE B1345     181.306 106.379  21.410  1.00  0.00           C  
ATOM   4174  CE2 PHE B1345     181.870 108.565  22.242  1.00  0.00           C  
ATOM   4175  CZ  PHE B1345     181.694 107.704  21.174  1.00  0.00           C  
ATOM   4176  N   LYS B1347     180.400 103.474  26.222  1.00  0.00           N  
ATOM   4177  CA  LYS B1347     179.754 102.171  26.090  1.00  0.00           C  
ATOM   4178  C   LYS B1347     178.456 102.177  25.286  1.00  0.00           C  
ATOM   4179  O   LYS B1347     178.069 101.156  24.702  1.00  0.00           O  
ATOM   4180  CB  LYS B1347     179.492 101.579  27.487  1.00  0.00           C  
ATOM   4181  CG  LYS B1347     180.756 101.355  28.332  1.00  0.00           C  
ATOM   4182  CD  LYS B1347     180.502 100.483  29.576  1.00  0.00           C  
ATOM   4183  CE  LYS B1347     180.134 101.303  30.818  1.00  0.00           C  
ATOM   4184  NZ  LYS B1347     181.256 102.145  31.344  1.00  0.00           N  
ATOM   4185  N   THR B1348     177.787 103.324  25.259  1.00  0.00           N  
ATOM   4186  CA  THR B1348     176.528 103.450  24.544  1.00  0.00           C  
ATOM   4187  C   THR B1348     176.361 104.837  23.944  1.00  0.00           C  
ATOM   4188  O   THR B1348     176.375 105.846  24.658  1.00  0.00           O  
ATOM   4189  CB  THR B1348     175.328 103.182  25.481  1.00  0.00           C  
ATOM   4190  OG1 THR B1348     175.219 101.777  25.748  1.00  0.00           O  
ATOM   4191  CG2 THR B1348     174.048 103.668  24.855  1.00  0.00           C  
ATOM   4192  N   VAL B1349     176.232 104.890  22.623  1.00  0.00           N  
ATOM   4193  CA  VAL B1349     176.015 106.166  21.960  1.00  0.00           C  
ATOM   4194  C   VAL B1349     174.516 106.221  21.863  1.00  0.00           C  
ATOM   4195  O   VAL B1349     173.889 105.239  21.455  1.00  0.00           O  
ATOM   4196  CB  VAL B1349     176.583 106.208  20.535  1.00  0.00           C  
ATOM   4197  CG1 VAL B1349     175.991 107.397  19.783  1.00  0.00           C  
ATOM   4198  CG2 VAL B1349     178.095 106.325  20.585  1.00  0.00           C  
ATOM   4199  N   LEU B1350     173.944 107.352  22.259  1.00  0.00           N  
ATOM   4200  CA  LEU B1350     172.497 107.526  22.223  1.00  0.00           C  
ATOM   4201  C   LEU B1350     172.137 108.761  21.405  1.00  0.00           C  
ATOM   4202  O   LEU B1350     172.268 109.907  21.861  1.00  0.00           O  
ATOM   4203  CB  LEU B1350     171.953 107.614  23.647  1.00  0.00           C  
ATOM   4204  CG  LEU B1350     170.489 107.909  23.947  1.00  0.00           C  
ATOM   4205  CD1 LEU B1350     170.003 106.992  25.044  1.00  0.00           C  
ATOM   4206  CD2 LEU B1350     170.362 109.353  24.406  1.00  0.00           C  
ATOM   4207  N   LEU B1351     171.697 108.507  20.174  1.00  0.00           N  
ATOM   4208  CA  LEU B1351     171.332 109.570  19.252  1.00  0.00           C  
ATOM   4209  C   LEU B1351     169.837 109.877  19.271  1.00  0.00           C  
ATOM   4210  O   LEU B1351     168.986 108.979  19.188  1.00  0.00           O  
ATOM   4211  CB  LEU B1351     171.803 109.200  17.839  1.00  0.00           C  
ATOM   4212  CG  LEU B1351     173.327 109.069  17.715  1.00  0.00           C  
ATOM   4213  CD1 LEU B1351     173.717 108.537  16.353  1.00  0.00           C  
ATOM   4214  CD2 LEU B1351     173.952 110.431  17.962  1.00  0.00           C  
ATOM   4215  N   HIS B1352     169.542 111.164  19.402  1.00  0.00           N  
ATOM   4216  CA  HIS B1352     168.181 111.652  19.451  1.00  0.00           C  
ATOM   4217  C   HIS B1352     167.999 112.562  18.263  1.00  0.00           C  
ATOM   4218  O   HIS B1352     168.930 113.256  17.896  1.00  0.00           O  
ATOM   4219  CB  HIS B1352     167.969 112.462  20.718  1.00  0.00           C  
ATOM   4220  CG  HIS B1352     168.802 113.702  20.778  1.00  0.00           C  
ATOM   4221  ND1 HIS B1352     170.049 113.734  21.364  1.00  0.00           N  
ATOM   4222  CD2 HIS B1352     168.577 114.950  20.304  1.00  0.00           C  
ATOM   4223  CE1 HIS B1352     170.555 114.950  21.250  1.00  0.00           C  
ATOM   4224  NE2 HIS B1352     169.681 115.706  20.610  1.00  0.00           N  
ATOM   4225  N   GLY B1356     166.802 112.580  17.683  1.00  0.00           N  
ATOM   4226  CA  GLY B1356     166.539 113.426  16.526  1.00  0.00           C  
ATOM   4227  C   GLY B1356     166.797 114.911  16.738  1.00  0.00           C  
ATOM   4228  O   GLY B1356     167.329 115.330  17.769  1.00  0.00           O  
ATOM   4229  N   LEU B1360     166.416 115.724  15.763  1.00  0.00           N  
ATOM   4230  CA  LEU B1360     166.632 117.156  15.884  1.00  0.00           C  
ATOM   4231  C   LEU B1360     165.326 117.914  16.029  1.00  0.00           C  
ATOM   4232  O   LEU B1360     164.283 117.477  15.528  1.00  0.00           O  
ATOM   4233  CB  LEU B1360     167.368 117.667  14.657  1.00  0.00           C  
ATOM   4234  CG  LEU B1360     168.361 116.660  14.081  1.00  0.00           C  
ATOM   4235  CD1 LEU B1360     169.111 117.298  12.931  1.00  0.00           C  
ATOM   4236  CD2 LEU B1360     169.327 116.222  15.159  1.00  0.00           C  
ATOM   4237  N   VAL B1361     165.372 119.042  16.729  1.00  0.00           N  
ATOM   4238  CA  VAL B1361     164.164 119.839  16.876  1.00  0.00           C  
ATOM   4239  C   VAL B1361     164.117 120.682  15.610  1.00  0.00           C  
ATOM   4240  O   VAL B1361     165.156 121.150  15.119  1.00  0.00           O  
ATOM   4241  CB  VAL B1361     164.172 120.745  18.156  1.00  0.00           C  
ATOM   4242  CG1 VAL B1361     165.034 120.110  19.220  1.00  0.00           C  
ATOM   4243  CG2 VAL B1361     164.612 122.171  17.826  1.00  0.00           C  
ATOM   4244  N   LEU B1365     162.906 120.855  15.087  1.00  0.00           N  
ATOM   4245  CA  LEU B1365     162.677 121.589  13.849  1.00  0.00           C  
ATOM   4246  C   LEU B1365     161.738 122.764  14.055  1.00  0.00           C  
ATOM   4247  O   LEU B1365     161.039 122.830  15.070  1.00  0.00           O  
ATOM   4248  CB  LEU B1365     162.062 120.627  12.842  1.00  0.00           C  
ATOM   4249  CG  LEU B1365     162.800 119.288  12.859  1.00  0.00           C  
ATOM   4250  CD1 LEU B1365     161.938 118.164  12.332  1.00  0.00           C  
ATOM   4251  CD2 LEU B1365     164.057 119.440  12.045  1.00  0.00           C  
ATOM   4252  N   ASP B1366     161.733 123.698  13.104  1.00  0.00           N  
ATOM   4253  CA  ASP B1366     160.825 124.836  13.177  1.00  0.00           C  
ATOM   4254  C   ASP B1366     159.517 124.277  12.598  1.00  0.00           C  
ATOM   4255  O   ASP B1366     159.540 123.217  11.963  1.00  0.00           O  
ATOM   4256  CB  ASP B1366     161.366 126.027  12.363  1.00  0.00           C  
ATOM   4257  CG  ASP B1366     161.391 125.774  10.849  1.00  0.00           C  
ATOM   4258  OD1 ASP B1366     161.793 124.676  10.401  1.00  0.00           O  
ATOM   4259  OD2 ASP B1366     161.025 126.705  10.097  1.00  0.00           O  
ATOM   4260  N   GLU B1368     158.388 124.945  12.835  1.00  0.00           N  
ATOM   4261  CA  GLU B1368     157.092 124.462  12.348  1.00  0.00           C  
ATOM   4262  C   GLU B1368     157.186 123.885  10.954  1.00  0.00           C  
ATOM   4263  O   GLU B1368     156.595 122.845  10.658  1.00  0.00           O  
ATOM   4264  CB  GLU B1368     156.053 125.581  12.332  1.00  0.00           C  
ATOM   4265  CG  GLU B1368     155.784 126.190  13.683  1.00  0.00           C  
ATOM   4266  CD  GLU B1368     156.975 126.971  14.207  1.00  0.00           C  
ATOM   4267  OE1 GLU B1368     156.942 127.383  15.389  1.00  0.00           O  
ATOM   4268  OE2 GLU B1368     157.939 127.179  13.433  1.00  0.00           O  
ATOM   4269  N   LYS B1369     157.945 124.566  10.103  1.00  0.00           N  
ATOM   4270  CA  LYS B1369     158.117 124.157   8.717  1.00  0.00           C  
ATOM   4271  C   LYS B1369     158.798 122.804   8.499  1.00  0.00           C  
ATOM   4272  O   LYS B1369     158.893 122.337   7.364  1.00  0.00           O  
ATOM   4273  CB  LYS B1369     158.870 125.252   7.966  1.00  0.00           C  
ATOM   4274  CG  LYS B1369     158.212 126.612   8.112  1.00  0.00           C  
ATOM   4275  CD  LYS B1369     158.993 127.699   7.400  1.00  0.00           C  
ATOM   4276  CE  LYS B1369     158.361 129.063   7.639  1.00  0.00           C  
ATOM   4277  NZ  LYS B1369     159.137 130.175   7.015  1.00  0.00           N  
ATOM   4278  N   GLY B1370     159.260 122.171   9.573  1.00  0.00           N  
ATOM   4279  CA  GLY B1370     159.911 120.877   9.439  1.00  0.00           C  
ATOM   4280  C   GLY B1370     161.413 120.942   9.213  1.00  0.00           C  
ATOM   4281  O   GLY B1370     162.077 119.915   9.090  1.00  0.00           O  
ATOM   4282  N   GLN B1428     161.954 122.151   9.158  1.00  0.00           N  
ATOM   4283  CA  GLN B1428     163.382 122.321   8.952  1.00  0.00           C  
ATOM   4284  C   GLN B1428     164.187 122.279  10.248  1.00  0.00           C  
ATOM   4285  O   GLN B1428     163.715 122.710  11.300  1.00  0.00           O  
ATOM   4286  CB  GLN B1428     163.652 123.642   8.246  1.00  0.00           C  
ATOM   4287  CG  GLN B1428     163.471 123.605   6.749  1.00  0.00           C  
ATOM   4288  CD  GLN B1428     163.900 124.910   6.115  1.00  0.00           C  
ATOM   4289  OE1 GLN B1428     163.235 125.939   6.271  1.00  0.00           O  
ATOM   4290  NE2 GLN B1428     165.030 124.885   5.413  1.00  0.00           N  
ATOM   4291  N   LYS B1433     165.409 121.763  10.162  1.00  0.00           N  
ATOM   4292  CA  LYS B1433     166.293 121.671  11.319  1.00  0.00           C  
ATOM   4293  C   LYS B1433     166.585 123.056  11.892  1.00  0.00           C  
ATOM   4294  O   LYS B1433     166.879 123.998  11.151  1.00  0.00           O  
ATOM   4295  CB  LYS B1433     167.608 120.984  10.921  1.00  0.00           C  
ATOM   4296  CG  LYS B1433     168.688 120.983  12.007  1.00  0.00           C  
ATOM   4297  CD  LYS B1433     170.010 120.398  11.496  1.00  0.00           C  
ATOM   4298  CE  LYS B1433     171.151 120.598  12.500  1.00  0.00           C  
ATOM   4299  NZ  LYS B1433     172.479 120.135  11.988  1.00  0.00           N  
ATOM   4300  N   MET B1434     166.493 123.171  13.215  1.00  0.00           N  
ATOM   4301  CA  MET B1434     166.759 124.430  13.898  1.00  0.00           C  
ATOM   4302  C   MET B1434     168.271 124.615  13.965  1.00  0.00           C  
ATOM   4303  O   MET B1434     168.983 123.789  14.544  1.00  0.00           O  
ATOM   4304  CB  MET B1434     166.156 124.400  15.302  1.00  0.00           C  
ATOM   4305  CG  MET B1434     166.302 125.705  16.059  1.00  0.00           C  
ATOM   4306  SD  MET B1434     165.229 125.773  17.509  1.00  0.00           S  
ATOM   4307  CE  MET B1434     164.288 127.201  17.132  1.00  0.00           C  
ATOM   4308  N   SER B1435     168.751 125.698  13.356  1.00  0.00           N  
ATOM   4309  CA  SER B1435     170.177 125.995  13.301  1.00  0.00           C  
ATOM   4310  C   SER B1435     170.444 127.478  13.064  1.00  0.00           C  
ATOM   4311  O   SER B1435     169.678 128.146  12.375  1.00  0.00           O  
ATOM   4312  CB  SER B1435     170.825 125.181  12.179  1.00  0.00           C  
ATOM   4313  OG  SER B1435     172.181 125.552  12.000  1.00  0.00           O  
ATOM   4314  N   LYS B1440     171.539 127.984  13.633  1.00  0.00           N  
ATOM   4315  CA  LYS B1440     171.916 129.392  13.484  1.00  0.00           C  
ATOM   4316  C   LYS B1440     171.902 129.790  12.008  1.00  0.00           C  
ATOM   4317  O   LYS B1440     171.443 130.882  11.648  1.00  0.00           O  
ATOM   4318  CB  LYS B1440     173.320 129.636  14.067  1.00  0.00           C  
ATOM   4319  CG  LYS B1440     173.382 129.887  15.582  1.00  0.00           C  
ATOM   4320  CD  LYS B1440     172.748 131.234  15.963  1.00  0.00           C  
ATOM   4321  CE  LYS B1440     172.801 131.495  17.475  1.00  0.00           C  
ATOM   4322  NZ  LYS B1440     172.155 132.793  17.853  1.00  0.00           N  
ATOM   4323  N   SER B1441     172.407 128.887  11.166  1.00  0.00           N  
ATOM   4324  CA  SER B1441     172.484 129.099   9.721  1.00  0.00           C  
ATOM   4325  C   SER B1441     171.118 129.382   9.094  1.00  0.00           C  
ATOM   4326  O   SER B1441     170.929 130.411   8.440  1.00  0.00           O  
ATOM   4327  CB  SER B1441     173.119 127.876   9.045  1.00  0.00           C  
ATOM   4328  OG  SER B1441     172.314 126.717   9.195  1.00  0.00           O  
ATOM   4329  N   LYS B1442     170.172 128.467   9.293  1.00  0.00           N  
ATOM   4330  CA  LYS B1442     168.827 128.621   8.746  1.00  0.00           C  
ATOM   4331  C   LYS B1442     168.088 129.809   9.375  1.00  0.00           C  
ATOM   4332  O   LYS B1442     166.972 130.133   8.972  1.00  0.00           O  
ATOM   4333  CB  LYS B1442     168.011 127.348   8.982  1.00  0.00           C  
ATOM   4334  CG  LYS B1442     168.763 126.055   8.742  1.00  0.00           C  
ATOM   4335  CD  LYS B1442     169.195 125.912   7.301  1.00  0.00           C  
ATOM   4336  CE  LYS B1442     169.807 124.543   7.067  1.00  0.00           C  
ATOM   4337  NZ  LYS B1442     168.830 123.462   7.371  1.00  0.00           N  
ATOM   4338  N   GLY B1450     168.705 130.447  10.367  1.00  0.00           N  
ATOM   4339  CA  GLY B1450     168.080 131.587  11.020  1.00  0.00           C  
ATOM   4340  C   GLY B1450     166.746 131.258  11.667  1.00  0.00           C  
ATOM   4341  O   GLY B1450     165.969 132.153  12.003  1.00  0.00           O  
ATOM   4342  N   ASN B1452     166.488 129.967  11.850  1.00  0.00           N  
ATOM   4343  CA  ASN B1452     165.249 129.487  12.450  1.00  0.00           C  
ATOM   4344  C   ASN B1452     165.485 129.081  13.906  1.00  0.00           C  
ATOM   4345  O   ASN B1452     165.224 127.942  14.289  1.00  0.00           O  
ATOM   4346  CB  ASN B1452     164.752 128.280  11.652  1.00  0.00           C  
ATOM   4347  CG  ASN B1452     165.707 127.091  11.733  1.00  0.00           C  
ATOM   4348  OD1 ASN B1452     166.815 127.213  12.251  1.00  0.00           O  
ATOM   4349  ND2 ASN B1452     165.280 125.939  11.222  1.00  0.00           N  
ATOM   4350  N   VAL B1455     165.969 130.000  14.732  1.00  0.00           N  
ATOM   4351  CA  VAL B1455     166.249 129.641  16.120  1.00  0.00           C  
ATOM   4352  C   VAL B1455     165.387 130.316  17.166  1.00  0.00           C  
ATOM   4353  O   VAL B1455     164.935 131.448  16.993  1.00  0.00           O  
ATOM   4354  CB  VAL B1455     167.727 129.921  16.496  1.00  0.00           C  
ATOM   4355  CG1 VAL B1455     168.657 129.009  15.713  1.00  0.00           C  
ATOM   4356  CG2 VAL B1455     168.060 131.381  16.237  1.00  0.00           C  
ATOM   4357  N   ILE B1456     165.181 129.595  18.263  1.00  0.00           N  
ATOM   4358  CA  ILE B1456     164.410 130.075  19.400  1.00  0.00           C  
ATOM   4359  C   ILE B1456     165.230 129.846  20.664  1.00  0.00           C  
ATOM   4360  O   ILE B1456     165.718 128.736  20.916  1.00  0.00           O  
ATOM   4361  CB  ILE B1456     163.086 129.324  19.542  1.00  0.00           C  
ATOM   4362  CG1 ILE B1456     162.216 129.580  18.316  1.00  0.00           C  
ATOM   4363  CG2 ILE B1456     162.368 129.774  20.807  1.00  0.00           C  
ATOM   4364  CD1 ILE B1456     160.944 128.789  18.329  1.00  0.00           C  
ATOM   4365  N   ASP B1457     165.375 130.903  21.456  1.00  0.00           N  
ATOM   4366  CA  ASP B1457     166.146 130.830  22.688  1.00  0.00           C  
ATOM   4367  C   ASP B1457     165.420 130.001  23.741  1.00  0.00           C  
ATOM   4368  O   ASP B1457     164.317 130.350  24.170  1.00  0.00           O  
ATOM   4369  CB  ASP B1457     166.399 132.234  23.225  1.00  0.00           C  
ATOM   4370  CG  ASP B1457     167.599 132.292  24.133  1.00  0.00           C  
ATOM   4371  OD1 ASP B1457     167.656 131.482  25.091  1.00  0.00           O  
ATOM   4372  OD2 ASP B1457     168.482 133.144  23.879  1.00  0.00           O  
ATOM   4373  N   PRO B1458     166.035 128.897  24.189  1.00  0.00           N  
ATOM   4374  CA  PRO B1458     165.354 128.083  25.197  1.00  0.00           C  
ATOM   4375  C   PRO B1458     164.880 128.930  26.376  1.00  0.00           C  
ATOM   4376  O   PRO B1458     163.905 128.591  27.048  1.00  0.00           O  
ATOM   4377  CB  PRO B1458     166.415 127.046  25.574  1.00  0.00           C  
ATOM   4378  CG  PRO B1458     167.696 127.790  25.362  1.00  0.00           C  
ATOM   4379  CD  PRO B1458     167.447 128.501  24.060  1.00  0.00           C  
ATOM   4380  N   LEU B1459     165.558 130.049  26.608  1.00  0.00           N  
ATOM   4381  CA  LEU B1459     165.188 130.928  27.708  1.00  0.00           C  
ATOM   4382  C   LEU B1459     163.918 131.703  27.409  1.00  0.00           C  
ATOM   4383  O   LEU B1459     163.111 131.934  28.304  1.00  0.00           O  
ATOM   4384  CB  LEU B1459     166.334 131.884  28.035  1.00  0.00           C  
ATOM   4385  CG  LEU B1459     167.609 131.150  28.460  1.00  0.00           C  
ATOM   4386  CD1 LEU B1459     168.565 132.154  29.074  1.00  0.00           C  
ATOM   4387  CD2 LEU B1459     167.288 130.032  29.465  1.00  0.00           C  
ATOM   4388  N   GLU B1460     163.747 132.104  26.153  1.00  0.00           N  
ATOM   4389  CA  GLU B1460     162.549 132.828  25.732  1.00  0.00           C  
ATOM   4390  C   GLU B1460     161.336 131.970  26.108  1.00  0.00           C  
ATOM   4391  O   GLU B1460     160.260 132.483  26.440  1.00  0.00           O  
ATOM   4392  CB  GLU B1460     162.570 133.033  24.223  1.00  0.00           C  
ATOM   4393  CG  GLU B1460     161.332 133.694  23.662  1.00  0.00           C  
ATOM   4394  CD  GLU B1460     161.173 133.432  22.171  1.00  0.00           C  
ATOM   4395  OE1 GLU B1460     162.188 133.535  21.442  1.00  0.00           O  
ATOM   4396  OE2 GLU B1460     160.037 133.128  21.732  1.00  0.00           O  
ATOM   4397  N   MET B1461     161.535 130.655  26.054  1.00  0.00           N  
ATOM   4398  CA  MET B1461     160.501 129.701  26.393  1.00  0.00           C  
ATOM   4399  C   MET B1461     160.371 129.514  27.901  1.00  0.00           C  
ATOM   4400  O   MET B1461     159.258 129.429  28.410  1.00  0.00           O  
ATOM   4401  CB  MET B1461     160.807 128.358  25.743  1.00  0.00           C  
ATOM   4402  CG  MET B1461     160.824 128.406  24.239  1.00  0.00           C  
ATOM   4403  SD  MET B1461     159.168 128.632  23.560  1.00  0.00           S  
ATOM   4404  CE  MET B1461     159.059 130.420  23.442  1.00  0.00           C  
ATOM   4405  N   VAL B1462     161.488 129.447  28.629  1.00  0.00           N  
ATOM   4406  CA  VAL B1462     161.394 129.244  30.081  1.00  0.00           C  
ATOM   4407  C   VAL B1462     160.569 130.355  30.691  1.00  0.00           C  
ATOM   4408  O   VAL B1462     159.717 130.118  31.549  1.00  0.00           O  
ATOM   4409  CB  VAL B1462     162.771 129.230  30.800  1.00  0.00           C  
ATOM   4410  CG1 VAL B1462     163.692 128.221  30.156  1.00  0.00           C  
ATOM   4411  CG2 VAL B1462     163.380 130.603  30.779  1.00  0.00           C  
ATOM   4412  N   GLU B1463     160.826 131.575  30.241  1.00  0.00           N  
ATOM   4413  CA  GLU B1463     160.095 132.712  30.751  1.00  0.00           C  
ATOM   4414  C   GLU B1463     158.632 132.537  30.383  1.00  0.00           C  
ATOM   4415  O   GLU B1463     157.741 132.903  31.145  1.00  0.00           O  
ATOM   4416  CB  GLU B1463     160.660 134.003  30.156  1.00  0.00           C  
ATOM   4417  CG  GLU B1463     159.728 135.204  30.235  1.00  0.00           C  
ATOM   4418  CD  GLU B1463     158.558 135.090  29.270  1.00  0.00           C  
ATOM   4419  OE1 GLU B1463     158.813 134.905  28.057  1.00  0.00           O  
ATOM   4420  OE2 GLU B1463     157.391 135.178  29.720  1.00  0.00           O  
ATOM   4421  N   ARG B1465     158.393 131.955  29.216  1.00  0.00           N  
ATOM   4422  CA  ARG B1465     157.039 131.741  28.723  1.00  0.00           C  
ATOM   4423  C   ARG B1465     156.294 130.620  29.445  1.00  0.00           C  
ATOM   4424  O   ARG B1465     155.151 130.808  29.839  1.00  0.00           O  
ATOM   4425  CB  ARG B1465     157.094 131.447  27.225  1.00  0.00           C  
ATOM   4426  CG  ARG B1465     156.174 132.284  26.371  1.00  0.00           C  
ATOM   4427  CD  ARG B1465     154.794 131.681  26.263  1.00  0.00           C  
ATOM   4428  NE  ARG B1465     154.275 131.846  24.909  1.00  0.00           N  
ATOM   4429  CZ  ARG B1465     153.083 131.424  24.501  1.00  0.00           C  
ATOM   4430  NH1 ARG B1465     152.264 130.803  25.344  1.00  0.00           N  
ATOM   4431  NH2 ARG B1465     152.711 131.619  23.242  1.00  0.00           N  
ATOM   4432  N   TYR B1467     156.928 129.460  29.622  1.00  0.00           N  
ATOM   4433  CA  TYR B1467     156.272 128.340  30.302  1.00  0.00           C  
ATOM   4434  C   TYR B1467     157.046 127.833  31.515  1.00  0.00           C  
ATOM   4435  O   TYR B1467     156.467 127.225  32.415  1.00  0.00           O  
ATOM   4436  CB  TYR B1467     156.070 127.164  29.348  1.00  0.00           C  
ATOM   4437  CG  TYR B1467     155.458 127.512  28.011  1.00  0.00           C  
ATOM   4438  CD1 TYR B1467     156.124 128.344  27.120  1.00  0.00           C  
ATOM   4439  CD2 TYR B1467     154.228 126.986  27.626  1.00  0.00           C  
ATOM   4440  CE1 TYR B1467     155.590 128.646  25.884  1.00  0.00           C  
ATOM   4441  CE2 TYR B1467     153.683 127.282  26.391  1.00  0.00           C  
ATOM   4442  CZ  TYR B1467     154.372 128.114  25.523  1.00  0.00           C  
ATOM   4443  OH  TYR B1467     153.850 128.424  24.289  1.00  0.00           O  
ATOM   4444  N   GLY B1506     158.355 128.070  31.528  1.00  0.00           N  
ATOM   4445  CA  GLY B1506     159.184 127.623  32.635  1.00  0.00           C  
ATOM   4446  C   GLY B1506     160.107 126.474  32.267  1.00  0.00           C  
ATOM   4447  O   GLY B1506     159.703 125.524  31.586  1.00  0.00           O  
ATOM   4448  N   ALA B1507     161.350 126.550  32.727  1.00  0.00           N  
ATOM   4449  CA  ALA B1507     162.328 125.508  32.438  1.00  0.00           C  
ATOM   4450  C   ALA B1507     161.849 124.073  32.703  1.00  0.00           C  
ATOM   4451  O   ALA B1507     162.225 123.159  31.972  1.00  0.00           O  
ATOM   4452  CB  ALA B1507     163.610 125.777  33.208  1.00  0.00           C  
ATOM   4453  N   ASP B1508     161.046 123.859  33.743  1.00  0.00           N  
ATOM   4454  CA  ASP B1508     160.546 122.509  34.021  1.00  0.00           C  
ATOM   4455  C   ASP B1508     159.608 122.097  32.885  1.00  0.00           C  
ATOM   4456  O   ASP B1508     159.597 120.941  32.452  1.00  0.00           O  
ATOM   4457  CB  ASP B1508     159.764 122.447  35.347  1.00  0.00           C  
ATOM   4458  CG  ASP B1508     160.665 122.336  36.582  1.00  0.00           C  
ATOM   4459  OD1 ASP B1508     161.473 121.378  36.671  1.00  0.00           O  
ATOM   4460  OD2 ASP B1508     160.542 123.210  37.476  1.00  0.00           O  
ATOM   4461  N   ALA B1509     158.812 123.049  32.411  1.00  0.00           N  
ATOM   4462  CA  ALA B1509     157.880 122.766  31.331  1.00  0.00           C  
ATOM   4463  C   ALA B1509     158.675 122.381  30.091  1.00  0.00           C  
ATOM   4464  O   ALA B1509     158.416 121.347  29.464  1.00  0.00           O  
ATOM   4465  CB  ALA B1509     157.018 123.990  31.045  1.00  0.00           C  
ATOM   4466  N   LEU B1510     159.657 123.220  29.767  1.00  0.00           N  
ATOM   4467  CA  LEU B1510     160.517 123.031  28.605  1.00  0.00           C  
ATOM   4468  C   LEU B1510     161.178 121.659  28.566  1.00  0.00           C  
ATOM   4469  O   LEU B1510     161.158 120.985  27.539  1.00  0.00           O  
ATOM   4470  CB  LEU B1510     161.590 124.105  28.584  1.00  0.00           C  
ATOM   4471  CG  LEU B1510     162.431 124.096  27.315  1.00  0.00           C  
ATOM   4472  CD1 LEU B1510     161.534 124.477  26.139  1.00  0.00           C  
ATOM   4473  CD2 LEU B1510     163.605 125.071  27.447  1.00  0.00           C  
ATOM   4474  N   ARG B1511     161.769 121.249  29.682  1.00  0.00           N  
ATOM   4475  CA  ARG B1511     162.432 119.953  29.754  1.00  0.00           C  
ATOM   4476  C   ARG B1511     161.432 118.848  29.514  1.00  0.00           C  
ATOM   4477  O   ARG B1511     161.667 117.951  28.701  1.00  0.00           O  
ATOM   4478  CB  ARG B1511     163.065 119.740  31.128  1.00  0.00           C  
ATOM   4479  CG  ARG B1511     164.187 120.698  31.461  1.00  0.00           C  
ATOM   4480  CD  ARG B1511     164.366 120.787  32.958  1.00  0.00           C  
ATOM   4481  NE  ARG B1511     165.763 120.672  33.358  1.00  0.00           N  
ATOM   4482  CZ  ARG B1511     166.370 119.530  33.685  1.00  0.00           C  
ATOM   4483  NH1 ARG B1511     165.716 118.361  33.673  1.00  0.00           N  
ATOM   4484  NH2 ARG B1511     167.652 119.568  34.029  1.00  0.00           N  
ATOM   4485  N   PHE B1516     160.310 118.919  30.224  1.00  0.00           N  
ATOM   4486  CA  PHE B1516     159.286 117.893  30.101  1.00  0.00           C  
ATOM   4487  C   PHE B1516     158.709 117.779  28.692  1.00  0.00           C  
ATOM   4488  O   PHE B1516     158.479 116.670  28.187  1.00  0.00           O  
ATOM   4489  CB  PHE B1516     158.157 118.131  31.087  1.00  0.00           C  
ATOM   4490  CG  PHE B1516     157.286 116.940  31.258  1.00  0.00           C  
ATOM   4491  CD1 PHE B1516     157.771 115.805  31.905  1.00  0.00           C  
ATOM   4492  CD2 PHE B1516     156.017 116.903  30.698  1.00  0.00           C  
ATOM   4493  CE1 PHE B1516     157.009 114.646  31.987  1.00  0.00           C  
ATOM   4494  CE2 PHE B1516     155.240 115.741  30.774  1.00  0.00           C  
ATOM   4495  CZ  PHE B1516     155.738 114.611  31.419  1.00  0.00           C  
ATOM   4496  N   ALA B1517     158.463 118.922  28.058  1.00  0.00           N  
ATOM   4497  CA  ALA B1517     157.943 118.909  26.698  1.00  0.00           C  
ATOM   4498  C   ALA B1517     158.945 118.141  25.833  1.00  0.00           C  
ATOM   4499  O   ALA B1517     158.624 117.077  25.283  1.00  0.00           O  
ATOM   4500  CB  ALA B1517     157.774 120.340  26.173  1.00  0.00           C  
ATOM   4501  N   LEU B1518     160.167 118.668  25.749  1.00  0.00           N  
ATOM   4502  CA  LEU B1518     161.218 118.049  24.953  1.00  0.00           C  
ATOM   4503  C   LEU B1518     161.489 116.574  25.254  1.00  0.00           C  
ATOM   4504  O   LEU B1518     161.634 115.778  24.331  1.00  0.00           O  
ATOM   4505  CB  LEU B1518     162.500 118.872  25.070  1.00  0.00           C  
ATOM   4506  CG  LEU B1518     162.235 120.284  24.527  1.00  0.00           C  
ATOM   4507  CD1 LEU B1518     163.448 121.199  24.687  1.00  0.00           C  
ATOM   4508  CD2 LEU B1518     161.853 120.163  23.064  1.00  0.00           C  
ATOM   4509  N   ILE B1527     161.549 116.183  26.519  1.00  0.00           N  
ATOM   4510  CA  ILE B1527     161.808 114.777  26.793  1.00  0.00           C  
ATOM   4511  C   ILE B1527     160.626 113.934  26.348  1.00  0.00           C  
ATOM   4512  O   ILE B1527     160.789 112.853  25.775  1.00  0.00           O  
ATOM   4513  CB  ILE B1527     162.052 114.510  28.279  1.00  0.00           C  
ATOM   4514  CG1 ILE B1527     163.280 115.299  28.741  1.00  0.00           C  
ATOM   4515  CG2 ILE B1527     162.210 112.978  28.514  1.00  0.00           C  
ATOM   4516  CD1 ILE B1527     163.686 115.023  30.173  1.00  0.00           C  
ATOM   4517  N   TYR B1528     159.434 114.439  26.631  1.00  0.00           N  
ATOM   4518  CA  TYR B1528     158.197 113.768  26.273  1.00  0.00           C  
ATOM   4519  C   TYR B1528     158.187 113.508  24.760  1.00  0.00           C  
ATOM   4520  O   TYR B1528     157.745 112.454  24.301  1.00  0.00           O  
ATOM   4521  CB  TYR B1528     157.038 114.677  26.657  1.00  0.00           C  
ATOM   4522  CG  TYR B1528     155.667 114.091  26.458  1.00  0.00           C  
ATOM   4523  CD1 TYR B1528     155.029 113.391  27.480  1.00  0.00           C  
ATOM   4524  CD2 TYR B1528     154.983 114.277  25.264  1.00  0.00           C  
ATOM   4525  CE1 TYR B1528     153.743 112.902  27.319  1.00  0.00           C  
ATOM   4526  CE2 TYR B1528     153.696 113.790  25.097  1.00  0.00           C  
ATOM   4527  CZ  TYR B1528     153.082 113.110  26.128  1.00  0.00           C  
ATOM   4528  OH  TYR B1528     151.791 112.674  25.969  1.00  0.00           O  
ATOM   4529  N   LEU B1549     158.700 114.480  24.005  1.00  0.00           N  
ATOM   4530  CA  LEU B1549     158.758 114.419  22.545  1.00  0.00           C  
ATOM   4531  C   LEU B1549     159.984 113.710  21.947  1.00  0.00           C  
ATOM   4532  O   LEU B1549     160.033 113.460  20.740  1.00  0.00           O  
ATOM   4533  CB  LEU B1549     158.668 115.836  21.961  1.00  0.00           C  
ATOM   4534  CG  LEU B1549     157.391 116.619  22.280  1.00  0.00           C  
ATOM   4535  CD1 LEU B1549     157.510 118.081  21.824  1.00  0.00           C  
ATOM   4536  CD2 LEU B1549     156.212 115.917  21.611  1.00  0.00           C  
ATOM   4537  N   ALA B1563     160.983 113.392  22.760  1.00  0.00           N  
ATOM   4538  CA  ALA B1563     162.143 112.709  22.214  1.00  0.00           C  
ATOM   4539  C   ALA B1563     161.831 111.217  22.142  1.00  0.00           C  
ATOM   4540  O   ALA B1563     162.498 110.392  22.772  1.00  0.00           O  
ATOM   4541  CB  ALA B1563     163.347 112.961  23.073  1.00  0.00           C  
ATOM   4542  N   THR B1569     160.816 110.884  21.352  1.00  0.00           N  
ATOM   4543  CA  THR B1569     160.378 109.505  21.194  1.00  0.00           C  
ATOM   4544  C   THR B1569     161.202 108.695  20.202  1.00  0.00           C  
ATOM   4545  O   THR B1569     161.184 108.978  19.009  1.00  0.00           O  
ATOM   4546  CB  THR B1569     158.931 109.446  20.712  1.00  0.00           C  
ATOM   4547  OG1 THR B1569     158.140 110.403  21.427  1.00  0.00           O  
ATOM   4548  CG2 THR B1569     158.371 108.050  20.937  1.00  0.00           C  
ATOM   4549  N   GLY B1594     161.915 107.690  20.701  1.00  0.00           N  
ATOM   4550  CA  GLY B1594     162.722 106.812  19.859  1.00  0.00           C  
ATOM   4551  C   GLY B1594     163.714 107.329  18.818  1.00  0.00           C  
ATOM   4552  O   GLY B1594     163.886 106.715  17.760  1.00  0.00           O  
ATOM   4553  N   GLY B1596     164.383 108.438  19.094  1.00  0.00           N  
ATOM   4554  CA  GLY B1596     165.342 108.939  18.130  1.00  0.00           C  
ATOM   4555  C   GLY B1596     164.728 109.674  16.962  1.00  0.00           C  
ATOM   4556  O   GLY B1596     165.412 109.966  15.981  1.00  0.00           O  
ATOM   4557  N   GLN B1601     163.438 109.976  17.070  1.00  0.00           N  
ATOM   4558  CA  GLN B1601     162.709 110.704  16.034  1.00  0.00           C  
ATOM   4559  C   GLN B1601     163.001 112.199  16.151  1.00  0.00           C  
ATOM   4560  O   GLN B1601     163.586 112.636  17.130  1.00  0.00           O  
ATOM   4561  CB  GLN B1601     161.219 110.471  16.209  1.00  0.00           C  
ATOM   4562  CG  GLN B1601     160.462 110.522  14.918  1.00  0.00           C  
ATOM   4563  CD  GLN B1601     161.100 109.630  13.894  1.00  0.00           C  
ATOM   4564  OE1 GLN B1601     161.785 110.105  12.987  1.00  0.00           O  
ATOM   4565  NE2 GLN B1601     160.910 108.324  14.046  1.00  0.00           N  
ATOM   4566  N   ASP B1602     162.607 112.996  15.170  1.00  0.00           N  
ATOM   4567  CA  ASP B1602     162.872 114.430  15.271  1.00  0.00           C  
ATOM   4568  C   ASP B1602     161.795 115.071  16.119  1.00  0.00           C  
ATOM   4569  O   ASP B1602     160.988 114.374  16.733  1.00  0.00           O  
ATOM   4570  CB  ASP B1602     162.897 115.107  13.897  1.00  0.00           C  
ATOM   4571  CG  ASP B1602     164.044 114.626  13.017  1.00  0.00           C  
ATOM   4572  OD1 ASP B1602     164.368 115.350  12.049  1.00  0.00           O  
ATOM   4573  OD2 ASP B1602     164.610 113.535  13.279  1.00  0.00           O  
ATOM   4574  N   ILE B1603     161.775 116.397  16.147  1.00  0.00           N  
ATOM   4575  CA  ILE B1603     160.792 117.113  16.951  1.00  0.00           C  
ATOM   4576  C   ILE B1603     160.409 118.461  16.348  1.00  0.00           C  
ATOM   4577  O   ILE B1603     161.157 119.436  16.442  1.00  0.00           O  
ATOM   4578  CB  ILE B1603     161.324 117.354  18.390  1.00  0.00           C  
ATOM   4579  CG1 ILE B1603     161.340 116.037  19.175  1.00  0.00           C  
ATOM   4580  CG2 ILE B1603     160.469 118.395  19.099  1.00  0.00           C  
ATOM   4581  CD1 ILE B1603     161.839 116.165  20.615  1.00  0.00           C  
ATOM   4582  N   ARG B1604     159.239 118.525  15.725  1.00  0.00           N  
ATOM   4583  CA  ARG B1604     158.814 119.788  15.146  1.00  0.00           C  
ATOM   4584  C   ARG B1604     158.283 120.690  16.249  1.00  0.00           C  
ATOM   4585  O   ARG B1604     157.508 120.259  17.105  1.00  0.00           O  
ATOM   4586  CB  ARG B1604     157.727 119.579  14.086  1.00  0.00           C  
ATOM   4587  CG  ARG B1604     157.114 120.890  13.623  1.00  0.00           C  
ATOM   4588  CD  ARG B1604     156.059 120.704  12.552  1.00  0.00           C  
ATOM   4589  NE  ARG B1604     156.652 120.367  11.261  1.00  0.00           N  
ATOM   4590  CZ  ARG B1604     156.716 119.132  10.771  1.00  0.00           C  
ATOM   4591  NH1 ARG B1604     156.212 118.115  11.469  1.00  0.00           N  
ATOM   4592  NH2 ARG B1604     157.292 118.914   9.592  1.00  0.00           N  
ATOM   4593  N   LEU B1613     158.713 121.943  16.229  1.00  0.00           N  
ATOM   4594  CA  LEU B1613     158.269 122.912  17.216  1.00  0.00           C  
ATOM   4595  C   LEU B1613     156.743 122.986  17.197  1.00  0.00           C  
ATOM   4596  O   LEU B1613     156.153 123.193  16.138  1.00  0.00           O  
ATOM   4597  CB  LEU B1613     158.837 124.283  16.881  1.00  0.00           C  
ATOM   4598  CG  LEU B1613     158.506 125.308  17.956  1.00  0.00           C  
ATOM   4599  CD1 LEU B1613     159.280 124.971  19.215  1.00  0.00           C  
ATOM   4600  CD2 LEU B1613     158.849 126.694  17.475  1.00  0.00           C  
ATOM   4601  N   ASP B1614     156.111 122.834  18.360  1.00  0.00           N  
ATOM   4602  CA  ASP B1614     154.648 122.875  18.465  1.00  0.00           C  
ATOM   4603  C   ASP B1614     154.254 123.373  19.856  1.00  0.00           C  
ATOM   4604  O   ASP B1614     154.006 122.575  20.765  1.00  0.00           O  
ATOM   4605  CB  ASP B1614     154.076 121.464  18.216  1.00  0.00           C  
ATOM   4606  CG  ASP B1614     152.543 121.434  18.162  1.00  0.00           C  
ATOM   4607  OD1 ASP B1614     151.924 122.506  17.949  1.00  0.00           O  
ATOM   4608  OD2 ASP B1614     151.963 120.327  18.316  1.00  0.00           O  
ATOM   4609  N   LEU B1615     154.193 124.689  20.022  1.00  0.00           N  
ATOM   4610  CA  LEU B1615     153.856 125.272  21.319  1.00  0.00           C  
ATOM   4611  C   LEU B1615     152.851 124.509  22.181  1.00  0.00           C  
ATOM   4612  O   LEU B1615     152.988 124.463  23.398  1.00  0.00           O  
ATOM   4613  CB  LEU B1615     153.376 126.701  21.130  1.00  0.00           C  
ATOM   4614  CG  LEU B1615     154.387 127.575  20.389  1.00  0.00           C  
ATOM   4615  CD1 LEU B1615     153.926 129.026  20.444  1.00  0.00           C  
ATOM   4616  CD2 LEU B1615     155.771 127.425  21.016  1.00  0.00           C  
ATOM   4617  N   ARG B1616     151.840 123.917  21.557  1.00  0.00           N  
ATOM   4618  CA  ARG B1616     150.834 123.158  22.294  1.00  0.00           C  
ATOM   4619  C   ARG B1616     151.505 122.224  23.296  1.00  0.00           C  
ATOM   4620  O   ARG B1616     150.988 121.996  24.393  1.00  0.00           O  
ATOM   4621  CB  ARG B1616     149.957 122.324  21.335  1.00  0.00           C  
ATOM   4622  CG  ARG B1616     148.773 123.061  20.681  1.00  0.00           C  
ATOM   4623  CD  ARG B1616     149.001 123.360  19.196  1.00  0.00           C  
ATOM   4624  NE  ARG B1616     149.191 122.155  18.381  1.00  0.00           N  
ATOM   4625  CZ  ARG B1616     148.236 121.277  18.079  1.00  0.00           C  
ATOM   4626  NH1 ARG B1616     146.996 121.452  18.519  1.00  0.00           N  
ATOM   4627  NH2 ARG B1616     148.526 120.219  17.333  1.00  0.00           N  
ATOM   4628  N   TRP B1617     152.660 121.684  22.921  1.00  0.00           N  
ATOM   4629  CA  TRP B1617     153.377 120.766  23.800  1.00  0.00           C  
ATOM   4630  C   TRP B1617     154.029 121.452  24.999  1.00  0.00           C  
ATOM   4631  O   TRP B1617     154.261 120.821  26.033  1.00  0.00           O  
ATOM   4632  CB  TRP B1617     154.415 120.000  23.008  1.00  0.00           C  
ATOM   4633  CG  TRP B1617     153.822 119.005  22.109  1.00  0.00           C  
ATOM   4634  CD1 TRP B1617     153.989 118.925  20.762  1.00  0.00           C  
ATOM   4635  CD2 TRP B1617     153.021 117.886  22.486  1.00  0.00           C  
ATOM   4636  NE1 TRP B1617     153.348 117.816  20.271  1.00  0.00           N  
ATOM   4637  CE2 TRP B1617     152.745 117.155  21.306  1.00  0.00           C  
ATOM   4638  CE3 TRP B1617     152.513 117.421  23.707  1.00  0.00           C  
ATOM   4639  CZ2 TRP B1617     151.982 115.977  21.305  1.00  0.00           C  
ATOM   4640  CZ3 TRP B1617     151.748 116.238  23.712  1.00  0.00           C  
ATOM   4641  CH2 TRP B1617     151.494 115.532  22.510  1.00  0.00           C  
ATOM   4642  N   LEU B1619     154.348 122.733  24.858  1.00  0.00           N  
ATOM   4643  CA  LEU B1619     154.906 123.461  25.976  1.00  0.00           C  
ATOM   4644  C   LEU B1619     153.711 123.688  26.875  1.00  0.00           C  
ATOM   4645  O   LEU B1619     153.776 123.456  28.079  1.00  0.00           O  
ATOM   4646  CB  LEU B1619     155.490 124.793  25.527  1.00  0.00           C  
ATOM   4647  CG  LEU B1619     156.799 124.650  24.758  1.00  0.00           C  
ATOM   4648  CD1 LEU B1619     157.379 126.025  24.470  1.00  0.00           C  
ATOM   4649  CD2 LEU B1619     157.772 123.812  25.581  1.00  0.00           C  
ATOM   4650  N   GLU B1620     152.610 124.120  26.263  1.00  0.00           N  
ATOM   4651  CA  GLU B1620     151.355 124.369  26.975  1.00  0.00           C  
ATOM   4652  C   GLU B1620     151.028 123.098  27.727  1.00  0.00           C  
ATOM   4653  O   GLU B1620     150.684 123.127  28.900  1.00  0.00           O  
ATOM   4654  CB  GLU B1620     150.217 124.676  25.990  1.00  0.00           C  
ATOM   4655  CG  GLU B1620     150.529 125.766  24.955  1.00  0.00           C  
ATOM   4656  CD  GLU B1620     149.622 126.985  25.076  1.00  0.00           C  
ATOM   4657  OE1 GLU B1620     148.386 126.803  25.000  1.00  0.00           O  
ATOM   4658  OE2 GLU B1620     150.140 128.118  25.242  1.00  0.00           O  
ATOM   4659  N   MET B1621     151.149 121.975  27.039  1.00  0.00           N  
ATOM   4660  CA  MET B1621     150.881 120.696  27.657  1.00  0.00           C  
ATOM   4661  C   MET B1621     151.674 120.576  28.959  1.00  0.00           C  
ATOM   4662  O   MET B1621     151.100 120.303  30.019  1.00  0.00           O  
ATOM   4663  CB  MET B1621     151.260 119.571  26.693  1.00  0.00           C  
ATOM   4664  CG  MET B1621     150.933 118.166  27.176  1.00  0.00           C  
ATOM   4665  SD  MET B1621     152.088 117.559  28.410  1.00  0.00           S  
ATOM   4666  CE  MET B1621     153.515 117.175  27.374  1.00  0.00           C  
ATOM   4667  N   ALA B1622     152.987 120.793  28.877  1.00  0.00           N  
ATOM   4668  CA  ALA B1622     153.869 120.697  30.045  1.00  0.00           C  
ATOM   4669  C   ALA B1622     153.546 121.699  31.164  1.00  0.00           C  
ATOM   4670  O   ALA B1622     153.338 121.304  32.314  1.00  0.00           O  
ATOM   4671  CB  ALA B1622     155.318 120.852  29.614  1.00  0.00           C  
ATOM   4672  N   ARG B1632     153.516 122.987  30.835  1.00  0.00           N  
ATOM   4673  CA  ARG B1632     153.207 124.015  31.822  1.00  0.00           C  
ATOM   4674  C   ARG B1632     152.033 123.596  32.680  1.00  0.00           C  
ATOM   4675  O   ARG B1632     152.056 123.749  33.902  1.00  0.00           O  
ATOM   4676  CB  ARG B1632     152.845 125.324  31.139  1.00  0.00           C  
ATOM   4677  CG  ARG B1632     152.367 126.397  32.088  1.00  0.00           C  
ATOM   4678  CD  ARG B1632     151.634 127.457  31.304  1.00  0.00           C  
ATOM   4679  NE  ARG B1632     150.422 126.917  30.689  1.00  0.00           N  
ATOM   4680  CZ  ARG B1632     149.831 127.432  29.614  1.00  0.00           C  
ATOM   4681  NH1 ARG B1632     150.338 128.506  29.019  1.00  0.00           N  
ATOM   4682  NH2 ARG B1632     148.732 126.873  29.129  1.00  0.00           N  
ATOM   4683  N   ASN B1635     151.001 123.078  32.025  1.00  0.00           N  
ATOM   4684  CA  ASN B1635     149.794 122.633  32.709  1.00  0.00           C  
ATOM   4685  C   ASN B1635     150.047 121.459  33.636  1.00  0.00           C  
ATOM   4686  O   ASN B1635     149.507 121.409  34.735  1.00  0.00           O  
ATOM   4687  CB  ASN B1635     148.724 122.244  31.690  1.00  0.00           C  
ATOM   4688  CG  ASN B1635     148.211 123.432  30.906  1.00  0.00           C  
ATOM   4689  OD1 ASN B1635     148.824 124.507  30.897  1.00  0.00           O  
ATOM   4690  ND2 ASN B1635     147.085 123.243  30.231  1.00  0.00           N  
ATOM   4691  N   PHE B1636     150.854 120.505  33.193  1.00  0.00           N  
ATOM   4692  CA  PHE B1636     151.143 119.353  34.029  1.00  0.00           C  
ATOM   4693  C   PHE B1636     151.958 119.779  35.239  1.00  0.00           C  
ATOM   4694  O   PHE B1636     151.880 119.162  36.297  1.00  0.00           O  
ATOM   4695  CB  PHE B1636     151.909 118.303  33.247  1.00  0.00           C  
ATOM   4696  CG  PHE B1636     152.396 117.180  34.087  1.00  0.00           C  
ATOM   4697  CD1 PHE B1636     151.512 116.440  34.851  1.00  0.00           C  
ATOM   4698  CD2 PHE B1636     153.733 116.840  34.100  1.00  0.00           C  
ATOM   4699  CE1 PHE B1636     151.956 115.359  35.621  1.00  0.00           C  
ATOM   4700  CE2 PHE B1636     154.185 115.766  34.860  1.00  0.00           C  
ATOM   4701  CZ  PHE B1636     153.295 115.022  35.622  1.00  0.00           C  
ATOM   4702  N   ALA B1637     152.760 120.826  35.073  1.00  0.00           N  
ATOM   4703  CA  ALA B1637     153.557 121.340  36.179  1.00  0.00           C  
ATOM   4704  C   ALA B1637     152.523 121.839  37.158  1.00  0.00           C  
ATOM   4705  O   ALA B1637     152.421 121.344  38.280  1.00  0.00           O  
ATOM   4706  CB  ALA B1637     154.428 122.494  35.722  1.00  0.00           C  
ATOM   4707  N   ASN B1638     151.736 122.808  36.695  1.00  0.00           N  
ATOM   4708  CA  ASN B1638     150.682 123.410  37.497  1.00  0.00           C  
ATOM   4709  C   ASN B1638     149.806 122.361  38.169  1.00  0.00           C  
ATOM   4710  O   ASN B1638     149.419 122.515  39.318  1.00  0.00           O  
ATOM   4711  CB  ASN B1638     149.807 124.305  36.630  1.00  0.00           C  
ATOM   4712  CG  ASN B1638     149.045 125.324  37.445  1.00  0.00           C  
ATOM   4713  OD1 ASN B1638     148.046 125.900  36.989  1.00  0.00           O  
ATOM   4714  ND2 ASN B1638     149.524 125.570  38.660  1.00  0.00           N  
ATOM   4715  N   LYS B1639     149.494 121.292  37.453  1.00  0.00           N  
ATOM   4716  CA  LYS B1639     148.670 120.250  38.024  1.00  0.00           C  
ATOM   4717  C   LYS B1639     149.375 119.625  39.214  1.00  0.00           C  
ATOM   4718  O   LYS B1639     148.778 119.445  40.278  1.00  0.00           O  
ATOM   4719  CB  LYS B1639     148.378 119.167  36.991  1.00  0.00           C  
ATOM   4720  CG  LYS B1639     147.500 118.024  37.525  1.00  0.00           C  
ATOM   4721  CD  LYS B1639     146.057 118.465  37.777  1.00  0.00           C  
ATOM   4722  CE  LYS B1639     145.221 117.322  38.324  1.00  0.00           C  
ATOM   4723  NZ  LYS B1639     143.773 117.669  38.430  1.00  0.00           N  
ATOM   4724  N   LEU B1640     150.646 119.284  39.030  1.00  0.00           N  
ATOM   4725  CA  LEU B1640     151.430 118.669  40.094  1.00  0.00           C  
ATOM   4726  C   LEU B1640     151.441 119.586  41.296  1.00  0.00           C  
ATOM   4727  O   LEU B1640     151.152 119.180  42.425  1.00  0.00           O  
ATOM   4728  CB  LEU B1640     152.868 118.445  39.651  1.00  0.00           C  
ATOM   4729  CG  LEU B1640     153.668 117.786  40.771  1.00  0.00           C  
ATOM   4730  CD1 LEU B1640     153.025 116.449  41.115  1.00  0.00           C  
ATOM   4731  CD2 LEU B1640     155.108 117.608  40.346  1.00  0.00           C  
ATOM   4732  N   TYR B1641     151.813 120.828  41.033  1.00  0.00           N  
ATOM   4733  CA  TYR B1641     151.852 121.845  42.057  1.00  0.00           C  
ATOM   4734  C   TYR B1641     150.629 121.661  42.942  1.00  0.00           C  
ATOM   4735  O   TYR B1641     150.745 121.351  44.125  1.00  0.00           O  
ATOM   4736  CB  TYR B1641     151.820 123.207  41.384  1.00  0.00           C  
ATOM   4737  CG  TYR B1641     151.606 124.348  42.318  1.00  0.00           C  
ATOM   4738  CD1 TYR B1641     152.440 124.540  43.408  1.00  0.00           C  
ATOM   4739  CD2 TYR B1641     150.592 125.269  42.088  1.00  0.00           C  
ATOM   4740  CE1 TYR B1641     152.274 125.628  44.247  1.00  0.00           C  
ATOM   4741  CE2 TYR B1641     150.415 126.364  42.916  1.00  0.00           C  
ATOM   4742  CZ  TYR B1641     151.261 126.538  43.995  1.00  0.00           C  
ATOM   4743  OH  TYR B1641     151.101 127.628  44.812  1.00  0.00           O  
ATOM   4744  N   ASN B1642     149.455 121.811  42.338  1.00  0.00           N  
ATOM   4745  CA  ASN B1642     148.176 121.678  43.036  1.00  0.00           C  
ATOM   4746  C   ASN B1642     147.999 120.438  43.881  1.00  0.00           C  
ATOM   4747  O   ASN B1642     147.505 120.527  44.999  1.00  0.00           O  
ATOM   4748  CB  ASN B1642     147.039 121.768  42.038  1.00  0.00           C  
ATOM   4749  CG  ASN B1642     147.004 123.100  41.356  1.00  0.00           C  
ATOM   4750  OD1 ASN B1642     146.970 124.146  42.021  1.00  0.00           O  
ATOM   4751  ND2 ASN B1642     147.021 123.088  40.021  1.00  0.00           N  
ATOM   4752  N   ALA B1662     148.367 119.279  43.355  1.00  0.00           N  
ATOM   4753  CA  ALA B1662     148.232 118.076  44.153  1.00  0.00           C  
ATOM   4754  C   ALA B1662     148.991 118.332  45.453  1.00  0.00           C  
ATOM   4755  O   ALA B1662     148.454 118.145  46.546  1.00  0.00           O  
ATOM   4756  CB  ALA B1662     148.818 116.881  43.424  1.00  0.00           C  
ATOM   4757  N   ALA B1663     150.236 118.784  45.326  1.00  0.00           N  
ATOM   4758  CA  ALA B1663     151.065 119.070  46.492  1.00  0.00           C  
ATOM   4759  C   ALA B1663     150.424 120.204  47.285  1.00  0.00           C  
ATOM   4760  O   ALA B1663     150.265 120.109  48.503  1.00  0.00           O  
ATOM   4761  CB  ALA B1663     152.471 119.453  46.051  1.00  0.00           C  
ATOM   4762  N   ARG B1664     150.067 121.271  46.571  1.00  0.00           N  
ATOM   4763  CA  ARG B1664     149.402 122.447  47.133  1.00  0.00           C  
ATOM   4764  C   ARG B1664     148.264 121.948  48.014  1.00  0.00           C  
ATOM   4765  O   ARG B1664     148.091 122.376  49.153  1.00  0.00           O  
ATOM   4766  CB  ARG B1664     148.858 123.300  45.980  1.00  0.00           C  
ATOM   4767  CG  ARG B1664     147.706 124.235  46.298  1.00  0.00           C  
ATOM   4768  CD  ARG B1664     148.123 125.341  47.233  1.00  0.00           C  
ATOM   4769  NE  ARG B1664     147.454 126.615  46.958  1.00  0.00           N  
ATOM   4770  CZ  ARG B1664     146.161 126.761  46.674  1.00  0.00           C  
ATOM   4771  NH1 ARG B1664     145.353 125.711  46.605  1.00  0.00           N  
ATOM   4772  NH2 ARG B1664     145.666 127.976  46.486  1.00  0.00           N  
ATOM   4773  N   PHE B1665     147.485 121.029  47.468  1.00  0.00           N  
ATOM   4774  CA  PHE B1665     146.397 120.441  48.211  1.00  0.00           C  
ATOM   4775  C   PHE B1665     146.990 119.788  49.447  1.00  0.00           C  
ATOM   4776  O   PHE B1665     146.831 120.297  50.550  1.00  0.00           O  
ATOM   4777  CB  PHE B1665     145.699 119.382  47.369  1.00  0.00           C  
ATOM   4778  CG  PHE B1665     144.683 118.583  48.124  1.00  0.00           C  
ATOM   4779  CD1 PHE B1665     143.475 119.159  48.514  1.00  0.00           C  
ATOM   4780  CD2 PHE B1665     144.936 117.248  48.450  1.00  0.00           C  
ATOM   4781  CE1 PHE B1665     142.528 118.415  49.218  1.00  0.00           C  
ATOM   4782  CE2 PHE B1665     144.003 116.492  49.152  1.00  0.00           C  
ATOM   4783  CZ  PHE B1665     142.793 117.074  49.539  1.00  0.00           C  
ATOM   4784  N   VAL B1666     147.701 118.679  49.259  1.00  0.00           N  
ATOM   4785  CA  VAL B1666     148.283 117.953  50.387  1.00  0.00           C  
ATOM   4786  C   VAL B1666     148.877 118.830  51.472  1.00  0.00           C  
ATOM   4787  O   VAL B1666     148.781 118.496  52.646  1.00  0.00           O  
ATOM   4788  CB  VAL B1666     149.364 116.951  49.947  1.00  0.00           C  
ATOM   4789  CG1 VAL B1666     149.817 116.117  51.146  1.00  0.00           C  
ATOM   4790  CG2 VAL B1666     148.810 116.036  48.892  1.00  0.00           C  
ATOM   4791  N   LEU B1667     149.495 119.945  51.095  1.00  0.00           N  
ATOM   4792  CA  LEU B1667     150.081 120.836  52.094  1.00  0.00           C  
ATOM   4793  C   LEU B1667     148.965 121.446  52.923  1.00  0.00           C  
ATOM   4794  O   LEU B1667     148.910 121.260  54.142  1.00  0.00           O  
ATOM   4795  CB  LEU B1667     150.907 121.945  51.430  1.00  0.00           C  
ATOM   4796  CG  LEU B1667     152.150 121.493  50.650  1.00  0.00           C  
ATOM   4797  CD1 LEU B1667     152.860 122.717  50.104  1.00  0.00           C  
ATOM   4798  CD2 LEU B1667     153.083 120.676  51.548  1.00  0.00           C  
ATOM   4799  N   LEU B1668     148.069 122.168  52.262  1.00  0.00           N  
ATOM   4800  CA  LEU B1668     146.952 122.785  52.959  1.00  0.00           C  
ATOM   4801  C   LEU B1668     146.166 121.769  53.776  1.00  0.00           C  
ATOM   4802  O   LEU B1668     145.583 122.112  54.796  1.00  0.00           O  
ATOM   4803  CB  LEU B1668     146.030 123.464  51.956  1.00  0.00           C  
ATOM   4804  CG  LEU B1668     146.701 124.656  51.280  1.00  0.00           C  
ATOM   4805  CD1 LEU B1668     145.807 125.208  50.199  1.00  0.00           C  
ATOM   4806  CD2 LEU B1668     147.010 125.727  52.315  1.00  0.00           C  
ATOM   4807  N   SER B1669     146.159 120.517  53.335  1.00  0.00           N  
ATOM   4808  CA  SER B1669     145.430 119.463  54.037  1.00  0.00           C  
ATOM   4809  C   SER B1669     146.032 119.046  55.370  1.00  0.00           C  
ATOM   4810  O   SER B1669     145.301 118.831  56.326  1.00  0.00           O  
ATOM   4811  CB  SER B1669     145.284 118.227  53.149  1.00  0.00           C  
ATOM   4812  OG  SER B1669     144.424 118.498  52.056  1.00  0.00           O  
ATOM   4813  N   ARG B1670     147.352 118.912  55.445  1.00  0.00           N  
ATOM   4814  CA  ARG B1670     147.972 118.524  56.707  1.00  0.00           C  
ATOM   4815  C   ARG B1670     148.036 119.737  57.629  1.00  0.00           C  
ATOM   4816  O   ARG B1670     148.510 119.641  58.755  1.00  0.00           O  
ATOM   4817  CB  ARG B1670     149.375 117.930  56.476  1.00  0.00           C  
ATOM   4818  CG  ARG B1670     150.572 118.774  56.946  1.00  0.00           C  
ATOM   4819  CD  ARG B1670     151.025 119.759  55.883  1.00  0.00           C  
ATOM   4820  NE  ARG B1670     152.485 119.882  55.781  1.00  0.00           N  
ATOM   4821  CZ  ARG B1670     153.344 118.856  55.767  1.00  0.00           C  
ATOM   4822  NH1 ARG B1670     152.914 117.601  55.867  1.00  0.00           N  
ATOM   4823  NH2 ARG B1670     154.645 119.082  55.608  1.00  0.00           N  
ATOM   4824  N   GLU B1671     147.538 120.870  57.135  1.00  0.00           N  
ATOM   4825  CA  GLU B1671     147.498 122.128  57.879  1.00  0.00           C  
ATOM   4826  C   GLU B1671     147.155 121.916  59.356  1.00  0.00           C  
ATOM   4827  O   GLU B1671     148.030 121.611  60.169  1.00  0.00           O  
ATOM   4828  CB  GLU B1671     146.456 123.053  57.257  1.00  0.00           C  
ATOM   4829  CG  GLU B1671     146.557 124.496  57.687  1.00  0.00           C  
ATOM   4830  CD  GLU B1671     147.821 125.155  57.172  1.00  0.00           C  
ATOM   4831  OE1 GLU B1671     148.921 124.778  57.636  1.00  0.00           O  
ATOM   4832  OE2 GLU B1671     147.715 126.043  56.297  1.00  0.00           O  
ATOM   4833  N   GLY B1672     145.884 122.097  59.704  1.00  0.00           N  
ATOM   4834  CA  GLY B1672     145.459 121.899  61.081  1.00  0.00           C  
ATOM   4835  C   GLY B1672     144.698 120.591  61.207  1.00  0.00           C  
ATOM   4836  O   GLY B1672     143.661 120.513  61.871  1.00  0.00           O  
ATOM   4837  N   PHE B1673     145.223 119.558  60.556  1.00  0.00           N  
ATOM   4838  CA  PHE B1673     144.597 118.248  60.561  1.00  0.00           C  
ATOM   4839  C   PHE B1673     144.237 117.811  61.966  1.00  0.00           C  
ATOM   4840  O   PHE B1673     145.106 117.608  62.809  1.00  0.00           O  
ATOM   4841  CB  PHE B1673     145.522 117.209  59.928  1.00  0.00           C  
ATOM   4842  CG  PHE B1673     144.878 115.865  59.727  1.00  0.00           C  
ATOM   4843  CD1 PHE B1673     143.856 115.699  58.799  1.00  0.00           C  
ATOM   4844  CD2 PHE B1673     145.289 114.757  60.472  1.00  0.00           C  
ATOM   4845  CE1 PHE B1673     143.248 114.441  58.616  1.00  0.00           C  
ATOM   4846  CE2 PHE B1673     144.689 113.495  60.298  1.00  0.00           C  
ATOM   4847  CZ  PHE B1673     143.669 113.340  59.370  1.00  0.00           C  
ATOM   4848  N   GLN B1684     142.941 117.680  62.211  1.00  0.00           N  
ATOM   4849  CA  GLN B1684     142.443 117.236  63.501  1.00  0.00           C  
ATOM   4850  C   GLN B1684     142.316 115.716  63.393  1.00  0.00           C  
ATOM   4851  O   GLN B1684     141.279 115.204  62.974  1.00  0.00           O  
ATOM   4852  CB  GLN B1684     141.064 117.850  63.767  1.00  0.00           C  
ATOM   4853  CG  GLN B1684     140.978 119.378  63.623  1.00  0.00           C  
ATOM   4854  CD  GLN B1684     141.409 120.132  64.880  1.00  0.00           C  
ATOM   4855  OE1 GLN B1684     140.903 119.878  65.978  1.00  0.00           O  
ATOM   4856  NE2 GLN B1684     142.337 121.074  64.718  1.00  0.00           N  
ATOM   4857  N   ALA B1685     143.373 114.992  63.741  1.00  0.00           N  
ATOM   4858  CA  ALA B1685     143.332 113.533  63.660  1.00  0.00           C  
ATOM   4859  C   ALA B1685     142.209 112.990  64.531  1.00  0.00           C  
ATOM   4860  O   ALA B1685     142.199 113.204  65.744  1.00  0.00           O  
ATOM   4861  CB  ALA B1685     144.666 112.940  64.104  1.00  0.00           C  
ATOM   4862  N   LYS B1688     141.262 112.291  63.913  1.00  0.00           N  
ATOM   4863  CA  LYS B1688     140.139 111.719  64.653  1.00  0.00           C  
ATOM   4864  C   LYS B1688     140.262 110.203  64.698  1.00  0.00           C  
ATOM   4865  O   LYS B1688     139.566 109.540  65.463  1.00  0.00           O  
ATOM   4866  CB  LYS B1688     138.799 112.102  64.006  1.00  0.00           C  
ATOM   4867  CG  LYS B1688     138.517 113.599  63.925  1.00  0.00           C  
ATOM   4868  CD  LYS B1688     138.494 114.240  65.302  1.00  0.00           C  
ATOM   4869  CE  LYS B1688     138.259 115.749  65.211  1.00  0.00           C  
ATOM   4870  NZ  LYS B1688     138.388 116.437  66.535  1.00  0.00           N  
ATOM   4871  N   GLU B1689     141.150 109.660  63.875  1.00  0.00           N  
ATOM   4872  CA  GLU B1689     141.359 108.220  63.828  1.00  0.00           C  
ATOM   4873  C   GLU B1689     142.308 107.828  62.707  1.00  0.00           C  
ATOM   4874  O   GLU B1689     142.455 108.546  61.719  1.00  0.00           O  
ATOM   4875  CB  GLU B1689     140.019 107.502  63.662  1.00  0.00           C  
ATOM   4876  CG  GLU B1689     139.966 106.446  62.564  1.00  0.00           C  
ATOM   4877  CD  GLU B1689     138.924 106.773  61.504  1.00  0.00           C  
ATOM   4878  OE1 GLU B1689     138.442 105.835  60.831  1.00  0.00           O  
ATOM   4879  OE2 GLU B1689     138.594 107.972  61.344  1.00  0.00           O  
ATOM   4880  N   ASP B1690     142.942 106.674  62.878  1.00  0.00           N  
ATOM   4881  CA  ASP B1690     143.900 106.161  61.914  1.00  0.00           C  
ATOM   4882  C   ASP B1690     143.429 104.796  61.412  1.00  0.00           C  
ATOM   4883  O   ASP B1690     143.728 103.758  62.011  1.00  0.00           O  
ATOM   4884  CB  ASP B1690     145.276 106.061  62.591  1.00  0.00           C  
ATOM   4885  CG  ASP B1690     146.387 105.668  61.635  1.00  0.00           C  
ATOM   4886  OD1 ASP B1690     146.483 106.254  60.537  1.00  0.00           O  
ATOM   4887  OD2 ASP B1690     147.183 104.778  61.994  1.00  0.00           O  
ATOM   4888  N   THR B1691     142.679 104.808  60.312  1.00  0.00           N  
ATOM   4889  CA  THR B1691     142.159 103.578  59.727  1.00  0.00           C  
ATOM   4890  C   THR B1691     142.440 103.491  58.233  1.00  0.00           C  
ATOM   4891  O   THR B1691     142.255 104.456  57.495  1.00  0.00           O  
ATOM   4892  CB  THR B1691     140.641 103.457  59.930  1.00  0.00           C  
ATOM   4893  OG1 THR B1691     140.346 103.402  61.332  1.00  0.00           O  
ATOM   4894  CG2 THR B1691     140.118 102.195  59.256  1.00  0.00           C  
ATOM   4895  N   PRO B1694     142.889 102.320  57.769  1.00  0.00           N  
ATOM   4896  CA  PRO B1694     143.195 102.123  56.351  1.00  0.00           C  
ATOM   4897  C   PRO B1694     141.988 102.063  55.424  1.00  0.00           C  
ATOM   4898  O   PRO B1694     141.130 101.201  55.581  1.00  0.00           O  
ATOM   4899  CB  PRO B1694     143.984 100.813  56.348  1.00  0.00           C  
ATOM   4900  CG  PRO B1694     144.639 100.814  57.688  1.00  0.00           C  
ATOM   4901  CD  PRO B1694     143.505 101.257  58.579  1.00  0.00           C  
ATOM   4902  N   THR B1695     141.939 102.974  54.454  1.00  0.00           N  
ATOM   4903  CA  THR B1695     140.855 103.011  53.476  1.00  0.00           C  
ATOM   4904  C   THR B1695     141.203 102.076  52.315  1.00  0.00           C  
ATOM   4905  O   THR B1695     142.244 101.434  52.320  1.00  0.00           O  
ATOM   4906  CB  THR B1695     140.640 104.435  52.892  1.00  0.00           C  
ATOM   4907  OG1 THR B1695     141.215 104.505  51.585  1.00  0.00           O  
ATOM   4908  CG2 THR B1695     141.291 105.487  53.762  1.00  0.00           C  
ATOM   4909  N   LEU B1698     140.325 101.984  51.323  1.00  0.00           N  
ATOM   4910  CA  LEU B1698     140.606 101.137  50.169  1.00  0.00           C  
ATOM   4911  C   LEU B1698     141.491 101.954  49.256  1.00  0.00           C  
ATOM   4912  O   LEU B1698     142.504 101.470  48.754  1.00  0.00           O  
ATOM   4913  CB  LEU B1698     139.336 100.782  49.402  1.00  0.00           C  
ATOM   4914  CG  LEU B1698     139.712 100.085  48.094  1.00  0.00           C  
ATOM   4915  CD1 LEU B1698     140.283  98.721  48.435  1.00  0.00           C  
ATOM   4916  CD2 LEU B1698     138.514  99.957  47.170  1.00  0.00           C  
ATOM   4917  N   ALA B1708     141.079 103.199  49.039  1.00  0.00           N  
ATOM   4918  CA  ALA B1708     141.822 104.117  48.198  1.00  0.00           C  
ATOM   4919  C   ALA B1708     143.284 104.079  48.624  1.00  0.00           C  
ATOM   4920  O   ALA B1708     144.185 103.923  47.798  1.00  0.00           O  
ATOM   4921  CB  ALA B1708     141.266 105.522  48.351  1.00  0.00           C  
ATOM   4922  N   ASP B1716     143.516 104.222  49.922  1.00  0.00           N  
ATOM   4923  CA  ASP B1716     144.868 104.193  50.442  1.00  0.00           C  
ATOM   4924  C   ASP B1716     145.523 102.905  49.964  1.00  0.00           C  
ATOM   4925  O   ASP B1716     146.390 102.952  49.092  1.00  0.00           O  
ATOM   4926  CB  ASP B1716     144.842 104.285  51.971  1.00  0.00           C  
ATOM   4927  CG  ASP B1716     144.398 105.672  52.470  1.00  0.00           C  
ATOM   4928  OD1 ASP B1716     143.496 106.286  51.852  1.00  0.00           O  
ATOM   4929  OD2 ASP B1716     144.941 106.149  53.491  1.00  0.00           O  
ATOM   4930  N   ARG B1717     145.090 101.760  50.490  1.00  0.00           N  
ATOM   4931  CA  ARG B1717     145.667 100.465  50.087  1.00  0.00           C  
ATOM   4932  C   ARG B1717     145.930 100.404  48.578  1.00  0.00           C  
ATOM   4933  O   ARG B1717     146.829  99.702  48.126  1.00  0.00           O  
ATOM   4934  CB  ARG B1717     144.737  99.288  50.452  1.00  0.00           C  
ATOM   4935  CG  ARG B1717     144.208  99.244  51.890  1.00  0.00           C  
ATOM   4936  CD  ARG B1717     144.706  98.037  52.695  1.00  0.00           C  
ATOM   4937  NE  ARG B1717     145.558  98.472  53.804  1.00  0.00           N  
ATOM   4938  CZ  ARG B1717     146.008  97.686  54.780  1.00  0.00           C
[truncated: 167,031 more chars]
