# Supplementary material for: Backbone Brackets and Arginine Tweezers delineate Class I and Class II aminoacyl tRNA synthetases
Source: PLoS Comput Biol. 2018 Apr 16;14(4):e1006101. doi: 10.1371/journal.pcbi.1006101 (PMC5919687; doi:10.1371/journal.pcbi.1006101)
Supplement: S11 File — All structures of Class I aaRS with residues renumbered according to the MSA. (GZ) [file pcbi.1006101.s023.tar.gz › 1gln_A_renum.pdb]

ATOM      1  N   MET A 264      34.111  27.036 -24.967  1.00  0.00           N  
ATOM      2  CA  MET A 264      33.729  25.639 -25.154  1.00  0.00           C  
ATOM      3  C   MET A 264      32.336  25.423 -24.556  1.00  0.00           C  
ATOM      4  O   MET A 264      32.167  24.703 -23.539  1.00  0.00           O  
ATOM      5  CB  MET A 264      34.686  24.623 -24.539  1.00  0.00           C  
ATOM      6  CG  MET A 264      34.211  23.205 -24.826  1.00  0.00           C  
ATOM      7  SD  MET A 264      33.876  23.085 -26.660  1.00  0.00           S  
ATOM      8  CE  MET A 264      34.497  21.344 -26.809  1.00  0.00           C  
ATOM      9  N   VAL A 266      31.412  26.082 -25.238  1.00  0.00           N  
ATOM     10  CA  VAL A 266      29.989  25.943 -24.800  1.00  0.00           C  
ATOM     11  C   VAL A 266      29.787  24.483 -24.449  1.00  0.00           C  
ATOM     12  O   VAL A 266      30.198  23.718 -25.351  1.00  0.00           O  
ATOM     13  CB  VAL A 266      29.211  26.306 -26.100  1.00  0.00           C  
ATOM     14  CG1 VAL A 266      27.724  26.071 -25.986  1.00  0.00           C  
ATOM     15  CG2 VAL A 266      29.543  27.749 -26.465  1.00  0.00           C  
ATOM     16  N   VAL A 267      29.306  24.112 -23.314  1.00  0.00           N  
ATOM     17  CA  VAL A 267      28.969  22.706 -22.984  1.00  0.00           C  
ATOM     18  C   VAL A 267      27.557  22.818 -22.334  1.00  0.00           C  
ATOM     19  O   VAL A 267      27.371  23.578 -21.357  1.00  0.00           O  
ATOM     20  CB  VAL A 267      29.945  21.921 -22.150  1.00  0.00           C  
ATOM     21  CG1 VAL A 267      29.835  20.400 -22.254  1.00  0.00           C  
ATOM     22  CG2 VAL A 267      31.406  22.306 -22.392  1.00  0.00           C  
ATOM     23  N   THR A 268      26.605  22.105 -22.925  1.00  0.00           N  
ATOM     24  CA  THR A 268      25.230  22.157 -22.402  1.00  0.00           C  
ATOM     25  C   THR A 268      24.841  20.781 -21.964  1.00  0.00           C  
ATOM     26  O   THR A 268      25.602  19.858 -22.266  1.00  0.00           O  
ATOM     27  CB  THR A 268      24.277  22.797 -23.480  1.00  0.00           C  
ATOM     28  OG1 THR A 268      24.159  21.755 -24.426  1.00  0.00           O  
ATOM     29  CG2 THR A 268      24.796  24.061 -24.170  1.00  0.00           C  
ATOM     30  N   ARG A 269      23.782  20.610 -21.235  1.00  0.00           N  
ATOM     31  CA  ARG A 269      23.232  19.329 -20.755  1.00  0.00           C  
ATOM     32  C   ARG A 269      21.698  19.365 -20.711  1.00  0.00           C  
ATOM     33  O   ARG A 269      21.015  20.408 -20.900  1.00  0.00           O  
ATOM     34  CB  ARG A 269      23.710  19.027 -19.312  1.00  0.00           C  
ATOM     35  CG  ARG A 269      23.812  20.250 -18.402  1.00  0.00           C  
ATOM     36  CD  ARG A 269      22.478  20.744 -17.943  1.00  0.00           C  
ATOM     37  NE  ARG A 269      22.454  21.455 -16.677  1.00  0.00           N  
ATOM     38  CZ  ARG A 269      21.382  21.782 -15.959  1.00  0.00           C  
ATOM     39  NH1 ARG A 269      20.149  21.510 -16.315  1.00  0.00           N  
ATOM     40  NH2 ARG A 269      21.553  22.399 -14.791  1.00  0.00           N  
ATOM     41  N   ILE A 270      21.103  18.248 -20.447  1.00  0.00           N  
ATOM     42  CA  ILE A 270      19.704  18.035 -20.188  1.00  0.00           C  
ATOM     43  C   ILE A 270      19.931  17.095 -18.936  1.00  0.00           C  
ATOM     44  O   ILE A 270      20.985  16.496 -18.953  1.00  0.00           O  
ATOM     45  CB  ILE A 270      18.639  17.354 -21.022  1.00  0.00           C  
ATOM     46  CG1 ILE A 270      19.210  16.597 -22.216  1.00  0.00           C  
ATOM     47  CG2 ILE A 270      17.376  18.155 -21.331  1.00  0.00           C  
ATOM     48  CD1 ILE A 270      18.843  15.070 -22.167  1.00  0.00           C  
ATOM     49  N   ALA A 272      18.996  17.118 -18.055  1.00  0.00           N  
ATOM     50  CA  ALA A 272      19.128  16.250 -16.852  1.00  0.00           C  
ATOM     51  C   ALA A 272      17.713  15.834 -16.515  1.00  0.00           C  
ATOM     52  O   ALA A 272      17.095  16.446 -15.644  1.00  0.00           O  
ATOM     53  CB  ALA A 272      19.965  17.028 -15.876  1.00  0.00           C  
ATOM     54  N   PRO A 273      17.197  14.857 -17.257  1.00  0.00           N  
ATOM     55  CA  PRO A 273      15.817  14.362 -17.085  1.00  0.00           C  
ATOM     56  C   PRO A 273      15.801  13.368 -15.935  1.00  0.00           C  
ATOM     57  O   PRO A 273      16.904  12.943 -15.533  1.00  0.00           O  
ATOM     58  CB  PRO A 273      15.519  13.699 -18.420  1.00  0.00           C  
ATOM     59  CG  PRO A 273      16.852  13.174 -18.910  1.00  0.00           C  
ATOM     60  CD  PRO A 273      17.909  14.097 -18.321  1.00  0.00           C  
ATOM     61  N   SER A 274      14.648  13.020 -15.420  1.00  0.00           N  
ATOM     62  CA  SER A 274      14.594  12.039 -14.312  1.00  0.00           C  
ATOM     63  C   SER A 274      13.779  10.840 -14.810  1.00  0.00           C  
ATOM     64  O   SER A 274      12.643  11.031 -15.290  1.00  0.00           O  
ATOM     65  CB  SER A 274      14.001  12.679 -13.076  1.00  0.00           C  
ATOM     66  OG  SER A 274      13.767  14.067 -13.216  1.00  0.00           O  
ATOM     67  N   PRO A 275      14.335   9.652 -14.691  1.00  0.00           N  
ATOM     68  CA  PRO A 275      13.719   8.422 -15.128  1.00  0.00           C  
ATOM     69  C   PRO A 275      12.495   8.078 -14.324  1.00  0.00           C  
ATOM     70  O   PRO A 275      12.352   6.908 -13.891  1.00  0.00           O  
ATOM     71  CB  PRO A 275      14.791   7.344 -14.931  1.00  0.00           C  
ATOM     72  CG  PRO A 275      15.735   7.924 -13.928  1.00  0.00           C  
ATOM     73  CD  PRO A 275      15.683   9.416 -14.124  1.00  0.00           C  
ATOM     74  N   THR A 276      11.656   9.049 -14.131  1.00  0.00           N  
ATOM     75  CA  THR A 276      10.416   8.915 -13.370  1.00  0.00           C  
ATOM     76  C   THR A 276       9.224   8.881 -14.284  1.00  0.00           C  
ATOM     77  O   THR A 276       8.162   9.423 -13.954  1.00  0.00           O  
ATOM     78  CB  THR A 276      10.267  10.008 -12.237  1.00  0.00           C  
ATOM     79  OG1 THR A 276       9.955  11.302 -12.835  1.00  0.00           O  
ATOM     80  CG2 THR A 276      11.549  10.049 -11.367  1.00  0.00           C  
ATOM     81  N   GLY A 277       9.365   8.260 -15.451  1.00  0.00           N  
ATOM     82  CA  GLY A 277       8.267   8.157 -16.409  1.00  0.00           C  
ATOM     83  C   GLY A 277       8.678   8.345 -17.863  1.00  0.00           C  
ATOM     84  O   GLY A 277       9.833   8.338 -18.325  1.00  0.00           O  
ATOM     85  N   ASP A 279       7.584   8.526 -18.596  1.00  0.00           N  
ATOM     86  CA  ASP A 279       7.381   8.775 -19.995  1.00  0.00           C  
ATOM     87  C   ASP A 279       8.208   9.951 -20.544  1.00  0.00           C  
ATOM     88  O   ASP A 279       8.056  11.042 -19.979  1.00  0.00           O  
ATOM     89  CB  ASP A 279       5.914   9.208 -20.202  1.00  0.00           C  
ATOM     90  CG  ASP A 279       4.958   8.060 -20.241  1.00  0.00           C  
ATOM     91  OD1 ASP A 279       5.417   6.924 -20.422  1.00  0.00           O  
ATOM     92  OD2 ASP A 279       3.743   8.294 -20.100  1.00  0.00           O  
ATOM     93  N   PRO A 280       8.911   9.643 -21.620  1.00  0.00           N  
ATOM     94  CA  PRO A 280       9.708  10.699 -22.306  1.00  0.00           C  
ATOM     95  C   PRO A 280       8.799  11.913 -22.494  1.00  0.00           C  
ATOM     96  O   PRO A 280       7.769  11.807 -23.199  1.00  0.00           O  
ATOM     97  CB  PRO A 280      10.139  10.001 -23.583  1.00  0.00           C  
ATOM     98  CG  PRO A 280      10.138   8.534 -23.252  1.00  0.00           C  
ATOM     99  CD  PRO A 280       9.001   8.333 -22.271  1.00  0.00           C  
ATOM    100  N   HIS A 281       9.046  13.012 -21.852  1.00  0.00           N  
ATOM    101  CA  HIS A 281       8.202  14.180 -21.917  1.00  0.00           C  
ATOM    102  C   HIS A 281       8.580  15.050 -23.109  1.00  0.00           C  
ATOM    103  O   HIS A 281       9.739  15.217 -23.419  1.00  0.00           O  
ATOM    104  CB  HIS A 281       8.226  15.012 -20.592  1.00  0.00           C  
ATOM    105  CG  HIS A 281       6.988  15.853 -20.380  1.00  0.00           C  
ATOM    106  ND1 HIS A 281       6.822  17.136 -20.860  1.00  0.00           N  
ATOM    107  CD2 HIS A 281       5.840  15.526 -19.749  1.00  0.00           C  
ATOM    108  CE1 HIS A 281       5.628  17.566 -20.514  1.00  0.00           C  
ATOM    109  NE2 HIS A 281       4.995  16.607 -19.867  1.00  0.00           N  
ATOM    110  N   VAL A 282       7.548  15.639 -23.712  1.00  0.00           N  
ATOM    111  CA  VAL A 282       7.676  16.563 -24.853  1.00  0.00           C  
ATOM    112  C   VAL A 282       8.518  17.738 -24.352  1.00  0.00           C  
ATOM    113  O   VAL A 282       9.387  18.329 -25.007  1.00  0.00           O  
ATOM    114  CB  VAL A 282       6.288  16.781 -25.451  1.00  0.00           C  
ATOM    115  CG1 VAL A 282       5.368  17.795 -24.843  1.00  0.00           C  
ATOM    116  CG2 VAL A 282       6.361  17.074 -26.949  1.00  0.00           C  
ATOM    117  N   GLY A 283       8.288  18.004 -23.061  1.00  0.00           N  
ATOM    118  CA  GLY A 283       8.950  19.019 -22.271  1.00  0.00           C  
ATOM    119  C   GLY A 283      10.455  18.862 -22.301  1.00  0.00           C  
ATOM    120  O   GLY A 283      11.169  19.864 -22.446  1.00  0.00           O  
ATOM    121  N   THR A 284      10.943  17.653 -22.193  1.00  0.00           N  
ATOM    122  CA  THR A 284      12.377  17.342 -22.246  1.00  0.00           C  
ATOM    123  C   THR A 284      12.901  17.471 -23.683  1.00  0.00           C  
ATOM    124  O   THR A 284      14.064  17.881 -23.871  1.00  0.00           O  
ATOM    125  CB  THR A 284      12.750  15.881 -21.762  1.00  0.00           C  
ATOM    126  OG1 THR A 284      12.034  15.571 -20.552  1.00  0.00           O  
ATOM    127  CG2 THR A 284      14.267  15.690 -21.608  1.00  0.00           C  
ATOM    128  N   ALA A 285      12.087  17.096 -24.675  1.00  0.00           N  
ATOM    129  CA  ALA A 285      12.532  17.188 -26.087  1.00  0.00           C  
ATOM    130  C   ALA A 285      12.859  18.648 -26.346  1.00  0.00           C  
ATOM    131  O   ALA A 285      13.871  19.029 -26.958  1.00  0.00           O  
ATOM    132  CB  ALA A 285      11.375  16.691 -26.909  1.00  0.00           C  
ATOM    133  N   TYR A 286      11.953  19.476 -25.851  1.00  0.00           N  
ATOM    134  CA  TYR A 286      11.950  20.924 -25.893  1.00  0.00           C  
ATOM    135  C   TYR A 286      13.164  21.526 -25.200  1.00  0.00           C  
ATOM    136  O   TYR A 286      13.849  22.319 -25.912  1.00  0.00           O  
ATOM    137  CB  TYR A 286      10.733  21.539 -25.205  1.00  0.00           C  
ATOM    138  CG  TYR A 286      10.666  23.028 -25.125  1.00  0.00           C  
ATOM    139  CD1 TYR A 286      10.936  23.873 -26.213  1.00  0.00           C  
ATOM    140  CD2 TYR A 286      10.283  23.615 -23.925  1.00  0.00           C  
ATOM    141  CE1 TYR A 286      10.867  25.257 -26.100  1.00  0.00           C  
ATOM    142  CE2 TYR A 286      10.227  25.006 -23.767  1.00  0.00           C  
ATOM    143  CZ  TYR A 286      10.514  25.804 -24.877  1.00  0.00           C  
ATOM    144  OH  TYR A 286      10.408  27.177 -24.652  1.00  0.00           O  
ATOM    145  N   ILE A 288      13.400  21.248 -23.923  1.00  0.00           N  
ATOM    146  CA  ILE A 288      14.585  21.855 -23.279  1.00  0.00           C  
ATOM    147  C   ILE A 288      15.848  21.372 -23.958  1.00  0.00           C  
ATOM    148  O   ILE A 288      16.796  22.126 -24.237  1.00  0.00           O  
ATOM    149  CB  ILE A 288      14.551  21.695 -21.751  1.00  0.00           C  
ATOM    150  CG1 ILE A 288      13.293  22.382 -21.197  1.00  0.00           C  
ATOM    151  CG2 ILE A 288      15.862  22.257 -21.075  1.00  0.00           C  
ATOM    152  CD1 ILE A 288      13.240  23.913 -21.363  1.00  0.00           C  
ATOM    153  N   ALA A 289      15.836  20.112 -24.332  1.00  0.00           N  
ATOM    154  CA  ALA A 289      16.957  19.473 -25.030  1.00  0.00           C  
ATOM    155  C   ALA A 289      17.348  20.049 -26.375  1.00  0.00           C  
ATOM    156  O   ALA A 289      18.578  20.013 -26.637  1.00  0.00           O  
ATOM    157  CB  ALA A 289      16.797  17.964 -25.088  1.00  0.00           C  
ATOM    158  N   LEU A 290      16.421  20.497 -27.187  1.00  0.00           N  
ATOM    159  CA  LEU A 290      16.680  21.040 -28.524  1.00  0.00           C  
ATOM    160  C   LEU A 290      17.438  22.347 -28.511  1.00  0.00           C  
ATOM    161  O   LEU A 290      18.264  22.585 -29.413  1.00  0.00           O  
ATOM    162  CB  LEU A 290      15.355  21.155 -29.287  1.00  0.00           C  
ATOM    163  CG  LEU A 290      15.361  21.573 -30.747  1.00  0.00           C  
ATOM    164  CD1 LEU A 290      16.513  20.964 -31.576  1.00  0.00           C  
ATOM    165  CD2 LEU A 290      14.047  21.078 -31.371  1.00  0.00           C  
ATOM    166  N   PHE A 291      17.137  23.200 -27.544  1.00  0.00           N  
ATOM    167  CA  PHE A 291      17.818  24.508 -27.394  1.00  0.00           C  
ATOM    168  C   PHE A 291      19.203  24.324 -26.782  1.00  0.00           C  
ATOM    169  O   PHE A 291      20.131  25.132 -26.917  1.00  0.00           O  
ATOM    170  CB  PHE A 291      16.885  25.455 -26.623  1.00  0.00           C  
ATOM    171  CG  PHE A 291      15.690  25.779 -27.470  1.00  0.00           C  
ATOM    172  CD1 PHE A 291      15.756  26.866 -28.356  1.00  0.00           C  
ATOM    173  CD2 PHE A 291      14.556  25.000 -27.440  1.00  0.00           C  
ATOM    174  CE1 PHE A 291      14.646  27.170 -29.180  1.00  0.00           C  
ATOM    175  CE2 PHE A 291      13.462  25.265 -28.266  1.00  0.00           C  
ATOM    176  CZ  PHE A 291      13.509  26.335 -29.135  1.00  0.00           C  
ATOM    177  N   ASN A 292      19.368  23.175 -26.125  1.00  0.00           N  
ATOM    178  CA  ASN A 292      20.611  22.785 -25.489  1.00  0.00           C  
ATOM    179  C   ASN A 292      21.469  22.161 -26.592  1.00  0.00           C  
ATOM    180  O   ASN A 292      22.677  22.372 -26.518  1.00  0.00           O  
ATOM    181  CB  ASN A 292      20.516  21.794 -24.345  1.00  0.00           C  
ATOM    182  CG  ASN A 292      20.298  22.432 -23.013  1.00  0.00           C  
ATOM    183  OD1 ASN A 292      19.221  22.279 -22.461  1.00  0.00           O  
ATOM    184  ND2 ASN A 292      21.284  23.117 -22.530  1.00  0.00           N  
ATOM    185  N   TYR A 293      20.767  21.398 -27.405  1.00  0.00           N  
ATOM    186  CA  TYR A 293      21.513  20.731 -28.539  1.00  0.00           C  
ATOM    187  C   TYR A 293      21.902  21.821 -29.505  1.00  0.00           C  
ATOM    188  O   TYR A 293      23.106  21.907 -29.804  1.00  0.00           O  
ATOM    189  CB  TYR A 293      20.760  19.573 -29.135  1.00  0.00           C  
ATOM    190  CG  TYR A 293      21.348  18.902 -30.346  1.00  0.00           C  
ATOM    191  CD1 TYR A 293      21.299  19.560 -31.566  1.00  0.00           C  
ATOM    192  CD2 TYR A 293      21.940  17.646 -30.307  1.00  0.00           C  
ATOM    193  CE1 TYR A 293      21.833  18.996 -32.713  1.00  0.00           C  
ATOM    194  CE2 TYR A 293      22.437  17.038 -31.446  1.00  0.00           C  
ATOM    195  CZ  TYR A 293      22.393  17.717 -32.640  1.00  0.00           C  
ATOM    196  OH  TYR A 293      22.924  17.176 -33.800  1.00  0.00           O  
ATOM    197  N   ALA A 294      20.950  22.634 -29.896  1.00  0.00           N  
ATOM    198  CA  ALA A 294      21.243  23.764 -30.791  1.00  0.00           C  
ATOM    199  C   ALA A 294      22.405  24.617 -30.307  1.00  0.00           C  
ATOM    200  O   ALA A 294      23.451  24.765 -30.995  1.00  0.00           O  
ATOM    201  CB  ALA A 294      20.004  24.584 -31.049  1.00  0.00           C  
ATOM    202  N   TRP A 295      22.318  25.249 -29.155  1.00  0.00           N  
ATOM    203  CA  TRP A 295      23.376  26.137 -28.643  1.00  0.00           C  
ATOM    204  C   TRP A 295      24.738  25.495 -28.763  1.00  0.00           C  
ATOM    205  O   TRP A 295      25.679  26.112 -29.314  1.00  0.00           O  
ATOM    206  CB  TRP A 295      22.897  26.810 -27.369  1.00  0.00           C  
ATOM    207  CG  TRP A 295      23.791  27.886 -26.835  1.00  0.00           C  
ATOM    208  CD1 TRP A 295      24.625  27.794 -25.744  1.00  0.00           C  
ATOM    209  CD2 TRP A 295      24.038  29.162 -27.414  1.00  0.00           C  
ATOM    210  NE1 TRP A 295      25.353  28.940 -25.600  1.00  0.00           N  
ATOM    211  CE2 TRP A 295      25.000  29.809 -26.608  1.00  0.00           C  
ATOM    212  CE3 TRP A 295      23.557  29.805 -28.552  1.00  0.00           C  
ATOM    213  CZ2 TRP A 295      25.469  31.089 -26.885  1.00  0.00           C  
ATOM    214  CZ3 TRP A 295      24.022  31.091 -28.837  1.00  0.00           C  
ATOM    215  CH2 TRP A 295      24.947  31.706 -28.000  1.00  0.00           C  
ATOM    216  N   ALA A 296      24.942  24.288 -28.338  1.00  0.00           N  
ATOM    217  CA  ALA A 296      26.197  23.552 -28.455  1.00  0.00           C  
ATOM    218  C   ALA A 296      26.728  23.595 -29.895  1.00  0.00           C  
ATOM    219  O   ALA A 296      27.618  24.351 -30.247  1.00  0.00           O  
ATOM    220  CB  ALA A 296      25.995  22.072 -28.092  1.00  0.00           C  
ATOM    221  N   ARG A 297      26.179  22.749 -30.735  1.00  0.00           N  
ATOM    222  CA  ARG A 297      26.488  22.576 -32.149  1.00  0.00           C  
ATOM    223  C   ARG A 297      26.731  23.925 -32.823  1.00  0.00           C  
ATOM    224  O   ARG A 297      27.625  24.119 -33.694  1.00  0.00           O  
ATOM    225  CB  ARG A 297      25.386  21.836 -32.925  1.00  0.00           C  
ATOM    226  CG  ARG A 297      25.084  20.404 -32.604  1.00  0.00           C  
ATOM    227  CD  ARG A 297      26.240  19.654 -32.027  1.00  0.00           C  
ATOM    228  NE  ARG A 297      25.884  18.327 -31.535  1.00  0.00           N  
ATOM    229  CZ  ARG A 297      26.583  17.566 -30.681  1.00  0.00           C  
ATOM    230  NH1 ARG A 297      27.741  17.999 -30.179  1.00  0.00           N  
ATOM    231  NH2 ARG A 297      26.083  16.376 -30.341  1.00  0.00           N  
ATOM    232  N   ARG A 298      25.856  24.831 -32.434  1.00  0.00           N  
ATOM    233  CA  ARG A 298      25.942  26.183 -33.033  1.00  0.00           C  
ATOM    234  C   ARG A 298      27.246  26.795 -32.554  1.00  0.00           C  
ATOM    235  O   ARG A 298      27.676  27.833 -33.091  1.00  0.00           O  
ATOM    236  CB  ARG A 298      24.711  26.995 -32.762  1.00  0.00           C  
ATOM    237  CG  ARG A 298      24.837  28.513 -32.953  1.00  0.00           C  
ATOM    238  CD  ARG A 298      25.323  28.766 -34.333  1.00  0.00           C  
ATOM    239  NE  ARG A 298      25.764  30.135 -34.532  1.00  0.00           N  
ATOM    240  CZ  ARG A 298      24.870  31.061 -34.933  1.00  0.00           C  
ATOM    241  NH1 ARG A 298      23.608  30.667 -35.059  1.00  0.00           N  
ATOM    242  NH2 ARG A 298      25.313  32.284 -35.257  1.00  0.00           N  
ATOM    243  N   ASN A 299      27.909  26.138 -31.614  1.00  0.00           N  
ATOM    244  CA  ASN A 299      29.158  26.678 -31.054  1.00  0.00           C  
ATOM    245  C   ASN A 299      30.334  25.718 -31.110  1.00  0.00           C  
ATOM    246  O   ASN A 299      31.405  26.107 -30.535  1.00  0.00           O  
ATOM    247  CB  ASN A 299      28.884  27.249 -29.675  1.00  0.00           C  
ATOM    248  CG  ASN A 299      28.091  28.505 -29.503  1.00  0.00           C  
ATOM    249  OD1 ASN A 299      26.976  28.444 -28.900  1.00  0.00           O  
ATOM    250  ND2 ASN A 299      28.597  29.661 -29.933  1.00  0.00           N  
ATOM    251  N   GLY A 305      30.320  24.587 -31.737  1.00  0.00           N  
ATOM    252  CA  GLY A 305      31.520  23.734 -31.726  1.00  0.00           C  
ATOM    253  C   GLY A 305      31.539  22.898 -30.461  1.00  0.00           C  
ATOM    254  O   GLY A 305      32.217  21.849 -30.390  1.00  0.00           O  
ATOM    255  N   GLY A 306      30.775  23.298 -29.466  1.00  0.00           N  
ATOM    256  CA  GLY A 306      30.661  22.701 -28.161  1.00  0.00           C  
ATOM    257  C   GLY A 306      30.068  21.307 -28.064  1.00  0.00           C  
ATOM    258  O   GLY A 306      29.746  20.704 -29.083  1.00  0.00           O  
ATOM    259  N   ARG A 307      29.918  20.850 -26.828  1.00  0.00           N  
ATOM    260  CA  ARG A 307      29.413  19.572 -26.429  1.00  0.00           C  
ATOM    261  C   ARG A 307      28.094  19.638 -25.657  1.00  0.00           C  
ATOM    262  O   ARG A 307      27.862  20.527 -24.847  1.00  0.00           O  
ATOM    263  CB  ARG A 307      30.351  18.773 -25.506  1.00  0.00           C  
ATOM    264  CG  ARG A 307      31.625  18.271 -26.166  1.00  0.00           C  
ATOM    265  CD  ARG A 307      32.186  17.061 -25.482  1.00  0.00           C  
ATOM    266  NE  ARG A 307      32.052  17.129 -24.032  1.00  0.00           N  
ATOM    267  CZ  ARG A 307      32.683  18.017 -23.253  1.00  0.00           C  
ATOM    268  NH1 ARG A 307      33.546  18.922 -23.746  1.00  0.00           N  
ATOM    269  NH2 ARG A 307      32.404  18.039 -21.932  1.00  0.00           N  
ATOM    270  N   PHE A 308      27.309  18.624 -25.902  1.00  0.00           N  
ATOM    271  CA  PHE A 308      25.979  18.378 -25.346  1.00  0.00           C  
ATOM    272  C   PHE A 308      25.965  17.030 -24.601  1.00  0.00           C  
ATOM    273  O   PHE A 308      25.943  15.945 -25.172  1.00  0.00           O  
ATOM    274  CB  PHE A 308      24.891  18.491 -26.399  1.00  0.00           C  
ATOM    275  CG  PHE A 308      23.519  18.092 -25.948  1.00  0.00           C  
ATOM    276  CD1 PHE A 308      22.951  18.702 -24.816  1.00  0.00           C  
ATOM    277  CD2 PHE A 308      22.791  17.142 -26.652  1.00  0.00           C  
ATOM    278  CE1 PHE A 308      21.663  18.346 -24.387  1.00  0.00           C  
ATOM    279  CE2 PHE A 308      21.521  16.791 -26.233  1.00  0.00           C  
ATOM    280  CZ  PHE A 308      20.949  17.397 -25.114  1.00  0.00           C  
ATOM    281  N   ILE A 309      25.968  17.202 -23.296  1.00  0.00           N  
ATOM    282  CA  ILE A 309      26.029  16.172 -22.268  1.00  0.00           C  
ATOM    283  C   ILE A 309      24.655  15.724 -21.792  1.00  0.00           C  
ATOM    284  O   ILE A 309      23.690  16.483 -21.971  1.00  0.00           O  
ATOM    285  CB  ILE A 309      26.871  16.700 -21.040  1.00  0.00           C  
ATOM    286  CG1 ILE A 309      28.182  17.365 -21.518  1.00  0.00           C  
ATOM    287  CG2 ILE A 309      27.184  15.561 -20.042  1.00  0.00           C  
ATOM    288  CD1 ILE A 309      29.071  17.855 -20.317  1.00  0.00           C  
ATOM    289  N   VAL A 310      24.610  14.547 -21.208  1.00  0.00           N  
ATOM    290  CA  VAL A 310      23.355  13.982 -20.703  1.00  0.00           C  
ATOM    291  C   VAL A 310      23.635  13.326 -19.343  1.00  0.00           C  
ATOM    292  O   VAL A 310      24.372  12.348 -19.244  1.00  0.00           O  
ATOM    293  CB  VAL A 310      22.626  13.068 -21.716  1.00  0.00           C  
ATOM    294  CG1 VAL A 310      21.553  12.227 -20.976  1.00  0.00           C  
ATOM    295  CG2 VAL A 310      22.031  13.775 -22.930  1.00  0.00           C  
ATOM    296  N   ARG A 311      22.987  13.854 -18.341  1.00  0.00           N  
ATOM    297  CA  ARG A 311      23.078  13.405 -16.933  1.00  0.00           C  
ATOM    298  C   ARG A 311      21.747  12.901 -16.433  1.00  0.00           C  
ATOM    299  O   ARG A 311      20.776  13.680 -16.533  1.00  0.00           O  
ATOM    300  CB  ARG A 311      23.513  14.652 -16.137  1.00  0.00           C  
ATOM    301  CG  ARG A 311      23.905  14.459 -14.692  1.00  0.00           C  
ATOM    302  CD  ARG A 311      23.527  15.724 -13.904  1.00  0.00           C  
ATOM    303  NE  ARG A 311      24.418  16.803 -14.322  1.00  0.00           N  
ATOM    304  CZ  ARG A 311      24.056  18.076 -14.328  1.00  0.00           C  
ATOM    305  NH1 ARG A 311      22.834  18.465 -13.963  1.00  0.00           N  
ATOM    306  NH2 ARG A 311      24.957  18.987 -14.718  1.00  0.00           N  
ATOM    307  N   ILE A 312      21.653  11.692 -15.935  1.00  0.00           N  
ATOM    308  CA  ILE A 312      20.370  11.188 -15.397  1.00  0.00           C  
ATOM    309  C   ILE A 312      20.236  11.558 -13.898  1.00  0.00           C  
ATOM    310  O   ILE A 312      21.029  11.315 -12.974  1.00  0.00           O  
ATOM    311  CB  ILE A 312      20.093   9.687 -15.695  1.00  0.00           C  
ATOM    312  CG1 ILE A 312      20.156   9.430 -17.214  1.00  0.00           C  
ATOM    313  CG2 ILE A 312      18.788   9.170 -15.059  1.00  0.00           C  
ATOM    314  CD1 ILE A 312      18.889   9.686 -18.091  1.00  0.00           C  
ATOM    315  N   GLU A 313      19.117  12.201 -13.634  1.00  0.00           N  
ATOM    316  CA  GLU A 313      18.741  12.671 -12.332  1.00  0.00           C  
ATOM    317  C   GLU A 313      17.796  11.643 -11.786  1.00  0.00           C  
ATOM    318  O   GLU A 313      16.581  11.804 -11.854  1.00  0.00           O  
ATOM    319  CB  GLU A 313      18.191  14.082 -12.370  1.00  0.00           C  
ATOM    320  CG  GLU A 313      19.337  15.094 -12.641  1.00  0.00           C  
ATOM    321  CD  GLU A 313      18.983  16.533 -12.470  1.00  0.00           C  
ATOM    322  OE1 GLU A 313      17.788  16.693 -12.127  1.00  0.00           O  
ATOM    323  OE2 GLU A 313      19.767  17.459 -12.664  1.00  0.00           O  
ATOM    324  N   ASP A 314      18.467  10.602 -11.257  1.00  0.00           N  
ATOM    325  CA  ASP A 314      17.773   9.451 -10.687  1.00  0.00           C  
ATOM    326  C   ASP A 314      17.873   9.181  -9.197  1.00  0.00           C  
ATOM    327  O   ASP A 314      17.877   7.995  -8.763  1.00  0.00           O  
ATOM    328  CB  ASP A 314      18.234   8.230 -11.515  1.00  0.00           C  
ATOM    329  CG  ASP A 314      19.599   7.832 -10.947  1.00  0.00           C  
ATOM    330  OD1 ASP A 314      20.245   8.800 -10.551  1.00  0.00           O  
ATOM    331  OD2 ASP A 314      19.864   6.635 -10.896  1.00  0.00           O  
ATOM    332  N   THR A 315      17.815  10.197  -8.389  1.00  0.00           N  
ATOM    333  CA  THR A 315      17.851  10.085  -6.925  1.00  0.00           C  
ATOM    334  C   THR A 315      16.500   9.890  -6.278  1.00  0.00           C  
ATOM    335  O   THR A 315      16.441   9.153  -5.245  1.00  0.00           O  
ATOM    336  CB  THR A 315      18.666  11.336  -6.397  1.00  0.00           C  
ATOM    337  OG1 THR A 315      18.602  12.324  -7.512  1.00  0.00           O  
ATOM    338  CG2 THR A 315      20.090  10.970  -5.988  1.00  0.00           C  
ATOM    339  N   ASP A 316      15.405  10.482  -6.750  1.00  0.00           N  
ATOM    340  CA  ASP A 316      14.067  10.335  -6.167  1.00  0.00           C  
ATOM    341  C   ASP A 316      13.534   8.930  -6.447  1.00  0.00           C  
ATOM    342  O   ASP A 316      12.589   8.724  -7.211  1.00  0.00           O  
ATOM    343  CB  ASP A 316      13.076  11.415  -6.625  1.00  0.00           C  
ATOM    344  CG  ASP A 316      11.770  11.364  -5.845  1.00  0.00           C  
ATOM    345  OD1 ASP A 316      11.431  10.261  -5.349  1.00  0.00           O  
ATOM    346  OD2 ASP A 316      11.017  12.342  -5.647  1.00  0.00           O  
ATOM    347  N   ARG A 317      14.124   7.986  -5.786  1.00  0.00           N  
ATOM    348  CA  ARG A 317      13.870   6.546  -5.854  1.00  0.00           C  
ATOM    349  C   ARG A 317      12.415   6.172  -5.648  1.00  0.00           C  
ATOM    350  O   ARG A 317      11.953   5.038  -5.909  1.00  0.00           O  
ATOM    351  CB  ARG A 317      14.806   5.836  -4.863  1.00  0.00           C  
ATOM    352  CG  ARG A 317      16.249   6.286  -4.799  1.00  0.00           C  
ATOM    353  CD  ARG A 317      16.938   6.297  -6.120  1.00  0.00           C  
ATOM    354  NE  ARG A 317      17.503   5.010  -6.508  1.00  0.00           N  
ATOM    355  CZ  ARG A 317      18.826   4.738  -6.435  1.00  0.00           C  
ATOM    356  NH1 ARG A 317      19.704   5.670  -6.037  1.00  0.00           N  
ATOM    357  NH2 ARG A 317      19.280   3.496  -6.698  1.00  0.00           N  
ATOM    358  N   ALA A 333      11.658   7.139  -5.171  1.00  0.00           N  
ATOM    359  CA  ALA A 333      10.214   7.005  -4.908  1.00  0.00           C  
ATOM    360  C   ALA A 333       9.494   7.057  -6.261  1.00  0.00           C  
ATOM    361  O   ALA A 333       8.609   6.291  -6.597  1.00  0.00           O  
ATOM    362  CB  ALA A 333       9.725   8.157  -4.010  1.00  0.00           C  
ATOM    363  N   ARG A 421       9.974   8.032  -6.995  1.00  0.00           N  
ATOM    364  CA  ARG A 421       9.560   8.436  -8.307  1.00  0.00           C  
ATOM    365  C   ARG A 421      10.080   7.565  -9.432  1.00  0.00           C  
ATOM    366  O   ARG A 421       9.434   7.610 -10.499  1.00  0.00           O  
ATOM    367  CB  ARG A 421      10.026   9.899  -8.580  1.00  0.00           C  
ATOM    368  CG  ARG A 421       8.988  10.965  -8.280  1.00  0.00           C  
ATOM    369  CD  ARG A 421       9.299  12.283  -8.892  1.00  0.00           C  
ATOM    370  NE  ARG A 421      10.191  13.077  -8.054  1.00  0.00           N  
ATOM    371  CZ  ARG A 421      11.207  13.780  -8.579  1.00  0.00           C  
ATOM    372  NH1 ARG A 421      11.409  13.722  -9.902  1.00  0.00           N  
ATOM    373  NH2 ARG A 421      12.012  14.549  -7.841  1.00  0.00           N  
ATOM    374  N   TYR A 422      11.151   6.854  -9.223  1.00  0.00           N  
ATOM    375  CA  TYR A 422      11.808   6.014 -10.211  1.00  0.00           C  
ATOM    376  C   TYR A 422      10.981   4.905 -10.854  1.00  0.00           C  
ATOM    377  O   TYR A 422      10.293   4.087 -10.223  1.00  0.00           O  
ATOM    378  CB  TYR A 422      13.139   5.425  -9.675  1.00  0.00           C  
ATOM    379  CG  TYR A 422      13.860   4.474 -10.597  1.00  0.00           C  
ATOM    380  CD1 TYR A 422      13.499   3.119 -10.689  1.00  0.00           C  
ATOM    381  CD2 TYR A 422      14.935   4.911 -11.378  1.00  0.00           C  
ATOM    382  CE1 TYR A 422      14.188   2.239 -11.526  1.00  0.00           C  
ATOM    383  CE2 TYR A 422      15.628   4.057 -12.225  1.00  0.00           C  
ATOM    384  CZ  TYR A 422      15.254   2.712 -12.295  1.00  0.00           C  
ATOM    385  OH  TYR A 422      15.942   1.880 -13.139  1.00  0.00           O  
ATOM    386  N   VAL A 423      11.147   4.869 -12.183  1.00  0.00           N  
ATOM    387  CA  VAL A 423      10.491   3.872 -13.035  1.00  0.00           C  
ATOM    388  C   VAL A 423      11.581   3.285 -13.930  1.00  0.00           C  
ATOM    389  O   VAL A 423      12.291   3.969 -14.657  1.00  0.00           O  
ATOM    390  CB  VAL A 423       9.192   4.359 -13.634  1.00  0.00           C  
ATOM    391  CG1 VAL A 423       8.176   3.183 -13.805  1.00  0.00           C  
ATOM    392  CG2 VAL A 423       8.437   5.416 -12.832  1.00  0.00           C  
ATOM    393  N   PRO A 424      11.776   1.983 -13.794  1.00  0.00           N  
ATOM    394  CA  PRO A 424      12.761   1.155 -14.440  1.00  0.00           C  
ATOM    395  C   PRO A 424      13.272   1.315 -15.833  1.00  0.00           C  
ATOM    396  O   PRO A 424      14.535   1.426 -16.052  1.00  0.00           O  
ATOM    397  CB  PRO A 424      12.108  -0.253 -14.308  1.00  0.00           C  
ATOM    398  CG  PRO A 424      11.732  -0.158 -12.832  1.00  0.00           C  
ATOM    399  CD  PRO A 424      10.954   1.159 -12.832  1.00  0.00           C  
ATOM    400  N   GLY A 425      12.380   1.239 -16.800  1.00  0.00           N  
ATOM    401  CA  GLY A 425      12.845   1.382 -18.215  1.00  0.00           C  
ATOM    402  C   GLY A 425      12.735   2.826 -18.691  1.00  0.00           C  
ATOM    403  O   GLY A 425      13.067   3.076 -19.870  1.00  0.00           O  
ATOM    404  N   ALA A 426      12.291   3.740 -17.843  1.00  0.00           N  
ATOM    405  CA  ALA A 426      12.106   5.138 -18.110  1.00  0.00           C  
ATOM    406  C   ALA A 426      13.373   5.806 -18.625  1.00  0.00           C  
ATOM    407  O   ALA A 426      13.174   6.738 -19.400  1.00  0.00           O  
ATOM    408  CB  ALA A 426      11.672   5.999 -16.934  1.00  0.00           C  
ATOM    409  N   GLU A 427      14.500   5.396 -18.101  1.00  0.00           N  
ATOM    410  CA  GLU A 427      15.798   5.995 -18.500  1.00  0.00           C  
ATOM    411  C   GLU A 427      15.984   5.671 -19.972  1.00  0.00           C  
ATOM    412  O   GLU A 427      16.126   6.587 -20.742  1.00  0.00           O  
ATOM    413  CB  GLU A 427      17.035   5.468 -17.779  1.00  0.00           C  
ATOM    414  CG  GLU A 427      18.400   5.913 -18.288  1.00  0.00           C  
ATOM    415  CD  GLU A 427      19.619   5.670 -17.458  1.00  0.00           C  
ATOM    416  OE1 GLU A 427      19.472   5.869 -16.228  1.00  0.00           O  
ATOM    417  OE2 GLU A 427      20.700   5.329 -17.903  1.00  0.00           O  
ATOM    418  N   GLU A 429      15.955   4.388 -20.229  1.00  0.00           N  
ATOM    419  CA  GLU A 429      16.098   3.775 -21.540  1.00  0.00           C  
ATOM    420  C   GLU A 429      15.304   4.429 -22.650  1.00  0.00           C  
ATOM    421  O   GLU A 429      15.842   4.683 -23.729  1.00  0.00           O  
ATOM    422  CB  GLU A 429      15.699   2.301 -21.466  1.00  0.00           C  
ATOM    423  CG  GLU A 429      16.805   1.309 -21.246  1.00  0.00           C  
ATOM    424  CD  GLU A 429      17.959   1.545 -20.337  1.00  0.00           C  
ATOM    425  OE1 GLU A 429      17.723   1.238 -19.136  1.00  0.00           O  
ATOM    426  OE2 GLU A 429      19.089   1.933 -20.676  1.00  0.00           O  
ATOM    427  N   ARG A 431      14.053   4.715 -22.436  1.00  0.00           N  
ATOM    428  CA  ARG A 431      13.090   5.326 -23.312  1.00  0.00           C  
ATOM    429  C   ARG A 431      13.300   6.820 -23.508  1.00  0.00           C  
ATOM    430  O   ARG A 431      12.803   7.374 -24.531  1.00  0.00           O  
ATOM    431  CB  ARG A 431      11.637   5.049 -22.924  1.00  0.00           C  
ATOM    432  CG  ARG A 431      11.293   3.553 -23.129  1.00  0.00           C  
ATOM    433  CD  ARG A 431      10.362   3.166 -21.998  1.00  0.00           C  
ATOM    434  NE  ARG A 431       9.194   3.937 -22.095  1.00  0.00           N  
ATOM    435  CZ  ARG A 431       8.325   4.576 -21.346  1.00  0.00           C  
ATOM    436  NH1 ARG A 431       8.354   4.674 -20.006  1.00  0.00           N  
ATOM    437  NH2 ARG A 431       7.294   5.171 -22.024  1.00  0.00           N  
ATOM    438  N   ILE A 432      13.996   7.426 -22.592  1.00  0.00           N  
ATOM    439  CA  ILE A 432      14.348   8.835 -22.625  1.00  0.00           C  
ATOM    440  C   ILE A 432      15.456   9.011 -23.660  1.00  0.00           C  
ATOM    441  O   ILE A 432      15.332   9.797 -24.603  1.00  0.00           O  
ATOM    442  CB  ILE A 432      14.872   9.303 -21.215  1.00  0.00           C  
ATOM    443  CG1 ILE A 432      13.658   9.558 -20.294  1.00  0.00           C  
ATOM    444  CG2 ILE A 432      15.836  10.501 -21.316  1.00  0.00           C  
ATOM    445  CD1 ILE A 432      13.918  10.477 -19.069  1.00  0.00           C  
ATOM    446  N   LEU A 433      16.556   8.331 -23.399  1.00  0.00           N  
ATOM    447  CA  LEU A 433      17.724   8.411 -24.303  1.00  0.00           C  
ATOM    448  C   LEU A 433      17.368   8.045 -25.742  1.00  0.00           C  
ATOM    449  O   LEU A 433      17.911   8.602 -26.707  1.00  0.00           O  
ATOM    450  CB  LEU A 433      18.829   7.561 -23.672  1.00  0.00           C  
ATOM    451  CG  LEU A 433      19.491   8.002 -22.377  1.00  0.00           C  
ATOM    452  CD1 LEU A 433      20.554   6.983 -21.987  1.00  0.00           C  
ATOM    453  CD2 LEU A 433      20.211   9.305 -22.624  1.00  0.00           C  
ATOM    454  N   ALA A 434      16.510   7.072 -25.901  1.00  0.00           N  
ATOM    455  CA  ALA A 434      16.082   6.574 -27.187  1.00  0.00           C  
ATOM    456  C   ALA A 434      15.387   7.670 -27.978  1.00  0.00           C  
ATOM    457  O   ALA A 434      15.731   7.880 -29.163  1.00  0.00           O  
ATOM    458  CB  ALA A 434      15.144   5.395 -27.092  1.00  0.00           C  
ATOM    459  N   ALA A 435      14.435   8.292 -27.344  1.00  0.00           N  
ATOM    460  CA  ALA A 435      13.619   9.364 -27.870  1.00  0.00           C  
ATOM    461  C   ALA A 435      14.431  10.544 -28.329  1.00  0.00           C  
ATOM    462  O   ALA A 435      14.087  11.086 -29.413  1.00  0.00           O  
ATOM    463  CB  ALA A 435      12.546   9.741 -26.874  1.00  0.00           C  
ATOM    464  N   LEU A 436      15.423  11.001 -27.626  1.00  0.00           N  
ATOM    465  CA  LEU A 436      16.234  12.161 -28.041  1.00  0.00           C  
ATOM    466  C   LEU A 436      16.958  11.777 -29.325  1.00  0.00           C  
ATOM    467  O   LEU A 436      17.250  12.612 -30.185  1.00  0.00           O  
ATOM    468  CB  LEU A 436      17.158  12.578 -26.890  1.00  0.00           C  
ATOM    469  CG  LEU A 436      16.569  13.604 -25.903  1.00  0.00           C  
ATOM    470  CD1 LEU A 436      16.694  13.051 -24.468  1.00  0.00           C  
ATOM    471  CD2 LEU A 436      17.323  14.938 -26.004  1.00  0.00           C  
ATOM    472  N   LYS A 437      17.292  10.519 -29.421  1.00  0.00           N  
ATOM    473  CA  LYS A 437      18.007   9.958 -30.576  1.00  0.00           C  
ATOM    474  C   LYS A 437      17.020   9.866 -31.754  1.00  0.00           C  
ATOM    475  O   LYS A 437      17.370   9.979 -32.942  1.00  0.00           O  
ATOM    476  CB  LYS A 437      18.561   8.608 -30.242  1.00  0.00           C  
ATOM    477  CG  LYS A 437      19.710   8.658 -29.219  1.00  0.00           C  
ATOM    478  CD  LYS A 437      19.681   7.346 -28.390  1.00  0.00           C  
ATOM    479  CE  LYS A 437      21.069   6.792 -28.175  1.00  0.00           C  
ATOM    480  NZ  LYS A 437      20.936   5.356 -27.853  1.00  0.00           N  
ATOM    481  N   TRP A 438      15.770   9.703 -31.308  1.00  0.00           N  
ATOM    482  CA  TRP A 438      14.621   9.597 -32.204  1.00  0.00           C  
ATOM    483  C   TRP A 438      14.436  10.939 -32.876  1.00  0.00           C  
ATOM    484  O   TRP A 438      14.272  10.923 -34.123  1.00  0.00           O  
ATOM    485  CB  TRP A 438      13.377   8.993 -31.602  1.00  0.00           C  
ATOM    486  CG  TRP A 438      12.294   8.875 -32.636  1.00  0.00           C  
ATOM    487  CD1 TRP A 438      12.262   8.072 -33.731  1.00  0.00           C  
ATOM    488  CD2 TRP A 438      11.056   9.606 -32.658  1.00  0.00           C  
ATOM    489  NE1 TRP A 438      11.114   8.252 -34.414  1.00  0.00           N  
ATOM    490  CE2 TRP A 438      10.351   9.182 -33.792  1.00  0.00           C  
ATOM    491  CE3 TRP A 438      10.491  10.566 -31.811  1.00  0.00           C  
ATOM    492  CZ2 TRP A 438       9.106   9.708 -34.115  1.00  0.00           C  
ATOM    493  CZ3 TRP A 438       9.258  11.085 -32.137  1.00  0.00           C  
ATOM    494  CH2 TRP A 438       8.555  10.669 -33.258  1.00  0.00           C  
ATOM    495  N   LEU A 439      14.510  12.027 -32.145  1.00  0.00           N  
ATOM    496  CA  LEU A 439      14.355  13.337 -32.827  1.00  0.00           C  
ATOM    497  C   LEU A 439      15.645  13.726 -33.565  1.00  0.00           C  
ATOM    498  O   LEU A 439      15.724  14.786 -34.230  1.00  0.00           O  
ATOM    499  CB  LEU A 439      13.946  14.335 -31.784  1.00  0.00           C  
ATOM    500  CG  LEU A 439      12.630  14.425 -31.091  1.00  0.00           C  
ATOM    501  CD1 LEU A 439      12.687  13.793 -29.692  1.00  0.00           C  
ATOM    502  CD2 LEU A 439      12.320  15.940 -30.906  1.00  0.00           C  
ATOM    503  N   GLY A 444      16.658  12.914 -33.399  1.00  0.00           N  
ATOM    504  CA  GLY A 444      17.976  13.132 -33.966  1.00  0.00           C  
ATOM    505  C   GLY A 444      18.821  14.160 -33.227  1.00  0.00           C  
ATOM    506  O   GLY A 444      19.614  14.954 -33.818  1.00  0.00           O  
ATOM    507  N   LEU A 445      18.722  14.187 -31.917  1.00  0.00           N  
ATOM    508  CA  LEU A 445      19.504  15.125 -31.070  1.00  0.00           C  
ATOM    509  C   LEU A 445      20.513  14.211 -30.372  1.00  0.00           C  
ATOM    510  O   LEU A 445      20.150  13.665 -29.334  1.00  0.00           O  
ATOM    511  CB  LEU A 445      18.571  15.789 -30.063  1.00  0.00           C  
ATOM    512  CG  LEU A 445      17.307  16.454 -30.609  1.00  0.00           C  
ATOM    513  CD1 LEU A 445      16.318  16.681 -29.493  1.00  0.00           C  
ATOM    514  CD2 LEU A 445      17.731  17.748 -31.289  1.00  0.00           C  
ATOM    515  N   SER A 457      21.656  14.069 -30.978  1.00  0.00           N  
ATOM    516  CA  SER A 457      22.668  13.177 -30.349  1.00  0.00           C  
ATOM    517  C   SER A 457      23.542  13.974 -29.401  1.00  0.00           C  
ATOM    518  O   SER A 457      23.859  15.166 -29.577  1.00  0.00           O  
ATOM    519  CB  SER A 457      23.412  12.459 -31.439  1.00  0.00           C  
ATOM    520  OG  SER A 457      23.450  13.289 -32.630  1.00  0.00           O  
ATOM    521  N   TYR A 461      23.975  13.281 -28.375  1.00  0.00           N  
ATOM    522  CA  TYR A 461      24.842  13.788 -27.301  1.00  0.00           C  
ATOM    523  C   TYR A 461      26.193  13.119 -27.312  1.00  0.00           C  
ATOM    524  O   TYR A 461      26.280  11.945 -27.690  1.00  0.00           O  
ATOM    525  CB  TYR A 461      24.129  13.535 -25.954  1.00  0.00           C  
ATOM    526  CG  TYR A 461      23.467  12.182 -25.817  1.00  0.00           C  
ATOM    527  CD1 TYR A 461      22.161  11.977 -26.233  1.00  0.00           C  
ATOM    528  CD2 TYR A 461      24.148  11.097 -25.258  1.00  0.00           C  
ATOM    529  CE1 TYR A 461      21.548  10.732 -26.099  1.00  0.00           C  
ATOM    530  CE2 TYR A 461      23.562   9.849 -25.111  1.00  0.00           C  
ATOM    531  CZ  TYR A 461      22.245   9.688 -25.530  1.00  0.00           C  
ATOM    532  OH  TYR A 461      21.669   8.481 -25.375  1.00  0.00           O  
ATOM    533  N   ASP A 463      27.193  13.829 -26.869  1.00  0.00           N  
ATOM    534  CA  ASP A 463      28.579  13.356 -26.777  1.00  0.00           C  
ATOM    535  C   ASP A 463      28.970  12.776 -25.397  1.00  0.00           C  
ATOM    536  O   ASP A 463      30.142  12.304 -25.315  1.00  0.00           O  
ATOM    537  CB  ASP A 463      29.590  14.381 -27.204  1.00  0.00           C  
ATOM    538  CG  ASP A 463      29.067  15.513 -28.004  1.00  0.00           C  
ATOM    539  OD1 ASP A 463      28.218  16.286 -27.585  1.00  0.00           O  
ATOM    540  OD2 ASP A 463      29.587  15.644 -29.127  1.00  0.00           O  
ATOM    541  N   GLU A 464      28.069  12.795 -24.430  1.00  0.00           N  
ATOM    542  CA  GLU A 464      28.338  12.220 -23.090  1.00  0.00           C  
ATOM    543  C   GLU A 464      26.997  11.896 -22.445  1.00  0.00           C  
ATOM    544  O   GLU A 464      26.118  12.770 -22.441  1.00  0.00           O  
ATOM    545  CB  GLU A 464      29.139  13.139 -22.213  1.00  0.00           C  
ATOM    546  CG  GLU A 464      30.564  13.470 -22.585  1.00  0.00           C  
ATOM    547  CD  GLU A 464      31.326  14.371 -21.649  1.00  0.00           C  
ATOM    548  OE1 GLU A 464      31.054  14.518 -20.460  1.00  0.00           O  
ATOM    549  OE2 GLU A 464      32.246  14.981 -22.285  1.00  0.00           O  
ATOM    550  N   GLY A 465      26.815  10.717 -21.939  1.00  0.00           N  
ATOM    551  CA  GLY A 465      25.519  10.291 -21.358  1.00  0.00           C  
ATOM    552  C   GLY A 465      25.776   8.955 -20.683  1.00  0.00           C  
ATOM    553  O   GLY A 465      26.957   8.557 -20.724  1.00  0.00           O  
ATOM    554  N   PRO A 466      24.768   8.349 -20.107  1.00  0.00           N  
ATOM    555  CA  PRO A 466      24.854   7.116 -19.357  1.00  0.00           C  
ATOM    556  C   PRO A 466      25.318   5.854 -20.025  1.00  0.00           C  
ATOM    557  O   PRO A 466      26.265   5.160 -19.634  1.00  0.00           O  
ATOM    558  CB  PRO A 466      23.404   6.835 -18.886  1.00  0.00           C  
ATOM    559  CG  PRO A 466      22.825   8.203 -18.834  1.00  0.00           C  
ATOM    560  CD  PRO A 466      23.403   8.916 -20.077  1.00  0.00           C  
ATOM    561  N   ASP A 467      24.548   5.499 -21.032  1.00  0.00           N  
ATOM    562  CA  ASP A 467      24.652   4.333 -21.902  1.00  0.00           C  
ATOM    563  C   ASP A 467      26.087   4.193 -22.418  1.00  0.00           C  
ATOM    564  O   ASP A 467      26.431   3.147 -22.993  1.00  0.00           O  
ATOM    565  CB  ASP A 467      23.682   4.560 -23.105  1.00  0.00           C  
ATOM    566  CG  ASP A 467      24.015   5.936 -23.693  1.00  0.00           C  
ATOM    567  OD1 ASP A 467      25.178   6.375 -23.632  1.00  0.00           O  
ATOM    568  OD2 ASP A 467      23.091   6.603 -24.182  1.00  0.00           O  
ATOM    569  N   VAL A 468      26.831   5.272 -22.246  1.00  0.00           N  
ATOM    570  CA  VAL A 468      28.202   5.342 -22.773  1.00  0.00           C  
ATOM    571  C   VAL A 468      29.281   5.972 -21.932  1.00  0.00           C  
ATOM    572  O   VAL A 468      30.437   6.068 -22.440  1.00  0.00           O  
ATOM    573  CB  VAL A 468      27.878   6.183 -24.079  1.00  0.00           C  
ATOM    574  CG1 VAL A 468      29.002   6.991 -24.641  1.00  0.00           C  
ATOM    575  CG2 VAL A 468      27.237   5.255 -25.074  1.00  0.00           C  
ATOM    576  N   ALA A 469      29.019   6.428 -20.720  1.00  0.00           N  
ATOM    577  CA  ALA A 469      29.919   7.153 -19.818  1.00  0.00           C  
ATOM    578  C   ALA A 469      30.605   8.260 -20.657  1.00  0.00           C  
ATOM    579  O   ALA A 469      30.036   8.821 -21.601  1.00  0.00           O  
ATOM    580  CB  ALA A 469      30.909   6.366 -19.005  1.00  0.00           C  
ATOM    581  N   ALA A 470      31.838   8.505 -20.232  1.00  0.00           N  
ATOM    582  CA  ALA A 470      32.699   9.518 -20.885  1.00  0.00           C  
ATOM    583  C   ALA A 470      33.698  10.082 -19.886  1.00  0.00           C  
ATOM    584  O   ALA A 470      33.819   9.545 -18.756  1.00  0.00           O  
ATOM    585  CB  ALA A 470      31.808  10.536 -21.546  1.00  0.00           C  
ATOM    586  N   PRO A 471      34.425  11.105 -20.285  1.00  0.00           N  
ATOM    587  CA  PRO A 471      35.449  11.740 -19.480  1.00  0.00           C  
ATOM    588  C   PRO A 471      35.071  12.060 -18.030  1.00  0.00           C  
ATOM    589  O   PRO A 471      35.734  11.792 -17.010  1.00  0.00           O  
ATOM    590  CB  PRO A 471      35.644  13.095 -20.196  1.00  0.00           C  
ATOM    591  CG  PRO A 471      35.422  12.754 -21.639  1.00  0.00           C  
ATOM    592  CD  PRO A 471      34.311  11.735 -21.607  1.00  0.00           C  
ATOM    593  N   THR A 472      33.944  12.726 -17.960  1.00  0.00           N  
ATOM    594  CA  THR A 472      33.342  13.263 -16.791  1.00  0.00           C  
ATOM    595  C   THR A 472      32.490  12.323 -15.992  1.00  0.00           C  
ATOM    596  O   THR A 472      31.374  12.527 -15.526  1.00  0.00           O  
ATOM    597  CB  THR A 472      32.672  14.650 -17.096  1.00  0.00           C  
ATOM    598  OG1 THR A 472      33.804  15.458 -17.582  1.00  0.00           O  
ATOM    599  CG2 THR A 472      31.971  15.166 -15.853  1.00  0.00           C  
ATOM    600  N   GLY A 473      33.222  11.237 -15.729  1.00  0.00           N  
ATOM    601  CA  GLY A 473      32.797  10.163 -14.846  1.00  0.00           C  
ATOM    602  C   GLY A 473      31.289   9.998 -14.877  1.00  0.00           C  
ATOM    603  O   GLY A 473      30.720  10.099 -15.964  1.00  0.00           O  
ATOM    604  N   PRO A 474      30.723   9.744 -13.716  1.00  0.00           N  
ATOM    605  CA  PRO A 474      29.310   9.425 -13.608  1.00  0.00           C  
ATOM    606  C   PRO A 474      28.361  10.415 -14.228  1.00  0.00           C  
ATOM    607  O   PRO A 474      28.526  11.636 -14.092  1.00  0.00           O  
ATOM    608  CB  PRO A 474      29.094   9.201 -12.111  1.00  0.00           C  
ATOM    609  CG  PRO A 474      30.426   8.869 -11.545  1.00  0.00           C  
ATOM    610  CD  PRO A 474      31.411   9.660 -12.411  1.00  0.00           C  
ATOM    611  N   TYR A 475      27.406   9.817 -14.901  1.00  0.00           N  
ATOM    612  CA  TYR A 475      26.281  10.434 -15.568  1.00  0.00           C  
ATOM    613  C   TYR A 475      25.050   9.731 -14.997  1.00  0.00           C  
ATOM    614  O   TYR A 475      24.319   9.044 -15.686  1.00  0.00           O  
ATOM    615  CB  TYR A 475      26.281  10.390 -17.100  1.00  0.00           C  
ATOM    616  CG  TYR A 475      27.534  10.978 -17.684  1.00  0.00           C  
ATOM    617  CD1 TYR A 475      27.712  12.343 -17.805  1.00  0.00           C  
ATOM    618  CD2 TYR A 475      28.578  10.141 -18.070  1.00  0.00           C  
ATOM    619  CE1 TYR A 475      28.892  12.881 -18.320  1.00  0.00           C  
ATOM    620  CE2 TYR A 475      29.777  10.640 -18.589  1.00  0.00           C  
ATOM    621  CZ  TYR A 475      29.916  12.026 -18.704  1.00  0.00           C  
ATOM    622  OH  TYR A 475      31.060  12.546 -19.208  1.00  0.00           O  
ATOM    623  N   ARG A 476      24.893   9.852 -13.709  1.00  0.00           N  
ATOM    624  CA  ARG A 476      23.751   9.282 -12.949  1.00  0.00           C  
ATOM    625  C   ARG A 476      24.001   9.704 -11.506  1.00  0.00           C  
ATOM    626  O   ARG A 476      24.999   9.316 -10.903  1.00  0.00           O  
ATOM    627  CB  ARG A 476      23.552   7.814 -13.218  1.00  0.00           C  
ATOM    628  CG  ARG A 476      22.127   7.426 -13.553  1.00  0.00           C  
ATOM    629  CD  ARG A 476      21.966   6.030 -14.022  1.00  0.00           C  
ATOM    630  NE  ARG A 476      23.034   5.611 -14.930  1.00  0.00           N  
ATOM    631  CZ  ARG A 476      22.968   4.535 -15.741  1.00  0.00           C  
ATOM    632  NH1 ARG A 476      21.941   3.714 -15.757  1.00  0.00           N  
ATOM    633  NH2 ARG A 476      23.945   4.354 -16.640  1.00  0.00           N  
ATOM    634  N   GLN A 477      23.164  10.587 -11.016  1.00  0.00           N  
ATOM    635  CA  GLN A 477      23.197  11.222  -9.708  1.00  0.00           C  
ATOM    636  C   GLN A 477      23.361  10.267  -8.525  1.00  0.00           C  
ATOM    637  O   GLN A 477      24.108  10.558  -7.560  1.00  0.00           O  
ATOM    638  CB  GLN A 477      21.954  12.083  -9.501  1.00  0.00           C  
ATOM    639  CG  GLN A 477      22.030  13.433 -10.200  1.00  0.00           C  
ATOM    640  CD  GLN A 477      21.258  14.456  -9.349  1.00  0.00           C  
ATOM    641  OE1 GLN A 477      21.538  15.664  -9.429  1.00  0.00           O  
ATOM    642  NE2 GLN A 477      20.302  13.945  -8.549  1.00  0.00           N  
ATOM    643  N   SER A 478      22.656   9.167  -8.640  1.00  0.00           N  
ATOM    644  CA  SER A 478      22.549   8.097  -7.680  1.00  0.00           C  
ATOM    645  C   SER A 478      23.831   7.270  -7.669  1.00  0.00           C  
ATOM    646  O   SER A 478      23.846   6.328  -6.865  1.00  0.00           O  
ATOM    647  CB  SER A 478      21.482   7.075  -8.103  1.00  0.00           C  
ATOM    648  OG  SER A 478      22.100   6.251  -9.121  1.00  0.00           O  
ATOM    649  N   GLU A 479      24.703   7.561  -8.598  1.00  0.00           N  
ATOM    650  CA  GLU A 479      25.969   6.817  -8.608  1.00  0.00           C  
ATOM    651  C   GLU A 479      27.083   7.731  -8.147  1.00  0.00           C  
ATOM    652  O   GLU A 479      28.146   7.271  -7.731  1.00  0.00           O  
ATOM    653  CB  GLU A 479      26.202   6.092  -9.842  1.00  0.00           C  
ATOM    654  CG  GLU A 479      26.510   6.591 -11.218  1.00  0.00           C  
ATOM    655  CD  GLU A 479      26.236   5.511 -12.264  1.00  0.00           C  
ATOM    656  OE1 GLU A 479      25.117   4.980 -12.072  1.00  0.00           O  
ATOM    657  OE2 GLU A 479      27.037   5.198 -13.133  1.00  0.00           O  
ATOM    658  N   ARG A 482      26.841   9.022  -8.159  1.00  0.00           N  
ATOM    659  CA  ARG A 482      27.663  10.145  -7.764  1.00  0.00           C  
ATOM    660  C   ARG A 482      27.482  10.518  -6.280  1.00  0.00           C  
ATOM    661  O   ARG A 482      28.124  11.457  -5.794  1.00  0.00           O  
ATOM    662  CB  ARG A 482      27.339  11.425  -8.577  1.00  0.00           C  
ATOM    663  CG  ARG A 482      27.709  11.456 -10.011  1.00  0.00           C  
ATOM    664  CD  ARG A 482      28.031  12.804 -10.576  1.00  0.00           C  
ATOM    665  NE  ARG A 482      29.141  12.712 -11.581  1.00  0.00           N  
ATOM    666  CZ  ARG A 482      29.884  13.801 -11.823  1.00  0.00           C  
ATOM    667  NH1 ARG A 482      29.611  14.929 -11.137  1.00  0.00           N  
ATOM    668  NH2 ARG A 482      30.851  13.840 -12.737  1.00  0.00           N  
ATOM    669  N   LEU A 485      26.624   9.831  -5.556  1.00  0.00           N  
ATOM    670  CA  LEU A 485      26.289  10.040  -4.158  1.00  0.00           C  
ATOM    671  C   LEU A 485      27.377  10.564  -3.255  1.00  0.00           C  
ATOM    672  O   LEU A 485      27.243  11.651  -2.639  1.00  0.00           O  
ATOM    673  CB  LEU A 485      25.576   8.789  -3.687  1.00  0.00           C  
ATOM    674  CG  LEU A 485      24.349   9.022  -2.819  1.00  0.00           C  
ATOM    675  CD1 LEU A 485      23.546  10.261  -3.219  1.00  0.00           C  
ATOM    676  CD2 LEU A 485      23.467   7.762  -2.914  1.00  0.00           C  
ATOM    677  N   PRO A 490      28.476   9.840  -3.151  1.00  0.00           N  
ATOM    678  CA  PRO A 490      29.651  10.232  -2.358  1.00  0.00           C  
ATOM    679  C   PRO A 490      30.193  11.617  -2.689  1.00  0.00           C  
ATOM    680  O   PRO A 490      30.628  12.403  -1.800  1.00  0.00           O  
ATOM    681  CB  PRO A 490      30.652   9.119  -2.676  1.00  0.00           C  
ATOM    682  CG  PRO A 490      29.774   7.917  -2.914  1.00  0.00           C  
ATOM    683  CD  PRO A 490      28.710   8.548  -3.842  1.00  0.00           C  
ATOM    684  N   LEU A 494      30.223  11.995  -3.950  1.00  0.00           N  
ATOM    685  CA  LEU A 494      30.692  13.297  -4.399  1.00  0.00           C  
ATOM    686  C   LEU A 494      29.850  14.417  -3.797  1.00  0.00           C  
ATOM    687  O   LEU A 494      30.277  15.551  -4.061  1.00  0.00           O  
ATOM    688  CB  LEU A 494      30.564  13.328  -5.915  1.00  0.00           C  
ATOM    689  CG  LEU A 494      31.623  13.819  -6.837  1.00  0.00           C  
ATOM    690  CD1 LEU A 494      33.011  13.249  -6.497  1.00  0.00           C  
ATOM    691  CD2 LEU A 494      31.275  13.238  -8.223  1.00  0.00           C  
ATOM    692  N   TYR A 495      28.745  14.157  -3.138  1.00  0.00           N  
ATOM    693  CA  TYR A 495      27.860  15.173  -2.576  1.00  0.00           C  
ATOM    694  C   TYR A 495      28.060  15.406  -1.086  1.00  0.00           C  
ATOM    695  O   TYR A 495      27.749  16.491  -0.561  1.00  0.00           O  
ATOM    696  CB  TYR A 495      26.341  14.914  -2.824  1.00  0.00           C  
ATOM    697  CG  TYR A 495      25.923  14.691  -4.254  1.00  0.00           C  
ATOM    698  CD1 TYR A 495      26.157  15.601  -5.281  1.00  0.00           C  
ATOM    699  CD2 TYR A 495      25.250  13.531  -4.597  1.00  0.00           C  
ATOM    700  CE1 TYR A 495      25.797  15.333  -6.592  1.00  0.00           C  
ATOM    701  CE2 TYR A 495      24.823  13.257  -5.883  1.00  0.00           C  
ATOM    702  CZ  TYR A 495      25.126  14.150  -6.899  1.00  0.00           C  
ATOM    703  OH  TYR A 495      24.743  13.808  -8.180  1.00  0.00           O  
ATOM    704  N   GLN A 496      28.511  14.372  -0.406  1.00  0.00           N  
ATOM    705  CA  GLN A 496      28.754  14.418   1.052  1.00  0.00           C  
ATOM    706  C   GLN A 496      30.021  15.276   1.223  1.00  0.00           C  
ATOM    707  O   GLN A 496      30.130  16.123   2.112  1.00  0.00           O  
ATOM    708  CB  GLN A 496      28.988  13.076   1.751  1.00  0.00           C  
ATOM    709  CG  GLN A 496      29.660  13.126   3.096  1.00  0.00           C  
ATOM    710  CD  GLN A 496      31.110  12.846   3.302  1.00  0.00           C  
ATOM    711  OE1 GLN A 496      31.635  11.738   3.115  1.00  0.00           O  
ATOM    712  NE2 GLN A 496      31.945  13.810   3.793  1.00  0.00           N  
ATOM    713  N   LYS A 498      30.895  14.925   0.283  1.00  0.00           N  
ATOM    714  CA  LYS A 498      32.208  15.547   0.317  1.00  0.00           C  
ATOM    715  C   LYS A 498      32.168  17.003   0.024  1.00  0.00           C  
ATOM    716  O   LYS A 498      33.047  17.671   0.588  1.00  0.00           O  
ATOM    717  CB  LYS A 498      33.288  14.760  -0.292  1.00  0.00           C  
ATOM    718  CG  LYS A 498      33.442  14.603  -1.785  1.00  0.00           C  
ATOM    719  CD  LYS A 498      34.941  14.532  -2.106  1.00  0.00           C  
ATOM    720  CE  LYS A 498      35.498  15.946  -2.077  1.00  0.00           C  
ATOM    721  NZ  LYS A 498      34.503  16.869  -1.457  1.00  0.00           N  
ATOM    722  N   TYR A 499      31.270  17.523  -0.761  1.00  0.00           N  
ATOM    723  CA  TYR A 499      31.278  18.991  -1.009  1.00  0.00           C  
ATOM    724  C   TYR A 499      30.430  19.543   0.123  1.00  0.00           C  
ATOM    725  O   TYR A 499      30.762  20.601   0.683  1.00  0.00           O  
ATOM    726  CB  TYR A 499      30.832  19.415  -2.398  1.00  0.00           C  
ATOM    727  CG  TYR A 499      31.877  19.068  -3.446  1.00  0.00           C  
ATOM    728  CD1 TYR A 499      33.032  19.855  -3.631  1.00  0.00           C  
ATOM    729  CD2 TYR A 499      31.697  17.921  -4.190  1.00  0.00           C  
ATOM    730  CE1 TYR A 499      33.985  19.515  -4.585  1.00  0.00           C  
ATOM    731  CE2 TYR A 499      32.658  17.547  -5.128  1.00  0.00           C  
ATOM    732  CZ  TYR A 499      33.781  18.353  -5.323  1.00  0.00           C  
ATOM    733  OH  TYR A 499      34.698  17.946  -6.245  1.00  0.00           O  
ATOM    734  N   ALA A 500      29.401  18.735   0.408  1.00  0.00           N  
ATOM    735  CA  ALA A 500      28.521  19.170   1.545  1.00  0.00           C  
ATOM    736  C   ALA A 500      29.499  19.444   2.699  1.00  0.00           C  
ATOM    737  O   ALA A 500      29.407  20.531   3.281  1.00  0.00           O  
ATOM    738  CB  ALA A 500      27.400  18.233   1.809  1.00  0.00           C  
ATOM    739  N   GLU A 501      30.452  18.551   2.889  1.00  0.00           N  
ATOM    740  CA  GLU A 501      31.489  18.648   3.919  1.00  0.00           C  
ATOM    741  C   GLU A 501      32.454  19.808   3.729  1.00  0.00           C  
ATOM    742  O   GLU A 501      32.705  20.629   4.634  1.00  0.00           O  
ATOM    743  CB  GLU A 501      32.243  17.315   4.015  1.00  0.00           C  
ATOM    744  CG  GLU A 501      33.733  17.310   4.275  1.00  0.00           C  
ATOM    745  CD  GLU A 501      34.546  16.065   4.436  1.00  0.00           C  
ATOM    746  OE1 GLU A 501      35.049  15.371   3.559  1.00  0.00           O  
ATOM    747  OE2 GLU A 501      34.788  15.822   5.661  1.00  0.00           O  
ATOM    748  N   GLU A 502      33.033  19.933   2.558  1.00  0.00           N  
ATOM    749  CA  GLU A 502      33.980  20.977   2.178  1.00  0.00           C  
ATOM    750  C   GLU A 502      33.250  22.271   2.481  1.00  0.00           C  
ATOM    751  O   GLU A 502      33.762  23.133   3.209  1.00  0.00           O  
ATOM    752  CB  GLU A 502      34.432  20.878   0.765  1.00  0.00           C  
ATOM    753  CG  GLU A 502      35.328  21.840   0.026  1.00  0.00           C  
ATOM    754  CD  GLU A 502      35.442  21.637  -1.473  1.00  0.00           C  
ATOM    755  OE1 GLU A 502      36.171  20.878  -2.109  1.00  0.00           O  
ATOM    756  OE2 GLU A 502      34.659  22.407  -2.100  1.00  0.00           O  
ATOM    757  N   LEU A 503      32.021  22.349   2.013  1.00  0.00           N  
ATOM    758  CA  LEU A 503      31.162  23.536   2.229  1.00  0.00           C  
ATOM    759  C   LEU A 503      30.964  23.944   3.697  1.00  0.00           C  
ATOM    760  O   LEU A 503      30.691  25.112   4.021  1.00  0.00           O  
ATOM    761  CB  LEU A 503      29.856  23.263   1.481  1.00  0.00           C  
ATOM    762  CG  LEU A 503      29.191  24.433   0.771  1.00  0.00           C  
ATOM    763  CD1 LEU A 503      30.007  24.943  -0.393  1.00  0.00           C  
ATOM    764  CD2 LEU A 503      27.816  23.893   0.326  1.00  0.00           C  
ATOM    765  N   LEU A 504      31.056  22.987   4.570  1.00  0.00           N  
ATOM    766  CA  LEU A 504      30.938  23.060   6.026  1.00  0.00           C  
ATOM    767  C   LEU A 504      32.299  23.575   6.558  1.00  0.00           C  
ATOM    768  O   LEU A 504      32.442  24.548   7.313  1.00  0.00           O  
ATOM    769  CB  LEU A 504      30.583  21.661   6.477  1.00  0.00           C  
ATOM    770  CG  LEU A 504      29.568  21.371   7.538  1.00  0.00           C  
ATOM    771  CD1 LEU A 504      28.247  22.075   7.305  1.00  0.00           C  
ATOM    772  CD2 LEU A 504      29.379  19.847   7.640  1.00  0.00           C  
ATOM    773  N   LYS A 505      33.312  22.882   6.088  1.00  0.00           N  
ATOM    774  CA  LYS A 505      34.720  23.213   6.432  1.00  0.00           C  
ATOM    775  C   LYS A 505      34.973  24.496   5.677  1.00  0.00           C  
ATOM    776  O   LYS A 505      35.759  24.462   4.706  1.00  0.00           O  
ATOM    777  CB  LYS A 505      35.659  22.066   6.015  1.00  0.00           C  
ATOM    778  CG  LYS A 505      35.299  20.828   6.878  1.00  0.00           C  
ATOM    779  CD  LYS A 505      35.314  19.490   6.222  1.00  0.00           C  
ATOM    780  CE  LYS A 505      36.672  18.873   6.074  1.00  0.00           C  
ATOM    781  NZ  LYS A 505      36.652  17.728   5.128  1.00  0.00           N  
ATOM    782  N   ARG A 506      34.265  25.547   6.057  1.00  0.00           N  
ATOM    783  CA  ARG A 506      34.439  26.828   5.342  1.00  0.00           C  
ATOM    784  C   ARG A 506      33.264  27.733   5.737  1.00  0.00           C  
ATOM    785  O   ARG A 506      33.113  28.842   5.200  1.00  0.00           O  
ATOM    786  CB  ARG A 506      34.412  26.679   3.861  1.00  0.00           C  
ATOM    787  CG  ARG A 506      35.551  26.552   2.925  1.00  0.00           C  
ATOM    788  CD  ARG A 506      35.096  27.003   1.549  1.00  0.00           C  
ATOM    789  NE  ARG A 506      34.739  25.889   0.704  1.00  0.00           N  
ATOM    790  CZ  ARG A 506      35.301  25.759  -0.508  1.00  0.00           C  
ATOM    791  NH1 ARG A 506      36.155  26.641  -1.019  1.00  0.00           N  
ATOM    792  NH2 ARG A 506      35.012  24.642  -1.179  1.00  0.00           N  
ATOM    793  N   GLY A 507      32.457  27.226   6.625  1.00  0.00           N  
ATOM    794  CA  GLY A 507      31.317  27.979   7.105  1.00  0.00           C  
ATOM    795  C   GLY A 507      30.479  28.626   6.041  1.00  0.00           C  
ATOM    796  O   GLY A 507      30.237  29.846   6.103  1.00  0.00           O  
ATOM    797  N   TRP A 508      29.969  27.837   5.106  1.00  0.00           N  
ATOM    798  CA  TRP A 508      29.014  28.325   4.100  1.00  0.00           C  
ATOM    799  C   TRP A 508      27.741  27.468   4.275  1.00  0.00           C  
ATOM    800  O   TRP A 508      26.697  27.828   3.711  1.00  0.00           O  
ATOM    801  CB  TRP A 508      29.455  28.362   2.674  1.00  0.00           C  
ATOM    802  CG  TRP A 508      29.198  29.638   1.955  1.00  0.00           C  
ATOM    803  CD1 TRP A 508      28.033  30.249   1.555  1.00  0.00           C  
ATOM    804  CD2 TRP A 508      30.246  30.503   1.522  1.00  0.00           C  
ATOM    805  NE1 TRP A 508      28.255  31.447   0.895  1.00  0.00           N  
ATOM    806  CE2 TRP A 508      29.622  31.609   0.870  1.00  0.00           C  
ATOM    807  CE3 TRP A 508      31.623  30.400   1.618  1.00  0.00           C  
ATOM    808  CZ2 TRP A 508      30.358  32.637   0.321  1.00  0.00           C  
ATOM    809  CZ3 TRP A 508      32.371  31.409   1.062  1.00  0.00           C  
ATOM    810  CH2 TRP A 508      31.748  32.505   0.432  1.00  0.00           C  
ATOM    811  N   ALA A 509      27.921  26.409   5.049  1.00  0.00           N  
ATOM    812  CA  ALA A 509      26.789  25.492   5.335  1.00  0.00           C  
ATOM    813  C   ALA A 509      26.781  25.184   6.824  1.00  0.00           C  
ATOM    814  O   ALA A 509      27.713  25.636   7.525  1.00  0.00           O  
ATOM    815  CB  ALA A 509      26.932  24.227   4.490  1.00  0.00           C  
ATOM    816  N   TYR A 510      25.815  24.440   7.307  1.00  0.00           N  
ATOM    817  CA  TYR A 510      25.710  24.025   8.707  1.00  0.00           C  
ATOM    818  C   TYR A 510      24.709  22.896   8.902  1.00  0.00           C  
ATOM    819  O   TYR A 510      23.805  22.679   8.125  1.00  0.00           O  
ATOM    820  CB  TYR A 510      25.415  25.205   9.682  1.00  0.00           C  
ATOM    821  CG  TYR A 510      24.018  25.752   9.591  1.00  0.00           C  
ATOM    822  CD1 TYR A 510      22.967  25.209  10.313  1.00  0.00           C  
ATOM    823  CD2 TYR A 510      23.751  26.804   8.709  1.00  0.00           C  
ATOM    824  CE1 TYR A 510      21.666  25.697  10.176  1.00  0.00           C  
ATOM    825  CE2 TYR A 510      22.472  27.284   8.527  1.00  0.00           C  
ATOM    826  CZ  TYR A 510      21.438  26.739   9.286  1.00  0.00           C  
ATOM    827  OH  TYR A 510      20.191  27.277   9.113  1.00  0.00           O  
ATOM    828  N   ARG A 511      24.868  22.192  10.001  1.00  0.00           N  
ATOM    829  CA  ARG A 511      23.987  21.078  10.411  1.00  0.00           C  
ATOM    830  C   ARG A 511      22.911  21.720  11.285  1.00  0.00           C  
ATOM    831  O   ARG A 511      23.199  22.705  11.936  1.00  0.00           O  
ATOM    832  CB  ARG A 511      24.710  19.955  11.114  1.00  0.00           C  
ATOM    833  CG  ARG A 511      25.919  19.416  10.357  1.00  0.00           C  
ATOM    834  CD  ARG A 511      27.006  18.985  11.278  1.00  0.00           C  
ATOM    835  NE  ARG A 511      28.156  18.492  10.623  1.00  0.00           N  
ATOM    836  CZ  ARG A 511      28.453  17.450   9.904  1.00  0.00           C  
ATOM    837  NH1 ARG A 511      27.624  16.452   9.640  1.00  0.00           N  
ATOM    838  NH2 ARG A 511      29.679  17.296   9.357  1.00  0.00           N  
ATOM    839  N   ALA A 512      21.741  21.198  11.225  1.00  0.00           N  
ATOM    840  CA  ALA A 512      20.471  21.499  11.854  1.00  0.00           C  
ATOM    841  C   ALA A 512      19.776  20.144  12.114  1.00  0.00           C  
ATOM    842  O   ALA A 512      19.530  19.321  11.218  1.00  0.00           O  
ATOM    843  CB  ALA A 512      19.607  22.382  10.984  1.00  0.00           C  
ATOM    844  N   PHE A 513      19.545  19.931  13.396  1.00  0.00           N  
ATOM    845  CA  PHE A 513      19.013  18.686  13.941  1.00  0.00           C  
ATOM    846  C   PHE A 513      17.539  18.642  14.224  1.00  0.00           C  
ATOM    847  O   PHE A 513      17.129  17.570  14.691  1.00  0.00           O  
ATOM    848  CB  PHE A 513      19.859  18.241  15.165  1.00  0.00           C  
ATOM    849  CG  PHE A 513      21.351  18.418  15.000  1.00  0.00           C  
ATOM    850  CD1 PHE A 513      21.942  19.664  15.219  1.00  0.00           C  
ATOM    851  CD2 PHE A 513      22.151  17.328  14.633  1.00  0.00           C  
ATOM    852  CE1 PHE A 513      23.289  19.833  15.052  1.00  0.00           C  
ATOM    853  CE2 PHE A 513      23.531  17.478  14.485  1.00  0.00           C  
ATOM    854  CZ  PHE A 513      24.090  18.754  14.685  1.00  0.00           C  
ATOM    855  N   GLU A 514      16.746  19.637  13.922  1.00  0.00           N  
ATOM    856  CA  GLU A 514      15.325  19.633  14.149  1.00  0.00           C  
ATOM    857  C   GLU A 514      14.631  18.448  13.511  1.00  0.00           C  
ATOM    858  O   GLU A 514      14.869  18.106  12.354  1.00  0.00           O  
ATOM    859  CB  GLU A 514      14.575  20.834  13.610  1.00  0.00           C  
ATOM    860  CG  GLU A 514      15.073  22.221  13.888  1.00  0.00           C  
ATOM    861  CD  GLU A 514      16.400  22.620  13.310  1.00  0.00           C  
ATOM    862  OE1 GLU A 514      16.973  21.839  12.510  1.00  0.00           O  
ATOM    863  OE2 GLU A 514      16.862  23.702  13.659  1.00  0.00           O  
ATOM    864  N   THR A 515      13.711  17.852  14.236  1.00  0.00           N  
ATOM    865  CA  THR A 515      12.929  16.708  13.686  1.00  0.00           C  
ATOM    866  C   THR A 515      11.987  17.404  12.716  1.00  0.00           C  
ATOM    867  O   THR A 515      11.816  18.633  12.832  1.00  0.00           O  
ATOM    868  CB  THR A 515      12.240  16.002  14.906  1.00  0.00           C  
ATOM    869  OG1 THR A 515      11.493  17.086  15.586  1.00  0.00           O  
ATOM    870  CG2 THR A 515      13.209  15.347  15.889  1.00  0.00           C  
ATOM    871  N   PRO A 516      11.440  16.646  11.806  1.00  0.00           N  
ATOM    872  CA  PRO A 516      10.493  17.143  10.784  1.00  0.00           C  
ATOM    873  C   PRO A 516       9.273  17.721  11.494  1.00  0.00           C  
ATOM    874  O   PRO A 516       8.648  18.694  10.996  1.00  0.00           O  
ATOM    875  CB  PRO A 516      10.159  15.945   9.911  1.00  0.00           C  
ATOM    876  CG  PRO A 516      11.340  15.040  10.116  1.00  0.00           C  
ATOM    877  CD  PRO A 516      11.657  15.195  11.608  1.00  0.00           C  
ATOM    878  N   GLU A 517       9.029  17.091  12.636  1.00  0.00           N  
ATOM    879  CA  GLU A 517       7.893  17.524  13.501  1.00  0.00           C  
ATOM    880  C   GLU A 517       8.193  18.903  14.083  1.00  0.00           C  
ATOM    881  O   GLU A 517       7.336  19.803  14.121  1.00  0.00           O  
ATOM    882  CB  GLU A 517       7.656  16.510  14.582  1.00  0.00           C  
ATOM    883  CG  GLU A 517       7.285  15.105  14.144  1.00  0.00           C  
ATOM    884  CD  GLU A 517       8.191  14.162  13.460  1.00  0.00           C  
ATOM    885  OE1 GLU A 517       9.394  14.419  13.549  1.00  0.00           O  
ATOM    886  OE2 GLU A 517       7.775  13.169  12.874  1.00  0.00           O  
ATOM    887  N   GLU A 518       9.469  19.013  14.489  1.00  0.00           N  
ATOM    888  CA  GLU A 518       9.985  20.262  15.071  1.00  0.00           C  
ATOM    889  C   GLU A 518       9.935  21.307  13.969  1.00  0.00           C  
ATOM    890  O   GLU A 518       9.319  22.362  14.170  1.00  0.00           O  
ATOM    891  CB  GLU A 518      11.390  20.204  15.616  1.00  0.00           C  
ATOM    892  CG  GLU A 518      11.672  20.879  16.979  1.00  0.00           C  
ATOM    893  CD  GLU A 518      12.782  20.170  17.731  1.00  0.00           C  
ATOM    894  OE1 GLU A 518      13.513  19.368  17.160  1.00  0.00           O  
ATOM    895  OE2 GLU A 518      12.843  20.478  18.934  1.00  0.00           O  
ATOM    896  N   LEU A 519      10.540  20.943  12.835  1.00  0.00           N  
ATOM    897  CA  LEU A 519      10.519  21.857  11.668  1.00  0.00           C  
ATOM    898  C   LEU A 519       9.066  22.258  11.384  1.00  0.00           C  
ATOM    899  O   LEU A 519       8.811  23.449  11.120  1.00  0.00           O  
ATOM    900  CB  LEU A 519      11.201  21.234  10.463  1.00  0.00           C  
ATOM    901  CG  LEU A 519      12.692  21.010  10.470  1.00  0.00           C  
ATOM    902  CD1 LEU A 519      13.167  20.459   9.133  1.00  0.00           C  
ATOM    903  CD2 LEU A 519      13.328  22.362  10.770  1.00  0.00           C  
ATOM    904  N   GLU A 520       8.158  21.292  11.451  1.00  0.00           N  
ATOM    905  CA  GLU A 520       6.753  21.612  11.184  1.00  0.00           C  
ATOM    906  C   GLU A 520       6.102  22.684  12.030  1.00  0.00           C  
ATOM    907  O   GLU A 520       5.116  23.305  11.591  1.00  0.00           O  
ATOM    908  CB  GLU A 520       5.868  20.372  11.257  1.00  0.00           C  
ATOM    909  CG  GLU A 520       4.478  20.603  10.645  1.00  0.00           C  
ATOM    910  CD  GLU A 520       4.475  21.346   9.343  1.00  0.00           C  
ATOM    911  OE1 GLU A 520       5.250  21.125   8.428  1.00  0.00           O  
ATOM    912  OE2 GLU A 520       3.608  22.227   9.311  1.00  0.00           O  
ATOM    913  N   GLN A 743       6.604  22.949  13.221  1.00  0.00           N  
ATOM    914  CA  GLN A 743       6.114  23.912  14.191  1.00  0.00           C  
ATOM    915  C   GLN A 743       6.782  25.246  14.005  1.00  0.00           C  
ATOM    916  O   GLN A 743       6.085  26.247  14.182  1.00  0.00           O  
ATOM    917  CB  GLN A 743       6.243  23.433  15.646  1.00  0.00           C  
ATOM    918  CG  GLN A 743       5.617  24.302  16.702  1.00  0.00           C  
ATOM    919  CD  GLN A 743       4.114  24.450  16.678  1.00  0.00           C  
ATOM    920  OE1 GLN A 743       3.372  23.492  16.457  1.00  0.00           O  
ATOM    921  NE2 GLN A 743       3.574  25.663  16.895  1.00  0.00           N  
ATOM    922  N   ILE A 744       8.058  25.301  13.707  1.00  0.00           N  
ATOM    923  CA  ILE A 744       8.727  26.615  13.485  1.00  0.00           C  
ATOM    924  C   ILE A 744       7.963  27.294  12.334  1.00  0.00           C  
ATOM    925  O   ILE A 744       7.619  28.465  12.368  1.00  0.00           O  
ATOM    926  CB  ILE A 744      10.234  26.455  13.117  1.00  0.00           C  
ATOM    927  CG1 ILE A 744      11.025  25.764  14.239  1.00  0.00           C  
ATOM    928  CG2 ILE A 744      10.832  27.827  12.673  1.00  0.00           C  
ATOM    929  CD1 ILE A 744      12.500  25.420  13.983  1.00  0.00           C  
ATOM    930  N   ARG A 745       7.734  26.476  11.322  1.00  0.00           N  
ATOM    931  CA  ARG A 745       6.988  26.840  10.120  1.00  0.00           C  
ATOM    932  C   ARG A 745       5.683  27.532  10.506  1.00  0.00           C  
ATOM    933  O   ARG A 745       5.580  28.761  10.294  1.00  0.00           O  
ATOM    934  CB  ARG A 745       6.690  25.643   9.246  1.00  0.00           C  
ATOM    935  CG  ARG A 745       6.184  25.989   7.844  1.00  0.00           C  
ATOM    936  CD  ARG A 745       5.178  24.926   7.410  1.00  0.00           C  
ATOM    937  NE  ARG A 745       3.868  25.520   7.338  1.00  0.00           N  
ATOM    938  CZ  ARG A 745       2.706  24.904   7.459  1.00  0.00           C  
ATOM    939  NH1 ARG A 745       2.596  23.616   7.704  1.00  0.00           N  
ATOM    940  NH2 ARG A 745       1.611  25.659   7.240  1.00  0.00           N  
ATOM    941  N   LYS A 746       4.728  26.814  11.052  1.00  0.00           N  
ATOM    942  CA  LYS A 746       3.448  27.384  11.483  1.00  0.00           C  
ATOM    943  C   LYS A 746       3.602  28.672  12.300  1.00  0.00           C  
ATOM    944  O   LYS A 746       2.581  29.365  12.537  1.00  0.00           O  
ATOM    945  CB  LYS A 746       2.621  26.446  12.371  1.00  0.00           C  
ATOM    946  CG  LYS A 746       1.969  25.274  11.609  1.00  0.00           C  
ATOM    947  CD  LYS A 746       1.097  24.470  12.580  1.00  0.00           C  
ATOM    948  CE  LYS A 746       0.868  23.049  12.139  1.00  0.00           C  
ATOM    949  NZ  LYS A 746       2.041  22.586  11.343  1.00  0.00           N  
ATOM    950  N   GLU A 747       4.801  28.993  12.729  1.00  0.00           N  
ATOM    951  CA  GLU A 747       5.073  30.167  13.536  1.00  0.00           C  
ATOM    952  C   GLU A 747       5.968  31.215  12.917  1.00  0.00           C  
ATOM    953  O   GLU A 747       5.890  32.421  13.319  1.00  0.00           O  
ATOM    954  CB  GLU A 747       5.727  29.733  14.868  1.00  0.00           C  
ATOM    955  CG  GLU A 747       4.863  28.944  15.840  1.00  0.00           C  
ATOM    956  CD  GLU A 747       5.532  28.466  17.104  1.00  0.00           C  
ATOM    957  OE1 GLU A 747       6.404  29.235  17.578  1.00  0.00           O  
ATOM    958  OE2 GLU A 747       5.257  27.415  17.666  1.00  0.00           O  
ATOM    959  N   LYS A 750       6.822  30.874  11.991  1.00  0.00           N  
ATOM    960  CA  LYS A 750       7.747  31.891  11.447  1.00  0.00           C  
ATOM    961  C   LYS A 750       7.740  31.955   9.948  1.00  0.00           C  
ATOM    962  O   LYS A 750       8.579  32.616   9.305  1.00  0.00           O  
ATOM    963  CB  LYS A 750       9.133  31.617  12.065  1.00  0.00           C  
ATOM    964  CG  LYS A 750       8.990  31.481  13.592  1.00  0.00           C  
ATOM    965  CD  LYS A 750      10.290  31.470  14.356  1.00  0.00           C  
ATOM    966  CE  LYS A 750      10.110  31.230  15.850  1.00  0.00           C  
ATOM    967  NZ  LYS A 750       9.750  29.800  16.167  1.00  0.00           N  
ATOM    968  N   GLY A 758       6.755  31.280   9.397  1.00  0.00           N  
ATOM    969  CA  GLY A 758       6.595  31.206   7.939  1.00  0.00           C  
ATOM    970  C   GLY A 758       7.547  30.180   7.312  1.00  0.00           C  
ATOM    971  O   GLY A 758       7.349  29.772   6.146  1.00  0.00           O  
ATOM    972  N   GLY A 759       8.501  29.755   8.091  1.00  0.00           N  
ATOM    973  CA  GLY A 759       9.487  28.762   7.653  1.00  0.00           C  
ATOM    974  C   GLY A 759      10.690  28.822   8.617  1.00  0.00           C  
ATOM    975  O   GLY A 759      10.670  29.551   9.641  1.00  0.00           O  
ATOM    976  N   TYR A 760      11.701  28.060   8.191  1.00  0.00           N  
ATOM    977  CA  TYR A 760      12.920  27.925   8.966  1.00  0.00           C  
ATOM    978  C   TYR A 760      13.724  29.172   9.262  1.00  0.00           C  
ATOM    979  O   TYR A 760      14.386  29.774   8.407  1.00  0.00           O  
ATOM    980  CB  TYR A 760      13.781  26.793   8.398  1.00  0.00           C  
ATOM    981  CG  TYR A 760      14.868  26.409   9.386  1.00  0.00           C  
ATOM    982  CD1 TYR A 760      14.570  25.904  10.643  1.00  0.00           C  
ATOM    983  CD2 TYR A 760      16.193  26.561   9.015  1.00  0.00           C  
ATOM    984  CE1 TYR A 760      15.588  25.539  11.500  1.00  0.00           C  
ATOM    985  CE2 TYR A 760      17.235  26.180   9.851  1.00  0.00           C  
ATOM    986  CZ  TYR A 760      16.924  25.679  11.107  1.00  0.00           C  
ATOM    987  OH  TYR A 760      17.976  25.312  11.903  1.00  0.00           O  
ATOM    988  N   ASP A 761      13.721  29.533  10.538  1.00  0.00           N  
ATOM    989  CA  ASP A 761      14.436  30.733  11.010  1.00  0.00           C  
ATOM    990  C   ASP A 761      15.944  30.575  11.130  1.00  0.00           C  
ATOM    991  O   ASP A 761      16.645  31.471  11.669  1.00  0.00           O  
ATOM    992  CB  ASP A 761      13.694  31.281  12.231  1.00  0.00           C  
ATOM    993  CG  ASP A 761      13.792  30.439  13.471  1.00  0.00           C  
ATOM    994  OD1 ASP A 761      14.443  29.380  13.452  1.00  0.00           O  
ATOM    995  OD2 ASP A 761      13.216  30.917  14.479  1.00  0.00           O  
ATOM    996  N   GLY A 762      16.512  29.485  10.658  1.00  0.00           N  
ATOM    997  CA  GLY A 762      17.957  29.222  10.721  1.00  0.00           C  
ATOM    998  C   GLY A 762      18.486  29.195  12.137  1.00  0.00           C  
ATOM    999  O   GLY A 762      19.638  29.600  12.348  1.00  0.00           O  
ATOM   1000  N   ARG A 763      17.702  28.742  13.088  1.00  0.00           N  
ATOM   1001  CA  ARG A 763      18.104  28.680  14.487  1.00  0.00           C  
ATOM   1002  C   ARG A 763      19.284  27.767  14.719  1.00  0.00           C  
ATOM   1003  O   ARG A 763      20.141  28.021  15.613  1.00  0.00           O  
ATOM   1004  CB  ARG A 763      16.927  28.248  15.373  1.00  0.00           C  
ATOM   1005  CG  ARG A 763      16.488  26.813  15.160  1.00  0.00           C  
ATOM   1006  CD  ARG A 763      15.166  26.567  15.770  1.00  0.00           C  
ATOM   1007  NE  ARG A 763      14.218  27.623  15.454  1.00  0.00           N  
ATOM   1008  CZ  ARG A 763      13.116  27.875  16.165  1.00  0.00           C  
ATOM   1009  NH1 ARG A 763      12.859  27.176  17.274  1.00  0.00           N  
ATOM   1010  NH2 ARG A 763      12.259  28.820  15.795  1.00  0.00           N  
ATOM   1011  N   ALA A 766      19.415  26.678  13.978  1.00  0.00           N  
ATOM   1012  CA  ALA A 766      20.584  25.807  14.261  1.00  0.00           C  
ATOM   1013  C   ALA A 766      21.875  26.555  13.971  1.00  0.00           C  
ATOM   1014  O   ALA A 766      22.954  25.946  14.164  1.00  0.00           O  
ATOM   1015  CB  ALA A 766      20.457  24.501  13.541  1.00  0.00           C  
ATOM   1016  N   ARG A 767      21.833  27.784  13.472  1.00  0.00           N  
ATOM   1017  CA  ARG A 767      23.084  28.450  13.123  1.00  0.00           C  
ATOM   1018  C   ARG A 767      23.791  28.929  14.386  1.00  0.00           C  
ATOM   1019  O   ARG A 767      24.914  29.437  14.198  1.00  0.00           O  
ATOM   1020  CB  ARG A 767      23.033  29.635  12.170  1.00  0.00           C  
ATOM   1021  CG  ARG A 767      22.173  29.543  10.944  1.00  0.00           C  
ATOM   1022  CD  ARG A 767      21.924  30.906  10.318  1.00  0.00           C  
ATOM   1023  NE  ARG A 767      23.075  31.118   9.463  1.00  0.00           N  
ATOM   1024  CZ  ARG A 767      23.313  32.080   8.601  1.00  0.00           C  
ATOM   1025  NH1 ARG A 767      22.417  33.019   8.441  1.00  0.00           N  
ATOM   1026  NH2 ARG A 767      24.443  32.121   7.921  1.00  0.00           N  
ATOM   1027  N   ASN A 768      23.120  28.784  15.523  1.00  0.00           N  
ATOM   1028  CA  ASN A 768      23.786  29.280  16.767  1.00  0.00           C  
ATOM   1029  C   ASN A 768      24.348  28.146  17.594  1.00  0.00           C  
ATOM   1030  O   ASN A 768      24.451  28.262  18.847  1.00  0.00           O  
ATOM   1031  CB  ASN A 768      22.823  30.240  17.459  1.00  0.00           C  
ATOM   1032  CG  ASN A 768      22.267  31.331  16.549  1.00  0.00           C  
ATOM   1033  OD1 ASN A 768      22.952  32.161  15.934  1.00  0.00           O  
ATOM   1034  ND2 ASN A 768      20.923  31.373  16.436  1.00  0.00           N  
ATOM   1035  N   ILE A 769      24.732  27.032  17.019  1.00  0.00           N  
ATOM   1036  CA  ILE A 769      25.313  25.852  17.665  1.00  0.00           C  
ATOM   1037  C   ILE A 769      26.824  25.912  17.339  1.00  0.00           C  
ATOM   1038  O   ILE A 769      27.220  25.864  16.163  1.00  0.00           O  
ATOM   1039  CB  ILE A 769      24.735  24.519  17.083  1.00  0.00           C  
ATOM   1040  CG1 ILE A 769      23.214  24.345  17.303  1.00  0.00           C  
ATOM   1041  CG2 ILE A 769      25.484  23.228  17.452  1.00  0.00           C  
ATOM   1042  CD1 ILE A 769      22.555  23.416  16.217  1.00  0.00           C  
ATOM   1043  N   PRO A 770      27.622  26.007  18.396  1.00  0.00           N  
ATOM   1044  CA  PRO A 770      29.083  26.035  18.215  1.00  0.00           C  
ATOM   1045  C   PRO A 770      29.386  24.960  17.188  1.00  0.00           C  
ATOM   1046  O   PRO A 770      28.870  23.837  17.262  1.00  0.00           O  
ATOM   1047  CB  PRO A 770      29.593  25.677  19.601  1.00  0.00           C  
ATOM   1048  CG  PRO A 770      28.527  26.050  20.575  1.00  0.00           C  
ATOM   1049  CD  PRO A 770      27.228  26.070  19.812  1.00  0.00           C  
ATOM   1050  N   PRO A 771      30.189  25.311  16.218  1.00  0.00           N  
ATOM   1051  CA  PRO A 771      30.604  24.384  15.145  1.00  0.00           C  
ATOM   1052  C   PRO A 771      31.010  23.027  15.690  1.00  0.00           C  
ATOM   1053  O   PRO A 771      30.325  22.030  15.363  1.00  0.00           O  
ATOM   1054  CB  PRO A 771      31.720  25.123  14.420  1.00  0.00           C  
ATOM   1055  CG  PRO A 771      31.293  26.581  14.568  1.00  0.00           C  
ATOM   1056  CD  PRO A 771      30.798  26.648  16.023  1.00  0.00           C  
ATOM   1057  N   GLU A 772      32.057  22.995  16.503  1.00  0.00           N  
ATOM   1058  CA  GLU A 772      32.567  21.728  17.055  1.00  0.00           C  
ATOM   1059  C   GLU A 772      31.505  20.969  17.812  1.00  0.00           C  
ATOM   1060  O   GLU A 772      31.532  19.715  17.836  1.00  0.00           O  
ATOM   1061  CB  GLU A 772      33.855  21.829  17.834  1.00  0.00           C  
ATOM   1062  CG  GLU A 772      34.611  20.583  18.265  1.00  0.00           C  
ATOM   1063  CD  GLU A 772      34.846  19.442  17.323  1.00  0.00           C  
ATOM   1064  OE1 GLU A 772      35.492  19.747  16.287  1.00  0.00           O  
ATOM   1065  OE2 GLU A 772      34.502  18.260  17.496  1.00  0.00           O  
ATOM   1066  N   GLU A 773      30.566  21.709  18.402  1.00  0.00           N  
ATOM   1067  CA  GLU A 773      29.452  21.023  19.117  1.00  0.00           C  
ATOM   1068  C   GLU A 773      28.715  20.225  18.034  1.00  0.00           C  
ATOM   1069  O   GLU A 773      28.696  18.989  18.047  1.00  0.00           O  
ATOM   1070  CB  GLU A 773      28.453  21.914  19.792  1.00  0.00           C  
ATOM   1071  CG  GLU A 773      27.212  21.325  20.456  1.00  0.00           C  
ATOM   1072  CD  GLU A 773      26.246  22.360  21.010  1.00  0.00           C  
ATOM   1073  OE1 GLU A 773      26.930  23.242  21.636  1.00  0.00           O  
ATOM   1074  OE2 GLU A 773      25.017  22.338  20.853  1.00  0.00           O  
ATOM   1075  N   ALA A 791      28.183  20.975  17.082  1.00  0.00           N  
ATOM   1076  CA  ALA A 791      27.441  20.416  15.955  1.00  0.00           C  
ATOM   1077  C   ALA A 791      28.066  19.148  15.385  1.00  0.00           C  
ATOM   1078  O   ALA A 791      27.333  18.263  14.849  1.00  0.00           O  
ATOM   1079  CB  ALA A 791      27.277  21.507  14.915  1.00  0.00           C  
ATOM   1080  N   GLU A 792      29.380  19.027  15.481  1.00  0.00           N  
ATOM   1081  CA  GLU A 792      30.169  17.922  14.980  1.00  0.00           C  
ATOM   1082  C   GLU A 792      30.122  16.720  15.883  1.00  0.00           C  
ATOM   1083  O   GLU A 792      30.159  15.615  15.307  1.00  0.00           O  
ATOM   1084  CB  GLU A 792      31.634  18.249  14.776  1.00  0.00           C  
ATOM   1085  CG  GLU A 792      31.927  19.364  13.782  1.00  0.00           C  
ATOM   1086  CD  GLU A 792      31.264  19.274  12.433  1.00  0.00           C  
ATOM   1087  OE1 GLU A 792      30.027  19.533  12.488  1.00  0.00           O  
ATOM   1088  OE2 GLU A 792      31.887  19.023  11.384  1.00  0.00           O  
ATOM   1089  N   GLU A 794      30.059  16.957  17.175  1.00  0.00           N  
ATOM   1090  CA  GLU A 794      29.980  15.926  18.203  1.00  0.00           C  
ATOM   1091  C   GLU A 794      28.735  15.079  17.880  1.00  0.00           C  
ATOM   1092  O   GLU A 794      28.846  13.867  17.796  1.00  0.00           O  
ATOM   1093  CB  GLU A 794      29.714  16.362  19.651  1.00  0.00           C  
ATOM   1094  CG  GLU A 794      28.349  16.257  20.297  1.00  0.00           C  
ATOM   1095  CD  GLU A 794      28.025  15.663  21.617  1.00  0.00           C  
ATOM   1096  OE1 GLU A 794      28.623  16.307  22.515  1.00  0.00           O  
ATOM   1097  OE2 GLU A 794      27.289  14.723  21.920  1.00  0.00           O  
ATOM   1098  N   ARG A 795      27.674  15.836  17.760  1.00  0.00           N  
ATOM   1099  CA  ARG A 795      26.316  15.349  17.522  1.00  0.00           C  
ATOM   1100  C   ARG A 795      26.272  14.499  16.265  1.00  0.00           C  
ATOM   1101  O   ARG A 795      25.660  13.432  16.205  1.00  0.00           O  
ATOM   1102  CB  ARG A 795      25.347  16.506  17.490  1.00  0.00           C  
ATOM   1103  CG  ARG A 795      25.115  17.226  18.808  1.00  0.00           C  
ATOM   1104  CD  ARG A 795      23.696  17.630  18.934  1.00  0.00           C  
ATOM   1105  NE  ARG A 795      23.434  19.036  18.792  1.00  0.00           N  
ATOM   1106  CZ  ARG A 795      22.202  19.546  18.948  1.00  0.00           C  
ATOM   1107  NH1 ARG A 795      21.132  18.768  19.123  1.00  0.00           N  
ATOM   1108  NH2 ARG A 795      22.073  20.881  19.057  1.00  0.00           N  
ATOM   1109  N   ALA A 826      26.987  15.021  15.285  1.00  0.00           N  
ATOM   1110  CA  ALA A 826      27.123  14.358  13.982  1.00  0.00           C  
ATOM   1111  C   ALA A 826      27.799  13.010  14.258  1.00  0.00           C  
ATOM   1112  O   ALA A 826      27.258  11.975  13.879  1.00  0.00           O  
ATOM   1113  CB  ALA A 826      27.868  15.198  12.964  1.00  0.00           C  
ATOM   1114  N   ARG A 827      28.924  13.073  14.929  1.00  0.00           N  
ATOM   1115  CA  ARG A 827      29.700  11.844  15.231  1.00  0.00           C  
ATOM   1116  C   ARG A 827      28.781  10.779  15.820  1.00  0.00           C  
ATOM   1117  O   ARG A 827      28.627   9.662  15.255  1.00  0.00           O  
ATOM   1118  CB  ARG A 827      30.930  12.095  16.104  1.00  0.00           C  
ATOM   1119  CG  ARG A 827      32.219  11.499  15.529  1.00  0.00           C  
ATOM   1120  CD  ARG A 827      33.034  12.509  14.776  1.00  0.00           C  
ATOM   1121  NE  ARG A 827      33.654  13.434  15.749  1.00  0.00           N  
ATOM   1122  CZ  ARG A 827      34.038  14.662  15.380  1.00  0.00           C  
ATOM   1123  NH1 ARG A 827      33.900  15.090  14.118  1.00  0.00           N  
ATOM   1124  NH2 ARG A 827      34.544  15.488  16.299  1.00  0.00           N  
ATOM   1125  N   ARG A 829      28.175  11.174  16.938  1.00  0.00           N  
ATOM   1126  CA  ARG A 829      27.218  10.289  17.617  1.00  0.00           C  
ATOM   1127  C   ARG A 829      26.248   9.710  16.585  1.00  0.00           C  
ATOM   1128  O   ARG A 829      25.663   8.613  16.782  1.00  0.00           O  
ATOM   1129  CB  ARG A 829      26.515  10.947  18.801  1.00  0.00           C  
ATOM   1130  CG  ARG A 829      27.312  12.014  19.497  1.00  0.00           C  
ATOM   1131  CD  ARG A 829      27.293  12.006  20.977  1.00  0.00           C  
ATOM   1132  NE  ARG A 829      28.583  12.049  21.556  1.00  0.00           N  
ATOM   1133  CZ  ARG A 829      29.718  12.448  22.005  1.00  0.00           C  
ATOM   1134  NH1 ARG A 829      30.185  13.708  22.023  1.00  0.00           N  
ATOM   1135  NH2 ARG A 829      30.568  11.514  22.525  1.00  0.00           N  
ATOM   1136  N   GLY A 830      26.097  10.365  15.451  1.00  0.00           N  
ATOM   1137  CA  GLY A 830      25.229   9.913  14.368  1.00  0.00           C  
ATOM   1138  C   GLY A 830      23.810  10.410  14.615  1.00  0.00           C  
ATOM   1139  O   GLY A 830      22.846   9.630  14.496  1.00  0.00           O  
ATOM   1140  N   GLU A 831      23.734  11.676  14.992  1.00  0.00           N  
ATOM   1141  CA  GLU A 831      22.448  12.354  15.246  1.00  0.00           C  
ATOM   1142  C   GLU A 831      21.978  12.808  13.862  1.00  0.00           C  
ATOM   1143  O   GLU A 831      22.762  13.417  13.100  1.00  0.00           O  
ATOM   1144  CB  GLU A 831      22.590  13.581  16.121  1.00  0.00           C  
ATOM   1145  CG  GLU A 831      21.639  13.755  17.289  1.00  0.00           C  
ATOM   1146  CD  GLU A 831      21.387  15.138  17.776  1.00  0.00           C  
ATOM   1147  OE1 GLU A 831      20.463  15.723  17.160  1.00  0.00           O  
ATOM   1148  OE2 GLU A 831      21.937  15.714  18.697  1.00  0.00           O  
ATOM   1149  N   PRO A 832      20.740  12.458  13.538  1.00  0.00           N  
ATOM   1150  CA  PRO A 832      20.157  12.803  12.239  1.00  0.00           C  
ATOM   1151  C   PRO A 832      20.023  14.320  12.132  1.00  0.00           C  
ATOM   1152  O   PRO A 832      19.400  14.972  12.968  1.00  0.00           O  
ATOM   1153  CB  PRO A 832      18.843  12.053  12.180  1.00  0.00           C  
ATOM   1154  CG  PRO A 832      18.940  11.023  13.267  1.00  0.00           C  
ATOM   1155  CD  PRO A 832      19.752  11.739  14.354  1.00  0.00           C  
ATOM   1156  N   HIS A 833      20.637  14.786  11.050  1.00  0.00           N  
ATOM   1157  CA  HIS A 833      20.600  16.231  10.732  1.00  0.00           C  
ATOM   1158  C   HIS A 833      20.595  16.367   9.203  1.00  0.00           C  
ATOM   1159  O   HIS A 833      20.650  15.355   8.494  1.00  0.00           O  
ATOM   1160  CB  HIS A 833      21.817  17.026  11.286  1.00  0.00           C  
ATOM   1161  CG  HIS A 833      23.087  16.334  10.852  1.00  0.00           C  
ATOM   1162  ND1 HIS A 833      23.433  15.080  11.306  1.00  0.00           N  
ATOM   1163  CD2 HIS A 833      24.034  16.692   9.982  1.00  0.00           C  
ATOM   1164  CE1 HIS A 833      24.571  14.718  10.726  1.00  0.00           C  
ATOM   1165  NE2 HIS A 833      24.945  15.649   9.906  1.00  0.00           N  
ATOM   1166  N   VAL A 834      20.473  17.609   8.805  1.00  0.00           N  
ATOM   1167  CA  VAL A 834      20.530  18.053   7.407  1.00  0.00           C  
ATOM   1168  C   VAL A 834      21.709  19.068   7.330  1.00  0.00           C  
ATOM   1169  O   VAL A 834      22.204  19.496   8.391  1.00  0.00           O  
ATOM   1170  CB  VAL A 834      19.235  18.646   6.866  1.00  0.00           C  
ATOM   1171  CG1 VAL A 834      18.082  17.652   6.966  1.00  0.00           C  
ATOM   1172  CG2 VAL A 834      18.899  19.972   7.532  1.00  0.00           C  
ATOM   1173  N   ILE A 835      22.099  19.316   6.096  1.00  0.00           N  
ATOM   1174  CA  ILE A 835      23.158  20.295   5.810  1.00  0.00           C  
ATOM   1175  C   ILE A 835      22.492  21.460   5.087  1.00  0.00           C  
ATOM   1176  O   ILE A 835      22.007  21.258   3.956  1.00  0.00           O  
ATOM   1177  CB  ILE A 835      24.378  19.710   5.070  1.00  0.00           C  
ATOM   1178  CG1 ILE A 835      25.046  18.628   5.951  1.00  0.00           C  
ATOM   1179  CG2 ILE A 835      25.364  20.838   4.673  1.00  0.00           C  
ATOM   1180  CD1 ILE A 835      26.547  18.393   5.598  1.00  0.00           C  
ATOM   1181  N   ARG A 836      22.443  22.617   5.703  1.00  0.00           N  
ATOM   1182  CA  ARG A 836      21.764  23.756   5.087  1.00  0.00           C  
ATOM   1183  C   ARG A 836      22.737  24.771   4.539  1.00  0.00           C  
ATOM   1184  O   ARG A 836      23.931  24.658   4.932  1.00  0.00           O  
ATOM   1185  CB  ARG A 836      20.868  24.476   6.099  1.00  0.00           C  
ATOM   1186  CG  ARG A 836      19.853  23.567   6.741  1.00  0.00           C  
ATOM   1187  CD  ARG A 836      18.714  24.395   7.248  1.00  0.00           C  
ATOM   1188  NE  ARG A 836      17.664  23.447   7.674  1.00  0.00           N  
ATOM   1189  CZ  ARG A 836      16.477  23.599   7.104  1.00  0.00           C  
ATOM   1190  NH1 ARG A 836      16.315  24.511   6.150  1.00  0.00           N  
ATOM   1191  NH2 ARG A 836      15.461  22.896   7.562  1.00  0.00           N  
ATOM   1192  N   LEU A 837      22.149  25.709   3.774  1.00  0.00           N  
ATOM   1193  CA  LEU A 837      23.000  26.772   3.206  1.00  0.00           C  
ATOM   1194  C   LEU A 837      23.079  27.950   4.187  1.00  0.00           C  
ATOM   1195  O   LEU A 837      22.065  28.433   4.656  1.00  0.00           O  
ATOM   1196  CB  LEU A 837      22.673  27.092   1.782  1.00  0.00           C  
ATOM   1197  CG  LEU A 837      23.338  28.297   1.111  1.00  0.00           C  
ATOM   1198  CD1 LEU A 837      24.807  28.052   0.769  1.00  0.00           C  
ATOM   1199  CD2 LEU A 837      22.492  28.565  -0.136  1.00  0.00           C  
ATOM   1200  N   LYS A 838      24.362  28.317   4.423  1.00  0.00           N  
ATOM   1201  CA  LYS A 838      24.693  29.389   5.363  1.00  0.00           C  
ATOM   1202  C   LYS A 838      24.868  30.733   4.677  1.00  0.00           C  
ATOM   1203  O   LYS A 838      25.886  31.477   4.581  1.00  0.00           O  
ATOM   1204  CB  LYS A 838      25.804  29.014   6.305  1.00  0.00           C  
ATOM   1205  CG  LYS A 838      26.009  29.985   7.467  1.00  0.00           C  
ATOM   1206  CD  LYS A 838      26.756  29.304   8.601  1.00  0.00           C  
ATOM   1207  CE  LYS A 838      27.474  30.295   9.493  1.00  0.00           C  
ATOM   1208  NZ  LYS A 838      28.936  30.056   9.317  1.00  0.00           N  
ATOM   1209  N   VAL A 839      23.690  31.108   4.147  1.00  0.00           N  
ATOM   1210  CA  VAL A 839      23.515  32.362   3.427  1.00  0.00           C  
ATOM   1211  C   VAL A 839      23.947  33.521   4.325  1.00  0.00           C  
ATOM   1212  O   VAL A 839      23.475  33.653   5.445  1.00  0.00           O  
ATOM   1213  CB  VAL A 839      22.021  32.483   3.049  1.00  0.00           C  
ATOM   1214  CG1 VAL A 839      21.716  33.714   2.248  1.00  0.00           C  
ATOM   1215  CG2 VAL A 839      21.557  31.197   2.374  1.00  0.00           C  
ATOM   1216  N   PRO A 840      24.806  34.314   3.736  1.00  0.00           N  
ATOM   1217  CA  PRO A 840      25.285  35.575   4.381  1.00  0.00           C  
ATOM   1218  C   PRO A 840      24.021  36.457   4.458  1.00  0.00           C  
ATOM   1219  O   PRO A 840      23.766  37.069   3.431  1.00  0.00           O  
ATOM   1220  CB  PRO A 840      26.235  36.147   3.345  1.00  0.00           C  
ATOM   1221  CG  PRO A 840      26.649  34.981   2.492  1.00  0.00           C  
ATOM   1222  CD  PRO A 840      25.369  34.158   2.377  1.00  0.00           C  
ATOM   1223  N   ARG A 841      23.307  36.409   5.552  1.00  0.00           N  
ATOM   1224  CA  ARG A 841      22.062  37.031   5.884  1.00  0.00           C  
ATOM   1225  C   ARG A 841      21.953  38.524   5.790  1.00  0.00           C  
ATOM   1226  O   ARG A 841      20.870  39.009   5.305  1.00  0.00           O  
ATOM   1227  CB  ARG A 841      21.501  36.652   7.253  1.00  0.00           C  
ATOM   1228  CG  ARG A 841      20.298  35.703   7.151  1.00  0.00           C  
ATOM   1229  CD  ARG A 841      20.637  34.608   6.186  1.00  0.00           C  
ATOM   1230  NE  ARG A 841      19.469  33.826   5.829  1.00  0.00           N  
ATOM   1231  CZ  ARG A 841      18.512  34.405   5.109  1.00  0.00           C  
ATOM   1232  NH1 ARG A 841      18.705  35.683   4.777  1.00  0.00           N  
ATOM   1233  NH2 ARG A 841      17.483  33.654   4.783  1.00  0.00           N  
ATOM   1234  N   PRO A 844      23.006  39.220   6.223  1.00  0.00           N  
ATOM   1235  CA  PRO A 844      23.010  40.697   6.137  1.00  0.00           C  
ATOM   1236  C   PRO A 844      23.543  41.215   4.830  1.00  0.00           C  
ATOM   1237  O   PRO A 844      24.054  42.364   4.897  1.00  0.00           O  
ATOM   1238  CB  PRO A 844      23.920  41.075   7.313  1.00  0.00           C  
ATOM   1239  CG  PRO A 844      24.933  39.939   7.304  1.00  0.00           C  
ATOM   1240  CD  PRO A 844      24.209  38.687   6.855  1.00  0.00           C  
ATOM   1241  N   GLY A 869      23.494  40.590   3.695  1.00  0.00           N  
ATOM   1242  CA  GLY A 869      24.011  41.057   2.404  1.00  0.00           C  
ATOM   1243  C   GLY A 869      23.056  41.062   1.246  1.00  0.00           C  
ATOM   1244  O   GLY A 869      21.820  40.998   1.468  1.00  0.00           O  
ATOM   1245  N   THR A 870      23.557  41.145   0.011  1.00  0.00           N  
ATOM   1246  CA  THR A 870      22.752  41.224  -1.254  1.00  0.00           C  
ATOM   1247  C   THR A 870      23.152  40.264  -2.355  1.00  0.00           C  
ATOM   1248  O   THR A 870      24.376  39.986  -2.451  1.00  0.00           O  
ATOM   1249  CB  THR A 870      22.850  42.709  -1.812  1.00  0.00           C  
ATOM   1250  OG1 THR A 870      21.541  43.299  -1.648  1.00  0.00           O  
ATOM   1251  CG2 THR A 870      23.305  42.876  -3.226  1.00  0.00           C  
ATOM   1252  N   THR A 872      22.231  39.793  -3.207  1.00  0.00           N  
ATOM   1253  CA  THR A 872      22.565  38.856  -4.278  1.00  0.00           C  
ATOM   1254  C   THR A 872      21.990  39.235  -5.632  1.00  0.00           C  
ATOM   1255  O   THR A 872      20.779  39.407  -5.730  1.00  0.00           O  
ATOM   1256  CB  THR A 872      22.174  37.333  -4.012  1.00  0.00           C  
ATOM   1257  OG1 THR A 872      22.814  36.916  -2.747  1.00  0.00           O  
ATOM   1258  CG2 THR A 872      22.613  36.433  -5.178  1.00  0.00           C  
ATOM   1259  N   GLU A 873      22.843  39.310  -6.631  1.00  0.00           N  
ATOM   1260  CA  GLU A 873      22.472  39.676  -8.003  1.00  0.00           C  
ATOM   1261  C   GLU A 873      22.612  38.547  -9.002  1.00  0.00           C  
ATOM   1262  O   GLU A 873      23.773  38.117  -9.209  1.00  0.00           O  
ATOM   1263  CB  GLU A 873      23.345  40.782  -8.605  1.00  0.00           C  
ATOM   1264  CG  GLU A 873      23.241  42.153  -7.891  1.00  0.00           C  
ATOM   1265  CD  GLU A 873      23.473  43.255  -8.875  1.00  0.00           C  
ATOM   1266  OE1 GLU A 873      23.340  42.987 -10.052  1.00  0.00           O  
ATOM   1267  OE2 GLU A 873      23.760  44.355  -8.421  1.00  0.00           O  
ATOM   1268  N   VAL A 874      21.487  38.192  -9.638  1.00  0.00           N  
ATOM   1269  CA  VAL A 874      21.545  37.089 -10.632  1.00  0.00           C  
ATOM   1270  C   VAL A 874      21.174  37.549 -12.008  1.00  0.00           C  
ATOM   1271  O   VAL A 874      20.242  38.363 -12.130  1.00  0.00           O  
ATOM   1272  CB  VAL A 874      20.660  35.968 -10.044  1.00  0.00           C  
ATOM   1273  CG1 VAL A 874      20.689  34.723 -10.951  1.00  0.00           C  
ATOM   1274  CG2 VAL A 874      21.075  35.612  -8.612  1.00  0.00           C  
ATOM   1275  N   LYS A1082      21.817  37.089 -13.059  1.00  0.00           N  
ATOM   1276  CA  LYS A1082      21.543  37.496 -14.444  1.00  0.00           C  
ATOM   1277  C   LYS A1082      21.068  36.292 -15.247  1.00  0.00           C  
ATOM   1278  O   LYS A1082      21.709  35.241 -15.205  1.00  0.00           O  
ATOM   1279  CB  LYS A1082      22.734  37.968 -15.292  1.00  0.00           C  
ATOM   1280  CG  LYS A1082      22.342  38.432 -16.687  1.00  0.00           C  
ATOM   1281  CD  LYS A1082      23.478  39.138 -17.400  1.00  0.00           C  
ATOM   1282  CE  LYS A1082      23.415  39.125 -18.919  1.00  0.00           C  
ATOM   1283  NZ  LYS A1082      22.333  40.006 -19.469  1.00  0.00           N  
ATOM   1284  N   ASP A1083      20.002  36.573 -15.965  1.00  0.00           N  
ATOM   1285  CA  ASP A1083      19.393  35.528 -16.847  1.00  0.00           C  
ATOM   1286  C   ASP A1083      19.654  36.106 -18.245  1.00  0.00           C  
ATOM   1287  O   ASP A1083      19.347  37.276 -18.449  1.00  0.00           O  
ATOM   1288  CB  ASP A1083      17.936  35.233 -16.590  1.00  0.00           C  
ATOM   1289  CG  ASP A1083      17.418  34.347 -17.690  1.00  0.00           C  
ATOM   1290  OD1 ASP A1083      16.977  34.902 -18.694  1.00  0.00           O  
ATOM   1291  OD2 ASP A1083      17.490  33.145 -17.606  1.00  0.00           O  
ATOM   1292  N   GLU A1084      20.239  35.251 -19.053  1.00  0.00           N  
ATOM   1293  CA  GLU A1084      20.581  35.736 -20.400  1.00  0.00           C  
ATOM   1294  C   GLU A1084      19.361  36.194 -21.171  1.00  0.00           C  
ATOM   1295  O   GLU A1084      19.580  36.932 -22.165  1.00  0.00           O  
ATOM   1296  CB  GLU A1084      21.428  34.745 -21.164  1.00  0.00           C  
ATOM   1297  CG  GLU A1084      22.826  34.511 -20.680  1.00  0.00           C  
ATOM   1298  CD  GLU A1084      23.713  35.679 -20.403  1.00  0.00           C  
ATOM   1299  OE1 GLU A1084      24.316  36.388 -21.206  1.00  0.00           O  
ATOM   1300  OE2 GLU A1084      23.828  35.799 -19.179  1.00  0.00           O  
ATOM   1301  N   LEU A1085      18.152  35.826 -20.807  1.00  0.00           N  
ATOM   1302  CA  LEU A1085      17.024  36.279 -21.614  1.00  0.00           C  
ATOM   1303  C   LEU A1085      16.170  37.250 -20.840  1.00  0.00           C  
ATOM   1304  O   LEU A1085      15.447  38.014 -21.534  1.00  0.00           O  
ATOM   1305  CB  LEU A1085      16.258  35.110 -22.250  1.00  0.00           C  
ATOM   1306  CG  LEU A1085      17.093  33.934 -22.759  1.00  0.00           C  
ATOM   1307  CD1 LEU A1085      16.207  32.748 -23.044  1.00  0.00           C  
ATOM   1308  CD2 LEU A1085      17.809  34.368 -24.033  1.00  0.00           C  
ATOM   1309  N   ARG A1087      16.252  37.222 -19.518  1.00  0.00           N  
ATOM   1310  CA  ARG A1087      15.370  38.138 -18.757  1.00  0.00           C  
ATOM   1311  C   ARG A1087      16.142  39.214 -18.058  1.00  0.00           C  
ATOM   1312  O   ARG A1087      15.449  40.057 -17.443  1.00  0.00           O  
ATOM   1313  CB  ARG A1087      14.427  37.426 -17.806  1.00  0.00           C  
ATOM   1314  CG  ARG A1087      14.375  35.927 -18.077  1.00  0.00           C  
ATOM   1315  CD  ARG A1087      13.071  35.321 -17.701  1.00  0.00           C  
ATOM   1316  NE  ARG A1087      13.089  33.900 -18.057  1.00  0.00           N  
ATOM   1317  CZ  ARG A1087      11.976  33.282 -18.427  1.00  0.00           C  
ATOM   1318  NH1 ARG A1087      10.844  33.995 -18.501  1.00  0.00           N  
ATOM   1319  NH2 ARG A1087      11.992  31.989 -18.678  1.00  0.00           N  
ATOM   1320  N   GLY A1088      17.431  39.218 -18.145  1.00  0.00           N  
ATOM   1321  CA  GLY A1088      18.240  40.247 -17.506  1.00  0.00           C  
ATOM   1322  C   GLY A1088      18.518  39.972 -16.036  1.00  0.00           C  
ATOM   1323  O   GLY A1088      18.130  38.926 -15.483  1.00  0.00           O  
ATOM   1324  N   VAL A1089      19.226  40.909 -15.425  1.00  0.00           N  
ATOM   1325  CA  VAL A1089      19.649  40.894 -14.051  1.00  0.00           C  
ATOM   1326  C   VAL A1089      18.492  41.159 -13.085  1.00  0.00           C  
ATOM   1327  O   VAL A1089      17.616  41.938 -13.467  1.00  0.00           O  
ATOM   1328  CB  VAL A1089      20.625  42.077 -13.867  1.00  0.00           C  
ATOM   1329  CG1 VAL A1089      21.022  42.213 -12.400  1.00  0.00           C  
ATOM   1330  CG2 VAL A1089      21.782  41.906 -14.840  1.00  0.00           C  
ATOM   1331  N   VAL A1090      18.574  40.569 -11.911  1.00  0.00           N  
ATOM   1332  CA  VAL A1090      17.639  40.780 -10.826  1.00  0.00           C  
ATOM   1333  C   VAL A1090      18.452  40.937  -9.520  1.00  0.00           C  
ATOM   1334  O   VAL A1090      19.427  40.183  -9.371  1.00  0.00           O  
ATOM   1335  CB  VAL A1090      16.598  39.695 -10.595  1.00  0.00           C  
ATOM   1336  CG1 VAL A1090      15.486  40.311  -9.716  1.00  0.00           C  
ATOM   1337  CG2 VAL A1090      16.048  39.071 -11.820  1.00  0.00           C  
ATOM   1338  N   VAL A1091      18.013  41.830  -8.670  1.00  0.00           N  
ATOM   1339  CA  VAL A1091      18.697  42.042  -7.372  1.00  0.00           C  
ATOM   1340  C   VAL A1091      17.857  41.385  -6.254  1.00  0.00           C  
ATOM   1341  O   VAL A1091      16.617  41.547  -6.185  1.00  0.00           O  
ATOM   1342  CB  VAL A1091      19.007  43.500  -7.032  1.00  0.00           C  
ATOM   1343  CG1 VAL A1091      20.079  43.526  -5.925  1.00  0.00           C  
ATOM   1344  CG2 VAL A1091      19.383  44.339  -8.226  1.00  0.00           C  
ATOM   1345  N   TYR A1093      18.575  40.657  -5.419  1.00  0.00           N  
ATOM   1346  CA  TYR A1093      17.972  39.958  -4.302  1.00  0.00           C  
ATOM   1347  C   TYR A1093      18.536  40.410  -2.957  1.00  0.00           C  
ATOM   1348  O   TYR A1093      19.754  40.555  -2.785  1.00  0.00           O  
ATOM   1349  CB  TYR A1093      18.212  38.411  -4.387  1.00  0.00           C  
ATOM   1350  CG  TYR A1093      17.398  37.698  -5.428  1.00  0.00           C  
ATOM   1351  CD1 TYR A1093      16.102  37.244  -5.152  1.00  0.00           C  
ATOM   1352  CD2 TYR A1093      17.908  37.481  -6.716  1.00  0.00           C  
ATOM   1353  CE1 TYR A1093      15.348  36.618  -6.130  1.00  0.00           C  
ATOM   1354  CE2 TYR A1093      17.157  36.883  -7.730  1.00  0.00           C  
ATOM   1355  CZ  TYR A1093      15.880  36.460  -7.409  1.00  0.00           C  
ATOM   1356  OH  TYR A1093      15.113  35.880  -8.398  1.00  0.00           O  
ATOM   1357  N   ASP A1094      17.617  40.583  -2.038  1.00  0.00           N  
ATOM   1358  CA  ASP A1094      18.008  40.825  -0.636  1.00  0.00           C  
ATOM   1359  C   ASP A1094      18.205  39.346  -0.174  1.00  0.00           C  
ATOM   1360  O   ASP A1094      17.325  38.536  -0.453  1.00  0.00           O  
ATOM   1361  CB  ASP A1094      16.934  41.547   0.109  1.00  0.00           C  
ATOM   1362  CG  ASP A1094      17.134  41.957   1.553  1.00  0.00           C  
ATOM   1363  OD1 ASP A1094      18.035  41.508   2.274  1.00  0.00           O  
ATOM   1364  OD2 ASP A1094      16.282  42.783   1.991  1.00  0.00           O  
ATOM   1365  N   ASN A1099      19.293  39.014   0.452  1.00  0.00           N  
ATOM   1366  CA  ASN A1099      19.629  37.704   0.982  1.00  0.00           C  
ATOM   1367  C   ASN A1099      18.567  37.228   1.974  1.00  0.00           C  
ATOM   1368  O   ASN A1099      18.598  36.032   2.343  1.00  0.00           O  
ATOM   1369  CB  ASN A1099      21.041  37.602   1.556  1.00  0.00           C  
ATOM   1370  CG  ASN A1099      22.110  37.687   0.476  1.00  0.00           C  
ATOM   1371  OD1 ASN A1099      23.287  37.426   0.766  1.00  0.00           O  
ATOM   1372  ND2 ASN A1099      21.718  38.014  -0.763  1.00  0.00           N  
ATOM   1373  N   GLN A1165      17.689  38.087   2.404  1.00  0.00           N  
ATOM   1374  CA  GLN A1165      16.617  37.648   3.356  1.00  0.00           C  
ATOM   1375  C   GLN A1165      15.623  36.833   2.542  1.00  0.00           C  
ATOM   1376  O   GLN A1165      15.063  35.796   2.957  1.00  0.00           O  
ATOM   1377  CB  GLN A1165      16.054  38.811   4.155  1.00  0.00           C  
ATOM   1378  CG  GLN A1165      17.093  39.370   5.138  1.00  0.00           C  
ATOM   1379  CD  GLN A1165      17.516  38.432   6.266  1.00  0.00           C  
ATOM   1380  OE1 GLN A1165      16.712  38.043   7.141  1.00  0.00           O  
ATOM   1381  NE2 GLN A1165      18.803  38.054   6.276  1.00  0.00           N  
ATOM   1382  N   GLU A1166      15.453  37.295   1.305  1.00  0.00           N  
ATOM   1383  CA  GLU A1166      14.559  36.582   0.384  1.00  0.00           C  
ATOM   1384  C   GLU A1166      15.060  35.162   0.137  1.00  0.00           C  
ATOM   1385  O   GLU A1166      14.228  34.334  -0.231  1.00  0.00           O  
ATOM   1386  CB  GLU A1166      14.445  37.258  -0.980  1.00  0.00           C  
ATOM   1387  CG  GLU A1166      14.514  38.762  -0.939  1.00  0.00           C  
ATOM   1388  CD  GLU A1166      14.306  39.465  -2.251  1.00  0.00           C  
ATOM   1389  OE1 GLU A1166      13.509  38.738  -2.934  1.00  0.00           O  
ATOM   1390  OE2 GLU A1166      14.841  40.534  -2.533  1.00  0.00           O  
ATOM   1391  N   ILE A1168      16.300  34.906   0.325  1.00  0.00           N  
ATOM   1392  CA  ILE A1168      16.944  33.606   0.029  1.00  0.00           C  
ATOM   1393  C   ILE A1168      17.060  32.849   1.338  1.00  0.00           C  
ATOM   1394  O   ILE A1168      17.599  33.425   2.297  1.00  0.00           O  
ATOM   1395  CB  ILE A1168      18.345  33.936  -0.633  1.00  0.00           C  
ATOM   1396  CG1 ILE A1168      18.162  34.964  -1.775  1.00  0.00           C  
ATOM   1397  CG2 ILE A1168      19.192  32.744  -1.031  1.00  0.00           C  
ATOM   1398  CD1 ILE A1168      19.386  35.799  -2.165  1.00  0.00           C  
ATOM   1399  N   PRO A1169      16.604  31.608   1.350  1.00  0.00           N  
ATOM   1400  CA  PRO A1169      16.581  30.759   2.524  1.00  0.00           C  
ATOM   1401  C   PRO A1169      17.673  29.749   2.701  1.00  0.00           C  
ATOM   1402  O   PRO A1169      18.296  29.301   1.752  1.00  0.00           O  
ATOM   1403  CB  PRO A1169      15.208  30.071   2.357  1.00  0.00           C  
ATOM   1404  CG  PRO A1169      15.117  29.829   0.871  1.00  0.00           C  
ATOM   1405  CD  PRO A1169      15.902  30.961   0.216  1.00  0.00           C  
ATOM   1406  N   ASP A1170      17.890  29.358   3.945  1.00  0.00           N  
ATOM   1407  CA  ASP A1170      18.861  28.358   4.353  1.00  0.00           C  
ATOM   1408  C   ASP A1170      18.251  27.010   3.914  1.00  0.00           C  
ATOM   1409  O   ASP A1170      17.538  26.449   4.777  1.00  0.00           O  
ATOM   1410  CB  ASP A1170      19.016  28.333   5.874  1.00  0.00           C  
ATOM   1411  CG  ASP A1170      19.818  29.522   6.380  1.00  0.00           C  
ATOM   1412  OD1 ASP A1170      20.515  30.210   5.624  1.00  0.00           O  
ATOM   1413  OD2 ASP A1170      19.656  29.705   7.607  1.00  0.00           O  
ATOM   1414  N   VAL A1171      18.482  26.625   2.692  1.00  0.00           N  
ATOM   1415  CA  VAL A1171      17.959  25.424   2.068  1.00  0.00           C  
ATOM   1416  C   VAL A1171      18.775  24.186   2.420  1.00  0.00           C  
ATOM   1417  O   VAL A1171      19.985  24.278   2.593  1.00  0.00           O  
ATOM   1418  CB  VAL A1171      17.921  25.599   0.512  1.00  0.00           C  
ATOM   1419  CG1 VAL A1171      17.041  26.745   0.076  1.00  0.00           C  
ATOM   1420  CG2 VAL A1171      19.343  25.693  -0.017  1.00  0.00           C  
ATOM   1421  N   VAL A1177      18.051  23.049   2.478  1.00  0.00           N  
ATOM   1422  CA  VAL A1177      18.860  21.831   2.792  1.00  0.00           C  
ATOM   1423  C   VAL A1177      19.678  21.573   1.534  1.00  0.00           C  
ATOM   1424  O   VAL A1177      19.308  21.944   0.407  1.00  0.00           O  
ATOM   1425  CB  VAL A1177      18.108  20.758   3.563  1.00  0.00           C  
ATOM   1426  CG1 VAL A1177      16.830  21.279   4.204  1.00  0.00           C  
ATOM   1427  CG2 VAL A1177      17.902  19.456   2.923  1.00  0.00           C  
ATOM   1428  N   LEU A1178      20.838  21.001   1.717  1.00  0.00           N  
ATOM   1429  CA  LEU A1178      21.781  20.610   0.675  1.00  0.00           C  
ATOM   1430  C   LEU A1178      21.905  19.100   0.703  1.00  0.00           C  
ATOM   1431  O   LEU A1178      22.043  18.383  -0.285  1.00  0.00           O  
ATOM   1432  CB  LEU A1178      23.069  21.390   1.000  1.00  0.00           C  
ATOM   1433  CG  LEU A1178      22.906  22.898   0.899  1.00  0.00           C  
ATOM   1434  CD1 LEU A1178      24.260  23.566   0.927  1.00  0.00           C  
ATOM   1435  CD2 LEU A1178      22.186  23.169  -0.416  1.00  0.00           C  
ATOM   1436  N   LEU A1191      21.855  18.604   1.921  1.00  0.00           N  
ATOM   1437  CA  LEU A1191      21.931  17.189   2.276  1.00  0.00           C  
ATOM   1438  C   LEU A1191      20.850  16.893   3.319  1.00  0.00           C  
ATOM   1439  O   LEU A1191      20.590  17.579   4.332  1.00  0.00           O  
ATOM   1440  CB  LEU A1191      23.334  16.895   2.684  1.00  0.00           C  
ATOM   1441  CG  LEU A1191      24.407  16.303   1.848  1.00  0.00           C  
ATOM   1442  CD1 LEU A1191      24.972  15.041   2.539  1.00  0.00           C  
ATOM   1443  CD2 LEU A1191      23.906  15.948   0.478  1.00  0.00           C  
ATOM   1444  N   LYS A1192      20.178  15.803   3.026  1.00  0.00           N  
ATOM   1445  CA  LYS A1192      19.078  15.266   3.876  1.00  0.00           C  
ATOM   1446  C   LYS A1192      19.729  14.307   4.840  1.00  0.00           C  
ATOM   1447  O   LYS A1192      20.940  14.043   4.741  1.00  0.00           O  
ATOM   1448  CB  LYS A1192      18.082  14.666   2.879  1.00  0.00           C  
ATOM   1449  CG  LYS A1192      17.831  15.746   1.768  1.00  0.00           C  
ATOM   1450  CD  LYS A1192      16.478  15.607   1.126  1.00  0.00           C  
ATOM   1451  CE  LYS A1192      16.486  14.630  -0.017  1.00  0.00           C  
ATOM   1452  NZ  LYS A1192      15.407  13.614   0.276  1.00  0.00           N  
ATOM   1453  N   SER A1193      19.024  13.844   5.834  1.00  0.00           N  
ATOM   1454  CA  SER A1193      19.520  12.889   6.846  1.00  0.00           C  
ATOM   1455  C   SER A1193      20.076  11.647   6.164  1.00  0.00           C  
ATOM   1456  O   SER A1193      21.160  11.118   6.560  1.00  0.00           O  
ATOM   1457  CB  SER A1193      18.349  12.548   7.766  1.00  0.00           C  
ATOM   1458  OG  SER A1193      17.513  13.681   7.888  1.00  0.00           O  
ATOM   1459  N   ASP A1194      19.413  11.170   5.134  1.00  0.00           N  
ATOM   1460  CA  ASP A1194      19.852   9.958   4.427  1.00  0.00           C  
ATOM   1461  C   ASP A1194      21.047  10.288   3.543  1.00  0.00           C  
ATOM   1462  O   ASP A1194      21.591   9.436   2.842  1.00  0.00           O  
ATOM   1463  CB  ASP A1194      18.665   9.421   3.642  1.00  0.00           C  
ATOM   1464  CG  ASP A1194      18.235  10.426   2.589  1.00  0.00           C  
ATOM   1465  OD1 ASP A1194      19.093  11.218   2.180  1.00  0.00           O  
ATOM   1466  OD2 ASP A1194      17.063  10.403   2.179  1.00  0.00           O  
ATOM   1467  N   GLY A1195      21.333  11.563   3.513  1.00  0.00           N  
ATOM   1468  CA  GLY A1195      22.398  12.156   2.742  1.00  0.00           C  
ATOM   1469  C   GLY A1195      22.144  11.975   1.252  1.00  0.00           C  
ATOM   1470  O   GLY A1195      22.803  11.160   0.577  1.00  0.00           O  
ATOM   1471  N   TYR A1196      21.194  12.733   0.754  1.00  0.00           N  
ATOM   1472  CA  TYR A1196      20.875  12.733  -0.700  1.00  0.00           C  
ATOM   1473  C   TYR A1196      20.797  14.250  -0.974  1.00  0.00           C  
ATOM   1474  O   TYR A1196      20.140  14.914  -0.177  1.00  0.00           O  
ATOM   1475  CB  TYR A1196      19.597  12.046  -1.106  1.00  0.00           C  
ATOM   1476  CG  TYR A1196      19.641  10.606  -1.525  1.00  0.00           C  
ATOM   1477  CD1 TYR A1196      20.503   9.674  -0.941  1.00  0.00           C  
ATOM   1478  CD2 TYR A1196      18.757  10.139  -2.518  1.00  0.00           C  
ATOM   1479  CE1 TYR A1196      20.504   8.344  -1.364  1.00  0.00           C  
ATOM   1480  CE2 TYR A1196      18.735   8.816  -2.939  1.00  0.00           C  
ATOM   1481  CZ  TYR A1196      19.627   7.915  -2.369  1.00  0.00           C  
ATOM   1482  OH  TYR A1196      19.652   6.589  -2.736  1.00  0.00           O  
ATOM   1483  N   PRO A1198      21.489  14.682  -1.982  1.00  0.00           N  
ATOM   1484  CA  PRO A1198      21.484  16.082  -2.353  1.00  0.00           C  
ATOM   1485  C   PRO A1198      20.048  16.508  -2.695  1.00  0.00           C  
ATOM   1486  O   PRO A1198      19.286  15.645  -3.092  1.00  0.00           O  
ATOM   1487  CB  PRO A1198      22.228  16.137  -3.715  1.00  0.00           C  
ATOM   1488  CG  PRO A1198      22.134  14.733  -4.225  1.00  0.00           C  
ATOM   1489  CD  PRO A1198      22.278  13.878  -2.936  1.00  0.00           C  
ATOM   1490  N   THR A1199      19.826  17.785  -2.521  1.00  0.00           N  
ATOM   1491  CA  THR A1199      18.623  18.472  -2.954  1.00  0.00           C  
ATOM   1492  C   THR A1199      19.089  18.955  -4.362  1.00  0.00           C  
ATOM   1493  O   THR A1199      20.315  18.859  -4.642  1.00  0.00           O  
ATOM   1494  CB  THR A1199      18.106  19.660  -2.099  1.00  0.00           C  
ATOM   1495  OG1 THR A1199      19.274  20.400  -1.691  1.00  0.00           O  
ATOM   1496  CG2 THR A1199      17.294  19.175  -0.892  1.00  0.00           C  
ATOM   1497  N   TYR A1200      18.156  19.406  -5.142  1.00  0.00           N  
ATOM   1498  CA  TYR A1200      18.480  19.851  -6.504  1.00  0.00           C  
ATOM   1499  C   TYR A1200      19.635  20.834  -6.526  1.00  0.00           C  
ATOM   1500  O   TYR A1200      20.508  20.851  -7.423  1.00  0.00           O  
ATOM   1501  CB  TYR A1200      17.189  20.397  -7.192  1.00  0.00           C  
ATOM   1502  CG  TYR A1200      17.579  21.045  -8.504  1.00  0.00           C  
ATOM   1503  CD1 TYR A1200      17.785  20.273  -9.657  1.00  0.00           C  
ATOM   1504  CD2 TYR A1200      17.853  22.404  -8.535  1.00  0.00           C  
ATOM   1505  CE1 TYR A1200      18.186  20.846 -10.853  1.00  0.00           C  
ATOM   1506  CE2 TYR A1200      18.274  22.995  -9.715  1.00  0.00           C  
ATOM   1507  CZ  TYR A1200      18.435  22.219 -10.860  1.00  0.00           C  
ATOM   1508  OH  TYR A1200      18.872  22.881 -11.969  1.00  0.00           O  
ATOM   1509  N   HIS A1201      19.636  21.718  -5.543  1.00  0.00           N  
ATOM   1510  CA  HIS A1201      20.608  22.794  -5.348  1.00  0.00           C  
ATOM   1511  C   HIS A1201      22.026  22.299  -5.156  1.00  0.00           C  
ATOM   1512  O   HIS A1201      22.963  22.868  -5.752  1.00  0.00           O  
ATOM   1513  CB  HIS A1201      20.231  23.698  -4.127  1.00  0.00           C  
ATOM   1514  CG  HIS A1201      18.853  24.264  -4.297  1.00  0.00           C  
ATOM   1515  ND1 HIS A1201      17.733  23.683  -3.744  1.00  0.00           N  
ATOM   1516  CD2 HIS A1201      18.419  25.331  -4.943  1.00  0.00           C  
ATOM   1517  CE1 HIS A1201      16.649  24.382  -4.013  1.00  0.00           C  
ATOM   1518  NE2 HIS A1201      17.046  25.367  -4.776  1.00  0.00           N  
ATOM   1519  N   LEU A1202      22.187  21.266  -4.340  1.00  0.00           N  
ATOM   1520  CA  LEU A1202      23.549  20.765  -4.133  1.00  0.00           C  
ATOM   1521  C   LEU A1202      24.049  20.182  -5.445  1.00  0.00           C  
ATOM   1522  O   LEU A1202      24.984  20.697  -6.014  1.00  0.00           O  
ATOM   1523  CB  LEU A1202      23.589  19.820  -2.946  1.00  0.00           C  
ATOM   1524  CG  LEU A1202      24.903  19.759  -2.182  1.00  0.00           C  
ATOM   1525  CD1 LEU A1202      25.025  18.403  -1.513  1.00  0.00           C  
ATOM   1526  CD2 LEU A1202      26.087  20.021  -3.102  1.00  0.00           C  
ATOM   1527  N   ALA A1203      23.439  19.143  -5.907  1.00  0.00           N  
ATOM   1528  CA  ALA A1203      23.651  18.354  -7.090  1.00  0.00           C  
ATOM   1529  C   ALA A1203      23.913  19.078  -8.406  1.00  0.00           C  
ATOM   1530  O   ALA A1203      24.910  18.852  -9.128  1.00  0.00           O  
ATOM   1531  CB  ALA A1203      22.411  17.466  -7.278  1.00  0.00           C  
ATOM   1532  N   ASN A1204      22.975  19.928  -8.750  1.00  0.00           N  
ATOM   1533  CA  ASN A1204      23.062  20.720 -10.000  1.00  0.00           C  
ATOM   1534  C   ASN A1204      24.376  21.458 -10.136  1.00  0.00           C  
ATOM   1535  O   ASN A1204      24.881  21.424 -11.270  1.00  0.00           O  
ATOM   1536  CB  ASN A1204      21.805  21.546 -10.146  1.00  0.00           C  
ATOM   1537  CG  ASN A1204      21.855  23.008 -10.386  1.00  0.00           C  
ATOM   1538  OD1 ASN A1204      21.164  23.747  -9.682  1.00  0.00           O  
ATOM   1539  ND2 ASN A1204      22.606  23.503 -11.364  1.00  0.00           N  
ATOM   1540  N   VAL A1205      24.843  22.099  -9.074  1.00  0.00           N  
ATOM   1541  CA  VAL A1205      26.064  22.880  -9.015  1.00  0.00           C  
ATOM   1542  C   VAL A1205      27.352  22.063  -9.061  1.00  0.00           C  
ATOM   1543  O   VAL A1205      28.332  22.522  -9.733  1.00  0.00           O  
ATOM   1544  CB  VAL A1205      26.081  23.887  -7.842  1.00  0.00           C  
ATOM   1545  CG1 VAL A1205      27.375  24.664  -7.663  1.00  0.00           C  
ATOM   1546  CG2 VAL A1205      24.908  24.855  -7.847  1.00  0.00           C  
ATOM   1547  N   VAL A1206      27.401  20.962  -8.370  1.00  0.00           N  
ATOM   1548  CA  VAL A1206      28.633  20.130  -8.365  1.00  0.00           C  
ATOM   1549  C   VAL A1206      28.797  19.473  -9.731  1.00  0.00           C  
ATOM   1550  O   VAL A1206      29.863  19.516 -10.388  1.00  0.00           O  
ATOM   1551  CB  VAL A1206      28.526  19.120  -7.224  1.00  0.00           C  
ATOM   1552  CG1 VAL A1206      29.490  17.957  -7.382  1.00  0.00           C  
ATOM   1553  CG2 VAL A1206      28.640  19.846  -5.894  1.00  0.00           C  
ATOM   1554  N   ASP A1207      27.679  18.827 -10.106  1.00  0.00           N  
ATOM   1555  CA  ASP A1207      27.571  18.154 -11.412  1.00  0.00           C  
ATOM   1556  C   ASP A1207      27.916  19.137 -12.542  1.00  0.00           C  
ATOM   1557  O   ASP A1207      28.833  18.824 -13.308  1.00  0.00           O  
ATOM   1558  CB  ASP A1207      26.179  17.552 -11.598  1.00  0.00           C  
ATOM   1559  CG  ASP A1207      25.982  16.370 -10.684  1.00  0.00           C  
ATOM   1560  OD1 ASP A1207      26.956  16.022  -9.962  1.00  0.00           O  
ATOM   1561  OD2 ASP A1207      24.873  15.831 -10.685  1.00  0.00           O  
ATOM   1562  N   ASP A1208      27.181  20.234 -12.597  1.00  0.00           N  
ATOM   1563  CA  ASP A1208      27.410  21.228 -13.654  1.00  0.00           C  
ATOM   1564  C   ASP A1208      28.900  21.573 -13.666  1.00  0.00           C  
ATOM   1565  O   ASP A1208      29.554  21.525 -14.723  1.00  0.00           O  
ATOM   1566  CB  ASP A1208      26.509  22.432 -13.592  1.00  0.00           C  
ATOM   1567  CG  ASP A1208      25.174  22.340 -14.276  1.00  0.00           C  
ATOM   1568  OD1 ASP A1208      24.993  21.412 -15.106  1.00  0.00           O  
ATOM   1569  OD2 ASP A1208      24.284  23.155 -14.008  1.00  0.00           O  
ATOM   1570  N   HIS A1209      29.375  21.866 -12.469  1.00  0.00           N  
ATOM   1571  CA  HIS A1209      30.804  22.242 -12.320  1.00  0.00           C  
ATOM   1572  C   HIS A1209      31.736  21.153 -12.871  1.00  0.00           C  
ATOM   1573  O   HIS A1209      32.539  21.316 -13.837  1.00  0.00           O  
ATOM   1574  CB  HIS A1209      31.116  22.741 -10.886  1.00  0.00           C  
ATOM   1575  CG  HIS A1209      32.519  23.278 -10.792  1.00  0.00           C  
ATOM   1576  ND1 HIS A1209      33.607  22.557 -10.386  1.00  0.00           N  
ATOM   1577  CD2 HIS A1209      33.013  24.476 -11.159  1.00  0.00           C  
ATOM   1578  CE1 HIS A1209      34.689  23.296 -10.481  1.00  0.00           C  
ATOM   1579  NE2 HIS A1209      34.353  24.482 -10.921  1.00  0.00           N  
ATOM   1580  N   LEU A1210      31.639  19.979 -12.273  1.00  0.00           N  
ATOM   1581  CA  LEU A1210      32.457  18.814 -12.643  1.00  0.00           C  
ATOM   1582  C   LEU A1210      32.292  18.516 -14.122  1.00  0.00           C  
ATOM   1583  O   LEU A1210      33.354  18.462 -14.821  1.00  0.00           O  
ATOM   1584  CB  LEU A1210      32.146  17.795 -11.585  1.00  0.00           C  
ATOM   1585  CG  LEU A1210      33.037  17.584 -10.367  1.00  0.00           C  
ATOM   1586  CD1 LEU A1210      33.894  18.795 -10.089  1.00  0.00           C  
ATOM   1587  CD2 LEU A1210      32.223  17.184  -9.146  1.00  0.00           C  
ATOM   1588  N   MET A1211      31.084  18.401 -14.668  1.00  0.00           N  
ATOM   1589  CA  MET A1211      30.875  18.104 -16.072  1.00  0.00           C  
ATOM   1590  C   MET A1211      31.205  19.232 -17.031  1.00  0.00           C  
ATOM   1591  O   MET A1211      31.063  19.043 -18.267  1.00  0.00           O  
ATOM   1592  CB  MET A1211      29.492  17.543 -16.374  1.00  0.00           C  
ATOM   1593  CG  MET A1211      29.185  16.452 -15.422  1.00  0.00           C  
ATOM   1594  SD  MET A1211      27.526  15.836 -15.724  1.00  0.00           S  
ATOM   1595  CE  MET A1211      27.476  14.323 -14.770  1.00  0.00           C  
ATOM   1596  N   GLY A1291      31.641  20.354 -16.540  1.00  0.00           N  
ATOM   1597  CA  GLY A1291      32.023  21.508 -17.336  1.00  0.00           C  
ATOM   1598  C   GLY A1291      30.919  22.197 -18.112  1.00  0.00           C  
ATOM   1599  O   GLY A1291      31.265  22.926 -19.101  1.00  0.00           O  
ATOM   1600  N   VAL A1292      29.648  22.055 -17.702  1.00  0.00           N  
ATOM   1601  CA  VAL A1292      28.609  22.745 -18.478  1.00  0.00           C  
ATOM   1602  C   VAL A1292      28.960  24.221 -18.281  1.00  0.00           C  
ATOM   1603  O   VAL A1292      29.387  24.642 -17.214  1.00  0.00           O  
ATOM   1604  CB  VAL A1292      27.179  22.325 -18.313  1.00  0.00           C  
ATOM   1605  CG1 VAL A1292      26.905  20.926 -17.786  1.00  0.00           C  
ATOM   1606  CG2 VAL A1292      26.266  23.285 -17.577  1.00  0.00           C  
ATOM   1607  N   THR A1293      28.772  24.943 -19.383  1.00  0.00           N  
ATOM   1608  CA  THR A1293      29.045  26.376 -19.397  1.00  0.00           C  
ATOM   1609  C   THR A1293      27.848  27.268 -19.559  1.00  0.00           C  
ATOM   1610  O   THR A1293      27.983  28.486 -19.351  1.00  0.00           O  
ATOM   1611  CB  THR A1293      30.135  26.705 -20.513  1.00  0.00           C  
ATOM   1612  OG1 THR A1293      29.433  26.598 -21.753  1.00  0.00           O  
ATOM   1613  CG2 THR A1293      31.337  25.769 -20.386  1.00  0.00           C  
ATOM   1614  N   ASP A1294      26.748  26.679 -19.953  1.00  0.00           N  
ATOM   1615  CA  ASP A1294      25.492  27.434 -20.209  1.00  0.00           C  
ATOM   1616  C   ASP A1294      24.396  26.525 -19.655  1.00  0.00           C  
ATOM   1617  O   ASP A1294      24.434  25.357 -20.037  1.00  0.00           O  
ATOM   1618  CB  ASP A1294      25.321  27.717 -21.673  1.00  0.00           C  
ATOM   1619  CG  ASP A1294      26.311  28.681 -22.285  1.00  0.00           C  
ATOM   1620  OD1 ASP A1294      27.470  28.282 -22.534  1.00  0.00           O  
ATOM   1621  OD2 ASP A1294      25.929  29.852 -22.568  1.00  0.00           O  
ATOM   1622  N   VAL A1295      23.568  27.063 -18.821  1.00  0.00           N  
ATOM   1623  CA  VAL A1295      22.452  26.334 -18.200  1.00  0.00           C  
ATOM   1624  C   VAL A1295      21.164  26.796 -18.875  1.00  0.00           C  
ATOM   1625  O   VAL A1295      20.804  27.977 -18.778  1.00  0.00           O  
ATOM   1626  CB  VAL A1295      22.489  26.489 -16.681  1.00  0.00           C  
ATOM   1627  CG1 VAL A1295      21.220  26.045 -16.007  1.00  0.00           C  
ATOM   1628  CG2 VAL A1295      23.706  25.731 -16.113  1.00  0.00           C  
ATOM   1629  N   ILE A1296      20.586  25.874 -19.615  1.00  0.00           N  
ATOM   1630  CA  ILE A1296      19.342  26.117 -20.365  1.00  0.00           C  
ATOM   1631  C   ILE A1296      18.387  25.123 -19.716  1.00  0.00           C  
ATOM   1632  O   ILE A1296      18.547  23.913 -19.797  1.00  0.00           O  
ATOM   1633  CB  ILE A1296      19.552  26.013 -21.902  1.00  0.00           C  
ATOM   1634  CG1 ILE A1296      20.605  27.041 -22.407  1.00  0.00           C  
ATOM   1635  CG2 ILE A1296      18.197  26.205 -22.666  1.00  0.00           C  
ATOM   1636  CD1 ILE A1296      21.663  26.652 -23.446  1.00  0.00           C  
ATOM   1637  N   ARG A1297      17.474  25.760 -18.951  1.00  0.00           N  
ATOM   1638  CA  ARG A1297      16.520  24.916 -18.171  1.00  0.00           C  
ATOM   1639  C   ARG A1297      15.145  25.504 -18.049  1.00  0.00           C  
ATOM   1640  O   ARG A1297      14.833  26.577 -18.520  1.00  0.00           O  
ATOM   1641  CB  ARG A1297      17.168  24.576 -16.821  1.00  0.00           C  
ATOM   1642  CG  ARG A1297      17.031  25.366 -15.613  1.00  0.00           C  
ATOM   1643  CD  ARG A1297      17.975  26.223 -14.957  1.00  0.00           C  
ATOM   1644  NE  ARG A1297      18.718  25.737 -13.859  1.00  0.00           N  
ATOM   1645  CZ  ARG A1297      19.199  26.345 -12.789  1.00  0.00           C  
ATOM   1646  NH1 ARG A1297      18.930  27.603 -12.507  1.00  0.00           N  
ATOM   1647  NH2 ARG A1297      20.104  25.675 -12.037  1.00  0.00           N  
ATOM   1648  N   ALA A1298      14.321  24.735 -17.368  1.00  0.00           N  
ATOM   1649  CA  ALA A1298      12.920  25.060 -17.102  1.00  0.00           C  
ATOM   1650  C   ALA A1298      12.865  26.305 -16.231  1.00  0.00           C  
ATOM   1651  O   ALA A1298      13.506  26.443 -15.182  1.00  0.00           O  
ATOM   1652  CB  ALA A1298      12.183  23.881 -16.490  1.00  0.00           C  
ATOM   1653  N   GLU A1299      12.039  27.202 -16.718  1.00  0.00           N  
ATOM   1654  CA  GLU A1299      11.745  28.509 -16.149  1.00  0.00           C  
ATOM   1655  C   GLU A1299      11.547  28.392 -14.630  1.00  0.00           C  
ATOM   1656  O   GLU A1299      11.882  29.304 -13.870  1.00  0.00           O  
ATOM   1657  CB  GLU A1299      10.446  29.097 -16.726  1.00  0.00           C  
ATOM   1658  CG  GLU A1299      10.294  30.610 -16.415  1.00  0.00           C  
ATOM   1659  CD  GLU A1299       9.161  31.203 -17.188  1.00  0.00           C  
ATOM   1660  OE1 GLU A1299       8.120  30.501 -17.136  1.00  0.00           O  
ATOM   1661  OE2 GLU A1299       9.271  32.192 -17.868  1.00  0.00           O  
ATOM   1662  N   GLU A1300      11.012  27.269 -14.264  1.00  0.00           N  
ATOM   1663  CA  GLU A1300      10.710  26.835 -12.917  1.00  0.00           C  
ATOM   1664  C   GLU A1300      11.910  27.011 -11.985  1.00  0.00           C  
ATOM   1665  O   GLU A1300      11.656  27.162 -10.762  1.00  0.00           O  
ATOM   1666  CB  GLU A1300      10.267  25.369 -12.878  1.00  0.00           C  
ATOM   1667  CG  GLU A1300      11.258  24.285 -12.520  1.00  0.00           C  
ATOM   1668  CD  GLU A1300      10.811  22.873 -12.753  1.00  0.00           C  
ATOM   1669  OE1 GLU A1300      10.193  22.490 -13.749  1.00  0.00           O  
ATOM   1670  OE2 GLU A1300      11.131  22.077 -11.830  1.00  0.00           O  
ATOM   1671  N   TRP A1301      13.116  27.007 -12.524  1.00  0.00           N  
ATOM   1672  CA  TRP A1301      14.329  27.167 -11.743  1.00  0.00           C  
ATOM   1673  C   TRP A1301      14.764  28.583 -11.494  1.00  0.00           C  
ATOM   1674  O   TRP A1301      15.589  28.827 -10.577  1.00  0.00           O  
ATOM   1675  CB  TRP A1301      15.470  26.346 -12.412  1.00  0.00           C  
ATOM   1676  CG  TRP A1301      15.058  24.904 -12.361  1.00  0.00           C  
ATOM   1677  CD1 TRP A1301      14.647  24.104 -13.368  1.00  0.00           C  
ATOM   1678  CD2 TRP A1301      14.895  24.151 -11.147  1.00  0.00           C  
ATOM   1679  NE1 TRP A1301      14.231  22.883 -12.867  1.00  0.00           N  
ATOM   1680  CE2 TRP A1301      14.388  22.898 -11.504  1.00  0.00           C  
ATOM   1681  CE3 TRP A1301      15.144  24.418  -9.799  1.00  0.00           C  
ATOM   1682  CZ2 TRP A1301      14.187  21.905 -10.557  1.00  0.00           C  
ATOM   1683  CZ3 TRP A1301      14.911  23.452  -8.853  1.00  0.00           C  
ATOM   1684  CH2 TRP A1301      14.451  22.210  -9.237  1.00  0.00           C  
ATOM   1685  N   LEU A1302      14.244  29.500 -12.288  1.00  0.00           N  
ATOM   1686  CA  LEU A1302      14.575  30.939 -12.277  1.00  0.00           C  
ATOM   1687  C   LEU A1302      14.804  31.497 -10.882  1.00  0.00           C  
ATOM   1688  O   LEU A1302      15.858  32.086 -10.632  1.00  0.00           O  
ATOM   1689  CB  LEU A1302      13.620  31.750 -13.140  1.00  0.00           C  
ATOM   1690  CG  LEU A1302      13.752  33.265 -13.212  1.00  0.00           C  
ATOM   1691  CD1 LEU A1302      15.135  33.798 -13.052  1.00  0.00           C  
ATOM   1692  CD2 LEU A1302      13.299  33.679 -14.608  1.00  0.00           C  
ATOM   1693  N   VAL A1303      13.839  31.308 -10.065  1.00  0.00           N  
ATOM   1694  CA  VAL A1303      13.721  31.691  -8.674  1.00  0.00           C  
ATOM   1695  C   VAL A1303      14.829  31.214  -7.727  1.00  0.00           C  
ATOM   1696  O   VAL A1303      15.204  31.952  -6.796  1.00  0.00           O  
ATOM   1697  CB  VAL A1303      12.369  31.067  -8.155  1.00  0.00           C  
ATOM   1698  CG1 VAL A1303      11.852  31.917  -7.028  1.00  0.00           C  
ATOM   1699  CG2 VAL A1303      11.451  30.758  -9.366  1.00  0.00           C  
ATOM   1700  N   SER A1304      15.271  29.990  -7.927  1.00  0.00           N  
ATOM   1701  CA  SER A1304      16.306  29.340  -7.148  1.00  0.00           C  
ATOM   1702  C   SER A1304      17.699  29.690  -7.645  1.00  0.00           C  
ATOM   1703  O   SER A1304      18.688  29.247  -7.006  1.00  0.00           O  
ATOM   1704  CB  SER A1304      16.171  27.813  -7.153  1.00  0.00           C  
ATOM   1705  OG  SER A1304      14.812  27.438  -7.043  1.00  0.00           O  
ATOM   1706  N   THR A1306      17.821  30.456  -8.703  1.00  0.00           N  
ATOM   1707  CA  THR A1306      19.174  30.771  -9.197  1.00  0.00           C  
ATOM   1708  C   THR A1306      20.033  31.432  -8.167  1.00  0.00           C  
ATOM   1709  O   THR A1306      21.248  31.089  -8.071  1.00  0.00           O  
ATOM   1710  CB  THR A1306      19.155  31.510 -10.585  1.00  0.00           C  
ATOM   1711  OG1 THR A1306      18.250  30.724 -11.408  1.00  0.00           O  
ATOM   1712  CG2 THR A1306      20.506  31.630 -11.309  1.00  0.00           C  
ATOM   1713  N   PRO A1310      19.523  32.419  -7.441  1.00  0.00           N  
ATOM   1714  CA  PRO A1310      20.299  33.161  -6.420  1.00  0.00           C  
ATOM   1715  C   PRO A1310      21.048  32.218  -5.499  1.00  0.00           C  
ATOM   1716  O   PRO A1310      22.159  32.428  -5.060  1.00  0.00           O  
ATOM   1717  CB  PRO A1310      19.296  34.049  -5.762  1.00  0.00           C  
ATOM   1718  CG  PRO A1310      17.940  33.551  -6.139  1.00  0.00           C  
ATOM   1719  CD  PRO A1310      18.124  32.876  -7.491  1.00  0.00           C  
ATOM   1720  N   ILE A1312      20.422  31.076  -5.242  1.00  0.00           N  
ATOM   1721  CA  ILE A1312      20.954  30.001  -4.423  1.00  0.00           C  
ATOM   1722  C   ILE A1312      22.072  29.307  -5.200  1.00  0.00           C  
ATOM   1723  O   ILE A1312      23.153  29.063  -4.635  1.00  0.00           O  
ATOM   1724  CB  ILE A1312      19.857  28.948  -4.040  1.00  0.00           C  
ATOM   1725  CG1 ILE A1312      18.768  29.614  -3.206  1.00  0.00           C  
ATOM   1726  CG2 ILE A1312      20.509  27.683  -3.390  1.00  0.00           C  
ATOM   1727  CD1 ILE A1312      17.308  29.253  -3.544  1.00  0.00           C  
ATOM   1728  N   HIS A1314      21.737  28.972  -6.456  1.00  0.00           N  
ATOM   1729  CA  HIS A1314      22.731  28.242  -7.261  1.00  0.00           C  
ATOM   1730  C   HIS A1314      23.957  29.140  -7.316  1.00  0.00           C  
ATOM   1731  O   HIS A1314      25.062  28.603  -7.102  1.00  0.00           O  
ATOM   1732  CB  HIS A1314      22.286  27.733  -8.631  1.00  0.00           C  
ATOM   1733  CG  HIS A1314      21.010  26.957  -8.547  1.00  0.00           C  
ATOM   1734  ND1 HIS A1314      20.610  26.189  -7.462  1.00  0.00           N  
ATOM   1735  CD2 HIS A1314      19.980  26.898  -9.440  1.00  0.00           C  
ATOM   1736  CE1 HIS A1314      19.412  25.690  -7.731  1.00  0.00           C  
ATOM   1737  NE2 HIS A1314      18.999  26.099  -8.905  1.00  0.00           N  
ATOM   1738  N   VAL A1316      23.686  30.424  -7.516  1.00  0.00           N  
ATOM   1739  CA  VAL A1316      24.758  31.440  -7.627  1.00  0.00           C  
ATOM   1740  C   VAL A1316      25.631  31.563  -6.379  1.00  0.00           C  
ATOM   1741  O   VAL A1316      26.854  31.645  -6.545  1.00  0.00           O  
ATOM   1742  CB  VAL A1316      24.203  32.768  -8.181  1.00  0.00           C  
ATOM   1743  CG1 VAL A1316      25.017  33.984  -7.744  1.00  0.00           C  
ATOM   1744  CG2 VAL A1316      24.101  32.708  -9.698  1.00  0.00           C  
ATOM   1745  N   LEU A1317      25.036  31.569  -5.210  1.00  0.00           N  
ATOM   1746  CA  LEU A1317      25.688  31.587  -3.888  1.00  0.00           C  
ATOM   1747  C   LEU A1317      26.599  30.363  -3.834  1.00  0.00           C  
ATOM   1748  O   LEU A1317      27.825  30.467  -3.574  1.00  0.00           O  
ATOM   1749  CB  LEU A1317      24.554  31.687  -2.866  1.00  0.00           C  
ATOM   1750  CG  LEU A1317      24.499  32.760  -1.813  1.00  0.00           C  
ATOM   1751  CD1 LEU A1317      25.184  34.071  -2.190  1.00  0.00           C  
ATOM   1752  CD2 LEU A1317      23.020  33.149  -1.530  1.00  0.00           C  
ATOM   1753  N   LEU A1318      26.054  29.189  -4.168  1.00  0.00           N  
ATOM   1754  CA  LEU A1318      26.852  27.924  -4.171  1.00  0.00           C  
ATOM   1755  C   LEU A1318      28.120  28.003  -5.028  1.00  0.00           C  
ATOM   1756  O   LEU A1318      29.227  27.618  -4.601  1.00  0.00           O  
ATOM   1757  CB  LEU A1318      25.926  26.764  -4.509  1.00  0.00           C  
ATOM   1758  CG  LEU A1318      25.013  26.126  -3.501  1.00  0.00           C  
ATOM   1759  CD1 LEU A1318      24.150  25.053  -4.152  1.00  0.00           C  
ATOM   1760  CD2 LEU A1318      25.784  25.465  -2.354  1.00  0.00           C  
ATOM   1761  N   TYR A1319      28.028  28.456  -6.261  1.00  0.00           N  
ATOM   1762  CA  TYR A1319      29.204  28.598  -7.138  1.00  0.00           C  
ATOM   1763  C   TYR A1319      30.261  29.358  -6.365  1.00  0.00           C  
ATOM   1764  O   TYR A1319      31.406  28.975  -6.378  1.00  0.00           O  
ATOM   1765  CB  TYR A1319      28.945  29.357  -8.444  1.00  0.00           C  
ATOM   1766  CG  TYR A1319      28.330  28.367  -9.429  1.00  0.00           C  
ATOM   1767  CD1 TYR A1319      29.183  27.490 -10.098  1.00  0.00           C  
ATOM   1768  CD2 TYR A1319      26.953  28.280  -9.609  1.00  0.00           C  
ATOM   1769  CE1 TYR A1319      28.679  26.541 -10.974  1.00  0.00           C  
ATOM   1770  CE2 TYR A1319      26.425  27.343 -10.479  1.00  0.00           C  
ATOM   1771  CZ  TYR A1319      27.300  26.473 -11.148  1.00  0.00           C  
ATOM   1772  OH  TYR A1319      26.840  25.565 -12.047  1.00  0.00           O  
ATOM   1773  N   ARG A1321      29.755  30.404  -5.734  1.00  0.00           N  
ATOM   1774  CA  ARG A1321      30.567  31.269  -4.871  1.00  0.00           C  
ATOM   1775  C   ARG A1321      30.998  30.505  -3.627  1.00  0.00           C  
ATOM   1776  O   ARG A1321      32.213  30.546  -3.317  1.00  0.00           O  
ATOM   1777  CB  ARG A1321      29.868  32.566  -4.490  1.00  0.00           C  
ATOM   1778  CG  ARG A1321      29.439  33.274  -5.785  1.00  0.00           C  
ATOM   1779  CD  ARG A1321      29.947  34.687  -5.835  1.00  0.00           C  
ATOM   1780  NE  ARG A1321      28.867  35.578  -5.449  1.00  0.00           N  
ATOM   1781  CZ  ARG A1321      28.467  35.644  -4.156  1.00  0.00           C  
ATOM   1782  NH1 ARG A1321      29.018  34.914  -3.180  1.00  0.00           N  
ATOM   1783  NH2 ARG A1321      27.483  36.526  -3.896  1.00  0.00           N  
ATOM   1784  N   ALA A1322      30.077  29.794  -3.006  1.00  0.00           N  
ATOM   1785  CA  ALA A1322      30.501  29.076  -1.771  1.00  0.00           C  
ATOM   1786  C   ALA A1322      31.722  28.226  -2.053  1.00  0.00           C  
ATOM   1787  O   ALA A1322      32.587  28.075  -1.161  1.00  0.00           O  
ATOM   1788  CB  ALA A1322      29.343  28.340  -1.129  1.00  0.00           C  
ATOM   1789  N   PHE A1323      31.796  27.683  -3.262  1.00  0.00           N  
ATOM   1790  CA  PHE A1323      32.939  26.803  -3.636  1.00  0.00           C  
ATOM   1791  C   PHE A1323      33.983  27.646  -4.354  1.00  0.00           C  
ATOM   1792  O   PHE A1323      35.097  27.218  -4.615  1.00  0.00           O  
ATOM   1793  CB  PHE A1323      32.550  25.578  -4.404  1.00  0.00           C  
ATOM   1794  CG  PHE A1323      31.600  24.596  -3.806  1.00  0.00           C  
ATOM   1795  CD1 PHE A1323      32.088  23.524  -3.058  1.00  0.00           C  
ATOM   1796  CD2 PHE A1323      30.225  24.708  -4.030  1.00  0.00           C  
ATOM   1797  CE1 PHE A1323      31.217  22.588  -2.544  1.00  0.00           C  
ATOM   1798  CE2 PHE A1323      29.344  23.749  -3.501  1.00  0.00           C  
ATOM   1799  CZ  PHE A1323      29.841  22.674  -2.768  1.00  0.00           C  
ATOM   1800  N   GLY A1324      33.548  28.843  -4.646  1.00  0.00           N  
ATOM   1801  CA  GLY A1324      34.442  29.799  -5.343  1.00  0.00           C  
ATOM   1802  C   GLY A1324      34.828  29.154  -6.693  1.00  0.00           C  
ATOM   1803  O   GLY A1324      36.010  29.007  -7.003  1.00  0.00           O  
ATOM   1804  N   TRP A1342      33.758  28.848  -7.413  1.00  0.00           N  
ATOM   1805  CA  TRP A1342      33.887  28.255  -8.770  1.00  0.00           C  
ATOM   1806  C   TRP A1342      33.033  29.124  -9.673  1.00  0.00           C  
ATOM   1807  O   TRP A1342      32.060  29.651  -9.098  1.00  0.00           O  
ATOM   1808  CB  TRP A1342      33.852  26.806  -8.754  1.00  0.00           C  
ATOM   1809  CG  TRP A1342      32.938  25.811  -8.251  1.00  0.00           C  
ATOM   1810  CD1 TRP A1342      31.561  25.803  -8.334  1.00  0.00           C  
ATOM   1811  CD2 TRP A1342      33.281  24.532  -7.692  1.00  0.00           C  
ATOM   1812  NE1 TRP A1342      31.031  24.617  -7.860  1.00  0.00           N  
ATOM   1813  CE2 TRP A1342      32.069  23.828  -7.454  1.00  0.00           C  
ATOM   1814  CE3 TRP A1342      34.491  23.952  -7.371  1.00  0.00           C  
ATOM   1815  CZ2 TRP A1342      32.016  22.552  -6.909  1.00  0.00           C  
ATOM   1816  CZ3 TRP A1342      34.444  22.681  -6.810  1.00  0.00           C  
ATOM   1817  CH2 TRP A1342      33.237  21.987  -6.580  1.00  0.00           C  
ATOM   1818  N   GLU A1344      33.403  29.330 -10.914  1.00  0.00           N  
ATOM   1819  CA  GLU A1344      32.703  30.225 -11.850  1.00  0.00           C  
ATOM   1820  C   GLU A1344      31.254  29.863 -12.151  1.00  0.00           C  
ATOM   1821  O   GLU A1344      30.939  28.681 -12.437  1.00  0.00           O  
ATOM   1822  CB  GLU A1344      33.349  30.248 -13.242  1.00  0.00           C  
ATOM   1823  CG  GLU A1344      34.506  31.179 -13.548  1.00  0.00           C  
ATOM   1824  CD  GLU A1344      34.118  32.584 -13.923  1.00  0.00           C  
ATOM   1825  OE1 GLU A1344      32.862  32.744 -14.001  1.00  0.00           O  
ATOM   1826  OE2 GLU A1344      34.915  33.505 -14.134  1.00  0.00           O  
ATOM   1827  N   ALA A1345      30.406  30.883 -12.124  1.00  0.00           N  
ATOM   1828  CA  ALA A1345      28.992  30.623 -12.425  1.00  0.00           C  
ATOM   1829  C   ALA A1345      28.876  30.482 -13.947  1.00  0.00           C  
ATOM   1830  O   ALA A1345      29.529  31.263 -14.674  1.00  0.00           O  
ATOM   1831  CB  ALA A1345      28.111  31.723 -11.902  1.00  0.00           C  
ATOM   1832  N   PRO A1347      28.041  29.548 -14.365  1.00  0.00           N  
ATOM   1833  CA  PRO A1347      27.779  29.343 -15.812  1.00  0.00           C  
ATOM   1834  C   PRO A1347      26.847  30.461 -16.263  1.00  0.00           C  
ATOM   1835  O   PRO A1347      26.618  31.444 -15.508  1.00  0.00           O  
ATOM   1836  CB  PRO A1347      27.169  27.943 -15.811  1.00  0.00           C  
ATOM   1837  CG  PRO A1347      26.368  27.869 -14.532  1.00  0.00           C  
ATOM   1838  CD  PRO A1347      27.200  28.655 -13.546  1.00  0.00           C  
ATOM   1839  N   ARG A1348      26.313  30.358 -17.462  1.00  0.00           N  
ATOM   1840  CA  ARG A1348      25.322  31.355 -17.964  1.00  0.00           C  
ATOM   1841  C   ARG A1348      23.978  30.644 -17.764  1.00  0.00           C  
ATOM   1842  O   ARG A1348      23.924  29.407 -17.910  1.00  0.00           O  
ATOM   1843  CB  ARG A1348      25.635  31.746 -19.377  1.00  0.00           C  
ATOM   1844  CG  ARG A1348      26.530  32.937 -19.567  1.00  0.00           C  
ATOM   1845  CD  ARG A1348      26.919  33.196 -20.976  1.00  0.00           C  
ATOM   1846  NE  ARG A1348      28.228  32.559 -21.262  1.00  0.00           N  
ATOM   1847  CZ  ARG A1348      28.404  31.720 -22.297  1.00  0.00           C  
ATOM   1848  NH1 ARG A1348      27.442  31.420 -23.197  1.00  0.00           N  
ATOM   1849  NH2 ARG A1348      29.587  31.084 -22.420  1.00  0.00           N  
ATOM   1850  N   PHE A1349      22.963  31.330 -17.362  1.00  0.00           N  
ATOM   1851  CA  PHE A1349      21.620  30.832 -17.114  1.00  0.00           C  
ATOM   1852  C   PHE A1349      20.643  31.303 -18.187  1.00  0.00           C  
ATOM   1853  O   PHE A1349      20.488  32.502 -18.488  1.00  0.00           O  
ATOM   1854  CB  PHE A1349      21.140  31.157 -15.685  1.00  0.00           C  
ATOM   1855  CG  PHE A1349      21.992  30.622 -14.567  1.00  0.00           C  
ATOM   1856  CD1 PHE A1349      21.797  29.315 -14.117  1.00  0.00           C  
ATOM   1857  CD2 PHE A1349      22.967  31.385 -13.968  1.00  0.00           C  
ATOM   1858  CE1 PHE A1349      22.616  28.752 -13.128  1.00  0.00           C  
ATOM   1859  CE2 PHE A1349      23.803  30.880 -12.967  1.00  0.00           C  
ATOM   1860  CZ  PHE A1349      23.647  29.539 -12.578  1.00  0.00           C  
ATOM   1861  N   TYR A1350      19.977  30.363 -18.811  1.00  0.00           N  
ATOM   1862  CA  TYR A1350      18.952  30.561 -19.842  1.00  0.00           C  
ATOM   1863  C   TYR A1350      17.660  29.871 -19.359  1.00  0.00           C  
ATOM   1864  O   TYR A1350      17.567  28.634 -19.386  1.00  0.00           O  
ATOM   1865  CB  TYR A1350      19.405  30.055 -21.195  1.00  0.00           C  
ATOM   1866  CG  TYR A1350      20.686  30.595 -21.754  1.00  0.00           C  
ATOM   1867  CD1 TYR A1350      20.710  31.735 -22.547  1.00  0.00           C  
ATOM   1868  CD2 TYR A1350      21.915  29.964 -21.548  1.00  0.00           C  
ATOM   1869  CE1 TYR A1350      21.876  32.252 -23.098  1.00  0.00           C  
ATOM   1870  CE2 TYR A1350      23.119  30.444 -22.092  1.00  0.00           C  
ATOM   1871  CZ  TYR A1350      23.083  31.599 -22.879  1.00  0.00           C  
ATOM   1872  OH  TYR A1350      24.219  32.146 -23.433  1.00  0.00           O  
ATOM   1873  N   HIS A1351      16.723  30.669 -18.871  1.00  0.00           N  
ATOM   1874  CA  HIS A1351      15.438  30.134 -18.356  1.00  0.00           C  
ATOM   1875  C   HIS A1351      14.398  30.236 -19.465  1.00  0.00           C  
ATOM   1876  O   HIS A1351      13.985  31.322 -19.865  1.00  0.00           O  
ATOM   1877  CB  HIS A1351      14.925  30.734 -16.994  1.00  0.00           C  
ATOM   1878  CG  HIS A1351      15.928  30.431 -15.925  1.00  0.00           C  
ATOM   1879  ND1 HIS A1351      15.931  29.303 -15.144  1.00  0.00           N  
ATOM   1880  CD2 HIS A1351      17.069  31.097 -15.609  1.00  0.00           C  
ATOM   1881  CE1 HIS A1351      17.012  29.318 -14.371  1.00  0.00           C  
ATOM   1882  NE2 HIS A1351      17.725  30.399 -14.641  1.00  0.00           N  
ATOM   1883  N   MET A1352      14.015  29.056 -19.931  1.00  0.00           N  
ATOM   1884  CA  MET A1352      13.067  28.836 -21.018  1.00  0.00           C  
ATOM   1885  C   MET A1352      11.602  29.027 -20.670  1.00  0.00           C  
ATOM   1886  O   MET A1352      11.024  28.463 -19.735  1.00  0.00           O  
ATOM   1887  CB  MET A1352      13.322  27.466 -21.687  1.00  0.00           C  
ATOM   1888  CG  MET A1352      14.778  27.448 -22.109  1.00  0.00           C  
ATOM   1889  SD  MET A1352      14.832  28.384 -23.693  1.00  0.00           S  
ATOM   1890  CE  MET A1352      14.233  27.006 -24.741  1.00  0.00           C  
ATOM   1891  N   PRO A1356      10.962  29.820 -21.521  1.00  0.00           N  
ATOM   1892  CA  PRO A1356       9.561  30.182 -21.455  1.00  0.00           C  
ATOM   1893  C   PRO A1356       8.580  29.120 -21.086  1.00  0.00           C  
ATOM   1894  O   PRO A1356       7.474  29.677 -20.722  1.00  0.00           O  
ATOM   1895  CB  PRO A1356       9.221  30.861 -22.793  1.00  0.00           C  
ATOM   1896  CG  PRO A1356      10.352  30.389 -23.710  1.00  0.00           C  
ATOM   1897  CD  PRO A1356      11.574  30.460 -22.729  1.00  0.00           C  
ATOM   1898  N   LEU A1360       8.792  27.825 -21.149  1.00  0.00           N  
ATOM   1899  CA  LEU A1360       7.724  26.881 -20.696  1.00  0.00           C  
ATOM   1900  C   LEU A1360       6.498  26.643 -21.564  1.00  0.00           C  
ATOM   1901  O   LEU A1360       5.826  27.529 -22.115  1.00  0.00           O  
ATOM   1902  CB  LEU A1360       7.375  27.399 -19.291  1.00  0.00           C  
ATOM   1903  CG  LEU A1360       6.145  26.850 -18.609  1.00  0.00           C  
ATOM   1904  CD1 LEU A1360       6.471  25.462 -18.053  1.00  0.00           C  
ATOM   1905  CD2 LEU A1360       5.757  27.869 -17.524  1.00  0.00           C  
ATOM   1906  N   LEU A1361       6.100  25.365 -21.681  1.00  0.00           N  
ATOM   1907  CA  LEU A1361       5.006  24.885 -22.532  1.00  0.00           C  
ATOM   1908  C   LEU A1361       3.632  24.781 -21.883  1.00  0.00           C  
ATOM   1909  O   LEU A1361       3.300  24.364 -20.748  1.00  0.00           O  
ATOM   1910  CB  LEU A1361       5.578  23.622 -23.177  1.00  0.00           C  
ATOM   1911  CG  LEU A1361       5.711  23.440 -24.658  1.00  0.00           C  
ATOM   1912  CD1 LEU A1361       6.466  24.549 -25.343  1.00  0.00           C  
ATOM   1913  CD2 LEU A1361       6.395  22.079 -24.908  1.00  0.00           C  
ATOM   1914  N   ARG A1365       2.687  25.196 -22.745  1.00  0.00           N  
ATOM   1915  CA  ARG A1365       1.253  25.284 -22.449  1.00  0.00           C  
ATOM   1916  C   ARG A1365       0.366  24.563 -23.456  1.00  0.00           C  
ATOM   1917  O   ARG A1365       0.826  23.814 -24.326  1.00  0.00           O  
ATOM   1918  CB  ARG A1365       0.826  26.786 -22.376  1.00  0.00           C  
ATOM   1919  CG  ARG A1365       1.703  27.619 -21.437  1.00  0.00           C  
ATOM   1920  CD  ARG A1365       1.483  29.069 -21.642  1.00  0.00           C  
ATOM   1921  NE  ARG A1365       2.412  29.913 -20.909  1.00  0.00           N  
ATOM   1922  CZ  ARG A1365       2.577  31.219 -21.157  1.00  0.00           C  
ATOM   1923  NH1 ARG A1365       1.892  31.844 -22.111  1.00  0.00           N  
ATOM   1924  NH2 ARG A1365       3.490  31.953 -20.498  1.00  0.00           N  
ATOM   1925  N   ASN A1366      -0.927  24.808 -23.275  1.00  0.00           N  
ATOM   1926  CA  ASN A1366      -1.985  24.256 -24.134  1.00  0.00           C  
ATOM   1927  C   ASN A1366      -2.641  25.466 -24.793  1.00  0.00           C  
ATOM   1928  O   ASN A1366      -2.370  26.581 -24.323  1.00  0.00           O  
ATOM   1929  CB  ASN A1366      -2.977  23.469 -23.291  1.00  0.00           C  
ATOM   1930  CG  ASN A1366      -2.245  22.397 -22.515  1.00  0.00           C  
ATOM   1931  OD1 ASN A1366      -1.361  21.776 -23.142  1.00  0.00           O  
ATOM   1932  ND2 ASN A1366      -2.559  22.186 -21.237  1.00  0.00           N  
ATOM   1933  N   PRO A1368      -3.422  25.185 -25.807  1.00  0.00           N  
ATOM   1934  CA  PRO A1368      -4.188  26.274 -26.513  1.00  0.00           C  
ATOM   1935  C   PRO A1368      -5.098  26.727 -25.390  1.00  0.00           C  
ATOM   1936  O   PRO A1368      -5.505  25.771 -24.651  1.00  0.00           O  
ATOM   1937  CB  PRO A1368      -4.918  25.520 -27.603  1.00  0.00           C  
ATOM   1938  CG  PRO A1368      -4.056  24.289 -27.819  1.00  0.00           C  
ATOM   1939  CD  PRO A1368      -3.751  23.859 -26.367  1.00  0.00           C  
ATOM   1940  N   ASP A1369      -5.394  27.986 -25.193  1.00  0.00           N  
ATOM   1941  CA  ASP A1369      -6.269  28.233 -23.965  1.00  0.00           C  
ATOM   1942  C   ASP A1369      -5.337  27.716 -22.815  1.00  0.00           C  
ATOM   1943  O   ASP A1369      -5.689  26.762 -22.108  1.00  0.00           O  
ATOM   1944  CB  ASP A1369      -7.542  27.407 -24.058  1.00  0.00           C  
ATOM   1945  CG  ASP A1369      -8.604  27.909 -25.018  1.00  0.00           C  
ATOM   1946  OD1 ASP A1369      -8.811  29.109 -25.218  1.00  0.00           O  
ATOM   1947  OD2 ASP A1369      -9.261  27.003 -25.598  1.00  0.00           O  
ATOM   1948  N   LYS A1370      -4.173  28.315 -22.803  1.00  0.00           N  
ATOM   1949  CA  LYS A1370      -2.978  28.162 -22.035  1.00  0.00           C  
ATOM   1950  C   LYS A1370      -3.110  27.414 -20.753  1.00  0.00           C  
ATOM   1951  O   LYS A1370      -4.236  27.210 -20.295  1.00  0.00           O  
ATOM   1952  CB  LYS A1370      -2.238  29.497 -21.866  1.00  0.00           C  
ATOM   1953  CG  LYS A1370      -2.374  30.298 -23.181  1.00  0.00           C  
ATOM   1954  CD  LYS A1370      -1.394  31.448 -23.302  1.00  0.00           C  
ATOM   1955  CE  LYS A1370      -0.206  31.128 -24.191  1.00  0.00           C  
ATOM   1956  NZ  LYS A1370       0.692  32.296 -24.380  1.00  0.00           N  
ATOM   1957  N   THR A1373      -2.039  26.948 -20.176  1.00  0.00           N  
ATOM   1958  CA  THR A1373      -1.993  26.170 -18.934  1.00  0.00           C  
ATOM   1959  C   THR A1373      -0.749  25.266 -19.058  1.00  0.00           C  
ATOM   1960  O   THR A1373      -0.696  24.554 -20.065  1.00  0.00           O  
ATOM   1961  CB  THR A1373      -3.203  25.263 -18.539  1.00  0.00           C  
ATOM   1962  OG1 THR A1373      -3.664  24.559 -19.734  1.00  0.00           O  
ATOM   1963  CG2 THR A1373      -4.376  25.902 -17.781  1.00  0.00           C  
ATOM   1964  N   LYS A1412       0.140  25.373 -18.088  1.00  0.00           N  
ATOM   1965  CA  LYS A1412       1.347  24.513 -18.158  1.00  0.00           C  
ATOM   1966  C   LYS A1412       0.817  23.173 -18.695  1.00  0.00           C  
ATOM   1967  O   LYS A1412      -0.085  22.625 -18.018  1.00  0.00           O  
ATOM   1968  CB  LYS A1412       1.998  24.340 -16.808  1.00  0.00           C  
ATOM   1969  CG  LYS A1412       3.504  24.038 -16.814  1.00  0.00           C  
ATOM   1970  CD  LYS A1412       3.769  22.553 -17.073  1.00  0.00           C  
ATOM   1971  CE  LYS A1412       4.931  22.388 -18.035  1.00  0.00           C  
ATOM   1972  NZ  LYS A1412       5.046  21.008 -18.571  1.00  0.00           N  
ATOM   1973  N   ILE A1415       1.295  22.749 -19.863  1.00  0.00           N  
ATOM   1974  CA  ILE A1415       0.836  21.485 -20.449  1.00  0.00           C  
ATOM   1975  C   ILE A1415       0.561  20.392 -19.394  1.00  0.00           C  
ATOM   1976  O   ILE A1415       1.233  20.296 -18.356  1.00  0.00           O  
ATOM   1977  CB  ILE A1415       1.848  20.882 -21.499  1.00  0.00           C  
ATOM   1978  CG1 ILE A1415       3.294  21.233 -21.055  1.00  0.00           C  
ATOM   1979  CG2 ILE A1415       1.556  21.165 -22.983  1.00  0.00           C  
ATOM   1980  CD1 ILE A1415       4.364  20.290 -21.666  1.00  0.00           C  
ATOM   1981  N   SER A1416      -0.398  19.542 -19.755  1.00  0.00           N  
ATOM   1982  CA  SER A1416      -0.739  18.418 -18.864  1.00  0.00           C  
ATOM   1983  C   SER A1416      -1.189  17.196 -19.660  1.00  0.00           C  
ATOM   1984  O   SER A1416      -1.835  17.248 -20.709  1.00  0.00           O  
ATOM   1985  CB  SER A1416      -1.701  18.811 -17.772  1.00  0.00           C  
ATOM   1986  OG  SER A1416      -2.531  17.705 -17.389  1.00  0.00           O  
ATOM   1987  N   LYS A1441      -0.770  16.068 -19.107  1.00  0.00           N  
ATOM   1988  CA  LYS A1441      -1.037  14.712 -19.657  1.00  0.00           C  
ATOM   1989  C   LYS A1441      -2.524  14.723 -19.987  1.00  0.00           C  
ATOM   1990  O   LYS A1441      -2.954  14.485 -21.126  1.00  0.00           O  
ATOM   1991  CB  LYS A1441      -0.652  13.679 -18.624  1.00  0.00           C  
ATOM   1992  CG  LYS A1441      -0.142  12.361 -19.170  1.00  0.00           C  
ATOM   1993  CD  LYS A1441      -0.801  11.194 -18.408  1.00  0.00           C  
ATOM   1994  CE  LYS A1441      -2.317  11.181 -18.621  1.00  0.00           C  
ATOM   1995  NZ  LYS A1441      -2.905   9.827 -18.757  1.00  0.00           N  
ATOM   1996  N   ARG A1442      -3.297  15.047 -18.960  1.00  0.00           N  
ATOM   1997  CA  ARG A1442      -4.766  15.176 -19.149  1.00  0.00           C  
ATOM   1998  C   ARG A1442      -4.837  16.601 -19.732  1.00  0.00           C  
ATOM   1999  O   ARG A1442      -4.440  17.511 -18.971  1.00  0.00           O  
ATOM   2000  CB  ARG A1442      -5.570  15.087 -17.865  1.00  0.00           C  
ATOM   2001  CG  ARG A1442      -6.236  13.755 -17.505  1.00  0.00           C  
ATOM   2002  CD  ARG A1442      -7.293  13.408 -18.509  1.00  0.00           C  
ATOM   2003  NE  ARG A1442      -7.589  12.001 -18.594  1.00  0.00           N  
ATOM   2004  CZ  ARG A1442      -6.760  10.960 -18.710  1.00  0.00           C  
ATOM   2005  NH1 ARG A1442      -5.424  11.069 -18.769  1.00  0.00           N  
ATOM   2006  NH2 ARG A1442      -7.302   9.721 -18.754  1.00  0.00           N  
ATOM   2007  N   LYS A1450      -5.240  16.707 -20.976  1.00  0.00           N  
ATOM   2008  CA  LYS A1450      -5.322  18.017 -21.655  1.00  0.00           C  
ATOM   2009  C   LYS A1450      -3.967  18.262 -22.337  1.00  0.00           C  
ATOM   2010  O   LYS A1450      -3.274  19.219 -21.937  1.00  0.00           O  
ATOM   2011  CB  LYS A1450      -5.546  19.145 -20.685  1.00  0.00           C  
ATOM   2012  CG  LYS A1450      -6.589  20.224 -20.811  1.00  0.00           C  
ATOM   2013  CD  LYS A1450      -6.789  20.889 -19.422  1.00  0.00           C  
ATOM   2014  CE  LYS A1450      -7.534  22.193 -19.498  1.00  0.00           C  
ATOM   2015  NZ  LYS A1450      -6.743  23.281 -20.153  1.00  0.00           N  
ATOM   2016  N   SER A1452      -3.610  17.410 -23.261  1.00  0.00           N  
ATOM   2017  CA  SER A1452      -2.410  17.450 -24.098  1.00  0.00           C  
ATOM   2018  C   SER A1452      -1.693  16.107 -24.041  1.00  0.00           C  
ATOM   2019  O   SER A1452      -1.629  15.639 -22.896  1.00  0.00           O  
ATOM   2020  CB  SER A1452      -1.443  18.558 -23.707  1.00  0.00           C  
ATOM   2021  OG  SER A1452      -0.367  18.812 -24.587  1.00  0.00           O  
ATOM   2022  N   HIS A1455      -1.220  15.571 -25.162  1.00  0.00           N  
ATOM   2023  CA  HIS A1455      -0.435  14.299 -25.083  1.00  0.00           C  
ATOM   2024  C   HIS A1455       0.988  14.818 -24.847  1.00  0.00           C  
ATOM   2025  O   HIS A1455       1.388  15.741 -25.570  1.00  0.00           O  
ATOM   2026  CB  HIS A1455      -0.409  13.326 -26.257  1.00  0.00           C  
ATOM   2027  CG  HIS A1455      -1.827  12.995 -26.645  1.00  0.00           C  
ATOM   2028  ND1 HIS A1455      -2.565  12.005 -26.028  1.00  0.00           N  
ATOM   2029  CD2 HIS A1455      -2.645  13.619 -27.513  1.00  0.00           C  
ATOM   2030  CE1 HIS A1455      -3.797  12.035 -26.527  1.00  0.00           C  
ATOM   2031  NE2 HIS A1455      -3.872  12.994 -27.431  1.00  0.00           N  
ATOM   2032  N   THR A1456       1.639  14.302 -23.839  1.00  0.00           N  
ATOM   2033  CA  THR A1456       2.986  14.796 -23.499  1.00  0.00           C  
ATOM   2034  C   THR A1456       4.040  13.731 -23.628  1.00  0.00           C  
ATOM   2035  O   THR A1456       5.225  13.945 -23.323  1.00  0.00           O  
ATOM   2036  CB  THR A1456       2.863  15.533 -22.107  1.00  0.00           C  
ATOM   2037  OG1 THR A1456       2.484  14.510 -21.150  1.00  0.00           O  
ATOM   2038  CG2 THR A1456       1.796  16.640 -22.118  1.00  0.00           C  
ATOM   2039  N   SER A1457       3.649  12.566 -24.106  1.00  0.00           N  
ATOM   2040  CA  SER A1457       4.574  11.421 -24.278  1.00  0.00           C  
ATOM   2041  C   SER A1457       5.073  11.453 -25.728  1.00  0.00           C  
ATOM   2042  O   SER A1457       4.254  11.479 -26.670  1.00  0.00           O  
ATOM   2043  CB  SER A1457       3.879  10.131 -23.923  1.00  0.00           C  
ATOM   2044  OG  SER A1457       4.666   8.947 -23.966  1.00  0.00           O  
ATOM   2045  N   LEU A1458       6.380  11.456 -25.881  1.00  0.00           N  
ATOM   2046  CA  LEU A1458       7.052  11.403 -27.174  1.00  0.00           C  
ATOM   2047  C   LEU A1458       6.758  10.047 -27.836  1.00  0.00           C  
ATOM   2048  O   LEU A1458       6.632   9.946 -29.044  1.00  0.00           O  
ATOM   2049  CB  LEU A1458       8.548  11.530 -26.943  1.00  0.00           C  
ATOM   2050  CG  LEU A1458       9.102  12.921 -26.826  1.00  0.00           C  
ATOM   2051  CD1 LEU A1458      10.634  12.850 -26.858  1.00  0.00           C  
ATOM   2052  CD2 LEU A1458       8.602  13.742 -28.009  1.00  0.00           C  
ATOM   2053  N   ASP A1459       6.734   9.013 -27.021  1.00  0.00           N  
ATOM   2054  CA  ASP A1459       6.475   7.666 -27.533  1.00  0.00           C  
ATOM   2055  C   ASP A1459       5.094   7.717 -28.203  1.00  0.00           C  
ATOM   2056  O   ASP A1459       4.954   7.095 -29.275  1.00  0.00           O  
ATOM   2057  CB  ASP A1459       6.714   6.578 -26.565  1.00  0.00           C  
ATOM   2058  CG  ASP A1459       7.994   6.290 -25.845  1.00  0.00           C  
ATOM   2059  OD1 ASP A1459       9.113   6.764 -26.202  1.00  0.00           O  
ATOM   2060  OD2 ASP A1459       7.905   5.510 -24.812  1.00  0.00           O  
ATOM   2061  N   TRP A1460       4.146   8.415 -27.636  1.00  0.00           N  
ATOM   2062  CA  TRP A1460       2.795   8.510 -28.232  1.00  0.00           C  
ATOM   2063  C   TRP A1460       2.923   9.066 -29.667  1.00  0.00           C  
ATOM   2064  O   TRP A1460       2.345   8.533 -30.613  1.00  0.00           O  
ATOM   2065  CB  TRP A1460       1.853   9.414 -27.462  1.00  0.00           C  
ATOM   2066  CG  TRP A1460       0.440   9.393 -27.888  1.00  0.00           C  
ATOM   2067  CD1 TRP A1460      -0.490   8.461 -27.487  1.00  0.00           C  
ATOM   2068  CD2 TRP A1460      -0.240  10.268 -28.795  1.00  0.00           C  
ATOM   2069  NE1 TRP A1460      -1.708   8.718 -28.094  1.00  0.00           N  
ATOM   2070  CE2 TRP A1460      -1.577   9.811 -28.908  1.00  0.00           C  
ATOM   2071  CE3 TRP A1460       0.162  11.369 -29.541  1.00  0.00           C  
ATOM   2072  CZ2 TRP A1460      -2.522  10.430 -29.704  1.00  0.00           C  
ATOM   2073  CZ3 TRP A1460      -0.774  12.004 -30.347  1.00  0.00           C  
ATOM   2074  CH2 TRP A1460      -2.088  11.548 -30.402  1.00  0.00           C  
ATOM   2075  N   TYR A1461       3.699  10.147 -29.771  1.00  0.00           N  
ATOM   2076  CA  TYR A1461       3.954  10.782 -31.051  1.00  0.00           C  
ATOM   2077  C   TYR A1461       4.505   9.839 -32.115  1.00  0.00           C  
ATOM   2078  O   TYR A1461       3.999   9.882 -33.247  1.00  0.00           O  
ATOM   2079  CB  TYR A1461       4.836  12.041 -30.887  1.00  0.00           C  
ATOM   2080  CG  TYR A1461       3.977  13.107 -30.224  1.00  0.00           C  
ATOM   2081  CD1 TYR A1461       3.027  13.768 -30.990  1.00  0.00           C  
ATOM   2082  CD2 TYR A1461       4.091  13.404 -28.877  1.00  0.00           C  
ATOM   2083  CE1 TYR A1461       2.184  14.710 -30.418  1.00  0.00           C  
ATOM   2084  CE2 TYR A1461       3.263  14.334 -28.287  1.00  0.00           C  
ATOM   2085  CZ  TYR A1461       2.305  14.989 -29.066  1.00  0.00           C  
ATOM   2086  OH  TYR A1461       1.482  15.940 -28.538  1.00  0.00           O  
ATOM   2087  N   LYS A1462       5.465   9.043 -31.779  1.00  0.00           N  
ATOM   2088  CA  LYS A1462       6.143   8.112 -32.658  1.00  0.00           C  
ATOM   2089  C   LYS A1462       5.271   6.966 -33.131  1.00  0.00           C  
ATOM   2090  O   LYS A1462       5.542   6.335 -34.156  1.00  0.00           O  
ATOM   2091  CB  LYS A1462       7.368   7.536 -31.965  1.00  0.00           C  
ATOM   2092  CG  LYS A1462       7.813   6.165 -32.476  1.00  0.00           C  
ATOM   2093  CD  LYS A1462       9.290   6.016 -32.121  1.00  0.00           C  
ATOM   2094  CE  LYS A1462       9.643   4.601 -31.744  1.00  0.00           C  
ATOM   2095  NZ  LYS A1462       9.988   3.854 -32.996  1.00  0.00           N  
ATOM   2096  N   ALA A1463       4.270   6.711 -32.320  1.00  0.00           N  
ATOM   2097  CA  ALA A1463       3.306   5.601 -32.507  1.00  0.00           C  
ATOM   2098  C   ALA A1463       2.108   6.021 -33.364  1.00  0.00           C  
ATOM   2099  O   ALA A1463       1.561   5.196 -34.105  1.00  0.00           O  
ATOM   2100  CB  ALA A1463       2.896   5.011 -31.146  1.00  0.00           C  
ATOM   2101  N   GLU A1464       1.710   7.261 -33.232  1.00  0.00           N  
ATOM   2102  CA  GLU A1464       0.625   7.788 -34.009  1.00  0.00           C  
ATOM   2103  C   GLU A1464       1.070   8.171 -35.424  1.00  0.00           C  
ATOM   2104  O   GLU A1464       0.247   8.665 -36.235  1.00  0.00           O  
ATOM   2105  CB  GLU A1464       0.049   8.972 -33.262  1.00  0.00           C  
ATOM   2106  CG  GLU A1464      -0.985   8.697 -32.189  1.00  0.00           C  
ATOM   2107  CD  GLU A1464      -1.876   7.505 -32.360  1.00  0.00           C  
ATOM   2108  OE1 GLU A1464      -1.543   6.389 -31.951  1.00  0.00           O  
ATOM   2109  OE2 GLU A1464      -2.932   7.838 -32.940  1.00  0.00           O  
ATOM   2110  N   GLY A1465       2.326   7.961 -35.765  1.00  0.00           N  
ATOM   2111  CA  GLY A1465       2.893   8.220 -37.074  1.00  0.00           C  
ATOM   2112  C   GLY A1465       3.298   9.647 -37.337  1.00  0.00           C  
ATOM   2113  O   GLY A1465       3.253  10.207 -38.467  1.00  0.00           O  
ATOM   2114  N   PHE A1467       3.669  10.314 -36.256  1.00  0.00           N  
ATOM   2115  CA  PHE A1467       4.175  11.710 -36.383  1.00  0.00           C  
ATOM   2116  C   PHE A1467       5.610  11.501 -36.864  1.00  0.00           C  
ATOM   2117  O   PHE A1467       6.212  10.494 -36.428  1.00  0.00           O  
ATOM   2118  CB  PHE A1467       3.993  12.416 -35.050  1.00  0.00           C  
ATOM   2119  CG  PHE A1467       2.642  13.063 -34.945  1.00  0.00           C  
ATOM   2120  CD1 PHE A1467       2.430  14.314 -35.466  1.00  0.00           C  
ATOM   2121  CD2 PHE A1467       1.598  12.345 -34.341  1.00  0.00           C  
ATOM   2122  CE1 PHE A1467       1.154  14.895 -35.383  1.00  0.00           C  
ATOM   2123  CE2 PHE A1467       0.326  12.918 -34.242  1.00  0.00           C  
ATOM   2124  CZ  PHE A1467       0.092  14.176 -34.755  1.00  0.00           C  
ATOM   2125  N   LEU A1506       6.115  12.289 -37.748  1.00  0.00           N  
ATOM   2126  CA  LEU A1506       7.489  12.128 -38.269  1.00  0.00           C  
ATOM   2127  C   LEU A1506       8.388  12.843 -37.252  1.00  0.00           C  
ATOM   2128  O   LEU A1506       8.082  13.972 -36.788  1.00  0.00           O  
ATOM   2129  CB  LEU A1506       7.519  12.724 -39.649  1.00  0.00           C  
ATOM   2130  CG  LEU A1506       7.459  12.153 -41.019  1.00  0.00           C  
ATOM   2131  CD1 LEU A1506       6.554  10.956 -41.219  1.00  0.00           C  
ATOM   2132  CD2 LEU A1506       7.022  13.247 -42.012  1.00  0.00           C  
ATOM   2133  N   PRO A1507       9.546  12.262 -36.989  1.00  0.00           N  
ATOM   2134  CA  PRO A1507      10.484  12.868 -36.031  1.00  0.00           C  
ATOM   2135  C   PRO A1507      10.750  14.298 -36.413  1.00  0.00           C  
ATOM   2136  O   PRO A1507      10.633  15.236 -35.612  1.00  0.00           O  
ATOM   2137  CB  PRO A1507      11.685  11.967 -36.035  1.00  0.00           C  
ATOM   2138  CG  PRO A1507      11.376  10.833 -36.935  1.00  0.00           C  
ATOM   2139  CD  PRO A1507      10.004  10.980 -37.510  1.00  0.00           C  
ATOM   2140  N   GLU A1508      11.119  14.475 -37.679  1.00  0.00           N  
ATOM   2141  CA  GLU A1508      11.453  15.790 -38.201  1.00  0.00           C  
ATOM   2142  C   GLU A1508      10.421  16.848 -38.043  1.00  0.00           C  
ATOM   2143  O   GLU A1508      10.773  18.032 -37.852  1.00  0.00           O  
ATOM   2144  CB  GLU A1508      11.767  15.641 -39.697  1.00  0.00           C  
ATOM   2145  CG  GLU A1508      12.784  14.547 -39.913  1.00  0.00           C  
ATOM   2146  CD  GLU A1508      12.458  13.171 -40.324  1.00  0.00           C  
ATOM   2147  OE1 GLU A1508      11.462  12.537 -40.109  1.00  0.00           O  
ATOM   2148  OE2 GLU A1508      13.467  12.708 -40.965  1.00  0.00           O  
ATOM   2149  N   ALA A1509       9.166  16.489 -38.180  1.00  0.00           N  
ATOM   2150  CA  ALA A1509       8.050  17.461 -38.061  1.00  0.00           C  
ATOM   2151  C   ALA A1509       7.898  17.803 -36.587  1.00  0.00           C  
ATOM   2152  O   ALA A1509       7.795  19.011 -36.289  1.00  0.00           O  
ATOM   2153  CB  ALA A1509       6.814  17.015 -38.772  1.00  0.00           C  
ATOM   2154  N   LEU A1510       7.971  16.807 -35.694  1.00  0.00           N  
ATOM   2155  CA  LEU A1510       7.812  17.154 -34.239  1.00  0.00           C  
ATOM   2156  C   LEU A1510       8.914  18.145 -33.895  1.00  0.00           C  
ATOM   2157  O   LEU A1510       8.697  19.196 -33.297  1.00  0.00           O  
ATOM   2158  CB  LEU A1510       7.865  15.876 -33.432  1.00  0.00           C  
ATOM   2159  CG  LEU A1510       7.189  15.732 -32.074  1.00  0.00           C  
ATOM   2160  CD1 LEU A1510       8.160  14.961 -31.169  1.00  0.00           C  
ATOM   2161  CD2 LEU A1510       6.763  17.038 -31.449  1.00  0.00           C  
ATOM   2162  N   ARG A1511      10.116  17.766 -34.301  1.00  0.00           N  
ATOM   2163  CA  ARG A1511      11.325  18.551 -34.118  1.00  0.00           C  
ATOM   2164  C   ARG A1511      11.173  19.948 -34.689  1.00  0.00           C  
ATOM   2165  O   ARG A1511      11.517  20.905 -33.996  1.00  0.00           O  
ATOM   2166  CB  ARG A1511      12.518  17.851 -34.776  1.00  0.00           C  
ATOM   2167  CG  ARG A1511      13.857  18.491 -34.390  1.00  0.00           C  
ATOM   2168  CD  ARG A1511      14.944  17.580 -34.936  1.00  0.00           C  
ATOM   2169  NE  ARG A1511      14.936  17.760 -36.425  1.00  0.00           N  
ATOM   2170  CZ  ARG A1511      15.165  16.730 -37.237  1.00  0.00           C  
ATOM   2171  NH1 ARG A1511      15.432  15.500 -36.800  1.00  0.00           N  
ATOM   2172  NH2 ARG A1511      15.072  16.992 -38.540  1.00  0.00           N  
ATOM   2173  N   ASN A1516      10.683  20.089 -35.901  1.00  0.00           N  
ATOM   2174  CA  ASN A1516      10.492  21.364 -36.592  1.00  0.00           C  
ATOM   2175  C   ASN A1516       9.462  22.139 -35.772  1.00  0.00           C  
ATOM   2176  O   ASN A1516       9.496  23.365 -35.798  1.00  0.00           O  
ATOM   2177  CB  ASN A1516      10.097  21.184 -38.038  1.00  0.00           C  
ATOM   2178  CG  ASN A1516      10.214  22.293 -39.034  1.00  0.00           C  
ATOM   2179  OD1 ASN A1516      10.267  22.107 -40.273  1.00  0.00           O  
ATOM   2180  ND2 ASN A1516      10.288  23.545 -38.620  1.00  0.00           N  
ATOM   2181  N   TYR A1517       8.592  21.396 -35.118  1.00  0.00           N  
ATOM   2182  CA  TYR A1517       7.551  22.140 -34.352  1.00  0.00           C  
ATOM   2183  C   TYR A1517       8.044  22.588 -32.989  1.00  0.00           C  
ATOM   2184  O   TYR A1517       7.625  23.703 -32.566  1.00  0.00           O  
ATOM   2185  CB  TYR A1517       6.226  21.457 -34.404  1.00  0.00           C  
ATOM   2186  CG  TYR A1517       5.029  22.144 -33.829  1.00  0.00           C  
ATOM   2187  CD1 TYR A1517       4.493  23.320 -34.361  1.00  0.00           C  
ATOM   2188  CD2 TYR A1517       4.409  21.563 -32.724  1.00  0.00           C  
ATOM   2189  CE1 TYR A1517       3.345  23.898 -33.829  1.00  0.00           C  
ATOM   2190  CE2 TYR A1517       3.259  22.162 -32.174  1.00  0.00           C  
ATOM   2191  CZ  TYR A1517       2.733  23.317 -32.734  1.00  0.00           C  
ATOM   2192  OH  TYR A1517       1.599  23.780 -32.147  1.00  0.00           O  
ATOM   2193  N   LEU A1518       8.859  21.800 -32.312  1.00  0.00           N  
ATOM   2194  CA  LEU A1518       9.407  22.252 -31.015  1.00  0.00           C  
ATOM   2195  C   LEU A1518      10.204  23.527 -31.325  1.00  0.00           C  
ATOM   2196  O   LEU A1518      10.178  24.481 -30.521  1.00  0.00           O  
ATOM   2197  CB  LEU A1518      10.183  21.085 -30.441  1.00  0.00           C  
ATOM   2198  CG  LEU A1518       9.644  20.111 -29.417  1.00  0.00           C  
ATOM   2199  CD1 LEU A1518       8.149  20.178 -29.221  1.00  0.00           C  
ATOM   2200  CD2 LEU A1518      10.066  18.705 -29.838  1.00  0.00           C  
ATOM   2201  N   CYS A1527      10.859  23.599 -32.474  1.00  0.00           N  
ATOM   2202  CA  CYS A1527      11.640  24.794 -32.809  1.00  0.00           C  
ATOM   2203  C   CYS A1527      10.727  26.015 -32.730  1.00  0.00           C  
ATOM   2204  O   CYS A1527      11.118  26.988 -32.119  1.00  0.00           O  
ATOM   2205  CB  CYS A1527      12.384  24.868 -34.136  1.00  0.00           C  
ATOM   2206  SG  CYS A1527      13.601  23.590 -34.485  1.00  0.00           S  
ATOM   2207  N   LEU A1528       9.598  25.987 -33.359  1.00  0.00           N  
ATOM   2208  CA  LEU A1528       8.638  27.087 -33.402  1.00  0.00           C  
ATOM   2209  C   LEU A1528       8.154  27.414 -32.019  1.00  0.00           C  
ATOM   2210  O   LEU A1528       7.559  28.483 -31.828  1.00  0.00           O  
ATOM   2211  CB  LEU A1528       7.606  26.730 -34.432  1.00  0.00           C  
ATOM   2212  CG  LEU A1528       7.719  27.193 -35.872  1.00  0.00           C  
ATOM   2213  CD1 LEU A1528       9.125  27.113 -36.429  1.00  0.00           C  
ATOM   2214  CD2 LEU A1528       6.780  26.244 -36.625  1.00  0.00           C  
ATOM   2215  N   MET A1549       8.368  26.589 -31.040  1.00  0.00           N  
ATOM   2216  CA  MET A1549       7.976  26.944 -29.656  1.00  0.00           C  
ATOM   2217  C   MET A1549       9.001  28.052 -29.333  1.00  0.00           C  
ATOM   2218  O   MET A1549      10.189  27.783 -29.192  1.00  0.00           O  
ATOM   2219  CB  MET A1549       8.030  25.755 -28.750  1.00  0.00           C  
ATOM   2220  CG  MET A1549       7.199  24.617 -29.299  1.00  0.00           C  
ATOM   2221  SD  MET A1549       5.473  24.892 -29.085  1.00  0.00           S  
ATOM   2222  CE  MET A1549       4.938  26.108 -30.230  1.00  0.00           C  
ATOM   2223  N   GLY A1563       8.501  29.274 -29.315  1.00  0.00           N  
ATOM   2224  CA  GLY A1563       9.339  30.448 -29.045  1.00  0.00           C  
ATOM   2225  C   GLY A1563      10.686  30.386 -29.757  1.00  0.00           C  
ATOM   2226  O   GLY A1563      11.698  29.790 -29.351  1.00  0.00           O  
ATOM   2227  N   PHE A1569      10.685  31.052 -30.886  1.00  0.00           N  
ATOM   2228  CA  PHE A1569      11.838  31.183 -31.781  1.00  0.00           C  
ATOM   2229  C   PHE A1569      11.283  31.377 -33.197  1.00  0.00           C  
ATOM   2230  O   PHE A1569      10.678  30.425 -33.651  1.00  0.00           O  
ATOM   2231  CB  PHE A1569      12.806  30.028 -31.725  1.00  0.00           C  
ATOM   2232  CG  PHE A1569      13.804  30.105 -32.845  1.00  0.00           C  
ATOM   2233  CD1 PHE A1569      13.508  29.522 -34.079  1.00  0.00           C  
ATOM   2234  CD2 PHE A1569      14.997  30.769 -32.658  1.00  0.00           C  
ATOM   2235  CE1 PHE A1569      14.433  29.574 -35.106  1.00  0.00           C  
ATOM   2236  CE2 PHE A1569      15.946  30.838 -33.688  1.00  0.00           C  
ATOM   2237  CZ  PHE A1569      15.646  30.234 -34.927  1.00  0.00           C  
ATOM   2238  N   SER A1570      11.505  32.538 -33.755  1.00  0.00           N  
ATOM   2239  CA  SER A1570      11.014  32.830 -35.111  1.00  0.00           C  
ATOM   2240  C   SER A1570      12.220  32.939 -36.047  1.00  0.00           C  
ATOM   2241  O   SER A1570      13.274  33.483 -35.641  1.00  0.00           O  
ATOM   2242  CB  SER A1570      10.055  33.977 -35.148  1.00  0.00           C  
ATOM   2243  OG  SER A1570      10.409  35.088 -34.310  1.00  0.00           O  
ATOM   2244  N   MET A1571      12.029  32.373 -37.248  1.00  0.00           N  
ATOM   2245  CA  MET A1571      13.052  32.392 -38.314  1.00  0.00           C  
ATOM   2246  C   MET A1571      12.930  33.803 -38.941  1.00  0.00           C  
ATOM   2247  O   MET A1571      11.825  34.288 -39.231  1.00  0.00           O  
ATOM   2248  CB  MET A1571      12.791  31.328 -39.337  1.00  0.00           C  
ATOM   2249  CG  MET A1571      13.161  29.915 -39.088  1.00  0.00           C  
ATOM   2250  SD  MET A1571      14.966  29.817 -39.134  1.00  0.00           S  
ATOM   2251  CE  MET A1571      15.305  28.441 -40.210  1.00  0.00           C  
ATOM   2252  N   PRO A1572      14.068  34.417 -39.119  1.00  0.00           N  
ATOM   2253  CA  PRO A1572      14.169  35.768 -39.680  1.00  0.00           C  
ATOM   2254  C   PRO A1572      13.198  35.962 -40.843  1.00  0.00           C  
ATOM   2255  O   PRO A1572      12.439  36.924 -40.916  1.00  0.00           O  
ATOM   2256  CB  PRO A1572      15.610  35.887 -40.179  1.00  0.00           C  
ATOM   2257  CG  PRO A1572      16.242  34.544 -39.931  1.00  0.00           C  
ATOM   2258  CD  PRO A1572      15.429  33.921 -38.789  1.00  0.00           C  
ATOM   2259  N   ASP A1573      13.350  35.006 -41.754  1.00  0.00           N  
ATOM   2260  CA  ASP A1573      12.647  34.899 -43.019  1.00  0.00           C  
ATOM   2261  C   ASP A1573      11.248  34.301 -42.944  1.00  0.00           C  
ATOM   2262  O   ASP A1573      10.814  33.793 -44.005  1.00  0.00           O  
ATOM   2263  CB  ASP A1573      13.510  34.019 -44.012  1.00  0.00           C  
ATOM   2264  CG  ASP A1573      13.689  32.700 -43.227  1.00  0.00           C  
ATOM   2265  OD1 ASP A1573      12.612  32.068 -43.076  1.00  0.00           O  
ATOM   2266  OD2 ASP A1573      14.805  32.479 -42.742  1.00  0.00           O  
ATOM   2267  N   GLY A1574      10.670  34.319 -41.774  1.00  0.00           N  
ATOM   2268  CA  GLY A1574       9.346  33.819 -41.487  1.00  0.00           C  
ATOM   2269  C   GLY A1574       9.017  32.378 -41.790  1.00  0.00           C  
ATOM   2270  O   GLY A1574       7.798  32.011 -41.711  1.00  0.00           O  
ATOM   2271  N   ARG A1575      10.010  31.588 -42.122  1.00  0.00           N  
ATOM   2272  CA  ARG A1575       9.858  30.170 -42.450  1.00  0.00           C  
ATOM   2273  C   ARG A1575       9.511  29.260 -41.286  1.00  0.00           C  
ATOM   2274  O   ARG A1575      10.247  29.350 -40.275  1.00  0.00           O  
ATOM   2275  CB  ARG A1575      11.252  29.676 -42.933  1.00  0.00           C  
ATOM   2276  CG  ARG A1575      11.252  28.966 -44.251  1.00  0.00           C  
ATOM   2277  CD  ARG A1575      12.459  28.171 -44.512  1.00  0.00           C  
ATOM   2278  NE  ARG A1575      13.702  28.934 -44.291  1.00  0.00           N  
ATOM   2279  CZ  ARG A1575      14.840  28.308 -44.647  1.00  0.00           C  
ATOM   2280  NH1 ARG A1575      14.713  27.080 -45.195  1.00  0.00           N  
ATOM   2281  NH2 ARG A1575      16.029  28.854 -44.452  1.00  0.00           N  
ATOM   2282  N   GLU A1576       8.526  28.376 -41.414  1.00  0.00           N  
ATOM   2283  CA  GLU A1576       8.161  27.443 -40.333  1.00  0.00           C  
ATOM   2284  C   GLU A1576       8.505  25.993 -40.648  1.00  0.00           C  
ATOM   2285  O   GLU A1576       8.077  25.048 -39.952  1.00  0.00           O  
ATOM   2286  CB  GLU A1576       6.707  27.479 -40.002  1.00  0.00           C  
ATOM   2287  CG  GLU A1576       5.917  28.763 -39.920  1.00  0.00           C  
ATOM   2288  CD  GLU A1576       4.423  28.504 -39.897  1.00  0.00           C  
ATOM   2289  OE1 GLU A1576       3.814  28.170 -40.911  1.00  0.00           O  
ATOM   2290  OE2 GLU A1576       3.860  28.648 -38.793  1.00  0.00           O  
ATOM   2291  N   ILE A1577       9.295  25.811 -41.721  1.00  0.00           N  
ATOM   2292  CA  ILE A1577       9.774  24.517 -42.211  1.00  0.00           C  
ATOM   2293  C   ILE A1577      11.255  24.550 -42.576  1.00  0.00           C  
ATOM   2294  O   ILE A1577      11.710  25.386 -43.309  1.00  0.00           O  
ATOM   2295  CB  ILE A1577       8.897  24.018 -43.421  1.00  0.00           C  
ATOM   2296  CG1 ILE A1577       7.401  24.059 -43.040  1.00  0.00           C  
ATOM   2297  CG2 ILE A1577       9.364  22.680 -44.026  1.00  0.00           C  
ATOM   2298  CD1 ILE A1577       6.618  22.822 -42.625  1.00  0.00           C  
ATOM   2299  N   PHE A1578      12.050  23.656 -42.099  1.00  0.00           N  
ATOM   2300  CA  PHE A1578      13.296  23.081 -42.054  1.00  0.00           C  
ATOM   2301  C   PHE A1578      13.962  22.869 -40.691  1.00  0.00           C  
ATOM   2302  O   PHE A1578      14.702  23.846 -40.344  1.00  0.00           O  
ATOM   2303  CB  PHE A1578      14.537  23.477 -42.883  1.00  0.00           C  
ATOM   2304  CG  PHE A1578      15.581  22.351 -42.781  1.00  0.00           C  
ATOM   2305  CD1 PHE A1578      15.262  21.050 -43.117  1.00  0.00           C  
ATOM   2306  CD2 PHE A1578      16.862  22.586 -42.384  1.00  0.00           C  
ATOM   2307  CE1 PHE A1578      16.199  20.031 -43.052  1.00  0.00           C  
ATOM   2308  CE2 PHE A1578      17.850  21.624 -42.303  1.00  0.00           C  
ATOM   2309  CZ  PHE A1578      17.500  20.319 -42.629  1.00  0.00           C  
ATOM   2310  N   THR A1579      13.860  21.684 -40.127  1.00  0.00           N  
ATOM   2311  CA  THR A1579      14.545  21.524 -38.819  1.00  0.00           C  
ATOM   2312  C   THR A1579      16.084  21.679 -38.867  1.00  0.00           C  
ATOM   2313  O   THR A1579      16.744  22.243 -39.717  1.00  0.00           O  
ATOM   2314  CB  THR A1579      14.104  20.244 -38.012  1.00  0.00           C  
ATOM   2315  OG1 THR A1579      13.312  19.408 -38.854  1.00  0.00           O  
ATOM   2316  CG2 THR A1579      13.470  20.623 -36.699  1.00  0.00           C  
ATOM   2317  N   LEU A1580      16.671  21.167 -37.799  1.00  0.00           N  
ATOM   2318  CA  LEU A1580      17.984  21.105 -37.297  1.00  0.00           C  
ATOM   2319  C   LEU A1580      18.988  22.041 -37.929  1.00  0.00           C  
ATOM   2320  O   LEU A1580      19.012  23.216 -37.558  1.00  0.00           O  
ATOM   2321  CB  LEU A1580      18.485  19.683 -37.027  1.00  0.00           C  
ATOM   2322  CG  LEU A1580      18.283  19.281 -35.549  1.00  0.00           C  
ATOM   2323  CD1 LEU A1580      19.029  18.014 -35.194  1.00  0.00           C  
ATOM   2324  CD2 LEU A1580      18.643  20.461 -34.671  1.00  0.00           C  
ATOM   2325  N   GLU A1581      19.793  21.497 -38.794  1.00  0.00           N  
ATOM   2326  CA  GLU A1581      20.843  22.150 -39.543  1.00  0.00           C  
ATOM   2327  C   GLU A1581      20.582  23.591 -39.839  1.00  0.00           C  
ATOM   2328  O   GLU A1581      21.477  24.371 -39.485  1.00  0.00           O  
ATOM   2329  CB  GLU A1581      21.196  21.396 -40.825  1.00  0.00           C  
ATOM   2330  CG  GLU A1581      21.669  19.961 -40.559  1.00  0.00           C  
ATOM   2331  CD  GLU A1581      23.104  19.795 -40.108  1.00  0.00           C  
ATOM   2332  OE1 GLU A1581      23.510  20.624 -39.226  1.00  0.00           O  
ATOM   2333  OE2 GLU A1581      23.829  18.877 -40.569  1.00  0.00           O  
ATOM   2334  N   GLU A1582      19.468  23.951 -40.412  1.00  0.00           N  
ATOM   2335  CA  GLU A1582      19.121  25.324 -40.749  1.00  0.00           C  
ATOM   2336  C   GLU A1582      18.674  26.197 -39.586  1.00  0.00           C  
ATOM   2337  O   GLU A1582      18.642  27.466 -39.603  1.00  0.00           O  
ATOM   2338  CB  GLU A1582      18.032  25.338 -41.816  1.00  0.00           C  
ATOM   2339  CG  GLU A1582      18.380  25.049 -43.268  1.00  0.00           C  
ATOM   2340  CD  GLU A1582      17.273  25.347 -44.234  1.00  0.00           C  
ATOM   2341  OE1 GLU A1582      17.094  26.462 -44.742  1.00  0.00           O  
ATOM   2342  OE2 GLU A1582      16.562  24.385 -44.509  1.00  0.00           O  
ATOM   2343  N   PHE A1583      18.252  25.533 -38.545  1.00  0.00           N  
ATOM   2344  CA  PHE A1583      17.768  26.113 -37.269  1.00  0.00           C  
ATOM   2345  C   PHE A1583      19.045  26.412 -36.463  1.00  0.00           C  
ATOM   2346  O   PHE A1583      19.219  27.610 -36.081  1.00  0.00           O  
ATOM   2347  CB  PHE A1583      16.755  25.255 -36.556  1.00  0.00           C  
ATOM   2348  CG  PHE A1583      16.599  25.427 -35.086  1.00  0.00           C  
ATOM   2349  CD1 PHE A1583      15.875  26.494 -34.578  1.00  0.00           C  
ATOM   2350  CD2 PHE A1583      17.197  24.528 -34.193  1.00  0.00           C  
ATOM   2351  CE1 PHE A1583      15.695  26.668 -33.195  1.00  0.00           C  
ATOM   2352  CE2 PHE A1583      17.078  24.723 -32.819  1.00  0.00           C  
ATOM   2353  CZ  PHE A1583      16.297  25.779 -32.325  1.00  0.00           C  
ATOM   2354  N   ILE A1584      19.836  25.357 -36.287  1.00  0.00           N  
ATOM   2355  CA  ILE A1584      21.086  25.527 -35.556  1.00  0.00           C  
ATOM   2356  C   ILE A1584      22.116  26.320 -36.361  1.00  0.00           C  
ATOM   2357  O   ILE A1584      23.246  25.844 -36.418  1.00  0.00           O  
ATOM   2358  CB  ILE A1584      21.732  24.277 -34.905  1.00  0.00           C  
ATOM   2359  CG1 ILE A1584      22.453  23.345 -35.875  1.00  0.00           C  
ATOM   2360  CG2 ILE A1584      20.672  23.474 -34.078  1.00  0.00           C  
ATOM   2361  CD1 ILE A1584      22.804  21.975 -35.205  1.00  0.00           C  
ATOM   2362  N   GLN A1585      21.755  27.451 -36.875  1.00  0.00           N  
ATOM   2363  CA  GLN A1585      22.550  28.393 -37.623  1.00  0.00           C  
ATOM   2364  C   GLN A1585      21.787  29.735 -37.663  1.00  0.00           C  
ATOM   2365  O   GLN A1585      22.424  30.801 -37.785  1.00  0.00           O  
ATOM   2366  CB  GLN A1585      22.873  27.992 -39.035  1.00  0.00           C  
ATOM   2367  CG  GLN A1585      23.811  26.790 -39.112  1.00  0.00           C  
ATOM   2368  CD  GLN A1585      24.040  26.593 -40.609  1.00  0.00           C  
ATOM   2369  OE1 GLN A1585      24.533  27.586 -41.163  1.00  0.00           O  
ATOM   2370  NE2 GLN A1585      23.615  25.448 -41.103  1.00  0.00           N  
ATOM   2371  N   ALA A1586      20.466  29.634 -37.616  1.00  0.00           N  
ATOM   2372  CA  ALA A1586      19.634  30.847 -37.561  1.00  0.00           C  
ATOM   2373  C   ALA A1586      19.624  31.251 -36.058  1.00  0.00           C  
ATOM   2374  O   ALA A1586      19.486  32.408 -35.692  1.00  0.00           O  
ATOM   2375  CB  ALA A1586      18.212  30.571 -37.978  1.00  0.00           C  
ATOM   2376  N   PHE A1587      19.799  30.190 -35.276  1.00  0.00           N  
ATOM   2377  CA  PHE A1587      19.828  30.177 -33.848  1.00  0.00           C  
ATOM   2378  C   PHE A1587      20.550  31.359 -33.213  1.00  0.00           C  
ATOM   2379  O   PHE A1587      21.750  31.536 -33.262  1.00  0.00           O  
ATOM   2380  CB  PHE A1587      20.438  28.952 -33.128  1.00  0.00           C  
ATOM   2381  CG  PHE A1587      19.917  28.934 -31.711  1.00  0.00           C  
ATOM   2382  CD1 PHE A1587      18.582  28.598 -31.489  1.00  0.00           C  
ATOM   2383  CD2 PHE A1587      20.725  29.281 -30.643  1.00  0.00           C  
ATOM   2384  CE1 PHE A1587      18.045  28.594 -30.207  1.00  0.00           C  
ATOM   2385  CE2 PHE A1587      20.207  29.283 -29.344  1.00  0.00           C  
ATOM   2386  CZ  PHE A1587      18.864  28.946 -29.142  1.00  0.00           C  
ATOM   2387  N   THR A1588      19.706  32.077 -32.530  1.00  0.00           N  
ATOM   2388  CA  THR A1588      20.135  33.259 -31.755  1.00  0.00           C  
ATOM   2389  C   THR A1588      19.188  33.580 -30.642  1.00  0.00           C  
ATOM   2390  O   THR A1588      17.920  33.560 -30.749  1.00  0.00           O  
ATOM   2391  CB  THR A1588      20.628  34.366 -32.713  1.00  0.00           C  
ATOM   2392  OG1 THR A1588      22.065  33.958 -32.816  1.00  0.00           O  
ATOM   2393  CG2 THR A1588      20.413  35.793 -32.276  1.00  0.00           C  
ATOM   2394  N   TRP A1589      19.834  33.787 -29.498  1.00  0.00           N  
ATOM   2395  CA  TRP A1589      18.964  34.077 -28.331  1.00  0.00           C  
ATOM   2396  C   TRP A1589      18.078  35.250 -28.705  1.00  0.00           C  
ATOM   2397  O   TRP A1589      17.010  35.442 -28.067  1.00  0.00           O  
ATOM   2398  CB  TRP A1589      19.892  34.231 -27.133  1.00  0.00           C  
ATOM   2399  CG  TRP A1589      20.431  32.898 -26.719  1.00  0.00           C  
ATOM   2400  CD1 TRP A1589      21.706  32.464 -26.762  1.00  0.00           C  
ATOM   2401  CD2 TRP A1589      19.627  31.805 -26.245  1.00  0.00           C  
ATOM   2402  NE1 TRP A1589      21.758  31.161 -26.334  1.00  0.00           N  
ATOM   2403  CE2 TRP A1589      20.490  30.744 -26.008  1.00  0.00           C  
ATOM   2404  CE3 TRP A1589      18.282  31.663 -25.957  1.00  0.00           C  
ATOM   2405  CZ2 TRP A1589      20.068  29.529 -25.500  1.00  0.00           C  
ATOM   2406  CZ3 TRP A1589      17.858  30.472 -25.433  1.00  0.00           C  
ATOM   2407  CH2 TRP A1589      18.719  29.420 -25.197  1.00  0.00           C  
ATOM   2408  N   GLU A1591      18.538  36.039 -29.701  1.00  0.00           N  
ATOM   2409  CA  GLU A1591      17.780  37.210 -30.104  1.00  0.00           C  
ATOM   2410  C   GLU A1591      16.326  36.926 -30.433  1.00  0.00           C  
ATOM   2411  O   GLU A1591      15.422  37.681 -29.961  1.00  0.00           O  
ATOM   2412  CB  GLU A1591      18.414  38.049 -31.210  1.00  0.00           C  
ATOM   2413  CG  GLU A1591      17.592  39.266 -31.638  1.00  0.00           C  
ATOM   2414  CD  GLU A1591      17.995  40.150 -32.753  1.00  0.00           C  
ATOM   2415  OE1 GLU A1591      18.255  39.586 -33.842  1.00  0.00           O  
ATOM   2416  OE2 GLU A1591      18.040  41.389 -32.655  1.00  0.00           O  
ATOM   2417  N   ARG A1592      16.036  35.871 -31.177  1.00  0.00           N  
ATOM   2418  CA  ARG A1592      14.658  35.555 -31.576  1.00  0.00           C  
ATOM   2419  C   ARG A1592      13.932  34.528 -30.742  1.00  0.00           C  
ATOM   2420  O   ARG A1592      13.015  33.871 -31.302  1.00  0.00           O  
ATOM   2421  CB  ARG A1592      14.523  35.175 -33.068  1.00  0.00           C  
ATOM   2422  CG  ARG A1592      15.330  36.069 -33.982  1.00  0.00           C  
ATOM   2423  CD  ARG A1592      15.055  35.966 -35.426  1.00  0.00           C  
ATOM   2424  NE  ARG A1592      14.172  37.086 -35.893  1.00  0.00           N  
ATOM   2425  CZ  ARG A1592      12.851  36.840 -35.815  1.00  0.00           C  
ATOM   2426  NH1 ARG A1592      12.459  35.676 -35.308  1.00  0.00           N  
ATOM   2427  NH2 ARG A1592      11.970  37.691 -36.269  1.00  0.00           N  
ATOM   2428  N   VAL A1593      14.248  34.385 -29.472  1.00  0.00           N  
ATOM   2429  CA  VAL A1593      13.539  33.422 -28.616  1.00  0.00           C  
ATOM   2430  C   VAL A1593      12.565  34.289 -27.800  1.00  0.00           C  
ATOM   2431  O   VAL A1593      13.004  35.275 -27.219  1.00  0.00           O  
ATOM   2432  CB  VAL A1593      14.495  32.558 -27.783  1.00  0.00           C  
ATOM   2433  CG1 VAL A1593      13.827  31.557 -26.844  1.00  0.00           C  
ATOM   2434  CG2 VAL A1593      15.557  31.889 -28.663  1.00  0.00           C  
ATOM   2435  N   SER A1594      11.321  33.907 -27.819  1.00  0.00           N  
ATOM   2436  CA  SER A1594      10.179  34.467 -27.144  1.00  0.00           C  
ATOM   2437  C   SER A1594      10.174  34.058 -25.655  1.00  0.00           C  
ATOM   2438  O   SER A1594      10.641  32.940 -25.359  1.00  0.00           O  
ATOM   2439  CB  SER A1594       8.867  33.812 -27.680  1.00  0.00           C  
ATOM   2440  OG  SER A1594       8.457  32.777 -26.715  1.00  0.00           O  
ATOM   2441  N   LEU A1596       9.516  34.875 -24.862  1.00  0.00           N  
ATOM   2442  CA  LEU A1596       9.394  34.615 -23.426  1.00  0.00           C  
ATOM   2443  C   LEU A1596       7.927  34.545 -23.058  1.00  0.00           C  
ATOM   2444  O   LEU A1596       7.588  34.793 -21.868  1.00  0.00           O  
ATOM   2445  CB  LEU A1596      10.183  35.726 -22.687  1.00  0.00           C  
ATOM   2446  CG  LEU A1596      11.669  35.824 -23.001  1.00  0.00           C  
ATOM   2447  CD1 LEU A1596      12.250  37.184 -22.647  1.00  0.00           C  
ATOM   2448  CD2 LEU A1596      12.426  34.696 -22.290  1.00  0.00           C  
ATOM   2449  N   GLY A1601       7.065  34.208 -24.010  1.00  0.00           N  
ATOM   2450  CA  GLY A1601       5.633  34.178 -23.708  1.00  0.00           C  
ATOM   2451  C   GLY A1601       4.960  32.883 -23.399  1.00  0.00           C  
ATOM   2452  O   GLY A1601       3.685  32.868 -23.416  1.00  0.00           O  
ATOM   2453  N   GLY A1602       5.673  31.810 -23.132  1.00  0.00           N  
ATOM   2454  CA  GLY A1602       5.036  30.515 -22.810  1.00  0.00           C  
ATOM   2455  C   GLY A1602       4.215  30.082 -24.023  1.00  0.00           C  
ATOM   2456  O   GLY A1602       3.002  30.249 -24.078  1.00  0.00           O  
ATOM   2457  N   PRO A1603       4.946  29.540 -24.980  1.00  0.00           N  
ATOM   2458  CA  PRO A1603       4.451  29.034 -26.257  1.00  0.00           C  
ATOM   2459  C   PRO A1603       3.407  27.926 -26.214  1.00  0.00           C  
ATOM   2460  O   PRO A1603       3.475  26.925 -25.473  1.00  0.00           O  
ATOM   2461  CB  PRO A1603       5.755  28.561 -26.942  1.00  0.00           C  
ATOM   2462  CG  PRO A1603       6.618  28.120 -25.750  1.00  0.00           C  
ATOM   2463  CD  PRO A1603       6.446  29.372 -24.894  1.00  0.00           C  
ATOM   2464  N   VAL A1604       2.407  28.126 -27.109  1.00  0.00           N  
ATOM   2465  CA  VAL A1604       1.297  27.155 -27.170  1.00  0.00           C  
ATOM   2466  C   VAL A1604       1.502  26.014 -28.166  1.00  0.00           C  
ATOM   2467  O   VAL A1604       1.683  26.187 -29.371  1.00  0.00           O  
ATOM   2468  CB  VAL A1604      -0.062  27.855 -27.189  1.00  0.00           C  
ATOM   2469  CG1 VAL A1604      -0.002  29.201 -27.866  1.00  0.00           C  
ATOM   2470  CG2 VAL A1604      -1.137  26.961 -27.779  1.00  0.00           C  
ATOM   2471  N   PHE A1613       1.473  24.821 -27.589  1.00  0.00           N  
ATOM   2472  CA  PHE A1613       1.656  23.507 -28.107  1.00  0.00           C  
ATOM   2473  C   PHE A1613       0.278  22.981 -28.535  1.00  0.00           C  
ATOM   2474  O   PHE A1613      -0.456  22.310 -27.809  1.00  0.00           O  
ATOM   2475  CB  PHE A1613       2.340  22.491 -27.182  1.00  0.00           C  
ATOM   2476  CG  PHE A1613       2.807  21.224 -27.851  1.00  0.00           C  
ATOM   2477  CD1 PHE A1613       1.947  20.156 -28.053  1.00  0.00           C  
ATOM   2478  CD2 PHE A1613       4.130  21.104 -28.301  1.00  0.00           C  
ATOM   2479  CE1 PHE A1613       2.370  18.992 -28.694  1.00  0.00           C  
ATOM   2480  CE2 PHE A1613       4.570  19.974 -28.982  1.00  0.00           C  
ATOM   2481  CZ  PHE A1613       3.686  18.895 -29.150  1.00  0.00           C  
ATOM   2482  N   ASP A1614       0.034  23.318 -29.777  1.00  0.00           N  
ATOM   2483  CA  ASP A1614      -1.193  22.954 -30.501  1.00  0.00           C  
ATOM   2484  C   ASP A1614      -0.892  21.793 -31.455  1.00  0.00           C  
ATOM   2485  O   ASP A1614      -0.022  21.918 -32.313  1.00  0.00           O  
ATOM   2486  CB  ASP A1614      -1.643  24.222 -31.197  1.00  0.00           C  
ATOM   2487  CG  ASP A1614      -3.121  24.102 -31.515  1.00  0.00           C  
ATOM   2488  OD1 ASP A1614      -3.572  22.964 -31.304  1.00  0.00           O  
ATOM   2489  OD2 ASP A1614      -3.673  25.153 -31.913  1.00  0.00           O  
ATOM   2490  N   LEU A1615      -1.576  20.710 -31.240  1.00  0.00           N  
ATOM   2491  CA  LEU A1615      -1.516  19.451 -31.903  1.00  0.00           C  
ATOM   2492  C   LEU A1615      -2.102  19.482 -33.315  1.00  0.00           C  
ATOM   2493  O   LEU A1615      -1.644  18.727 -34.178  1.00  0.00           O  
ATOM   2494  CB  LEU A1615      -2.224  18.399 -31.050  1.00  0.00           C  
ATOM   2495  CG  LEU A1615      -2.562  17.125 -31.796  1.00  0.00           C  
ATOM   2496  CD1 LEU A1615      -1.301  16.277 -31.958  1.00  0.00           C  
ATOM   2497  CD2 LEU A1615      -3.621  16.334 -31.034  1.00  0.00           C  
ATOM   2498  N   GLU A1616      -3.100  20.330 -33.478  1.00  0.00           N  
ATOM   2499  CA  GLU A1616      -3.773  20.521 -34.769  1.00  0.00           C  
ATOM   2500  C   GLU A1616      -2.748  21.134 -35.742  1.00  0.00           C  
ATOM   2501  O   GLU A1616      -2.775  20.835 -36.958  1.00  0.00           O  
ATOM   2502  CB  GLU A1616      -4.950  21.476 -34.702  1.00  0.00           C  
ATOM   2503  CG  GLU A1616      -6.276  20.956 -34.182  1.00  0.00           C  
ATOM   2504  CD  GLU A1616      -7.465  21.882 -34.369  1.00  0.00           C  
ATOM   2505  OE1 GLU A1616      -7.151  23.108 -34.342  1.00  0.00           O  
ATOM   2506  OE2 GLU A1616      -8.618  21.442 -34.534  1.00  0.00           O  
ATOM   2507  N   LYS A1617      -1.905  21.980 -35.164  1.00  0.00           N  
ATOM   2508  CA  LYS A1617      -0.844  22.670 -35.880  1.00  0.00           C  
ATOM   2509  C   LYS A1617       0.274  21.700 -36.256  1.00  0.00           C  
ATOM   2510  O   LYS A1617       0.832  21.825 -37.353  1.00  0.00           O  
ATOM   2511  CB  LYS A1617      -0.240  23.796 -35.079  1.00  0.00           C  
ATOM   2512  CG  LYS A1617      -0.245  25.111 -35.826  1.00  0.00           C  
ATOM   2513  CD  LYS A1617       0.870  25.341 -36.804  1.00  0.00           C  
ATOM   2514  CE  LYS A1617       1.178  26.845 -36.956  1.00  0.00           C  
ATOM   2515  NZ  LYS A1617       2.446  26.976 -37.730  1.00  0.00           N  
ATOM   2516  N   LEU A1619       0.558  20.791 -35.381  1.00  0.00           N  
ATOM   2517  CA  LEU A1619       1.567  19.763 -35.514  1.00  0.00           C  
ATOM   2518  C   LEU A1619       1.161  18.814 -36.659  1.00  0.00           C  
ATOM   2519  O   LEU A1619       2.019  18.389 -37.451  1.00  0.00           O  
ATOM   2520  CB  LEU A1619       1.704  19.004 -34.182  1.00  0.00           C  
ATOM   2521  CG  LEU A1619       2.967  18.369 -33.671  1.00  0.00           C  
ATOM   2522  CD1 LEU A1619       2.626  17.005 -33.025  1.00  0.00           C  
ATOM   2523  CD2 LEU A1619       4.095  18.162 -34.679  1.00  0.00           C  
ATOM   2524  N   ARG A1620      -0.110  18.423 -36.638  1.00  0.00           N  
ATOM   2525  CA  ARG A1620      -0.595  17.532 -37.688  1.00  0.00           C  
ATOM   2526  C   ARG A1620      -0.616  18.353 -39.002  1.00  0.00           C  
ATOM   2527  O   ARG A1620      -0.417  17.730 -40.036  1.00  0.00           O  
ATOM   2528  CB  ARG A1620      -1.895  16.821 -37.487  1.00  0.00           C  
ATOM   2529  CG  ARG A1620      -2.408  16.665 -36.092  1.00  0.00           C  
ATOM   2530  CD  ARG A1620      -3.916  16.488 -36.177  1.00  0.00           C  
ATOM   2531  NE  ARG A1620      -4.126  15.156 -36.686  1.00  0.00           N  
ATOM   2532  CZ  ARG A1620      -4.630  14.709 -37.824  1.00  0.00           C  
ATOM   2533  NH1 ARG A1620      -5.148  15.555 -38.724  1.00  0.00           N  
ATOM   2534  NH2 ARG A1620      -4.511  13.398 -38.020  1.00  0.00           N  
ATOM   2535  N   TRP A1621      -0.849  19.640 -38.940  1.00  0.00           N  
ATOM   2536  CA  TRP A1621      -0.810  20.429 -40.166  1.00  0.00           C  
ATOM   2537  C   TRP A1621       0.633  20.339 -40.700  1.00  0.00           C  
ATOM   2538  O   TRP A1621       0.783  20.259 -41.930  1.00  0.00           O  
ATOM   2539  CB  TRP A1621      -1.214  21.880 -40.080  1.00  0.00           C  
ATOM   2540  CG  TRP A1621      -0.597  22.854 -41.045  1.00  0.00           C  
ATOM   2541  CD1 TRP A1621      -1.052  23.274 -42.269  1.00  0.00           C  
ATOM   2542  CD2 TRP A1621       0.612  23.615 -40.812  1.00  0.00           C  
ATOM   2543  NE1 TRP A1621      -0.207  24.218 -42.807  1.00  0.00           N  
ATOM   2544  CE2 TRP A1621       0.816  24.434 -41.947  1.00  0.00           C  
ATOM   2545  CE3 TRP A1621       1.510  23.645 -39.747  1.00  0.00           C  
ATOM   2546  CZ2 TRP A1621       1.908  25.273 -42.055  1.00  0.00           C  
ATOM   2547  CZ3 TRP A1621       2.609  24.471 -39.864  1.00  0.00           C  
ATOM   2548  CH2 TRP A1621       2.810  25.261 -40.998  1.00  0.00           C  
ATOM   2549  N   MET A1622       1.557  20.458 -39.804  1.00  0.00           N  
ATOM   2550  CA  MET A1622       3.003  20.458 -40.111  1.00  0.00           C  
ATOM   2551  C   MET A1622       3.474  19.106 -40.598  1.00  0.00           C  
ATOM   2552  O   MET A1622       4.265  18.979 -41.559  1.00  0.00           O  
ATOM   2553  CB  MET A1622       3.706  21.085 -38.917  1.00  0.00           C  
ATOM   2554  CG  MET A1622       5.115  20.698 -38.704  1.00  0.00           C  
ATOM   2555  SD  MET A1622       6.211  21.964 -38.138  1.00  0.00           S  
ATOM   2556  CE  MET A1622       5.789  23.477 -38.950  1.00  0.00           C  
ATOM   2557  N   ASN A1632       2.998  18.045 -39.981  1.00  0.00           N  
ATOM   2558  CA  ASN A1632       3.284  16.657 -40.270  1.00  0.00           C  
ATOM   2559  C   ASN A1632       2.784  16.297 -41.685  1.00  0.00           C  
ATOM   2560  O   ASN A1632       3.404  15.460 -42.364  1.00  0.00           O  
ATOM   2561  CB  ASN A1632       2.693  15.708 -39.225  1.00  0.00           C  
ATOM   2562  CG  ASN A1632       3.246  14.294 -39.258  1.00  0.00           C  
ATOM   2563  OD1 ASN A1632       2.592  13.349 -39.772  1.00  0.00           O  
ATOM   2564  ND2 ASN A1632       4.453  14.114 -38.721  1.00  0.00           N  
ATOM   2565  N   GLY A1635       1.665  16.842 -42.056  1.00  0.00           N  
ATOM   2566  CA  GLY A1635       1.004  16.634 -43.335  1.00  0.00           C  
ATOM   2567  C   GLY A1635       1.852  17.370 -44.388  1.00  0.00           C  
ATOM   2568  O   GLY A1635       1.978  16.858 -45.513  1.00  0.00           O  
ATOM   2569  N   LYS A1636       2.449  18.470 -43.984  1.00  0.00           N  
ATOM   2570  CA  LYS A1636       3.276  19.218 -44.929  1.00  0.00           C  
ATOM   2571  C   LYS A1636       4.523  18.401 -45.208  1.00  0.00           C  
ATOM   2572  O   LYS A1636       5.033  18.374 -46.328  1.00  0.00           O  
ATOM   2573  CB  LYS A1636       3.621  20.649 -44.595  1.00  0.00           C  
ATOM   2574  CG  LYS A1636       2.529  21.678 -44.969  1.00  0.00           C  
ATOM   2575  CD  LYS A1636       3.080  23.091 -44.809  1.00  0.00           C  
ATOM   2576  CE  LYS A1636       2.532  24.003 -45.901  1.00  0.00           C  
ATOM   2577  NZ  LYS A1636       3.687  24.714 -46.574  1.00  0.00           N  
ATOM   2578  N   TYR A1637       5.008  17.734 -44.188  1.00  0.00           N  
ATOM   2579  CA  TYR A1637       6.223  16.911 -44.367  1.00  0.00           C  
ATOM   2580  C   TYR A1637       5.931  15.745 -45.300  1.00  0.00           C  
ATOM   2581  O   TYR A1637       6.846  15.295 -46.036  1.00  0.00           O  
ATOM   2582  CB  TYR A1637       6.784  16.520 -43.005  1.00  0.00           C  
ATOM   2583  CG  TYR A1637       7.922  17.425 -42.591  1.00  0.00           C  
ATOM   2584  CD1 TYR A1637       7.640  18.690 -42.071  1.00  0.00           C  
ATOM   2585  CD2 TYR A1637       9.249  17.025 -42.683  1.00  0.00           C  
ATOM   2586  CE1 TYR A1637       8.655  19.555 -41.658  1.00  0.00           C  
ATOM   2587  CE2 TYR A1637      10.278  17.863 -42.245  1.00  0.00           C  
ATOM   2588  CZ  TYR A1637       9.975  19.125 -41.746  1.00  0.00           C  
ATOM   2589  OH  TYR A1637      10.952  19.980 -41.343  1.00  0.00           O  
ATOM   2590  N   ILE A1638       4.724  15.238 -45.250  1.00  0.00           N  
ATOM   2591  CA  ILE A1638       4.263  14.106 -46.044  1.00  0.00           C  
ATOM   2592  C   ILE A1638       4.119  14.464 -47.537  1.00  0.00           C  
ATOM   2593  O   ILE A1638       4.494  13.686 -48.435  1.00  0.00           O  
ATOM   2594  CB  ILE A1638       2.917  13.503 -45.465  1.00  0.00           C  
ATOM   2595  CG1 ILE A1638       3.179  12.940 -44.049  1.00  0.00           C  
ATOM   2596  CG2 ILE A1638       2.305  12.424 -46.379  1.00  0.00           C  
ATOM   2597  CD1 ILE A1638       2.164  11.886 -43.593  1.00  0.00           C  
ATOM   2598  N   ARG A1639       3.605  15.657 -47.817  1.00  0.00           N  
ATOM   2599  CA  ARG A1639       3.363  16.120 -49.151  1.00  0.00           C  
ATOM   2600  C   ARG A1639       4.272  17.130 -49.780  1.00  0.00           C  
ATOM   2601  O   ARG A1639       4.070  17.336 -50.989  1.00  0.00           O  
ATOM   2602  CB  ARG A1639       1.977  16.807 -49.157  1.00  0.00           C  
ATOM   2603  CG  ARG A1639       0.775  15.858 -49.161  1.00  0.00           C  
ATOM   2604  CD  ARG A1639      -0.406  16.776 -48.759  1.00  0.00           C  
ATOM   2605  NE  ARG A1639      -1.105  16.086 -47.694  1.00  0.00           N  
ATOM   2606  CZ  ARG A1639      -1.443  16.434 -46.465  1.00  0.00           C  
ATOM   2607  NH1 ARG A1639      -1.335  17.621 -45.937  1.00  0.00           N  
ATOM   2608  NH2 ARG A1639      -1.949  15.400 -45.752  1.00  0.00           N  
ATOM   2609  N   GLU A1640       5.127  17.824 -49.109  1.00  0.00           N  
ATOM   2610  CA  GLU A1640       5.929  18.861 -49.740  1.00  0.00           C  
ATOM   2611  C   GLU A1640       7.387  18.927 -49.401  1.00  0.00           C  
ATOM   2612  O   GLU A1640       7.986  20.014 -49.669  1.00  0.00           O  
ATOM   2613  CB  GLU A1640       5.371  20.253 -49.292  1.00  0.00           C  
ATOM   2614  CG  GLU A1640       3.887  20.373 -49.496  1.00  0.00           C  
ATOM   2615  CD  GLU A1640       3.227  21.557 -48.857  1.00  0.00           C  
ATOM   2616  OE1 GLU A1640       4.057  22.318 -48.294  1.00  0.00           O  
ATOM   2617  OE2 GLU A1640       1.989  21.666 -48.919  1.00  0.00           O  
ATOM   2618  N   VAL A1641       7.858  17.845 -48.829  1.00  0.00           N  
ATOM   2619  CA  VAL A1641       9.260  17.767 -48.360  1.00  0.00           C  
ATOM   2620  C   VAL A1641       9.714  16.354 -48.715  1.00  0.00           C  
ATOM   2621  O   VAL A1641      10.538  16.214 -49.616  1.00  0.00           O  
ATOM   2622  CB  VAL A1641       9.307  18.038 -46.831  1.00  0.00           C  
ATOM   2623  CG1 VAL A1641      10.666  17.823 -46.197  1.00  0.00           C  
ATOM   2624  CG2 VAL A1641       8.688  19.341 -46.424  1.00  0.00           C  
ATOM   2625  N   LEU A1642       9.214  15.376 -47.975  1.00  0.00           N  
ATOM   2626  CA  LEU A1642       9.583  13.976 -48.253  1.00  0.00           C  
ATOM   2627  C   LEU A1642       9.135  13.611 -49.678  1.00  0.00           C  
ATOM   2628  O   LEU A1642       8.137  14.092 -50.254  1.00  0.00           O  
ATOM   2629  CB  LEU A1642       8.984  13.152 -47.123  1.00  0.00           C  
ATOM   2630  CG  LEU A1642       9.300  13.486 -45.690  1.00  0.00           C  
ATOM   2631  CD1 LEU A1642       9.204  12.243 -44.794  1.00  0.00           C  
ATOM   2632  CD2 LEU A1642      10.715  13.992 -45.558  1.00  0.00           C  
ATOM   2633  N   SER A1662       9.883  12.742 -50.308  1.00  0.00           N  
ATOM   2634  CA  SER A1662       9.631  12.251 -51.663  1.00  0.00           C  
ATOM   2635  C   SER A1662       8.848  10.940 -51.453  1.00  0.00           C  
ATOM   2636  O   SER A1662       9.174  10.275 -50.459  1.00  0.00           O  
ATOM   2637  CB  SER A1662      10.976  11.920 -52.360  1.00  0.00           C  
ATOM   2638  OG  SER A1662      11.502  10.824 -51.626  1.00  0.00           O  
ATOM   2639  N   LEU A1663       8.005  10.638 -52.393  1.00  0.00           N  
ATOM   2640  CA  LEU A1663       7.159   9.511 -52.536  1.00  0.00           C  
ATOM   2641  C   LEU A1663       7.747   8.165 -52.201  1.00  0.00           C  
ATOM   2642  O   LEU A1663       6.967   7.243 -51.877  1.00  0.00           O  
ATOM   2643  CB  LEU A1663       6.624   9.388 -53.996  1.00  0.00           C  
ATOM   2644  CG  LEU A1663       5.506   8.369 -54.104  1.00  0.00           C  
ATOM   2645  CD1 LEU A1663       4.417   8.698 -53.094  1.00  0.00           C  
ATOM   2646  CD2 LEU A1663       4.830   8.546 -55.462  1.00  0.00           C  
ATOM   2647  N   GLU A1664       9.014   8.020 -52.308  1.00  0.00           N  
ATOM   2648  CA  GLU A1664       9.754   6.773 -52.020  1.00  0.00           C  
ATOM   2649  C   GLU A1664      10.098   6.814 -50.537  1.00  0.00           C  
ATOM   2650  O   GLU A1664      10.077   5.795 -49.807  1.00  0.00           O  
ATOM   2651  CB  GLU A1664      10.926   6.661 -52.970  1.00  0.00           C  
ATOM   2652  CG  GLU A1664      10.672   7.079 -54.426  1.00  0.00           C  
ATOM   2653  CD  GLU A1664      10.433   8.522 -54.761  1.00  0.00           C  
ATOM   2654  OE1 GLU A1664      10.264   9.309 -53.802  1.00  0.00           O  
ATOM   2655  OE2 GLU A1664      10.367   9.075 -55.852  1.00  0.00           O  
ATOM   2656  N   GLU A1665      10.369   8.033 -50.024  1.00  0.00           N  
ATOM   2657  CA  GLU A1665      10.645   8.123 -48.596  1.00  0.00           C  
ATOM   2658  C   GLU A1665       9.372   7.861 -47.793  1.00  0.00           C  
ATOM   2659  O   GLU A1665       9.373   7.041 -46.857  1.00  0.00           O  
ATOM   2660  CB  GLU A1665      11.315   9.416 -48.228  1.00  0.00           C  
ATOM   2661  CG  GLU A1665      11.686   9.596 -46.744  1.00  0.00           C  
ATOM   2662  CD  GLU A1665      12.355   8.466 -46.039  1.00  0.00           C  
ATOM   2663  OE1 GLU A1665      11.620   7.524 -45.661  1.00  0.00           O  
ATOM   2664  OE2 GLU A1665      13.542   8.410 -45.792  1.00  0.00           O  
ATOM   2665  N   VAL A1666       8.263   8.503 -48.142  1.00  0.00           N  
ATOM   2666  CA  VAL A1666       6.983   8.332 -47.409  1.00  0.00           C  
ATOM   2667  C   VAL A1666       6.605   6.849 -47.446  1.00  0.00           C  
ATOM   2668  O   VAL A1666       6.381   6.204 -46.418  1.00  0.00           O  
ATOM   2669  CB  VAL A1666       5.862   9.237 -47.949  1.00  0.00           C  
ATOM   2670  CG1 VAL A1666       4.481   8.765 -47.566  1.00  0.00           C  
ATOM   2671  CG2 VAL A1666       6.007  10.707 -47.621  1.00  0.00           C  
ATOM   2672  N   ALA A1667       6.578   6.353 -48.692  1.00  0.00           N  
ATOM   2673  CA  ALA A1667       6.215   4.995 -49.010  1.00  0.00           C  
ATOM   2674  C   ALA A1667       7.026   4.000 -48.207  1.00  0.00           C  
ATOM   2675  O   ALA A1667       6.572   2.837 -48.199  1.00  0.00           O  
ATOM   2676  CB  ALA A1667       6.296   4.628 -50.472  1.00  0.00           C  
ATOM   2677  N   GLU A1668       8.105   4.411 -47.633  1.00  0.00           N  
ATOM   2678  CA  GLU A1668       8.979   3.519 -46.866  1.00  0.00           C  
ATOM   2679  C   GLU A1668       8.613   3.629 -45.392  1.00  0.00           C  
ATOM   2680  O   GLU A1668       8.656   2.603 -44.644  1.00  0.00           O  
ATOM   2681  CB  GLU A1668      10.436   3.886 -47.008  1.00  0.00           C  
ATOM   2682  CG  GLU A1668      11.437   2.743 -46.983  1.00  0.00           C  
ATOM   2683  CD  GLU A1668      11.318   1.869 -48.222  1.00  0.00           C  
ATOM   2684  OE1 GLU A1668      10.962   2.516 -49.250  1.00  0.00           O  
ATOM   2685  OE2 GLU A1668      11.593   0.658 -48.122  1.00  0.00           O  
ATOM   2686  N   ARG A1669       8.223   4.873 -45.043  1.00  0.00           N  
ATOM   2687  CA  ARG A1669       7.829   5.068 -43.631  1.00  0.00           C  
ATOM   2688  C   ARG A1669       6.461   4.555 -43.275  1.00  0.00           C  
ATOM   2689  O   ARG A1669       6.130   4.410 -42.053  1.00  0.00           O  
ATOM   2690  CB  ARG A1669       7.935   6.545 -43.300  1.00  0.00           C  
ATOM   2691  CG  ARG A1669       9.374   7.047 -43.519  1.00  0.00           C  
ATOM   2692  CD  ARG A1669       9.387   8.430 -42.989  1.00  0.00           C  
ATOM   2693  NE  ARG A1669      10.716   8.974 -43.117  1.00  0.00           N  
ATOM   2694  CZ  ARG A1669      11.154   9.941 -42.323  1.00  0.00           C  
ATOM   2695  NH1 ARG A1669      10.465  10.402 -41.305  1.00  0.00           N  
ATOM   2696  NH2 ARG A1669      12.282  10.552 -42.616  1.00  0.00           N  
ATOM   2697  N   VAL A1670       5.631   4.305 -44.281  1.00  0.00           N  
ATOM   2698  CA  VAL A1670       4.252   3.834 -44.041  1.00  0.00           C  
ATOM   2699  C   VAL A1670       4.227   2.336 -43.871  1.00  0.00           C  
ATOM   2700  O   VAL A1670       3.214   1.783 -43.407  1.00  0.00           O  
ATOM   2701  CB  VAL A1670       3.378   4.337 -45.200  1.00  0.00           C  
ATOM   2702  CG1 VAL A1670       2.865   3.225 -46.058  1.00  0.00           C  
ATOM   2703  CG2 VAL A1670       2.363   5.333 -44.730  1.00  0.00           C  
ATOM   2704  N   LYS A1671       5.317   1.713 -44.260  1.00  0.00           N  
ATOM   2705  CA  LYS A1671       5.415   0.254 -44.206  1.00  0.00           C  
ATOM   2706  C   LYS A1671       5.111  -0.336 -42.836  1.00  0.00           C  
ATOM   2707  O   LYS A1671       4.316  -1.280 -42.731  1.00  0.00           O  
ATOM   2708  CB  LYS A1671       6.767  -0.252 -44.697  1.00  0.00           C  
ATOM   2709  CG  LYS A1671       7.225   0.219 -46.056  1.00  0.00           C  
ATOM   2710  CD  LYS A1671       7.445  -0.983 -46.932  1.00  0.00           C  
ATOM   2711  CE  LYS A1671       7.670  -0.727 -48.365  1.00  0.00           C  
ATOM   2712  NZ  LYS A1671       9.054  -0.305 -48.664  1.00  0.00           N  
ATOM   2713  N   PRO A1672       5.808   0.138 -41.825  1.00  0.00           N  
ATOM   2714  CA  PRO A1672       5.664  -0.360 -40.446  1.00  0.00           C  
ATOM   2715  C   PRO A1672       4.212  -0.311 -40.016  1.00  0.00           C  
ATOM   2716  O   PRO A1672       3.737  -1.318 -39.417  1.00  0.00           O  
ATOM   2717  CB  PRO A1672       6.638   0.490 -39.650  1.00  0.00           C  
ATOM   2718  CG  PRO A1672       7.721   0.806 -40.668  1.00  0.00           C  
ATOM   2719  CD  PRO A1672       6.841   1.205 -41.869  1.00  0.00           C  
ATOM   2720  N   PHE A1673       3.511   0.772 -40.364  1.00  0.00           N  
ATOM   2721  CA  PHE A1673       2.082   0.872 -40.009  1.00  0.00           C  
ATOM   2722  C   PHE A1673       1.206  -0.083 -40.797  1.00  0.00           C  
ATOM   2723  O   PHE A1673       0.157  -0.538 -40.289  1.00  0.00           O  
ATOM   2724  CB  PHE A1673       1.652   2.321 -40.049  1.00  0.00           C  
ATOM   2725  CG  PHE A1673       2.516   3.216 -39.186  1.00  0.00           C  
ATOM   2726  CD1 PHE A1673       3.711   3.723 -39.682  1.00  0.00           C  
ATOM   2727  CD2 PHE A1673       2.096   3.542 -37.892  1.00  0.00           C  
ATOM   2728  CE1 PHE A1673       4.473   4.574 -38.864  1.00  0.00           C  
ATOM   2729  CE2 PHE A1673       2.824   4.388 -37.093  1.00  0.00           C  
ATOM   2730  CZ  PHE A1673       4.014   4.895 -37.574  1.00  0.00           C  
ATOM   2731  N   LEU A1684       1.577  -0.416 -42.030  1.00  0.00           N  
ATOM   2732  CA  LEU A1684       0.763  -1.367 -42.821  1.00  0.00           C  
ATOM   2733  C   LEU A1684       0.857  -2.706 -42.056  1.00  0.00           C  
ATOM   2734  O   LEU A1684      -0.173  -3.240 -41.638  1.00  0.00           O  
ATOM   2735  CB  LEU A1684       1.184  -1.433 -44.279  1.00  0.00           C  
ATOM   2736  CG  LEU A1684       0.835  -0.312 -45.244  1.00  0.00           C  
ATOM   2737  CD1 LEU A1684       1.571  -0.480 -46.541  1.00  0.00           C  
ATOM   2738  CD2 LEU A1684      -0.660  -0.280 -45.465  1.00  0.00           C  
ATOM   2739  N   ARG A1685       2.072  -3.182 -41.914  1.00  0.00           N  
ATOM   2740  CA  ARG A1685       2.356  -4.434 -41.212  1.00  0.00           C  
ATOM   2741  C   ARG A1685       1.459  -4.519 -39.974  1.00  0.00           C  
ATOM   2742  O   ARG A1685       0.587  -5.356 -39.700  1.00  0.00           O  
ATOM   2743  CB  ARG A1685       3.818  -4.413 -40.695  1.00  0.00           C  
ATOM   2744  CG  ARG A1685       4.833  -3.905 -41.714  1.00  0.00           C  
ATOM   2745  CD  ARG A1685       5.618  -4.974 -42.432  1.00  0.00           C  
ATOM   2746  NE  ARG A1685       6.816  -4.419 -43.064  1.00  0.00           N  
ATOM   2747  CZ  ARG A1685       7.804  -3.756 -42.432  1.00  0.00           C  
ATOM   2748  NH1 ARG A1685       7.885  -3.561 -41.095  1.00  0.00           N  
ATOM   2749  NH2 ARG A1685       8.723  -3.194 -43.250  1.00  0.00           N  
ATOM   2750  N   GLU A1688       1.717  -3.509 -39.178  1.00  0.00           N  
ATOM   2751  CA  GLU A1688       1.057  -3.309 -37.882  1.00  0.00           C  
ATOM   2752  C   GLU A1688      -0.447  -3.343 -38.036  1.00  0.00           C  
ATOM   2753  O   GLU A1688      -1.080  -3.557 -36.992  1.00  0.00           O  
ATOM   2754  CB  GLU A1688       1.486  -1.994 -37.266  1.00  0.00           C  
ATOM   2755  CG  GLU A1688       1.626  -1.807 -35.763  1.00  0.00           C  
ATOM   2756  CD  GLU A1688       0.870  -0.564 -35.322  1.00  0.00           C  
ATOM   2757  OE1 GLU A1688       1.015   0.531 -35.843  1.00  0.00           O  
ATOM   2758  OE2 GLU A1688       0.052  -0.828 -34.398  1.00  0.00           O  
ATOM   2759  N   ALA A1689      -0.990  -3.126 -39.203  1.00  0.00           N  
ATOM   2760  CA  ALA A1689      -2.456  -3.097 -39.353  1.00  0.00           C  
ATOM   2761  C   ALA A1689      -2.881  -4.381 -40.023  1.00  0.00           C  
ATOM   2762  O   ALA A1689      -4.064  -4.574 -40.344  1.00  0.00           O  
ATOM   2763  CB  ALA A1689      -2.915  -1.840 -40.053  1.00  0.00           C  
ATOM   2764  N   GLY A1690      -1.925  -5.247 -40.223  1.00  0.00           N  
ATOM   2765  CA  GLY A1690      -2.106  -6.553 -40.846  1.00  0.00           C  
ATOM   2766  C   GLY A1690      -2.324  -6.494 -42.354  1.00  0.00           C  
ATOM   2767  O   GLY A1690      -3.118  -7.284 -42.929  1.00  0.00           O  
ATOM   2768  N   LEU A1691      -1.607  -5.535 -42.952  1.00  0.00           N  
ATOM   2769  CA  LEU A1691      -1.698  -5.297 -44.406  1.00  0.00           C  
ATOM   2770  C   LEU A1691      -0.401  -5.681 -45.116  1.00  0.00           C  
ATOM   2771  O   LEU A1691       0.594  -6.165 -44.552  1.00  0.00           O  
ATOM   2772  CB  LEU A1691      -2.291  -3.913 -44.660  1.00  0.00           C  
ATOM   2773  CG  LEU A1691      -3.707  -3.610 -44.129  1.00  0.00           C  
ATOM   2774  CD1 LEU A1691      -4.100  -2.172 -44.432  1.00  0.00           C  
ATOM   2775  CD2 LEU A1691      -4.692  -4.557 -44.790  1.00  0.00           C  
ATOM   2776  N   SER A1694      -0.478  -5.518 -46.414  1.00  0.00           N  
ATOM   2777  CA  SER A1694       0.655  -5.877 -47.307  1.00  0.00           C  
ATOM   2778  C   SER A1694       0.279  -5.388 -48.704  1.00  0.00           C  
ATOM   2779  O   SER A1694      -0.919  -5.155 -48.891  1.00  0.00           O  
ATOM   2780  CB  SER A1694       0.833  -7.384 -47.300  1.00  0.00           C  
ATOM   2781  OG  SER A1694      -0.491  -7.940 -47.457  1.00  0.00           O  
ATOM   2782  N   TRP A1695       1.232  -5.302 -49.565  1.00  0.00           N  
ATOM   2783  CA  TRP A1695       1.081  -4.800 -50.944  1.00  0.00           C  
ATOM   2784  C   TRP A1695       1.663  -5.811 -51.887  1.00  0.00           C  
ATOM   2785  O   TRP A1695       2.661  -6.402 -51.487  1.00  0.00           O  
ATOM   2786  CB  TRP A1695       1.776  -3.462 -50.877  1.00  0.00           C  
ATOM   2787  CG  TRP A1695       3.156  -3.427 -50.345  1.00  0.00           C  
ATOM   2788  CD1 TRP A1695       4.309  -3.361 -51.068  1.00  0.00           C  
ATOM   2789  CD2 TRP A1695       3.562  -3.408 -48.967  1.00  0.00           C  
ATOM   2790  NE1 TRP A1695       5.403  -3.286 -50.232  1.00  0.00           N  
ATOM   2791  CE2 TRP A1695       4.981  -3.317 -48.944  1.00  0.00           C  
ATOM   2792  CE3 TRP A1695       2.863  -3.423 -47.751  1.00  0.00           C  
ATOM   2793  CZ2 TRP A1695       5.691  -3.288 -47.755  1.00  0.00           C  
ATOM   2794  CZ3 TRP A1695       3.585  -3.370 -46.572  1.00  0.00           C  
ATOM   2795  CH2 TRP A1695       4.966  -3.302 -46.567  1.00  0.00           C  
ATOM   2796  N   GLU A1698       1.150  -6.075 -53.040  1.00  0.00           N  
ATOM   2797  CA  GLU A1698       1.615  -7.088 -53.970  1.00  0.00           C  
ATOM   2798  C   GLU A1698       2.862  -6.791 -54.783  1.00  0.00           C  
ATOM   2799  O   GLU A1698       3.407  -7.612 -55.574  1.00  0.00           O  
ATOM   2800  CB  GLU A1698       0.494  -7.374 -54.983  1.00  0.00           C  
ATOM   2801  CG  GLU A1698       0.144  -6.203 -55.919  1.00  0.00           C  
ATOM   2802  CD  GLU A1698      -1.362  -6.083 -56.072  1.00  0.00           C  
ATOM   2803  OE1 GLU A1698      -2.098  -6.477 -55.144  1.00  0.00           O  
ATOM   2804  OE2 GLU A1698      -1.739  -5.591 -57.174  1.00  0.00           O  
ATOM   2805  N   SER A1708       3.341  -5.580 -54.627  1.00  0.00           N  
ATOM   2806  CA  SER A1708       4.501  -5.040 -55.328  1.00  0.00           C  
ATOM   2807  C   SER A1708       4.760  -3.669 -54.715  1.00  0.00           C  
ATOM   2808  O   SER A1708       3.837  -3.063 -54.162  1.00  0.00           O  
ATOM   2809  CB  SER A1708       4.250  -4.961 -56.808  1.00  0.00           C  
ATOM   2810  OG  SER A1708       3.538  -3.876 -57.339  1.00  0.00           O  
ATOM   2811  N   GLU A1716       5.984  -3.271 -54.819  1.00  0.00           N  
ATOM   2812  CA  GLU A1716       6.427  -1.947 -54.326  1.00  0.00           C  
ATOM   2813  C   GLU A1716       5.852  -0.817 -55.154  1.00  0.00           C  
ATOM   2814  O   GLU A1716       5.681   0.373 -54.791  1.00  0.00           O  
ATOM   2815  CB  GLU A1716       7.949  -2.031 -54.468  1.00  0.00           C  
ATOM   2816  CG  GLU A1716       8.621  -2.923 -53.373  1.00  0.00           C  
ATOM   2817  CD  GLU A1716       8.615  -2.173 -52.049  1.00  0.00           C  
ATOM   2818  OE1 GLU A1716       8.967  -0.983 -52.083  1.00  0.00           O  
ATOM   2819  OE2 GLU A1716       8.240  -2.708 -51.034  1.00  0.00           O  
ATOM   2820  N   ALA A1717       5.492  -1.170 -56.366  1.00  0.00           N  
ATOM   2821  CA  ALA A1717       4.905  -0.259 -57.356  1.00  0.00           C  
ATOM   2822  C   ALA A1717       3.541   0.209 -56.839  1.00  0.00           C  
ATOM   2823  O   ALA A1717       3.315   1.426 -56.800  1.00  0.00           O  
ATOM   2824  CB  ALA A1717       4.834  -0.918 -58.728  1.00  0.00           C  
ATOM   2825  N   TYR A1718       2.719  -0.766 -56.521  1.00  0.00           N  
ATOM   2826  CA  TYR A1718       1.359  -0.565 -56.000  1.00  0.00           C  
ATOM   2827  C   TYR A1718       1.407   0.334 -54.767  1.00  0.00           C  
ATOM   2828  O   TYR A1718       0.763   1.375 -54.666  1.00  0.00           O  
ATOM   2829  CB  TYR A1718       0.759  -1.908 -55.647  1.00  0.00           C  
ATOM   2830  CG  TYR A1718      -0.711  -2.005 -55.405  1.00  0.00           C  
ATOM   2831  CD1 TYR A1718      -1.316  -1.726 -54.181  1.00  0.00           C  
ATOM   2832  CD2 TYR A1718      -1.548  -2.481 -56.419  1.00  0.00           C  
ATOM   2833  CE1 TYR A1718      -2.687  -1.845 -54.007  1.00  0.00           C  
ATOM   2834  CE2 TYR A1718      -2.929  -2.619 -56.255  1.00  0.00           C  
ATOM   2835  CZ  TYR A1718      -3.498  -2.280 -55.030  1.00  0.00           C  
ATOM   2836  OH  TYR A1718      -4.830  -2.457 -54.832  1.00  0.00           O  
ATOM   2837  N   LEU A1719       2.271  -0.103 -53.832  1.00  0.00           N  
ATOM   2838  CA  LEU A1719       2.446   0.638 -52.592  1.00  0.00           C  
ATOM   2839  C   LEU A1719       2.642   2.102 -52.928  1.00  0.00           C  
ATOM   2840  O   LEU A1719       2.049   2.937 -52.239  1.00  0.00           O  
ATOM   2841  CB  LEU A1719       3.525   0.010 -51.705  1.00  0.00           C  
ATOM   2842  CG  LEU A1719       4.020   0.870 -50.534  1.00  0.00           C  
ATOM   2843  CD1 LEU A1719       2.865   1.308 -49.612  1.00  0.00           C  
ATOM   2844  CD2 LEU A1719       5.046   0.144 -49.717  1.00  0.00           C  
ATOM   2845  N   ARG A1720       3.462   2.431 -53.883  1.00  0.00           N  
ATOM   2846  CA  ARG A1720       3.793   3.794 -54.260  1.00  0.00           C  
ATOM   2847  C   ARG A1720       2.657   4.462 -54.985  1.00  0.00           C  
ATOM   2848  O   ARG A1720       2.514   5.696 -54.804  1.00  0.00           O  
ATOM   2849  CB  ARG A1720       5.097   3.906 -55.042  1.00  0.00           C  
ATOM   2850  CG  ARG A1720       6.351   3.971 -54.167  1.00  0.00           C  
ATOM   2851  CD  ARG A1720       7.561   3.463 -54.868  1.00  0.00           C  
ATOM   2852  NE  ARG A1720       8.703   3.246 -54.002  1.00  0.00           N  
ATOM   2853  CZ  ARG A1720       8.921   2.374 -53.025  1.00  0.00           C  
ATOM   2854  NH1 ARG A1720       8.038   1.444 -52.621  1.00  0.00           N  
ATOM   2855  NH2 ARG A1720      10.109   2.363 -52.375  1.00  0.00           N  
ATOM   2856  N   ARG A1721       1.872   3.693 -55.699  1.00  0.00           N  
ATOM   2857  CA  ARG A1721       0.706   4.266 -56.418  1.00  0.00           C  
ATOM   2858  C   ARG A1721      -0.462   4.489 -55.460  1.00  0.00           C  
ATOM   2859  O   ARG A1721      -1.351   5.293 -55.762  1.00  0.00           O  
ATOM   2860  CB  ARG A1721       0.230   3.400 -57.568  1.00  0.00           C  
ATOM   2861  CG  ARG A1721       0.324   4.026 -58.939  1.00  0.00           C  
ATOM   2862  CD  ARG A1721      -0.855   4.721 -59.462  1.00  0.00           C  
ATOM   2863  NE  ARG A1721      -0.821   6.160 -59.313  1.00  0.00           N  
ATOM   2864  CZ  ARG A1721      -1.771   6.882 -59.940  1.00  0.00           C  
ATOM   2865  NH1 ARG A1721      -2.728   6.264 -60.623  1.00  0.00           N  
ATOM   2866  NH2 ARG A1721      -1.752   8.215 -59.906  1.00  0.00           N  
ATOM   2867  N   ALA A1722      -0.480   3.777 -54.359  1.00  0.00           N  
ATOM   2868  CA  ALA A1722      -1.507   3.918 -53.323  1.00  0.00           C  
ATOM   2869  C   ALA A1722      -1.172   5.124 -52.461  1.00  0.00           C  
ATOM   2870  O   ALA A1722      -2.046   5.925 -52.137  1.00  0.00           O  
ATOM   2871  CB  ALA A1722      -1.730   2.610 -52.552  1.00  0.00           C  
ATOM   2872  N   VAL A1723       0.053   5.317 -52.052  1.00  0.00           N  
ATOM   2873  CA  VAL A1723       0.571   6.412 -51.218  1.00  0.00           C  
ATOM   2874  C   VAL A1723       0.386   7.719 -51.980  1.00  0.00           C  
ATOM   2875  O   VAL A1723      -0.033   8.722 -51.392  1.00  0.00           O  
ATOM   2876  CB  VAL A1723       2.036   6.170 -50.758  1.00  0.00           C  
ATOM   2877  CG1 VAL A1723       2.675   7.356 -50.082  1.00  0.00           C  
ATOM   2878  CG2 VAL A1723       2.217   4.926 -49.941  1.00  0.00           C  
ATOM   2879  N   GLU A1724       0.647   7.774 -53.258  1.00  0.00           N  
ATOM   2880  CA  GLU A1724       0.524   8.965 -54.088  1.00  0.00           C  
ATOM   2881  C   GLU A1724      -0.884   9.434 -54.352  1.00  0.00           C  
ATOM   2882  O   GLU A1724      -1.090  10.642 -54.564  1.00  0.00           O  
ATOM   2883  CB  GLU A1724       1.221   8.666 -55.404  1.00  0.00           C  
ATOM   2884  CG  GLU A1724       1.000   9.475 -56.645  1.00  0.00           C  
ATOM   2885  CD  GLU A1724       1.284   8.716 -57.920  1.00  0.00           C  
ATOM   2886  OE1 GLU A1724       0.599   7.660 -58.022  1.00  0.00           O  
ATOM   2887  OE2 GLU A1724       2.137   9.171 -58.685  1.00  0.00           O  
ATOM   2888  N   LEU A1725      -1.860   8.570 -54.387  1.00  0.00           N  
ATOM   2889  CA  LEU A1725      -3.252   8.860 -54.627  1.00  0.00           C  
ATOM   2890  C   LEU A1725      -3.861   9.300 -53.282  1.00  0.00           C  
ATOM   2891  O   LEU A1725      -4.850  10.052 -53.317  1.00  0.00           O  
ATOM   2892  CB  LEU A1725      -4.031   7.670 -55.136  1.00  0.00           C  
ATOM   2893  CG  LEU A1725      -3.892   7.099 -56.511  1.00  0.00           C  
ATOM   2894  CD1 LEU A1725      -5.016   6.074 -56.775  1.00  0.00           C  
ATOM   2895  CD2 LEU A1725      -3.913   8.193 -57.572  1.00  0.00           C  
ATOM   2896  N   MET A1726      -3.296   8.740 -52.230  1.00  0.00           N  
ATOM   2897  CA  MET A1726      -3.739   9.033 -50.869  1.00  0.00           C  
ATOM   2898  C   MET A1726      -3.066  10.207 -50.210  1.00  0.00           C  
ATOM   2899  O   MET A1726      -3.607  10.789 -49.259  1.00  0.00           O  
ATOM   2900  CB  MET A1726      -3.498   7.797 -50.028  1.00  0.00           C  
ATOM   2901  CG  MET A1726      -4.393   6.684 -50.428  1.00  0.00           C  
ATOM   2902  SD  MET A1726      -6.135   7.141 -50.349  1.00  0.00           S  
ATOM   2903  CE  MET A1726      -6.210   7.862 -48.703  1.00  0.00           C  
ATOM   2904  N   ARG A1727      -1.896  10.594 -50.594  1.00  0.00           N  
ATOM   2905  CA  ARG A1727      -1.120  11.664 -50.003  1.00  0.00           C  
ATOM   2906  C   ARG A1727      -1.977  12.808 -49.472  1.00  0.00           C  
ATOM   2907  O   ARG A1727      -1.836  13.322 -48.313  1.00  0.00           O  
ATOM   2908  CB  ARG A1727      -0.046  12.209 -50.952  1.00  0.00           C  
ATOM   2909  CG  ARG A1727       1.348  11.759 -50.602  1.00  0.00           C  
ATOM   2910  CD  ARG A1727       2.349  12.594 -51.308  1.00  0.00           C  
ATOM   2911  NE  ARG A1727       3.629  12.506 -50.667  1.00  0.00           N  
ATOM   2912  CZ  ARG A1727       4.800  12.722 -51.249  1.00  0.00           C  
ATOM   2913  NH1 ARG A1727       4.848  13.024 -52.556  1.00  0.00           N  
ATOM   2914  NH2 ARG A1727       5.931  12.629 -50.510  1.00  0.00           N  
ATOM   2915  N   PRO A1728      -2.808  13.319 -50.360  1.00  0.00           N  
ATOM   2916  CA  PRO A1728      -3.650  14.456 -50.027  1.00  0.00           C  
ATOM   2917  C   PRO A1728      -4.512  14.219 -48.797  1.00  0.00           C  
ATOM   2918  O   PRO A1728      -4.928  15.202 -48.164  1.00  0.00           O  
ATOM   2919  CB  PRO A1728      -4.556  14.523 -51.299  1.00  0.00           C  
ATOM   2920  CG  PRO A1728      -3.676  14.010 -52.402  1.00  0.00           C  
ATOM   2921  CD  PRO A1728      -2.992  12.857 -51.740  1.00  0.00           C  
ATOM   2922  N   ARG A1729      -4.882  12.998 -48.491  1.00  0.00           N  
ATOM   2923  CA  ARG A1729      -5.806  12.622 -47.444  1.00  0.00           C  
ATOM   2924  C   ARG A1729      -5.347  12.133 -46.096  1.00  0.00           C  
ATOM   2925  O   ARG A1729      -6.219  11.617 -45.337  1.00  0.00           O  
ATOM   2926  CB  ARG A1729      -6.721  11.498 -48.040  1.00  0.00           C  
ATOM   2927  CG  ARG A1729      -7.523  11.821 -49.314  1.00  0.00           C  
ATOM   2928  CD  ARG A1729      -8.376  10.628 -49.700  1.00  0.00           C  
ATOM   2929  NE  ARG A1729      -9.721  10.916 -50.131  1.00  0.00           N  
ATOM   2930  CZ  ARG A1729     -10.061  11.710 -51.145  1.00  0.00           C  
ATOM   2931  NH1 ARG A1729      -9.148  12.360 -51.905  1.00  0.00           N  
ATOM   2932  NH2 ARG A1729     -11.343  11.949 -51.449  1.00  0.00           N  
ATOM   2933  N   PHE A1730      -4.101  12.220 -45.712  1.00  0.00           N  
ATOM   2934  CA  PHE A1730      -3.616  11.713 -44.385  1.00  0.00           C  
ATOM   2935  C   PHE A1730      -2.476  12.620 -43.913  1.00  0.00           C  
ATOM   2936  O   PHE A1730      -1.628  12.986 -44.748  1.00  0.00           O  
ATOM   2937  CB  PHE A1730      -3.298  10.225 -44.459  1.00  0.00           C  
ATOM   2938  CG  PHE A1730      -2.043   9.868 -45.193  1.00  0.00           C  
ATOM   2939  CD1 PHE A1730      -0.802   9.885 -44.562  1.00  0.00           C  
ATOM   2940  CD2 PHE A1730      -2.070   9.507 -46.557  1.00  0.00           C  
ATOM   2941  CE1 PHE A1730       0.373   9.530 -45.251  1.00  0.00           C  
ATOM   2942  CE2 PHE A1730      -0.915   9.181 -47.256  1.00  0.00           C  
ATOM   2943  CZ  PHE A1730       0.326   9.178 -46.585  1.00  0.00           C  
ATOM   2944  N   ASP A1731      -2.484  13.019 -42.654  1.00  0.00           N  
ATOM   2945  CA  ASP A1731      -1.487  13.853 -42.012  1.00  0.00           C  
ATOM   2946  C   ASP A1731      -0.536  13.148 -41.039  1.00  0.00           C  
ATOM   2947  O   ASP A1731       0.401  13.801 -40.501  1.00  0.00           O  
ATOM   2948  CB  ASP A1731      -2.076  15.076 -41.286  1.00  0.00           C  
ATOM   2949  CG  ASP A1731      -2.800  15.952 -42.301  1.00  0.00           C  
ATOM   2950  OD1 ASP A1731      -2.492  15.834 -43.487  1.00  0.00           O  
ATOM   2951  OD2 ASP A1731      -3.656  16.708 -41.785  1.00  0.00           O  
ATOM   2952  N   THR A1732      -0.719  11.881 -40.842  1.00  0.00           N  
ATOM   2953  CA  THR A1732       0.099  11.025 -39.977  1.00  0.00           C  
ATOM   2954  C   THR A1732       0.321   9.677 -40.625  1.00  0.00           C  
ATOM   2955  O   THR A1732      -0.630   9.113 -41.225  1.00  0.00           O  
ATOM   2956  CB  THR A1732      -0.728  10.884 -38.628  1.00  0.00           C  
ATOM   2957  OG1 THR A1732      -1.657   9.785 -38.837  1.00  0.00           O  
ATOM   2958  CG2 THR A1732      -1.417  12.201 -38.264  1.00  0.00           C  
ATOM   2959  N   LEU A1733       1.498   9.099 -40.507  1.00  0.00           N  
ATOM   2960  CA  LEU A1733       1.783   7.782 -41.088  1.00  0.00           C  
ATOM   2961  C   LEU A1733       0.771   6.741 -40.661  1.00  0.00           C  
ATOM   2962  O   LEU A1733       0.527   5.773 -41.426  1.00  0.00           O  
ATOM   2963  CB  LEU A1733       3.246   7.418 -40.837  1.00  0.00           C  
ATOM   2964  CG  LEU A1733       4.277   8.357 -41.467  1.00  0.00           C  
ATOM   2965  CD1 LEU A1733       5.700   7.871 -41.195  1.00  0.00           C  
ATOM   2966  CD2 LEU A1733       4.000   8.478 -42.963  1.00  0.00           C  
ATOM   2967  N   LYS A1734       0.162   6.876 -39.504  1.00  0.00           N  
ATOM   2968  CA  LYS A1734      -0.810   5.938 -38.960  1.00  0.00           C  
ATOM   2969  C   LYS A1734      -2.179   5.925 -39.620  1.00  0.00           C  
ATOM   2970  O   LYS A1734      -2.863   4.889 -39.562  1.00  0.00           O  
ATOM   2971  CB  LYS A1734      -1.033   6.184 -37.457  1.00  0.00           C  
ATOM   2972  CG  LYS A1734      -1.991   5.093 -36.898  1.00  0.00           C  
ATOM   2973  CD  LYS A1734      -1.428   4.550 -35.577  1.00  0.00           C  
ATOM   2974  CE  LYS A1734      -2.591   4.046 -34.720  1.00  0.00           C  
ATOM   2975  NZ  LYS A1734      -3.168   2.833 -35.394  1.00  0.00           N  
ATOM   2976  N   GLU A1735      -2.595   7.048 -40.159  1.00  0.00           N  
ATOM   2977  CA  GLU A1735      -3.871   7.248 -40.836  1.00  0.00           C  
ATOM   2978  C   GLU A1735      -3.903   6.584 -42.217  1.00  0.00           C  
ATOM   2979  O   GLU A1735      -5.010   6.442 -42.761  1.00  0.00           O  
ATOM   2980  CB  GLU A1735      -4.175   8.724 -41.139  1.00  0.00           C  
ATOM   2981  CG  GLU A1735      -4.451   9.573 -39.905  1.00  0.00           C  
ATOM   2982  CD  GLU A1735      -4.709  11.031 -40.115  1.00  0.00           C  
ATOM   2983  OE1 GLU A1735      -4.729  11.657 -41.182  1.00  0.00           O  
ATOM   2984  OE2 GLU A1735      -4.964  11.573 -39.015  1.00  0.00           O  
ATOM   2985  N   PHE A1736      -2.718   6.199 -42.693  1.00  0.00           N  
ATOM   2986  CA  PHE A1736      -2.566   5.551 -43.987  1.00  0.00           C  
ATOM   2987  C   PHE A1736      -3.315   4.230 -44.081  1.00  0.00           C  
ATOM   2988  O   PHE A1736      -4.269   4.095 -44.895  1.00  0.00           O  
ATOM   2989  CB  PHE A1736      -1.147   5.559 -44.511  1.00  0.00           C  
ATOM   2990  CG  PHE A1736      -1.145   5.075 -45.948  1.00  0.00           C  
ATOM   2991  CD1 PHE A1736      -1.513   5.911 -46.977  1.00  0.00           C  
ATOM   2992  CD2 PHE A1736      -0.824   3.731 -46.221  1.00  0.00           C  
ATOM   2993  CE1 PHE A1736      -1.528   5.424 -48.284  1.00  0.00           C  
ATOM   2994  CE2 PHE A1736      -0.838   3.226 -47.520  1.00  0.00           C  
ATOM   2995  CZ  PHE A1736      -1.167   4.101 -48.585  1.00  0.00           C  
ATOM   2996  N   PRO A1737      -2.936   3.237 -43.309  1.00  0.00           N  
ATOM   2997  CA  PRO A1737      -3.620   1.945 -43.303  1.00  0.00           C  
ATOM   2998  C   PRO A1737      -5.096   2.083 -42.978  1.00  0.00           C  
ATOM   2999  O   PRO A1737      -5.927   1.219 -43.325  1.00  0.00           O  
ATOM   3000  CB  PRO A1737      -2.881   1.138 -42.254  1.00  0.00           C  
ATOM   3001  CG  PRO A1737      -1.605   1.862 -42.001  1.00  0.00           C  
ATOM   3002  CD  PRO A1737      -1.826   3.302 -42.357  1.00  0.00           C  
ATOM   3003  N   GLU A1738      -5.474   3.142 -42.261  1.00  0.00           N  
ATOM   3004  CA  GLU A1738      -6.897   3.347 -41.930  1.00  0.00           C  
ATOM   3005  C   GLU A1738      -7.613   3.867 -43.175  1.00  0.00           C  
ATOM   3006  O   GLU A1738      -8.540   3.118 -43.597  1.00  0.00           O  
ATOM   3007  CB  GLU A1738      -7.205   4.176 -40.721  1.00  0.00           C  
ATOM   3008  CG  GLU A1738      -6.121   4.366 -39.668  1.00  0.00           C  
ATOM   3009  CD  GLU A1738      -6.592   4.258 -38.240  1.00  0.00           C  
ATOM   3010  OE1 GLU A1738      -7.490   3.475 -37.914  1.00  0.00           O  
ATOM   3011  OE2 GLU A1738      -6.005   5.019 -37.419  1.00  0.00           O  
ATOM   3012  N   LYS A1739      -7.260   4.973 -43.776  1.00  0.00           N  
ATOM   3013  CA  LYS A1739      -7.920   5.508 -44.959  1.00  0.00           C  
ATOM   3014  C   LYS A1739      -7.814   4.701 -46.234  1.00  0.00           C  
ATOM   3015  O   LYS A1739      -8.817   4.624 -46.975  1.00  0.00           O  
ATOM   3016  CB  LYS A1739      -7.412   6.927 -45.296  1.00  0.00           C  
ATOM   3017  CG  LYS A1739      -7.568   7.851 -44.078  1.00  0.00           C  
ATOM   3018  CD  LYS A1739      -7.725   9.296 -44.501  1.00  0.00           C  
ATOM   3019  CE  LYS A1739      -8.510  10.160 -43.520  1.00  0.00           C  
ATOM   3020  NZ  LYS A1739      -8.513  11.572 -44.051  1.00  0.00           N  
ATOM   3021  N   ALA A1740      -6.637   4.172 -46.540  1.00  0.00           N  
ATOM   3022  CA  ALA A1740      -6.371   3.360 -47.715  1.00  0.00           C  
ATOM   3023  C   ALA A1740      -6.477   1.869 -47.435  1.00  0.00           C  
ATOM   3024  O   ALA A1740      -5.868   1.029 -48.100  1.00  0.00           O  
ATOM   3025  CB  ALA A1740      -5.059   3.677 -48.378  1.00  0.00           C  
ATOM   3026  N   ARG A1741      -7.352   1.514 -46.493  1.00  0.00           N  
ATOM   3027  CA  ARG A1741      -7.549   0.092 -46.155  1.00  0.00           C  
ATOM   3028  C   ARG A1741      -7.941  -0.714 -47.374  1.00  0.00           C  
ATOM   3029  O   ARG A1741      -7.191  -1.619 -47.683  1.00  0.00           O  
ATOM   3030  CB  ARG A1741      -8.502  -0.188 -45.000  1.00  0.00           C  
ATOM   3031  CG  ARG A1741      -8.499  -1.640 -44.511  1.00  0.00           C  
ATOM   3032  CD  ARG A1741      -8.692  -1.713 -43.025  1.00  0.00           C  
ATOM   3033  NE  ARG A1741      -8.722  -3.138 -42.623  1.00  0.00           N  
ATOM   3034  CZ  ARG A1741      -7.731  -3.717 -41.971  1.00  0.00           C  
ATOM   3035  NH1 ARG A1741      -6.689  -2.979 -41.559  1.00  0.00           N  
ATOM   3036  NH2 ARG A1741      -7.631  -4.998 -41.785  1.00  0.00           N  
ATOM   3037  N   TYR A1742      -9.042  -0.459 -48.004  1.00  0.00           N  
ATOM   3038  CA  TYR A1742      -9.587  -1.136 -49.165  1.00  0.00           C  
ATOM   3039  C   TYR A1742      -8.597  -1.384 -50.272  1.00  0.00           C  
ATOM   3040  O   TYR A1742      -8.845  -2.219 -51.161  1.00  0.00           O  
ATOM   3041  CB  TYR A1742     -10.799  -0.349 -49.707  1.00  0.00           C  
ATOM   3042  CG  TYR A1742     -10.569   1.117 -49.914  1.00  0.00           C  
ATOM   3043  CD1 TYR A1742     -10.003   1.551 -51.136  1.00  0.00           C  
ATOM   3044  CD2 TYR A1742     -10.912   2.084 -48.989  1.00  0.00           C  
ATOM   3045  CE1 TYR A1742      -9.745   2.871 -51.391  1.00  0.00           C  
ATOM   3046  CE2 TYR A1742     -10.663   3.443 -49.225  1.00  0.00           C  
ATOM   3047  CZ  TYR A1742     -10.066   3.812 -50.416  1.00  0.00           C  
ATOM   3048  OH  TYR A1742      -9.856   5.135 -50.745  1.00  0.00           O  
ATOM   3049  N   LEU A1743      -7.476  -0.682 -50.272  1.00  0.00           N  
ATOM   3050  CA  LEU A1743      -6.487  -0.899 -51.346  1.00  0.00           C  
ATOM   3051  C   LEU A1743      -5.612  -2.073 -51.044  1.00  0.00           C  
ATOM   3052  O   LEU A1743      -4.918  -2.503 -51.959  1.00  0.00           O  
ATOM   3053  CB  LEU A1743      -5.672   0.372 -51.592  1.00  0.00           C  
ATOM   3054  CG  LEU A1743      -6.331   1.616 -52.118  1.00  0.00           C  
ATOM   3055  CD1 LEU A1743      -5.266   2.670 -52.433  1.00  0.00           C  
ATOM   3056  CD2 LEU A1743      -7.135   1.355 -53.382  1.00  0.00           C  
ATOM   3057  N   PHE A1744      -5.606  -2.570 -49.837  1.00  0.00           N  
ATOM   3058  CA  PHE A1744      -4.692  -3.678 -49.478  1.00  0.00           C  
ATOM   3059  C   PHE A1744      -5.328  -4.961 -49.017  1.00  0.00           C  
ATOM   3060  O   PHE A1744      -4.579  -5.951 -48.761  1.00  0.00           O  
ATOM   3061  CB  PHE A1744      -3.723  -3.121 -48.431  1.00  0.00           C  
ATOM   3062  CG  PHE A1744      -2.984  -1.905 -48.894  1.00  0.00           C  
ATOM   3063  CD1 PHE A1744      -1.878  -2.051 -49.732  1.00  0.00           C  
ATOM   3064  CD2 PHE A1744      -3.380  -0.643 -48.488  1.00  0.00           C  
ATOM   3065  CE1 PHE A1744      -1.160  -0.940 -50.172  1.00  0.00           C  
ATOM   3066  CE2 PHE A1744      -2.703   0.498 -48.922  1.00  0.00           C  
ATOM   3067  CZ  PHE A1744      -1.588   0.332 -49.766  1.00  0.00           C  
ATOM   3068  N   THR A1745      -6.640  -4.960 -48.870  1.00  0.00           N  
ATOM   3069  CA  THR A1745      -7.342  -6.147 -48.389  1.00  0.00           C  
ATOM   3070  C   THR A1745      -8.728  -6.233 -49.007  1.00  0.00           C  
ATOM   3071  O   THR A1745      -9.276  -5.141 -49.248  1.00  0.00           O  
ATOM   3072  CB  THR A1745      -7.468  -6.003 -46.825  1.00  0.00           C  
ATOM   3073  OG1 THR A1745      -8.305  -7.147 -46.455  1.00  0.00           O  
ATOM   3074  CG2 THR A1745      -8.112  -4.679 -46.402  1.00  0.00           C  
ATOM   3075  N   GLU A1746      -9.245  -7.434 -49.186  1.00  0.00           N  
ATOM   3076  CA  GLU A1746     -10.581  -7.515 -49.804  1.00  0.00           C  
ATOM   3077  C   GLU A1746     -11.644  -7.338 -48.755  1.00  0.00           C  
ATOM   3078  O   GLU A1746     -12.869  -7.245 -49.010  1.00  0.00           O  
ATOM   3079  CB  GLU A1746     -10.775  -8.832 -50.485  1.00  0.00           C  
ATOM   3080  CG  GLU A1746     -11.235  -8.847 -51.942  1.00  0.00           C  
ATOM   3081  CD  GLU A1746     -10.429  -8.087 -52.948  1.00  0.00           C  
ATOM   3082  OE1 GLU A1746     -10.727  -6.873 -52.885  1.00  0.00           O  
ATOM   3083  OE2 GLU A1746      -9.624  -8.569 -53.735  1.00  0.00           O  
ATOM   3084  N   ASP A1747     -11.127  -7.260 -47.544  1.00  0.00           N  
ATOM   3085  CA  ASP A1747     -11.939  -7.149 -46.323  1.00  0.00           C  
ATOM   3086  C   ASP A1747     -11.753  -5.795 -45.646  1.00  0.00           C  
ATOM   3087  O   ASP A1747     -10.907  -5.675 -44.746  1.00  0.00           O  
ATOM   3088  CB  ASP A1747     -11.569  -8.340 -45.430  1.00  0.00           C  
ATOM   3089  CG  ASP A1747     -11.628  -9.748 -45.996  1.00  0.00           C  
ATOM   3090  OD1 ASP A1747     -12.679 -10.167 -46.584  1.00  0.00           O  
ATOM   3091  OD2 ASP A1747     -10.640 -10.547 -45.856  1.00  0.00           O  
ATOM   3092  N   TYR A1748     -12.507  -4.813 -46.066  1.00  0.00           N  
ATOM   3093  CA  TYR A1748     -12.558  -3.444 -45.603  1.00  0.00           C  
ATOM   3094  C   TYR A1748     -13.993  -3.136 -45.128  1.00  0.00           C  
ATOM   3095  O   TYR A1748     -14.940  -3.800 -45.620  1.00  0.00           O  
ATOM   3096  CB  TYR A1748     -12.323  -2.403 -46.748  1.00  0.00           C  
ATOM   3097  CG  TYR A1748     -13.064  -2.752 -48.015  1.00  0.00           C  
ATOM   3098  CD1 TYR A1748     -12.457  -3.610 -48.939  1.00  0.00           C  
ATOM   3099  CD2 TYR A1748     -14.328  -2.246 -48.328  1.00  0.00           C  
ATOM   3100  CE1 TYR A1748     -13.090  -3.958 -50.138  1.00  0.00           C  
ATOM   3101  CE2 TYR A1748     -14.984  -2.582 -49.500  1.00  0.00           C  
ATOM   3102  CZ  TYR A1748     -14.358  -3.436 -50.408  1.00  0.00           C  
ATOM   3103  OH  TYR A1748     -14.991  -3.797 -51.553  1.00  0.00           O  
ATOM   3104  N   PRO A1749     -14.114  -2.118 -44.312  1.00  0.00           N  
ATOM   3105  CA  PRO A1749     -15.411  -1.717 -43.798  1.00  0.00           C  
ATOM   3106  C   PRO A1749     -16.311  -0.925 -44.734  1.00  0.00           C  
ATOM   3107  O   PRO A1749     -15.792   0.002 -45.413  1.00  0.00           O  
ATOM   3108  CB  PRO A1749     -15.003  -0.825 -42.601  1.00  0.00           C  
ATOM   3109  CG  PRO A1749     -13.639  -0.273 -42.935  1.00  0.00           C  
ATOM   3110  CD  PRO A1749     -12.973  -1.355 -43.769  1.00  0.00           C  
ATOM   3111  N   VAL A1750     -17.631  -1.189 -44.734  1.00  0.00           N  
ATOM   3112  CA  VAL A1750     -18.582  -0.408 -45.555  1.00  0.00           C  
ATOM   3113  C   VAL A1750     -19.429   0.525 -44.649  1.00  0.00           C  
ATOM   3114  O   VAL A1750     -20.295   0.086 -43.811  1.00  0.00           O  
ATOM   3115  CB  VAL A1750     -19.509  -1.229 -46.483  1.00  0.00           C  
ATOM   3116  CG1 VAL A1750     -20.327  -0.304 -47.370  1.00  0.00           C  
ATOM   3117  CG2 VAL A1750     -18.868  -2.313 -47.275  1.00  0.00           C  
ATOM   3118  N   SER A1751     -19.251   1.827 -44.853  1.00  0.00           N  
ATOM   3119  CA  SER A1751     -19.993   2.793 -44.042  1.00  0.00           C  
ATOM   3120  C   SER A1751     -21.455   2.438 -44.306  1.00  0.00           C  
ATOM   3121  O   SER A1751     -21.744   1.707 -45.261  1.00  0.00           O  
ATOM   3122  CB  SER A1751     -19.685   4.210 -44.356  1.00  0.00           C  
ATOM   3123  OG  SER A1751     -20.461   4.656 -45.478  1.00  0.00           O  
ATOM   3124  N   GLU A1752     -22.306   2.957 -43.474  1.00  0.00           N  
ATOM   3125  CA  GLU A1752     -23.751   2.746 -43.501  1.00  0.00           C  
ATOM   3126  C   GLU A1752     -24.330   3.512 -44.670  1.00  0.00           C  
ATOM   3127  O   GLU A1752     -25.294   3.057 -45.301  1.00  0.00           O  
ATOM   3128  CB  GLU A1752     -24.375   3.257 -42.198  1.00  0.00           C  
ATOM   3129  CG  GLU A1752     -25.851   3.108 -41.984  1.00  0.00           C  
ATOM   3130  CD  GLU A1752     -26.534   3.616 -40.763  1.00  0.00           C  
ATOM   3131  OE1 GLU A1752     -26.310   4.692 -40.248  1.00  0.00           O  
ATOM   3132  OE2 GLU A1752     -27.416   2.821 -40.391  1.00  0.00           O  
ATOM   3133  N   LYS A1753     -23.672   4.660 -44.929  1.00  0.00           N  
ATOM   3134  CA  LYS A1753     -24.114   5.544 -46.045  1.00  0.00           C  
ATOM   3135  C   LYS A1753     -23.763   4.909 -47.392  1.00  0.00           C  
ATOM   3136  O   LYS A1753     -24.576   4.989 -48.340  1.00  0.00           O  
ATOM   3137  CB  LYS A1753     -23.566   6.903 -45.923  1.00  0.00           C  
ATOM   3138  CG  LYS A1753     -24.394   8.036 -45.331  1.00  0.00           C  
ATOM   3139  CD  LYS A1753     -23.431   9.147 -44.906  1.00  0.00           C  
ATOM   3140  CE  LYS A1753     -23.953  10.421 -44.321  1.00  0.00           C  
ATOM   3141  NZ  LYS A1753     -24.911  10.189 -43.199  1.00  0.00           N  
ATOM   3142  N   ALA A1754     -22.599   4.295 -47.492  1.00  0.00           N  
ATOM   3143  CA  ALA A1754     -22.103   3.603 -48.689  1.00  0.00           C  
ATOM   3144  C   ALA A1754     -23.090   2.498 -49.084  1.00  0.00           C  
ATOM   3145  O   ALA A1754     -23.564   2.359 -50.215  1.00  0.00           O  
ATOM   3146  CB  ALA A1754     -20.678   3.069 -48.441  1.00  0.00           C  
ATOM   3147  N   GLN A1755     -23.419   1.669 -48.114  1.00  0.00           N  
ATOM   3148  CA  GLN A1755     -24.329   0.539 -48.166  1.00  0.00           C  
ATOM   3149  C   GLN A1755     -25.691   1.053 -48.636  1.00  0.00           C  
ATOM   3150  O   GLN A1755     -26.219   0.552 -49.630  1.00  0.00           O  
ATOM   3151  CB  GLN A1755     -24.501  -0.162 -46.819  1.00  0.00           C  
ATOM   3152  CG  GLN A1755     -25.113  -1.533 -46.981  1.00  0.00           C  
ATOM   3153  CD  GLN A1755     -24.213  -2.616 -47.530  1.00  0.00           C  
ATOM   3154  OE1 GLN A1755     -23.508  -3.333 -46.778  1.00  0.00           O  
ATOM   3155  NE2 GLN A1755     -24.265  -2.798 -48.851  1.00  0.00           N  
ATOM   3156  N   ARG A1756     -26.190   2.019 -47.892  1.00  0.00           N  
ATOM   3157  CA  ARG A1756     -27.472   2.662 -48.228  1.00  0.00           C  
ATOM   3158  C   ARG A1756     -27.454   2.919 -49.748  1.00  0.00           C  
ATOM   3159  O   ARG A1756     -28.344   2.477 -50.458  1.00  0.00           O  
ATOM   3160  CB  ARG A1756     -27.714   3.965 -47.492  1.00  0.00           C  
ATOM   3161  CG  ARG A1756     -28.032   3.949 -46.023  1.00  0.00           C  
ATOM   3162  CD  ARG A1756     -28.839   2.768 -45.592  1.00  0.00           C  
ATOM   3163  NE  ARG A1756     -28.901   2.580 -44.149  1.00  0.00           N  
ATOM   3164  CZ  ARG A1756     -29.439   3.405 -43.232  1.00  0.00           C  
ATOM   3165  NH1 ARG A1756     -30.045   4.573 -43.506  1.00  0.00           N  
ATOM   3166  NH2 ARG A1756     -29.343   3.036 -41.932  1.00  0.00           N  
ATOM   3167  N   LYS A1757     -26.405   3.593 -50.161  1.00  0.00           N  
ATOM   3168  CA  LYS A1757     -26.160   3.982 -51.534  1.00  0.00           C  
ATOM   3169  C   LYS A1757     -26.006   2.769 -52.440  1.00  0.00           C  
ATOM   3170  O   LYS A1757     -26.630   2.756 -53.537  1.00  0.00           O  
ATOM   3171  CB  LYS A1757     -25.013   4.965 -51.708  1.00  0.00           C  
ATOM   3172  CG  LYS A1757     -25.365   6.436 -51.776  1.00  0.00           C  
ATOM   3173  CD  LYS A1757     -25.690   6.885 -53.190  1.00  0.00           C  
ATOM   3174  CE  LYS A1757     -25.822   8.379 -53.389  1.00  0.00           C  
ATOM   3175  NZ  LYS A1757     -24.498   9.102 -53.542  1.00  0.00           N  
ATOM   3176  N   LEU A1759     -25.244   1.784 -52.049  1.00  0.00           N  
ATOM   3177  CA  LEU A1759     -25.060   0.588 -52.879  1.00  0.00           C  
ATOM   3178  C   LEU A1759     -26.397  -0.067 -53.210  1.00  0.00           C  
ATOM   3179  O   LEU A1759     -26.502  -0.835 -54.197  1.00  0.00           O  
ATOM   3180  CB  LEU A1759     -24.024  -0.269 -52.177  1.00  0.00           C  
ATOM   3181  CG  LEU A1759     -23.760  -1.696 -52.559  1.00  0.00           C  
ATOM   3182  CD1 LEU A1759     -23.675  -1.926 -54.047  1.00  0.00           C  
ATOM   3183  CD2 LEU A1759     -22.448  -2.135 -51.909  1.00  0.00           C  
ATOM   3184  N   GLU A1760     -27.434   0.199 -52.428  1.00  0.00           N  
ATOM   3185  CA  GLU A1760     -28.767  -0.377 -52.583  1.00  0.00           C  
ATOM   3186  C   GLU A1760     -29.562   0.450 -53.579  1.00  0.00           C  
ATOM   3187  O   GLU A1760     -30.281  -0.125 -54.435  1.00  0.00           O  
ATOM   3188  CB  GLU A1760     -29.580  -0.460 -51.293  1.00  0.00           C  
ATOM   3189  CG  GLU A1760     -30.469   0.747 -50.973  1.00  0.00           C  
ATOM   3190  CD  GLU A1760     -31.487   0.771 -49.879  1.00  0.00           C  
ATOM   3191  OE1 GLU A1760     -32.143  -0.218 -49.519  1.00  0.00           O  
ATOM   3192  OE2 GLU A1760     -31.646   1.929 -49.350  1.00  0.00           O  
ATOM   3193  N   GLU A1761     -29.472   1.763 -53.458  1.00  0.00           N  
ATOM   3194  CA  GLU A1761     -30.211   2.643 -54.394  1.00  0.00           C  
ATOM   3195  C   GLU A1761     -29.707   2.460 -55.831  1.00  0.00           C  
ATOM   3196  O   GLU A1761     -30.434   2.688 -56.839  1.00  0.00           O  
ATOM   3197  CB  GLU A1761     -30.171   4.098 -53.955  1.00  0.00           C  
ATOM   3198  CG  GLU A1761     -30.250   5.174 -55.009  1.00  0.00           C  
ATOM   3199  CD  GLU A1761     -30.316   6.610 -54.631  1.00  0.00           C  
ATOM   3200  OE1 GLU A1761     -29.406   6.945 -53.822  1.00  0.00           O  
ATOM   3201  OE2 GLU A1761     -31.156   7.391 -55.092  1.00  0.00           O  
ATOM   3202  N   GLY A1762     -28.464   2.028 -55.988  1.00  0.00           N  
ATOM   3203  CA  GLY A1762     -27.839   1.801 -57.268  1.00  0.00           C  
ATOM   3204  C   GLY A1762     -27.625   0.344 -57.580  1.00  0.00           C  
ATOM   3205  O   GLY A1762     -26.967   0.034 -58.582  1.00  0.00           O  
ATOM   3206  N   LEU A1763     -28.112  -0.591 -56.809  1.00  0.00           N  
ATOM   3207  CA  LEU A1763     -27.893  -2.006 -57.045  1.00  0.00           C  
ATOM   3208  C   LEU A1763     -28.282  -2.494 -58.411  1.00  0.00           C  
ATOM   3209  O   LEU A1763     -27.483  -3.261 -58.981  1.00  0.00           O  
ATOM   3210  CB  LEU A1763     -28.394  -2.864 -55.900  1.00  0.00           C  
ATOM   3211  CG  LEU A1763     -27.410  -3.848 -55.267  1.00  0.00           C  
ATOM   3212  CD1 LEU A1763     -27.996  -5.257 -55.323  1.00  0.00           C  
ATOM   3213  CD2 LEU A1763     -26.035  -3.817 -55.935  1.00  0.00           C  
ATOM   3214  N   PRO A1764     -29.440  -2.157 -58.915  1.00  0.00           N  
ATOM   3215  CA  PRO A1764     -29.896  -2.587 -60.243  1.00  0.00           C  
ATOM   3216  C   PRO A1764     -28.937  -2.192 -61.348  1.00  0.00           C  
ATOM   3217  O   PRO A1764     -28.697  -2.922 -62.328  1.00  0.00           O  
ATOM   3218  CB  PRO A1764     -31.265  -1.919 -60.381  1.00  0.00           C  
ATOM   3219  CG  PRO A1764     -31.740  -1.727 -58.964  1.00  0.00           C  
ATOM   3220  CD  PRO A1764     -30.446  -1.292 -58.246  1.00  0.00           C  
ATOM   3221  N   LEU A1765     -28.346  -1.031 -61.240  1.00  0.00           N  
ATOM   3222  CA  LEU A1765     -27.375  -0.465 -62.186  1.00  0.00           C  
ATOM   3223  C   LEU A1765     -26.064  -1.221 -62.250  1.00  0.00           C  
ATOM   3224  O   LEU A1765     -25.520  -1.364 -63.384  1.00  0.00           O  
ATOM   3225  CB  LEU A1765     -27.297   1.007 -61.787  1.00  0.00           C  
ATOM   3226  CG  LEU A1765     -27.367   2.126 -62.792  1.00  0.00           C  
ATOM   3227  CD1 LEU A1765     -28.518   1.954 -63.792  1.00  0.00           C  
ATOM   3228  CD2 LEU A1765     -27.507   3.431 -61.997  1.00  0.00           C  
ATOM   3229  N   LEU A1795     -25.495  -1.693 -61.167  1.00  0.00           N  
ATOM   3230  CA  LEU A1795     -24.232  -2.444 -61.137  1.00  0.00           C  
ATOM   3231  C   LEU A1795     -24.445  -3.864 -61.706  1.00  0.00           C  
ATOM   3232  O   LEU A1795     -23.570  -4.600 -62.156  1.00  0.00           O  
ATOM   3233  CB  LEU A1795     -23.689  -2.572 -59.727  1.00  0.00           C  
ATOM   3234  CG  LEU A1795     -23.838  -1.544 -58.643  1.00  0.00           C  
ATOM   3235  CD1 LEU A1795     -23.487  -2.139 -57.282  1.00  0.00           C  
ATOM   3236  CD2 LEU A1795     -22.933  -0.364 -58.964  1.00  0.00           C  
ATOM   3237  N   LYS A1796     -25.717  -4.209 -61.561  1.00  0.00           N  
ATOM   3238  CA  LYS A1796     -26.244  -5.514 -62.003  1.00  0.00           C  
ATOM   3239  C   LYS A1796     -26.097  -5.524 -63.527  1.00  0.00           C  
ATOM   3240  O   LYS A1796     -25.487  -6.445 -64.096  1.00  0.00           O  
ATOM   3241  CB  LYS A1796     -27.656  -5.726 -61.532  1.00  0.00           C  
ATOM   3242  CG  LYS A1796     -27.826  -7.093 -60.851  1.00  0.00           C  
ATOM   3243  CD  LYS A1796     -28.884  -6.961 -59.755  1.00  0.00           C  
ATOM   3244  CE  LYS A1796     -28.737  -8.004 -58.681  1.00  0.00           C  
ATOM   3245  NZ  LYS A1796     -28.689  -9.401 -59.202  1.00  0.00           N  
ATOM   3246  N   GLU A1797     -26.609  -4.454 -64.114  1.00  0.00           N  
ATOM   3247  CA  GLU A1797     -26.571  -4.183 -65.539  1.00  0.00           C  
ATOM   3248  C   GLU A1797     -25.148  -3.947 -66.046  1.00  0.00           C  
ATOM   3249  O   GLU A1797     -24.790  -4.402 -67.156  1.00  0.00           O  
ATOM   3250  CB  GLU A1797     -27.321  -2.880 -65.816  1.00  0.00           C  
ATOM   3251  CG  GLU A1797     -28.811  -3.049 -66.095  1.00  0.00           C  
ATOM   3252  CD  GLU A1797     -29.482  -1.799 -66.603  1.00  0.00           C  
ATOM   3253  OE1 GLU A1797     -29.605  -0.921 -65.695  1.00  0.00           O  
ATOM   3254  OE2 GLU A1797     -29.804  -1.705 -67.797  1.00  0.00           O  
ATOM   3255  N   LEU A1805     -24.376  -3.246 -65.206  1.00  0.00           N  
ATOM   3256  CA  LEU A1805     -22.999  -2.902 -65.496  1.00  0.00           C  
ATOM   3257  C   LEU A1805     -21.992  -4.033 -65.420  1.00  0.00           C  
ATOM   3258  O   LEU A1805     -20.979  -3.996 -66.169  1.00  0.00           O  
ATOM   3259  CB  LEU A1805     -22.584  -1.730 -64.556  1.00  0.00           C  
ATOM   3260  CG  LEU A1805     -21.110  -1.290 -64.587  1.00  0.00           C  
ATOM   3261  CD1 LEU A1805     -20.747  -0.776 -65.991  1.00  0.00           C  
ATOM   3262  CD2 LEU A1805     -20.843  -0.228 -63.539  1.00  0.00           C  
ATOM   3263  N   TYR A1810     -22.167  -4.979 -64.541  1.00  0.00           N  
ATOM   3264  CA  TYR A1810     -21.157  -6.055 -64.392  1.00  0.00           C  
ATOM   3265  C   TYR A1810     -20.681  -6.728 -65.652  1.00  0.00           C  
ATOM   3266  O   TYR A1810     -19.458  -6.973 -65.890  1.00  0.00           O  
ATOM   3267  CB  TYR A1810     -21.653  -6.937 -63.223  1.00  0.00           C  
ATOM   3268  CG  TYR A1810     -20.794  -8.148 -62.974  1.00  0.00           C  
ATOM   3269  CD1 TYR A1810     -19.488  -8.026 -62.494  1.00  0.00           C  
ATOM   3270  CD2 TYR A1810     -21.298  -9.423 -63.257  1.00  0.00           C  
ATOM   3271  CE1 TYR A1810     -18.694  -9.152 -62.290  1.00  0.00           C  
ATOM   3272  CE2 TYR A1810     -20.524 -10.567 -63.039  1.00  0.00           C  
ATOM   3273  CZ  TYR A1810     -19.215 -10.411 -62.574  1.00  0.00           C  
ATOM   3274  OH  TYR A1810     -18.469 -11.548 -62.400  1.00  0.00           O  
ATOM   3275  N   PRO A1811     -21.596  -7.095 -66.547  1.00  0.00           N  
ATOM   3276  CA  PRO A1811     -21.273  -7.769 -67.811  1.00  0.00           C  
ATOM   3277  C   PRO A1811     -20.365  -6.929 -68.670  1.00  0.00           C  
ATOM   3278  O   PRO A1811     -19.397  -7.471 -69.275  1.00  0.00           O  
ATOM   3279  CB  PRO A1811     -22.601  -8.178 -68.393  1.00  0.00           C  
ATOM   3280  CG  PRO A1811     -23.646  -7.332 -67.730  1.00  0.00           C  
ATOM   3281  CD  PRO A1811     -23.059  -6.904 -66.401  1.00  0.00           C  
ATOM   3282  N   ARG A1989     -20.587  -5.634 -68.716  1.00  0.00           N  
ATOM   3283  CA  ARG A1989     -19.717  -4.729 -69.509  1.00  0.00           C  
ATOM   3284  C   ARG A1989     -18.298  -4.751 -68.961  1.00  0.00           C  
ATOM   3285  O   ARG A1989     -17.319  -4.861 -69.731  1.00  0.00           O  
ATOM   3286  CB  ARG A1989     -20.307  -3.349 -69.579  1.00  0.00           C  
ATOM   3287  CG  ARG A1989     -21.798  -3.291 -69.362  1.00  0.00           C  
ATOM   3288  CD  ARG A1989     -22.657  -3.603 -70.561  1.00  0.00           C  
ATOM   3289  NE  ARG A1989     -22.545  -2.524 -71.510  1.00  0.00           N  
ATOM   3290  CZ  ARG A1989     -23.430  -1.700 -72.023  1.00  0.00           C  
ATOM   3291  NH1 ARG A1989     -24.726  -1.784 -71.794  1.00  0.00           N  
ATOM   3292  NH2 ARG A1989     -22.919  -0.703 -72.760  1.00  0.00           N  
ATOM   3293  N   LEU A1990     -18.120  -4.683 -67.655  1.00  0.00           N  
ATOM   3294  CA  LEU A1990     -16.839  -4.733 -66.920  1.00  0.00           C  
ATOM   3295  C   LEU A1990     -16.206  -6.110 -67.160  1.00  0.00           C  
ATOM   3296  O   LEU A1990     -15.002  -6.218 -67.516  1.00  0.00           O  
ATOM   3297  CB  LEU A1990     -17.119  -4.394 -65.469  1.00  0.00           C  
ATOM   3298  CG  LEU A1990     -17.369  -2.999 -64.966  1.00  0.00           C  
ATOM   3299  CD1 LEU A1990     -16.984  -2.834 -63.499  1.00  0.00           C  
ATOM   3300  CD2 LEU A1990     -16.514  -2.004 -65.772  1.00  0.00           C  
ATOM   3301  N   ARG A1991     -17.033  -7.143 -66.976  1.00  0.00           N  
ATOM   3302  CA  ARG A1991     -16.549  -8.497 -67.246  1.00  0.00           C  
ATOM   3303  C   ARG A1991     -15.926  -8.557 -68.649  1.00  0.00           C  
ATOM   3304  O   ARG A1991     -14.935  -9.284 -68.872  1.00  0.00           O  
ATOM   3305  CB  ARG A1991     -17.649  -9.538 -67.196  1.00  0.00           C  
ATOM   3306  CG  ARG A1991     -18.375  -9.711 -65.872  1.00  0.00           C  
ATOM   3307  CD  ARG A1991     -19.634 -10.458 -66.085  1.00  0.00           C  
ATOM   3308  NE  ARG A1991     -19.592 -11.906 -65.844  1.00  0.00           N  
ATOM   3309  CZ  ARG A1991     -20.740 -12.620 -66.027  1.00  0.00           C  
ATOM   3310  NH1 ARG A1991     -21.834 -11.991 -66.442  1.00  0.00           N  
ATOM   3311  NH2 ARG A1991     -20.765 -13.935 -65.807  1.00  0.00           N  
ATOM   3312  N   ALA A1992     -16.499  -7.848 -69.613  1.00  0.00           N  
ATOM   3313  CA  ALA A1992     -15.953  -7.848 -70.974  1.00  0.00           C  
ATOM   3314  C   ALA A1992     -14.721  -6.975 -71.111  1.00  0.00           C  
ATOM   3315  O   ALA A1992     -13.863  -7.287 -71.949  1.00  0.00           O  
ATOM   3316  CB  ALA A1992     -17.008  -7.357 -71.965  1.00  0.00           C  
ATOM   3317  N   GLN A1993     -14.599  -5.917 -70.359  1.00  0.00           N  
ATOM   3318  CA  GLN A1993     -13.479  -4.951 -70.455  1.00  0.00           C  
ATOM   3319  C   GLN A1993     -12.129  -5.608 -70.340  1.00  0.00           C  
ATOM   3320  O   GLN A1993     -11.939  -6.484 -69.488  1.00  0.00           O  
ATOM   3321  CB  GLN A1993     -13.749  -3.774 -69.540  1.00  0.00           C  
ATOM   3322  CG  GLN A1993     -13.001  -2.533 -69.844  1.00  0.00           C  
ATOM   3323  CD  GLN A1993     -13.275  -1.890 -71.164  1.00  0.00           C  
ATOM   3324  OE1 GLN A1993     -12.432  -1.226 -71.765  1.00  0.00           O  
ATOM   3325  NE2 GLN A1993     -14.512  -2.078 -71.643  1.00  0.00           N  
ATOM   3326  N   GLU A1994     -11.195  -5.263 -71.193  1.00  0.00           N  
ATOM   3327  CA  GLU A1994      -9.843  -5.818 -71.254  1.00  0.00           C  
ATOM   3328  C   GLU A1994      -8.847  -4.751 -70.797  1.00  0.00           C  
ATOM   3329  O   GLU A1994      -8.124  -4.968 -69.833  1.00  0.00           O  
ATOM   3330  CB  GLU A1994      -9.381  -6.255 -72.630  1.00  0.00           C  
ATOM   3331  CG  GLU A1994      -9.894  -7.506 -73.323  1.00  0.00           C  
ATOM   3332  CD  GLU A1994      -9.007  -8.731 -73.258  1.00  0.00           C  
ATOM   3333  OE1 GLU A1994      -9.064  -9.260 -72.108  1.00  0.00           O  
ATOM   3334  OE2 GLU A1994      -8.319  -9.168 -74.172  1.00  0.00           O  
ATOM   3335  N   GLU A1995      -8.821  -3.649 -71.488  1.00  0.00           N  
ATOM   3336  CA  GLU A1995      -7.970  -2.489 -71.213  1.00  0.00           C  
ATOM   3337  C   GLU A1995      -8.545  -1.793 -69.971  1.00  0.00           C  
ATOM   3338  O   GLU A1995      -9.525  -1.038 -69.996  1.00  0.00           O  
ATOM   3339  CB  GLU A1995      -7.897  -1.504 -72.360  1.00  0.00           C  
ATOM   3340  CG  GLU A1995      -6.769  -0.469 -72.294  1.00  0.00           C  
ATOM   3341  CD  GLU A1995      -7.101   0.813 -73.025  1.00  0.00           C  
ATOM   3342  OE1 GLU A1995      -7.778   0.552 -74.067  1.00  0.00           O  
ATOM   3343  OE2 GLU A1995      -6.794   1.961 -72.671  1.00  0.00           O  
ATOM   3344  N   TRP A2012      -7.925  -2.130 -68.873  1.00  0.00           N  
ATOM   3345  CA  TRP A2012      -8.331  -1.622 -67.542  1.00  0.00           C  
ATOM   3346  C   TRP A2012      -7.384  -0.479 -67.246  1.00  0.00           C  
ATOM   3347  O   TRP A2012      -6.358  -0.582 -66.571  1.00  0.00           O  
ATOM   3348  CB  TRP A2012      -8.323  -2.814 -66.611  1.00  0.00           C  
ATOM   3349  CG  TRP A2012      -9.151  -2.655 -65.378  1.00  0.00           C  
ATOM   3350  CD1 TRP A2012      -8.733  -2.107 -64.212  1.00  0.00           C  
ATOM   3351  CD2 TRP A2012     -10.516  -3.063 -65.208  1.00  0.00           C  
ATOM   3352  NE1 TRP A2012      -9.777  -2.128 -63.348  1.00  0.00           N  
ATOM   3353  CE2 TRP A2012     -10.890  -2.691 -63.912  1.00  0.00           C  
ATOM   3354  CE3 TRP A2012     -11.451  -3.709 -66.034  1.00  0.00           C  
ATOM   3355  CZ2 TRP A2012     -12.159  -2.909 -63.394  1.00  0.00           C  
ATOM   3356  CZ3 TRP A2012     -12.709  -3.957 -65.517  1.00  0.00           C  
ATOM   3357  CH2 TRP A2012     -13.066  -3.525 -64.244  1.00  0.00           C  
ATOM   3358  N   THR A2013      -7.706   0.614 -67.883  1.00  0.00           N  
ATOM   3359  CA  THR A2013      -7.018   1.909 -67.812  1.00  0.00           C  
ATOM   3360  C   THR A2013      -8.084   2.892 -67.346  1.00  0.00           C  
ATOM   3361  O   THR A2013      -9.282   2.570 -67.543  1.00  0.00           O  
ATOM   3362  CB  THR A2013      -6.368   2.302 -69.192  1.00  0.00           C  
ATOM   3363  OG1 THR A2013      -7.428   2.566 -70.192  1.00  0.00           O  
ATOM   3364  CG2 THR A2013      -5.443   1.214 -69.732  1.00  0.00           C  
ATOM   3365  N   GLU A2014      -7.638   4.007 -66.764  1.00  0.00           N  
ATOM   3366  CA  GLU A2014      -8.678   4.971 -66.309  1.00  0.00           C  
ATOM   3367  C   GLU A2014      -9.509   5.454 -67.494  1.00  0.00           C  
ATOM   3368  O   GLU A2014     -10.747   5.527 -67.431  1.00  0.00           O  
ATOM   3369  CB  GLU A2014      -8.078   6.141 -65.580  1.00  0.00           C  
ATOM   3370  CG  GLU A2014      -7.483   5.738 -64.219  1.00  0.00           C  
ATOM   3371  CD  GLU A2014      -5.975   5.889 -64.246  1.00  0.00           C  
ATOM   3372  OE1 GLU A2014      -5.698   7.129 -64.143  1.00  0.00           O  
ATOM   3373  OE2 GLU A2014      -5.206   4.942 -64.339  1.00  0.00           O  
ATOM   3374  N   ALA A2015      -8.740   5.733 -68.561  1.00  0.00           N  
ATOM   3375  CA  ALA A2015      -9.141   6.201 -69.862  1.00  0.00           C  
ATOM   3376  C   ALA A2015     -10.278   5.348 -70.417  1.00  0.00           C  
ATOM   3377  O   ALA A2015     -11.321   5.985 -70.650  1.00  0.00           O  
ATOM   3378  CB  ALA A2015      -8.026   6.231 -70.866  1.00  0.00           C  
ATOM   3379  N   ALA A2016     -10.042   4.070 -70.569  1.00  0.00           N  
ATOM   3380  CA  ALA A2016     -10.999   3.074 -71.048  1.00  0.00           C  
ATOM   3381  C   ALA A2016     -12.270   3.021 -70.185  1.00  0.00           C  
ATOM   3382  O   ALA A2016     -13.430   3.120 -70.603  1.00  0.00           O  
ATOM   3383  CB  ALA A2016     -10.354   1.684 -70.986  1.00  0.00           C  
ATOM   3384  N   LEU A2017     -11.938   2.877 -68.899  1.00  0.00           N  
ATOM   3385  CA  LEU A2017     -12.896   2.770 -67.785  1.00  0.00           C  
ATOM   3386  C   LEU A2017     -13.825   3.964 -67.747  1.00  0.00           C  
ATOM   3387  O   LEU A2017     -15.043   3.836 -67.563  1.00  0.00           O  
ATOM   3388  CB  LEU A2017     -12.025   2.549 -66.542  1.00  0.00           C  
ATOM   3389  CG  LEU A2017     -12.020   1.226 -65.802  1.00  0.00           C  
ATOM   3390  CD1 LEU A2017     -12.483   0.068 -66.671  1.00  0.00           C  
ATOM   3391  CD2 LEU A2017     -10.588   0.917 -65.337  1.00  0.00           C  
ATOM   3392  N   GLU A2018     -13.247   5.130 -67.876  1.00  0.00           N  
ATOM   3393  CA  GLU A2018     -14.048   6.338 -67.884  1.00  0.00           C  
ATOM   3394  C   GLU A2018     -14.999   6.323 -69.075  1.00  0.00           C  
ATOM   3395  O   GLU A2018     -16.228   6.555 -68.926  1.00  0.00           O  
ATOM   3396  CB  GLU A2018     -13.195   7.604 -67.898  1.00  0.00           C  
ATOM   3397  CG  GLU A2018     -13.982   8.927 -67.713  1.00  0.00           C  
ATOM   3398  CD  GLU A2018     -13.162  10.104 -68.185  1.00  0.00           C  
ATOM   3399  OE1 GLU A2018     -12.155  10.367 -67.571  1.00  0.00           O  
ATOM   3400  OE2 GLU A2018     -13.604  10.664 -69.227  1.00  0.00           O  
ATOM   3401  N   ALA A2019     -14.449   6.094 -70.260  1.00  0.00           N  
ATOM   3402  CA  ALA A2019     -15.269   6.086 -71.479  1.00  0.00           C  
ATOM   3403  C   ALA A2019     -16.398   5.080 -71.364  1.00  0.00           C  
ATOM   3404  O   ALA A2019     -17.518   5.380 -71.802  1.00  0.00           O  
ATOM   3405  CB  ALA A2019     -14.420   5.841 -72.709  1.00  0.00           C  
ATOM   3406  N   LEU A2020     -16.096   3.921 -70.799  1.00  0.00           N  
ATOM   3407  CA  LEU A2020     -17.113   2.858 -70.615  1.00  0.00           C  
ATOM   3408  C   LEU A2020     -18.301   3.271 -69.748  1.00  0.00           C  
ATOM   3409  O   LEU A2020     -19.490   3.005 -70.055  1.00  0.00           O  
ATOM   3410  CB  LEU A2020     -16.384   1.604 -70.140  1.00  0.00           C  
ATOM   3411  CG  LEU A2020     -17.167   0.360 -69.814  1.00  0.00           C  
ATOM   3412  CD1 LEU A2020     -16.266  -0.848 -69.609  1.00  0.00           C  
ATOM   3413  CD2 LEU A2020     -17.928   0.534 -68.483  1.00  0.00           C  
ATOM   3414  N   LEU A2021     -17.988   3.844 -68.595  1.00  0.00           N  
ATOM   3415  CA  LEU A2021     -18.937   4.311 -67.590  1.00  0.00           C  
ATOM   3416  C   LEU A2021     -19.739   5.468 -68.155  1.00  0.00           C  
ATOM   3417  O   LEU A2021     -20.953   5.453 -67.872  1.00  0.00           O  
ATOM   3418  CB  LEU A2021     -18.225   4.603 -66.251  1.00  0.00           C  
ATOM   3419  CG  LEU A2021     -18.603   3.664 -65.089  1.00  0.00           C  
ATOM   3420  CD1 LEU A2021     -17.705   2.454 -64.947  1.00  0.00           C  
ATOM   3421  CD2 LEU A2021     -18.567   4.497 -63.809  1.00  0.00           C  
ATOM   3422  N   ARG A2022     -19.048   6.342 -68.895  1.00  0.00           N  
ATOM   3423  CA  ARG A2022     -19.747   7.478 -69.516  1.00  0.00           C  
ATOM   3424  C   ARG A2022     -20.748   6.936 -70.541  1.00  0.00           C  
ATOM   3425  O   ARG A2022     -21.838   7.485 -70.682  1.00  0.00           O  
ATOM   3426  CB  ARG A2022     -18.916   8.561 -70.151  1.00  0.00           C  
ATOM   3427  CG  ARG A2022     -18.412   9.579 -69.156  1.00  0.00           C  
ATOM   3428  CD  ARG A2022     -17.827  10.854 -69.617  1.00  0.00           C  
ATOM   3429  NE  ARG A2022     -16.501  10.635 -70.186  1.00  0.00           N  
ATOM   3430  CZ  ARG A2022     -16.459  10.149 -71.452  1.00  0.00           C  
ATOM   3431  NH1 ARG A2022     -17.571   9.935 -72.163  1.00  0.00           N  
ATOM   3432  NH2 ARG A2022     -15.277   9.839 -72.012  1.00  0.00           N  
ATOM   3433  N   GLY A2023     -20.362   5.842 -71.160  1.00  0.00           N  
ATOM   3434  CA  GLY A2023     -21.198   5.165 -72.151  1.00  0.00           C  
ATOM   3435  C   GLY A2023     -22.469   4.719 -71.429  1.00  0.00           C  
ATOM   3436  O   GLY A2023     -23.567   5.213 -71.743  1.00  0.00           O  
ATOM   3437  N   PHE A2024     -22.263   3.816 -70.480  1.00  0.00           N  
ATOM   3438  CA  PHE A2024     -23.353   3.238 -69.681  1.00  0.00           C  
ATOM   3439  C   PHE A2024     -24.298   4.237 -69.048  1.00  0.00           C  
ATOM   3440  O   PHE A2024     -25.545   4.018 -69.081  1.00  0.00           O  
ATOM   3441  CB  PHE A2024     -22.741   2.197 -68.761  1.00  0.00           C  
ATOM   3442  CG  PHE A2024     -23.775   1.389 -68.026  1.00  0.00           C  
ATOM   3443  CD1 PHE A2024     -24.302   1.869 -66.828  1.00  0.00           C  
ATOM   3444  CD2 PHE A2024     -24.187   0.165 -68.518  1.00  0.00           C  
ATOM   3445  CE1 PHE A2024     -25.204   1.120 -66.111  1.00  0.00           C  
ATOM   3446  CE2 PHE A2024     -25.121  -0.612 -67.851  1.00  0.00           C  
ATOM   3447  CZ  PHE A2024     -25.626  -0.127 -66.646  1.00  0.00           C  
ATOM   3448  N   ALA A2025     -23.833   5.323 -68.441  1.00  0.00           N  
ATOM   3449  CA  ALA A2025     -24.728   6.366 -67.892  1.00  0.00           C  
ATOM   3450  C   ALA A2025     -25.564   6.845 -69.114  1.00  0.00           C  
ATOM   3451  O   ALA A2025     -26.804   6.808 -69.154  1.00  0.00           O  
ATOM   3452  CB  ALA A2025     -23.942   7.511 -67.306  1.00  0.00           C  
ATOM   3453  N   ALA A2026     -24.811   7.260 -70.128  1.00  0.00           N  
ATOM   3454  CA  ALA A2026     -25.379   7.742 -71.383  1.00  0.00           C  
ATOM   3455  C   ALA A2026     -26.400   6.802 -72.005  1.00  0.00           C  
ATOM   3456  O   ALA A2026     -27.413   7.286 -72.575  1.00  0.00           O  
ATOM   3457  CB  ALA A2026     -24.272   8.016 -72.398  1.00  0.00           C  
ATOM   3458  N   GLU A2027     -26.179   5.512 -71.933  1.00  0.00           N  
ATOM   3459  CA  GLU A2027     -27.039   4.483 -72.485  1.00  0.00           C  
ATOM   3460  C   GLU A2027     -28.233   4.134 -71.632  1.00  0.00           C  
ATOM   3461  O   GLU A2027     -29.216   3.516 -72.103  1.00  0.00           O  
ATOM   3462  CB  GLU A2027     -26.227   3.197 -72.699  1.00  0.00           C  
ATOM   3463  CG  GLU A2027     -27.018   1.943 -73.041  1.00  0.00           C  
ATOM   3464  CD  GLU A2027     -26.171   0.728 -73.306  1.00  0.00           C  
ATOM   3465  OE1 GLU A2027     -24.969   0.770 -73.124  1.00  0.00           O  
ATOM   3466  OE2 GLU A2027     -26.805  -0.271 -73.717  1.00  0.00           O  
ATOM   3467  N   LYS A2039     -28.202   4.503 -70.368  1.00  0.00           N  
ATOM   3468  CA  LYS A2039     -29.239   4.197 -69.374  1.00  0.00           C  
ATOM   3469  C   LYS A2039     -30.158   5.312 -68.950  1.00  0.00           C  
ATOM   3470  O   LYS A2039     -30.979   5.061 -68.061  1.00  0.00           O  
ATOM   3471  CB  LYS A2039     -28.544   3.718 -68.066  1.00  0.00           C  
ATOM   3472  CG  LYS A2039     -29.175   2.460 -67.496  1.00  0.00           C  
ATOM   3473  CD  LYS A2039     -29.358   1.416 -68.616  1.00  0.00           C  
ATOM   3474  CE  LYS A2039     -28.023   0.966 -69.154  1.00  0.00           C  
ATOM   3475  NZ  LYS A2039     -27.802  -0.411 -68.634  1.00  0.00           N  
ATOM   3476  N   GLY A2040     -29.970   6.478 -69.501  1.00  0.00           N  
ATOM   3477  CA  GLY A2040     -30.777   7.687 -69.164  1.00  0.00           C  
ATOM   3478  C   GLY A2040     -30.575   7.966 -67.660  1.00  0.00           C  
ATOM   3479  O   GLY A2040     -31.549   7.974 -66.881  1.00  0.00           O  
ATOM   3480  N   VAL A2041     -29.313   8.175 -67.349  1.00  0.00           N  
ATOM   3481  CA  VAL A2041     -28.804   8.414 -65.994  1.00  0.00           C  
ATOM   3482  C   VAL A2041     -27.488   9.162 -66.057  1.00  0.00           C  
ATOM   3483  O   VAL A2041     -26.642   8.871 -66.911  1.00  0.00           O  
ATOM   3484  CB  VAL A2041     -28.731   7.020 -65.343  1.00  0.00           C  
ATOM   3485  CG1 VAL A2041     -27.515   6.761 -64.489  1.00  0.00           C  
ATOM   3486  CG2 VAL A2041     -30.022   6.712 -64.592  1.00  0.00           C  
ATOM   3487  N   LYS A2042     -27.305  10.139 -65.214  1.00  0.00           N  
ATOM   3488  CA  LYS A2042     -26.085  10.973 -65.114  1.00  0.00           C  
ATOM   3489  C   LYS A2042     -25.005  10.082 -64.522  1.00  0.00           C  
ATOM   3490  O   LYS A2042     -25.349   9.153 -63.761  1.00  0.00           O  
ATOM   3491  CB  LYS A2042     -26.410  12.227 -64.357  1.00  0.00           C  
ATOM   3492  CG  LYS A2042     -25.589  12.581 -63.143  1.00  0.00           C  
ATOM   3493  CD  LYS A2042     -24.167  13.125 -63.295  1.00  0.00           C  
ATOM   3494  CE  LYS A2042     -23.652  13.839 -62.061  1.00  0.00           C  
ATOM   3495  NZ  LYS A2042     -24.405  15.141 -61.855  1.00  0.00           N  
ATOM   3496  N   LEU A2043     -23.747  10.229 -64.893  1.00  0.00           N  
ATOM   3497  CA  LEU A2043     -22.648   9.401 -64.411  1.00  0.00           C  
ATOM   3498  C   LEU A2043     -22.679   9.165 -62.912  1.00  0.00           C  
ATOM   3499  O   LEU A2043     -22.297   8.048 -62.496  1.00  0.00           O  
ATOM   3500  CB  LEU A2043     -21.330  10.041 -64.870  1.00  0.00           C  
ATOM   3501  CG  LEU A2043     -20.021   9.345 -64.584  1.00  0.00           C  
ATOM   3502  CD1 LEU A2043     -20.035   7.897 -65.109  1.00  0.00           C  
ATOM   3503  CD2 LEU A2043     -18.893  10.119 -65.258  1.00  0.00           C  
ATOM   3504  N   GLY A2044     -23.084  10.125 -62.130  1.00  0.00           N  
ATOM   3505  CA  GLY A2044     -23.148  10.056 -60.677  1.00  0.00           C  
ATOM   3506  C   GLY A2044     -23.917   8.928 -60.039  1.00  0.00           C  
ATOM   3507  O   GLY A2044     -23.574   8.388 -58.955  1.00  0.00           O  
ATOM   3508  N   GLN A2045     -25.022   8.520 -60.634  1.00  0.00           N  
ATOM   3509  CA  GLN A2045     -25.869   7.427 -60.201  1.00  0.00           C  
ATOM   3510  C   GLN A2045     -25.224   6.086 -60.539  1.00  0.00           C  
ATOM   3511  O   GLN A2045     -25.766   5.004 -60.282  1.00  0.00           O  
ATOM   3512  CB  GLN A2045     -27.173   7.504 -60.989  1.00  0.00           C  
ATOM   3513  CG  GLN A2045     -27.607   8.940 -61.232  1.00  0.00           C  
ATOM   3514  CD  GLN A2045     -29.128   8.913 -61.263  1.00  0.00           C  
ATOM   3515  OE1 GLN A2045     -29.728   7.845 -61.153  1.00  0.00           O  
ATOM   3516  NE2 GLN A2045     -29.730  10.083 -61.406  1.00  0.00           N  
ATOM   3517  N   VAL A2046     -24.126   6.140 -61.229  1.00  0.00           N  
ATOM   3518  CA  VAL A2046     -23.351   4.924 -61.638  1.00  0.00           C  
ATOM   3519  C   VAL A2046     -22.079   5.011 -60.799  1.00  0.00           C  
ATOM   3520  O   VAL A2046     -21.646   4.023 -60.207  1.00  0.00           O  
ATOM   3521  CB  VAL A2046     -23.224   4.845 -63.167  1.00  0.00           C  
ATOM   3522  CG1 VAL A2046     -22.362   3.715 -63.655  1.00  0.00           C  
ATOM   3523  CG2 VAL A2046     -24.626   4.817 -63.802  1.00  0.00           C  
ATOM   3524  N   ALA A2047     -21.584   6.240 -60.694  1.00  0.00           N  
ATOM   3525  CA  ALA A2047     -20.413   6.577 -59.923  1.00  0.00           C  
ATOM   3526  C   ALA A2047     -20.523   6.294 -58.441  1.00  0.00           C  
ATOM   3527  O   ALA A2047     -19.652   5.560 -57.952  1.00  0.00           O  
ATOM   3528  CB  ALA A2047     -19.984   8.014 -60.207  1.00  0.00           C  
ATOM   3529  N   GLN A2048     -21.482   6.794 -57.712  1.00  0.00           N  
ATOM   3530  CA  GLN A2048     -21.499   6.564 -56.236  1.00  0.00           C  
ATOM   3531  C   GLN A2048     -21.620   5.099 -55.894  1.00  0.00           C  
ATOM   3532  O   GLN A2048     -20.721   4.533 -55.212  1.00  0.00           O  
ATOM   3533  CB  GLN A2048     -22.318   7.524 -55.427  1.00  0.00           C  
ATOM   3534  CG  GLN A2048     -21.859   8.987 -55.408  1.00  0.00           C  
ATOM   3535  CD  GLN A2048     -20.363   9.186 -55.549  1.00  0.00           C  
ATOM   3536  OE1 GLN A2048     -19.852   9.629 -56.589  1.00  0.00           O  
ATOM   3537  NE2 GLN A2048     -19.596   8.874 -54.507  1.00  0.00           N  
ATOM   3538  N   PRO A2049     -22.682   4.463 -56.358  1.00  0.00           N  
ATOM   3539  CA  PRO A2049     -22.836   3.012 -56.096  1.00  0.00           C  
ATOM   3540  C   PRO A2049     -21.535   2.297 -56.407  1.00  0.00           C  
ATOM   3541  O   PRO A2049     -21.016   1.568 -55.528  1.00  0.00           O  
ATOM   3542  CB  PRO A2049     -24.086   2.628 -56.877  1.00  0.00           C  
ATOM   3543  CG  PRO A2049     -24.855   3.909 -56.980  1.00  0.00           C  
ATOM   3544  CD  PRO A2049     -23.794   5.005 -57.132  1.00  0.00           C  
ATOM   3545  N   LEU A2050     -20.943   2.462 -57.578  1.00  0.00           N  
ATOM   3546  CA  LEU A2050     -19.680   1.775 -57.901  1.00  0.00           C  
ATOM   3547  C   LEU A2050     -18.613   2.000 -56.819  1.00  0.00           C  
ATOM   3548  O   LEU A2050     -17.937   1.063 -56.322  1.00  0.00           O  
ATOM   3549  CB  LEU A2050     -19.253   2.128 -59.334  1.00  0.00           C  
ATOM   3550  CG  LEU A2050     -18.155   1.208 -59.876  1.00  0.00           C  
ATOM   3551  CD1 LEU A2050     -18.767   0.072 -60.662  1.00  0.00           C  
ATOM   3552  CD2 LEU A2050     -17.194   1.974 -60.759  1.00  0.00           C  
ATOM   3553  N   ARG A2074     -18.452   3.260 -56.453  1.00  0.00           N  
ATOM   3554  CA  ARG A2074     -17.489   3.713 -55.451  1.00  0.00           C  
ATOM   3555  C   ARG A2074     -17.771   3.006 -54.123  1.00  0.00           C  
ATOM   3556  O   ARG A2074     -16.837   2.397 -53.573  1.00  0.00           O  
ATOM   3557  CB  ARG A2074     -17.426   5.221 -55.313  1.00  0.00           C  
ATOM   3558  CG  ARG A2074     -16.419   5.643 -54.235  1.00  0.00           C  
ATOM   3559  CD  ARG A2074     -15.656   6.850 -54.561  1.00  0.00           C  
ATOM   3560  NE  ARG A2074     -16.481   7.906 -55.142  1.00  0.00           N  
ATOM   3561  CZ  ARG A2074     -15.878   8.819 -55.951  1.00  0.00           C  
ATOM   3562  NH1 ARG A2074     -14.578   8.747 -56.211  1.00  0.00           N  
ATOM   3563  NH2 ARG A2074     -16.638   9.774 -56.477  1.00  0.00           N  
ATOM   3564  N   ALA A2083     -19.035   3.027 -53.731  1.00  0.00           N  
ATOM   3565  CA  ALA A2083     -19.584   2.362 -52.543  1.00  0.00           C  
ATOM   3566  C   ALA A2083     -19.203   0.877 -52.591  1.00  0.00           C  
ATOM   3567  O   ALA A2083     -18.578   0.393 -51.628  1.00  0.00           O  
ATOM   3568  CB  ALA A2083     -21.078   2.566 -52.330  1.00  0.00           C  
ATOM   3569  N   ALA A2086     -19.470   0.242 -53.706  1.00  0.00           N  
ATOM   3570  CA  ALA A2086     -19.161  -1.156 -53.953  1.00  0.00           C  
ATOM   3571  C   ALA A2086     -17.683  -1.483 -53.977  1.00  0.00           C  
ATOM   3572  O   ALA A2086     -17.288  -2.639 -53.675  1.00  0.00           O  
ATOM   3573  CB  ALA A2086     -19.851  -1.633 -55.243  1.00  0.00           C  
ATOM   3574  N   LEU A2087     -16.825  -0.533 -54.309  1.00  0.00           N  
ATOM   3575  CA  LEU A2087     -15.397  -0.802 -54.465  1.00  0.00           C  
ATOM   3576  C   LEU A2087     -14.509  -0.661 -53.241  1.00  0.00           C  
ATOM   3577  O   LEU A2087     -13.589  -1.449 -52.990  1.00  0.00           O  
ATOM   3578  CB  LEU A2087     -14.883   0.186 -55.569  1.00  0.00           C  
ATOM   3579  CG  LEU A2087     -14.801  -0.190 -57.031  1.00  0.00           C  
ATOM   3580  CD1 LEU A2087     -14.541   1.050 -57.899  1.00  0.00           C  
ATOM   3581  CD2 LEU A2087     -13.704  -1.240 -57.264  1.00  0.00           C  
ATOM   3582  N   THR A2088     -14.708   0.472 -52.594  1.00  0.00           N  
ATOM   3583  CA  THR A2088     -13.929   0.936 -51.464  1.00  0.00           C  
ATOM   3584  C   THR A2088     -14.660   0.989 -50.145  1.00  0.00           C  
ATOM   3585  O   THR A2088     -14.042   1.379 -49.153  1.00  0.00           O  
ATOM   3586  CB  THR A2088     -13.480   2.401 -51.882  1.00  0.00           C  
ATOM   3587  OG1 THR A2088     -14.544   3.297 -51.421  1.00  0.00           O  
ATOM   3588  CG2 THR A2088     -13.168   2.524 -53.378  1.00  0.00           C  
ATOM   3589  N   GLY A2089     -15.947   0.689 -50.110  1.00  0.00           N  
ATOM   3590  CA  GLY A2089     -16.809   0.667 -48.960  1.00  0.00           C  
ATOM   3591  C   GLY A2089     -17.030   2.034 -48.328  1.00  0.00           C  
ATOM   3592  O   GLY A2089     -17.868   2.198 -47.420  1.00  0.00           O  
ATOM   3593  N   SER A2090     -16.350   2.999 -48.897  1.00  0.00           N  
ATOM   3594  CA  SER A2090     -16.307   4.371 -48.470  1.00  0.00           C  
ATOM   3595  C   SER A2090     -17.347   5.382 -48.838  1.00  0.00           C  
ATOM   3596  O   SER A2090     -18.013   5.847 -47.862  1.00  0.00           O  
ATOM   3597  CB  SER A2090     -14.880   4.946 -48.763  1.00  0.00           C  
ATOM   3598  OG  SER A2090     -14.850   6.164 -48.066  1.00  0.00           O  
ATOM   3599  N   LEU A2091     -17.477   5.826 -50.061  1.00  0.00           N  
ATOM   3600  CA  LEU A2091     -18.385   6.827 -50.576  1.00  0.00           C  
ATOM   3601  C   LEU A2091     -17.741   8.212 -50.671  1.00  0.00           C  
ATOM   3602  O   LEU A2091     -18.337   9.176 -51.187  1.00  0.00           O  
ATOM   3603  CB  LEU A2091     -19.693   6.903 -49.780  1.00  0.00           C  
ATOM   3604  CG  LEU A2091     -20.939   7.290 -50.557  1.00  0.00           C  
ATOM   3605  CD1 LEU A2091     -21.061   6.369 -51.785  1.00  0.00           C  
ATOM   3606  CD2 LEU A2091     -22.173   7.150 -49.703  1.00  0.00           C  
ATOM   3607  N   GLU A2092     -16.567   8.342 -50.123  1.00  0.00           N  
ATOM   3608  CA  GLU A2092     -15.760   9.586 -50.107  1.00  0.00           C  
ATOM   3609  C   GLU A2092     -14.380   8.985 -50.399  1.00  0.00           C  
ATOM   3610  O   GLU A2092     -13.991   8.109 -49.605  1.00  0.00           O  
ATOM   3611  CB  GLU A2092     -15.708  10.223 -48.760  1.00  0.00           C  
ATOM   3612  CG  GLU A2092     -15.628  11.736 -48.648  1.00  0.00           C  
ATOM   3613  CD  GLU A2092     -14.479  12.313 -49.456  1.00  0.00           C  
ATOM   3614  OE1 GLU A2092     -14.203  12.005 -50.605  1.00  0.00           O  
ATOM   3615  OE2 GLU A2092     -13.857  13.177 -48.774  1.00  0.00           O  
ATOM   3616  N   THR A2093     -13.799   9.369 -51.505  1.00  0.00           N  
ATOM   3617  CA  THR A2093     -12.497   8.748 -51.923  1.00  0.00           C  
ATOM   3618  C   THR A2093     -11.868   9.561 -53.019  1.00  0.00           C  
ATOM   3619  O   THR A2093     -12.461  10.518 -53.549  1.00  0.00           O  
ATOM   3620  CB  THR A2093     -12.983   7.323 -52.401  1.00  0.00           C  
ATOM   3621  OG1 THR A2093     -12.895   6.504 -51.198  1.00  0.00           O  
ATOM   3622  CG2 THR A2093     -12.443   6.712 -53.650  1.00  0.00           C  
ATOM   3623  N   PRO A2094     -10.638   9.178 -53.362  1.00  0.00           N  
ATOM   3624  CA  PRO A2094      -9.871   9.834 -54.426  1.00  0.00           C  
ATOM   3625  C   PRO A2094     -10.343   9.317 -55.770  1.00  0.00           C  
ATOM   3626  O   PRO A2094     -11.077   8.347 -55.903  1.00  0.00           O  
ATOM   3627  CB  PRO A2094      -8.435   9.458 -54.155  1.00  0.00           C  
ATOM   3628  CG  PRO A2094      -8.411   8.490 -53.028  1.00  0.00           C  
ATOM   3629  CD  PRO A2094      -9.865   8.088 -52.763  1.00  0.00           C  
ATOM   3630  N   GLY A2095      -9.913   9.987 -56.806  1.00  0.00           N  
ATOM   3631  CA  GLY A2095     -10.218   9.704 -58.203  1.00  0.00           C  
ATOM   3632  C   GLY A2095     -10.769   8.298 -58.338  1.00  0.00           C  
ATOM   3633  O   GLY A2095     -10.017   7.326 -58.181  1.00  0.00           O  
ATOM   3634  N   LEU A2096     -12.022   8.210 -58.618  1.00  0.00           N  
ATOM   3635  CA  LEU A2096     -12.808   7.016 -58.858  1.00  0.00           C  
ATOM   3636  C   LEU A2096     -12.307   6.091 -59.950  1.00  0.00           C  
ATOM   3637  O   LEU A2096     -12.583   4.843 -59.949  1.00  0.00           O  
ATOM   3638  CB  LEU A2096     -14.208   7.601 -59.224  1.00  0.00           C  
ATOM   3639  CG  LEU A2096     -15.220   6.643 -59.799  1.00  0.00           C  
ATOM   3640  CD1 LEU A2096     -15.384   5.482 -58.826  1.00  0.00           C  
ATOM   3641  CD2 LEU A2096     -16.520   7.389 -60.052  1.00  0.00           C  
ATOM   3642  N   PHE A2097     -11.642   6.654 -60.955  1.00  0.00           N  
ATOM   3643  CA  PHE A2097     -11.123   5.895 -62.109  1.00  0.00           C  
ATOM   3644  C   PHE A2097      -9.734   5.385 -61.793  1.00  0.00           C  
ATOM   3645  O   PHE A2097      -9.307   4.348 -62.292  1.00  0.00           O  
ATOM   3646  CB  PHE A2097     -11.224   6.707 -63.409  1.00  0.00           C  
ATOM   3647  CG  PHE A2097     -12.605   7.132 -63.798  1.00  0.00           C  
ATOM   3648  CD1 PHE A2097     -13.556   6.156 -64.107  1.00  0.00           C  
ATOM   3649  CD2 PHE A2097     -12.935   8.482 -63.844  1.00  0.00           C  
ATOM   3650  CE1 PHE A2097     -14.864   6.553 -64.395  1.00  0.00           C  
ATOM   3651  CE2 PHE A2097     -14.241   8.887 -64.152  1.00  0.00           C  
ATOM   3652  CZ  PHE A2097     -15.211   7.905 -64.413  1.00  0.00           C  
ATOM   3653  N   GLU A2098      -9.003   6.136 -61.025  1.00  0.00           N  
ATOM   3654  CA  GLU A2098      -7.673   5.812 -60.511  1.00  0.00           C  
ATOM   3655  C   GLU A2098      -7.884   4.685 -59.495  1.00  0.00           C  
ATOM   3656  O   GLU A2098      -7.126   3.712 -59.411  1.00  0.00           O  
ATOM   3657  CB  GLU A2098      -7.054   7.009 -59.822  1.00  0.00           C  
ATOM   3658  CG  GLU A2098      -6.444   8.029 -60.724  1.00  0.00           C  
ATOM   3659  CD  GLU A2098      -5.910   9.338 -60.267  1.00  0.00           C  
ATOM   3660  OE1 GLU A2098      -6.622  10.243 -59.796  1.00  0.00           O  
ATOM   3661  OE2 GLU A2098      -4.662   9.484 -60.454  1.00  0.00           O  
ATOM   3662  N   ILE A2099      -8.961   4.749 -58.747  1.00  0.00           N  
ATOM   3663  CA  ILE A2099      -9.352   3.743 -57.760  1.00  0.00           C  
ATOM   3664  C   ILE A2099      -9.850   2.467 -58.385  1.00  0.00           C  
ATOM   3665  O   ILE A2099      -9.743   1.365 -57.787  1.00  0.00           O  
ATOM   3666  CB  ILE A2099     -10.336   4.394 -56.704  1.00  0.00           C  
ATOM   3667  CG1 ILE A2099      -9.589   5.493 -55.910  1.00  0.00           C  
ATOM   3668  CG2 ILE A2099     -10.985   3.361 -55.754  1.00  0.00           C  
ATOM   3669  CD1 ILE A2099      -8.114   5.088 -55.506  1.00  0.00           C  
ATOM   3670  N   LEU A2100     -10.421   2.516 -59.551  1.00  0.00           N  
ATOM   3671  CA  LEU A2100     -10.952   1.337 -60.277  1.00  0.00           C  
ATOM   3672  C   LEU A2100      -9.812   0.655 -61.019  1.00  0.00           C  
ATOM   3673  O   LEU A2100      -9.720  -0.546 -61.115  1.00  0.00           O  
ATOM   3674  CB  LEU A2100     -11.964   1.849 -61.263  1.00  0.00           C  
ATOM   3675  CG  LEU A2100     -13.432   1.625 -61.116  1.00  0.00           C  
ATOM   3676  CD1 LEU A2100     -14.146   2.613 -62.040  1.00  0.00           C  
ATOM   3677  CD2 LEU A2100     -13.676   0.177 -61.564  1.00  0.00           C  
ATOM   3678  N   ALA A2101      -8.976   1.467 -61.601  1.00  0.00           N  
ATOM   3679  CA  ALA A2101      -7.818   1.030 -62.366  1.00  0.00           C  
ATOM   3680  C   ALA A2101      -6.890   0.305 -61.414  1.00  0.00           C  
ATOM   3681  O   ALA A2101      -6.789  -0.922 -61.523  1.00  0.00           O  
ATOM   3682  CB  ALA A2101      -7.233   2.235 -63.063  1.00  0.00           C  
ATOM   3683  N   LEU A2102      -6.300   1.033 -60.484  1.00  0.00           N  
ATOM   3684  CA  LEU A2102      -5.333   0.577 -59.497  1.00  0.00           C  
ATOM   3685  C   LEU A2102      -5.452  -0.880 -59.076  1.00  0.00           C  
ATOM   3686  O   LEU A2102      -4.538  -1.678 -59.393  1.00  0.00           O  
ATOM   3687  CB  LEU A2102      -5.094   1.567 -58.349  1.00  0.00           C  
ATOM   3688  CG  LEU A2102      -4.005   1.291 -57.306  1.00  0.00           C  
ATOM   3689  CD1 LEU A2102      -2.644   0.946 -57.926  1.00  0.00           C  
ATOM   3690  CD2 LEU A2102      -3.768   2.512 -56.451  1.00  0.00           C  
ATOM   3691  N   LEU A2103      -6.499  -1.231 -58.401  1.00  0.00           N  
ATOM   3692  CA  LEU A2103      -6.674  -2.618 -57.946  1.00  0.00           C  
ATOM   3693  C   LEU A2103      -6.491  -3.700 -59.002  1.00  0.00           C  
ATOM   3694  O   LEU A2103      -6.060  -4.849 -58.746  1.00  0.00           O  
ATOM   3695  CB  LEU A2103      -8.135  -2.611 -57.426  1.00  0.00           C  
ATOM   3696  CG  LEU A2103      -8.518  -1.297 -56.777  1.00  0.00           C  
ATOM   3697  CD1 LEU A2103      -9.927  -1.451 -56.164  1.00  0.00           C  
ATOM   3698  CD2 LEU A2103      -7.499  -1.040 -55.677  1.00  0.00           C  
ATOM   3699  N   GLY A2104      -6.974  -3.355 -60.212  1.00  0.00           N  
ATOM   3700  CA  GLY A2104      -6.985  -4.203 -61.395  1.00  0.00           C  
ATOM   3701  C   GLY A2104      -8.286  -4.987 -61.459  1.00  0.00           C  
ATOM   3702  O   GLY A2104      -8.989  -5.196 -60.479  1.00  0.00           O  
ATOM   3703  N   LYS A2105      -8.579  -5.434 -62.656  1.00  0.00           N  
ATOM   3704  CA  LYS A2105      -9.780  -6.169 -63.020  1.00  0.00           C  
ATOM   3705  C   LYS A2105     -10.374  -7.109 -61.995  1.00  0.00           C  
ATOM   3706  O   LYS A2105     -11.516  -6.942 -61.503  1.00  0.00           O  
ATOM   3707  CB  LYS A2105      -9.543  -6.927 -64.348  1.00  0.00           C  
ATOM   3708  CG  LYS A2105     -10.839  -7.331 -65.051  1.00  0.00           C  
ATOM   3709  CD  LYS A2105     -10.621  -7.700 -66.539  1.00  0.00           C  
ATOM   3710  CE  LYS A2105     -11.879  -8.418 -66.992  1.00  0.00           C  
ATOM   3711  NZ  LYS A2105     -12.001  -8.642 -68.439  1.00  0.00           N  
ATOM   3712  N   GLU A2107      -9.649  -8.185 -61.704  1.00  0.00           N  
ATOM   3713  CA  GLU A2107     -10.157  -9.219 -60.812  1.00  0.00           C  
ATOM   3714  C   GLU A2107     -10.387  -8.822 -59.385  1.00  0.00           C  
ATOM   3715  O   GLU A2107     -11.154  -9.532 -58.680  1.00  0.00           O  
ATOM   3716  CB  GLU A2107      -9.413 -10.535 -61.001  1.00  0.00           C  
ATOM   3717  CG  GLU A2107      -9.966 -11.467 -62.072  1.00  0.00           C  
ATOM   3718  CD  GLU A2107     -11.213 -12.256 -61.853  1.00  0.00           C  
ATOM   3719  OE1 GLU A2107     -12.365 -11.875 -61.665  1.00  0.00           O  
ATOM   3720  OE2 GLU A2107     -10.945 -13.505 -61.919  1.00  0.00           O  
ATOM   3721  N   ARG A2108      -9.800  -7.718 -58.938  1.00  0.00           N  
ATOM   3722  CA  ARG A2108     -10.060  -7.293 -57.539  1.00  0.00           C  
ATOM   3723  C   ARG A2108     -11.422  -6.627 -57.586  1.00  0.00           C  
ATOM   3724  O   ARG A2108     -12.309  -6.959 -56.780  1.00  0.00           O  
ATOM   3725  CB  ARG A2108      -8.974  -6.526 -56.835  1.00  0.00           C  
ATOM   3726  CG  ARG A2108      -7.662  -7.332 -56.779  1.00  0.00           C  
ATOM   3727  CD  ARG A2108      -6.957  -7.422 -55.511  1.00  0.00           C  
ATOM   3728  NE  ARG A2108      -6.270  -6.243 -55.008  1.00  0.00           N  
ATOM   3729  CZ  ARG A2108      -6.154  -6.101 -53.672  1.00  0.00           C  
ATOM   3730  NH1 ARG A2108      -6.646  -7.064 -52.870  1.00  0.00           N  
ATOM   3731  NH2 ARG A2108      -5.619  -5.026 -53.092  1.00  0.00           N  
ATOM   3732  N   ALA A2109     -11.560  -5.806 -58.612  1.00  0.00           N  
ATOM   3733  CA  ALA A2109     -12.789  -5.051 -58.884  1.00  0.00           C  
ATOM   3734  C   ALA A2109     -14.021  -5.932 -59.066  1.00  0.00           C  
ATOM   3735  O   ALA A2109     -15.084  -5.708 -58.470  1.00  0.00           O  
ATOM   3736  CB  ALA A2109     -12.548  -4.199 -60.153  1.00  0.00           C  
ATOM   3737  N   LEU A2110     -13.834  -6.907 -59.963  1.00  0.00           N  
ATOM   3738  CA  LEU A2110     -14.866  -7.866 -60.369  1.00  0.00           C  
ATOM   3739  C   LEU A2110     -15.305  -8.690 -59.180  1.00  0.00           C  
ATOM   3740  O   LEU A2110     -16.491  -8.702 -58.850  1.00  0.00           O  
ATOM   3741  CB  LEU A2110     -14.384  -8.619 -61.611  1.00  0.00           C  
ATOM   3742  CG  LEU A2110     -14.499  -7.835 -62.917  1.00  0.00           C  
ATOM   3743  CD1 LEU A2110     -13.826  -8.502 -64.077  1.00  0.00           C  
ATOM   3744  CD2 LEU A2110     -15.993  -7.634 -63.208  1.00  0.00           C  
ATOM   3745  N   ARG A2111     -14.330  -9.331 -58.592  1.00  0.00           N  
ATOM   3746  CA  ARG A2111     -14.540 -10.133 -57.374  1.00  0.00           C  
ATOM   3747  C   ARG A2111     -15.260  -9.270 -56.324  1.00  0.00           C  
ATOM   3748  O   ARG A2111     -16.260  -9.802 -55.753  1.00  0.00           O  
ATOM   3749  CB  ARG A2111     -13.260 -10.788 -56.859  1.00  0.00           C  
ATOM   3750  CG  ARG A2111     -12.613 -10.109 -55.662  1.00  0.00           C  
ATOM   3751  CD  ARG A2111     -11.532 -10.947 -55.031  1.00  0.00           C  
ATOM   3752  NE  ARG A2111     -10.405 -11.028 -55.964  1.00  0.00           N  
ATOM   3753  CZ  ARG A2111     -10.140 -12.182 -56.591  1.00  0.00           C  
ATOM   3754  NH1 ARG A2111     -10.852 -13.260 -56.251  1.00  0.00           N  
ATOM   3755  NH2 ARG A2111      -9.222 -12.167 -57.562  1.00  0.00           N  
ATOM   3756  N   ARG A2112     -14.866  -8.031 -56.075  1.00  0.00           N  
ATOM   3757  CA  ARG A2112     -15.550  -7.176 -55.122  1.00  0.00           C  
ATOM   3758  C   ARG A2112     -16.921  -6.717 -55.654  1.00  0.00           C  
ATOM   3759  O   ARG A2112     -17.742  -6.341 -54.794  1.00  0.00           O  
ATOM   3760  CB  ARG A2112     -14.822  -5.903 -54.737  1.00  0.00           C  
ATOM   3761  CG  ARG A2112     -13.534  -6.041 -53.960  1.00  0.00           C  
ATOM   3762  CD  ARG A2112     -12.963  -4.673 -53.728  1.00  0.00           C  
ATOM   3763  NE  ARG A2112     -11.625  -4.740 -53.230  1.00  0.00           N  
ATOM   3764  CZ  ARG A2112     -10.733  -3.800 -53.069  1.00  0.00           C  
ATOM   3765  NH1 ARG A2112     -11.003  -2.532 -53.321  1.00  0.00           N  
ATOM   3766  NH2 ARG A2112      -9.506  -4.155 -52.756  1.00  0.00           N  
ATOM   3767  N   LEU A2113     -17.101  -6.700 -56.972  1.00  0.00           N  
ATOM   3768  CA  LEU A2113     -18.369  -6.315 -57.592  1.00  0.00           C  
ATOM   3769  C   LEU A2113     -19.474  -7.370 -57.404  1.00  0.00           C  
ATOM   3770  O   LEU A2113     -20.631  -6.932 -57.220  1.00  0.00           O  
ATOM   3771  CB  LEU A2113     -18.258  -5.927 -59.069  1.00  0.00           C  
ATOM   3772  CG  LEU A2113     -18.533  -4.465 -59.426  1.00  0.00           C  
ATOM   3773  CD1 LEU A2113     -18.602  -4.269 -60.934  1.00  0.00           C  
ATOM   3774  CD2 LEU A2113     -19.845  -4.011 -58.787  1.00  0.00           C  
ATOM   3775  N   GLU A2121     -19.097  -8.637 -57.470  1.00  0.00           N  
ATOM   3776  CA  GLU A2121     -20.027  -9.744 -57.260  1.00  0.00           C  
ATOM   3777  C   GLU A2121     -20.418  -9.793 -55.785  1.00  0.00           C  
ATOM   3778  O   GLU A2121     -21.611  -9.741 -55.438  1.00  0.00           O  
ATOM   3779  CB  GLU A2121     -19.570 -11.116 -57.645  1.00  0.00           C  
ATOM   3780  CG  GLU A2121     -18.094 -11.482 -57.749  1.00  0.00           C  
ATOM   3781  CD  GLU A2121     -17.753 -11.982 -59.147  1.00  0.00           C  
ATOM   3782  OE1 GLU A2121     -18.539 -11.664 -60.027  1.00  0.00           O  
ATOM   3783  OE2 GLU A2121     -16.712 -12.663 -59.238  1.00  0.00           O  
ATOM   3784  N   ARG A2122     -19.405  -9.849 -54.938  1.00  0.00           N  
ATOM   3785  CA  ARG A2122     -19.676  -9.851 -53.486  1.00  0.00           C  
ATOM   3786  C   ARG A2122     -20.872  -8.943 -53.195  1.00  0.00           C  
ATOM   3787  O   ARG A2122     -21.743  -9.464 -52.486  1.00  0.00           O  
ATOM   3788  CB  ARG A2122     -18.547  -9.427 -52.568  1.00  0.00           C  
ATOM   3789  CG  ARG A2122     -18.995  -9.231 -51.108  1.00  0.00           C  
ATOM   3790  CD  ARG A2122     -17.778  -9.195 -50.218  1.00  0.00           C  
ATOM   3791  NE  ARG A2122     -17.141  -7.886 -50.312  1.00  0.00           N  
ATOM   3792  CZ  ARG A2122     -15.844  -7.707 -50.560  1.00  0.00           C  
ATOM   3793  NH1 ARG A2122     -14.937  -8.662 -50.763  1.00  0.00           N  
ATOM   3794  NH2 ARG A2122     -15.455  -6.418 -50.610  1.00  0.00           N  
ATOM   3795  N   ALA A2123     -20.890  -7.757 -53.706  1.00  0.00           N  
ATOM   3796  CA  ALA A2123     -21.974  -6.817 -53.472  1.00  0.00           C  
ATOM   3797  C   ALA A2123     -23.299  -7.116 -54.136  1.00  0.00           C  
ATOM   3798  O   ALA A2123     -24.352  -6.674 -53.630  1.00  0.00           O  
ATOM   3799  CB  ALA A2123     -21.506  -5.444 -53.968  1.00  0.00           C  
ATOM   3800  N   LEU A2124     -23.241  -7.758 -55.313  1.00  0.00           N  
ATOM   3801  CA  LEU A2124     -24.467  -8.057 -56.092  1.00  0.00           C  
ATOM   3802  C   LEU A2124     -24.909  -9.462 -55.662  1.00  0.00           C  
ATOM   3803  O   LEU A2124     -25.939  -9.658 -55.022  1.00  0.00           O  
ATOM   3804  CB  LEU A2124     -24.295  -7.921 -57.574  1.00  0.00           C  
ATOM   3805  CG  LEU A2124     -23.361  -7.115 -58.401  1.00  0.00           C  
ATOM   3806  CD1 LEU A2124     -23.742  -7.195 -59.889  1.00  0.00           C  
ATOM   3807  CD2 LEU A2124     -23.324  -5.635 -58.028  1.00  0.00           C  
ATOM   3808  N   ALA A2126     -24.064 -10.392 -56.057  1.00  0.00           N  
ATOM   3809  CA  ALA A2126     -24.269 -11.823 -55.705  1.00  0.00           C  
ATOM   3810  C   ALA A2126     -24.287 -11.898 -54.161  1.00  0.00           C  
ATOM   3811  O   ALA A2126     -23.209 -12.206 -53.584  1.00  0.00           O  
ATOM   3812  CB  ALA A2126     -23.166 -12.639 -56.358  1.00  0.00           C  
ATOM   3813  OXT ALA A2126     -25.362 -11.600 -53.585  1.00  0.00           O  
TER
END
