# Supplementary material for: Backbone Brackets and Arginine Tweezers delineate Class I and Class II aminoacyl tRNA synthetases
Source: PLoS Comput Biol. 2018 Apr 16;14(4):e1006101. doi: 10.1371/journal.pcbi.1006101 (PMC5919687; doi:10.1371/journal.pcbi.1006101)
Supplement: S11 File — All structures of Class I aaRS with residues renumbered according to the MSA. (GZ) [file pcbi.1006101.s023.tar.gz › 1gsg_P_renum.pdb]

ATOM      1  CA  THR P 226      22.968  28.414  13.890  1.00  0.00           C  
ATOM      2  CA  ASN P 227      25.481  30.117  16.105  1.00  0.00           C  
ATOM      3  CA  PHE P 228      26.251  33.689  17.101  1.00  0.00           C  
ATOM      4  CA  ILE P 229      28.725  34.128  14.209  1.00  0.00           C  
ATOM      5  CA  ARG P 230      26.066  33.123  11.639  1.00  0.00           C  
ATOM      6  CA  GLN P 232      23.564  35.533  13.155  1.00  0.00           C  
ATOM      7  CA  ILE P 233      26.245  38.223  12.691  1.00  0.00           C  
ATOM      8  CA  ILE P 234      26.880  37.208   9.069  1.00  0.00           C  
ATOM      9  CA  ASP P 235      23.144  37.047   8.181  1.00  0.00           C  
ATOM     10  CA  GLU P 236      22.733  40.472   9.782  1.00  0.00           C  
ATOM     11  CA  ASP P 237      25.639  41.929   7.785  1.00  0.00           C  
ATOM     12  CA  LEU P 238      24.260  40.606   4.546  1.00  0.00           C  
ATOM     13  CA  ALA P 239      20.789  41.946   5.463  1.00  0.00           C  
ATOM     14  CA  SER P 240      22.194  45.409   6.195  1.00  0.00           C  
ATOM     15  CA  GLY P 241      24.001  45.400   2.901  1.00  0.00           C  
ATOM     16  CA  LYS P 243      27.292  45.688   4.824  1.00  0.00           C  
ATOM     17  CA  HIS P 244      28.554  42.731   2.788  1.00  0.00           C  
ATOM     18  CA  THR P 245      27.436  40.839  -0.280  1.00  0.00           C  
ATOM     19  CA  THR P 264      29.789  37.882   0.254  1.00  0.00           C  
ATOM     20  CA  VAL P 266      31.544  36.211   3.167  1.00  0.00           C  
ATOM     21  CA  HIS P 267      35.226  35.555   2.880  1.00  0.00           C  
ATOM     22  CA  THR P 268      36.926  33.688   5.742  1.00  0.00           C  
ATOM     23  CA  ARG P 269      40.361  32.098   6.274  1.00  0.00           C  
ATOM     24  CA  PHE P 270      41.855  29.299   8.343  1.00  0.00           C  
ATOM     25  CA  PRO P 272      45.359  30.574   9.310  1.00  0.00           C  
ATOM     26  CA  PRO P 273      47.456  27.901  11.022  1.00  0.00           C  
ATOM     27  CA  GLU P 274      51.064  28.516  11.924  1.00  0.00           C  
ATOM     28  CA  PRO P 275      53.100  25.592  10.393  1.00  0.00           C  
ATOM     29  CA  ASN P 276      54.710  24.483  13.675  1.00  0.00           C  
ATOM     30  CA  GLY P 277      52.934  21.218  14.268  1.00  0.00           C  
ATOM     31  CA  TYR P 279      50.302  18.926  12.969  1.00  0.00           C  
ATOM     32  CA  LEU P 280      46.678  19.917  13.033  1.00  0.00           C  
ATOM     33  CA  HIS P 281      44.448  18.448  15.760  1.00  0.00           C  
ATOM     34  CA  ILE P 282      40.680  18.024  16.469  1.00  0.00           C  
ATOM     35  CA  GLY P 283      40.487  21.596  17.890  1.00  0.00           C  
ATOM     36  CA  HIS P 284      41.873  22.875  14.574  1.00  0.00           C  
ATOM     37  CA  ALA P 285      39.206  20.769  12.878  1.00  0.00           C  
ATOM     38  CA  LYS P 286      36.607  22.812  14.763  1.00  0.00           C  
ATOM     39  CA  SER P 288      38.127  25.988  13.193  1.00  0.00           C  
ATOM     40  CA  ILE P 289      38.250  24.357   9.697  1.00  0.00           C  
ATOM     41  CA  CYS P 290      34.604  23.278   9.845  1.00  0.00           C  
ATOM     42  CA  LEU P 291      33.590  26.834  10.985  1.00  0.00           C  
ATOM     43  CA  ASN P 292      35.510  28.798   8.465  1.00  0.00           C  
ATOM     44  CA  PHE P 293      35.059  26.588   5.414  1.00  0.00           C  
ATOM     45  CA  GLY P 294      31.528  25.486   6.354  1.00  0.00           C  
ATOM     46  CA  ILE P 295      30.555  29.195   6.467  1.00  0.00           C  
ATOM     47  CA  ALA P 296      32.213  29.950   3.151  1.00  0.00           C  
ATOM     48  CA  GLN P 297      30.323  27.127   1.422  1.00  0.00           C  
ATOM     49  CA  ASP P 298      26.921  27.508   3.024  1.00  0.00           C  
ATOM     50  CA  TYR P 299      26.931  31.227   2.238  1.00  0.00           C  
ATOM     51  CA  LYS P 305      28.180  33.062  -0.835  1.00  0.00           C  
ATOM     52  CA  GLY P 306      31.699  31.400  -0.861  1.00  0.00           C  
ATOM     53  CA  GLN P 307      35.497  31.614  -0.466  1.00  0.00           C  
ATOM     54  CA  CYS P 308      37.731  30.602   2.389  1.00  0.00           C  
ATOM     55  CA  ASN P 309      41.496  30.948   2.206  1.00  0.00           C  
ATOM     56  CA  LEU P 310      44.102  28.701   3.672  1.00  0.00           C  
ATOM     57  CA  ARG P 311      46.909  30.946   4.816  1.00  0.00           C  
ATOM     58  CA  PHE P 312      50.042  29.624   6.539  1.00  0.00           C  
ATOM     59  CA  ASP P 313      50.705  32.184   9.203  1.00  0.00           C  
ATOM     60  CA  ASP P 314      54.440  31.845   8.909  1.00  0.00           C  
ATOM     61  CA  THR P 315      55.954  34.817  10.698  1.00  0.00           C  
ATOM     62  CA  ASN P 316      58.266  32.987  13.111  1.00  0.00           C  
ATOM     63  CA  PRO P 317      60.905  30.973  11.166  1.00  0.00           C  
ATOM     64  CA  VAL P 333      62.656  29.273  14.163  1.00  0.00           C  
ATOM     65  CA  LYS P 421      59.359  27.591  15.167  1.00  0.00           C  
ATOM     66  CA  GLU P 422      58.292  26.381  11.708  1.00  0.00           C  
ATOM     67  CA  ASP P 423      59.066  23.677   9.182  1.00  0.00           C  
ATOM     68  CA  ILE P 424      58.113  22.761   5.591  1.00  0.00           C  
ATOM     69  CA  GLU P 425      56.971  19.315   6.832  1.00  0.00           C  
ATOM     70  CA  TYR P 426      54.121  21.007   8.560  1.00  0.00           C  
ATOM     71  CA  VAL P 427      52.863  23.013   5.589  1.00  0.00           C  
ATOM     72  CA  GLU P 429      52.536  19.814   3.535  1.00  0.00           C  
ATOM     73  CA  SER P 431      50.740  17.859   6.283  1.00  0.00           C  
ATOM     74  CA  ILE P 432      48.302  20.694   7.049  1.00  0.00           C  
ATOM     75  CA  LYS P 433      47.276  20.945   3.373  1.00  0.00           C  
ATOM     76  CA  ASN P 434      46.749  17.199   3.459  1.00  0.00           C  
ATOM     77  CA  ASP P 435      44.523  17.162   6.547  1.00  0.00           C  
ATOM     78  CA  VAL P 436      42.433  20.154   5.365  1.00  0.00           C  
ATOM     79  CA  GLU P 437      41.751  18.290   2.110  1.00  0.00           C  
ATOM     80  CA  TRP P 438      41.128  14.906   3.825  1.00  0.00           C  
ATOM     81  CA  LEU P 439      38.437  16.557   5.990  1.00  0.00           C  
ATOM     82  CA  GLY P 444      36.647  17.359   2.736  1.00  0.00           C  
ATOM     83  CA  PHE P 445      37.328  21.084   2.352  1.00  0.00           C  
ATOM     84  CA  HIS P 457      38.856  23.197  -0.405  1.00  0.00           C  
ATOM     85  CA  TRP P 461      40.384  26.680  -0.235  1.00  0.00           C  
ATOM     86  CA  SER P 463      40.076  29.638  -2.635  1.00  0.00           C  
ATOM     87  CA  GLY P 472      42.852  30.118  -5.077  1.00  0.00           C  
ATOM     88  CA  ASN P 473      46.318  29.201  -4.173  1.00  0.00           C  
ATOM     89  CA  VAL P 474      47.528  28.445  -0.673  1.00  0.00           C  
ATOM     90  CA  ARG P 475      48.546  31.778   0.902  1.00  0.00           C  
ATOM     91  CA  TYR P 476      51.396  32.622   3.228  1.00  0.00           C  
ATOM     92  CA  SER P 477      51.911  35.704   5.476  1.00  0.00           C  
ATOM     93  CA  SER P 478      55.435  35.646   3.968  1.00  0.00           C  
ATOM     94  CA  ASP P 479      53.852  36.521   0.646  1.00  0.00           C  
ATOM     95  CA  TYR P 482      53.167  39.849   2.252  1.00  0.00           C  
ATOM     96  CA  PHE P 485      56.593  40.439   3.761  1.00  0.00           C  
ATOM     97  CA  ASP P 490      57.400  43.270   1.333  1.00  0.00           C  
ATOM     98  CA  GLN P 494      53.951  44.854   1.821  1.00  0.00           C  
ATOM     99  CA  LEU P 495      54.249  44.542   5.595  1.00  0.00           C  
ATOM    100  CA  HIS P 496      57.661  46.283   5.559  1.00  0.00           C  
ATOM    101  CA  ALA P 498      56.145  49.079   3.448  1.00  0.00           C  
ATOM    102  CA  TYR P 499      53.370  49.504   6.015  1.00  0.00           C  
ATOM    103  CA  ALA P 500      55.885  49.712   8.898  1.00  0.00           C  
ATOM    104  CA  ILE P 501      57.588  52.560   7.000  1.00  0.00           C  
ATOM    105  CA  GLU P 502      54.219  54.295   6.661  1.00  0.00           C  
ATOM    106  CA  LEU P 503      53.775  53.989  10.428  1.00  0.00           C  
ATOM    107  CA  ILE P 504      57.291  55.441  10.988  1.00  0.00           C  
ATOM    108  CA  ASN P 505      56.527  58.347   8.627  1.00  0.00           C  
ATOM    109  CA  LYS P 506      53.454  59.207  10.655  1.00  0.00           C  
ATOM    110  CA  GLY P 507      55.451  58.985  13.912  1.00  0.00           C  
ATOM    111  CA  LEU P 508      53.389  55.984  15.095  1.00  0.00           C  
ATOM    112  CA  ALA P 509      56.336  53.599  15.296  1.00  0.00           C  
ATOM    113  CA  TYR P 510      60.013  53.841  16.386  1.00  0.00           C  
ATOM    114  CA  VAL P 511      63.023  51.576  16.863  1.00  0.00           C  
ATOM    115  CA  ASP P 512      63.606  50.901  20.466  1.00  0.00           C  
ATOM    116  CA  GLU P 513      66.827  49.581  21.932  1.00  0.00           C  
ATOM    117  CA  LEU P 514      65.624  48.516  25.349  1.00  0.00           C  
ATOM    118  CA  THR P 515      66.946  44.952  25.823  1.00  0.00           C  
ATOM    119  CA  PRO P 516      64.550  41.919  25.935  1.00  0.00           C  
ATOM    120  CA  GLU P 517      64.564  42.024  29.731  1.00  0.00           C  
ATOM    121  CA  GLN P 518      64.177  45.799  29.878  1.00  0.00           C  
ATOM    122  CA  ILE P 519      61.053  45.939  27.645  1.00  0.00           C  
ATOM    123  CA  ARG P 520      59.324  43.668  30.234  1.00  0.00           C  
ATOM    124  CA  GLU P 743      60.633  45.874  33.088  1.00  0.00           C  
ATOM    125  CA  TYR P 744      59.151  48.935  31.371  1.00  0.00           C  
ATOM    126  CA  ARG P 745      55.814  47.333  30.440  1.00  0.00           C  
ATOM    127  CA  GLY P 746      54.154  47.812  33.824  1.00  0.00           C  
ATOM    128  CA  THR P 747      52.024  44.970  35.183  1.00  0.00           C  
ATOM    129  CA  LEU P 750      48.306  44.094  35.175  1.00  0.00           C  
ATOM    130  CA  THR P 751      47.807  46.725  37.967  1.00  0.00           C  
ATOM    131  CA  GLN P 752      50.658  49.198  37.370  1.00  0.00           C  
ATOM    132  CA  PRO P 753      50.909  51.270  34.148  1.00  0.00           C  
ATOM    133  CA  GLY P 754      54.063  51.088  32.063  1.00  0.00           C  
ATOM    134  CA  LYS P 755      56.549  53.746  31.265  1.00  0.00           C  
ATOM    135  CA  ASN P 756      57.965  55.211  28.078  1.00  0.00           C  
ATOM    136  CA  SER P 757      61.118  53.989  26.563  1.00  0.00           C  
ATOM    137  CA  PRO P 758      63.975  56.532  26.571  1.00  0.00           C  
ATOM    138  CA  TYR P 759      64.248  55.959  22.798  1.00  0.00           C  
ATOM    139  CA  ARG P 760      60.534  56.622  22.183  1.00  0.00           C  
ATOM    140  CA  ASP P 761      60.795  60.130  20.721  1.00  0.00           C  
ATOM    141  CA  ARG P 762      63.435  59.559  18.059  1.00  0.00           C  
ATOM    142  CA  SER P 763      62.778  61.609  14.899  1.00  0.00           C  
ATOM    143  CA  VAL P 764      61.190  60.001  11.795  1.00  0.00           C  
ATOM    144  CA  GLU P 765      64.517  60.402  10.113  1.00  0.00           C  
ATOM    145  CA  GLU P 766      66.420  58.479  12.844  1.00  0.00           C  
ATOM    146  CA  ASN P 767      63.806  55.769  12.933  1.00  0.00           C  
ATOM    147  CA  LEU P 768      64.011  55.259   9.172  1.00  0.00           C  
ATOM    148  CA  ALA P 769      67.805  54.941   9.266  1.00  0.00           C  
ATOM    149  CA  LEU P 770      67.747  52.604  12.313  1.00  0.00           C  
ATOM    150  CA  PHE P 771      64.917  50.515  10.757  1.00  0.00           C  
ATOM    151  CA  GLU P 772      66.903  50.136   7.493  1.00  0.00           C  
ATOM    152  CA  LYS P 773      69.945  49.175   9.609  1.00  0.00           C  
ATOM    153  CA  MET P 791      67.719  46.534  11.220  1.00  0.00           C  
ATOM    154  CA  ARG P 792      66.652  45.315   7.809  1.00  0.00           C  
ATOM    155  CA  ALA P 794      70.296  45.177   6.587  1.00  0.00           C  
ATOM    156  CA  GLY P 795      71.593  43.147   9.560  1.00  0.00           C  
ATOM    157  CA  GLY P 826      73.628  45.854  11.306  1.00  0.00           C  
ATOM    158  CA  PHE P 827      72.077  44.993  14.731  1.00  0.00           C  
ATOM    159  CA  GLU P 829      72.380  41.736  16.633  1.00  0.00           C  
ATOM    160  CA  GLU P 830      69.295  39.804  17.714  1.00  0.00           C  
ATOM    161  CA  GLY P 831      67.697  41.395  20.710  1.00  0.00           C  
ATOM    162  CA  LYS P 832      69.555  44.676  20.264  1.00  0.00           C  
ATOM    163  CA  ALA P 833      66.649  46.569  18.649  1.00  0.00           C  
ATOM    164  CA  CYS P 834      63.053  46.115  17.540  1.00  0.00           C  
ATOM    165  CA  LEU P 835      60.332  48.249  15.957  1.00  0.00           C  
ATOM    166  CA  ARG P 836      57.438  49.198  18.216  1.00  0.00           C  
ATOM    167  CA  ALA P 837      54.153  50.972  17.713  1.00  0.00           C  
ATOM    168  CA  LYS P 838      53.837  54.255  19.609  1.00  0.00           C  
ATOM    169  CA  ILE P 839      50.482  53.754  21.296  1.00  0.00           C  
ATOM    170  CA  ASP P 840      49.917  54.193  25.023  1.00  0.00           C  
ATOM    171  CA  MET P 869      52.180  52.935  27.690  1.00  0.00           C  
ATOM    172  CA  ALA P 870      49.442  53.307  30.360  1.00  0.00           C  
ATOM    173  CA  SER P 872      46.712  51.493  28.450  1.00  0.00           C  
ATOM    174  CA  PRO P 873      44.641  49.119  30.522  1.00  0.00           C  
ATOM    175  CA  PHE P 874      45.164  46.782  27.519  1.00  0.00           C  
ATOM    176  CA  ILE P1082      48.704  45.421  27.931  1.00  0.00           C  
ATOM    177  CA  VAL P1083      48.893  44.601  24.142  1.00  0.00           C  
ATOM    178  CA  MET P1084      48.544  48.348  23.363  1.00  0.00           C  
ATOM    179  CA  ARG P1085      51.587  49.229  25.539  1.00  0.00           C  
ATOM    180  CA  ASP P1087      53.753  49.851  22.530  1.00  0.00           C  
ATOM    181  CA  PRO P1088      53.610  46.378  20.935  1.00  0.00           C  
ATOM    182  CA  VAL P1089      56.583  45.324  18.835  1.00  0.00           C  
ATOM    183  CA  LEU P1090      55.861  45.132  15.159  1.00  0.00           C  
ATOM    184  CA  TYR P1091      59.295  43.749  14.093  1.00  0.00           C  
ATOM    185  CA  ARG P1093      62.114  41.736  15.617  1.00  0.00           C  
ATOM    186  CA  ILE P1094      65.445  40.452  14.359  1.00  0.00           C  
ATOM    187  CA  LYS P1099      66.033  36.776  13.744  1.00  0.00           C  
ATOM    188  CA  PHE P1165      69.032  35.636  11.672  1.00  0.00           C  
ATOM    189  CA  ALA P1166      67.325  32.379  10.772  1.00  0.00           C  
ATOM    190  CA  GLU P1168      66.398  30.790   7.488  1.00  0.00           C  
ATOM    191  CA  HIS P1169      62.738  30.848   6.624  1.00  0.00           C  
ATOM    192  CA  HIS P1170      61.191  27.829   4.863  1.00  0.00           C  
ATOM    193  CA  GLN P1171      59.739  30.058   2.093  1.00  0.00           C  
ATOM    194  CA  THR P1177      61.871  33.163   1.785  1.00  0.00           C  
ATOM    195  CA  GLY P1178      65.187  31.499   2.648  1.00  0.00           C  
ATOM    196  CA  ASN P1191      67.640  34.081   3.836  1.00  0.00           C  
ATOM    197  CA  LYS P1192      66.120  37.176   2.219  1.00  0.00           C  
ATOM    198  CA  TRP P1193      64.965  38.552   5.593  1.00  0.00           C  
ATOM    199  CA  CYS P1194      66.511  38.949   9.016  1.00  0.00           C  
ATOM    200  CA  ILE P1195      63.661  41.048  10.386  1.00  0.00           C  
ATOM    201  CA  TYR P1196      60.338  39.274  10.801  1.00  0.00           C  
ATOM    202  CA  PRO P1198      56.897  40.746  11.534  1.00  0.00           C  
ATOM    203  CA  MET P1199      54.943  39.917  14.658  1.00  0.00           C  
ATOM    204  CA  TYR P1200      51.558  38.288  14.598  1.00  0.00           C  
ATOM    205  CA  ASP P1201      49.438  41.351  15.504  1.00  0.00           C  
ATOM    206  CA  PHE P1202      50.953  43.448  12.793  1.00  0.00           C  
ATOM    207  CA  THR P1203      50.846  40.609  10.207  1.00  0.00           C  
ATOM    208  CA  HIS P1204      47.396  39.250  10.831  1.00  0.00           C  
ATOM    209  CA  CYS P1205      45.131  42.219  10.344  1.00  0.00           C  
ATOM    210  CA  ILE P1206      46.963  43.427   7.255  1.00  0.00           C  
ATOM    211  CA  SER P1207      46.981  39.949   5.579  1.00  0.00           C  
ATOM    212  CA  ASP P1208      43.176  39.801   6.255  1.00  0.00           C  
ATOM    213  CA  ALA P1209      42.626  43.263   4.801  1.00  0.00           C  
ATOM    214  CA  LEU P1210      44.757  42.519   1.713  1.00  0.00           C  
ATOM    215  CA  GLU P1211      42.902  39.268   1.120  1.00  0.00           C  
ATOM    216  CA  GLY P1291      39.525  40.951   1.550  1.00  0.00           C  
ATOM    217  CA  ILE P1292      38.616  38.727   4.562  1.00  0.00           C  
ATOM    218  CA  THR P1293      35.168  39.901   5.631  1.00  0.00           C  
ATOM    219  CA  HIS P1294      35.004  38.312   9.076  1.00  0.00           C  
ATOM    220  CA  SER P1295      38.179  37.023  10.899  1.00  0.00           C  
ATOM    221  CA  LEU P1296      37.212  34.208  13.225  1.00  0.00           C  
ATOM    222  CA  CYS P1297      39.615  33.338  15.920  1.00  0.00           C  
ATOM    223  CA  THR P1298      39.596  31.979  19.420  1.00  0.00           C  
ATOM    224  CA  LEU P1299      38.780  33.828  22.666  1.00  0.00           C  
ATOM    225  CA  GLU P1300      42.273  34.712  23.890  1.00  0.00           C  
ATOM    226  CA  PHE P1301      42.529  37.139  20.963  1.00  0.00           C  
ATOM    227  CA  GLN P1302      39.776  39.419  22.318  1.00  0.00           C  
ATOM    228  CA  ASP P1303      42.272  41.949  23.779  1.00  0.00           C  
ATOM    229  CA  ASN P1304      44.381  41.678  20.642  1.00  0.00           C  
ATOM    230  CA  ARG P1306      41.404  42.879  18.606  1.00  0.00           C  
ATOM    231  CA  ARG P1310      42.147  46.408  19.811  1.00  0.00           C  
ATOM    232  CA  LEU P1312      45.609  46.329  18.197  1.00  0.00           C  
ATOM    233  CA  TYR P1314      44.165  44.682  15.054  1.00  0.00           C  
ATOM    234  CA  ASP P1316      41.823  47.649  14.682  1.00  0.00           C  
ATOM    235  CA  TRP P1317      44.469  50.228  15.594  1.00  0.00           C  
ATOM    236  CA  VAL P1318      46.889  48.954  12.873  1.00  0.00           C  
ATOM    237  CA  LEU P1319      44.169  49.062  10.265  1.00  0.00           C  
ATOM    238  CA  ASP P1321      42.940  52.519  11.347  1.00  0.00           C  
ATOM    239  CA  ASN P1322      46.402  54.008  10.853  1.00  0.00           C  
ATOM    240  CA  ILE P1323      47.669  52.719   7.535  1.00  0.00           C  
ATOM    241  CA  THR P1324      46.402  53.403   4.014  1.00  0.00           C  
ATOM    242  CA  ILE P1342      44.327  50.239   3.525  1.00  0.00           C  
ATOM    243  CA  PRO P1343      40.889  50.314   1.816  1.00  0.00           C  
ATOM    244  CA  VAL P1344      39.017  47.735   3.953  1.00  0.00           C  
ATOM    245  CA  HIS P1345      38.683  46.864   7.631  1.00  0.00           C  
ATOM    246  CA  PRO P1347      37.806  43.139   8.251  1.00  0.00           C  
ATOM    247  CA  ARG P1348      36.137  42.532  11.662  1.00  0.00           C  
ATOM    248  CA  GLN P1349      37.267  39.884  14.184  1.00  0.00           C  
ATOM    249  CA  TYR P1350      34.892  37.612  16.113  1.00  0.00           C  
ATOM    250  CA  GLU P1351      36.101  35.201  18.730  1.00  0.00           C  
ATOM    251  CA  PHE P1352      34.697  31.809  19.775  1.00  0.00           C  
ATOM    252  CA  SER P1356      35.813  29.338  22.467  1.00  0.00           C  
ATOM    253  CA  ARG P1360      38.362  26.612  21.913  1.00  0.00           C  
ATOM    254  CA  LEU P1361      37.539  22.955  21.997  1.00  0.00           C  
ATOM    255  CA  ASN P1365      39.100  21.202  24.968  1.00  0.00           C  
ATOM    256  CA  LEU P1366      38.644  17.425  24.972  1.00  0.00           C  
ATOM    257  CA  GLU P1368      38.625  15.241  28.004  1.00  0.00           C  
ATOM    258  CA  TYR P1369      41.654  12.970  28.596  1.00  0.00           C  
ATOM    259  CA  THR P1370      43.892  14.668  26.093  1.00  0.00           C  
ATOM    260  CA  VAL P1373      46.172  17.665  25.552  1.00  0.00           C  
ATOM    261  CA  MET P1412      45.588  20.008  22.565  1.00  0.00           C  
ATOM    262  CA  SER P1415      48.670  22.111  23.133  1.00  0.00           C  
ATOM    263  CA  LYS P1416      51.156  21.782  20.274  1.00  0.00           C  
ATOM    264  CA  ARG P1417      53.991  22.307  22.777  1.00  0.00           C  
ATOM    265  CA  LYS P1418      52.799  19.315  24.789  1.00  0.00           C  
ATOM    266  CA  LEU P1419      51.932  17.194  21.725  1.00  0.00           C  
ATOM    267  CA  ASN P1420      55.415  17.976  20.441  1.00  0.00           C  
ATOM    268  CA  LEU P1421      56.970  16.796  23.746  1.00  0.00           C  
ATOM    269  CA  LEU P1422      55.072  13.521  23.396  1.00  0.00           C  
ATOM    270  CA  VAL P1423      56.575  12.876  19.945  1.00  0.00           C  
ATOM    271  CA  THR P1424      60.058  14.333  20.684  1.00  0.00           C  
ATOM    272  CA  ASP P1425      60.483  12.260  23.825  1.00  0.00           C  
ATOM    273  CA  LYS P1427      59.329   9.156  21.923  1.00  0.00           C  
ATOM    274  CA  HIS P1428      56.356   8.462  24.215  1.00  0.00           C  
ATOM    275  CA  VAL P1433      54.156   8.057  21.151  1.00  0.00           C  
ATOM    276  CA  GLU P1434      55.084   6.764  17.663  1.00  0.00           C  
ATOM    277  CA  GLY P1435      54.868  10.152  15.973  1.00  0.00           C  
ATOM    278  CA  TRP P1440      52.278  12.900  15.351  1.00  0.00           C  
ATOM    279  CA  ASP P1441      50.020  10.389  13.608  1.00  0.00           C  
ATOM    280  CA  ASP P1442      50.050   7.815  16.416  1.00  0.00           C  
ATOM    281  CA  PRO P1450      46.480   6.421  16.787  1.00  0.00           C  
ATOM    282  CA  ARG P1452      46.374   7.769  20.390  1.00  0.00           C  
ATOM    283  CA  MET P1455      47.111  11.347  19.361  1.00  0.00           C  
ATOM    284  CA  PRO P1456      44.308  13.973  19.003  1.00  0.00           C  
ATOM    285  CA  THR P1457      45.788  15.076  15.654  1.00  0.00           C  
ATOM    286  CA  ILE P1458      43.669  14.740  12.495  1.00  0.00           C  
ATOM    287  CA  SER P1459      46.249  12.265  11.074  1.00  0.00           C  
ATOM    288  CA  GLY P1460      46.239  10.181  14.285  1.00  0.00           C  
ATOM    289  CA  LEU P1461      42.431  10.158  14.254  1.00  0.00           C  
ATOM    290  CA  ARG P1462      42.569   9.074  10.571  1.00  0.00           C  
ATOM    291  CA  ARG P1463      45.083   6.234  11.257  1.00  0.00           C  
ATOM    292  CA  ARG P1464      42.967   5.165  14.274  1.00  0.00           C  
ATOM    293  CA  GLY P1465      40.063   4.773  11.825  1.00  0.00           C  
ATOM    294  CA  TYR P1467      37.998   7.947  12.262  1.00  0.00           C  
ATOM    295  CA  THR P1506      36.334   9.111   9.073  1.00  0.00           C  
ATOM    296  CA  ALA P1507      36.324  12.824   7.969  1.00  0.00           C  
ATOM    297  CA  ALA P1508      32.534  12.529   8.067  1.00  0.00           C  
ATOM    298  CA  SER P1509      32.475  11.625  11.748  1.00  0.00           C  
ATOM    299  CA  ILE P1510      34.753  14.597  12.539  1.00  0.00           C  
ATOM    300  CA  ARG P1511      32.530  17.054  10.604  1.00  0.00           C  
ATOM    301  CA  GLU P1516      29.532  15.692  12.502  1.00  0.00           C  
ATOM    302  CA  PHE P1517      31.410  16.095  15.781  1.00  0.00           C  
ATOM    303  CA  CYS P1518      32.054  19.757  14.806  1.00  0.00           C  
ATOM    304  CA  LYS P1527      28.317  20.296  14.033  1.00  0.00           C  
ATOM    305  CA  ARG P1528      27.309  18.720  17.349  1.00  0.00           C  
ATOM    306  CA  ILE P1549      29.513  20.640  19.732  1.00  0.00           C  
ATOM    307  CA  GLY P1563      28.360  24.057  18.496  1.00  0.00           C  
ATOM    308  CA  VAL P1569      30.204  27.413  18.324  1.00  0.00           C  
ATOM    309  CA  THR P1594      29.841  29.759  21.316  1.00  0.00           C  
ATOM    310  CA  LYS P1596      31.822  31.864  23.778  1.00  0.00           C  
ATOM    311  CA  GLN P1601      31.444  29.430  26.697  1.00  0.00           C  
ATOM    312  CA  ASP P1602      34.622  27.684  27.884  1.00  0.00           C  
ATOM    313  CA  ASN P1603      33.910  23.961  27.515  1.00  0.00           C  
ATOM    314  CA  THR P1604      35.393  20.509  27.751  1.00  0.00           C  
ATOM    315  CA  ILE P1613      33.814  17.836  25.701  1.00  0.00           C  
ATOM    316  CA  GLU P1614      33.671  14.294  26.923  1.00  0.00           C  
ATOM    317  CA  MET P1615      35.237  11.597  24.738  1.00  0.00           C  
ATOM    318  CA  ALA P1616      31.815   9.911  24.640  1.00  0.00           C  
ATOM    319  CA  SER P1617      30.671  12.687  22.227  1.00  0.00           C  
ATOM    320  CA  LEU P1619      33.499  11.849  19.826  1.00  0.00           C  
ATOM    321  CA  GLU P1620      33.069   8.057  20.055  1.00  0.00           C  
ATOM    322  CA  SER P1621      29.333   8.417  19.430  1.00  0.00           C  
ATOM    323  CA  CYS P1622      30.181  10.190  16.162  1.00  0.00           C  
ATOM    324  CA  ILE P1632      32.352   7.408  14.753  1.00  0.00           C  
ATOM    325  CA  ARG P1635      30.224   4.508  16.106  1.00  0.00           C  
ATOM    326  CA  GLU P1636      27.171   5.942  14.378  1.00  0.00           C  
ATOM    327  CA  ASP P1637      28.934   6.346  11.021  1.00  0.00           C  
ATOM    328  CA  LEU P1638      30.735   2.978  11.073  1.00  0.00           C  
ATOM    329  CA  ASN P1639      27.711   1.056  12.434  1.00  0.00           C  
ATOM    330  CA  GLU P1640      25.928   2.171   9.350  1.00  0.00           C  
ATOM    331  CA  ASN P1641      28.630   1.443   6.866  1.00  0.00           C  
ATOM    332  CA  ALA P1642      31.252  -0.983   8.034  1.00  0.00           C  
ATOM    333  CA  PRO P1662      31.116  -4.534   6.738  1.00  0.00           C  
ATOM    334  CA  ARG P1663      31.044  -7.061   9.574  1.00  0.00           C  
ATOM    335  CA  ALA P1664      33.608  -9.813  10.069  1.00  0.00           C  
ATOM    336  CA  MET P1665      34.875 -12.107  12.805  1.00  0.00           C  
ATOM    337  CA  ALA P1666      38.120 -12.222  14.748  1.00  0.00           C  
ATOM    338  CA  VAL P1667      39.119 -13.485  18.203  1.00  0.00           C  
ATOM    339  CA  ILE P1668      41.505 -11.232  20.169  1.00  0.00           C  
ATOM    340  CA  ASP P1669      42.319 -13.578  23.074  1.00  0.00           C  
ATOM    341  CA  PRO P1670      41.848 -17.126  21.786  1.00  0.00           C  
ATOM    342  CA  VAL P1671      41.442 -20.543  23.387  1.00  0.00           C  
ATOM    343  CA  LYS P1672      40.826 -23.722  21.357  1.00  0.00           C  
ATOM    344  CA  LEU P1673      37.393 -25.324  21.243  1.00  0.00           C  
ATOM    345  CA  VAL P1684      37.236 -28.755  19.582  1.00  0.00           C  
ATOM    346  CA  ILE P1685      33.903 -30.287  18.711  1.00  0.00           C  
ATOM    347  CA  GLU P1688      34.164 -34.073  19.542  1.00  0.00           C  
ATOM    348  CA  ASN P1689      30.975 -34.602  17.580  1.00  0.00           C  
ATOM    349  CA  TYR P1690      32.560 -33.247  14.345  1.00  0.00           C  
ATOM    350  CA  GLN P1691      36.306 -33.733  14.735  1.00  0.00           C  
ATOM    351  CA  GLY P1694      38.776 -31.997  12.476  1.00  0.00           C  
ATOM    352  CA  GLU P1695      40.455 -28.613  12.099  1.00  0.00           C  
ATOM    353  CA  GLY P1698      40.931 -28.699   8.390  1.00  0.00           C  
ATOM    354  CA  GLU P1708      40.866 -32.324   7.100  1.00  0.00           C  
ATOM    355  CA  MET P1716      37.107 -32.157   6.800  1.00  0.00           C  
ATOM    356  CA  VAL P1717      35.257 -28.786   7.193  1.00  0.00           C  
ATOM    357  CA  THR P1718      32.176 -27.007   5.871  1.00  0.00           C  
ATOM    358  CA  MET P1719      31.180 -23.464   4.800  1.00  0.00           C  
ATOM    359  CA  PRO P1720      28.474 -21.079   6.367  1.00  0.00           C  
ATOM    360  CA  ASN P1721      27.020 -17.898   4.896  1.00  0.00           C  
ATOM    361  CA  HIS P1722      27.646 -14.857   7.018  1.00  0.00           C  
ATOM    362  CA  PRO P1723      25.825 -11.605   6.121  1.00  0.00           C  
ATOM    363  CA  ASN P1724      28.112  -8.594   5.627  1.00  0.00           C  
ATOM    364  CA  LYS P1725      25.164  -6.563   7.034  1.00  0.00           C  
ATOM    365  CA  PRO P1726      25.525  -2.643   7.188  1.00  0.00           C  
ATOM    366  CA  GLU P1727      27.627  -2.539   3.978  1.00  0.00           C  
ATOM    367  CA  MET P1728      26.074  -5.450   1.950  1.00  0.00           C  
ATOM    368  CA  GLY P1729      25.948  -8.849   0.357  1.00  0.00           C  
ATOM    369  CA  SER P1730      27.140 -12.051   1.927  1.00  0.00           C  
ATOM    370  CA  ARG P1731      30.326 -14.003   2.344  1.00  0.00           C  
ATOM    371  CA  GLN P1732      31.033 -17.680   2.578  1.00  0.00           C  
ATOM    372  CA  VAL P1733      33.301 -18.446   5.583  1.00  0.00           C  
ATOM    373  CA  PRO P1734      34.668 -21.871   6.652  1.00  0.00           C  
ATOM    374  CA  PHE P1735      33.342 -23.719   9.675  1.00  0.00           C  
ATOM    375  CA  SER P1736      35.250 -26.561  11.244  1.00  0.00           C  
ATOM    376  CA  GLY P1737      35.503 -28.763  14.333  1.00  0.00           C  
ATOM    377  CA  GLU P1738      38.628 -27.156  15.780  1.00  0.00           C  
ATOM    378  CA  ILE P1739      37.532 -23.572  16.446  1.00  0.00           C  
ATOM    379  CA  TRP P1740      39.160 -20.615  18.132  1.00  0.00           C  
ATOM    380  CA  ILE P1741      37.078 -18.880  20.638  1.00  0.00           C  
ATOM    381  CA  ASP P1742      37.111 -15.865  22.675  1.00  0.00           C  
ATOM    382  CA  ARG P1743      38.541 -16.697  26.096  1.00  0.00           C  
ATOM    383  CA  ALA P1744      36.000 -14.489  27.929  1.00  0.00           C  
ATOM    384  CA  ASP P1745      33.118 -16.408  26.493  1.00  0.00           C  
ATOM    385  CA  PHE P1746      33.771 -19.642  28.314  1.00  0.00           C  
ATOM    386  CA  ARG P1747      32.954 -19.809  31.977  1.00  0.00           C  
ATOM    387  CA  GLU P1748      33.131 -22.931  34.159  1.00  0.00           C  
ATOM    388  CA  GLU P1749      30.156 -21.747  36.189  1.00  0.00           C  
ATOM    389  CA  ALA P1750      28.257 -18.444  36.060  1.00  0.00           C  
ATOM    390  CA  ASN P1751      25.054 -16.624  36.935  1.00  0.00           C  
ATOM    391  CA  LYS P1752      21.923 -16.146  34.766  1.00  0.00           C  
ATOM    392  CA  GLN P1753      23.543 -12.843  33.689  1.00  0.00           C  
ATOM    393  CA  TYR P1754      26.199 -14.632  31.672  1.00  0.00           C  
ATOM    394  CA  LYS P1755      24.660 -15.521  28.360  1.00  0.00           C  
ATOM    395  CA  ARG P1756      27.707 -17.235  26.841  1.00  0.00           C  
ATOM    396  CA  LEU P1757      29.330 -20.739  27.072  1.00  0.00           C  
ATOM    397  CA  VAL P1759      29.164 -22.440  30.454  1.00  0.00           C  
ATOM    398  CA  LEU P1760      30.223 -26.022  31.318  1.00  0.00           C  
ATOM    399  CA  GLY P1761      26.814 -27.412  30.592  1.00  0.00           C  
ATOM    400  CA  LYS P1762      24.294 -25.722  28.273  1.00  0.00           C  
ATOM    401  CA  GLU P1763      24.691 -24.386  24.816  1.00  0.00           C  
ATOM    402  CA  VAL P1764      25.574 -21.221  22.869  1.00  0.00           C  
ATOM    403  CA  ARG P1765      25.069 -20.260  19.275  1.00  0.00           C  
ATOM    404  CA  LEU P1795      28.230 -19.914  17.229  1.00  0.00           C  
ATOM    405  CA  ARG P1796      27.479 -16.803  15.074  1.00  0.00           C  
ATOM    406  CA  ASN P1797      25.644 -17.842  11.941  1.00  0.00           C  
ATOM    407  CA  ALA P1805      26.521 -21.443  12.606  1.00  0.00           C  
ATOM    408  CA  TYR P1810      25.813 -24.286  15.076  1.00  0.00           C  
ATOM    409  CA  VAL P1811      24.669 -24.547  18.658  1.00  0.00           C  
ATOM    410  CA  ILE P1989      27.421 -26.353  20.497  1.00  0.00           C  
ATOM    411  CA  LYS P1990      27.533 -27.525  24.159  1.00  0.00           C  
ATOM    412  CA  ALA P1991      30.428 -27.554  26.586  1.00  0.00           C  
ATOM    413  CA  GLU P1992      31.261 -30.992  27.897  1.00  0.00           C  
ATOM    414  CA  ARG P1993      34.824 -31.124  29.149  1.00  0.00           C  
ATOM    415  CA  VAL P1994      37.692 -28.681  29.589  1.00  0.00           C  
ATOM    416  CA  GLU P1995      41.353 -29.501  29.744  1.00  0.00           C  
ATOM    417  CA  LYS P2012      43.579 -27.350  31.890  1.00  0.00           C  
ATOM    418  CA  ASP P2013      47.255 -27.905  31.231  1.00  0.00           C  
ATOM    419  CA  ALA P2014      48.286 -28.034  34.944  1.00  0.00           C  
ATOM    420  CA  GLU P2015      49.815 -24.471  35.158  1.00  0.00           C  
ATOM    421  CA  GLY P2016      46.307 -23.363  36.284  1.00  0.00           C  
ATOM    422  CA  ASN P2017      45.040 -22.451  32.802  1.00  0.00           C  
ATOM    423  CA  ILE P2018      42.551 -24.027  30.412  1.00  0.00           C  
ATOM    424  CA  THR P2019      44.014 -24.783  26.969  1.00  0.00           C  
ATOM    425  CA  THR P2020      41.136 -26.464  25.193  1.00  0.00           C  
ATOM    426  CA  ILE P2021      37.438 -26.813  25.735  1.00  0.00           C  
ATOM    427  CA  PHE P2022      35.688 -29.958  24.424  1.00  0.00           C  
ATOM    428  CA  CYS P2023      32.216 -29.535  23.005  1.00  0.00           C  
ATOM    429  CA  THR P2024      29.541 -31.414  21.163  1.00  0.00           C  
ATOM    430  CA  TYR P2025      27.517 -29.806  18.364  1.00  0.00           C  
ATOM    431  CA  ASP P2026      23.951 -30.343  17.339  1.00  0.00           C  
ATOM    432  CA  ALA P2027      23.850 -30.549  13.546  1.00  0.00           C  
ATOM    433  CA  GLY P2086      23.442 -16.661  23.617  1.00  0.00           C  
ATOM    434  CA  VAL P2087      25.721 -16.076  20.675  1.00  0.00           C  
ATOM    435  CA  ILE P2088      29.514 -16.216  20.636  1.00  0.00           C  
ATOM    436  CA  HIS P2089      31.969 -15.395  17.775  1.00  0.00           C  
ATOM    437  CA  TRP P2090      34.519 -17.828  16.535  1.00  0.00           C  
ATOM    438  CA  VAL P2091      37.086 -18.472  13.794  1.00  0.00           C  
ATOM    439  CA  SER P2092      37.914 -21.969  12.456  1.00  0.00           C  
ATOM    440  CA  ALA P2093      41.419 -22.877  13.713  1.00  0.00           C  
ATOM    441  CA  ALA P2094      42.647 -24.153  10.308  1.00  0.00           C  
ATOM    442  CA  HIS P2095      41.757 -21.333   7.787  1.00  0.00           C  
ATOM    443  CA  ALA P2096      42.329 -18.643  10.474  1.00  0.00           C  
ATOM    444  CA  LEU P2097      44.487 -15.700   9.564  1.00  0.00           C  
ATOM    445  CA  PRO P2098      46.955 -14.754  12.352  1.00  0.00           C  
ATOM    446  CA  VAL P2099      46.502 -11.056  13.088  1.00  0.00           C  
ATOM    447  CA  GLU P2100      48.063  -8.405  15.403  1.00  0.00           C  
ATOM    448  CA  ILE P2101      45.324  -6.403  17.167  1.00  0.00           C  
ATOM    449  CA  ARG P2102      46.190  -3.082  18.760  1.00  0.00           C  
ATOM    450  CA  LEU P2103      43.671  -2.143  21.354  1.00  0.00           C  
ATOM    451  CA  TYR P2104      43.957   1.544  22.188  1.00  0.00           C  
ATOM    452  CA  ASP P2105      42.564   3.449  25.096  1.00  0.00           C  
ATOM    453  CA  ARG P2107      42.773   7.034  26.464  1.00  0.00           C  
ATOM    454  CA  LEU P2108      46.319   8.318  26.445  1.00  0.00           C  
ATOM    455  CA  PHE P2109      46.057   9.883  29.961  1.00  0.00           C  
ATOM    456  CA  SER P2110      44.706   8.622  33.302  1.00  0.00           C  
ATOM    457  CA  VAL P2111      42.969  11.871  34.234  1.00  0.00           C  
ATOM    458  CA  PRO P2112      40.217  14.010  32.588  1.00  0.00           C  
ATOM    459  CA  ASN P2113      42.430  17.075  32.345  1.00  0.00           C  
ATOM    460  CA  PRO P2121      46.041  16.136  31.687  1.00  0.00           C  
ATOM    461  CA  GLY P2122      46.783  19.731  30.701  1.00  0.00           C  
ATOM    462  CA  ALA P2123      46.124  21.212  34.076  1.00  0.00           C  
ATOM    463  CA  ALA P2124      48.739  19.021  35.751  1.00  0.00           C  
ATOM    464  CA  ASP P2126      52.280  19.923  36.737  1.00  0.00           C  
ATOM    465  CA  ASP P2127      53.716  17.056  34.820  1.00  0.00           C  
ATOM    466  CA  PHE P2128      51.286  15.819  32.231  1.00  0.00           C  
ATOM    467  CA  LEU P2129      53.781  13.096  31.225  1.00  0.00           C  
ATOM    468  CA  SER P2130      53.621  11.232  34.561  1.00  0.00           C  
ATOM    469  CA  VAL P2131      49.858  10.965  34.054  1.00  0.00           C  
ATOM    470  CA  ILE P2150      50.122   9.012  30.749  1.00  0.00           C  
ATOM    471  CA  ASN P2151      48.005   5.861  30.893  1.00  0.00           C  
ATOM    472  CA  PRO P2152      50.306   2.764  30.868  1.00  0.00           C  
ATOM    473  CA  GLU P2154      47.527   0.912  29.087  1.00  0.00           C  
ATOM    474  CA  SER P2155      46.837   3.295  26.152  1.00  0.00           C  
ATOM    475  CA  LEU P2156      48.046   0.465  23.857  1.00  0.00           C  
ATOM    476  CA  VAL P2167      47.816  -3.274  24.535  1.00  0.00           C  
ATOM    477  CA  ILE P2168      49.025  -5.441  21.650  1.00  0.00           C  
ATOM    478  CA  LYS P2169      47.223  -8.760  21.252  1.00  0.00           C  
ATOM    479  CA  GLN P2170      47.929 -11.577  18.798  1.00  0.00           C  
ATOM    480  CA  GLY P2171      44.716 -13.214  17.665  1.00  0.00           C  
ATOM    481  CA  PHE P2173      43.072 -14.792  14.663  1.00  0.00           C  
ATOM    482  CA  ALA P2174      40.752 -13.365  12.001  1.00  0.00           C  
ATOM    483  CA  GLU P2175      38.543 -15.220   9.536  1.00  0.00           C  
ATOM    484  CA  PRO P2176      40.357 -15.621   6.138  1.00  0.00           C  
ATOM    485  CA  SER P2177      38.330 -12.981   4.179  1.00  0.00           C  
ATOM    486  CA  LEU P2178      40.177 -10.266   6.044  1.00  0.00           C  
ATOM    487  CA  LYS P2179      43.168 -11.208   3.809  1.00  0.00           C  
ATOM    488  CA  ASP P2189      41.617  -8.837   1.289  1.00  0.00           C  
ATOM    489  CA  ALA P2228      41.450  -5.867   3.720  1.00  0.00           C  
ATOM    490  CA  VAL P2229      42.813  -2.423   2.796  1.00  0.00           C  
ATOM    491  CA  ALA P2230      44.197   0.288   5.019  1.00  0.00           C  
ATOM    492  CA  GLY P2231      41.767   2.966   5.877  1.00  0.00           C  
ATOM    493  CA  LYS P2232      38.674   0.757   5.381  1.00  0.00           C  
ATOM    494  CA  ALA P2233      36.977  -0.144   8.637  1.00  0.00           C  
ATOM    495  CA  PHE P2234      35.322  -3.413   9.677  1.00  0.00           C  
ATOM    496  CA  GLN P2235      33.108  -4.142  12.613  1.00  0.00           C  
ATOM    497  CA  PHE P2236      34.609  -7.189  14.317  1.00  0.00           C  
ATOM    498  CA  GLU P2237      31.353  -8.505  15.603  1.00  0.00           C  
ATOM    499  CA  ARG P2238      30.962  -8.155  19.373  1.00  0.00           C  
ATOM    500  CA  GLU P2239      34.384  -6.498  19.643  1.00  0.00           C  
ATOM    501  CA  GLY P2240      34.421  -3.067  17.998  1.00  0.00           C  
ATOM    502  CA  TYR P2241      35.370  -1.333  14.793  1.00  0.00           C  
ATOM    503  CA  PHE P2242      38.895  -1.963  13.478  1.00  0.00           C  
ATOM    504  CA  CYS P2243      41.017  -0.974  10.491  1.00  0.00           C  
ATOM    505  CA  LEU P2244      44.193  -2.078   8.818  1.00  0.00           C  
ATOM    506  CA  ASP P2245      46.965   0.124  10.182  1.00  0.00           C  
ATOM    507  CA  SER P2246      49.405  -0.206   7.232  1.00  0.00           C  
ATOM    508  CA  ARG P2247      52.500   1.661   8.783  1.00  0.00           C  
ATOM    509  CA  HIS P2248      53.188  -1.408  10.931  1.00  0.00           C  
ATOM    510  CA  SER P2249      54.109  -3.829   8.207  1.00  0.00           C  
ATOM    511  CA  THR P2250      50.771  -5.564   7.631  1.00  0.00           C  
ATOM    512  CA  ALA P2251      52.263  -7.616   4.702  1.00  0.00           C  
ATOM    513  CA  GLU P2252      52.075 -11.279   5.741  1.00  0.00           C  
ATOM    514  CA  LYS P2253      50.888 -10.381   9.205  1.00  0.00           C  
ATOM    515  CA  PRO P2254      48.065  -7.836   9.187  1.00  0.00           C  
ATOM    516  CA  VAL P2255      47.901  -5.267  12.028  1.00  0.00           C  
ATOM    517  CA  PHE P2256      44.461  -4.023  13.007  1.00  0.00           C  
ATOM    518  CA  ASN P2257      43.823  -0.985  15.150  1.00  0.00           C  
ATOM    519  CA  ARG P2258      40.723  -0.852  17.261  1.00  0.00           C  
ATOM    520  CA  THR P2259      39.107   2.439  16.292  1.00  0.00           C  
ATOM    521  CA  VAL P2260      36.475   2.230  19.013  1.00  0.00           C  
ATOM    522  CA  GLY P2261      34.845  -0.508  21.095  1.00  0.00           C  
ATOM    523  CA  LEU P2262      31.172  -1.353  20.920  1.00  0.00           C  
ATOM    524  CA  ARG P2263      28.701  -0.224  23.612  1.00  0.00           C  
ATOM    525  CA  ASP P2264      29.557  -2.686  26.354  1.00  0.00           C  
ATOM    526  CA  THR P2265      26.659  -2.959  28.778  1.00  0.00           C  
TER
END
