# Supplementary material for: Backbone Brackets and Arginine Tweezers delineate Class I and Class II aminoacyl tRNA synthetases
Source: PLoS Comput Biol. 2018 Apr 16;14(4):e1006101. doi: 10.1371/journal.pcbi.1006101 (PMC5919687; doi:10.1371/journal.pcbi.1006101)
Supplement: S11 File — All structures of Class I aaRS with residues renumbered according to the MSA. (GZ) [file pcbi.1006101.s023.tar.gz › 1gtr_A_renum.pdb]

ATOM      1  N   THR A 226      22.927  27.043  13.168  1.00  0.00           N  
ATOM      2  CA  THR A 226      23.160  28.440  13.496  1.00  0.00           C  
ATOM      3  C   THR A 226      23.865  28.618  14.836  1.00  0.00           C  
ATOM      4  O   THR A 226      23.776  27.793  15.750  1.00  0.00           O  
ATOM      5  CB  THR A 226      21.804  29.221  13.500  1.00  0.00           C  
ATOM      6  OG1 THR A 226      22.128  30.594  13.707  1.00  0.00           O  
ATOM      7  CG2 THR A 226      20.823  28.751  14.571  1.00  0.00           C  
ATOM      8  N   ASN A 227      24.593  29.727  14.922  1.00  0.00           N  
ATOM      9  CA  ASN A 227      25.309  30.127  16.121  1.00  0.00           C  
ATOM     10  C   ASN A 227      25.468  31.639  16.119  1.00  0.00           C  
ATOM     11  O   ASN A 227      24.973  32.286  15.195  1.00  0.00           O  
ATOM     12  CB  ASN A 227      26.675  29.435  16.165  1.00  0.00           C  
ATOM     13  CG  ASN A 227      27.459  29.460  14.866  1.00  0.00           C  
ATOM     14  OD1 ASN A 227      28.031  30.465  14.454  1.00  0.00           O  
ATOM     15  ND2 ASN A 227      27.482  28.316  14.195  1.00  0.00           N  
ATOM     16  N   PHE A 228      26.149  32.240  17.109  1.00  0.00           N  
ATOM     17  CA  PHE A 228      26.230  33.691  17.162  1.00  0.00           C  
ATOM     18  C   PHE A 228      26.950  34.313  15.976  1.00  0.00           C  
ATOM     19  O   PHE A 228      26.550  35.386  15.532  1.00  0.00           O  
ATOM     20  CB  PHE A 228      26.909  34.145  18.465  1.00  0.00           C  
ATOM     21  CG  PHE A 228      28.417  34.012  18.611  1.00  0.00           C  
ATOM     22  CD1 PHE A 228      28.997  32.779  18.823  1.00  0.00           C  
ATOM     23  CD2 PHE A 228      29.199  35.152  18.562  1.00  0.00           C  
ATOM     24  CE1 PHE A 228      30.362  32.698  18.986  1.00  0.00           C  
ATOM     25  CE2 PHE A 228      30.561  35.061  18.728  1.00  0.00           C  
ATOM     26  CZ  PHE A 228      31.137  33.833  18.939  1.00  0.00           C  
ATOM     27  N   ILE A 229      27.959  33.635  15.413  1.00  0.00           N  
ATOM     28  CA  ILE A 229      28.694  34.173  14.277  1.00  0.00           C  
ATOM     29  C   ILE A 229      27.843  34.133  13.016  1.00  0.00           C  
ATOM     30  O   ILE A 229      27.912  35.052  12.205  1.00  0.00           O  
ATOM     31  CB  ILE A 229      30.018  33.370  14.089  1.00  0.00           C  
ATOM     32  CG1 ILE A 229      30.909  33.614  15.300  1.00  0.00           C  
ATOM     33  CG2 ILE A 229      30.757  33.801  12.828  1.00  0.00           C  
ATOM     34  CD1 ILE A 229      32.225  32.816  15.324  1.00  0.00           C  
ATOM     35  N   ARG A 230      27.000  33.114  12.839  1.00  0.00           N  
ATOM     36  CA  ARG A 230      26.164  33.051  11.647  1.00  0.00           C  
ATOM     37  C   ARG A 230      25.020  34.048  11.719  1.00  0.00           C  
ATOM     38  O   ARG A 230      24.582  34.571  10.698  1.00  0.00           O  
ATOM     39  CB  ARG A 230      25.665  31.618  11.488  1.00  0.00           C  
ATOM     40  CG  ARG A 230      26.901  30.796  11.131  1.00  0.00           C  
ATOM     41  CD  ARG A 230      26.702  29.303  11.131  1.00  0.00           C  
ATOM     42  NE  ARG A 230      25.968  28.884   9.964  1.00  0.00           N  
ATOM     43  CZ  ARG A 230      26.490  28.072   9.046  1.00  0.00           C  
ATOM     44  NH1 ARG A 230      27.721  27.575   9.139  1.00  0.00           N  
ATOM     45  NH2 ARG A 230      25.729  27.754   8.004  1.00  0.00           N  
ATOM     46  N   GLN A 232      24.570  34.381  12.929  1.00  0.00           N  
ATOM     47  CA  GLN A 232      23.577  35.421  13.113  1.00  0.00           C  
ATOM     48  C   GLN A 232      24.186  36.782  12.800  1.00  0.00           C  
ATOM     49  O   GLN A 232      23.496  37.638  12.244  1.00  0.00           O  
ATOM     50  CB  GLN A 232      23.061  35.368  14.550  1.00  0.00           C  
ATOM     51  CG  GLN A 232      22.132  34.163  14.709  1.00  0.00           C  
ATOM     52  CD  GLN A 232      21.795  33.749  16.134  1.00  0.00           C  
ATOM     53  OE1 GLN A 232      21.711  34.563  17.058  1.00  0.00           O  
ATOM     54  NE2 GLN A 232      21.592  32.445  16.328  1.00  0.00           N  
ATOM     55  N   ILE A 233      25.484  36.977  13.101  1.00  0.00           N  
ATOM     56  CA  ILE A 233      26.195  38.207  12.756  1.00  0.00           C  
ATOM     57  C   ILE A 233      26.317  38.337  11.240  1.00  0.00           C  
ATOM     58  O   ILE A 233      26.053  39.404  10.686  1.00  0.00           O  
ATOM     59  CB  ILE A 233      27.612  38.209  13.401  1.00  0.00           C  
ATOM     60  CG1 ILE A 233      27.479  38.344  14.907  1.00  0.00           C  
ATOM     61  CG2 ILE A 233      28.451  39.377  12.892  1.00  0.00           C  
ATOM     62  CD1 ILE A 233      28.807  38.154  15.651  1.00  0.00           C  
ATOM     63  N   ILE A 234      26.676  37.246  10.556  1.00  0.00           N  
ATOM     64  CA  ILE A 234      26.845  37.261   9.109  1.00  0.00           C  
ATOM     65  C   ILE A 234      25.518  37.489   8.398  1.00  0.00           C  
ATOM     66  O   ILE A 234      25.494  38.178   7.380  1.00  0.00           O  
ATOM     67  CB  ILE A 234      27.525  35.925   8.697  1.00  0.00           C  
ATOM     68  CG1 ILE A 234      28.972  35.970   9.160  1.00  0.00           C  
ATOM     69  CG2 ILE A 234      27.494  35.707   7.201  1.00  0.00           C  
ATOM     70  CD1 ILE A 234      29.757  34.662   8.993  1.00  0.00           C  
ATOM     71  N   ASP A 235      24.408  36.972   8.940  1.00  0.00           N  
ATOM     72  CA  ASP A 235      23.089  37.214   8.367  1.00  0.00           C  
ATOM     73  C   ASP A 235      22.697  38.680   8.482  1.00  0.00           C  
ATOM     74  O   ASP A 235      22.155  39.243   7.534  1.00  0.00           O  
ATOM     75  CB  ASP A 235      22.013  36.379   9.070  1.00  0.00           C  
ATOM     76  CG  ASP A 235      22.114  34.866   8.895  1.00  0.00           C  
ATOM     77  OD1 ASP A 235      22.496  34.393   7.822  1.00  0.00           O  
ATOM     78  OD2 ASP A 235      21.802  34.154   9.849  1.00  0.00           O  
ATOM     79  N   GLU A 236      22.997  39.314   9.625  1.00  0.00           N  
ATOM     80  CA  GLU A 236      22.712  40.730   9.834  1.00  0.00           C  
ATOM     81  C   GLU A 236      23.530  41.599   8.893  1.00  0.00           C  
ATOM     82  O   GLU A 236      23.041  42.624   8.429  1.00  0.00           O  
ATOM     83  CB  GLU A 236      23.044  41.160  11.257  1.00  0.00           C  
ATOM     84  CG  GLU A 236      22.171  40.551  12.357  1.00  0.00           C  
ATOM     85  CD  GLU A 236      22.740  40.581  13.783  1.00  0.00           C  
ATOM     86  OE1 GLU A 236      23.786  41.196  14.027  1.00  0.00           O  
ATOM     87  OE2 GLU A 236      22.129  39.965  14.662  1.00  0.00           O  
ATOM     88  N   ASP A 237      24.767  41.184   8.590  1.00  0.00           N  
ATOM     89  CA  ASP A 237      25.659  41.933   7.723  1.00  0.00           C  
ATOM     90  C   ASP A 237      25.236  41.927   6.273  1.00  0.00           C  
ATOM     91  O   ASP A 237      25.387  42.928   5.570  1.00  0.00           O  
ATOM     92  CB  ASP A 237      27.060  41.364   7.825  1.00  0.00           C  
ATOM     93  CG  ASP A 237      27.839  41.852   9.033  1.00  0.00           C  
ATOM     94  OD1 ASP A 237      27.272  42.095  10.098  1.00  0.00           O  
ATOM     95  OD2 ASP A 237      29.043  41.993   8.895  1.00  0.00           O  
ATOM     96  N   LEU A 238      24.717  40.784   5.830  1.00  0.00           N  
ATOM     97  CA  LEU A 238      24.234  40.652   4.478  1.00  0.00           C  
ATOM     98  C   LEU A 238      22.901  41.371   4.330  1.00  0.00           C  
ATOM     99  O   LEU A 238      22.685  42.093   3.352  1.00  0.00           O  
ATOM    100  CB  LEU A 238      24.133  39.162   4.180  1.00  0.00           C  
ATOM    101  CG  LEU A 238      25.335  38.418   3.580  1.00  0.00           C  
ATOM    102  CD1 LEU A 238      26.658  38.885   4.150  1.00  0.00           C  
ATOM    103  CD2 LEU A 238      25.160  36.948   3.890  1.00  0.00           C  
ATOM    104  N   ALA A 239      22.043  41.248   5.351  1.00  0.00           N  
ATOM    105  CA  ALA A 239      20.726  41.863   5.347  1.00  0.00           C  
ATOM    106  C   ALA A 239      20.807  43.376   5.312  1.00  0.00           C  
ATOM    107  O   ALA A 239      20.134  44.016   4.505  1.00  0.00           O  
ATOM    108  CB  ALA A 239      19.946  41.471   6.590  1.00  0.00           C  
ATOM    109  N   SER A 240      21.685  43.938   6.144  1.00  0.00           N  
ATOM    110  CA  SER A 240      21.888  45.373   6.220  1.00  0.00           C  
ATOM    111  C   SER A 240      22.581  45.905   4.978  1.00  0.00           C  
ATOM    112  O   SER A 240      22.510  47.099   4.691  1.00  0.00           O  
ATOM    113  CB  SER A 240      22.737  45.727   7.438  1.00  0.00           C  
ATOM    114  OG  SER A 240      24.064  45.213   7.354  1.00  0.00           O  
ATOM    115  N   GLY A 241      23.259  45.024   4.240  1.00  0.00           N  
ATOM    116  CA  GLY A 241      23.983  45.435   3.056  1.00  0.00           C  
ATOM    117  C   GLY A 241      25.434  45.794   3.340  1.00  0.00           C  
ATOM    118  O   GLY A 241      26.105  46.338   2.462  1.00  0.00           O  
ATOM    119  N   LYS A 243      25.940  45.507   4.550  1.00  0.00           N  
ATOM    120  CA  LYS A 243      27.339  45.754   4.880  1.00  0.00           C  
ATOM    121  C   LYS A 243      28.255  44.914   3.992  1.00  0.00           C  
ATOM    122  O   LYS A 243      29.333  45.360   3.605  1.00  0.00           O  
ATOM    123  CB  LYS A 243      27.582  45.413   6.345  1.00  0.00           C  
ATOM    124  CG  LYS A 243      28.985  45.774   6.796  1.00  0.00           C  
ATOM    125  CD  LYS A 243      29.154  45.545   8.280  1.00  0.00           C  
ATOM    126  CE  LYS A 243      30.567  45.955   8.666  1.00  0.00           C  
ATOM    127  NZ  LYS A 243      30.757  45.907  10.105  1.00  0.00           N  
ATOM    128  N   HIS A 244      27.831  43.689   3.666  1.00  0.00           N  
ATOM    129  CA  HIS A 244      28.563  42.837   2.752  1.00  0.00           C  
ATOM    130  C   HIS A 244      27.624  42.218   1.742  1.00  0.00           C  
ATOM    131  O   HIS A 244      26.401  42.221   1.902  1.00  0.00           O  
ATOM    132  CB  HIS A 244      29.268  41.684   3.463  1.00  0.00           C  
ATOM    133  CG  HIS A 244      30.351  42.137   4.415  1.00  0.00           C  
ATOM    134  ND1 HIS A 244      31.493  42.687   4.043  1.00  0.00           N  
ATOM    135  CD2 HIS A 244      30.302  42.085   5.775  1.00  0.00           C  
ATOM    136  CE1 HIS A 244      32.150  42.982   5.135  1.00  0.00           C  
ATOM    137  NE2 HIS A 244      31.425  42.617   6.165  1.00  0.00           N  
ATOM    138  N   THR A 245      28.212  41.707   0.665  1.00  0.00           N  
ATOM    139  CA  THR A 245      27.457  40.981  -0.335  1.00  0.00           C  
ATOM    140  C   THR A 245      27.973  39.549  -0.393  1.00  0.00           C  
ATOM    141  O   THR A 245      27.268  38.640  -0.832  1.00  0.00           O  
ATOM    142  CB  THR A 245      27.606  41.675  -1.712  1.00  0.00           C  
ATOM    143  OG1 THR A 245      28.977  41.625  -2.095  1.00  0.00           O  
ATOM    144  CG2 THR A 245      27.124  43.119  -1.663  1.00  0.00           C  
ATOM    145  N   THR A 264      29.217  39.341   0.067  1.00  0.00           N  
ATOM    146  CA  THR A 264      29.844  38.023   0.086  1.00  0.00           C  
ATOM    147  C   THR A 264      30.514  37.792   1.435  1.00  0.00           C  
ATOM    148  O   THR A 264      30.813  38.757   2.147  1.00  0.00           O  
ATOM    149  CB  THR A 264      30.919  37.914  -1.024  1.00  0.00           C  
ATOM    150  OG1 THR A 264      30.333  38.408  -2.224  1.00  0.00           O  
ATOM    151  CG2 THR A 264      31.389  36.481  -1.267  1.00  0.00           C  
ATOM    152  N   VAL A 266      30.707  36.525   1.839  1.00  0.00           N  
ATOM    153  CA  VAL A 266      31.534  36.257   3.004  1.00  0.00           C  
ATOM    154  C   VAL A 266      32.841  35.638   2.544  1.00  0.00           C  
ATOM    155  O   VAL A 266      32.891  34.797   1.643  1.00  0.00           O  
ATOM    156  CB  VAL A 266      30.864  35.296   4.035  1.00  0.00           C  
ATOM    157  CG1 VAL A 266      29.531  35.897   4.391  1.00  0.00           C  
ATOM    158  CG2 VAL A 266      30.649  33.893   3.514  1.00  0.00           C  
ATOM    159  N   HIS A 267      33.932  36.122   3.119  1.00  0.00           N  
ATOM    160  CA  HIS A 267      35.248  35.581   2.852  1.00  0.00           C  
ATOM    161  C   HIS A 267      35.935  35.379   4.199  1.00  0.00           C  
ATOM    162  O   HIS A 267      36.176  36.315   4.959  1.00  0.00           O  
ATOM    163  CB  HIS A 267      36.009  36.563   1.969  1.00  0.00           C  
ATOM    164  CG  HIS A 267      37.180  35.969   1.201  1.00  0.00           C  
ATOM    165  ND1 HIS A 267      37.534  36.383  -0.001  1.00  0.00           N  
ATOM    166  CD2 HIS A 267      38.047  34.977   1.580  1.00  0.00           C  
ATOM    167  CE1 HIS A 267      38.582  35.690  -0.371  1.00  0.00           C  
ATOM    168  NE2 HIS A 267      38.879  34.850   0.587  1.00  0.00           N  
ATOM    169  N   THR A 268      36.192  34.118   4.527  1.00  0.00           N  
ATOM    170  CA  THR A 268      36.838  33.743   5.772  1.00  0.00           C  
ATOM    171  C   THR A 268      38.221  33.174   5.510  1.00  0.00           C  
ATOM    172  O   THR A 268      38.668  33.130   4.366  1.00  0.00           O  
ATOM    173  CB  THR A 268      35.975  32.700   6.495  1.00  0.00           C  
ATOM    174  OG1 THR A 268      35.753  31.675   5.547  1.00  0.00           O  
ATOM    175  CG2 THR A 268      34.650  33.228   7.004  1.00  0.00           C  
ATOM    176  N   ARG A 269      38.939  32.774   6.566  1.00  0.00           N  
ATOM    177  CA  ARG A 269      40.188  32.052   6.394  1.00  0.00           C  
ATOM    178  C   ARG A 269      40.512  31.169   7.585  1.00  0.00           C  
ATOM    179  O   ARG A 269      39.999  31.355   8.691  1.00  0.00           O  
ATOM    180  CB  ARG A 269      41.378  33.016   6.149  1.00  0.00           C  
ATOM    181  CG  ARG A 269      42.251  33.622   7.244  1.00  0.00           C  
ATOM    182  CD  ARG A 269      41.598  34.668   8.104  1.00  0.00           C  
ATOM    183  NE  ARG A 269      40.777  34.032   9.098  1.00  0.00           N  
ATOM    184  CZ  ARG A 269      41.046  34.079  10.400  1.00  0.00           C  
ATOM    185  NH1 ARG A 269      42.054  34.753  10.904  1.00  0.00           N  
ATOM    186  NH2 ARG A 269      40.255  33.433  11.232  1.00  0.00           N  
ATOM    187  N   PHE A 270      41.302  30.135   7.317  1.00  0.00           N  
ATOM    188  CA  PHE A 270      41.860  29.303   8.358  1.00  0.00           C  
ATOM    189  C   PHE A 270      43.344  29.639   8.313  1.00  0.00           C  
ATOM    190  O   PHE A 270      43.983  29.377   7.295  1.00  0.00           O  
ATOM    191  CB  PHE A 270      41.593  27.826   8.040  1.00  0.00           C  
ATOM    192  CG  PHE A 270      42.234  26.883   9.052  1.00  0.00           C  
ATOM    193  CD1 PHE A 270      41.964  27.013  10.399  1.00  0.00           C  
ATOM    194  CD2 PHE A 270      43.130  25.927   8.618  1.00  0.00           C  
ATOM    195  CE1 PHE A 270      42.600  26.190  11.306  1.00  0.00           C  
ATOM    196  CE2 PHE A 270      43.759  25.110   9.531  1.00  0.00           C  
ATOM    197  CZ  PHE A 270      43.498  25.238  10.876  1.00  0.00           C  
ATOM    198  N   PRO A 272      43.917  30.225   9.383  1.00  0.00           N  
ATOM    199  CA  PRO A 272      45.324  30.603   9.370  1.00  0.00           C  
ATOM    200  C   PRO A 272      46.231  29.855  10.344  1.00  0.00           C  
ATOM    201  O   PRO A 272      46.672  30.421  11.352  1.00  0.00           O  
ATOM    202  CB  PRO A 272      45.243  32.086   9.605  1.00  0.00           C  
ATOM    203  CG  PRO A 272      44.250  32.150  10.744  1.00  0.00           C  
ATOM    204  CD  PRO A 272      43.267  31.022  10.425  1.00  0.00           C  
ATOM    205  N   PRO A 273      46.561  28.590  10.059  1.00  0.00           N  
ATOM    206  CA  PRO A 273      47.415  27.856  10.972  1.00  0.00           C  
ATOM    207  C   PRO A 273      48.876  28.232  10.829  1.00  0.00           C  
ATOM    208  O   PRO A 273      49.347  28.492   9.723  1.00  0.00           O  
ATOM    209  CB  PRO A 273      47.144  26.421  10.647  1.00  0.00           C  
ATOM    210  CG  PRO A 273      47.112  26.463   9.140  1.00  0.00           C  
ATOM    211  CD  PRO A 273      46.322  27.737   8.894  1.00  0.00           C  
ATOM    212  N   GLU A 274      49.583  28.342  11.950  1.00  0.00           N  
ATOM    213  CA  GLU A 274      51.027  28.494  11.897  1.00  0.00           C  
ATOM    214  C   GLU A 274      51.583  27.088  11.650  1.00  0.00           C  
ATOM    215  O   GLU A 274      51.117  26.133  12.280  1.00  0.00           O  
ATOM    216  CB  GLU A 274      51.580  29.031  13.224  1.00  0.00           C  
ATOM    217  CG  GLU A 274      53.073  29.353  13.109  1.00  0.00           C  
ATOM    218  CD  GLU A 274      53.890  29.518  14.386  1.00  0.00           C  
ATOM    219  OE1 GLU A 274      53.397  29.240  15.479  1.00  0.00           O  
ATOM    220  OE2 GLU A 274      55.046  29.920  14.286  1.00  0.00           O  
ATOM    221  N   PRO A 275      52.529  26.906  10.724  1.00  0.00           N  
ATOM    222  CA  PRO A 275      53.087  25.578  10.470  1.00  0.00           C  
ATOM    223  C   PRO A 275      54.174  25.172  11.473  1.00  0.00           C  
ATOM    224  O   PRO A 275      55.332  24.948  11.112  1.00  0.00           O  
ATOM    225  CB  PRO A 275      53.571  25.664   9.040  1.00  0.00           C  
ATOM    226  CG  PRO A 275      54.000  27.102   8.917  1.00  0.00           C  
ATOM    227  CD  PRO A 275      52.825  27.776   9.593  1.00  0.00           C  
ATOM    228  N   ASN A 276      53.796  25.082  12.757  1.00  0.00           N  
ATOM    229  CA  ASN A 276      54.701  24.690  13.833  1.00  0.00           C  
ATOM    230  C   ASN A 276      54.300  23.357  14.466  1.00  0.00           C  
ATOM    231  O   ASN A 276      54.672  23.008  15.593  1.00  0.00           O  
ATOM    232  CB  ASN A 276      54.726  25.791  14.904  1.00  0.00           C  
ATOM    233  CG  ASN A 276      53.430  26.026  15.672  1.00  0.00           C  
ATOM    234  OD1 ASN A 276      52.318  25.867  15.171  1.00  0.00           O  
ATOM    235  ND2 ASN A 276      53.572  26.441  16.926  1.00  0.00           N  
ATOM    236  N   GLY A 277      53.539  22.570  13.719  1.00  0.00           N  
ATOM    237  CA  GLY A 277      53.074  21.301  14.218  1.00  0.00           C  
ATOM    238  C   GLY A 277      51.992  20.754  13.330  1.00  0.00           C  
ATOM    239  O   GLY A 277      51.649  21.341  12.305  1.00  0.00           O  
ATOM    240  N   TYR A 279      51.488  19.584  13.710  1.00  0.00           N  
ATOM    241  CA  TYR A 279      50.388  18.990  12.992  1.00  0.00           C  
ATOM    242  C   TYR A 279      49.070  19.488  13.544  1.00  0.00           C  
ATOM    243  O   TYR A 279      48.961  19.876  14.708  1.00  0.00           O  
ATOM    244  CB  TYR A 279      50.410  17.476  13.103  1.00  0.00           C  
ATOM    245  CG  TYR A 279      51.355  16.777  12.148  1.00  0.00           C  
ATOM    246  CD1 TYR A 279      52.692  17.116  12.107  1.00  0.00           C  
ATOM    247  CD2 TYR A 279      50.863  15.773  11.346  1.00  0.00           C  
ATOM    248  CE1 TYR A 279      53.553  16.448  11.266  1.00  0.00           C  
ATOM    249  CE2 TYR A 279      51.716  15.097  10.503  1.00  0.00           C  
ATOM    250  CZ  TYR A 279      53.052  15.441  10.473  1.00  0.00           C  
ATOM    251  OH  TYR A 279      53.915  14.749   9.652  1.00  0.00           O  
ATOM    252  N   LEU A 280      48.076  19.475  12.661  1.00  0.00           N  
ATOM    253  CA  LEU A 280      46.728  19.888  12.972  1.00  0.00           C  
ATOM    254  C   LEU A 280      46.059  18.898  13.902  1.00  0.00           C  
ATOM    255  O   LEU A 280      46.389  17.716  13.851  1.00  0.00           O  
ATOM    256  CB  LEU A 280      45.983  19.989  11.665  1.00  0.00           C  
ATOM    257  CG  LEU A 280      45.480  21.324  11.182  1.00  0.00           C  
ATOM    258  CD1 LEU A 280      46.554  22.387  11.302  1.00  0.00           C  
ATOM    259  CD2 LEU A 280      45.005  21.142   9.756  1.00  0.00           C  
ATOM    260  N   HIS A 281      45.134  19.354  14.759  1.00  0.00           N  
ATOM    261  CA  HIS A 281      44.413  18.445  15.633  1.00  0.00           C  
ATOM    262  C   HIS A 281      42.911  18.670  15.614  1.00  0.00           C  
ATOM    263  O   HIS A 281      42.420  19.472  14.823  1.00  0.00           O  
ATOM    264  CB  HIS A 281      44.959  18.567  17.053  1.00  0.00           C  
ATOM    265  CG  HIS A 281      44.997  19.949  17.657  1.00  0.00           C  
ATOM    266  ND1 HIS A 281      43.954  20.744  17.777  1.00  0.00           N  
ATOM    267  CD2 HIS A 281      46.092  20.561  18.193  1.00  0.00           C  
ATOM    268  CE1 HIS A 281      44.364  21.832  18.376  1.00  0.00           C  
ATOM    269  NE2 HIS A 281      45.648  21.709  18.620  1.00  0.00           N  
ATOM    270  N   ILE A 282      42.146  17.953  16.451  1.00  0.00           N  
ATOM    271  CA  ILE A 282      40.688  18.040  16.448  1.00  0.00           C  
ATOM    272  C   ILE A 282      40.170  19.442  16.795  1.00  0.00           C  
ATOM    273  O   ILE A 282      39.112  19.855  16.314  1.00  0.00           O  
ATOM    274  CB  ILE A 282      40.164  16.914  17.419  1.00  0.00           C  
ATOM    275  CG1 ILE A 282      38.646  16.850  17.418  1.00  0.00           C  
ATOM    276  CG2 ILE A 282      40.653  17.163  18.828  1.00  0.00           C  
ATOM    277  CD1 ILE A 282      38.065  16.334  16.096  1.00  0.00           C  
ATOM    278  N   GLY A 283      40.932  20.213  17.584  1.00  0.00           N  
ATOM    279  CA  GLY A 283      40.584  21.593  17.891  1.00  0.00           C  
ATOM    280  C   GLY A 283      40.663  22.447  16.633  1.00  0.00           C  
ATOM    281  O   GLY A 283      39.774  23.256  16.370  1.00  0.00           O  
ATOM    282  N   HIS A 284      41.719  22.246  15.831  1.00  0.00           N  
ATOM    283  CA  HIS A 284      41.875  22.920  14.550  1.00  0.00           C  
ATOM    284  C   HIS A 284      40.779  22.540  13.586  1.00  0.00           C  
ATOM    285  O   HIS A 284      40.406  23.356  12.754  1.00  0.00           O  
ATOM    286  CB  HIS A 284      43.171  22.561  13.881  1.00  0.00           C  
ATOM    287  CG  HIS A 284      44.373  23.159  14.568  1.00  0.00           C  
ATOM    288  ND1 HIS A 284      45.312  22.449  15.165  1.00  0.00           N  
ATOM    289  CD2 HIS A 284      44.689  24.487  14.664  1.00  0.00           C  
ATOM    290  CE1 HIS A 284      46.195  23.293  15.619  1.00  0.00           C  
ATOM    291  NE2 HIS A 284      45.817  24.509  15.317  1.00  0.00           N  
ATOM    292  N   ALA A 285      40.258  21.310  13.694  1.00  0.00           N  
ATOM    293  CA  ALA A 285      39.159  20.853  12.860  1.00  0.00           C  
ATOM    294  C   ALA A 285      37.878  21.606  13.169  1.00  0.00           C  
ATOM    295  O   ALA A 285      37.033  21.753  12.287  1.00  0.00           O  
ATOM    296  CB  ALA A 285      38.887  19.380  13.078  1.00  0.00           C  
ATOM    297  N   LYS A 286      37.715  22.085  14.414  1.00  0.00           N  
ATOM    298  CA  LYS A 286      36.556  22.896  14.771  1.00  0.00           C  
ATOM    299  C   LYS A 286      36.640  24.259  14.091  1.00  0.00           C  
ATOM    300  O   LYS A 286      35.603  24.837  13.753  1.00  0.00           O  
ATOM    301  CB  LYS A 286      36.491  23.077  16.281  1.00  0.00           C  
ATOM    302  CG  LYS A 286      35.435  24.064  16.759  1.00  0.00           C  
ATOM    303  CD  LYS A 286      35.548  24.247  18.252  1.00  0.00           C  
ATOM    304  CE  LYS A 286      34.611  25.350  18.673  1.00  0.00           C  
ATOM    305  NZ  LYS A 286      34.558  25.409  20.117  1.00  0.00           N  
ATOM    306  N   SER A 288      37.865  24.775  13.897  1.00  0.00           N  
ATOM    307  CA  SER A 288      38.071  26.036  13.207  1.00  0.00           C  
ATOM    308  C   SER A 288      37.954  25.878  11.687  1.00  0.00           C  
ATOM    309  O   SER A 288      37.473  26.789  11.015  1.00  0.00           O  
ATOM    310  CB  SER A 288      39.435  26.560  13.596  1.00  0.00           C  
ATOM    311  OG  SER A 288      39.759  27.751  12.898  1.00  0.00           O  
ATOM    312  N   ILE A 289      38.383  24.731  11.131  1.00  0.00           N  
ATOM    313  CA  ILE A 289      38.249  24.409   9.711  1.00  0.00           C  
ATOM    314  C   ILE A 289      36.772  24.248   9.345  1.00  0.00           C  
ATOM    315  O   ILE A 289      36.303  24.832   8.372  1.00  0.00           O  
ATOM    316  CB  ILE A 289      39.040  23.099   9.402  1.00  0.00           C  
ATOM    317  CG1 ILE A 289      40.530  23.351   9.539  1.00  0.00           C  
ATOM    318  CG2 ILE A 289      38.770  22.620   7.988  1.00  0.00           C  
ATOM    319  CD1 ILE A 289      41.395  22.095   9.322  1.00  0.00           C  
ATOM    320  N   CYS A 290      36.007  23.481  10.126  1.00  0.00           N  
ATOM    321  CA  CYS A 290      34.587  23.287   9.875  1.00  0.00           C  
ATOM    322  C   CYS A 290      33.813  24.581   9.953  1.00  0.00           C  
ATOM    323  O   CYS A 290      32.846  24.753   9.220  1.00  0.00           O  
ATOM    324  CB  CYS A 290      33.989  22.335  10.880  1.00  0.00           C  
ATOM    325  SG  CYS A 290      34.613  20.660  10.650  1.00  0.00           S  
ATOM    326  N   LEU A 291      34.238  25.496  10.830  1.00  0.00           N  
ATOM    327  CA  LEU A 291      33.588  26.790  10.988  1.00  0.00           C  
ATOM    328  C   LEU A 291      33.876  27.690   9.793  1.00  0.00           C  
ATOM    329  O   LEU A 291      32.963  28.171   9.124  1.00  0.00           O  
ATOM    330  CB  LEU A 291      34.105  27.487  12.231  1.00  0.00           C  
ATOM    331  CG  LEU A 291      33.253  28.324  13.164  1.00  0.00           C  
ATOM    332  CD1 LEU A 291      34.196  29.361  13.732  1.00  0.00           C  
ATOM    333  CD2 LEU A 291      32.091  29.023  12.492  1.00  0.00           C  
ATOM    334  N   ASN A 292      35.157  27.900   9.504  1.00  0.00           N  
ATOM    335  CA  ASN A 292      35.555  28.813   8.459  1.00  0.00           C  
ATOM    336  C   ASN A 292      35.215  28.350   7.054  1.00  0.00           C  
ATOM    337  O   ASN A 292      34.647  29.134   6.292  1.00  0.00           O  
ATOM    338  CB  ASN A 292      37.048  29.071   8.635  1.00  0.00           C  
ATOM    339  CG  ASN A 292      37.303  30.076   9.756  1.00  0.00           C  
ATOM    340  OD1 ASN A 292      36.805  31.200   9.722  1.00  0.00           O  
ATOM    341  ND2 ASN A 292      38.076  29.736  10.785  1.00  0.00           N  
ATOM    342  N   PHE A 293      35.513  27.093   6.693  1.00  0.00           N  
ATOM    343  CA  PHE A 293      35.176  26.591   5.370  1.00  0.00           C  
ATOM    344  C   PHE A 293      33.699  26.251   5.259  1.00  0.00           C  
ATOM    345  O   PHE A 293      33.117  26.370   4.181  1.00  0.00           O  
ATOM    346  CB  PHE A 293      35.979  25.347   5.040  1.00  0.00           C  
ATOM    347  CG  PHE A 293      37.468  25.559   4.779  1.00  0.00           C  
ATOM    348  CD1 PHE A 293      38.376  25.484   5.810  1.00  0.00           C  
ATOM    349  CD2 PHE A 293      37.917  25.794   3.501  1.00  0.00           C  
ATOM    350  CE1 PHE A 293      39.719  25.638   5.563  1.00  0.00           C  
ATOM    351  CE2 PHE A 293      39.263  25.950   3.265  1.00  0.00           C  
ATOM    352  CZ  PHE A 293      40.165  25.871   4.291  1.00  0.00           C  
ATOM    353  N   GLY A 294      33.061  25.846   6.364  1.00  0.00           N  
ATOM    354  CA  GLY A 294      31.639  25.540   6.371  1.00  0.00           C  
ATOM    355  C   GLY A 294      30.796  26.779   6.104  1.00  0.00           C  
ATOM    356  O   GLY A 294      29.849  26.719   5.328  1.00  0.00           O  
ATOM    357  N   ILE A 295      31.144  27.916   6.717  1.00  0.00           N  
ATOM    358  CA  ILE A 295      30.442  29.170   6.478  1.00  0.00           C  
ATOM    359  C   ILE A 295      30.639  29.584   5.032  1.00  0.00           C  
ATOM    360  O   ILE A 295      29.675  29.956   4.368  1.00  0.00           O  
ATOM    361  CB  ILE A 295      30.975  30.275   7.447  1.00  0.00           C  
ATOM    362  CG1 ILE A 295      30.384  30.026   8.825  1.00  0.00           C  
ATOM    363  CG2 ILE A 295      30.616  31.683   6.962  1.00  0.00           C  
ATOM    364  CD1 ILE A 295      30.854  31.028   9.890  1.00  0.00           C  
ATOM    365  N   ALA A 296      31.872  29.475   4.531  1.00  0.00           N  
ATOM    366  CA  ALA A 296      32.167  29.847   3.165  1.00  0.00           C  
ATOM    367  C   ALA A 296      31.363  29.065   2.146  1.00  0.00           C  
ATOM    368  O   ALA A 296      30.936  29.646   1.157  1.00  0.00           O  
ATOM    369  CB  ALA A 296      33.625  29.621   2.861  1.00  0.00           C  
ATOM    370  N   GLN A 297      31.099  27.767   2.347  1.00  0.00           N  
ATOM    371  CA  GLN A 297      30.331  27.043   1.346  1.00  0.00           C  
ATOM    372  C   GLN A 297      28.829  27.142   1.554  1.00  0.00           C  
ATOM    373  O   GLN A 297      28.085  27.087   0.573  1.00  0.00           O  
ATOM    374  CB  GLN A 297      30.761  25.571   1.301  1.00  0.00           C  
ATOM    375  CG  GLN A 297      30.784  24.733   2.565  1.00  0.00           C  
ATOM    376  CD  GLN A 297      31.339  23.332   2.325  1.00  0.00           C  
ATOM    377  OE1 GLN A 297      30.779  22.348   2.807  1.00  0.00           O  
ATOM    378  NE2 GLN A 297      32.445  23.171   1.592  1.00  0.00           N  
ATOM    379  N   ASP A 298      28.364  27.353   2.793  1.00  0.00           N  
ATOM    380  CA  ASP A 298      26.939  27.541   3.035  1.00  0.00           C  
ATOM    381  C   ASP A 298      26.446  28.877   2.495  1.00  0.00           C  
ATOM    382  O   ASP A 298      25.325  28.977   2.001  1.00  0.00           O  
ATOM    383  CB  ASP A 298      26.617  27.474   4.534  1.00  0.00           C  
ATOM    384  CG  ASP A 298      26.734  26.086   5.152  1.00  0.00           C  
ATOM    385  OD1 ASP A 298      26.394  25.095   4.509  1.00  0.00           O  
ATOM    386  OD2 ASP A 298      27.170  25.986   6.294  1.00  0.00           O  
ATOM    387  N   TYR A 299      27.290  29.911   2.543  1.00  0.00           N  
ATOM    388  CA  TYR A 299      26.918  31.223   2.048  1.00  0.00           C  
ATOM    389  C   TYR A 299      27.449  31.489   0.648  1.00  0.00           C  
ATOM    390  O   TYR A 299      27.384  32.620   0.165  1.00  0.00           O  
ATOM    391  CB  TYR A 299      27.440  32.279   3.009  1.00  0.00           C  
ATOM    392  CG  TYR A 299      26.724  32.301   4.355  1.00  0.00           C  
ATOM    393  CD1 TYR A 299      27.012  31.370   5.335  1.00  0.00           C  
ATOM    394  CD2 TYR A 299      25.780  33.273   4.592  1.00  0.00           C  
ATOM    395  CE1 TYR A 299      26.361  31.408   6.547  1.00  0.00           C  
ATOM    396  CE2 TYR A 299      25.126  33.314   5.802  1.00  0.00           C  
ATOM    397  CZ  TYR A 299      25.421  32.384   6.772  1.00  0.00           C  
ATOM    398  OH  TYR A 299      24.768  32.441   7.985  1.00  0.00           O  
ATOM    399  N   LYS A 305      27.956  30.452  -0.034  1.00  0.00           N  
ATOM    400  CA  LYS A 305      28.556  30.559  -1.365  1.00  0.00           C  
ATOM    401  C   LYS A 305      29.644  31.633  -1.464  1.00  0.00           C  
ATOM    402  O   LYS A 305      29.777  32.359  -2.449  1.00  0.00           O  
ATOM    403  CB  LYS A 305      27.448  30.815  -2.395  1.00  0.00           C  
ATOM    404  CG  LYS A 305      26.592  29.589  -2.706  1.00  0.00           C  
ATOM    405  CD  LYS A 305      27.242  28.678  -3.752  1.00  0.00           C  
ATOM    406  CE  LYS A 305      26.379  27.429  -3.984  1.00  0.00           C  
ATOM    407  NZ  LYS A 305      26.904  26.579  -5.043  1.00  0.00           N  
ATOM    408  N   GLY A 306      30.409  31.761  -0.379  1.00  0.00           N  
ATOM    409  CA  GLY A 306      31.556  32.644  -0.305  1.00  0.00           C  
ATOM    410  C   GLY A 306      32.866  31.893  -0.493  1.00  0.00           C  
ATOM    411  O   GLY A 306      32.905  30.797  -1.044  1.00  0.00           O  
ATOM    412  N   GLN A 307      33.964  32.487  -0.044  1.00  0.00           N  
ATOM    413  CA  GLN A 307      35.281  31.895  -0.211  1.00  0.00           C  
ATOM    414  C   GLN A 307      35.994  31.752   1.121  1.00  0.00           C  
ATOM    415  O   GLN A 307      35.689  32.473   2.071  1.00  0.00           O  
ATOM    416  CB  GLN A 307      36.150  32.756  -1.114  1.00  0.00           C  
ATOM    417  CG  GLN A 307      35.625  33.054  -2.516  1.00  0.00           C  
ATOM    418  CD  GLN A 307      35.531  31.869  -3.463  1.00  0.00           C  
ATOM    419  OE1 GLN A 307      34.581  31.739  -4.228  1.00  0.00           O  
ATOM    420  NE2 GLN A 307      36.497  30.965  -3.484  1.00  0.00           N  
ATOM    421  N   CYS A 308      36.940  30.808   1.204  1.00  0.00           N  
ATOM    422  CA  CYS A 308      37.729  30.612   2.409  1.00  0.00           C  
ATOM    423  C   CYS A 308      39.165  30.304   2.048  1.00  0.00           C  
ATOM    424  O   CYS A 308      39.431  29.329   1.357  1.00  0.00           O  
ATOM    425  CB  CYS A 308      37.175  29.468   3.224  1.00  0.00           C  
ATOM    426  SG  CYS A 308      38.093  29.260   4.758  1.00  0.00           S  
ATOM    427  N   ASN A 309      40.106  31.121   2.516  1.00  0.00           N  
ATOM    428  CA  ASN A 309      41.505  30.947   2.170  1.00  0.00           C  
ATOM    429  C   ASN A 309      42.265  30.098   3.154  1.00  0.00           C  
ATOM    430  O   ASN A 309      42.012  30.158   4.356  1.00  0.00           O  
ATOM    431  CB  ASN A 309      42.251  32.266   2.112  1.00  0.00           C  
ATOM    432  CG  ASN A 309      41.787  33.234   1.052  1.00  0.00           C  
ATOM    433  OD1 ASN A 309      41.106  32.896   0.089  1.00  0.00           O  
ATOM    434  ND2 ASN A 309      42.167  34.487   1.222  1.00  0.00           N  
ATOM    435  N   LEU A 310      43.177  29.269   2.653  1.00  0.00           N  
ATOM    436  CA  LEU A 310      44.118  28.629   3.551  1.00  0.00           C  
ATOM    437  C   LEU A 310      45.304  29.568   3.571  1.00  0.00           C  
ATOM    438  O   LEU A 310      45.821  29.925   2.512  1.00  0.00           O  
ATOM    439  CB  LEU A 310      44.594  27.265   3.054  1.00  0.00           C  
ATOM    440  CG  LEU A 310      45.643  26.560   3.910  1.00  0.00           C  
ATOM    441  CD1 LEU A 310      45.044  26.139   5.240  1.00  0.00           C  
ATOM    442  CD2 LEU A 310      46.151  25.339   3.174  1.00  0.00           C  
ATOM    443  N   ARG A 311      45.696  30.026   4.757  1.00  0.00           N  
ATOM    444  CA  ARG A 311      46.835  30.906   4.860  1.00  0.00           C  
ATOM    445  C   ARG A 311      47.774  30.409   5.943  1.00  0.00           C  
ATOM    446  O   ARG A 311      47.406  30.317   7.107  1.00  0.00           O  
ATOM    447  CB  ARG A 311      46.363  32.315   5.187  1.00  0.00           C  
ATOM    448  CG  ARG A 311      47.539  33.272   5.187  1.00  0.00           C  
ATOM    449  CD  ARG A 311      47.106  34.694   5.351  1.00  0.00           C  
ATOM    450  NE  ARG A 311      46.707  35.033   6.698  1.00  0.00           N  
ATOM    451  CZ  ARG A 311      45.586  35.719   6.936  1.00  0.00           C  
ATOM    452  NH1 ARG A 311      44.720  36.046   5.971  1.00  0.00           N  
ATOM    453  NH2 ARG A 311      45.319  36.055   8.193  1.00  0.00           N  
ATOM    454  N   PHE A 312      48.997  30.040   5.582  1.00  0.00           N  
ATOM    455  CA  PHE A 312      49.981  29.649   6.568  1.00  0.00           C  
ATOM    456  C   PHE A 312      50.540  30.892   7.218  1.00  0.00           C  
ATOM    457  O   PHE A 312      51.157  31.729   6.563  1.00  0.00           O  
ATOM    458  CB  PHE A 312      51.094  28.857   5.898  1.00  0.00           C  
ATOM    459  CG  PHE A 312      50.635  27.463   5.515  1.00  0.00           C  
ATOM    460  CD1 PHE A 312      50.461  26.510   6.489  1.00  0.00           C  
ATOM    461  CD2 PHE A 312      50.374  27.155   4.205  1.00  0.00           C  
ATOM    462  CE1 PHE A 312      50.023  25.257   6.144  1.00  0.00           C  
ATOM    463  CE2 PHE A 312      49.935  25.895   3.871  1.00  0.00           C  
ATOM    464  CZ  PHE A 312      49.759  24.948   4.838  1.00  0.00           C  
ATOM    465  N   ASP A 313      50.263  31.040   8.511  1.00  0.00           N  
ATOM    466  CA  ASP A 313      50.716  32.192   9.269  1.00  0.00           C  
ATOM    467  C   ASP A 313      52.151  31.972   9.721  1.00  0.00           C  
ATOM    468  O   ASP A 313      52.451  31.680  10.879  1.00  0.00           O  
ATOM    469  CB  ASP A 313      49.779  32.373  10.455  1.00  0.00           C  
ATOM    470  CG  ASP A 313      49.466  33.815  10.825  1.00  0.00           C  
ATOM    471  OD1 ASP A 313      50.139  34.736  10.365  1.00  0.00           O  
ATOM    472  OD2 ASP A 313      48.522  34.009  11.586  1.00  0.00           O  
ATOM    473  N   ASP A 314      53.056  32.154   8.764  1.00  0.00           N  
ATOM    474  CA  ASP A 314      54.457  31.833   8.953  1.00  0.00           C  
ATOM    475  C   ASP A 314      55.378  32.994   9.294  1.00  0.00           C  
ATOM    476  O   ASP A 314      56.360  33.263   8.607  1.00  0.00           O  
ATOM    477  CB  ASP A 314      54.940  31.106   7.692  1.00  0.00           C  
ATOM    478  CG  ASP A 314      54.768  31.823   6.361  1.00  0.00           C  
ATOM    479  OD1 ASP A 314      54.039  32.814   6.269  1.00  0.00           O  
ATOM    480  OD2 ASP A 314      55.377  31.370   5.397  1.00  0.00           O  
ATOM    481  N   THR A 315      55.120  33.669  10.412  1.00  0.00           N  
ATOM    482  CA  THR A 315      55.921  34.832  10.778  1.00  0.00           C  
ATOM    483  C   THR A 315      57.069  34.564  11.743  1.00  0.00           C  
ATOM    484  O   THR A 315      57.766  35.494  12.144  1.00  0.00           O  
ATOM    485  CB  THR A 315      54.998  35.889  11.365  1.00  0.00           C  
ATOM    486  OG1 THR A 315      54.222  35.271  12.377  1.00  0.00           O  
ATOM    487  CG2 THR A 315      54.093  36.472  10.328  1.00  0.00           C  
ATOM    488  N   ASN A 316      57.292  33.308  12.133  1.00  0.00           N  
ATOM    489  CA  ASN A 316      58.353  32.983  13.072  1.00  0.00           C  
ATOM    490  C   ASN A 316      59.076  31.735  12.582  1.00  0.00           C  
ATOM    491  O   ASN A 316      58.740  30.613  12.965  1.00  0.00           O  
ATOM    492  CB  ASN A 316      57.748  32.755  14.470  1.00  0.00           C  
ATOM    493  CG  ASN A 316      58.751  32.713  15.614  1.00  0.00           C  
ATOM    494  OD1 ASN A 316      59.966  32.781  15.441  1.00  0.00           O  
ATOM    495  ND2 ASN A 316      58.262  32.616  16.841  1.00  0.00           N  
ATOM    496  N   PRO A 317      60.099  31.919  11.741  1.00  0.00           N  
ATOM    497  CA  PRO A 317      60.879  30.818  11.170  1.00  0.00           C  
ATOM    498  C   PRO A 317      61.482  29.769  12.109  1.00  0.00           C  
ATOM    499  O   PRO A 317      61.479  28.587  11.771  1.00  0.00           O  
ATOM    500  CB  PRO A 317      61.936  31.520  10.360  1.00  0.00           C  
ATOM    501  CG  PRO A 317      62.207  32.758  11.177  1.00  0.00           C  
ATOM    502  CD  PRO A 317      60.787  33.181  11.479  1.00  0.00           C  
ATOM    503  N   VAL A 333      61.972  30.159  13.295  1.00  0.00           N  
ATOM    504  CA  VAL A 333      62.639  29.229  14.211  1.00  0.00           C  
ATOM    505  C   VAL A 333      61.723  28.158  14.802  1.00  0.00           C  
ATOM    506  O   VAL A 333      62.196  27.163  15.355  1.00  0.00           O  
ATOM    507  CB  VAL A 333      63.330  29.998  15.391  1.00  0.00           C  
ATOM    508  CG1 VAL A 333      64.267  31.036  14.813  1.00  0.00           C  
ATOM    509  CG2 VAL A 333      62.327  30.691  16.291  1.00  0.00           C  
ATOM    510  N   LYS A 421      60.407  28.341  14.675  1.00  0.00           N  
ATOM    511  CA  LYS A 421      59.435  27.397  15.203  1.00  0.00           C  
ATOM    512  C   LYS A 421      58.746  26.582  14.115  1.00  0.00           C  
ATOM    513  O   LYS A 421      58.142  25.555  14.412  1.00  0.00           O  
ATOM    514  CB  LYS A 421      58.394  28.171  16.005  1.00  0.00           C  
ATOM    515  CG  LYS A 421      59.074  28.997  17.085  1.00  0.00           C  
ATOM    516  CD  LYS A 421      58.757  28.521  18.487  1.00  0.00           C  
ATOM    517  CE  LYS A 421      57.541  29.295  18.968  1.00  0.00           C  
ATOM    518  NZ  LYS A 421      57.080  28.814  20.255  1.00  0.00           N  
ATOM    519  N   GLU A 422      58.849  27.000  12.849  1.00  0.00           N  
ATOM    520  CA  GLU A 422      58.138  26.372  11.740  1.00  0.00           C  
ATOM    521  C   GLU A 422      58.992  25.496  10.848  1.00  0.00           C  
ATOM    522  O   GLU A 422      60.208  25.655  10.797  1.00  0.00           O  
ATOM    523  CB  GLU A 422      57.529  27.429  10.867  1.00  0.00           C  
ATOM    524  CG  GLU A 422      56.559  28.336  11.596  1.00  0.00           C  
ATOM    525  CD  GLU A 422      56.454  29.745  11.035  1.00  0.00           C  
ATOM    526  OE1 GLU A 422      57.035  30.045   9.992  1.00  0.00           O  
ATOM    527  OE2 GLU A 422      55.802  30.570  11.668  1.00  0.00           O  
ATOM    528  N   ASP A 423      58.358  24.592  10.096  1.00  0.00           N  
ATOM    529  CA  ASP A 423      59.088  23.730   9.176  1.00  0.00           C  
ATOM    530  C   ASP A 423      58.204  23.332   8.006  1.00  0.00           C  
ATOM    531  O   ASP A 423      56.991  23.218   8.149  1.00  0.00           O  
ATOM    532  CB  ASP A 423      59.573  22.464   9.898  1.00  0.00           C  
ATOM    533  CG  ASP A 423      60.622  21.679   9.119  1.00  0.00           C  
ATOM    534  OD1 ASP A 423      60.255  20.888   8.252  1.00  0.00           O  
ATOM    535  OD2 ASP A 423      61.812  21.867   9.376  1.00  0.00           O  
ATOM    536  N   ILE A 424      58.818  23.063   6.850  1.00  0.00           N  
ATOM    537  CA  ILE A 424      58.095  22.719   5.635  1.00  0.00           C  
ATOM    538  C   ILE A 424      57.295  21.423   5.725  1.00  0.00           C  
ATOM    539  O   ILE A 424      56.306  21.278   5.010  1.00  0.00           O  
ATOM    540  CB  ILE A 424      59.129  22.685   4.477  1.00  0.00           C  
ATOM    541  CG1 ILE A 424      58.428  22.720   3.141  1.00  0.00           C  
ATOM    542  CG2 ILE A 424      59.987  21.441   4.575  1.00  0.00           C  
ATOM    543  CD1 ILE A 424      57.772  24.082   2.867  1.00  0.00           C  
ATOM    544  N   GLU A 425      57.681  20.494   6.616  1.00  0.00           N  
ATOM    545  CA  GLU A 425      56.962  19.239   6.807  1.00  0.00           C  
ATOM    546  C   GLU A 425      55.547  19.522   7.266  1.00  0.00           C  
ATOM    547  O   GLU A 425      54.593  18.849   6.865  1.00  0.00           O  
ATOM    548  CB  GLU A 425      57.631  18.362   7.871  1.00  0.00           C  
ATOM    549  CG  GLU A 425      56.908  17.024   8.128  1.00  0.00           C  
ATOM    550  CD  GLU A 425      57.282  16.227   9.381  1.00  0.00           C  
ATOM    551  OE1 GLU A 425      57.941  16.745  10.285  1.00  0.00           O  
ATOM    552  OE2 GLU A 425      56.892  15.062   9.460  1.00  0.00           O  
ATOM    553  N   TYR A 426      55.427  20.558   8.097  1.00  0.00           N  
ATOM    554  CA  TYR A 426      54.145  20.930   8.635  1.00  0.00           C  
ATOM    555  C   TYR A 426      53.264  21.629   7.615  1.00  0.00           C  
ATOM    556  O   TYR A 426      52.053  21.429   7.686  1.00  0.00           O  
ATOM    557  CB  TYR A 426      54.337  21.821   9.843  1.00  0.00           C  
ATOM    558  CG  TYR A 426      55.200  21.219  10.944  1.00  0.00           C  
ATOM    559  CD1 TYR A 426      55.087  19.893  11.320  1.00  0.00           C  
ATOM    560  CD2 TYR A 426      56.108  22.041  11.574  1.00  0.00           C  
ATOM    561  CE1 TYR A 426      55.885  19.398  12.330  1.00  0.00           C  
ATOM    562  CE2 TYR A 426      56.903  21.555  12.582  1.00  0.00           C  
ATOM    563  CZ  TYR A 426      56.785  20.239  12.952  1.00  0.00           C  
ATOM    564  OH  TYR A 426      57.581  19.772  13.976  1.00  0.00           O  
ATOM    565  N   VAL A 427      53.796  22.391   6.639  1.00  0.00           N  
ATOM    566  CA  VAL A 427      52.891  22.995   5.664  1.00  0.00           C  
ATOM    567  C   VAL A 427      52.364  21.897   4.738  1.00  0.00           C  
ATOM    568  O   VAL A 427      51.191  21.937   4.371  1.00  0.00           O  
ATOM    569  CB  VAL A 427      53.558  24.196   4.799  1.00  0.00           C  
ATOM    570  CG1 VAL A 427      54.755  24.752   5.553  1.00  0.00           C  
ATOM    571  CG2 VAL A 427      53.931  23.787   3.385  1.00  0.00           C  
ATOM    572  N   GLU A 429      53.182  20.872   4.434  1.00  0.00           N  
ATOM    573  CA  GLU A 429      52.761  19.748   3.604  1.00  0.00           C  
ATOM    574  C   GLU A 429      51.653  18.946   4.284  1.00  0.00           C  
ATOM    575  O   GLU A 429      50.673  18.574   3.638  1.00  0.00           O  
ATOM    576  CB  GLU A 429      53.916  18.788   3.331  1.00  0.00           C  
ATOM    577  CG  GLU A 429      55.152  19.340   2.593  1.00  0.00           C  
ATOM    578  CD  GLU A 429      56.385  18.421   2.534  1.00  0.00           C  
ATOM    579  OE1 GLU A 429      56.491  17.462   3.303  1.00  0.00           O  
ATOM    580  OE2 GLU A 429      57.268  18.672   1.712  1.00  0.00           O  
ATOM    581  N   SER A 431      51.775  18.711   5.601  1.00  0.00           N  
ATOM    582  CA  SER A 431      50.798  17.920   6.335  1.00  0.00           C  
ATOM    583  C   SER A 431      49.496  18.640   6.632  1.00  0.00           C  
ATOM    584  O   SER A 431      48.444  18.004   6.639  1.00  0.00           O  
ATOM    585  CB  SER A 431      51.402  17.443   7.640  1.00  0.00           C  
ATOM    586  OG  SER A 431      51.815  18.496   8.494  1.00  0.00           O  
ATOM    587  N   ILE A 432      49.542  19.955   6.884  1.00  0.00           N  
ATOM    588  CA  ILE A 432      48.329  20.726   7.124  1.00  0.00           C  
ATOM    589  C   ILE A 432      47.470  20.759   5.866  1.00  0.00           C  
ATOM    590  O   ILE A 432      46.261  20.580   5.971  1.00  0.00           O  
ATOM    591  CB  ILE A 432      48.712  22.158   7.590  1.00  0.00           C  
ATOM    592  CG1 ILE A 432      49.308  22.072   8.984  1.00  0.00           C  
ATOM    593  CG2 ILE A 432      47.493  23.075   7.638  1.00  0.00           C  
ATOM    594  CD1 ILE A 432      49.983  23.367   9.464  1.00  0.00           C  
ATOM    595  N   LYS A 433      48.072  20.946   4.680  1.00  0.00           N  
ATOM    596  CA  LYS A 433      47.347  20.904   3.414  1.00  0.00           C  
ATOM    597  C   LYS A 433      46.684  19.557   3.168  1.00  0.00           C  
ATOM    598  O   LYS A 433      45.578  19.478   2.630  1.00  0.00           O  
ATOM    599  CB  LYS A 433      48.292  21.185   2.278  1.00  0.00           C  
ATOM    600  CG  LYS A 433      48.589  22.659   2.165  1.00  0.00           C  
ATOM    601  CD  LYS A 433      49.774  22.919   1.261  1.00  0.00           C  
ATOM    602  CE  LYS A 433      49.528  22.486  -0.168  1.00  0.00           C  
ATOM    603  NZ  LYS A 433      50.674  22.865  -0.968  1.00  0.00           N  
ATOM    604  N   ASN A 434      47.367  18.495   3.602  1.00  0.00           N  
ATOM    605  CA  ASN A 434      46.878  17.132   3.514  1.00  0.00           C  
ATOM    606  C   ASN A 434      45.644  16.911   4.384  1.00  0.00           C  
ATOM    607  O   ASN A 434      44.670  16.325   3.917  1.00  0.00           O  
ATOM    608  CB  ASN A 434      48.014  16.218   3.933  1.00  0.00           C  
ATOM    609  CG  ASN A 434      47.727  14.733   3.809  1.00  0.00           C  
ATOM    610  OD1 ASN A 434      47.055  14.111   4.639  1.00  0.00           O  
ATOM    611  ND2 ASN A 434      48.268  14.142   2.746  1.00  0.00           N  
ATOM    612  N   ASP A 435      45.648  17.389   5.638  1.00  0.00           N  
ATOM    613  CA  ASP A 435      44.516  17.186   6.526  1.00  0.00           C  
ATOM    614  C   ASP A 435      43.298  18.042   6.205  1.00  0.00           C  
ATOM    615  O   ASP A 435      42.177  17.560   6.363  1.00  0.00           O  
ATOM    616  CB  ASP A 435      44.925  17.451   7.966  1.00  0.00           C  
ATOM    617  CG  ASP A 435      46.035  16.559   8.507  1.00  0.00           C  
ATOM    618  OD1 ASP A 435      46.107  15.377   8.175  1.00  0.00           O  
ATOM    619  OD2 ASP A 435      46.841  17.058   9.285  1.00  0.00           O  
ATOM    620  N   VAL A 436      43.480  19.293   5.752  1.00  0.00           N  
ATOM    621  CA  VAL A 436      42.365  20.160   5.369  1.00  0.00           C  
ATOM    622  C   VAL A 436      41.574  19.537   4.222  1.00  0.00           C  
ATOM    623  O   VAL A 436      40.344  19.524   4.260  1.00  0.00           O  
ATOM    624  CB  VAL A 436      42.890  21.549   4.948  1.00  0.00           C  
ATOM    625  CG1 VAL A 436      41.762  22.444   4.458  1.00  0.00           C  
ATOM    626  CG2 VAL A 436      43.493  22.237   6.148  1.00  0.00           C  
ATOM    627  N   GLU A 437      42.278  19.001   3.213  1.00  0.00           N  
ATOM    628  CA  GLU A 437      41.641  18.280   2.113  1.00  0.00           C  
ATOM    629  C   GLU A 437      40.971  16.984   2.541  1.00  0.00           C  
ATOM    630  O   GLU A 437      39.881  16.678   2.051  1.00  0.00           O  
ATOM    631  CB  GLU A 437      42.624  17.893   1.042  1.00  0.00           C  
ATOM    632  CG  GLU A 437      42.830  18.945  -0.015  1.00  0.00           C  
ATOM    633  CD  GLU A 437      43.581  18.362  -1.192  1.00  0.00           C  
ATOM    634  OE1 GLU A 437      44.812  18.261  -1.116  1.00  0.00           O  
ATOM    635  OE2 GLU A 437      42.926  18.011  -2.173  1.00  0.00           O  
ATOM    636  N   TRP A 438      41.618  16.225   3.447  1.00  0.00           N  
ATOM    637  CA  TRP A 438      41.084  14.957   3.927  1.00  0.00           C  
ATOM    638  C   TRP A 438      39.740  15.145   4.602  1.00  0.00           C  
ATOM    639  O   TRP A 438      38.860  14.299   4.440  1.00  0.00           O  
ATOM    640  CB  TRP A 438      42.052  14.305   4.915  1.00  0.00           C  
ATOM    641  CG  TRP A 438      41.515  12.998   5.474  1.00  0.00           C  
ATOM    642  CD1 TRP A 438      41.493  11.875   4.699  1.00  0.00           C  
ATOM    643  CD2 TRP A 438      40.972  12.791   6.722  1.00  0.00           C  
ATOM    644  NE1 TRP A 438      40.930  10.964   5.452  1.00  0.00           N  
ATOM    645  CE2 TRP A 438      40.608  11.461   6.655  1.00  0.00           C  
ATOM    646  CE3 TRP A 438      40.736  13.505   7.870  1.00  0.00           C  
ATOM    647  CZ2 TRP A 438      40.005  10.827   7.715  1.00  0.00           C  
ATOM    648  CZ3 TRP A 438      40.133  12.871   8.934  1.00  0.00           C  
ATOM    649  CH2 TRP A 438      39.772  11.547   8.861  1.00  0.00           C  
ATOM    650  N   LEU A 439      39.573  16.254   5.340  1.00  0.00           N  
ATOM    651  CA  LEU A 439      38.302  16.563   5.979  1.00  0.00           C  
ATOM    652  C   LEU A 439      37.203  16.858   4.969  1.00  0.00           C  
ATOM    653  O   LEU A 439      36.019  16.776   5.292  1.00  0.00           O  
ATOM    654  CB  LEU A 439      38.475  17.752   6.906  1.00  0.00           C  
ATOM    655  CG  LEU A 439      39.173  17.490   8.224  1.00  0.00           C  
ATOM    656  CD1 LEU A 439      39.313  18.784   8.990  1.00  0.00           C  
ATOM    657  CD2 LEU A 439      38.354  16.516   9.054  1.00  0.00           C  
ATOM    658  N   GLY A 444      37.592  17.189   3.736  1.00  0.00           N  
ATOM    659  CA  GLY A 444      36.636  17.398   2.666  1.00  0.00           C  
ATOM    660  C   GLY A 444      36.397  18.861   2.389  1.00  0.00           C  
ATOM    661  O   GLY A 444      35.286  19.248   2.024  1.00  0.00           O  
ATOM    662  N   PHE A 445      37.444  19.674   2.567  1.00  0.00           N  
ATOM    663  CA  PHE A 445      37.343  21.102   2.351  1.00  0.00           C  
ATOM    664  C   PHE A 445      38.365  21.602   1.351  1.00  0.00           C  
ATOM    665  O   PHE A 445      39.477  21.083   1.240  1.00  0.00           O  
ATOM    666  CB  PHE A 445      37.518  21.822   3.679  1.00  0.00           C  
ATOM    667  CG  PHE A 445      36.362  21.591   4.642  1.00  0.00           C  
ATOM    668  CD1 PHE A 445      35.095  22.050   4.334  1.00  0.00           C  
ATOM    669  CD2 PHE A 445      36.583  20.934   5.832  1.00  0.00           C  
ATOM    670  CE1 PHE A 445      34.055  21.855   5.218  1.00  0.00           C  
ATOM    671  CE2 PHE A 445      35.538  20.740   6.714  1.00  0.00           C  
ATOM    672  CZ  PHE A 445      34.278  21.201   6.409  1.00  0.00           C  
ATOM    673  N   HIS A 457      37.958  22.614   0.588  1.00  0.00           N  
ATOM    674  CA  HIS A 457      38.813  23.205  -0.421  1.00  0.00           C  
ATOM    675  C   HIS A 457      38.971  24.698  -0.195  1.00  0.00           C  
ATOM    676  O   HIS A 457      38.022  25.408   0.133  1.00  0.00           O  
ATOM    677  CB  HIS A 457      38.229  22.959  -1.809  1.00  0.00           C  
ATOM    678  CG  HIS A 457      38.306  21.499  -2.221  1.00  0.00           C  
ATOM    679  ND1 HIS A 457      39.418  20.908  -2.634  1.00  0.00           N  
ATOM    680  CD2 HIS A 457      37.292  20.574  -2.211  1.00  0.00           C  
ATOM    681  CE1 HIS A 457      39.125  19.654  -2.872  1.00  0.00           C  
ATOM    682  NE2 HIS A 457      37.849  19.463  -2.617  1.00  0.00           N  
ATOM    683  N   TRP A 461      40.198  25.180  -0.359  1.00  0.00           N  
ATOM    684  CA  TRP A 461      40.489  26.588  -0.179  1.00  0.00           C  
ATOM    685  C   TRP A 461      40.350  27.403  -1.451  1.00  0.00           C  
ATOM    686  O   TRP A 461      40.392  26.885  -2.568  1.00  0.00           O  
ATOM    687  CB  TRP A 461      41.905  26.749   0.383  1.00  0.00           C  
ATOM    688  CG  TRP A 461      43.006  25.997  -0.353  1.00  0.00           C  
ATOM    689  CD1 TRP A 461      43.646  26.562  -1.417  1.00  0.00           C  
ATOM    690  CD2 TRP A 461      43.495  24.748  -0.040  1.00  0.00           C  
ATOM    691  NE1 TRP A 461      44.543  25.679  -1.774  1.00  0.00           N  
ATOM    692  CE2 TRP A 461      44.491  24.591  -0.987  1.00  0.00           C  
ATOM    693  CE3 TRP A 461      43.252  23.754   0.884  1.00  0.00           C  
ATOM    694  CZ2 TRP A 461      45.264  23.454  -1.034  1.00  0.00           C  
ATOM    695  CZ3 TRP A 461      44.023  22.613   0.839  1.00  0.00           C  
ATOM    696  CH2 TRP A 461      45.020  22.463  -0.106  1.00  0.00           C  
ATOM    697  N   SER A 463      40.241  28.714  -1.262  1.00  0.00           N  
ATOM    698  CA  SER A 463      40.040  29.660  -2.337  1.00  0.00           C  
ATOM    699  C   SER A 463      41.343  30.056  -2.990  1.00  0.00           C  
ATOM    700  O   SER A 463      42.233  30.631  -2.359  1.00  0.00           O  
ATOM    701  CB  SER A 463      39.357  30.888  -1.786  1.00  0.00           C  
ATOM    702  OG  SER A 463      39.161  31.869  -2.792  1.00  0.00           O  
ATOM    703  N   GLY A 472      41.439  29.755  -4.283  1.00  0.00           N  
ATOM    704  CA  GLY A 472      42.631  30.079  -5.055  1.00  0.00           C  
ATOM    705  C   GLY A 472      43.828  29.300  -4.559  1.00  0.00           C  
ATOM    706  O   GLY A 472      43.700  28.195  -4.036  1.00  0.00           O  
ATOM    707  N   ASN A 473      45.013  29.877  -4.696  1.00  0.00           N  
ATOM    708  CA  ASN A 473      46.216  29.216  -4.228  1.00  0.00           C  
ATOM    709  C   ASN A 473      46.360  29.290  -2.726  1.00  0.00           C  
ATOM    710  O   ASN A 473      45.700  30.086  -2.061  1.00  0.00           O  
ATOM    711  CB  ASN A 473      47.439  29.849  -4.863  1.00  0.00           C  
ATOM    712  CG  ASN A 473      47.538  29.670  -6.375  1.00  0.00           C  
ATOM    713  OD1 ASN A 473      48.254  30.432  -7.017  1.00  0.00           O  
ATOM    714  ND2 ASN A 473      46.882  28.705  -7.030  1.00  0.00           N  
ATOM    715  N   VAL A 474      47.206  28.418  -2.184  1.00  0.00           N  
ATOM    716  CA  VAL A 474      47.568  28.468  -0.780  1.00  0.00           C  
ATOM    717  C   VAL A 474      48.256  29.802  -0.530  1.00  0.00           C  
ATOM    718  O   VAL A 474      49.118  30.218  -1.307  1.00  0.00           O  
ATOM    719  CB  VAL A 474      48.511  27.299  -0.471  1.00  0.00           C  
ATOM    720  CG1 VAL A 474      49.081  27.406   0.926  1.00  0.00           C  
ATOM    721  CG2 VAL A 474      47.734  26.009  -0.550  1.00  0.00           C  
ATOM    722  N   ARG A 475      47.850  30.505   0.524  1.00  0.00           N  
ATOM    723  CA  ARG A 475      48.463  31.787   0.842  1.00  0.00           C  
ATOM    724  C   ARG A 475      49.432  31.634   1.991  1.00  0.00           C  
ATOM    725  O   ARG A 475      49.385  30.671   2.754  1.00  0.00           O  
ATOM    726  CB  ARG A 475      47.437  32.846   1.260  1.00  0.00           C  
ATOM    727  CG  ARG A 475      46.174  32.957   0.432  1.00  0.00           C  
ATOM    728  CD  ARG A 475      46.414  33.207  -1.046  1.00  0.00           C  
ATOM    729  NE  ARG A 475      45.164  32.917  -1.722  1.00  0.00           N  
ATOM    730  CZ  ARG A 475      44.233  33.851  -1.913  1.00  0.00           C  
ATOM    731  NH1 ARG A 475      44.447  35.132  -1.615  1.00  0.00           N  
ATOM    732  NH2 ARG A 475      43.071  33.494  -2.449  1.00  0.00           N  
ATOM    733  N   TYR A 476      50.331  32.601   2.110  1.00  0.00           N  
ATOM    734  CA  TYR A 476      51.306  32.635   3.184  1.00  0.00           C  
ATOM    735  C   TYR A 476      51.452  34.070   3.673  1.00  0.00           C  
ATOM    736  O   TYR A 476      51.383  35.003   2.869  1.00  0.00           O  
ATOM    737  CB  TYR A 476      52.687  32.159   2.709  1.00  0.00           C  
ATOM    738  CG  TYR A 476      52.797  30.714   2.246  1.00  0.00           C  
ATOM    739  CD1 TYR A 476      52.393  30.373   0.970  1.00  0.00           C  
ATOM    740  CD2 TYR A 476      53.304  29.762   3.102  1.00  0.00           C  
ATOM    741  CE1 TYR A 476      52.492  29.070   0.544  1.00  0.00           C  
ATOM    742  CE2 TYR A 476      53.406  28.457   2.680  1.00  0.00           C  
ATOM    743  CZ  TYR A 476      52.997  28.121   1.405  1.00  0.00           C  
ATOM    744  OH  TYR A 476      53.073  26.806   0.991  1.00  0.00           O  
ATOM    745  N   SER A 477      51.669  34.282   4.980  1.00  0.00           N  
ATOM    746  CA  SER A 477      51.923  35.622   5.494  1.00  0.00           C  
ATOM    747  C   SER A 477      53.229  36.149   4.928  1.00  0.00           C  
ATOM    748  O   SER A 477      53.359  37.351   4.717  1.00  0.00           O  
ATOM    749  CB  SER A 477      52.025  35.620   7.007  1.00  0.00           C  
ATOM    750  OG  SER A 477      50.763  35.392   7.612  1.00  0.00           O  
ATOM    751  N   SER A 478      54.173  35.242   4.623  1.00  0.00           N  
ATOM    752  CA  SER A 478      55.433  35.602   4.013  1.00  0.00           C  
ATOM    753  C   SER A 478      55.300  36.106   2.578  1.00  0.00           C  
ATOM    754  O   SER A 478      56.221  36.726   2.042  1.00  0.00           O  
ATOM    755  CB  SER A 478      56.370  34.405   4.061  1.00  0.00           C  
ATOM    756  OG  SER A 478      55.851  33.256   3.426  1.00  0.00           O  
ATOM    757  N   ASP A 479      54.150  35.883   1.930  1.00  0.00           N  
ATOM    758  CA  ASP A 479      53.899  36.468   0.614  1.00  0.00           C  
ATOM    759  C   ASP A 479      53.724  37.974   0.741  1.00  0.00           C  
ATOM    760  O   ASP A 479      53.851  38.709  -0.246  1.00  0.00           O  
ATOM    761  CB  ASP A 479      52.618  35.963  -0.033  1.00  0.00           C  
ATOM    762  CG  ASP A 479      52.501  34.476  -0.287  1.00  0.00           C  
ATOM    763  OD1 ASP A 479      53.501  33.801  -0.527  1.00  0.00           O  
ATOM    764  OD2 ASP A 479      51.376  33.994  -0.245  1.00  0.00           O  
ATOM    765  N   TYR A 482      53.408  38.428   1.965  1.00  0.00           N  
ATOM    766  CA  TYR A 482      53.160  39.831   2.222  1.00  0.00           C  
ATOM    767  C   TYR A 482      54.304  40.489   2.965  1.00  0.00           C  
ATOM    768  O   TYR A 482      54.120  41.589   3.477  1.00  0.00           O  
ATOM    769  CB  TYR A 482      51.861  39.993   3.036  1.00  0.00           C  
ATOM    770  CG  TYR A 482      50.679  39.241   2.440  1.00  0.00           C  
ATOM    771  CD1 TYR A 482      50.313  39.457   1.129  1.00  0.00           C  
ATOM    772  CD2 TYR A 482      50.020  38.300   3.201  1.00  0.00           C  
ATOM    773  CE1 TYR A 482      49.294  38.724   0.569  1.00  0.00           C  
ATOM    774  CE2 TYR A 482      48.999  37.564   2.642  1.00  0.00           C  
ATOM    775  CZ  TYR A 482      48.654  37.785   1.332  1.00  0.00           C  
ATOM    776  OH  TYR A 482      47.658  37.042   0.750  1.00  0.00           O  
ATOM    777  N   PHE A 485      55.496  39.880   3.036  1.00  0.00           N  
ATOM    778  CA  PHE A 485      56.595  40.477   3.782  1.00  0.00           C  
ATOM    779  C   PHE A 485      57.074  41.811   3.227  1.00  0.00           C  
ATOM    780  O   PHE A 485      57.423  42.685   4.012  1.00  0.00           O  
ATOM    781  CB  PHE A 485      57.783  39.515   3.851  1.00  0.00           C  
ATOM    782  CG  PHE A 485      57.721  38.424   4.920  1.00  0.00           C  
ATOM    783  CD1 PHE A 485      56.729  38.400   5.892  1.00  0.00           C  
ATOM    784  CD2 PHE A 485      58.693  37.441   4.923  1.00  0.00           C  
ATOM    785  CE1 PHE A 485      56.717  37.405   6.849  1.00  0.00           C  
ATOM    786  CE2 PHE A 485      58.671  36.449   5.885  1.00  0.00           C  
ATOM    787  CZ  PHE A 485      57.686  36.430   6.847  1.00  0.00           C  
ATOM    788  N   ASP A 490      57.086  42.015   1.899  1.00  0.00           N  
ATOM    789  CA  ASP A 490      57.476  43.305   1.328  1.00  0.00           C  
ATOM    790  C   ASP A 490      56.423  44.378   1.570  1.00  0.00           C  
ATOM    791  O   ASP A 490      56.744  45.563   1.671  1.00  0.00           O  
ATOM    792  CB  ASP A 490      57.688  43.198  -0.176  1.00  0.00           C  
ATOM    793  CG  ASP A 490      58.902  42.385  -0.582  1.00  0.00           C  
ATOM    794  OD1 ASP A 490      60.009  42.886  -0.458  1.00  0.00           O  
ATOM    795  OD2 ASP A 490      58.739  41.253  -1.025  1.00  0.00           O  
ATOM    796  N   GLN A 494      55.167  43.923   1.675  1.00  0.00           N  
ATOM    797  CA  GLN A 494      53.989  44.747   1.902  1.00  0.00           C  
ATOM    798  C   GLN A 494      53.938  45.236   3.327  1.00  0.00           C  
ATOM    799  O   GLN A 494      53.617  46.391   3.584  1.00  0.00           O  
ATOM    800  CB  GLN A 494      52.743  43.951   1.656  1.00  0.00           C  
ATOM    801  CG  GLN A 494      51.686  44.758   0.973  1.00  0.00           C  
ATOM    802  CD  GLN A 494      51.927  44.790  -0.512  1.00  0.00           C  
ATOM    803  OE1 GLN A 494      52.076  43.743  -1.142  1.00  0.00           O  
ATOM    804  NE2 GLN A 494      51.972  45.987  -1.090  1.00  0.00           N  
ATOM    805  N   LEU A 495      54.257  44.323   4.246  1.00  0.00           N  
ATOM    806  CA  LEU A 495      54.287  44.589   5.664  1.00  0.00           C  
ATOM    807  C   LEU A 495      55.418  45.530   6.025  1.00  0.00           C  
ATOM    808  O   LEU A 495      55.257  46.363   6.915  1.00  0.00           O  
ATOM    809  CB  LEU A 495      54.419  43.254   6.377  1.00  0.00           C  
ATOM    810  CG  LEU A 495      53.170  42.497   6.856  1.00  0.00           C  
ATOM    811  CD1 LEU A 495      51.939  42.892   6.091  1.00  0.00           C  
ATOM    812  CD2 LEU A 495      53.412  41.018   6.668  1.00  0.00           C  
ATOM    813  N   HIS A 496      56.562  45.417   5.339  1.00  0.00           N  
ATOM    814  CA  HIS A 496      57.690  46.321   5.529  1.00  0.00           C  
ATOM    815  C   HIS A 496      57.326  47.736   5.079  1.00  0.00           C  
ATOM    816  O   HIS A 496      57.714  48.719   5.712  1.00  0.00           O  
ATOM    817  CB  HIS A 496      58.878  45.779   4.729  1.00  0.00           C  
ATOM    818  CG  HIS A 496      60.107  46.669   4.735  1.00  0.00           C  
ATOM    819  ND1 HIS A 496      60.960  46.750   5.745  1.00  0.00           N  
ATOM    820  CD2 HIS A 496      60.519  47.522   3.738  1.00  0.00           C  
ATOM    821  CE1 HIS A 496      61.877  47.623   5.405  1.00  0.00           C  
ATOM    822  NE2 HIS A 496      61.604  48.078   4.204  1.00  0.00           N  
ATOM    823  N   ALA A 498      56.581  47.845   3.970  1.00  0.00           N  
ATOM    824  CA  ALA A 498      56.128  49.119   3.451  1.00  0.00           C  
ATOM    825  C   ALA A 498      55.151  49.788   4.397  1.00  0.00           C  
ATOM    826  O   ALA A 498      55.189  50.997   4.570  1.00  0.00           O  
ATOM    827  CB  ALA A 498      55.432  48.922   2.133  1.00  0.00           C  
ATOM    828  N   TYR A 499      54.276  49.009   5.031  1.00  0.00           N  
ATOM    829  CA  TYR A 499      53.335  49.551   5.992  1.00  0.00           C  
ATOM    830  C   TYR A 499      54.000  49.932   7.304  1.00  0.00           C  
ATOM    831  O   TYR A 499      53.513  50.823   8.004  1.00  0.00           O  
ATOM    832  CB  TYR A 499      52.238  48.538   6.238  1.00  0.00           C  
ATOM    833  CG  TYR A 499      51.146  48.619   5.188  1.00  0.00           C  
ATOM    834  CD1 TYR A 499      50.594  49.837   4.848  1.00  0.00           C  
ATOM    835  CD2 TYR A 499      50.684  47.469   4.599  1.00  0.00           C  
ATOM    836  CE1 TYR A 499      49.576  49.909   3.925  1.00  0.00           C  
ATOM    837  CE2 TYR A 499      49.666  47.534   3.673  1.00  0.00           C  
ATOM    838  CZ  TYR A 499      49.118  48.753   3.345  1.00  0.00           C  
ATOM    839  OH  TYR A 499      48.090  48.812   2.427  1.00  0.00           O  
ATOM    840  N   ALA A 500      55.126  49.280   7.637  1.00  0.00           N  
ATOM    841  CA  ALA A 500      55.912  49.654   8.803  1.00  0.00           C  
ATOM    842  C   ALA A 500      56.544  51.024   8.568  1.00  0.00           C  
ATOM    843  O   ALA A 500      56.503  51.878   9.452  1.00  0.00           O  
ATOM    844  CB  ALA A 500      57.022  48.650   9.049  1.00  0.00           C  
ATOM    845  N   ILE A 501      57.076  51.269   7.357  1.00  0.00           N  
ATOM    846  CA  ILE A 501      57.647  52.563   7.002  1.00  0.00           C  
ATOM    847  C   ILE A 501      56.580  53.653   7.004  1.00  0.00           C  
ATOM    848  O   ILE A 501      56.881  54.790   7.368  1.00  0.00           O  
ATOM    849  CB  ILE A 501      58.344  52.440   5.611  1.00  0.00           C  
ATOM    850  CG1 ILE A 501      59.617  51.622   5.815  1.00  0.00           C  
ATOM    851  CG2 ILE A 501      58.715  53.795   5.015  1.00  0.00           C  
ATOM    852  CD1 ILE A 501      60.395  51.245   4.541  1.00  0.00           C  
ATOM    853  N   GLU A 502      55.330  53.328   6.654  1.00  0.00           N  
ATOM    854  CA  GLU A 502      54.234  54.294   6.712  1.00  0.00           C  
ATOM    855  C   GLU A 502      53.931  54.715   8.151  1.00  0.00           C  
ATOM    856  O   GLU A 502      53.634  55.878   8.432  1.00  0.00           O  
ATOM    857  CB  GLU A 502      52.975  53.701   6.109  1.00  0.00           C  
ATOM    858  CG  GLU A 502      51.908  54.779   6.037  1.00  0.00           C  
ATOM    859  CD  GLU A 502      50.518  54.383   5.585  1.00  0.00           C  
ATOM    860  OE1 GLU A 502      50.299  53.248   5.177  1.00  0.00           O  
ATOM    861  OE2 GLU A 502      49.645  55.239   5.644  1.00  0.00           O  
ATOM    862  N   LEU A 503      53.996  53.763   9.083  1.00  0.00           N  
ATOM    863  CA  LEU A 503      53.806  54.045  10.497  1.00  0.00           C  
ATOM    864  C   LEU A 503      54.944  54.905  11.034  1.00  0.00           C  
ATOM    865  O   LEU A 503      54.693  55.825  11.807  1.00  0.00           O  
ATOM    866  CB  LEU A 503      53.721  52.715  11.220  1.00  0.00           C  
ATOM    867  CG  LEU A 503      52.384  52.228  11.753  1.00  0.00           C  
ATOM    868  CD1 LEU A 503      51.223  52.705  10.914  1.00  0.00           C  
ATOM    869  CD2 LEU A 503      52.440  50.723  11.789  1.00  0.00           C  
ATOM    870  N   ILE A 504      56.192  54.658  10.598  1.00  0.00           N  
ATOM    871  CA  ILE A 504      57.333  55.461  11.016  1.00  0.00           C  
ATOM    872  C   ILE A 504      57.202  56.887  10.486  1.00  0.00           C  
ATOM    873  O   ILE A 504      57.434  57.828  11.241  1.00  0.00           O  
ATOM    874  CB  ILE A 504      58.657  54.825  10.507  1.00  0.00           C  
ATOM    875  CG1 ILE A 504      58.906  53.474  11.152  1.00  0.00           C  
ATOM    876  CG2 ILE A 504      59.812  55.741  10.850  1.00  0.00           C  
ATOM    877  CD1 ILE A 504      60.159  52.767  10.604  1.00  0.00           C  
ATOM    878  N   ASN A 505      56.806  57.080   9.217  1.00  0.00           N  
ATOM    879  CA  ASN A 505      56.640  58.415   8.656  1.00  0.00           C  
ATOM    880  C   ASN A 505      55.538  59.205   9.345  1.00  0.00           C  
ATOM    881  O   ASN A 505      55.548  60.435   9.343  1.00  0.00           O  
ATOM    882  CB  ASN A 505      56.320  58.328   7.178  1.00  0.00           C  
ATOM    883  CG  ASN A 505      57.505  57.916   6.311  1.00  0.00           C  
ATOM    884  OD1 ASN A 505      58.632  58.386   6.469  1.00  0.00           O  
ATOM    885  ND2 ASN A 505      57.292  57.026   5.348  1.00  0.00           N  
ATOM    886  N   LYS A 506      54.579  58.518   9.964  1.00  0.00           N  
ATOM    887  CA  LYS A 506      53.521  59.183  10.710  1.00  0.00           C  
ATOM    888  C   LYS A 506      53.864  59.382  12.182  1.00  0.00           C  
ATOM    889  O   LYS A 506      53.076  59.963  12.929  1.00  0.00           O  
ATOM    890  CB  LYS A 506      52.244  58.375  10.625  1.00  0.00           C  
ATOM    891  CG  LYS A 506      51.637  58.371   9.252  1.00  0.00           C  
ATOM    892  CD  LYS A 506      50.366  57.589   9.397  1.00  0.00           C  
ATOM    893  CE  LYS A 506      49.585  57.723   8.115  1.00  0.00           C  
ATOM    894  NZ  LYS A 506      48.362  56.962   8.236  1.00  0.00           N  
ATOM    895  N   GLY A 507      55.022  58.873  12.617  1.00  0.00           N  
ATOM    896  CA  GLY A 507      55.453  58.972  13.999  1.00  0.00           C  
ATOM    897  C   GLY A 507      54.757  57.988  14.931  1.00  0.00           C  
ATOM    898  O   GLY A 507      54.881  58.096  16.151  1.00  0.00           O  
ATOM    899  N   LEU A 508      54.016  57.021  14.378  1.00  0.00           N  
ATOM    900  CA  LEU A 508      53.315  56.031  15.178  1.00  0.00           C  
ATOM    901  C   LEU A 508      54.106  54.739  15.349  1.00  0.00           C  
ATOM    902  O   LEU A 508      53.553  53.688  15.681  1.00  0.00           O  
ATOM    903  CB  LEU A 508      51.973  55.754  14.518  1.00  0.00           C  
ATOM    904  CG  LEU A 508      50.986  56.916  14.423  1.00  0.00           C  
ATOM    905  CD1 LEU A 508      49.823  56.489  13.568  1.00  0.00           C  
ATOM    906  CD2 LEU A 508      50.504  57.328  15.797  1.00  0.00           C  
ATOM    907  N   ALA A 509      55.420  54.799  15.110  1.00  0.00           N  
ATOM    908  CA  ALA A 509      56.311  53.667  15.304  1.00  0.00           C  
ATOM    909  C   ALA A 509      57.755  54.154  15.449  1.00  0.00           C  
ATOM    910  O   ALA A 509      58.134  55.208  14.932  1.00  0.00           O  
ATOM    911  CB  ALA A 509      56.236  52.697  14.118  1.00  0.00           C  
ATOM    912  N   TYR A 510      58.590  53.421  16.189  1.00  0.00           N  
ATOM    913  CA  TYR A 510      59.966  53.836  16.416  1.00  0.00           C  
ATOM    914  C   TYR A 510      60.877  52.645  16.671  1.00  0.00           C  
ATOM    915  O   TYR A 510      60.404  51.563  17.022  1.00  0.00           O  
ATOM    916  CB  TYR A 510      60.031  54.804  17.622  1.00  0.00           C  
ATOM    917  CG  TYR A 510      59.614  54.199  18.958  1.00  0.00           C  
ATOM    918  CD1 TYR A 510      58.276  54.088  19.284  1.00  0.00           C  
ATOM    919  CD2 TYR A 510      60.582  53.728  19.816  1.00  0.00           C  
ATOM    920  CE1 TYR A 510      57.904  53.498  20.469  1.00  0.00           C  
ATOM    921  CE2 TYR A 510      60.213  53.138  20.998  1.00  0.00           C  
ATOM    922  CZ  TYR A 510      58.883  53.029  21.313  1.00  0.00           C  
ATOM    923  OH  TYR A 510      58.537  52.397  22.480  1.00  0.00           O  
ATOM    924  N   VAL A 511      62.187  52.813  16.496  1.00  0.00           N  
ATOM    925  CA  VAL A 511      63.130  51.750  16.806  1.00  0.00           C  
ATOM    926  C   VAL A 511      63.549  51.908  18.257  1.00  0.00           C  
ATOM    927  O   VAL A 511      64.147  52.917  18.628  1.00  0.00           O  
ATOM    928  CB  VAL A 511      64.361  51.832  15.873  1.00  0.00           C  
ATOM    929  CG1 VAL A 511      65.376  50.749  16.211  1.00  0.00           C  
ATOM    930  CG2 VAL A 511      63.913  51.636  14.434  1.00  0.00           C  
ATOM    931  N   ASP A 512      63.172  50.932  19.083  1.00  0.00           N  
ATOM    932  CA  ASP A 512      63.523  50.908  20.486  1.00  0.00           C  
ATOM    933  C   ASP A 512      64.734  50.018  20.690  1.00  0.00           C  
ATOM    934  O   ASP A 512      64.875  48.997  20.019  1.00  0.00           O  
ATOM    935  CB  ASP A 512      62.355  50.371  21.307  1.00  0.00           C  
ATOM    936  CG  ASP A 512      62.457  50.518  22.829  1.00  0.00           C  
ATOM    937  OD1 ASP A 512      63.417  51.104  23.331  1.00  0.00           O  
ATOM    938  OD2 ASP A 512      61.567  50.034  23.530  1.00  0.00           O  
ATOM    939  N   GLU A 513      65.611  50.404  21.623  1.00  0.00           N  
ATOM    940  CA  GLU A 513      66.818  49.642  21.905  1.00  0.00           C  
ATOM    941  C   GLU A 513      66.883  49.098  23.317  1.00  0.00           C  
ATOM    942  O   GLU A 513      67.940  48.685  23.788  1.00  0.00           O  
ATOM    943  CB  GLU A 513      68.050  50.494  21.656  1.00  0.00           C  
ATOM    944  CG  GLU A 513      68.325  50.627  20.174  1.00  0.00           C  
ATOM    945  CD  GLU A 513      69.633  51.334  19.899  1.00  0.00           C  
ATOM    946  OE1 GLU A 513      70.687  50.706  19.989  1.00  0.00           O  
ATOM    947  OE2 GLU A 513      69.598  52.516  19.587  1.00  0.00           O  
ATOM    948  N   LEU A 514      65.752  49.098  24.018  1.00  0.00           N  
ATOM    949  CA  LEU A 514      65.639  48.461  25.319  1.00  0.00           C  
ATOM    950  C   LEU A 514      65.886  46.968  25.121  1.00  0.00           C  
ATOM    951  O   LEU A 514      65.334  46.395  24.181  1.00  0.00           O  
ATOM    952  CB  LEU A 514      64.237  48.713  25.843  1.00  0.00           C  
ATOM    953  CG  LEU A 514      63.948  49.563  27.061  1.00  0.00           C  
ATOM    954  CD1 LEU A 514      64.805  50.800  27.084  1.00  0.00           C  
ATOM    955  CD2 LEU A 514      62.471  49.920  27.035  1.00  0.00           C  
ATOM    956  N   THR A 515      66.725  46.331  25.951  1.00  0.00           N  
ATOM    957  CA  THR A 515      67.029  44.899  25.827  1.00  0.00           C  
ATOM    958  C   THR A 515      65.783  44.032  26.049  1.00  0.00           C  
ATOM    959  O   THR A 515      64.788  44.546  26.560  1.00  0.00           O  
ATOM    960  CB  THR A 515      68.130  44.492  26.854  1.00  0.00           C  
ATOM    961  OG1 THR A 515      67.569  44.595  28.154  1.00  0.00           O  
ATOM    962  CG2 THR A 515      69.365  45.370  26.766  1.00  0.00           C  
ATOM    963  N   PRO A 516      65.781  42.730  25.703  1.00  0.00           N  
ATOM    964  CA  PRO A 516      64.590  41.898  25.917  1.00  0.00           C  
ATOM    965  C   PRO A 516      64.094  41.822  27.354  1.00  0.00           C  
ATOM    966  O   PRO A 516      62.905  41.590  27.564  1.00  0.00           O  
ATOM    967  CB  PRO A 516      64.958  40.543  25.375  1.00  0.00           C  
ATOM    968  CG  PRO A 516      65.745  40.941  24.169  1.00  0.00           C  
ATOM    969  CD  PRO A 516      66.643  42.006  24.771  1.00  0.00           C  
ATOM    970  N   GLU A 517      64.957  42.029  28.358  1.00  0.00           N  
ATOM    971  CA  GLU A 517      64.494  42.019  29.740  1.00  0.00           C  
ATOM    972  C   GLU A 517      63.971  43.382  30.152  1.00  0.00           C  
ATOM    973  O   GLU A 517      63.049  43.474  30.964  1.00  0.00           O  
ATOM    974  CB  GLU A 517      65.598  41.650  30.717  1.00  0.00           C  
ATOM    975  CG  GLU A 517      66.251  40.296  30.496  1.00  0.00           C  
ATOM    976  CD  GLU A 517      67.464  40.366  29.578  1.00  0.00           C  
ATOM    977  OE1 GLU A 517      68.549  40.704  30.060  1.00  0.00           O  
ATOM    978  OE2 GLU A 517      67.324  40.087  28.384  1.00  0.00           O  
ATOM    979  N   GLN A 518      64.562  44.449  29.593  1.00  0.00           N  
ATOM    980  CA  GLN A 518      64.160  45.813  29.900  1.00  0.00           C  
ATOM    981  C   GLN A 518      62.796  46.176  29.353  1.00  0.00           C  
ATOM    982  O   GLN A 518      62.081  46.911  30.025  1.00  0.00           O  
ATOM    983  CB  GLN A 518      65.156  46.805  29.349  1.00  0.00           C  
ATOM    984  CG  GLN A 518      66.408  46.946  30.190  1.00  0.00           C  
ATOM    985  CD  GLN A 518      67.499  47.770  29.520  1.00  0.00           C  
ATOM    986  OE1 GLN A 518      67.337  48.324  28.434  1.00  0.00           O  
ATOM    987  NE2 GLN A 518      68.663  47.854  30.158  1.00  0.00           N  
ATOM    988  N   ILE A 519      62.404  45.677  28.169  1.00  0.00           N  
ATOM    989  CA  ILE A 519      61.076  45.959  27.640  1.00  0.00           C  
ATOM    990  C   ILE A 519      59.990  45.426  28.575  1.00  0.00           C  
ATOM    991  O   ILE A 519      58.950  46.064  28.738  1.00  0.00           O  
ATOM    992  CB  ILE A 519      60.937  45.356  26.200  1.00  0.00           C  
ATOM    993  CG1 ILE A 519      59.541  45.645  25.682  1.00  0.00           C  
ATOM    994  CG2 ILE A 519      61.184  43.864  26.181  1.00  0.00           C  
ATOM    995  CD1 ILE A 519      59.288  45.150  24.254  1.00  0.00           C  
ATOM    996  N   ARG A 520      60.252  44.297  29.252  1.00  0.00           N  
ATOM    997  CA  ARG A 520      59.305  43.724  30.194  1.00  0.00           C  
ATOM    998  C   ARG A 520      59.226  44.591  31.448  1.00  0.00           C  
ATOM    999  O   ARG A 520      58.122  44.867  31.922  1.00  0.00           O  
ATOM   1000  CB  ARG A 520      59.763  42.314  30.515  1.00  0.00           C  
ATOM   1001  CG  ARG A 520      58.807  41.479  31.353  1.00  0.00           C  
ATOM   1002  CD  ARG A 520      59.484  40.164  31.737  1.00  0.00           C  
ATOM   1003  NE  ARG A 520      60.676  40.448  32.528  1.00  0.00           N  
ATOM   1004  CZ  ARG A 520      61.890  39.957  32.240  1.00  0.00           C  
ATOM   1005  NH1 ARG A 520      62.096  39.107  31.231  1.00  0.00           N  
ATOM   1006  NH2 ARG A 520      62.917  40.329  33.003  1.00  0.00           N  
ATOM   1007  N   GLU A 743      60.384  45.071  31.942  1.00  0.00           N  
ATOM   1008  CA  GLU A 743      60.458  45.965  33.095  1.00  0.00           C  
ATOM   1009  C   GLU A 743      59.673  47.249  32.868  1.00  0.00           C  
ATOM   1010  O   GLU A 743      58.951  47.705  33.756  1.00  0.00           O  
ATOM   1011  CB  GLU A 743      61.871  46.422  33.405  1.00  0.00           C  
ATOM   1012  CG  GLU A 743      62.951  45.438  33.837  1.00  0.00           C  
ATOM   1013  CD  GLU A 743      64.365  46.043  33.899  1.00  0.00           C  
ATOM   1014  OE1 GLU A 743      64.547  47.254  33.707  1.00  0.00           O  
ATOM   1015  OE2 GLU A 743      65.307  45.285  34.133  1.00  0.00           O  
ATOM   1016  N   TYR A 744      59.809  47.831  31.670  1.00  0.00           N  
ATOM   1017  CA  TYR A 744      59.118  49.060  31.330  1.00  0.00           C  
ATOM   1018  C   TYR A 744      57.648  48.875  30.963  1.00  0.00           C  
ATOM   1019  O   TYR A 744      56.897  49.847  30.932  1.00  0.00           O  
ATOM   1020  CB  TYR A 744      59.819  49.739  30.167  1.00  0.00           C  
ATOM   1021  CG  TYR A 744      61.053  50.570  30.494  1.00  0.00           C  
ATOM   1022  CD1 TYR A 744      62.211  49.988  30.981  1.00  0.00           C  
ATOM   1023  CD2 TYR A 744      61.010  51.931  30.265  1.00  0.00           C  
ATOM   1024  CE1 TYR A 744      63.322  50.767  31.234  1.00  0.00           C  
ATOM   1025  CE2 TYR A 744      62.115  52.712  30.515  1.00  0.00           C  
ATOM   1026  CZ  TYR A 744      63.259  52.123  30.996  1.00  0.00           C  
ATOM   1027  OH  TYR A 744      64.356  52.914  31.247  1.00  0.00           O  
ATOM   1028  N   ARG A 745      57.183  47.649  30.716  1.00  0.00           N  
ATOM   1029  CA  ARG A 745      55.813  47.429  30.271  1.00  0.00           C  
ATOM   1030  C   ARG A 745      54.757  47.568  31.359  1.00  0.00           C  
ATOM   1031  O   ARG A 745      53.565  47.662  31.070  1.00  0.00           O  
ATOM   1032  CB  ARG A 745      55.774  46.046  29.625  1.00  0.00           C  
ATOM   1033  CG  ARG A 745      54.445  45.570  29.055  1.00  0.00           C  
ATOM   1034  CD  ARG A 745      54.595  44.524  27.966  1.00  0.00           C  
ATOM   1035  NE  ARG A 745      55.535  43.461  28.273  1.00  0.00           N  
ATOM   1036  CZ  ARG A 745      56.420  43.046  27.362  1.00  0.00           C  
ATOM   1037  NH1 ARG A 745      56.472  43.566  26.135  1.00  0.00           N  
ATOM   1038  NH2 ARG A 745      57.274  42.083  27.686  1.00  0.00           N  
ATOM   1039  N   GLY A 746      55.166  47.659  32.624  1.00  0.00           N  
ATOM   1040  CA  GLY A 746      54.217  47.708  33.730  1.00  0.00           C  
ATOM   1041  C   GLY A 746      53.701  46.314  34.056  1.00  0.00           C  
ATOM   1042  O   GLY A 746      54.247  45.303  33.616  1.00  0.00           O  
ATOM   1043  N   THR A 747      52.647  46.231  34.855  1.00  0.00           N  
ATOM   1044  CA  THR A 747      52.077  44.939  35.224  1.00  0.00           C  
ATOM   1045  C   THR A 747      50.589  44.938  34.920  1.00  0.00           C  
ATOM   1046  O   THR A 747      50.101  45.837  34.237  1.00  0.00           O  
ATOM   1047  CB  THR A 747      52.326  44.681  36.730  1.00  0.00           C  
ATOM   1048  OG1 THR A 747      51.714  45.760  37.418  1.00  0.00           O  
ATOM   1049  CG2 THR A 747      53.796  44.601  37.111  1.00  0.00           C  
ATOM   1050  N   LEU A 750      49.826  43.955  35.410  1.00  0.00           N  
ATOM   1051  CA  LEU A 750      48.382  43.973  35.213  1.00  0.00           C  
ATOM   1052  C   LEU A 750      47.718  45.077  36.038  1.00  0.00           C  
ATOM   1053  O   LEU A 750      46.649  45.560  35.677  1.00  0.00           O  
ATOM   1054  CB  LEU A 750      47.785  42.624  35.602  1.00  0.00           C  
ATOM   1055  CG  LEU A 750      48.288  41.359  34.905  1.00  0.00           C  
ATOM   1056  CD1 LEU A 750      47.552  40.150  35.446  1.00  0.00           C  
ATOM   1057  CD2 LEU A 750      48.042  41.446  33.420  1.00  0.00           C  
ATOM   1058  N   THR A 751      48.346  45.547  37.122  1.00  0.00           N  
ATOM   1059  CA  THR A 751      47.760  46.593  37.957  1.00  0.00           C  
ATOM   1060  C   THR A 751      48.472  47.939  37.858  1.00  0.00           C  
ATOM   1061  O   THR A 751      47.887  48.974  38.171  1.00  0.00           O  
ATOM   1062  CB  THR A 751      47.745  46.124  39.418  1.00  0.00           C  
ATOM   1063  OG1 THR A 751      49.072  45.758  39.769  1.00  0.00           O  
ATOM   1064  CG2 THR A 751      46.805  44.948  39.620  1.00  0.00           C  
ATOM   1065  N   GLN A 752      49.741  47.945  37.437  1.00  0.00           N  
ATOM   1066  CA  GLN A 752      50.508  49.176  37.279  1.00  0.00           C  
ATOM   1067  C   GLN A 752      50.732  49.520  35.812  1.00  0.00           C  
ATOM   1068  O   GLN A 752      51.000  48.634  34.993  1.00  0.00           O  
ATOM   1069  CB  GLN A 752      51.897  49.088  37.887  1.00  0.00           C  
ATOM   1070  CG  GLN A 752      52.019  48.747  39.353  1.00  0.00           C  
ATOM   1071  CD  GLN A 752      53.479  48.767  39.784  1.00  0.00           C  
ATOM   1072  OE1 GLN A 752      53.895  49.605  40.588  1.00  0.00           O  
ATOM   1073  NE2 GLN A 752      54.305  47.860  39.259  1.00  0.00           N  
ATOM   1074  N   PRO A 753      50.647  50.808  35.454  1.00  0.00           N  
ATOM   1075  CA  PRO A 753      50.882  51.209  34.073  1.00  0.00           C  
ATOM   1076  C   PRO A 753      52.372  51.168  33.750  1.00  0.00           C  
ATOM   1077  O   PRO A 753      53.220  51.198  34.645  1.00  0.00           O  
ATOM   1078  CB  PRO A 753      50.306  52.592  33.965  1.00  0.00           C  
ATOM   1079  CG  PRO A 753      50.575  53.148  35.326  1.00  0.00           C  
ATOM   1080  CD  PRO A 753      50.150  51.970  36.180  1.00  0.00           C  
ATOM   1081  N   GLY A 754      52.709  51.063  32.467  1.00  0.00           N  
ATOM   1082  CA  GLY A 754      54.099  51.063  32.061  1.00  0.00           C  
ATOM   1083  C   GLY A 754      54.692  52.458  31.980  1.00  0.00           C  
ATOM   1084  O   GLY A 754      54.114  53.452  32.424  1.00  0.00           O  
ATOM   1085  N   LYS A 755      55.876  52.527  31.384  1.00  0.00           N  
ATOM   1086  CA  LYS A 755      56.582  53.774  31.248  1.00  0.00           C  
ATOM   1087  C   LYS A 755      57.310  53.829  29.924  1.00  0.00           C  
ATOM   1088  O   LYS A 755      57.755  52.808  29.399  1.00  0.00           O  
ATOM   1089  CB  LYS A 755      57.572  53.937  32.398  1.00  0.00           C  
ATOM   1090  CG  LYS A 755      58.479  52.752  32.655  1.00  0.00           C  
ATOM   1091  CD  LYS A 755      59.475  53.102  33.738  1.00  0.00           C  
ATOM   1092  CE  LYS A 755      60.286  51.866  34.059  1.00  0.00           C  
ATOM   1093  NZ  LYS A 755      61.265  52.180  35.075  1.00  0.00           N  
ATOM   1094  N   ASN A 756      57.422  55.046  29.390  1.00  0.00           N  
ATOM   1095  CA  ASN A 756      58.038  55.294  28.106  1.00  0.00           C  
ATOM   1096  C   ASN A 756      59.509  54.992  28.024  1.00  0.00           C  
ATOM   1097  O   ASN A 756      60.297  55.366  28.893  1.00  0.00           O  
ATOM   1098  CB  ASN A 756      57.857  56.734  27.714  1.00  0.00           C  
ATOM   1099  CG  ASN A 756      56.431  57.133  27.399  1.00  0.00           C  
ATOM   1100  OD1 ASN A 756      56.117  58.319  27.347  1.00  0.00           O  
ATOM   1101  ND2 ASN A 756      55.526  56.200  27.135  1.00  0.00           N  
ATOM   1102  N   SER A 757      59.866  54.310  26.942  1.00  0.00           N  
ATOM   1103  CA  SER A 757      61.255  54.031  26.634  1.00  0.00           C  
ATOM   1104  C   SER A 757      62.030  55.324  26.408  1.00  0.00           C  
ATOM   1105  O   SER A 757      61.461  56.300  25.916  1.00  0.00           O  
ATOM   1106  CB  SER A 757      61.311  53.181  25.387  1.00  0.00           C  
ATOM   1107  OG  SER A 757      62.641  53.107  24.905  1.00  0.00           O  
ATOM   1108  N   PRO A 758      63.321  55.372  26.758  1.00  0.00           N  
ATOM   1109  CA  PRO A 758      64.103  56.586  26.530  1.00  0.00           C  
ATOM   1110  C   PRO A 758      64.359  56.855  25.049  1.00  0.00           C  
ATOM   1111  O   PRO A 758      64.791  57.944  24.679  1.00  0.00           O  
ATOM   1112  CB  PRO A 758      65.368  56.372  27.312  1.00  0.00           C  
ATOM   1113  CG  PRO A 758      65.551  54.889  27.280  1.00  0.00           C  
ATOM   1114  CD  PRO A 758      64.129  54.456  27.558  1.00  0.00           C  
ATOM   1115  N   TYR A 759      64.089  55.870  24.182  1.00  0.00           N  
ATOM   1116  CA  TYR A 759      64.275  56.004  22.742  1.00  0.00           C  
ATOM   1117  C   TYR A 759      62.944  56.263  22.038  1.00  0.00           C  
ATOM   1118  O   TYR A 759      62.894  56.313  20.811  1.00  0.00           O  
ATOM   1119  CB  TYR A 759      64.898  54.720  22.160  1.00  0.00           C  
ATOM   1120  CG  TYR A 759      66.065  54.188  22.970  1.00  0.00           C  
ATOM   1121  CD1 TYR A 759      67.334  54.711  22.818  1.00  0.00           C  
ATOM   1122  CD2 TYR A 759      65.825  53.203  23.904  1.00  0.00           C  
ATOM   1123  CE1 TYR A 759      68.368  54.248  23.609  1.00  0.00           C  
ATOM   1124  CE2 TYR A 759      66.848  52.737  24.695  1.00  0.00           C  
ATOM   1125  CZ  TYR A 759      68.110  53.264  24.542  1.00  0.00           C  
ATOM   1126  OH  TYR A 759      69.124  52.799  25.352  1.00  0.00           O  
ATOM   1127  N   ARG A 760      61.850  56.467  22.784  1.00  0.00           N  
ATOM   1128  CA  ARG A 760      60.526  56.624  22.197  1.00  0.00           C  
ATOM   1129  C   ARG A 760      60.348  57.851  21.314  1.00  0.00           C  
ATOM   1130  O   ARG A 760      59.577  57.818  20.356  1.00  0.00           O  
ATOM   1131  CB  ARG A 760      59.490  56.660  23.311  1.00  0.00           C  
ATOM   1132  CG  ARG A 760      58.068  56.383  22.846  1.00  0.00           C  
ATOM   1133  CD  ARG A 760      57.129  56.454  24.024  1.00  0.00           C  
ATOM   1134  NE  ARG A 760      55.885  55.770  23.730  1.00  0.00           N  
ATOM   1135  CZ  ARG A 760      54.711  56.388  23.670  1.00  0.00           C  
ATOM   1136  NH1 ARG A 760      54.589  57.691  23.895  1.00  0.00           N  
ATOM   1137  NH2 ARG A 760      53.628  55.673  23.376  1.00  0.00           N  
ATOM   1138  N   ASP A 761      61.080  58.927  21.581  1.00  0.00           N  
ATOM   1139  CA  ASP A 761      60.903  60.153  20.832  1.00  0.00           C  
ATOM   1140  C   ASP A 761      61.934  60.422  19.748  1.00  0.00           C  
ATOM   1141  O   ASP A 761      62.192  61.583  19.423  1.00  0.00           O  
ATOM   1142  CB  ASP A 761      60.871  61.306  21.824  1.00  0.00           C  
ATOM   1143  CG  ASP A 761      59.676  61.244  22.756  1.00  0.00           C  
ATOM   1144  OD1 ASP A 761      58.550  61.188  22.266  1.00  0.00           O  
ATOM   1145  OD2 ASP A 761      59.877  61.249  23.968  1.00  0.00           O  
ATOM   1146  N   ARG A 762      62.540  59.393  19.142  1.00  0.00           N  
ATOM   1147  CA  ARG A 762      63.475  59.624  18.044  1.00  0.00           C  
ATOM   1148  C   ARG A 762      62.774  60.254  16.842  1.00  0.00           C  
ATOM   1149  O   ARG A 762      61.580  60.036  16.634  1.00  0.00           O  
ATOM   1150  CB  ARG A 762      64.097  58.341  17.555  1.00  0.00           C  
ATOM   1151  CG  ARG A 762      64.900  57.546  18.555  1.00  0.00           C  
ATOM   1152  CD  ARG A 762      65.779  56.651  17.717  1.00  0.00           C  
ATOM   1153  NE  ARG A 762      65.985  55.366  18.351  1.00  0.00           N  
ATOM   1154  CZ  ARG A 762      67.125  55.029  18.955  1.00  0.00           C  
ATOM   1155  NH1 ARG A 762      68.169  55.852  19.058  1.00  0.00           N  
ATOM   1156  NH2 ARG A 762      67.196  53.816  19.479  1.00  0.00           N  
ATOM   1157  N   SER A 763      63.482  61.047  16.029  1.00  0.00           N  
ATOM   1158  CA  SER A 763      62.862  61.666  14.858  1.00  0.00           C  
ATOM   1159  C   SER A 763      62.485  60.634  13.801  1.00  0.00           C  
ATOM   1160  O   SER A 763      62.996  59.513  13.823  1.00  0.00           O  
ATOM   1161  CB  SER A 763      63.810  62.678  14.241  1.00  0.00           C  
ATOM   1162  OG  SER A 763      65.001  62.072  13.763  1.00  0.00           O  
ATOM   1163  N   VAL A 764      61.576  60.982  12.881  1.00  0.00           N  
ATOM   1164  CA  VAL A 764      61.160  60.090  11.797  1.00  0.00           C  
ATOM   1165  C   VAL A 764      62.363  59.680  10.959  1.00  0.00           C  
ATOM   1166  O   VAL A 764      62.525  58.522  10.575  1.00  0.00           O  
ATOM   1167  CB  VAL A 764      60.115  60.826  10.946  1.00  0.00           C  
ATOM   1168  CG1 VAL A 764      59.851  60.125   9.624  1.00  0.00           C  
ATOM   1169  CG2 VAL A 764      58.831  60.884  11.750  1.00  0.00           C  
ATOM   1170  N   GLU A 765      63.246  60.652  10.768  1.00  0.00           N  
ATOM   1171  CA  GLU A 765      64.474  60.478  10.025  1.00  0.00           C  
ATOM   1172  C   GLU A 765      65.417  59.506  10.738  1.00  0.00           C  
ATOM   1173  O   GLU A 765      66.136  58.756  10.078  1.00  0.00           O  
ATOM   1174  CB  GLU A 765      65.119  61.856   9.853  1.00  0.00           C  
ATOM   1175  CG  GLU A 765      64.268  62.952   9.160  1.00  0.00           C  
ATOM   1176  CD  GLU A 765      63.086  63.574   9.932  1.00  0.00           C  
ATOM   1177  OE1 GLU A 765      63.191  63.802  11.141  1.00  0.00           O  
ATOM   1178  OE2 GLU A 765      62.050  63.838   9.316  1.00  0.00           O  
ATOM   1179  N   GLU A 766      65.418  59.481  12.083  1.00  0.00           N  
ATOM   1180  CA  GLU A 766      66.237  58.543  12.848  1.00  0.00           C  
ATOM   1181  C   GLU A 766      65.686  57.133  12.863  1.00  0.00           C  
ATOM   1182  O   GLU A 766      66.454  56.174  12.813  1.00  0.00           O  
ATOM   1183  CB  GLU A 766      66.359  58.912  14.295  1.00  0.00           C  
ATOM   1184  CG  GLU A 766      67.293  60.029  14.674  1.00  0.00           C  
ATOM   1185  CD  GLU A 766      67.352  60.160  16.186  1.00  0.00           C  
ATOM   1186  OE1 GLU A 766      68.049  59.347  16.807  1.00  0.00           O  
ATOM   1187  OE2 GLU A 766      66.687  61.049  16.732  1.00  0.00           O  
ATOM   1188  N   ASN A 767      64.359  56.990  12.970  1.00  0.00           N  
ATOM   1189  CA  ASN A 767      63.733  55.678  12.988  1.00  0.00           C  
ATOM   1190  C   ASN A 767      63.824  54.986  11.641  1.00  0.00           C  
ATOM   1191  O   ASN A 767      63.924  53.765  11.567  1.00  0.00           O  
ATOM   1192  CB  ASN A 767      62.278  55.792  13.370  1.00  0.00           C  
ATOM   1193  CG  ASN A 767      62.053  56.231  14.796  1.00  0.00           C  
ATOM   1194  OD1 ASN A 767      61.218  57.089  15.069  1.00  0.00           O  
ATOM   1195  ND2 ASN A 767      62.765  55.647  15.749  1.00  0.00           N  
ATOM   1196  N   LEU A 768      63.786  55.782  10.573  1.00  0.00           N  
ATOM   1197  CA  LEU A 768      63.953  55.304   9.213  1.00  0.00           C  
ATOM   1198  C   LEU A 768      65.358  54.734   9.021  1.00  0.00           C  
ATOM   1199  O   LEU A 768      65.519  53.627   8.508  1.00  0.00           O  
ATOM   1200  CB  LEU A 768      63.690  56.489   8.290  1.00  0.00           C  
ATOM   1201  CG  LEU A 768      62.571  56.511   7.252  1.00  0.00           C  
ATOM   1202  CD1 LEU A 768      61.325  55.804   7.725  1.00  0.00           C  
ATOM   1203  CD2 LEU A 768      62.244  57.963   6.973  1.00  0.00           C  
ATOM   1204  N   ALA A 769      66.389  55.451   9.485  1.00  0.00           N  
ATOM   1205  CA  ALA A 769      67.767  54.997   9.339  1.00  0.00           C  
ATOM   1206  C   ALA A 769      68.051  53.754  10.160  1.00  0.00           C  
ATOM   1207  O   ALA A 769      68.678  52.822   9.659  1.00  0.00           O  
ATOM   1208  CB  ALA A 769      68.739  56.069   9.786  1.00  0.00           C  
ATOM   1209  N   LEU A 770      67.547  53.715  11.402  1.00  0.00           N  
ATOM   1210  CA  LEU A 770      67.738  52.573  12.284  1.00  0.00           C  
ATOM   1211  C   LEU A 770      66.929  51.343  11.884  1.00  0.00           C  
ATOM   1212  O   LEU A 770      67.378  50.216  12.101  1.00  0.00           O  
ATOM   1213  CB  LEU A 770      67.385  52.997  13.698  1.00  0.00           C  
ATOM   1214  CG  LEU A 770      68.457  53.410  14.713  1.00  0.00           C  
ATOM   1215  CD1 LEU A 770      69.796  53.721  14.065  1.00  0.00           C  
ATOM   1216  CD2 LEU A 770      67.921  54.615  15.449  1.00  0.00           C  
ATOM   1217  N   PHE A 771      65.745  51.528  11.279  1.00  0.00           N  
ATOM   1218  CA  PHE A 771      64.946  50.408  10.788  1.00  0.00           C  
ATOM   1219  C   PHE A 771      65.577  49.830   9.532  1.00  0.00           C  
ATOM   1220  O   PHE A 771      65.535  48.619   9.326  1.00  0.00           O  
ATOM   1221  CB  PHE A 771      63.534  50.854  10.462  1.00  0.00           C  
ATOM   1222  CG  PHE A 771      62.554  49.739  10.133  1.00  0.00           C  
ATOM   1223  CD1 PHE A 771      62.484  48.604  10.919  1.00  0.00           C  
ATOM   1224  CD2 PHE A 771      61.715  49.884   9.047  1.00  0.00           C  
ATOM   1225  CE1 PHE A 771      61.570  47.619  10.614  1.00  0.00           C  
ATOM   1226  CE2 PHE A 771      60.805  48.894   8.753  1.00  0.00           C  
ATOM   1227  CZ  PHE A 771      60.729  47.762   9.534  1.00  0.00           C  
ATOM   1228  N   GLU A 772      66.168  50.679   8.683  1.00  0.00           N  
ATOM   1229  CA  GLU A 772      66.881  50.195   7.514  1.00  0.00           C  
ATOM   1230  C   GLU A 772      68.118  49.421   7.944  1.00  0.00           C  
ATOM   1231  O   GLU A 772      68.437  48.402   7.332  1.00  0.00           O  
ATOM   1232  CB  GLU A 772      67.264  51.377   6.625  1.00  0.00           C  
ATOM   1233  CG  GLU A 772      68.165  51.080   5.423  1.00  0.00           C  
ATOM   1234  CD  GLU A 772      67.797  49.872   4.561  1.00  0.00           C  
ATOM   1235  OE1 GLU A 772      66.650  49.748   4.129  1.00  0.00           O  
ATOM   1236  OE2 GLU A 772      68.681  49.048   4.326  1.00  0.00           O  
ATOM   1237  N   LYS A 773      68.773  49.869   9.022  1.00  0.00           N  
ATOM   1238  CA  LYS A 773      69.930  49.179   9.584  1.00  0.00           C  
ATOM   1239  C   LYS A 773      69.530  47.830  10.175  1.00  0.00           C  
ATOM   1240  O   LYS A 773      70.299  46.867  10.135  1.00  0.00           O  
ATOM   1241  CB  LYS A 773      70.539  50.068  10.646  1.00  0.00           C  
ATOM   1242  CG  LYS A 773      71.790  49.542  11.294  1.00  0.00           C  
ATOM   1243  CD  LYS A 773      72.125  50.542  12.364  1.00  0.00           C  
ATOM   1244  CE  LYS A 773      73.227  50.023  13.251  1.00  0.00           C  
ATOM   1245  NZ  LYS A 773      73.331  50.910  14.397  1.00  0.00           N  
ATOM   1246  N   MET A 791      68.310  47.749  10.722  1.00  0.00           N  
ATOM   1247  CA  MET A 791      67.771  46.492  11.212  1.00  0.00           C  
ATOM   1248  C   MET A 791      67.580  45.516  10.070  1.00  0.00           C  
ATOM   1249  O   MET A 791      67.992  44.360  10.173  1.00  0.00           O  
ATOM   1250  CB  MET A 791      66.424  46.691  11.869  1.00  0.00           C  
ATOM   1251  CG  MET A 791      66.458  47.111  13.316  1.00  0.00           C  
ATOM   1252  SD  MET A 791      64.760  47.338  13.865  1.00  0.00           S  
ATOM   1253  CE  MET A 791      64.200  45.661  13.883  1.00  0.00           C  
ATOM   1254  N   ARG A 792      66.985  46.012   8.971  1.00  0.00           N  
ATOM   1255  CA  ARG A 792      66.708  45.218   7.788  1.00  0.00           C  
ATOM   1256  C   ARG A 792      67.997  44.765   7.112  1.00  0.00           C  
ATOM   1257  O   ARG A 792      68.060  43.671   6.560  1.00  0.00           O  
ATOM   1258  CB  ARG A 792      65.872  46.054   6.829  1.00  0.00           C  
ATOM   1259  CG  ARG A 792      65.070  45.226   5.832  1.00  0.00           C  
ATOM   1260  CD  ARG A 792      65.320  45.650   4.399  1.00  0.00           C  
ATOM   1261  NE  ARG A 792      66.708  45.385   4.058  1.00  0.00           N  
ATOM   1262  CZ  ARG A 792      67.430  46.233   3.320  1.00  0.00           C  
ATOM   1263  NH1 ARG A 792      66.892  47.332   2.799  1.00  0.00           N  
ATOM   1264  NH2 ARG A 792      68.714  45.970   3.085  1.00  0.00           N  
ATOM   1265  N   ALA A 794      69.048  45.588   7.184  1.00  0.00           N  
ATOM   1266  CA  ALA A 794      70.344  45.281   6.586  1.00  0.00           C  
ATOM   1267  C   ALA A 794      71.211  44.328   7.410  1.00  0.00           C  
ATOM   1268  O   ALA A 794      72.244  43.858   6.926  1.00  0.00           O  
ATOM   1269  CB  ALA A 794      71.114  46.575   6.377  1.00  0.00           C  
ATOM   1270  N   GLY A 795      70.820  44.030   8.659  1.00  0.00           N  
ATOM   1271  CA  GLY A 795      71.547  43.084   9.499  1.00  0.00           C  
ATOM   1272  C   GLY A 795      72.599  43.723  10.396  1.00  0.00           C  
ATOM   1273  O   GLY A 795      73.402  43.023  11.015  1.00  0.00           O  
ATOM   1274  N   GLY A 826      72.587  45.058  10.490  1.00  0.00           N  
ATOM   1275  CA  GLY A 826      73.545  45.811  11.289  1.00  0.00           C  
ATOM   1276  C   GLY A 826      73.361  45.694  12.794  1.00  0.00           C  
ATOM   1277  O   GLY A 826      74.245  46.109  13.542  1.00  0.00           O  
ATOM   1278  N   PHE A 827      72.217  45.170  13.249  1.00  0.00           N  
ATOM   1279  CA  PHE A 827      71.971  44.954  14.663  1.00  0.00           C  
ATOM   1280  C   PHE A 827      71.892  43.476  14.992  1.00  0.00           C  
ATOM   1281  O   PHE A 827      71.322  42.696  14.229  1.00  0.00           O  
ATOM   1282  CB  PHE A 827      70.663  45.556  15.112  1.00  0.00           C  
ATOM   1283  CG  PHE A 827      70.637  47.051  15.356  1.00  0.00           C  
ATOM   1284  CD1 PHE A 827      71.360  47.595  16.395  1.00  0.00           C  
ATOM   1285  CD2 PHE A 827      69.847  47.855  14.563  1.00  0.00           C  
ATOM   1286  CE1 PHE A 827      71.284  48.949  16.638  1.00  0.00           C  
ATOM   1287  CE2 PHE A 827      69.776  49.207  14.814  1.00  0.00           C  
ATOM   1288  CZ  PHE A 827      70.493  49.757  15.851  1.00  0.00           C  
ATOM   1289  N   GLU A 829      72.465  43.086  16.138  1.00  0.00           N  
ATOM   1290  CA  GLU A 829      72.377  41.718  16.635  1.00  0.00           C  
ATOM   1291  C   GLU A 829      70.971  41.421  17.133  1.00  0.00           C  
ATOM   1292  O   GLU A 829      70.215  42.346  17.425  1.00  0.00           O  
ATOM   1293  CB  GLU A 829      73.313  41.500  17.797  1.00  0.00           C  
ATOM   1294  CG  GLU A 829      74.789  41.441  17.458  1.00  0.00           C  
ATOM   1295  CD  GLU A 829      75.703  41.309  18.677  1.00  0.00           C  
ATOM   1296  OE1 GLU A 829      75.322  40.685  19.678  1.00  0.00           O  
ATOM   1297  OE2 GLU A 829      76.815  41.839  18.616  1.00  0.00           O  
ATOM   1298  N   GLU A 830      70.607  40.140  17.253  1.00  0.00           N  
ATOM   1299  CA  GLU A 830      69.292  39.752  17.741  1.00  0.00           C  
ATOM   1300  C   GLU A 830      69.051  40.285  19.134  1.00  0.00           C  
ATOM   1301  O   GLU A 830      69.905  40.158  20.012  1.00  0.00           O  
ATOM   1302  CB  GLU A 830      69.144  38.251  17.804  1.00  0.00           C  
ATOM   1303  CG  GLU A 830      69.139  37.539  16.465  1.00  0.00           C  
ATOM   1304  CD  GLU A 830      69.028  36.018  16.541  1.00  0.00           C  
ATOM   1305  OE1 GLU A 830      68.644  35.473  17.579  1.00  0.00           O  
ATOM   1306  OE2 GLU A 830      69.330  35.365  15.544  1.00  0.00           O  
ATOM   1307  N   GLY A 831      67.904  40.937  19.313  1.00  0.00           N  
ATOM   1308  CA  GLY A 831      67.533  41.498  20.598  1.00  0.00           C  
ATOM   1309  C   GLY A 831      68.072  42.899  20.852  1.00  0.00           C  
ATOM   1310  O   GLY A 831      67.672  43.544  21.821  1.00  0.00           O  
ATOM   1311  N   LYS A 832      68.972  43.404  20.003  1.00  0.00           N  
ATOM   1312  CA  LYS A 832      69.565  44.708  20.242  1.00  0.00           C  
ATOM   1313  C   LYS A 832      68.696  45.860  19.784  1.00  0.00           C  
ATOM   1314  O   LYS A 832      68.976  47.009  20.110  1.00  0.00           O  
ATOM   1315  CB  LYS A 832      70.926  44.771  19.553  1.00  0.00           C  
ATOM   1316  CG  LYS A 832      72.154  44.630  20.461  1.00  0.00           C  
ATOM   1317  CD  LYS A 832      72.128  43.429  21.411  1.00  0.00           C  
ATOM   1318  CE  LYS A 832      73.501  43.077  21.986  1.00  0.00           C  
ATOM   1319  NZ  LYS A 832      74.128  44.183  22.692  1.00  0.00           N  
ATOM   1320  N   ALA A 833      67.633  45.563  19.041  1.00  0.00           N  
ATOM   1321  CA  ALA A 833      66.687  46.572  18.576  1.00  0.00           C  
ATOM   1322  C   ALA A 833      65.431  45.929  18.030  1.00  0.00           C  
ATOM   1323  O   ALA A 833      65.450  44.797  17.552  1.00  0.00           O  
ATOM   1324  CB  ALA A 833      67.248  47.415  17.441  1.00  0.00           C  
ATOM   1325  N   CYS A 834      64.317  46.641  18.107  1.00  0.00           N  
ATOM   1326  CA  CYS A 834      63.067  46.159  17.551  1.00  0.00           C  
ATOM   1327  C   CYS A 834      62.205  47.347  17.182  1.00  0.00           C  
ATOM   1328  O   CYS A 834      62.394  48.435  17.723  1.00  0.00           O  
ATOM   1329  CB  CYS A 834      62.322  45.313  18.560  1.00  0.00           C  
ATOM   1330  SG  CYS A 834      61.824  46.303  19.980  1.00  0.00           S  
ATOM   1331  N   LEU A 835      61.271  47.188  16.244  1.00  0.00           N  
ATOM   1332  CA  LEU A 835      60.379  48.282  15.906  1.00  0.00           C  
ATOM   1333  C   LEU A 835      59.170  48.158  16.803  1.00  0.00           C  
ATOM   1334  O   LEU A 835      58.697  47.050  17.033  1.00  0.00           O  
ATOM   1335  CB  LEU A 835      59.934  48.203  14.466  1.00  0.00           C  
ATOM   1336  CG  LEU A 835      59.252  49.442  13.922  1.00  0.00           C  
ATOM   1337  CD1 LEU A 835      60.265  50.560  13.773  1.00  0.00           C  
ATOM   1338  CD2 LEU A 835      58.663  49.144  12.564  1.00  0.00           C  
ATOM   1339  N   ARG A 836      58.690  49.274  17.340  1.00  0.00           N  
ATOM   1340  CA  ARG A 836      57.566  49.262  18.256  1.00  0.00           C  
ATOM   1341  C   ARG A 836      56.497  50.237  17.797  1.00  0.00           C  
ATOM   1342  O   ARG A 836      56.797  51.246  17.164  1.00  0.00           O  
ATOM   1343  CB  ARG A 836      58.014  49.666  19.661  1.00  0.00           C  
ATOM   1344  CG  ARG A 836      58.981  48.741  20.388  1.00  0.00           C  
ATOM   1345  CD  ARG A 836      58.320  48.312  21.682  1.00  0.00           C  
ATOM   1346  NE  ARG A 836      58.917  48.963  22.827  1.00  0.00           N  
ATOM   1347  CZ  ARG A 836      58.427  48.847  24.066  1.00  0.00           C  
ATOM   1348  NH1 ARG A 836      57.279  48.228  24.347  1.00  0.00           N  
ATOM   1349  NH2 ARG A 836      59.100  49.403  25.064  1.00  0.00           N  
ATOM   1350  N   ALA A 837      55.230  49.955  18.082  1.00  0.00           N  
ATOM   1351  CA  ALA A 837      54.178  50.901  17.769  1.00  0.00           C  
ATOM   1352  C   ALA A 837      54.116  51.944  18.876  1.00  0.00           C  
ATOM   1353  O   ALA A 837      54.286  51.630  20.051  1.00  0.00           O  
ATOM   1354  CB  ALA A 837      52.837  50.197  17.692  1.00  0.00           C  
ATOM   1355  N   LYS A 838      53.934  53.214  18.540  1.00  0.00           N  
ATOM   1356  CA  LYS A 838      53.830  54.233  19.561  1.00  0.00           C  
ATOM   1357  C   LYS A 838      52.355  54.414  19.882  1.00  0.00           C  
ATOM   1358  O   LYS A 838      51.644  55.155  19.199  1.00  0.00           O  
ATOM   1359  CB  LYS A 838      54.448  55.504  19.023  1.00  0.00           C  
ATOM   1360  CG  LYS A 838      54.716  56.532  20.101  1.00  0.00           C  
ATOM   1361  CD  LYS A 838      55.274  57.816  19.513  1.00  0.00           C  
ATOM   1362  CE  LYS A 838      56.622  57.560  18.861  1.00  0.00           C  
ATOM   1363  NZ  LYS A 838      57.199  58.812  18.415  1.00  0.00           N  
ATOM   1364  N   ILE A 839      51.857  53.658  20.872  1.00  0.00           N  
ATOM   1365  CA  ILE A 839      50.470  53.786  21.267  1.00  0.00           C  
ATOM   1366  C   ILE A 839      50.384  54.399  22.657  1.00  0.00           C  
ATOM   1367  O   ILE A 839      50.519  55.614  22.761  1.00  0.00           O  
ATOM   1368  CB  ILE A 839      49.775  52.405  21.212  1.00  0.00           C  
ATOM   1369  CG1 ILE A 839      49.996  51.703  19.877  1.00  0.00           C  
ATOM   1370  CG2 ILE A 839      48.282  52.640  21.426  1.00  0.00           C  
ATOM   1371  CD1 ILE A 839      49.225  50.393  19.662  1.00  0.00           C  
ATOM   1372  N   ASP A 840      50.208  53.629  23.739  1.00  0.00           N  
ATOM   1373  CA  ASP A 840      50.057  54.199  25.061  1.00  0.00           C  
ATOM   1374  C   ASP A 840      50.550  53.229  26.120  1.00  0.00           C  
ATOM   1375  O   ASP A 840      49.925  52.204  26.385  1.00  0.00           O  
ATOM   1376  CB  ASP A 840      48.581  54.530  25.265  1.00  0.00           C  
ATOM   1377  CG  ASP A 840      48.148  55.113  26.607  1.00  0.00           C  
ATOM   1378  OD1 ASP A 840      48.980  55.549  27.404  1.00  0.00           O  
ATOM   1379  OD2 ASP A 840      46.944  55.135  26.850  1.00  0.00           O  
ATOM   1380  N   MET A 869      51.656  53.581  26.775  1.00  0.00           N  
ATOM   1381  CA  MET A 869      52.239  52.744  27.807  1.00  0.00           C  
ATOM   1382  C   MET A 869      51.423  52.649  29.084  1.00  0.00           C  
ATOM   1383  O   MET A 869      51.772  51.873  29.972  1.00  0.00           O  
ATOM   1384  CB  MET A 869      53.628  53.250  28.165  1.00  0.00           C  
ATOM   1385  CG  MET A 869      54.639  53.036  27.067  1.00  0.00           C  
ATOM   1386  SD  MET A 869      54.706  51.311  26.555  1.00  0.00           S  
ATOM   1387  CE  MET A 869      55.464  50.551  27.954  1.00  0.00           C  
ATOM   1388  N   ALA A 870      50.338  53.419  29.201  1.00  0.00           N  
ATOM   1389  CA  ALA A 870      49.487  53.379  30.379  1.00  0.00           C  
ATOM   1390  C   ALA A 870      48.122  52.758  30.107  1.00  0.00           C  
ATOM   1391  O   ALA A 870      47.239  52.767  30.967  1.00  0.00           O  
ATOM   1392  CB  ALA A 870      49.291  54.793  30.899  1.00  0.00           C  
ATOM   1393  N   SER A 872      47.942  52.182  28.915  1.00  0.00           N  
ATOM   1394  CA  SER A 872      46.690  51.562  28.521  1.00  0.00           C  
ATOM   1395  C   SER A 872      46.336  50.366  29.381  1.00  0.00           C  
ATOM   1396  O   SER A 872      47.228  49.641  29.809  1.00  0.00           O  
ATOM   1397  CB  SER A 872      46.772  51.105  27.068  1.00  0.00           C  
ATOM   1398  OG  SER A 872      45.600  50.400  26.673  1.00  0.00           O  
ATOM   1399  N   PRO A 873      45.047  50.142  29.662  1.00  0.00           N  
ATOM   1400  CA  PRO A 873      44.651  48.979  30.457  1.00  0.00           C  
ATOM   1401  C   PRO A 873      44.840  47.673  29.693  1.00  0.00           C  
ATOM   1402  O   PRO A 873      44.932  46.606  30.295  1.00  0.00           O  
ATOM   1403  CB  PRO A 873      43.216  49.241  30.839  1.00  0.00           C  
ATOM   1404  CG  PRO A 873      42.761  50.353  29.939  1.00  0.00           C  
ATOM   1405  CD  PRO A 873      44.030  51.167  29.845  1.00  0.00           C  
ATOM   1406  N   PHE A 874      44.887  47.766  28.358  1.00  0.00           N  
ATOM   1407  CA  PHE A 874      45.186  46.635  27.496  1.00  0.00           C  
ATOM   1408  C   PHE A 874      46.696  46.515  27.395  1.00  0.00           C  
ATOM   1409  O   PHE A 874      47.347  47.395  26.827  1.00  0.00           O  
ATOM   1410  CB  PHE A 874      44.632  46.838  26.080  1.00  0.00           C  
ATOM   1411  CG  PHE A 874      43.120  46.898  25.991  1.00  0.00           C  
ATOM   1412  CD1 PHE A 874      42.394  45.730  25.902  1.00  0.00           C  
ATOM   1413  CD2 PHE A 874      42.471  48.115  26.022  1.00  0.00           C  
ATOM   1414  CE1 PHE A 874      41.016  45.780  25.849  1.00  0.00           C  
ATOM   1415  CE2 PHE A 874      41.093  48.156  25.970  1.00  0.00           C  
ATOM   1416  CZ  PHE A 874      40.364  46.991  25.884  1.00  0.00           C  
ATOM   1417  N   ILE A1082      47.289  45.445  27.943  1.00  0.00           N  
ATOM   1418  CA  ILE A1082      48.737  45.273  27.868  1.00  0.00           C  
ATOM   1419  C   ILE A1082      49.221  45.213  26.419  1.00  0.00           C  
ATOM   1420  O   ILE A1082      50.311  45.702  26.127  1.00  0.00           O  
ATOM   1421  CB  ILE A1082      49.153  43.982  28.655  1.00  0.00           C  
ATOM   1422  CG1 ILE A1082      49.196  44.284  30.144  1.00  0.00           C  
ATOM   1423  CG2 ILE A1082      50.545  43.513  28.278  1.00  0.00           C  
ATOM   1424  CD1 ILE A1082      47.863  44.127  30.877  1.00  0.00           C  
ATOM   1425  N   VAL A1083      48.403  44.709  25.487  1.00  0.00           N  
ATOM   1426  CA  VAL A1083      48.814  44.604  24.087  1.00  0.00           C  
ATOM   1427  C   VAL A1083      48.966  45.972  23.395  1.00  0.00           C  
ATOM   1428  O   VAL A1083      49.688  46.091  22.409  1.00  0.00           O  
ATOM   1429  CB  VAL A1083      47.779  43.668  23.384  1.00  0.00           C  
ATOM   1430  CG1 VAL A1083      46.485  44.381  23.041  1.00  0.00           C  
ATOM   1431  CG2 VAL A1083      48.445  43.094  22.166  1.00  0.00           C  
ATOM   1432  N   MET A1084      48.335  47.030  23.923  1.00  0.00           N  
ATOM   1433  CA  MET A1084      48.451  48.376  23.378  1.00  0.00           C  
ATOM   1434  C   MET A1084      49.584  49.173  24.017  1.00  0.00           C  
ATOM   1435  O   MET A1084      49.725  50.365  23.750  1.00  0.00           O  
ATOM   1436  CB  MET A1084      47.164  49.138  23.596  1.00  0.00           C  
ATOM   1437  CG  MET A1084      45.940  48.513  22.963  1.00  0.00           C  
ATOM   1438  SD  MET A1084      45.957  48.631  21.164  1.00  0.00           S  
ATOM   1439  CE  MET A1084      45.098  50.162  20.952  1.00  0.00           C  
ATOM   1440  N   ARG A1085      50.415  48.558  24.871  1.00  0.00           N  
ATOM   1441  CA  ARG A1085      51.505  49.274  25.520  1.00  0.00           C  
ATOM   1442  C   ARG A1085      52.747  49.145  24.662  1.00  0.00           C  
ATOM   1443  O   ARG A1085      53.678  48.399  24.972  1.00  0.00           O  
ATOM   1444  CB  ARG A1085      51.758  48.700  26.926  1.00  0.00           C  
ATOM   1445  CG  ARG A1085      50.461  48.611  27.700  1.00  0.00           C  
ATOM   1446  CD  ARG A1085      50.475  49.221  29.073  1.00  0.00           C  
ATOM   1447  NE  ARG A1085      51.014  48.340  30.083  1.00  0.00           N  
ATOM   1448  CZ  ARG A1085      50.335  48.077  31.206  1.00  0.00           C  
ATOM   1449  NH1 ARG A1085      49.128  48.580  31.430  1.00  0.00           N  
ATOM   1450  NH2 ARG A1085      50.870  47.285  32.125  1.00  0.00           N  
ATOM   1451  N   ASP A1087      52.732  49.892  23.548  1.00  0.00           N  
ATOM   1452  CA  ASP A1087      53.787  49.895  22.542  1.00  0.00           C  
ATOM   1453  C   ASP A1087      54.219  48.511  22.070  1.00  0.00           C  
ATOM   1454  O   ASP A1087      55.348  48.080  22.301  1.00  0.00           O  
ATOM   1455  CB  ASP A1087      54.994  50.663  23.079  1.00  0.00           C  
ATOM   1456  CG  ASP A1087      54.840  52.173  23.081  1.00  0.00           C  
ATOM   1457  OD1 ASP A1087      53.724  52.690  23.078  1.00  0.00           O  
ATOM   1458  OD2 ASP A1087      55.866  52.838  23.085  1.00  0.00           O  
ATOM   1459  N   PRO A1088      53.325  47.780  21.395  1.00  0.00           N  
ATOM   1460  CA  PRO A1088      53.647  46.437  20.922  1.00  0.00           C  
ATOM   1461  C   PRO A1088      54.745  46.371  19.880  1.00  0.00           C  
ATOM   1462  O   PRO A1088      54.862  47.245  19.024  1.00  0.00           O  
ATOM   1463  CB  PRO A1088      52.342  45.903  20.407  1.00  0.00           C  
ATOM   1464  CG  PRO A1088      51.748  47.144  19.798  1.00  0.00           C  
ATOM   1465  CD  PRO A1088      51.981  48.110  20.931  1.00  0.00           C  
ATOM   1466  N   VAL A1089      55.564  45.328  19.961  1.00  0.00           N  
ATOM   1467  CA  VAL A1089      56.593  45.112  18.967  1.00  0.00           C  
ATOM   1468  C   VAL A1089      55.928  44.714  17.653  1.00  0.00           C  
ATOM   1469  O   VAL A1089      54.997  43.912  17.611  1.00  0.00           O  
ATOM   1470  CB  VAL A1089      57.574  44.009  19.465  1.00  0.00           C  
ATOM   1471  CG1 VAL A1089      58.599  43.650  18.401  1.00  0.00           C  
ATOM   1472  CG2 VAL A1089      58.370  44.538  20.642  1.00  0.00           C  
ATOM   1473  N   LEU A1090      56.378  45.392  16.599  1.00  0.00           N  
ATOM   1474  CA  LEU A1090      55.977  45.172  15.225  1.00  0.00           C  
ATOM   1475  C   LEU A1090      56.980  44.281  14.510  1.00  0.00           C  
ATOM   1476  O   LEU A1090      56.591  43.400  13.746  1.00  0.00           O  
ATOM   1477  CB  LEU A1090      55.895  46.516  14.535  1.00  0.00           C  
ATOM   1478  CG  LEU A1090      54.599  47.330  14.452  1.00  0.00           C  
ATOM   1479  CD1 LEU A1090      53.655  47.085  15.627  1.00  0.00           C  
ATOM   1480  CD2 LEU A1090      55.026  48.780  14.334  1.00  0.00           C  
ATOM   1481  N   TYR A1091      58.279  44.513  14.749  1.00  0.00           N  
ATOM   1482  CA  TYR A1091      59.352  43.757  14.114  1.00  0.00           C  
ATOM   1483  C   TYR A1091      60.442  43.386  15.088  1.00  0.00           C  
ATOM   1484  O   TYR A1091      60.755  44.159  15.990  1.00  0.00           O  
ATOM   1485  CB  TYR A1091      60.033  44.548  12.991  1.00  0.00           C  
ATOM   1486  CG  TYR A1091      59.306  44.469  11.663  1.00  0.00           C  
ATOM   1487  CD1 TYR A1091      58.283  45.346  11.374  1.00  0.00           C  
ATOM   1488  CD2 TYR A1091      59.657  43.488  10.760  1.00  0.00           C  
ATOM   1489  CE1 TYR A1091      57.603  45.236  10.182  1.00  0.00           C  
ATOM   1490  CE2 TYR A1091      58.981  43.377   9.565  1.00  0.00           C  
ATOM   1491  CZ  TYR A1091      57.955  44.251   9.287  1.00  0.00           C  
ATOM   1492  OH  TYR A1091      57.253  44.129   8.104  1.00  0.00           O  
ATOM   1493  N   ARG A1093      61.006  42.192  14.918  1.00  0.00           N  
ATOM   1494  CA  ARG A1093      62.165  41.763  15.685  1.00  0.00           C  
ATOM   1495  C   ARG A1093      63.167  41.052  14.799  1.00  0.00           C  
ATOM   1496  O   ARG A1093      62.819  40.577  13.717  1.00  0.00           O  
ATOM   1497  CB  ARG A1093      61.795  40.819  16.835  1.00  0.00           C  
ATOM   1498  CG  ARG A1093      60.575  39.897  16.807  1.00  0.00           C  
ATOM   1499  CD  ARG A1093      60.516  38.881  15.692  1.00  0.00           C  
ATOM   1500  NE  ARG A1093      59.646  37.790  16.084  1.00  0.00           N  
ATOM   1501  CZ  ARG A1093      58.642  37.354  15.320  1.00  0.00           C  
ATOM   1502  NH1 ARG A1093      58.295  37.959  14.187  1.00  0.00           N  
ATOM   1503  NH2 ARG A1093      57.940  36.301  15.728  1.00  0.00           N  
ATOM   1504  N   ILE A1094      64.422  40.985  15.256  1.00  0.00           N  
ATOM   1505  CA  ILE A1094      65.509  40.406  14.478  1.00  0.00           C  
ATOM   1506  C   ILE A1094      65.730  38.927  14.751  1.00  0.00           C  
ATOM   1507  O   ILE A1094      65.896  38.487  15.888  1.00  0.00           O  
ATOM   1508  CB  ILE A1094      66.815  41.194  14.764  1.00  0.00           C  
ATOM   1509  CG1 ILE A1094      66.643  42.656  14.378  1.00  0.00           C  
ATOM   1510  CG2 ILE A1094      67.968  40.593  13.973  1.00  0.00           C  
ATOM   1511  CD1 ILE A1094      67.738  43.547  14.984  1.00  0.00           C  
ATOM   1512  N   LYS A1099      65.712  38.159  13.667  1.00  0.00           N  
ATOM   1513  CA  LYS A1099      66.023  36.755  13.693  1.00  0.00           C  
ATOM   1514  C   LYS A1099      66.907  36.446  12.503  1.00  0.00           C  
ATOM   1515  O   LYS A1099      66.466  36.555  11.356  1.00  0.00           O  
ATOM   1516  CB  LYS A1099      64.794  35.883  13.563  1.00  0.00           C  
ATOM   1517  CG  LYS A1099      64.187  35.305  14.824  1.00  0.00           C  
ATOM   1518  CD  LYS A1099      63.042  36.161  15.301  1.00  0.00           C  
ATOM   1519  CE  LYS A1099      61.926  35.274  15.832  1.00  0.00           C  
ATOM   1520  NZ  LYS A1099      62.261  34.672  17.106  1.00  0.00           N  
ATOM   1521  N   PHE A1165      68.184  36.119  12.744  1.00  0.00           N  
ATOM   1522  CA  PHE A1165      69.052  35.641  11.678  1.00  0.00           C  
ATOM   1523  C   PHE A1165      68.811  34.137  11.577  1.00  0.00           C  
ATOM   1524  O   PHE A1165      69.537  33.294  12.109  1.00  0.00           O  
ATOM   1525  CB  PHE A1165      70.510  35.924  12.014  1.00  0.00           C  
ATOM   1526  CG  PHE A1165      70.852  37.400  12.054  1.00  0.00           C  
ATOM   1527  CD1 PHE A1165      71.122  38.076  10.883  1.00  0.00           C  
ATOM   1528  CD2 PHE A1165      70.914  38.057  13.262  1.00  0.00           C  
ATOM   1529  CE1 PHE A1165      71.460  39.412  10.925  1.00  0.00           C  
ATOM   1530  CE2 PHE A1165      71.250  39.392  13.293  1.00  0.00           C  
ATOM   1531  CZ  PHE A1165      71.525  40.074  12.130  1.00  0.00           C  
ATOM   1532  N   ALA A1166      67.695  33.814  10.935  1.00  0.00           N  
ATOM   1533  CA  ALA A1166      67.248  32.451  10.761  1.00  0.00           C  
ATOM   1534  C   ALA A1166      66.640  32.309   9.383  1.00  0.00           C  
ATOM   1535  O   ALA A1166      65.967  33.216   8.888  1.00  0.00           O  
ATOM   1536  CB  ALA A1166      66.185  32.102  11.782  1.00  0.00           C  
ATOM   1537  N   GLU A1168      66.896  31.166   8.748  1.00  0.00           N  
ATOM   1538  CA  GLU A1168      66.372  30.896   7.422  1.00  0.00           C  
ATOM   1539  C   GLU A1168      64.890  30.559   7.507  1.00  0.00           C  
ATOM   1540  O   GLU A1168      64.436  29.882   8.432  1.00  0.00           O  
ATOM   1541  CB  GLU A1168      67.153  29.741   6.828  1.00  0.00           C  
ATOM   1542  CG  GLU A1168      66.856  29.423   5.370  1.00  0.00           C  
ATOM   1543  CD  GLU A1168      67.536  28.145   4.902  1.00  0.00           C  
ATOM   1544  OE1 GLU A1168      68.768  28.088   4.899  1.00  0.00           O  
ATOM   1545  OE2 GLU A1168      66.827  27.205   4.544  1.00  0.00           O  
ATOM   1546  N   HIS A1169      64.124  31.051   6.544  1.00  0.00           N  
ATOM   1547  CA  HIS A1169      62.698  30.825   6.503  1.00  0.00           C  
ATOM   1548  C   HIS A1169      62.393  29.782   5.441  1.00  0.00           C  
ATOM   1549  O   HIS A1169      62.969  29.812   4.352  1.00  0.00           O  
ATOM   1550  CB  HIS A1169      62.059  32.157   6.193  1.00  0.00           C  
ATOM   1551  CG  HIS A1169      60.559  32.204   6.393  1.00  0.00           C  
ATOM   1552  ND1 HIS A1169      59.671  31.684   5.565  1.00  0.00           N  
ATOM   1553  CD2 HIS A1169      59.894  32.803   7.424  1.00  0.00           C  
ATOM   1554  CE1 HIS A1169      58.490  31.940   6.052  1.00  0.00           C  
ATOM   1555  NE2 HIS A1169      58.638  32.613   7.160  1.00  0.00           N  
ATOM   1556  N   HIS A1170      61.468  28.865   5.744  1.00  0.00           N  
ATOM   1557  CA  HIS A1170      61.093  27.782   4.837  1.00  0.00           C  
ATOM   1558  C   HIS A1170      60.512  28.225   3.496  1.00  0.00           C  
ATOM   1559  O   HIS A1170      60.457  27.432   2.552  1.00  0.00           O  
ATOM   1560  CB  HIS A1170      60.099  26.850   5.555  1.00  0.00           C  
ATOM   1561  CG  HIS A1170      58.844  27.490   6.141  1.00  0.00           C  
ATOM   1562  ND1 HIS A1170      57.694  27.598   5.494  1.00  0.00           N  
ATOM   1563  CD2 HIS A1170      58.671  28.026   7.390  1.00  0.00           C  
ATOM   1564  CE1 HIS A1170      56.828  28.175   6.286  1.00  0.00           C  
ATOM   1565  NE2 HIS A1170      57.426  28.426   7.422  1.00  0.00           N  
ATOM   1566  N   GLN A1171      60.090  29.496   3.396  1.00  0.00           N  
ATOM   1567  CA  GLN A1171      59.552  30.061   2.164  1.00  0.00           C  
ATOM   1568  C   GLN A1171      60.450  31.117   1.557  1.00  0.00           C  
ATOM   1569  O   GLN A1171      60.685  31.110   0.347  1.00  0.00           O  
ATOM   1570  CB  GLN A1171      58.196  30.729   2.377  1.00  0.00           C  
ATOM   1571  CG  GLN A1171      57.109  29.807   2.873  1.00  0.00           C  
ATOM   1572  CD  GLN A1171      56.883  28.609   1.974  1.00  0.00           C  
ATOM   1573  OE1 GLN A1171      56.822  28.733   0.750  1.00  0.00           O  
ATOM   1574  NE2 GLN A1171      56.743  27.424   2.563  1.00  0.00           N  
ATOM   1575  N   THR A1177      60.936  32.054   2.383  1.00  0.00           N  
ATOM   1576  CA  THR A1177      61.723  33.164   1.862  1.00  0.00           C  
ATOM   1577  C   THR A1177      63.233  33.035   2.048  1.00  0.00           C  
ATOM   1578  O   THR A1177      63.956  34.003   1.821  1.00  0.00           O  
ATOM   1579  CB  THR A1177      61.206  34.488   2.504  1.00  0.00           C  
ATOM   1580  OG1 THR A1177      61.301  34.365   3.918  1.00  0.00           O  
ATOM   1581  CG2 THR A1177      59.775  34.789   2.081  1.00  0.00           C  
ATOM   1582  N   GLY A1178      63.732  31.857   2.450  1.00  0.00           N  
ATOM   1583  CA  GLY A1178      65.163  31.617   2.627  1.00  0.00           C  
ATOM   1584  C   GLY A1178      65.870  32.586   3.568  1.00  0.00           C  
ATOM   1585  O   GLY A1178      65.467  32.797   4.708  1.00  0.00           O  
ATOM   1586  N   ASN A1191      66.943  33.204   3.087  1.00  0.00           N  
ATOM   1587  CA  ASN A1191      67.683  34.173   3.877  1.00  0.00           C  
ATOM   1588  C   ASN A1191      67.493  35.611   3.400  1.00  0.00           C  
ATOM   1589  O   ASN A1191      68.319  36.479   3.683  1.00  0.00           O  
ATOM   1590  CB  ASN A1191      69.160  33.783   3.850  1.00  0.00           C  
ATOM   1591  CG  ASN A1191      69.417  32.534   4.678  1.00  0.00           C  
ATOM   1592  OD1 ASN A1191      69.459  32.592   5.907  1.00  0.00           O  
ATOM   1593  ND2 ASN A1191      69.572  31.371   4.044  1.00  0.00           N  
ATOM   1594  N   LYS A1192      66.381  35.896   2.706  1.00  0.00           N  
ATOM   1595  CA  LYS A1192      66.087  37.229   2.194  1.00  0.00           C  
ATOM   1596  C   LYS A1192      65.824  38.211   3.325  1.00  0.00           C  
ATOM   1597  O   LYS A1192      66.162  39.392   3.228  1.00  0.00           O  
ATOM   1598  CB  LYS A1192      64.864  37.169   1.276  1.00  0.00           C  
ATOM   1599  CG  LYS A1192      64.554  38.473   0.543  1.00  0.00           C  
ATOM   1600  CD  LYS A1192      63.161  38.485  -0.097  1.00  0.00           C  
ATOM   1601  CE  LYS A1192      62.797  39.914  -0.538  1.00  0.00           C  
ATOM   1602  NZ  LYS A1192      61.439  40.016  -1.048  1.00  0.00           N  
ATOM   1603  N   TRP A1193      65.252  37.718   4.424  1.00  0.00           N  
ATOM   1604  CA  TRP A1193      64.900  38.570   5.546  1.00  0.00           C  
ATOM   1605  C   TRP A1193      65.558  38.160   6.854  1.00  0.00           C  
ATOM   1606  O   TRP A1193      65.610  36.980   7.212  1.00  0.00           O  
ATOM   1607  CB  TRP A1193      63.387  38.571   5.776  1.00  0.00           C  
ATOM   1608  CG  TRP A1193      62.540  39.114   4.634  1.00  0.00           C  
ATOM   1609  CD1 TRP A1193      62.040  38.274   3.680  1.00  0.00           C  
ATOM   1610  CD2 TRP A1193      62.177  40.420   4.432  1.00  0.00           C  
ATOM   1611  NE1 TRP A1193      61.362  39.044   2.875  1.00  0.00           N  
ATOM   1612  CE2 TRP A1193      61.414  40.319   3.283  1.00  0.00           C  
ATOM   1613  CE3 TRP A1193      62.367  41.644   5.035  1.00  0.00           C  
ATOM   1614  CZ2 TRP A1193      60.830  41.429   2.714  1.00  0.00           C  
ATOM   1615  CZ3 TRP A1193      61.784  42.758   4.471  1.00  0.00           C  
ATOM   1616  CH2 TRP A1193      61.024  42.650   3.324  1.00  0.00           C  
ATOM   1617  N   CYS A1194      66.104  39.148   7.566  1.00  0.00           N  
ATOM   1618  CA  CYS A1194      66.581  38.902   8.907  1.00  0.00           C  
ATOM   1619  C   CYS A1194      65.716  39.665   9.898  1.00  0.00           C  
ATOM   1620  O   CYS A1194      65.981  39.615  11.096  1.00  0.00           O  
ATOM   1621  CB  CYS A1194      68.036  39.320   9.057  1.00  0.00           C  
ATOM   1622  SG  CYS A1194      68.347  41.091   9.001  1.00  0.00           S  
ATOM   1623  N   ILE A1195      64.711  40.425   9.424  1.00  0.00           N  
ATOM   1624  CA  ILE A1195      63.687  40.964  10.308  1.00  0.00           C  
ATOM   1625  C   ILE A1195      62.367  40.292   9.967  1.00  0.00           C  
ATOM   1626  O   ILE A1195      62.036  40.076   8.803  1.00  0.00           O  
ATOM   1627  CB  ILE A1195      63.487  42.499  10.180  1.00  0.00           C  
ATOM   1628  CG1 ILE A1195      63.291  42.994   8.758  1.00  0.00           C  
ATOM   1629  CG2 ILE A1195      64.700  43.121  10.830  1.00  0.00           C  
ATOM   1630  CD1 ILE A1195      62.829  44.465   8.732  1.00  0.00           C  
ATOM   1631  N   TYR A1196      61.615  39.889  10.987  1.00  0.00           N  
ATOM   1632  CA  TYR A1196      60.340  39.212  10.789  1.00  0.00           C  
ATOM   1633  C   TYR A1196      59.216  39.918  11.536  1.00  0.00           C  
ATOM   1634  O   TYR A1196      59.413  40.386  12.657  1.00  0.00           O  
ATOM   1635  CB  TYR A1196      60.477  37.777  11.259  1.00  0.00           C  
ATOM   1636  CG  TYR A1196      61.365  36.987  10.322  1.00  0.00           C  
ATOM   1637  CD1 TYR A1196      60.815  36.467   9.168  1.00  0.00           C  
ATOM   1638  CD2 TYR A1196      62.700  36.799  10.620  1.00  0.00           C  
ATOM   1639  CE1 TYR A1196      61.600  35.750   8.299  1.00  0.00           C  
ATOM   1640  CE2 TYR A1196      63.493  36.080   9.754  1.00  0.00           C  
ATOM   1641  CZ  TYR A1196      62.932  35.562   8.603  1.00  0.00           C  
ATOM   1642  OH  TYR A1196      63.703  34.822   7.737  1.00  0.00           O  
ATOM   1643  N   PRO A1198      58.025  40.028  10.937  1.00  0.00           N  
ATOM   1644  CA  PRO A1198      56.915  40.716  11.587  1.00  0.00           C  
ATOM   1645  C   PRO A1198      56.195  39.889  12.627  1.00  0.00           C  
ATOM   1646  O   PRO A1198      56.130  38.664  12.524  1.00  0.00           O  
ATOM   1647  CB  PRO A1198      56.021  41.138  10.450  1.00  0.00           C  
ATOM   1648  CG  PRO A1198      56.179  39.985   9.500  1.00  0.00           C  
ATOM   1649  CD  PRO A1198      57.671  39.760   9.548  1.00  0.00           C  
ATOM   1650  N   MET A1199      55.664  40.565  13.645  1.00  0.00           N  
ATOM   1651  CA  MET A1199      54.912  39.909  14.703  1.00  0.00           C  
ATOM   1652  C   MET A1199      53.503  39.590  14.232  1.00  0.00           C  
ATOM   1653  O   MET A1199      53.020  40.173  13.261  1.00  0.00           O  
ATOM   1654  CB  MET A1199      54.831  40.811  15.925  1.00  0.00           C  
ATOM   1655  CG  MET A1199      56.159  41.106  16.595  1.00  0.00           C  
ATOM   1656  SD  MET A1199      56.900  39.663  17.387  1.00  0.00           S  
ATOM   1657  CE  MET A1199      55.722  39.553  18.701  1.00  0.00           C  
ATOM   1658  N   TYR A1200      52.821  38.689  14.943  1.00  0.00           N  
ATOM   1659  CA  TYR A1200      51.477  38.268  14.596  1.00  0.00           C  
ATOM   1660  C   TYR A1200      50.463  39.403  14.516  1.00  0.00           C  
ATOM   1661  O   TYR A1200      49.725  39.462  13.544  1.00  0.00           O  
ATOM   1662  CB  TYR A1200      51.028  37.204  15.622  1.00  0.00           C  
ATOM   1663  CG  TYR A1200      49.523  37.015  15.725  1.00  0.00           C  
ATOM   1664  CD1 TYR A1200      48.845  36.261  14.793  1.00  0.00           C  
ATOM   1665  CD2 TYR A1200      48.836  37.700  16.709  1.00  0.00           C  
ATOM   1666  CE1 TYR A1200      47.470  36.203  14.834  1.00  0.00           C  
ATOM   1667  CE2 TYR A1200      47.462  37.653  16.749  1.00  0.00           C  
ATOM   1668  CZ  TYR A1200      46.788  36.904  15.806  1.00  0.00           C  
ATOM   1669  OH  TYR A1200      45.408  36.880  15.830  1.00  0.00           O  
ATOM   1670  N   ASP A1201      50.378  40.287  15.513  1.00  0.00           N  
ATOM   1671  CA  ASP A1201      49.368  41.335  15.525  1.00  0.00           C  
ATOM   1672  C   ASP A1201      49.517  42.378  14.434  1.00  0.00           C  
ATOM   1673  O   ASP A1201      48.541  43.014  14.045  1.00  0.00           O  
ATOM   1674  CB  ASP A1201      49.373  42.028  16.872  1.00  0.00           C  
ATOM   1675  CG  ASP A1201      48.752  41.200  17.982  1.00  0.00           C  
ATOM   1676  OD1 ASP A1201      47.533  41.067  18.025  1.00  0.00           O  
ATOM   1677  OD2 ASP A1201      49.482  40.693  18.818  1.00  0.00           O  
ATOM   1678  N   PHE A1202      50.728  42.589  13.936  1.00  0.00           N  
ATOM   1679  CA  PHE A1202      50.916  43.468  12.805  1.00  0.00           C  
ATOM   1680  C   PHE A1202      50.633  42.702  11.513  1.00  0.00           C  
ATOM   1681  O   PHE A1202      50.061  43.258  10.577  1.00  0.00           O  
ATOM   1682  CB  PHE A1202      52.348  43.989  12.815  1.00  0.00           C  
ATOM   1683  CG  PHE A1202      52.673  44.997  11.725  1.00  0.00           C  
ATOM   1684  CD1 PHE A1202      52.028  46.217  11.695  1.00  0.00           C  
ATOM   1685  CD2 PHE A1202      53.620  44.681  10.770  1.00  0.00           C  
ATOM   1686  CE1 PHE A1202      52.332  47.124  10.705  1.00  0.00           C  
ATOM   1687  CE2 PHE A1202      53.915  45.596   9.785  1.00  0.00           C  
ATOM   1688  CZ  PHE A1202      53.272  46.815   9.750  1.00  0.00           C  
ATOM   1689  N   THR A1203      51.001  41.415  11.436  1.00  0.00           N  
ATOM   1690  CA  THR A1203      50.844  40.647  10.211  1.00  0.00           C  
ATOM   1691  C   THR A1203      49.408  40.274   9.910  1.00  0.00           C  
ATOM   1692  O   THR A1203      48.974  40.354   8.761  1.00  0.00           O  
ATOM   1693  CB  THR A1203      51.648  39.338  10.273  1.00  0.00           C  
ATOM   1694  OG1 THR A1203      52.986  39.700  10.523  1.00  0.00           O  
ATOM   1695  CG2 THR A1203      51.637  38.557   8.984  1.00  0.00           C  
ATOM   1696  N   HIS A1204      48.656  39.918  10.951  1.00  0.00           N  
ATOM   1697  CA  HIS A1204      47.380  39.274  10.756  1.00  0.00           C  
ATOM   1698  C   HIS A1204      46.276  40.161  10.234  1.00  0.00           C  
ATOM   1699  O   HIS A1204      45.524  39.716   9.368  1.00  0.00           O  
ATOM   1700  CB  HIS A1204      46.951  38.643  12.059  1.00  0.00           C  
ATOM   1701  CG  HIS A1204      46.040  37.479  11.757  1.00  0.00           C  
ATOM   1702  ND1 HIS A1204      44.750  37.604  11.512  1.00  0.00           N  
ATOM   1703  CD2 HIS A1204      46.386  36.160  11.663  1.00  0.00           C  
ATOM   1704  CE1 HIS A1204      44.300  36.405  11.275  1.00  0.00           C  
ATOM   1705  NE2 HIS A1204      45.281  35.540  11.363  1.00  0.00           N  
ATOM   1706  N   CYS A1205      46.176  41.391  10.745  1.00  0.00           N  
ATOM   1707  CA  CYS A1205      45.150  42.296  10.284  1.00  0.00           C  
ATOM   1708  C   CYS A1205      45.415  42.792   8.875  1.00  0.00           C  
ATOM   1709  O   CYS A1205      44.477  42.868   8.079  1.00  0.00           O  
ATOM   1710  CB  CYS A1205      45.044  43.467  11.240  1.00  0.00           C  
ATOM   1711  SG  CYS A1205      46.580  44.354  11.532  1.00  0.00           S  
ATOM   1712  N   ILE A1206      46.681  43.080   8.533  1.00  0.00           N  
ATOM   1713  CA  ILE A1206      47.010  43.525   7.187  1.00  0.00           C  
ATOM   1714  C   ILE A1206      46.836  42.394   6.177  1.00  0.00           C  
ATOM   1715  O   ILE A1206      46.337  42.657   5.085  1.00  0.00           O  
ATOM   1716  CB  ILE A1206      48.451  44.064   7.161  1.00  0.00           C  
ATOM   1717  CG1 ILE A1206      48.546  45.245   8.109  1.00  0.00           C  
ATOM   1718  CG2 ILE A1206      48.836  44.508   5.751  1.00  0.00           C  
ATOM   1719  CD1 ILE A1206      49.940  45.869   8.146  1.00  0.00           C  
ATOM   1720  N   SER A1207      47.204  41.147   6.527  1.00  0.00           N  
ATOM   1721  CA  SER A1207      46.975  39.986   5.668  1.00  0.00           C  
ATOM   1722  C   SER A1207      45.489  39.751   5.429  1.00  0.00           C  
ATOM   1723  O   SER A1207      45.100  39.396   4.320  1.00  0.00           O  
ATOM   1724  CB  SER A1207      47.526  38.714   6.281  1.00  0.00           C  
ATOM   1725  OG  SER A1207      48.934  38.756   6.388  1.00  0.00           O  
ATOM   1726  N   ASP A1208      44.637  39.939   6.448  1.00  0.00           N  
ATOM   1727  CA  ASP A1208      43.204  39.806   6.277  1.00  0.00           C  
ATOM   1728  C   ASP A1208      42.669  40.880   5.371  1.00  0.00           C  
ATOM   1729  O   ASP A1208      41.868  40.585   4.485  1.00  0.00           O  
ATOM   1730  CB  ASP A1208      42.452  39.920   7.593  1.00  0.00           C  
ATOM   1731  CG  ASP A1208      42.559  38.713   8.507  1.00  0.00           C  
ATOM   1732  OD1 ASP A1208      42.808  37.611   8.033  1.00  0.00           O  
ATOM   1733  OD2 ASP A1208      42.399  38.877   9.710  1.00  0.00           O  
ATOM   1734  N   ALA A1209      43.154  42.113   5.558  1.00  0.00           N  
ATOM   1735  CA  ALA A1209      42.706  43.238   4.762  1.00  0.00           C  
ATOM   1736  C   ALA A1209      43.069  43.102   3.291  1.00  0.00           C  
ATOM   1737  O   ALA A1209      42.231  43.359   2.429  1.00  0.00           O  
ATOM   1738  CB  ALA A1209      43.315  44.510   5.299  1.00  0.00           C  
ATOM   1739  N   LEU A1210      44.284  42.635   2.978  1.00  0.00           N  
ATOM   1740  CA  LEU A1210      44.700  42.491   1.592  1.00  0.00           C  
ATOM   1741  C   LEU A1210      43.979  41.360   0.875  1.00  0.00           C  
ATOM   1742  O   LEU A1210      43.750  41.425  -0.332  1.00  0.00           O  
ATOM   1743  CB  LEU A1210      46.206  42.260   1.538  1.00  0.00           C  
ATOM   1744  CG  LEU A1210      47.096  43.434   1.914  1.00  0.00           C  
ATOM   1745  CD1 LEU A1210      48.532  42.987   1.929  1.00  0.00           C  
ATOM   1746  CD2 LEU A1210      46.923  44.557   0.914  1.00  0.00           C  
ATOM   1747  N   GLU A1211      43.576  40.324   1.610  1.00  0.00           N  
ATOM   1748  CA  GLU A1211      42.858  39.211   1.016  1.00  0.00           C  
ATOM   1749  C   GLU A1211      41.365  39.457   0.917  1.00  0.00           C  
ATOM   1750  O   GLU A1211      40.644  38.656   0.317  1.00  0.00           O  
ATOM   1751  CB  GLU A1211      43.088  37.966   1.825  1.00  0.00           C  
ATOM   1752  CG  GLU A1211      44.516  37.470   1.704  1.00  0.00           C  
ATOM   1753  CD  GLU A1211      44.852  36.263   2.558  1.00  0.00           C  
ATOM   1754  OE1 GLU A1211      43.977  35.686   3.201  1.00  0.00           O  
ATOM   1755  OE2 GLU A1211      46.020  35.897   2.583  1.00  0.00           O  
ATOM   1756  N   GLY A1291      40.885  40.561   1.496  1.00  0.00           N  
ATOM   1757  CA  GLY A1291      39.475  40.893   1.439  1.00  0.00           C  
ATOM   1758  C   GLY A1291      38.638  40.040   2.379  1.00  0.00           C  
ATOM   1759  O   GLY A1291      37.470  39.787   2.094  1.00  0.00           O  
ATOM   1760  N   ILE A1292      39.216  39.574   3.496  1.00  0.00           N  
ATOM   1761  CA  ILE A1292      38.495  38.777   4.478  1.00  0.00           C  
ATOM   1762  C   ILE A1292      37.390  39.650   5.057  1.00  0.00           C  
ATOM   1763  O   ILE A1292      37.613  40.826   5.344  1.00  0.00           O  
ATOM   1764  CB  ILE A1292      39.501  38.301   5.577  1.00  0.00           C  
ATOM   1765  CG1 ILE A1292      40.564  37.381   4.982  1.00  0.00           C  
ATOM   1766  CG2 ILE A1292      38.769  37.567   6.678  1.00  0.00           C  
ATOM   1767  CD1 ILE A1292      40.042  36.134   4.259  1.00  0.00           C  
ATOM   1768  N   THR A1293      36.165  39.140   5.137  1.00  0.00           N  
ATOM   1769  CA  THR A1293      35.084  39.932   5.682  1.00  0.00           C  
ATOM   1770  C   THR A1293      34.955  39.708   7.175  1.00  0.00           C  
ATOM   1771  O   THR A1293      34.818  40.665   7.931  1.00  0.00           O  
ATOM   1772  CB  THR A1293      33.761  39.585   4.963  1.00  0.00           C  
ATOM   1773  OG1 THR A1293      33.490  38.211   5.203  1.00  0.00           O  
ATOM   1774  CG2 THR A1293      33.831  39.845   3.466  1.00  0.00           C  
ATOM   1775  N   HIS A1294      35.035  38.445   7.612  1.00  0.00           N  
ATOM   1776  CA  HIS A1294      34.884  38.083   9.015  1.00  0.00           C  
ATOM   1777  C   HIS A1294      36.048  37.212   9.450  1.00  0.00           C  
ATOM   1778  O   HIS A1294      36.134  36.041   9.091  1.00  0.00           O  
ATOM   1779  CB  HIS A1294      33.584  37.309   9.235  1.00  0.00           C  
ATOM   1780  CG  HIS A1294      32.340  38.069   8.813  1.00  0.00           C  
ATOM   1781  ND1 HIS A1294      31.626  38.837   9.617  1.00  0.00           N  
ATOM   1782  CD2 HIS A1294      31.764  38.100   7.571  1.00  0.00           C  
ATOM   1783  CE1 HIS A1294      30.641  39.336   8.912  1.00  0.00           C  
ATOM   1784  NE2 HIS A1294      30.734  38.888   7.685  1.00  0.00           N  
ATOM   1785  N   SER A1295      36.981  37.793  10.200  1.00  0.00           N  
ATOM   1786  CA  SER A1295      38.144  37.077  10.693  1.00  0.00           C  
ATOM   1787  C   SER A1295      37.812  36.351  11.993  1.00  0.00           C  
ATOM   1788  O   SER A1295      37.629  36.971  13.036  1.00  0.00           O  
ATOM   1789  CB  SER A1295      39.233  38.109  10.865  1.00  0.00           C  
ATOM   1790  OG  SER A1295      40.441  37.513  11.279  1.00  0.00           O  
ATOM   1791  N   LEU A1296      37.744  35.013  11.964  1.00  0.00           N  
ATOM   1792  CA  LEU A1296      37.277  34.252  13.116  1.00  0.00           C  
ATOM   1793  C   LEU A1296      38.380  33.537  13.879  1.00  0.00           C  
ATOM   1794  O   LEU A1296      38.986  32.610  13.362  1.00  0.00           O  
ATOM   1795  CB  LEU A1296      36.233  33.235  12.632  1.00  0.00           C  
ATOM   1796  CG  LEU A1296      35.095  33.715  11.712  1.00  0.00           C  
ATOM   1797  CD1 LEU A1296      34.204  32.545  11.363  1.00  0.00           C  
ATOM   1798  CD2 LEU A1296      34.268  34.792  12.397  1.00  0.00           C  
ATOM   1799  N   CYS A1297      38.674  33.937  15.119  1.00  0.00           N  
ATOM   1800  CA  CYS A1297      39.704  33.271  15.912  1.00  0.00           C  
ATOM   1801  C   CYS A1297      39.186  32.915  17.301  1.00  0.00           C  
ATOM   1802  O   CYS A1297      38.008  33.100  17.586  1.00  0.00           O  
ATOM   1803  CB  CYS A1297      40.920  34.177  16.039  1.00  0.00           C  
ATOM   1804  SG  CYS A1297      40.477  35.717  16.877  1.00  0.00           S  
ATOM   1805  N   THR A1298      40.026  32.373  18.187  1.00  0.00           N  
ATOM   1806  CA  THR A1298      39.565  31.998  19.516  1.00  0.00           C  
ATOM   1807  C   THR A1298      39.632  33.123  20.537  1.00  0.00           C  
ATOM   1808  O   THR A1298      40.206  34.187  20.292  1.00  0.00           O  
ATOM   1809  CB  THR A1298      40.363  30.786  20.014  1.00  0.00           C  
ATOM   1810  OG1 THR A1298      41.704  30.977  19.612  1.00  0.00           O  
ATOM   1811  CG2 THR A1298      39.836  29.486  19.463  1.00  0.00           C  
ATOM   1812  N   LEU A1299      39.027  32.878  21.702  1.00  0.00           N  
ATOM   1813  CA  LEU A1299      38.837  33.865  22.752  1.00  0.00           C  
ATOM   1814  C   LEU A1299      40.056  34.546  23.345  1.00  0.00           C  
ATOM   1815  O   LEU A1299      39.893  35.637  23.890  1.00  0.00           O  
ATOM   1816  CB  LEU A1299      38.028  33.197  23.852  1.00  0.00           C  
ATOM   1817  CG  LEU A1299      36.579  33.602  24.132  1.00  0.00           C  
ATOM   1818  CD1 LEU A1299      35.795  33.872  22.875  1.00  0.00           C  
ATOM   1819  CD2 LEU A1299      35.934  32.462  24.882  1.00  0.00           C  
ATOM   1820  N   GLU A1300      41.277  33.990  23.240  1.00  0.00           N  
ATOM   1821  CA  GLU A1300      42.445  34.671  23.797  1.00  0.00           C  
ATOM   1822  C   GLU A1300      42.867  35.876  22.965  1.00  0.00           C  
ATOM   1823  O   GLU A1300      43.797  36.589  23.349  1.00  0.00           O  
ATOM   1824  CB  GLU A1300      43.718  33.838  23.871  1.00  0.00           C  
ATOM   1825  CG  GLU A1300      43.675  32.347  23.944  1.00  0.00           C  
ATOM   1826  CD  GLU A1300      43.965  31.689  22.605  1.00  0.00           C  
ATOM   1827  OE1 GLU A1300      45.134  31.468  22.274  1.00  0.00           O  
ATOM   1828  OE2 GLU A1300      43.008  31.391  21.900  1.00  0.00           O  
ATOM   1829  N   PHE A1301      42.224  36.105  21.812  1.00  0.00           N  
ATOM   1830  CA  PHE A1301      42.563  37.233  20.964  1.00  0.00           C  
ATOM   1831  C   PHE A1301      41.596  38.393  21.097  1.00  0.00           C  
ATOM   1832  O   PHE A1301      41.698  39.344  20.323  1.00  0.00           O  
ATOM   1833  CB  PHE A1301      42.611  36.787  19.505  1.00  0.00           C  
ATOM   1834  CG  PHE A1301      43.722  35.787  19.252  1.00  0.00           C  
ATOM   1835  CD1 PHE A1301      45.023  36.226  19.144  1.00  0.00           C  
ATOM   1836  CD2 PHE A1301      43.420  34.440  19.155  1.00  0.00           C  
ATOM   1837  CE1 PHE A1301      46.023  35.302  18.943  1.00  0.00           C  
ATOM   1838  CE2 PHE A1301      44.431  33.525  18.953  1.00  0.00           C  
ATOM   1839  CZ  PHE A1301      45.731  33.959  18.848  1.00  0.00           C  
ATOM   1840  N   GLN A1302      40.670  38.353  22.068  1.00  0.00           N  
ATOM   1841  CA  GLN A1302      39.720  39.443  22.266  1.00  0.00           C  
ATOM   1842  C   GLN A1302      40.423  40.742  22.622  1.00  0.00           C  
ATOM   1843  O   GLN A1302      40.062  41.790  22.089  1.00  0.00           O  
ATOM   1844  CB  GLN A1302      38.716  39.102  23.371  1.00  0.00           C  
ATOM   1845  CG  GLN A1302      37.716  38.025  22.952  1.00  0.00           C  
ATOM   1846  CD  GLN A1302      36.621  37.723  23.970  1.00  0.00           C  
ATOM   1847  OE1 GLN A1302      35.466  38.120  23.822  1.00  0.00           O  
ATOM   1848  NE2 GLN A1302      36.955  36.999  25.033  1.00  0.00           N  
ATOM   1849  N   ASP A1303      41.466  40.698  23.466  1.00  0.00           N  
ATOM   1850  CA  ASP A1303      42.230  41.896  23.764  1.00  0.00           C  
ATOM   1851  C   ASP A1303      42.991  42.377  22.546  1.00  0.00           C  
ATOM   1852  O   ASP A1303      42.970  43.575  22.250  1.00  0.00           O  
ATOM   1853  CB  ASP A1303      43.226  41.638  24.880  1.00  0.00           C  
ATOM   1854  CG  ASP A1303      42.603  41.475  26.257  1.00  0.00           C  
ATOM   1855  OD1 ASP A1303      41.604  42.133  26.545  1.00  0.00           O  
ATOM   1856  OD2 ASP A1303      43.125  40.691  27.046  1.00  0.00           O  
ATOM   1857  N   ASN A1304      43.588  41.419  21.811  1.00  0.00           N  
ATOM   1858  CA  ASN A1304      44.384  41.693  20.613  1.00  0.00           C  
ATOM   1859  C   ASN A1304      43.613  42.370  19.494  1.00  0.00           C  
ATOM   1860  O   ASN A1304      44.230  42.991  18.629  1.00  0.00           O  
ATOM   1861  CB  ASN A1304      44.974  40.407  20.046  1.00  0.00           C  
ATOM   1862  CG  ASN A1304      45.943  39.725  20.992  1.00  0.00           C  
ATOM   1863  OD1 ASN A1304      45.557  39.237  22.049  1.00  0.00           O  
ATOM   1864  ND2 ASN A1304      47.225  39.663  20.655  1.00  0.00           N  
ATOM   1865  N   ARG A1306      42.273  42.263  19.524  1.00  0.00           N  
ATOM   1866  CA  ARG A1306      41.396  42.895  18.550  1.00  0.00           C  
ATOM   1867  C   ARG A1306      41.568  44.409  18.544  1.00  0.00           C  
ATOM   1868  O   ARG A1306      41.383  45.058  17.516  1.00  0.00           O  
ATOM   1869  CB  ARG A1306      39.950  42.538  18.878  1.00  0.00           C  
ATOM   1870  CG  ARG A1306      38.937  43.022  17.854  1.00  0.00           C  
ATOM   1871  CD  ARG A1306      37.527  42.582  18.217  1.00  0.00           C  
ATOM   1872  NE  ARG A1306      36.966  43.348  19.319  1.00  0.00           N  
ATOM   1873  CZ  ARG A1306      36.597  42.792  20.478  1.00  0.00           C  
ATOM   1874  NH1 ARG A1306      36.764  41.496  20.734  1.00  0.00           N  
ATOM   1875  NH2 ARG A1306      36.066  43.569  21.417  1.00  0.00           N  
ATOM   1876  N   ARG A1310      41.949  44.988  19.684  1.00  0.00           N  
ATOM   1877  CA  ARG A1310      42.148  46.418  19.796  1.00  0.00           C  
ATOM   1878  C   ARG A1310      43.369  46.885  19.028  1.00  0.00           C  
ATOM   1879  O   ARG A1310      43.404  48.022  18.555  1.00  0.00           O  
ATOM   1880  CB  ARG A1310      42.282  46.803  21.272  1.00  0.00           C  
ATOM   1881  CG  ARG A1310      40.944  46.957  22.001  1.00  0.00           C  
ATOM   1882  CD  ARG A1310      40.103  45.684  22.130  1.00  0.00           C  
ATOM   1883  NE  ARG A1310      38.904  45.973  22.898  1.00  0.00           N  
ATOM   1884  CZ  ARG A1310      38.215  45.038  23.559  1.00  0.00           C  
ATOM   1885  NH1 ARG A1310      38.564  43.753  23.573  1.00  0.00           N  
ATOM   1886  NH2 ARG A1310      37.136  45.413  24.237  1.00  0.00           N  
ATOM   1887  N   LEU A1312      44.375  46.014  18.907  1.00  0.00           N  
ATOM   1888  CA  LEU A1312      45.560  46.329  18.127  1.00  0.00           C  
ATOM   1889  C   LEU A1312      45.314  46.011  16.659  1.00  0.00           C  
ATOM   1890  O   LEU A1312      45.854  46.677  15.781  1.00  0.00           O  
ATOM   1891  CB  LEU A1312      46.741  45.529  18.650  1.00  0.00           C  
ATOM   1892  CG  LEU A1312      48.104  45.694  18.005  1.00  0.00           C  
ATOM   1893  CD1 LEU A1312      48.517  47.145  17.897  1.00  0.00           C  
ATOM   1894  CD2 LEU A1312      49.092  44.951  18.866  1.00  0.00           C  
ATOM   1895  N   TYR A1314      44.490  44.993  16.384  1.00  0.00           N  
ATOM   1896  CA  TYR A1314      44.088  44.639  15.036  1.00  0.00           C  
ATOM   1897  C   TYR A1314      43.409  45.852  14.398  1.00  0.00           C  
ATOM   1898  O   TYR A1314      43.686  46.193  13.254  1.00  0.00           O  
ATOM   1899  CB  TYR A1314      43.147  43.440  15.159  1.00  0.00           C  
ATOM   1900  CG  TYR A1314      42.550  42.818  13.904  1.00  0.00           C  
ATOM   1901  CD1 TYR A1314      41.611  43.505  13.161  1.00  0.00           C  
ATOM   1902  CD2 TYR A1314      42.924  41.543  13.541  1.00  0.00           C  
ATOM   1903  CE1 TYR A1314      41.039  42.930  12.056  1.00  0.00           C  
ATOM   1904  CE2 TYR A1314      42.356  40.955  12.433  1.00  0.00           C  
ATOM   1905  CZ  TYR A1314      41.420  41.657  11.704  1.00  0.00           C  
ATOM   1906  OH  TYR A1314      40.828  41.079  10.602  1.00  0.00           O  
ATOM   1907  N   ASP A1316      42.545  46.536  15.154  1.00  0.00           N  
ATOM   1908  CA  ASP A1316      41.856  47.703  14.646  1.00  0.00           C  
ATOM   1909  C   ASP A1316      42.724  48.944  14.610  1.00  0.00           C  
ATOM   1910  O   ASP A1316      42.600  49.714  13.661  1.00  0.00           O  
ATOM   1911  CB  ASP A1316      40.624  47.953  15.489  1.00  0.00           C  
ATOM   1912  CG  ASP A1316      39.526  46.913  15.326  1.00  0.00           C  
ATOM   1913  OD1 ASP A1316      39.514  46.165  14.356  1.00  0.00           O  
ATOM   1914  OD2 ASP A1316      38.661  46.844  16.185  1.00  0.00           O  
ATOM   1915  N   TRP A1317      43.623  49.144  15.590  1.00  0.00           N  
ATOM   1916  CA  TRP A1317      44.518  50.293  15.574  1.00  0.00           C  
ATOM   1917  C   TRP A1317      45.430  50.248  14.344  1.00  0.00           C  
ATOM   1918  O   TRP A1317      45.624  51.290  13.711  1.00  0.00           O  
ATOM   1919  CB  TRP A1317      45.369  50.321  16.864  1.00  0.00           C  
ATOM   1920  CG  TRP A1317      46.394  51.460  16.956  1.00  0.00           C  
ATOM   1921  CD1 TRP A1317      46.077  52.620  17.608  1.00  0.00           C  
ATOM   1922  CD2 TRP A1317      47.671  51.499  16.420  1.00  0.00           C  
ATOM   1923  NE1 TRP A1317      47.136  53.382  17.482  1.00  0.00           N  
ATOM   1924  CE2 TRP A1317      48.097  52.762  16.785  1.00  0.00           C  
ATOM   1925  CE3 TRP A1317      48.510  50.683  15.686  1.00  0.00           C  
ATOM   1926  CZ2 TRP A1317      49.347  53.227  16.432  1.00  0.00           C  
ATOM   1927  CZ3 TRP A1317      49.759  51.145  15.330  1.00  0.00           C  
ATOM   1928  CH2 TRP A1317      50.174  52.407  15.698  1.00  0.00           C  
ATOM   1929  N   VAL A1318      45.981  49.071  13.972  1.00  0.00           N  
ATOM   1930  CA  VAL A1318      46.862  48.966  12.811  1.00  0.00           C  
ATOM   1931  C   VAL A1318      46.105  49.340  11.548  1.00  0.00           C  
ATOM   1932  O   VAL A1318      46.574  50.193  10.799  1.00  0.00           O  
ATOM   1933  CB  VAL A1318      47.431  47.529  12.651  1.00  0.00           C  
ATOM   1934  CG1 VAL A1318      48.355  47.454  11.447  1.00  0.00           C  
ATOM   1935  CG2 VAL A1318      48.301  47.167  13.832  1.00  0.00           C  
ATOM   1936  N   LEU A1319      44.907  48.782  11.339  1.00  0.00           N  
ATOM   1937  CA  LEU A1319      44.126  49.084  10.148  1.00  0.00           C  
ATOM   1938  C   LEU A1319      43.567  50.502  10.110  1.00  0.00           C  
ATOM   1939  O   LEU A1319      43.282  51.032   9.036  1.00  0.00           O  
ATOM   1940  CB  LEU A1319      42.984  48.076  10.029  1.00  0.00           C  
ATOM   1941  CG  LEU A1319      43.373  46.617   9.818  1.00  0.00           C  
ATOM   1942  CD1 LEU A1319      42.126  45.777   9.720  1.00  0.00           C  
ATOM   1943  CD2 LEU A1319      44.175  46.465   8.543  1.00  0.00           C  
ATOM   1944  N   ASP A1321      43.409  51.159  11.262  1.00  0.00           N  
ATOM   1945  CA  ASP A1321      42.941  52.535  11.274  1.00  0.00           C  
ATOM   1946  C   ASP A1321      44.064  53.529  11.034  1.00  0.00           C  
ATOM   1947  O   ASP A1321      43.792  54.703  10.781  1.00  0.00           O  
ATOM   1948  CB  ASP A1321      42.292  52.881  12.608  1.00  0.00           C  
ATOM   1949  CG  ASP A1321      40.958  52.205  12.887  1.00  0.00           C  
ATOM   1950  OD1 ASP A1321      40.255  51.813  11.953  1.00  0.00           O  
ATOM   1951  OD2 ASP A1321      40.617  52.074  14.062  1.00  0.00           O  
ATOM   1952  N   ASN A1322      45.327  53.084  11.113  1.00  0.00           N  
ATOM   1953  CA  ASN A1322      46.456  53.978  10.943  1.00  0.00           C  
ATOM   1954  C   ASN A1322      47.309  53.770   9.701  1.00  0.00           C  
ATOM   1955  O   ASN A1322      48.323  54.446   9.542  1.00  0.00           O  
ATOM   1956  CB  ASN A1322      47.304  53.880  12.187  1.00  0.00           C  
ATOM   1957  CG  ASN A1322      46.645  54.648  13.322  1.00  0.00           C  
ATOM   1958  OD1 ASN A1322      46.503  55.870  13.259  1.00  0.00           O  
ATOM   1959  ND2 ASN A1322      46.229  53.979  14.389  1.00  0.00           N  
ATOM   1960  N   ILE A1323      46.944  52.845   8.803  1.00  0.00           N  
ATOM   1961  CA  ILE A1323      47.664  52.672   7.543  1.00  0.00           C  
ATOM   1962  C   ILE A1323      46.727  52.914   6.367  1.00  0.00           C  
ATOM   1963  O   ILE A1323      45.506  52.939   6.533  1.00  0.00           O  
ATOM   1964  CB  ILE A1323      48.263  51.246   7.395  1.00  0.00           C  
ATOM   1965  CG1 ILE A1323      47.194  50.173   7.579  1.00  0.00           C  
ATOM   1966  CG2 ILE A1323      49.415  51.110   8.378  1.00  0.00           C  
ATOM   1967  CD1 ILE A1323      47.724  48.737   7.488  1.00  0.00           C  
ATOM   1968  N   THR A1324      47.272  53.097   5.162  1.00  0.00           N  
ATOM   1969  CA  THR A1324      46.446  53.296   3.984  1.00  0.00           C  
ATOM   1970  C   THR A1324      46.075  51.934   3.417  1.00  0.00           C  
ATOM   1971  O   THR A1324      46.801  51.341   2.610  1.00  0.00           O  
ATOM   1972  CB  THR A1324      47.222  54.142   2.941  1.00  0.00           C  
ATOM   1973  OG1 THR A1324      47.558  55.354   3.593  1.00  0.00           O  
ATOM   1974  CG2 THR A1324      46.412  54.500   1.702  1.00  0.00           C  
ATOM   1975  N   ILE A1342      44.954  51.420   3.939  1.00  0.00           N  
ATOM   1976  CA  ILE A1342      44.369  50.152   3.524  1.00  0.00           C  
ATOM   1977  C   ILE A1342      42.882  50.445   3.268  1.00  0.00           C  
ATOM   1978  O   ILE A1342      42.249  51.159   4.047  1.00  0.00           O  
ATOM   1979  CB  ILE A1342      44.655  49.114   4.666  1.00  0.00           C  
ATOM   1980  CG1 ILE A1342      44.314  47.732   4.174  1.00  0.00           C  
ATOM   1981  CG2 ILE A1342      43.861  49.403   5.923  1.00  0.00           C  
ATOM   1982  CD1 ILE A1342      45.379  47.110   3.266  1.00  0.00           C  
ATOM   1983  N   PRO A1343      42.284  49.947   2.177  1.00  0.00           N  
ATOM   1984  CA  PRO A1343      40.881  50.251   1.875  1.00  0.00           C  
ATOM   1985  C   PRO A1343      39.769  49.492   2.579  1.00  0.00           C  
ATOM   1986  O   PRO A1343      38.602  49.882   2.476  1.00  0.00           O  
ATOM   1987  CB  PRO A1343      40.795  50.102   0.388  1.00  0.00           C  
ATOM   1988  CG  PRO A1343      41.733  48.957   0.147  1.00  0.00           C  
ATOM   1989  CD  PRO A1343      42.906  49.365   0.992  1.00  0.00           C  
ATOM   1990  N   VAL A1344      40.068  48.376   3.247  1.00  0.00           N  
ATOM   1991  CA  VAL A1344      39.028  47.644   3.962  1.00  0.00           C  
ATOM   1992  C   VAL A1344      39.437  47.395   5.397  1.00  0.00           C  
ATOM   1993  O   VAL A1344      40.610  47.480   5.754  1.00  0.00           O  
ATOM   1994  CB  VAL A1344      38.724  46.283   3.293  1.00  0.00           C  
ATOM   1995  CG1 VAL A1344      38.151  46.505   1.903  1.00  0.00           C  
ATOM   1996  CG2 VAL A1344      39.988  45.452   3.210  1.00  0.00           C  
ATOM   1997  N   HIS A1345      38.457  47.090   6.237  1.00  0.00           N  
ATOM   1998  CA  HIS A1345      38.714  46.805   7.630  1.00  0.00           C  
ATOM   1999  C   HIS A1345      37.949  45.540   8.026  1.00  0.00           C  
ATOM   2000  O   HIS A1345      36.762  45.610   8.364  1.00  0.00           O  
ATOM   2001  CB  HIS A1345      38.271  48.030   8.437  1.00  0.00           C  
ATOM   2002  CG  HIS A1345      38.641  48.025   9.909  1.00  0.00           C  
ATOM   2003  ND1 HIS A1345      39.235  49.033  10.521  1.00  0.00           N  
ATOM   2004  CD2 HIS A1345      38.411  47.039  10.830  1.00  0.00           C  
ATOM   2005  CE1 HIS A1345      39.366  48.699  11.780  1.00  0.00           C  
ATOM   2006  NE2 HIS A1345      38.864  47.501  11.952  1.00  0.00           N  
ATOM   2007  N   PRO A1347      38.593  44.360   7.976  1.00  0.00           N  
ATOM   2008  CA  PRO A1347      37.932  43.107   8.366  1.00  0.00           C  
ATOM   2009  C   PRO A1347      37.564  43.147   9.841  1.00  0.00           C  
ATOM   2010  O   PRO A1347      38.241  43.819  10.623  1.00  0.00           O  
ATOM   2011  CB  PRO A1347      38.921  42.007   8.080  1.00  0.00           C  
ATOM   2012  CG  PRO A1347      39.753  42.601   6.994  1.00  0.00           C  
ATOM   2013  CD  PRO A1347      39.918  44.020   7.467  1.00  0.00           C  
ATOM   2014  N   ARG A1348      36.494  42.463  10.243  1.00  0.00           N  
ATOM   2015  CA  ARG A1348      36.119  42.447  11.647  1.00  0.00           C  
ATOM   2016  C   ARG A1348      36.428  41.114  12.290  1.00  0.00           C  
ATOM   2017  O   ARG A1348      36.111  40.062  11.733  1.00  0.00           O  
ATOM   2018  CB  ARG A1348      34.629  42.750  11.789  1.00  0.00           C  
ATOM   2019  CG  ARG A1348      34.275  44.169  11.365  1.00  0.00           C  
ATOM   2020  CD  ARG A1348      35.034  45.158  12.235  1.00  0.00           C  
ATOM   2021  NE  ARG A1348      35.045  46.479  11.634  1.00  0.00           N  
ATOM   2022  CZ  ARG A1348      35.569  47.538  12.261  1.00  0.00           C  
ATOM   2023  NH1 ARG A1348      36.167  47.446  13.457  1.00  0.00           N  
ATOM   2024  NH2 ARG A1348      35.541  48.716  11.645  1.00  0.00           N  
ATOM   2025  N   GLN A1349      37.052  41.142  13.468  1.00  0.00           N  
ATOM   2026  CA  GLN A1349      37.397  39.921  14.171  1.00  0.00           C  
ATOM   2027  C   GLN A1349      36.281  39.493  15.108  1.00  0.00           C  
ATOM   2028  O   GLN A1349      35.696  40.321  15.807  1.00  0.00           O  
ATOM   2029  CB  GLN A1349      38.686  40.146  14.951  1.00  0.00           C  
ATOM   2030  CG  GLN A1349      39.138  38.948  15.768  1.00  0.00           C  
ATOM   2031  CD  GLN A1349      40.473  39.159  16.455  1.00  0.00           C  
ATOM   2032  OE1 GLN A1349      41.527  39.168  15.823  1.00  0.00           O  
ATOM   2033  NE2 GLN A1349      40.485  39.311  17.769  1.00  0.00           N  
ATOM   2034  N   TYR A1350      35.942  38.203  15.100  1.00  0.00           N  
ATOM   2035  CA  TYR A1350      34.947  37.648  16.009  1.00  0.00           C  
ATOM   2036  C   TYR A1350      35.534  36.411  16.642  1.00  0.00           C  
ATOM   2037  O   TYR A1350      36.102  35.553  15.971  1.00  0.00           O  
ATOM   2038  CB  TYR A1350      33.675  37.262  15.279  1.00  0.00           C  
ATOM   2039  CG  TYR A1350      33.008  38.479  14.674  1.00  0.00           C  
ATOM   2040  CD1 TYR A1350      32.292  39.331  15.488  1.00  0.00           C  
ATOM   2041  CD2 TYR A1350      33.149  38.737  13.326  1.00  0.00           C  
ATOM   2042  CE1 TYR A1350      31.718  40.458  14.955  1.00  0.00           C  
ATOM   2043  CE2 TYR A1350      32.574  39.865  12.786  1.00  0.00           C  
ATOM   2044  CZ  TYR A1350      31.865  40.710  13.610  1.00  0.00           C  
ATOM   2045  OH  TYR A1350      31.311  41.854  13.088  1.00  0.00           O  
ATOM   2046  N   GLU A1351      35.394  36.294  17.953  1.00  0.00           N  
ATOM   2047  CA  GLU A1351      36.025  35.220  18.678  1.00  0.00           C  
ATOM   2048  C   GLU A1351      35.049  34.201  19.213  1.00  0.00           C  
ATOM   2049  O   GLU A1351      33.974  34.561  19.697  1.00  0.00           O  
ATOM   2050  CB  GLU A1351      36.818  35.791  19.833  1.00  0.00           C  
ATOM   2051  CG  GLU A1351      37.761  36.939  19.473  1.00  0.00           C  
ATOM   2052  CD  GLU A1351      37.145  38.341  19.470  1.00  0.00           C  
ATOM   2053  OE1 GLU A1351      35.955  38.529  19.728  1.00  0.00           O  
ATOM   2054  OE2 GLU A1351      37.888  39.277  19.219  1.00  0.00           O  
ATOM   2055  N   PHE A1352      35.429  32.925  19.119  1.00  0.00           N  
ATOM   2056  CA  PHE A1352      34.638  31.838  19.675  1.00  0.00           C  
ATOM   2057  C   PHE A1352      35.496  31.036  20.654  1.00  0.00           C  
ATOM   2058  O   PHE A1352      36.719  31.156  20.640  1.00  0.00           O  
ATOM   2059  CB  PHE A1352      34.121  30.946  18.533  1.00  0.00           C  
ATOM   2060  CG  PHE A1352      35.194  30.254  17.710  1.00  0.00           C  
ATOM   2061  CD1 PHE A1352      35.794  30.926  16.666  1.00  0.00           C  
ATOM   2062  CD2 PHE A1352      35.595  28.972  18.038  1.00  0.00           C  
ATOM   2063  CE1 PHE A1352      36.804  30.310  15.958  1.00  0.00           C  
ATOM   2064  CE2 PHE A1352      36.604  28.364  17.324  1.00  0.00           C  
ATOM   2065  CZ  PHE A1352      37.210  29.034  16.286  1.00  0.00           C  
ATOM   2066  N   SER A1356      34.913  30.227  21.543  1.00  0.00           N  
ATOM   2067  CA  SER A1356      35.707  29.464  22.500  1.00  0.00           C  
ATOM   2068  C   SER A1356      36.334  28.239  21.867  1.00  0.00           C  
ATOM   2069  O   SER A1356      35.763  27.645  20.954  1.00  0.00           O  
ATOM   2070  CB  SER A1356      34.852  29.017  23.668  1.00  0.00           C  
ATOM   2071  OG  SER A1356      33.786  28.170  23.263  1.00  0.00           O  
ATOM   2072  N   ARG A1360      37.512  27.861  22.361  1.00  0.00           N  
ATOM   2073  CA  ARG A1360      38.226  26.719  21.834  1.00  0.00           C  
ATOM   2074  C   ARG A1360      37.706  25.377  22.348  1.00  0.00           C  
ATOM   2075  O   ARG A1360      36.987  25.291  23.343  1.00  0.00           O  
ATOM   2076  CB  ARG A1360      39.710  26.878  22.165  1.00  0.00           C  
ATOM   2077  CG  ARG A1360      40.126  26.712  23.620  1.00  0.00           C  
ATOM   2078  CD  ARG A1360      41.577  27.131  23.829  1.00  0.00           C  
ATOM   2079  NE  ARG A1360      42.511  26.360  23.024  1.00  0.00           N  
ATOM   2080  CZ  ARG A1360      43.316  26.937  22.118  1.00  0.00           C  
ATOM   2081  NH1 ARG A1360      43.298  28.251  21.876  1.00  0.00           N  
ATOM   2082  NH2 ARG A1360      44.149  26.165  21.424  1.00  0.00           N  
ATOM   2083  N   LEU A1361      38.028  24.319  21.606  1.00  0.00           N  
ATOM   2084  CA  LEU A1361      37.694  22.965  21.992  1.00  0.00           C  
ATOM   2085  C   LEU A1361      38.736  22.415  22.944  1.00  0.00           C  
ATOM   2086  O   LEU A1361      39.939  22.527  22.707  1.00  0.00           O  
ATOM   2087  CB  LEU A1361      37.636  22.047  20.769  1.00  0.00           C  
ATOM   2088  CG  LEU A1361      37.522  20.543  20.974  1.00  0.00           C  
ATOM   2089  CD1 LEU A1361      36.188  20.206  21.601  1.00  0.00           C  
ATOM   2090  CD2 LEU A1361      37.646  19.845  19.645  1.00  0.00           C  
ATOM   2091  N   ASN A1365      38.257  21.869  24.054  1.00  0.00           N  
ATOM   2092  CA  ASN A1365      39.096  21.115  24.958  1.00  0.00           C  
ATOM   2093  C   ASN A1365      38.450  19.749  25.005  1.00  0.00           C  
ATOM   2094  O   ASN A1365      37.227  19.646  25.113  1.00  0.00           O  
ATOM   2095  CB  ASN A1365      39.098  21.718  26.342  1.00  0.00           C  
ATOM   2096  CG  ASN A1365      39.717  23.102  26.374  1.00  0.00           C  
ATOM   2097  OD1 ASN A1365      40.925  23.252  26.186  1.00  0.00           O  
ATOM   2098  ND2 ASN A1365      38.929  24.154  26.599  1.00  0.00           N  
ATOM   2099  N   LEU A1366      39.225  18.686  24.814  1.00  0.00           N  
ATOM   2100  CA  LEU A1366      38.672  17.348  24.880  1.00  0.00           C  
ATOM   2101  C   LEU A1366      39.171  16.697  26.139  1.00  0.00           C  
ATOM   2102  O   LEU A1366      40.320  16.866  26.548  1.00  0.00           O  
ATOM   2103  CB  LEU A1366      39.105  16.464  23.723  1.00  0.00           C  
ATOM   2104  CG  LEU A1366      38.139  15.888  22.699  1.00  0.00           C  
ATOM   2105  CD1 LEU A1366      38.913  14.861  21.913  1.00  0.00           C  
ATOM   2106  CD2 LEU A1366      36.962  15.164  23.317  1.00  0.00           C  
ATOM   2107  N   GLU A1368      38.276  15.926  26.732  1.00  0.00           N  
ATOM   2108  CA  GLU A1368      38.546  15.196  27.952  1.00  0.00           C  
ATOM   2109  C   GLU A1368      39.592  14.108  27.711  1.00  0.00           C  
ATOM   2110  O   GLU A1368      39.622  13.500  26.640  1.00  0.00           O  
ATOM   2111  CB  GLU A1368      37.210  14.650  28.384  1.00  0.00           C  
ATOM   2112  CG  GLU A1368      37.078  14.158  29.802  1.00  0.00           C  
ATOM   2113  CD  GLU A1368      35.741  13.467  30.023  1.00  0.00           C  
ATOM   2114  OE1 GLU A1368      35.457  12.460  29.361  1.00  0.00           O  
ATOM   2115  OE2 GLU A1368      34.986  13.954  30.861  1.00  0.00           O  
ATOM   2116  N   TYR A1369      40.477  13.895  28.696  1.00  0.00           N  
ATOM   2117  CA  TYR A1369      41.568  12.916  28.670  1.00  0.00           C  
ATOM   2118  C   TYR A1369      42.664  13.159  27.650  1.00  0.00           C  
ATOM   2119  O   TYR A1369      43.450  12.256  27.353  1.00  0.00           O  
ATOM   2120  CB  TYR A1369      41.018  11.494  28.455  1.00  0.00           C  
ATOM   2121  CG  TYR A1369      40.217  11.019  29.650  1.00  0.00           C  
ATOM   2122  CD1 TYR A1369      40.869  10.508  30.748  1.00  0.00           C  
ATOM   2123  CD2 TYR A1369      38.846  11.126  29.640  1.00  0.00           C  
ATOM   2124  CE1 TYR A1369      40.148  10.102  31.848  1.00  0.00           C  
ATOM   2125  CE2 TYR A1369      38.123  10.722  30.736  1.00  0.00           C  
ATOM   2126  CZ  TYR A1369      38.779  10.214  31.830  1.00  0.00           C  
ATOM   2127  OH  TYR A1369      38.046   9.812  32.926  1.00  0.00           O  
ATOM   2128  N   THR A1370      42.770  14.378  27.115  1.00  0.00           N  
ATOM   2129  CA  THR A1370      43.833  14.675  26.168  1.00  0.00           C  
ATOM   2130  C   THR A1370      44.254  16.136  26.165  1.00  0.00           C  
ATOM   2131  O   THR A1370      43.497  17.004  26.594  1.00  0.00           O  
ATOM   2132  CB  THR A1370      43.395  14.250  24.748  1.00  0.00           C  
ATOM   2133  OG1 THR A1370      44.605  14.233  23.992  1.00  0.00           O  
ATOM   2134  CG2 THR A1370      42.364  15.154  24.097  1.00  0.00           C  
ATOM   2135  N   VAL A1373      45.485  16.376  25.686  1.00  0.00           N  
ATOM   2136  CA  VAL A1373      46.037  17.716  25.545  1.00  0.00           C  
ATOM   2137  C   VAL A1373      46.010  18.194  24.091  1.00  0.00           C  
ATOM   2138  O   VAL A1373      46.347  17.443  23.171  1.00  0.00           O  
ATOM   2139  CB  VAL A1373      47.512  17.781  26.070  1.00  0.00           C  
ATOM   2140  CG1 VAL A1373      47.486  17.539  27.562  1.00  0.00           C  
ATOM   2141  CG2 VAL A1373      48.422  16.733  25.444  1.00  0.00           C  
ATOM   2142  N   MET A1412      45.572  19.445  23.877  1.00  0.00           N  
ATOM   2143  CA  MET A1412      45.561  20.070  22.557  1.00  0.00           C  
ATOM   2144  C   MET A1412      46.839  20.838  22.276  1.00  0.00           C  
ATOM   2145  O   MET A1412      47.233  20.983  21.122  1.00  0.00           O  
ATOM   2146  CB  MET A1412      44.461  21.092  22.389  1.00  0.00           C  
ATOM   2147  CG  MET A1412      43.040  20.594  22.394  1.00  0.00           C  
ATOM   2148  SD  MET A1412      42.721  19.427  21.060  1.00  0.00           S  
ATOM   2149  CE  MET A1412      41.369  18.685  21.917  1.00  0.00           C  
ATOM   2150  N   SER A1415      47.472  21.365  23.327  1.00  0.00           N  
ATOM   2151  CA  SER A1415      48.657  22.207  23.227  1.00  0.00           C  
ATOM   2152  C   SER A1415      49.753  21.638  22.346  1.00  0.00           C  
ATOM   2153  O   SER A1415      50.257  20.558  22.641  1.00  0.00           O  
ATOM   2154  CB  SER A1415      49.174  22.436  24.639  1.00  0.00           C  
ATOM   2155  OG  SER A1415      50.494  22.956  24.670  1.00  0.00           O  
ATOM   2156  N   LYS A1416      50.123  22.343  21.267  1.00  0.00           N  
ATOM   2157  CA  LYS A1416      51.168  21.841  20.387  1.00  0.00           C  
ATOM   2158  C   LYS A1416      52.527  21.744  21.055  1.00  0.00           C  
ATOM   2159  O   LYS A1416      53.370  20.974  20.606  1.00  0.00           O  
ATOM   2160  CB  LYS A1416      51.327  22.708  19.146  1.00  0.00           C  
ATOM   2161  CG  LYS A1416      50.202  22.554  18.121  1.00  0.00           C  
ATOM   2162  CD  LYS A1416      50.643  23.268  16.851  1.00  0.00           C  
ATOM   2163  CE  LYS A1416      49.427  23.763  16.109  1.00  0.00           C  
ATOM   2164  NZ  LYS A1416      49.749  24.826  15.176  1.00  0.00           N  
ATOM   2165  N   ARG A1417      52.756  22.498  22.135  1.00  0.00           N  
ATOM   2166  CA  ARG A1417      53.988  22.403  22.901  1.00  0.00           C  
ATOM   2167  C   ARG A1417      54.036  21.048  23.605  1.00  0.00           C  
ATOM   2168  O   ARG A1417      55.084  20.404  23.664  1.00  0.00           O  
ATOM   2169  CB  ARG A1417      54.015  23.552  23.911  1.00  0.00           C  
ATOM   2170  CG  ARG A1417      55.348  23.883  24.581  1.00  0.00           C  
ATOM   2171  CD  ARG A1417      55.693  23.027  25.796  1.00  0.00           C  
ATOM   2172  NE  ARG A1417      57.036  23.342  26.253  1.00  0.00           N  
ATOM   2173  CZ  ARG A1417      57.286  23.815  27.480  1.00  0.00           C  
ATOM   2174  NH1 ARG A1417      56.322  23.988  28.388  1.00  0.00           N  
ATOM   2175  NH2 ARG A1417      58.542  24.111  27.811  1.00  0.00           N  
ATOM   2176  N   LYS A1418      52.883  20.611  24.125  1.00  0.00           N  
ATOM   2177  CA  LYS A1418      52.780  19.341  24.815  1.00  0.00           C  
ATOM   2178  C   LYS A1418      52.739  18.152  23.864  1.00  0.00           C  
ATOM   2179  O   LYS A1418      53.345  17.119  24.155  1.00  0.00           O  
ATOM   2180  CB  LYS A1418      51.538  19.321  25.681  1.00  0.00           C  
ATOM   2181  CG  LYS A1418      51.569  20.369  26.779  1.00  0.00           C  
ATOM   2182  CD  LYS A1418      50.624  19.953  27.891  1.00  0.00           C  
ATOM   2183  CE  LYS A1418      50.467  21.057  28.923  1.00  0.00           C  
ATOM   2184  NZ  LYS A1418      49.486  22.030  28.479  1.00  0.00           N  
ATOM   2185  N   LEU A1419      52.053  18.290  22.715  1.00  0.00           N  
ATOM   2186  CA  LEU A1419      51.990  17.242  21.700  1.00  0.00           C  
ATOM   2187  C   LEU A1419      53.360  16.998  21.081  1.00  0.00           C  
ATOM   2188  O   LEU A1419      53.733  15.863  20.778  1.00  0.00           O  
ATOM   2189  CB  LEU A1419      51.019  17.632  20.598  1.00  0.00           C  
ATOM   2190  CG  LEU A1419      49.541  17.722  20.934  1.00  0.00           C  
ATOM   2191  CD1 LEU A1419      48.757  18.115  19.698  1.00  0.00           C  
ATOM   2192  CD2 LEU A1419      49.055  16.380  21.441  1.00  0.00           C  
ATOM   2193  N   ASN A1420      54.138  18.076  20.933  1.00  0.00           N  
ATOM   2194  CA  ASN A1420      55.480  17.981  20.406  1.00  0.00           C  
ATOM   2195  C   ASN A1420      56.382  17.297  21.417  1.00  0.00           C  
ATOM   2196  O   ASN A1420      57.322  16.624  21.006  1.00  0.00           O  
ATOM   2197  CB  ASN A1420      56.024  19.365  20.100  1.00  0.00           C  
ATOM   2198  CG  ASN A1420      57.123  19.362  19.047  1.00  0.00           C  
ATOM   2199  OD1 ASN A1420      56.922  19.817  17.921  1.00  0.00           O  
ATOM   2200  ND2 ASN A1420      58.313  18.863  19.359  1.00  0.00           N  
ATOM   2201  N   LEU A1421      56.124  17.440  22.729  1.00  0.00           N  
ATOM   2202  CA  LEU A1421      56.946  16.760  23.720  1.00  0.00           C  
ATOM   2203  C   LEU A1421      56.657  15.271  23.721  1.00  0.00           C  
ATOM   2204  O   LEU A1421      57.581  14.482  23.895  1.00  0.00           O  
ATOM   2205  CB  LEU A1421      56.692  17.304  25.118  1.00  0.00           C  
ATOM   2206  CG  LEU A1421      57.670  16.877  26.210  1.00  0.00           C  
ATOM   2207  CD1 LEU A1421      59.058  17.388  25.888  1.00  0.00           C  
ATOM   2208  CD2 LEU A1421      57.247  17.467  27.534  1.00  0.00           C  
ATOM   2209  N   LEU A1422      55.393  14.878  23.493  1.00  0.00           N  
ATOM   2210  CA  LEU A1422      55.022  13.473  23.368  1.00  0.00           C  
ATOM   2211  C   LEU A1422      55.714  12.816  22.177  1.00  0.00           C  
ATOM   2212  O   LEU A1422      56.098  11.644  22.243  1.00  0.00           O  
ATOM   2213  CB  LEU A1422      53.512  13.347  23.196  1.00  0.00           C  
ATOM   2214  CG  LEU A1422      52.625  13.631  24.395  1.00  0.00           C  
ATOM   2215  CD1 LEU A1422      51.169  13.692  23.971  1.00  0.00           C  
ATOM   2216  CD2 LEU A1422      52.812  12.530  25.421  1.00  0.00           C  
ATOM   2217  N   VAL A1423      55.908  13.585  21.090  1.00  0.00           N  
ATOM   2218  CA  VAL A1423      56.568  13.081  19.894  1.00  0.00           C  
ATOM   2219  C   VAL A1423      58.082  13.041  20.076  1.00  0.00           C  
ATOM   2220  O   VAL A1423      58.709  12.009  19.836  1.00  0.00           O  
ATOM   2221  CB  VAL A1423      56.177  13.978  18.689  1.00  0.00           C  
ATOM   2222  CG1 VAL A1423      56.839  13.503  17.409  1.00  0.00           C  
ATOM   2223  CG2 VAL A1423      54.690  13.868  18.440  1.00  0.00           C  
ATOM   2224  N   THR A1424      58.661  14.148  20.561  1.00  0.00           N  
ATOM   2225  CA  THR A1424      60.103  14.320  20.743  1.00  0.00           C  
ATOM   2226  C   THR A1424      60.678  13.340  21.743  1.00  0.00           C  
ATOM   2227  O   THR A1424      61.689  12.708  21.449  1.00  0.00           O  
ATOM   2228  CB  THR A1424      60.393  15.755  21.211  1.00  0.00           C  
ATOM   2229  OG1 THR A1424      59.943  16.583  20.153  1.00  0.00           O  
ATOM   2230  CG2 THR A1424      61.850  16.046  21.499  1.00  0.00           C  
ATOM   2231  N   ASP A1425      60.035  13.198  22.907  1.00  0.00           N  
ATOM   2232  CA  ASP A1425      60.480  12.253  23.917  1.00  0.00           C  
ATOM   2233  C   ASP A1425      60.066  10.808  23.667  1.00  0.00           C  
ATOM   2234  O   ASP A1425      60.226   9.947  24.532  1.00  0.00           O  
ATOM   2235  CB  ASP A1425      59.969  12.720  25.273  1.00  0.00           C  
ATOM   2236  CG  ASP A1425      60.724  13.897  25.886  1.00  0.00           C  
ATOM   2237  OD1 ASP A1425      61.703  14.390  25.309  1.00  0.00           O  
ATOM   2238  OD2 ASP A1425      60.324  14.321  26.971  1.00  0.00           O  
ATOM   2239  N   LYS A1427      59.535  10.542  22.469  1.00  0.00           N  
ATOM   2240  CA  LYS A1427      59.185   9.222  21.978  1.00  0.00           C  
ATOM   2241  C   LYS A1427      58.183   8.462  22.844  1.00  0.00           C  
ATOM   2242  O   LYS A1427      58.261   7.239  22.972  1.00  0.00           O  
ATOM   2243  CB  LYS A1427      60.468   8.368  21.806  1.00  0.00           C  
ATOM   2244  CG  LYS A1427      61.768   8.970  21.251  1.00  0.00           C  
ATOM   2245  CD  LYS A1427      61.657   9.600  19.872  1.00  0.00           C  
ATOM   2246  CE  LYS A1427      61.363   8.594  18.767  1.00  0.00           C  
ATOM   2247  NZ  LYS A1427      61.278   9.277  17.487  1.00  0.00           N  
ATOM   2248  N   HIS A1428      57.225   9.157  23.474  1.00  0.00           N  
ATOM   2249  CA  HIS A1428      56.192   8.470  24.245  1.00  0.00           C  
ATOM   2250  C   HIS A1428      55.024   8.023  23.367  1.00  0.00           C  
ATOM   2251  O   HIS A1428      54.154   7.264  23.802  1.00  0.00           O  
ATOM   2252  CB  HIS A1428      55.718   9.389  25.361  1.00  0.00           C  
ATOM   2253  CG  HIS A1428      56.834   9.656  26.369  1.00  0.00           C  
ATOM   2254  ND1 HIS A1428      57.175  10.852  26.832  1.00  0.00           N  
ATOM   2255  CD2 HIS A1428      57.654   8.733  26.961  1.00  0.00           C  
ATOM   2256  CE1 HIS A1428      58.153  10.689  27.678  1.00  0.00           C  
ATOM   2257  NE2 HIS A1428      58.440   9.414  27.745  1.00  0.00           N  
ATOM   2258  N   VAL A1433      54.978   8.531  22.127  1.00  0.00           N  
ATOM   2259  CA  VAL A1433      54.087   8.045  21.081  1.00  0.00           C  
ATOM   2260  C   VAL A1433      54.930   7.835  19.824  1.00  0.00           C  
ATOM   2261  O   VAL A1433      56.029   8.380  19.720  1.00  0.00           O  
ATOM   2262  CB  VAL A1433      52.928   9.041  20.745  1.00  0.00           C  
ATOM   2263  CG1 VAL A1433      51.966   9.080  21.926  1.00  0.00           C  
ATOM   2264  CG2 VAL A1433      53.459  10.437  20.418  1.00  0.00           C  
ATOM   2265  N   GLU A1434      54.460   7.050  18.852  1.00  0.00           N  
ATOM   2266  CA  GLU A1434      55.224   6.749  17.647  1.00  0.00           C  
ATOM   2267  C   GLU A1434      55.589   7.947  16.801  1.00  0.00           C  
ATOM   2268  O   GLU A1434      56.672   7.991  16.217  1.00  0.00           O  
ATOM   2269  CB  GLU A1434      54.459   5.791  16.774  1.00  0.00           C  
ATOM   2270  CG  GLU A1434      54.475   4.371  17.326  1.00  0.00           C  
ATOM   2271  CD  GLU A1434      53.632   3.359  16.561  1.00  0.00           C  
ATOM   2272  OE1 GLU A1434      53.238   3.624  15.423  1.00  0.00           O  
ATOM   2273  OE2 GLU A1434      53.375   2.292  17.120  1.00  0.00           O  
ATOM   2274  N   GLY A1435      54.678   8.908  16.739  1.00  0.00           N  
ATOM   2275  CA  GLY A1435      54.878  10.132  15.992  1.00  0.00           C  
ATOM   2276  C   GLY A1435      53.629  10.978  16.090  1.00  0.00           C  
ATOM   2277  O   GLY A1435      52.720  10.656  16.859  1.00  0.00           O  
ATOM   2278  N   TRP A1440      53.552  12.064  15.312  1.00  0.00           N  
ATOM   2279  CA  TRP A1440      52.375  12.927  15.319  1.00  0.00           C  
ATOM   2280  C   TRP A1440      51.090  12.219  14.901  1.00  0.00           C  
ATOM   2281  O   TRP A1440      49.999  12.568  15.361  1.00  0.00           O  
ATOM   2282  CB  TRP A1440      52.589  14.102  14.395  1.00  0.00           C  
ATOM   2283  CG  TRP A1440      53.558  15.157  14.915  1.00  0.00           C  
ATOM   2284  CD1 TRP A1440      54.881  15.117  14.571  1.00  0.00           C  
ATOM   2285  CD2 TRP A1440      53.239  16.241  15.700  1.00  0.00           C  
ATOM   2286  NE1 TRP A1440      55.395  16.177  15.131  1.00  0.00           N  
ATOM   2287  CE2 TRP A1440      54.467  16.871  15.806  1.00  0.00           C  
ATOM   2288  CE3 TRP A1440      52.123  16.776  16.315  1.00  0.00           C  
ATOM   2289  CZ2 TRP A1440      54.607  18.041  16.522  1.00  0.00           C  
ATOM   2290  CZ3 TRP A1440      52.259  17.948  17.032  1.00  0.00           C  
ATOM   2291  CH2 TRP A1440      53.489  18.574  17.134  1.00  0.00           C  
ATOM   2292  N   ASP A1441      51.191  11.188  14.057  1.00  0.00           N  
ATOM   2293  CA  ASP A1441      49.994  10.483  13.650  1.00  0.00           C  
ATOM   2294  C   ASP A1441      49.790   9.156  14.351  1.00  0.00           C  
ATOM   2295  O   ASP A1441      49.180   8.243  13.798  1.00  0.00           O  
ATOM   2296  CB  ASP A1441      50.009  10.276  12.141  1.00  0.00           C  
ATOM   2297  CG  ASP A1441      51.098   9.415  11.526  1.00  0.00           C  
ATOM   2298  OD1 ASP A1441      51.983   8.902  12.216  1.00  0.00           O  
ATOM   2299  OD2 ASP A1441      51.035   9.263  10.311  1.00  0.00           O  
ATOM   2300  N   ASP A1442      50.298   9.026  15.574  1.00  0.00           N  
ATOM   2301  CA  ASP A1442      50.067   7.838  16.383  1.00  0.00           C  
ATOM   2302  C   ASP A1442      48.566   7.741  16.660  1.00  0.00           C  
ATOM   2303  O   ASP A1442      47.925   8.768  16.859  1.00  0.00           O  
ATOM   2304  CB  ASP A1442      50.881   7.993  17.665  1.00  0.00           C  
ATOM   2305  CG  ASP A1442      50.762   6.860  18.673  1.00  0.00           C  
ATOM   2306  OD1 ASP A1442      49.836   6.872  19.472  1.00  0.00           O  
ATOM   2307  OD2 ASP A1442      51.604   5.970  18.673  1.00  0.00           O  
ATOM   2308  N   PRO A1450      47.960   6.549  16.668  1.00  0.00           N  
ATOM   2309  CA  PRO A1450      46.519   6.435  16.912  1.00  0.00           C  
ATOM   2310  C   PRO A1450      45.977   6.968  18.235  1.00  0.00           C  
ATOM   2311  O   PRO A1450      44.770   7.189  18.342  1.00  0.00           O  
ATOM   2312  CB  PRO A1450      46.236   4.973  16.720  1.00  0.00           C  
ATOM   2313  CG  PRO A1450      47.183   4.632  15.608  1.00  0.00           C  
ATOM   2314  CD  PRO A1450      48.448   5.292  16.109  1.00  0.00           C  
ATOM   2315  N   ARG A1452      46.825   7.181  19.250  1.00  0.00           N  
ATOM   2316  CA  ARG A1452      46.382   7.771  20.514  1.00  0.00           C  
ATOM   2317  C   ARG A1452      46.438   9.292  20.502  1.00  0.00           C  
ATOM   2318  O   ARG A1452      46.022   9.925  21.468  1.00  0.00           O  
ATOM   2319  CB  ARG A1452      47.234   7.326  21.709  1.00  0.00           C  
ATOM   2320  CG  ARG A1452      47.152   5.859  22.087  1.00  0.00           C  
ATOM   2321  CD  ARG A1452      48.424   5.168  21.640  1.00  0.00           C  
ATOM   2322  NE  ARG A1452      49.344   4.993  22.740  1.00  0.00           N  
ATOM   2323  CZ  ARG A1452      50.657   4.850  22.565  1.00  0.00           C  
ATOM   2324  NH1 ARG A1452      51.248   4.968  21.390  1.00  0.00           N  
ATOM   2325  NH2 ARG A1452      51.413   4.618  23.624  1.00  0.00           N  
ATOM   2326  N   MET A1455      46.982   9.902  19.443  1.00  0.00           N  
ATOM   2327  CA  MET A1455      47.093  11.346  19.338  1.00  0.00           C  
ATOM   2328  C   MET A1455      45.788  12.003  18.893  1.00  0.00           C  
ATOM   2329  O   MET A1455      45.059  11.425  18.083  1.00  0.00           O  
ATOM   2330  CB  MET A1455      48.193  11.688  18.345  1.00  0.00           C  
ATOM   2331  CG  MET A1455      49.575  11.391  18.869  1.00  0.00           C  
ATOM   2332  SD  MET A1455      50.048  12.519  20.203  1.00  0.00           S  
ATOM   2333  CE  MET A1455      51.172  13.527  19.285  1.00  0.00           C  
ATOM   2334  N   PRO A1456      45.466  13.211  19.405  1.00  0.00           N  
ATOM   2335  CA  PRO A1456      44.238  13.908  19.009  1.00  0.00           C  
ATOM   2336  C   PRO A1456      44.396  14.657  17.684  1.00  0.00           C  
ATOM   2337  O   PRO A1456      43.503  15.397  17.272  1.00  0.00           O  
ATOM   2338  CB  PRO A1456      43.936  14.829  20.158  1.00  0.00           C  
ATOM   2339  CG  PRO A1456      45.328  15.292  20.510  1.00  0.00           C  
ATOM   2340  CD  PRO A1456      46.097  13.984  20.477  1.00  0.00           C  
ATOM   2341  N   THR A1457      45.548  14.493  17.014  1.00  0.00           N  
ATOM   2342  CA  THR A1457      45.799  15.106  15.725  1.00  0.00           C  
ATOM   2343  C   THR A1457      44.884  14.529  14.663  1.00  0.00           C  
ATOM   2344  O   THR A1457      44.399  13.408  14.829  1.00  0.00           O  
ATOM   2345  CB  THR A1457      47.260  14.885  15.339  1.00  0.00           C  
ATOM   2346  OG1 THR A1457      47.480  13.482  15.302  1.00  0.00           O  
ATOM   2347  CG2 THR A1457      48.212  15.577  16.312  1.00  0.00           C  
ATOM   2348  N   ILE A1458      44.614  15.276  13.584  1.00  0.00           N  
ATOM   2349  CA  ILE A1458      43.744  14.782  12.520  1.00  0.00           C  
ATOM   2350  C   ILE A1458      44.336  13.525  11.880  1.00  0.00           C  
ATOM   2351  O   ILE A1458      43.617  12.552  11.670  1.00  0.00           O  
ATOM   2352  CB  ILE A1458      43.538  15.879  11.437  1.00  0.00           C  
ATOM   2353  CG1 ILE A1458      42.925  17.131  12.029  1.00  0.00           C  
ATOM   2354  CG2 ILE A1458      42.599  15.353  10.364  1.00  0.00           C  
ATOM   2355  CD1 ILE A1458      41.547  16.895  12.670  1.00  0.00           C  
ATOM   2356  N   SER A1459      45.649  13.504  11.621  1.00  0.00           N  
ATOM   2357  CA  SER A1459      46.296  12.348  11.008  1.00  0.00           C  
ATOM   2358  C   SER A1459      46.320  11.136  11.932  1.00  0.00           C  
ATOM   2359  O   SER A1459      46.247   9.998  11.466  1.00  0.00           O  
ATOM   2360  CB  SER A1459      47.711  12.725  10.602  1.00  0.00           C  
ATOM   2361  OG  SER A1459      48.490  13.155  11.706  1.00  0.00           O  
ATOM   2362  N   GLY A1460      46.399  11.386  13.245  1.00  0.00           N  
ATOM   2363  CA  GLY A1460      46.334  10.346  14.260  1.00  0.00           C  
ATOM   2364  C   GLY A1460      44.943   9.740  14.321  1.00  0.00           C  
ATOM   2365  O   GLY A1460      44.818   8.522  14.401  1.00  0.00           O  
ATOM   2366  N   LEU A1461      43.899  10.582  14.258  1.00  0.00           N  
ATOM   2367  CA  LEU A1461      42.518  10.134  14.236  1.00  0.00           C  
ATOM   2368  C   LEU A1461      42.196   9.378  12.952  1.00  0.00           C  
ATOM   2369  O   LEU A1461      41.417   8.430  12.963  1.00  0.00           O  
ATOM   2370  CB  LEU A1461      41.588  11.332  14.360  1.00  0.00           C  
ATOM   2371  CG  LEU A1461      41.478  12.007  15.723  1.00  0.00           C  
ATOM   2372  CD1 LEU A1461      40.761  13.337  15.600  1.00  0.00           C  
ATOM   2373  CD2 LEU A1461      40.711  11.109  16.666  1.00  0.00           C  
ATOM   2374  N   ARG A1462      42.809   9.759  11.830  1.00  0.00           N  
ATOM   2375  CA  ARG A1462      42.605   9.075  10.562  1.00  0.00           C  
ATOM   2376  C   ARG A1462      43.185   7.666  10.618  1.00  0.00           C  
ATOM   2377  O   ARG A1462      42.530   6.712  10.205  1.00  0.00           O  
ATOM   2378  CB  ARG A1462      43.282   9.867   9.464  1.00  0.00           C  
ATOM   2379  CG  ARG A1462      43.286   9.233   8.084  1.00  0.00           C  
ATOM   2380  CD  ARG A1462      44.433   9.844   7.298  1.00  0.00           C  
ATOM   2381  NE  ARG A1462      44.183  11.252   7.061  1.00  0.00           N  
ATOM   2382  CZ  ARG A1462      45.146  12.172   7.061  1.00  0.00           C  
ATOM   2383  NH1 ARG A1462      46.417  11.889   7.334  1.00  0.00           N  
ATOM   2384  NH2 ARG A1462      44.799  13.424   6.799  1.00  0.00           N  
ATOM   2385  N   ARG A1463      44.404   7.538  11.162  1.00  0.00           N  
ATOM   2386  CA  ARG A1463      45.082   6.254  11.292  1.00  0.00           C  
ATOM   2387  C   ARG A1463      44.407   5.347  12.324  1.00  0.00           C  
ATOM   2388  O   ARG A1463      44.474   4.125  12.230  1.00  0.00           O  
ATOM   2389  CB  ARG A1463      46.529   6.548  11.653  1.00  0.00           C  
ATOM   2390  CG  ARG A1463      47.391   5.314  11.748  1.00  0.00           C  
ATOM   2391  CD  ARG A1463      48.833   5.657  12.040  1.00  0.00           C  
ATOM   2392  NE  ARG A1463      49.396   4.496  12.688  1.00  0.00           N  
ATOM   2393  CZ  ARG A1463      50.638   4.432  13.170  1.00  0.00           C  
ATOM   2394  NH1 ARG A1463      51.507   5.449  13.107  1.00  0.00           N  
ATOM   2395  NH2 ARG A1463      50.995   3.283  13.741  1.00  0.00           N  
ATOM   2396  N   ARG A1464      43.726   5.950  13.301  1.00  0.00           N  
ATOM   2397  CA  ARG A1464      42.948   5.242  14.305  1.00  0.00           C  
ATOM   2398  C   ARG A1464      41.719   4.595  13.668  1.00  0.00           C  
ATOM   2399  O   ARG A1464      41.294   3.529  14.100  1.00  0.00           O  
ATOM   2400  CB  ARG A1464      42.545   6.255  15.385  1.00  0.00           C  
ATOM   2401  CG  ARG A1464      41.660   5.821  16.539  1.00  0.00           C  
ATOM   2402  CD  ARG A1464      42.384   4.823  17.418  1.00  0.00           C  
ATOM   2403  NE  ARG A1464      41.562   4.490  18.565  1.00  0.00           N  
ATOM   2404  CZ  ARG A1464      41.711   5.098  19.746  1.00  0.00           C  
ATOM   2405  NH1 ARG A1464      42.669   5.998  19.978  1.00  0.00           N  
ATOM   2406  NH2 ARG A1464      40.893   4.757  20.733  1.00  0.00           N  
ATOM   2407  N   GLY A1465      41.148   5.228  12.636  1.00  0.00           N  
ATOM   2408  CA  GLY A1465      39.984   4.692  11.945  1.00  0.00           C  
ATOM   2409  C   GLY A1465      38.827   5.675  11.824  1.00  0.00           C  
ATOM   2410  O   GLY A1465      37.748   5.316  11.346  1.00  0.00           O  
ATOM   2411  N   TYR A1467      39.015   6.909  12.303  1.00  0.00           N  
ATOM   2412  CA  TYR A1467      37.999   7.937  12.184  1.00  0.00           C  
ATOM   2413  C   TYR A1467      37.865   8.391  10.751  1.00  0.00           C  
ATOM   2414  O   TYR A1467      38.846   8.535  10.026  1.00  0.00           O  
ATOM   2415  CB  TYR A1467      38.326   9.170  13.034  1.00  0.00           C  
ATOM   2416  CG  TYR A1467      37.973   8.986  14.495  1.00  0.00           C  
ATOM   2417  CD1 TYR A1467      38.765   8.199  15.306  1.00  0.00           C  
ATOM   2418  CD2 TYR A1467      36.835   9.580  14.997  1.00  0.00           C  
ATOM   2419  CE1 TYR A1467      38.418   7.995  16.624  1.00  0.00           C  
ATOM   2420  CE2 TYR A1467      36.488   9.376  16.314  1.00  0.00           C  
ATOM   2421  CZ  TYR A1467      37.279   8.587  17.117  1.00  0.00           C  
ATOM   2422  OH  TYR A1467      36.919   8.381  18.436  1.00  0.00           O  
ATOM   2423  N   THR A1506      36.620   8.558  10.334  1.00  0.00           N  
ATOM   2424  CA  THR A1506      36.317   9.070   9.012  1.00  0.00           C  
ATOM   2425  C   THR A1506      36.229  10.589   9.063  1.00  0.00           C  
ATOM   2426  O   THR A1506      35.912  11.145  10.112  1.00  0.00           O  
ATOM   2427  CB  THR A1506      34.987   8.484   8.546  1.00  0.00           C  
ATOM   2428  OG1 THR A1506      34.022   8.839   9.532  1.00  0.00           O  
ATOM   2429  CG2 THR A1506      35.044   6.978   8.361  1.00  0.00           C  
ATOM   2430  N   ALA A1507      36.493  11.284   7.954  1.00  0.00           N  
ATOM   2431  CA  ALA A1507      36.330  12.731   7.893  1.00  0.00           C  
ATOM   2432  C   ALA A1507      34.914  13.160   8.232  1.00  0.00           C  
ATOM   2433  O   ALA A1507      34.708  14.184   8.876  1.00  0.00           O  
ATOM   2434  CB  ALA A1507      36.612  13.261   6.507  1.00  0.00           C  
ATOM   2435  N   ALA A1508      33.934  12.348   7.825  1.00  0.00           N  
ATOM   2436  CA  ALA A1508      32.533  12.636   8.067  1.00  0.00           C  
ATOM   2437  C   ALA A1508      32.153  12.573   9.532  1.00  0.00           C  
ATOM   2438  O   ALA A1508      31.269  13.319   9.960  1.00  0.00           O  
ATOM   2439  CB  ALA A1508      31.661  11.652   7.330  1.00  0.00           C  
ATOM   2440  N   SER A1509      32.806  11.701  10.312  1.00  0.00           N  
ATOM   2441  CA  SER A1509      32.505  11.625  11.729  1.00  0.00           C  
ATOM   2442  C   SER A1509      33.059  12.828  12.477  1.00  0.00           C  
ATOM   2443  O   SER A1509      32.472  13.248  13.472  1.00  0.00           O  
ATOM   2444  CB  SER A1509      33.081  10.349  12.321  1.00  0.00           C  
ATOM   2445  OG  SER A1509      34.495  10.261  12.232  1.00  0.00           O  
ATOM   2446  N   ILE A1510      34.177  13.395  11.992  1.00  0.00           N  
ATOM   2447  CA  ILE A1510      34.779  14.593  12.578  1.00  0.00           C  
ATOM   2448  C   ILE A1510      33.971  15.839  12.206  1.00  0.00           C  
ATOM   2449  O   ILE A1510      33.835  16.748  13.022  1.00  0.00           O  
ATOM   2450  CB  ILE A1510      36.249  14.696  12.097  1.00  0.00           C  
ATOM   2451  CG1 ILE A1510      37.021  13.527  12.688  1.00  0.00           C  
ATOM   2452  CG2 ILE A1510      36.905  16.000  12.537  1.00  0.00           C  
ATOM   2453  CD1 ILE A1510      38.452  13.396  12.152  1.00  0.00           C  
ATOM   2454  N   ARG A1511      33.403  15.905  10.994  1.00  0.00           N  
ATOM   2455  CA  ARG A1511      32.537  17.014  10.630  1.00  0.00           C  
ATOM   2456  C   ARG A1511      31.237  16.973  11.421  1.00  0.00           C  
ATOM   2457  O   ARG A1511      30.649  18.016  11.707  1.00  0.00           O  
ATOM   2458  CB  ARG A1511      32.151  16.984   9.169  1.00  0.00           C  
ATOM   2459  CG  ARG A1511      33.236  17.280   8.162  1.00  0.00           C  
ATOM   2460  CD  ARG A1511      32.478  17.311   6.853  1.00  0.00           C  
ATOM   2461  NE  ARG A1511      33.276  16.668   5.835  1.00  0.00           N  
ATOM   2462  CZ  ARG A1511      32.932  15.502   5.273  1.00  0.00           C  
ATOM   2463  NH1 ARG A1511      31.778  14.886   5.524  1.00  0.00           N  
ATOM   2464  NH2 ARG A1511      33.766  14.959   4.393  1.00  0.00           N  
ATOM   2465  N   GLU A1516      30.772  15.766  11.767  1.00  0.00           N  
ATOM   2466  CA  GLU A1516      29.562  15.611  12.553  1.00  0.00           C  
ATOM   2467  C   GLU A1516      29.812  16.002  13.989  1.00  0.00           C  
ATOM   2468  O   GLU A1516      28.920  16.560  14.630  1.00  0.00           O  
ATOM   2469  CB  GLU A1516      29.074  14.167  12.507  1.00  0.00           C  
ATOM   2470  CG  GLU A1516      27.781  13.867  13.279  1.00  0.00           C  
ATOM   2471  CD  GLU A1516      26.571  14.751  12.972  1.00  0.00           C  
ATOM   2472  OE1 GLU A1516      26.439  15.276  11.865  1.00  0.00           O  
ATOM   2473  OE2 GLU A1516      25.742  14.914  13.863  1.00  0.00           O  
ATOM   2474  N   PHE A1517      31.026  15.730  14.485  1.00  0.00           N  
ATOM   2475  CA  PHE A1517      31.402  16.124  15.829  1.00  0.00           C  
ATOM   2476  C   PHE A1517      31.432  17.646  15.953  1.00  0.00           C  
ATOM   2477  O   PHE A1517      30.890  18.194  16.914  1.00  0.00           O  
ATOM   2478  CB  PHE A1517      32.762  15.515  16.144  1.00  0.00           C  
ATOM   2479  CG  PHE A1517      33.328  15.903  17.499  1.00  0.00           C  
ATOM   2480  CD1 PHE A1517      32.681  15.519  18.656  1.00  0.00           C  
ATOM   2481  CD2 PHE A1517      34.497  16.637  17.550  1.00  0.00           C  
ATOM   2482  CE1 PHE A1517      33.221  15.877  19.870  1.00  0.00           C  
ATOM   2483  CE2 PHE A1517      35.027  16.989  18.771  1.00  0.00           C  
ATOM   2484  CZ  PHE A1517      34.389  16.608  19.929  1.00  0.00           C  
ATOM   2485  N   CYS A1518      32.015  18.349  14.967  1.00  0.00           N  
ATOM   2486  CA  CYS A1518      32.051  19.806  14.980  1.00  0.00           C  
ATOM   2487  C   CYS A1518      30.663  20.431  14.906  1.00  0.00           C  
ATOM   2488  O   CYS A1518      30.390  21.456  15.527  1.00  0.00           O  
ATOM   2489  CB  CYS A1518      32.885  20.283  13.823  1.00  0.00           C  
ATOM   2490  SG  CYS A1518      34.594  19.791  14.106  1.00  0.00           S  
ATOM   2491  N   LYS A1527      29.759  19.787  14.172  1.00  0.00           N  
ATOM   2492  CA  LYS A1527      28.372  20.217  14.071  1.00  0.00           C  
ATOM   2493  C   LYS A1527      27.655  20.060  15.408  1.00  0.00           C  
ATOM   2494  O   LYS A1527      26.890  20.942  15.789  1.00  0.00           O  
ATOM   2495  CB  LYS A1527      27.738  19.385  12.987  1.00  0.00           C  
ATOM   2496  CG  LYS A1527      26.284  19.591  12.669  1.00  0.00           C  
ATOM   2497  CD  LYS A1527      26.186  19.336  11.170  1.00  0.00           C  
ATOM   2498  CE  LYS A1527      24.788  18.899  10.757  1.00  0.00           C  
ATOM   2499  NZ  LYS A1527      24.566  17.518  11.150  1.00  0.00           N  
ATOM   2500  N   ARG A1528      27.957  18.983  16.154  1.00  0.00           N  
ATOM   2501  CA  ARG A1528      27.313  18.722  17.431  1.00  0.00           C  
ATOM   2502  C   ARG A1528      27.789  19.573  18.589  1.00  0.00           C  
ATOM   2503  O   ARG A1528      26.963  19.955  19.418  1.00  0.00           O  
ATOM   2504  CB  ARG A1528      27.495  17.281  17.854  1.00  0.00           C  
ATOM   2505  CG  ARG A1528      26.756  16.309  16.968  1.00  0.00           C  
ATOM   2506  CD  ARG A1528      27.015  14.929  17.530  1.00  0.00           C  
ATOM   2507  NE  ARG A1528      26.461  13.890  16.680  1.00  0.00           N  
ATOM   2508  CZ  ARG A1528      26.478  12.606  17.042  1.00  0.00           C  
ATOM   2509  NH1 ARG A1528      26.959  12.204  18.223  1.00  0.00           N  
ATOM   2510  NH2 ARG A1528      25.979  11.708  16.200  1.00  0.00           N  
ATOM   2511  N   ILE A1549      29.085  19.893  18.683  1.00  0.00           N  
ATOM   2512  CA  ILE A1549      29.573  20.670  19.816  1.00  0.00           C  
ATOM   2513  C   ILE A1549      29.203  22.146  19.760  1.00  0.00           C  
ATOM   2514  O   ILE A1549      29.148  22.800  20.798  1.00  0.00           O  
ATOM   2515  CB  ILE A1549      31.111  20.535  19.955  1.00  0.00           C  
ATOM   2516  CG1 ILE A1549      31.876  20.990  18.720  1.00  0.00           C  
ATOM   2517  CG2 ILE A1549      31.366  19.078  20.288  1.00  0.00           C  
ATOM   2518  CD1 ILE A1549      33.404  20.937  18.877  1.00  0.00           C  
ATOM   2519  N   GLY A1563      28.943  22.692  18.567  1.00  0.00           N  
ATOM   2520  CA  GLY A1563      28.517  24.078  18.424  1.00  0.00           C  
ATOM   2521  C   GLY A1563      29.625  25.119  18.485  1.00  0.00           C  
ATOM   2522  O   GLY A1563      30.793  24.823  18.724  1.00  0.00           O  
ATOM   2523  N   VAL A1569      29.247  26.373  18.236  1.00  0.00           N  
ATOM   2524  CA  VAL A1569      30.151  27.511  18.273  1.00  0.00           C  
ATOM   2525  C   VAL A1569      29.538  28.558  19.188  1.00  0.00           C  
ATOM   2526  O   VAL A1569      28.506  29.151  18.881  1.00  0.00           O  
ATOM   2527  CB  VAL A1569      30.342  28.082  16.851  1.00  0.00           C  
ATOM   2528  CG1 VAL A1569      31.156  29.367  16.891  1.00  0.00           C  
ATOM   2529  CG2 VAL A1569      31.091  27.073  15.996  1.00  0.00           C  
ATOM   2530  N   THR A1594      30.147  28.756  20.354  1.00  0.00           N  
ATOM   2531  CA  THR A1594      29.667  29.704  21.344  1.00  0.00           C  
ATOM   2532  C   THR A1594      30.855  30.473  21.912  1.00  0.00           C  
ATOM   2533  O   THR A1594      31.955  30.409  21.366  1.00  0.00           O  
ATOM   2534  CB  THR A1594      28.936  28.964  22.494  1.00  0.00           C  
ATOM   2535  OG1 THR A1594      29.923  28.212  23.185  1.00  0.00           O  
ATOM   2536  CG2 THR A1594      27.835  28.044  22.026  1.00  0.00           C  
ATOM   2537  N   LYS A1596      30.656  31.208  23.009  1.00  0.00           N  
ATOM   2538  CA  LYS A1596      31.740  31.881  23.692  1.00  0.00           C  
ATOM   2539  C   LYS A1596      32.013  31.261  25.055  1.00  0.00           C  
ATOM   2540  O   LYS A1596      32.825  31.761  25.835  1.00  0.00           O  
ATOM   2541  CB  LYS A1596      31.410  33.322  23.901  1.00  0.00           C  
ATOM   2542  CG  LYS A1596      31.523  34.221  22.704  1.00  0.00           C  
ATOM   2543  CD  LYS A1596      32.076  35.443  23.379  1.00  0.00           C  
ATOM   2544  CE  LYS A1596      32.043  36.672  22.521  1.00  0.00           C  
ATOM   2545  NZ  LYS A1596      32.678  37.736  23.271  1.00  0.00           N  
ATOM   2546  N   GLN A1601      31.341  30.150  25.354  1.00  0.00           N  
ATOM   2547  CA  GLN A1601      31.467  29.476  26.631  1.00  0.00           C  
ATOM   2548  C   GLN A1601      32.690  28.582  26.695  1.00  0.00           C  
ATOM   2549  O   GLN A1601      32.887  27.780  25.785  1.00  0.00           O  
ATOM   2550  CB  GLN A1601      30.234  28.636  26.854  1.00  0.00           C  
ATOM   2551  CG  GLN A1601      29.699  28.733  28.262  1.00  0.00           C  
ATOM   2552  CD  GLN A1601      28.264  29.212  28.247  1.00  0.00           C  
ATOM   2553  OE1 GLN A1601      27.880  30.056  27.436  1.00  0.00           O  
ATOM   2554  NE2 GLN A1601      27.428  28.679  29.131  1.00  0.00           N  
ATOM   2555  N   ASP A1602      33.531  28.686  27.734  1.00  0.00           N  
ATOM   2556  CA  ASP A1602      34.621  27.730  27.887  1.00  0.00           C  
ATOM   2557  C   ASP A1602      34.015  26.358  28.124  1.00  0.00           C  
ATOM   2558  O   ASP A1602      33.043  26.200  28.863  1.00  0.00           O  
ATOM   2559  CB  ASP A1602      35.527  28.093  29.062  1.00  0.00           C  
ATOM   2560  CG  ASP A1602      36.374  29.350  28.843  1.00  0.00           C  
ATOM   2561  OD1 ASP A1602      36.758  29.663  27.711  1.00  0.00           O  
ATOM   2562  OD2 ASP A1602      36.659  30.021  29.831  1.00  0.00           O  
ATOM   2563  N   ASN A1603      34.563  25.355  27.456  1.00  0.00           N  
ATOM   2564  CA  ASN A1603      33.943  24.053  27.446  1.00  0.00           C  
ATOM   2565  C   ASN A1603      34.955  22.934  27.433  1.00  0.00           C  
ATOM   2566  O   ASN A1603      36.110  23.136  27.061  1.00  0.00           O  
ATOM   2567  CB  ASN A1603      33.061  23.971  26.214  1.00  0.00           C  
ATOM   2568  CG  ASN A1603      33.863  24.133  24.930  1.00  0.00           C  
ATOM   2569  OD1 ASN A1603      34.345  23.155  24.370  1.00  0.00           O  
ATOM   2570  ND2 ASN A1603      34.079  25.354  24.444  1.00  0.00           N  
ATOM   2571  N   THR A1604      34.510  21.743  27.834  1.00  0.00           N  
ATOM   2572  CA  THR A1604      35.323  20.549  27.739  1.00  0.00           C  
ATOM   2573  C   THR A1604      34.390  19.403  27.422  1.00  0.00           C  
ATOM   2574  O   THR A1604      33.600  18.954  28.253  1.00  0.00           O  
ATOM   2575  CB  THR A1604      36.079  20.255  29.045  1.00  0.00           C  
ATOM   2576  OG1 THR A1604      36.936  21.365  29.273  1.00  0.00           O  
ATOM   2577  CG2 THR A1604      36.920  18.978  28.974  1.00  0.00           C  
ATOM   2578  N   ILE A1613      34.466  18.971  26.167  1.00  0.00           N  
ATOM   2579  CA  ILE A1613      33.652  17.882  25.685  1.00  0.00           C  
ATOM   2580  C   ILE A1613      34.180  16.556  26.202  1.00  0.00           C  
ATOM   2581  O   ILE A1613      35.390  16.389  26.363  1.00  0.00           O  
ATOM   2582  CB  ILE A1613      33.625  17.950  24.125  1.00  0.00           C  
ATOM   2583  CG1 ILE A1613      32.647  19.031  23.707  1.00  0.00           C  
ATOM   2584  CG2 ILE A1613      33.105  16.670  23.483  1.00  0.00           C  
ATOM   2585  CD1 ILE A1613      33.200  20.442  23.674  1.00  0.00           C  
ATOM   2586  N   GLU A1614      33.253  15.642  26.510  1.00  0.00           N  
ATOM   2587  CA  GLU A1614      33.593  14.301  26.955  1.00  0.00           C  
ATOM   2588  C   GLU A1614      33.953  13.417  25.769  1.00  0.00           C  
ATOM   2589  O   GLU A1614      33.370  13.566  24.693  1.00  0.00           O  
ATOM   2590  CB  GLU A1614      32.423  13.643  27.670  1.00  0.00           C  
ATOM   2591  CG  GLU A1614      31.862  14.399  28.867  1.00  0.00           C  
ATOM   2592  CD  GLU A1614      30.720  13.689  29.584  1.00  0.00           C  
ATOM   2593  OE1 GLU A1614      29.795  13.218  28.922  1.00  0.00           O  
ATOM   2594  OE2 GLU A1614      30.760  13.619  30.816  1.00  0.00           O  
ATOM   2595  N   MET A1615      34.895  12.473  25.944  1.00  0.00           N  
ATOM   2596  CA  MET A1615      35.257  11.537  24.884  1.00  0.00           C  
ATOM   2597  C   MET A1615      34.064  10.745  24.367  1.00  0.00           C  
ATOM   2598  O   MET A1615      34.048  10.354  23.203  1.00  0.00           O  
ATOM   2599  CB  MET A1615      36.286  10.530  25.362  1.00  0.00           C  
ATOM   2600  CG  MET A1615      37.737  10.958  25.285  1.00  0.00           C  
ATOM   2601  SD  MET A1615      38.287  11.355  23.606  1.00  0.00           S  
ATOM   2602  CE  MET A1615      37.904   9.860  22.735  1.00  0.00           C  
ATOM   2603  N   ALA A1616      33.039  10.536  25.202  1.00  0.00           N  
ATOM   2604  CA  ALA A1616      31.833   9.817  24.807  1.00  0.00           C  
ATOM   2605  C   ALA A1616      31.093  10.463  23.643  1.00  0.00           C  
ATOM   2606  O   ALA A1616      30.435   9.775  22.862  1.00  0.00           O  
ATOM   2607  CB  ALA A1616      30.880   9.738  25.974  1.00  0.00           C  
ATOM   2608  N   SER A1617      31.216  11.791  23.517  1.00  0.00           N  
ATOM   2609  CA  SER A1617      30.612  12.537  22.425  1.00  0.00           C  
ATOM   2610  C   SER A1617      31.328  12.292  21.101  1.00  0.00           C  
ATOM   2611  O   SER A1617      30.671  12.167  20.063  1.00  0.00           O  
ATOM   2612  CB  SER A1617      30.641  14.015  22.763  1.00  0.00           C  
ATOM   2613  OG  SER A1617      29.906  14.773  21.816  1.00  0.00           O  
ATOM   2614  N   LEU A1619      32.671  12.220  21.131  1.00  0.00           N  
ATOM   2615  CA  LEU A1619      33.471  11.935  19.943  1.00  0.00           C  
ATOM   2616  C   LEU A1619      33.208  10.518  19.453  1.00  0.00           C  
ATOM   2617  O   LEU A1619      32.933  10.304  18.275  1.00  0.00           O  
ATOM   2618  CB  LEU A1619      34.968  12.043  20.232  1.00  0.00           C  
ATOM   2619  CG  LEU A1619      35.930  12.703  19.243  1.00  0.00           C  
ATOM   2620  CD1 LEU A1619      37.320  12.192  19.535  1.00  0.00           C  
ATOM   2621  CD2 LEU A1619      35.625  12.343  17.808  1.00  0.00           C  
ATOM   2622  N   GLU A1620      33.269   9.554  20.382  1.00  0.00           N  
ATOM   2623  CA  GLU A1620      33.074   8.143  20.080  1.00  0.00           C  
ATOM   2624  C   GLU A1620      31.693   7.833  19.539  1.00  0.00           C  
ATOM   2625  O   GLU A1620      31.548   6.949  18.696  1.00  0.00           O  
ATOM   2626  CB  GLU A1620      33.319   7.325  21.331  1.00  0.00           C  
ATOM   2627  CG  GLU A1620      34.779   7.469  21.725  1.00  0.00           C  
ATOM   2628  CD  GLU A1620      35.191   6.786  23.014  1.00  0.00           C  
ATOM   2629  OE1 GLU A1620      34.383   6.692  23.942  1.00  0.00           O  
ATOM   2630  OE2 GLU A1620      36.344   6.359  23.078  1.00  0.00           O  
ATOM   2631  N   SER A1621      30.679   8.575  20.000  1.00  0.00           N  
ATOM   2632  CA  SER A1621      29.328   8.443  19.497  1.00  0.00           C  
ATOM   2633  C   SER A1621      29.269   8.782  18.014  1.00  0.00           C  
ATOM   2634  O   SER A1621      28.534   8.137  17.271  1.00  0.00           O  
ATOM   2635  CB  SER A1621      28.423   9.373  20.275  1.00  0.00           C  
ATOM   2636  OG  SER A1621      27.089   9.367  19.789  1.00  0.00           O  
ATOM   2637  N   CYS A1622      30.061   9.768  17.572  1.00  0.00           N  
ATOM   2638  CA  CYS A1622      30.079  10.162  16.175  1.00  0.00           C  
ATOM   2639  C   CYS A1622      30.616   9.090  15.250  1.00  0.00           C  
ATOM   2640  O   CYS A1622      29.983   8.815  14.225  1.00  0.00           O  
ATOM   2641  CB  CYS A1622      30.907  11.420  16.003  1.00  0.00           C  
ATOM   2642  SG  CYS A1622      30.057  12.805  16.788  1.00  0.00           S  
ATOM   2643  N   ILE A1632      31.747   8.460  15.609  1.00  0.00           N  
ATOM   2644  CA  ILE A1632      32.304   7.427  14.748  1.00  0.00           C  
ATOM   2645  C   ILE A1632      31.549   6.106  14.851  1.00  0.00           C  
ATOM   2646  O   ILE A1632      31.450   5.401  13.850  1.00  0.00           O  
ATOM   2647  CB  ILE A1632      33.829   7.252  15.065  1.00  0.00           C  
ATOM   2648  CG1 ILE A1632      34.446   6.358  14.005  1.00  0.00           C  
ATOM   2649  CG2 ILE A1632      34.066   6.657  16.439  1.00  0.00           C  
ATOM   2650  CD1 ILE A1632      34.275   6.838  12.547  1.00  0.00           C  
ATOM   2651  N   ARG A1635      30.965   5.776  16.012  1.00  0.00           N  
ATOM   2652  CA  ARG A1635      30.145   4.578  16.131  1.00  0.00           C  
ATOM   2653  C   ARG A1635      28.912   4.665  15.246  1.00  0.00           C  
ATOM   2654  O   ARG A1635      28.528   3.669  14.645  1.00  0.00           O  
ATOM   2655  CB  ARG A1635      29.649   4.356  17.542  1.00  0.00           C  
ATOM   2656  CG  ARG A1635      30.664   3.720  18.452  1.00  0.00           C  
ATOM   2657  CD  ARG A1635      29.957   3.468  19.766  1.00  0.00           C  
ATOM   2658  NE  ARG A1635      30.866   2.878  20.722  1.00  0.00           N  
ATOM   2659  CZ  ARG A1635      31.230   3.525  21.829  1.00  0.00           C  
ATOM   2660  NH1 ARG A1635      30.728   4.717  22.153  1.00  0.00           N  
ATOM   2661  NH2 ARG A1635      32.106   2.949  22.647  1.00  0.00           N  
ATOM   2662  N   GLU A1636      28.311   5.856  15.132  1.00  0.00           N  
ATOM   2663  CA  GLU A1636      27.131   6.071  14.305  1.00  0.00           C  
ATOM   2664  C   GLU A1636      27.409   5.854  12.821  1.00  0.00           C  
ATOM   2665  O   GLU A1636      26.650   5.171  12.132  1.00  0.00           O  
ATOM   2666  CB  GLU A1636      26.645   7.486  14.554  1.00  0.00           C  
ATOM   2667  CG  GLU A1636      25.388   7.877  13.794  1.00  0.00           C  
ATOM   2668  CD  GLU A1636      25.008   9.320  14.047  1.00  0.00           C  
ATOM   2669  OE1 GLU A1636      25.520  10.195  13.356  1.00  0.00           O  
ATOM   2670  OE2 GLU A1636      24.199   9.568  14.937  1.00  0.00           O  
ATOM   2671  N   ASP A1637      28.520   6.419  12.337  1.00  0.00           N  
ATOM   2672  CA  ASP A1637      28.935   6.308  10.944  1.00  0.00           C  
ATOM   2673  C   ASP A1637      29.278   4.870  10.579  1.00  0.00           C  
ATOM   2674  O   ASP A1637      28.768   4.330   9.598  1.00  0.00           O  
ATOM   2675  CB  ASP A1637      30.154   7.220  10.724  1.00  0.00           C  
ATOM   2676  CG  ASP A1637      30.721   7.389   9.314  1.00  0.00           C  
ATOM   2677  OD1 ASP A1637      30.608   6.511   8.466  1.00  0.00           O  
ATOM   2678  OD2 ASP A1637      31.313   8.426   9.055  1.00  0.00           O  
ATOM   2679  N   LEU A1638      30.150   4.264  11.383  1.00  0.00           N  
ATOM   2680  CA  LEU A1638      30.641   2.924  11.134  1.00  0.00           C  
ATOM   2681  C   LEU A1638      29.625   1.826  11.396  1.00  0.00           C  
ATOM   2682  O   LEU A1638      29.715   0.750  10.806  1.00  0.00           O  
ATOM   2683  CB  LEU A1638      31.887   2.754  11.976  1.00  0.00           C  
ATOM   2684  CG  LEU A1638      33.248   2.815  11.299  1.00  0.00           C  
ATOM   2685  CD1 LEU A1638      33.310   3.851  10.185  1.00  0.00           C  
ATOM   2686  CD2 LEU A1638      34.251   3.092  12.392  1.00  0.00           C  
ATOM   2687  N   ASN A1639      28.629   2.075  12.258  1.00  0.00           N  
ATOM   2688  CA  ASN A1639      27.547   1.122  12.467  1.00  0.00           C  
ATOM   2689  C   ASN A1639      26.749   0.990  11.179  1.00  0.00           C  
ATOM   2690  O   ASN A1639      26.237  -0.082  10.869  1.00  0.00           O  
ATOM   2691  CB  ASN A1639      26.640   1.607  13.584  1.00  0.00           C  
ATOM   2692  CG  ASN A1639      25.416   0.750  13.845  1.00  0.00           C  
ATOM   2693  OD1 ASN A1639      25.481  -0.465  14.038  1.00  0.00           O  
ATOM   2694  ND2 ASN A1639      24.262   1.404  13.840  1.00  0.00           N  
ATOM   2695  N   GLU A1640      26.674   2.091  10.426  1.00  0.00           N  
ATOM   2696  CA  GLU A1640      25.993   2.122   9.152  1.00  0.00           C  
ATOM   2697  C   GLU A1640      26.785   1.508   8.024  1.00  0.00           C  
ATOM   2698  O   GLU A1640      26.275   0.658   7.301  1.00  0.00           O  
ATOM   2699  CB  GLU A1640      25.670   3.551   8.743  1.00  0.00           C  
ATOM   2700  CG  GLU A1640      24.378   4.094   9.314  1.00  0.00           C  
ATOM   2701  CD  GLU A1640      23.163   3.317   8.837  1.00  0.00           C  
ATOM   2702  OE1 GLU A1640      22.942   3.234   7.627  1.00  0.00           O  
ATOM   2703  OE2 GLU A1640      22.442   2.791   9.687  1.00  0.00           O  
ATOM   2704  N   ASN A1641      28.055   1.890   7.896  1.00  0.00           N  
ATOM   2705  CA  ASN A1641      28.806   1.557   6.698  1.00  0.00           C  
ATOM   2706  C   ASN A1641      29.812   0.427   6.791  1.00  0.00           C  
ATOM   2707  O   ASN A1641      30.215  -0.095   5.751  1.00  0.00           O  
ATOM   2708  CB  ASN A1641      29.517   2.818   6.219  1.00  0.00           C  
ATOM   2709  CG  ASN A1641      28.575   3.995   6.013  1.00  0.00           C  
ATOM   2710  OD1 ASN A1641      27.687   3.974   5.165  1.00  0.00           O  
ATOM   2711  ND2 ASN A1641      28.730   5.041   6.816  1.00  0.00           N  
ATOM   2712  N   ALA A1642      30.229   0.026   7.994  1.00  0.00           N  
ATOM   2713  CA  ALA A1642      31.270  -0.981   8.118  1.00  0.00           C  
ATOM   2714  C   ALA A1642      30.767  -2.410   8.020  1.00  0.00           C  
ATOM   2715  O   ALA A1642      29.836  -2.795   8.732  1.00  0.00           O  
ATOM   2716  CB  ALA A1642      31.999  -0.849   9.449  1.00  0.00           C  
ATOM   2717  N   PRO A1662      31.357  -3.196   7.103  1.00  0.00           N  
ATOM   2718  CA  PRO A1662      30.963  -4.591   6.948  1.00  0.00           C  
ATOM   2719  C   PRO A1662      31.535  -5.455   8.067  1.00  0.00           C  
ATOM   2720  O   PRO A1662      32.704  -5.336   8.451  1.00  0.00           O  
ATOM   2721  CB  PRO A1662      31.461  -4.994   5.580  1.00  0.00           C  
ATOM   2722  CG  PRO A1662      32.662  -4.115   5.372  1.00  0.00           C  
ATOM   2723  CD  PRO A1662      32.122  -2.812   5.916  1.00  0.00           C  
ATOM   2724  N   ARG A1663      30.669  -6.302   8.619  1.00  0.00           N  
ATOM   2725  CA  ARG A1663      31.020  -7.182   9.708  1.00  0.00           C  
ATOM   2726  C   ARG A1663      31.947  -8.335   9.367  1.00  0.00           C  
ATOM   2727  O   ARG A1663      31.986  -8.830   8.243  1.00  0.00           O  
ATOM   2728  CB  ARG A1663      29.738  -7.698  10.306  1.00  0.00           C  
ATOM   2729  CG  ARG A1663      29.263  -6.687  11.328  1.00  0.00           C  
ATOM   2730  CD  ARG A1663      27.993  -5.958  10.957  1.00  0.00           C  
ATOM   2731  NE  ARG A1663      28.205  -4.566  10.622  1.00  0.00           N  
ATOM   2732  CZ  ARG A1663      27.715  -3.562  11.358  1.00  0.00           C  
ATOM   2733  NH1 ARG A1663      27.033  -3.746  12.490  1.00  0.00           N  
ATOM   2734  NH2 ARG A1663      27.939  -2.323  10.942  1.00  0.00           N  
ATOM   2735  N   ALA A1664      32.722  -8.747  10.368  1.00  0.00           N  
ATOM   2736  CA  ALA A1664      33.669  -9.836  10.235  1.00  0.00           C  
ATOM   2737  C   ALA A1664      33.927 -10.501  11.582  1.00  0.00           C  
ATOM   2738  O   ALA A1664      33.544  -9.998  12.639  1.00  0.00           O  
ATOM   2739  CB  ALA A1664      34.982  -9.317   9.698  1.00  0.00           C  
ATOM   2740  N   MET A1665      34.596 -11.650  11.557  1.00  0.00           N  
ATOM   2741  CA  MET A1665      34.868 -12.412  12.765  1.00  0.00           C  
ATOM   2742  C   MET A1665      36.344 -12.371  13.093  1.00  0.00           C  
ATOM   2743  O   MET A1665      37.191 -12.618  12.234  1.00  0.00           O  
ATOM   2744  CB  MET A1665      34.477 -13.874  12.594  1.00  0.00           C  
ATOM   2745  CG  MET A1665      33.070 -14.111  12.080  1.00  0.00           C  
ATOM   2746  SD  MET A1665      31.827 -13.832  13.349  1.00  0.00           S  
ATOM   2747  CE  MET A1665      31.817 -15.532  13.810  1.00  0.00           C  
ATOM   2748  N   ALA A1666      36.653 -12.031  14.341  1.00  0.00           N  
ATOM   2749  CA  ALA A1666      38.016 -12.072  14.833  1.00  0.00           C  
ATOM   2750  C   ALA A1666      38.029 -12.303  16.328  1.00  0.00           C  
ATOM   2751  O   ALA A1666      37.197 -11.767  17.057  1.00  0.00           O  
ATOM   2752  CB  ALA A1666      38.743 -10.778  14.574  1.00  0.00           C  
ATOM   2753  N   VAL A1667      38.956 -13.148  16.775  1.00  0.00           N  
ATOM   2754  CA  VAL A1667      39.131 -13.464  18.180  1.00  0.00           C  
ATOM   2755  C   VAL A1667      40.435 -12.826  18.650  1.00  0.00           C  
ATOM   2756  O   VAL A1667      41.509 -13.134  18.130  1.00  0.00           O  
ATOM   2757  CB  VAL A1667      39.155 -14.999  18.342  1.00  0.00           C  
ATOM   2758  CG1 VAL A1667      39.357 -15.340  19.796  1.00  0.00           C  
ATOM   2759  CG2 VAL A1667      37.836 -15.615  17.898  1.00  0.00           C  
ATOM   2760  N   ILE A1668      40.333 -11.929  19.638  1.00  0.00           N  
ATOM   2761  CA  ILE A1668      41.472 -11.167  20.136  1.00  0.00           C  
ATOM   2762  C   ILE A1668      42.300 -11.949  21.148  1.00  0.00           C  
ATOM   2763  O   ILE A1668      43.532 -11.889  21.138  1.00  0.00           O  
ATOM   2764  CB  ILE A1668      40.908  -9.839  20.718  1.00  0.00           C  
ATOM   2765  CG1 ILE A1668      40.234  -9.073  19.582  1.00  0.00           C  
ATOM   2766  CG2 ILE A1668      42.005  -8.979  21.328  1.00  0.00           C  
ATOM   2767  CD1 ILE A1668      39.586  -7.742  19.966  1.00  0.00           C  
ATOM   2768  N   ASP A1669      41.634 -12.703  22.020  1.00  0.00           N  
ATOM   2769  CA  ASP A1669      42.308 -13.550  22.991  1.00  0.00           C  
ATOM   2770  C   ASP A1669      41.753 -14.971  22.830  1.00  0.00           C  
ATOM   2771  O   ASP A1669      40.785 -15.361  23.486  1.00  0.00           O  
ATOM   2772  CB  ASP A1669      42.039 -12.949  24.377  1.00  0.00           C  
ATOM   2773  CG  ASP A1669      42.573 -13.719  25.580  1.00  0.00           C  
ATOM   2774  OD1 ASP A1669      43.596 -14.403  25.479  1.00  0.00           O  
ATOM   2775  OD2 ASP A1669      41.948 -13.619  26.635  1.00  0.00           O  
ATOM   2776  N   PRO A1670      42.370 -15.783  21.957  1.00  0.00           N  
ATOM   2777  CA  PRO A1670      41.871 -17.133  21.710  1.00  0.00           C  
ATOM   2778  C   PRO A1670      42.190 -18.274  22.666  1.00  0.00           C  
ATOM   2779  O   PRO A1670      43.228 -18.307  23.329  1.00  0.00           O  
ATOM   2780  CB  PRO A1670      42.347 -17.410  20.305  1.00  0.00           C  
ATOM   2781  CG  PRO A1670      43.695 -16.750  20.265  1.00  0.00           C  
ATOM   2782  CD  PRO A1670      43.356 -15.441  20.928  1.00  0.00           C  
ATOM   2783  N   VAL A1671      41.228 -19.203  22.732  1.00  0.00           N  
ATOM   2784  CA  VAL A1671      41.371 -20.488  23.408  1.00  0.00           C  
ATOM   2785  C   VAL A1671      40.731 -21.521  22.481  1.00  0.00           C  
ATOM   2786  O   VAL A1671      39.675 -21.277  21.884  1.00  0.00           O  
ATOM   2787  CB  VAL A1671      40.676 -20.479  24.815  1.00  0.00           C  
ATOM   2788  CG1 VAL A1671      39.169 -20.314  24.755  1.00  0.00           C  
ATOM   2789  CG2 VAL A1671      41.031 -21.786  25.493  1.00  0.00           C  
ATOM   2790  N   LYS A1672      41.383 -22.677  22.315  1.00  0.00           N  
ATOM   2791  CA  LYS A1672      40.894 -23.674  21.381  1.00  0.00           C  
ATOM   2792  C   LYS A1672      39.648 -24.400  21.855  1.00  0.00           C  
ATOM   2793  O   LYS A1672      39.490 -24.720  23.028  1.00  0.00           O  
ATOM   2794  CB  LYS A1672      42.009 -24.671  21.096  1.00  0.00           C  
ATOM   2795  CG  LYS A1672      41.622 -25.701  20.039  1.00  0.00           C  
ATOM   2796  CD  LYS A1672      42.839 -26.163  19.285  1.00  0.00           C  
ATOM   2797  CE  LYS A1672      43.226 -25.064  18.317  1.00  0.00           C  
ATOM   2798  NZ  LYS A1672      44.531 -25.328  17.745  1.00  0.00           N  
ATOM   2799  N   LEU A1673      38.736 -24.622  20.918  1.00  0.00           N  
ATOM   2800  CA  LEU A1673      37.515 -25.340  21.187  1.00  0.00           C  
ATOM   2801  C   LEU A1673      37.371 -26.420  20.132  1.00  0.00           C  
ATOM   2802  O   LEU A1673      37.070 -26.128  18.974  1.00  0.00           O  
ATOM   2803  CB  LEU A1673      36.341 -24.366  21.140  1.00  0.00           C  
ATOM   2804  CG  LEU A1673      34.943 -24.862  21.492  1.00  0.00           C  
ATOM   2805  CD1 LEU A1673      34.161 -23.689  22.024  1.00  0.00           C  
ATOM   2806  CD2 LEU A1673      34.220 -25.445  20.288  1.00  0.00           C  
ATOM   2807  N   VAL A1684      37.608 -27.680  20.504  1.00  0.00           N  
ATOM   2808  CA  VAL A1684      37.404 -28.759  19.556  1.00  0.00           C  
ATOM   2809  C   VAL A1684      35.986 -29.291  19.723  1.00  0.00           C  
ATOM   2810  O   VAL A1684      35.416 -29.280  20.813  1.00  0.00           O  
ATOM   2811  CB  VAL A1684      38.454 -29.912  19.764  1.00  0.00           C  
ATOM   2812  CG1 VAL A1684      39.846 -29.325  19.970  1.00  0.00           C  
ATOM   2813  CG2 VAL A1684      38.113 -30.753  20.961  1.00  0.00           C  
ATOM   2814  N   ILE A1685      35.369 -29.699  18.625  1.00  0.00           N  
ATOM   2815  CA  ILE A1685      34.049 -30.287  18.669  1.00  0.00           C  
ATOM   2816  C   ILE A1685      34.318 -31.743  18.343  1.00  0.00           C  
ATOM   2817  O   ILE A1685      34.634 -32.101  17.205  1.00  0.00           O  
ATOM   2818  CB  ILE A1685      33.117 -29.641  17.612  1.00  0.00           C  
ATOM   2819  CG1 ILE A1685      33.025 -28.132  17.789  1.00  0.00           C  
ATOM   2820  CG2 ILE A1685      31.727 -30.235  17.775  1.00  0.00           C  
ATOM   2821  CD1 ILE A1685      32.323 -27.404  16.624  1.00  0.00           C  
ATOM   2822  N   GLU A1688      34.264 -32.573  19.390  1.00  0.00           N  
ATOM   2823  CA  GLU A1688      34.527 -34.008  19.284  1.00  0.00           C  
ATOM   2824  C   GLU A1688      33.518 -34.717  18.382  1.00  0.00           C  
ATOM   2825  O   GLU A1688      33.841 -35.658  17.658  1.00  0.00           O  
ATOM   2826  CB  GLU A1688      34.491 -34.610  20.681  1.00  0.00           C  
ATOM   2827  CG  GLU A1688      35.509 -33.988  21.634  1.00  0.00           C  
ATOM   2828  CD  GLU A1688      35.304 -34.377  23.093  1.00  0.00           C  
ATOM   2829  OE1 GLU A1688      34.208 -34.172  23.622  1.00  0.00           O  
ATOM   2830  OE2 GLU A1688      36.252 -34.873  23.703  1.00  0.00           O  
ATOM   2831  N   ASN A1689      32.293 -34.200  18.403  1.00  0.00           N  
ATOM   2832  CA  ASN A1689      31.174 -34.681  17.616  1.00  0.00           C  
ATOM   2833  C   ASN A1689      31.288 -34.355  16.115  1.00  0.00           C  
ATOM   2834  O   ASN A1689      30.565 -34.931  15.297  1.00  0.00           O  
ATOM   2835  CB  ASN A1689      29.972 -34.042  18.282  1.00  0.00           C  
ATOM   2836  CG  ASN A1689      28.595 -34.522  17.877  1.00  0.00           C  
ATOM   2837  OD1 ASN A1689      28.165 -34.407  16.731  1.00  0.00           O  
ATOM   2838  ND2 ASN A1689      27.854 -35.045  18.847  1.00  0.00           N  
ATOM   2839  N   TYR A1690      32.193 -33.450  15.705  1.00  0.00           N  
ATOM   2840  CA  TYR A1690      32.263 -33.020  14.309  1.00  0.00           C  
ATOM   2841  C   TYR A1690      32.956 -34.002  13.380  1.00  0.00           C  
ATOM   2842  O   TYR A1690      34.051 -34.495  13.656  1.00  0.00           O  
ATOM   2843  CB  TYR A1690      32.979 -31.667  14.185  1.00  0.00           C  
ATOM   2844  CG  TYR A1690      32.726 -30.992  12.840  1.00  0.00           C  
ATOM   2845  CD1 TYR A1690      31.483 -30.446  12.591  1.00  0.00           C  
ATOM   2846  CD2 TYR A1690      33.715 -30.944  11.876  1.00  0.00           C  
ATOM   2847  CE1 TYR A1690      31.219 -29.854  11.375  1.00  0.00           C  
ATOM   2848  CE2 TYR A1690      33.457 -30.350  10.659  1.00  0.00           C  
ATOM   2849  CZ  TYR A1690      32.209 -29.810  10.418  1.00  0.00           C  
ATOM   2850  OH  TYR A1690      31.932 -29.215   9.202  1.00  0.00           O  
ATOM   2851  N   GLN A1691      32.302 -34.225  12.239  1.00  0.00           N  
ATOM   2852  CA  GLN A1691      32.780 -35.155  11.227  1.00  0.00           C  
ATOM   2853  C   GLN A1691      33.070 -34.464   9.905  1.00  0.00           C  
ATOM   2854  O   GLN A1691      32.224 -33.758   9.348  1.00  0.00           O  
ATOM   2855  CB  GLN A1691      31.756 -36.278  10.945  1.00  0.00           C  
ATOM   2856  CG  GLN A1691      30.368 -36.250  11.616  1.00  0.00           C  
ATOM   2857  CD  GLN A1691      29.457 -35.056  11.317  1.00  0.00           C  
ATOM   2858  OE1 GLN A1691      29.707 -34.207  10.458  1.00  0.00           O  
ATOM   2859  NE2 GLN A1691      28.353 -34.982  12.058  1.00  0.00           N  
ATOM   2860  N   GLY A1694      34.283 -34.678   9.399  1.00  0.00           N  
ATOM   2861  CA  GLY A1694      34.698 -34.101   8.131  1.00  0.00           C  
ATOM   2862  C   GLY A1694      35.908 -33.206   8.297  1.00  0.00           C  
ATOM   2863  O   GLY A1694      36.551 -33.210   9.344  1.00  0.00           O  
ATOM   2864  N   GLU A1695      36.266 -32.461   7.252  1.00  0.00           N  
ATOM   2865  CA  GLU A1695      37.383 -31.533   7.356  1.00  0.00           C  
ATOM   2866  C   GLU A1695      36.897 -30.091   7.369  1.00  0.00           C  
ATOM   2867  O   GLU A1695      37.687 -29.147   7.459  1.00  0.00           O  
ATOM   2868  CB  GLU A1695      38.351 -31.723   6.195  1.00  0.00           C  
ATOM   2869  CG  GLU A1695      39.141 -33.034   6.186  1.00  0.00           C  
ATOM   2870  CD  GLU A1695      38.315 -34.275   5.863  1.00  0.00           C  
ATOM   2871  OE1 GLU A1695      37.758 -34.356   4.769  1.00  0.00           O  
ATOM   2872  OE2 GLU A1695      38.220 -35.157   6.716  1.00  0.00           O  
ATOM   2873  N   GLY A1698      35.577 -29.914   7.293  1.00  0.00           N  
ATOM   2874  CA  GLY A1698      34.990 -28.599   7.336  1.00  0.00           C  
ATOM   2875  C   GLY A1698      33.867 -28.438   6.334  1.00  0.00           C  
ATOM   2876  O   GLY A1698      33.620 -29.298   5.485  1.00  0.00           O  
ATOM   2877  N   GLU A1708      33.162 -27.319   6.476  1.00  0.00           N  
ATOM   2878  CA  GLU A1708      32.103 -26.925   5.566  1.00  0.00           C  
ATOM   2879  C   GLU A1708      32.140 -25.411   5.372  1.00  0.00           C  
ATOM   2880  O   GLU A1708      33.049 -24.736   5.855  1.00  0.00           O  
ATOM   2881  CB  GLU A1708      30.747 -27.363   6.128  1.00  0.00           C  
ATOM   2882  CG  GLU A1708      30.418 -26.766   7.483  1.00  0.00           C  
ATOM   2883  CD  GLU A1708      29.126 -27.307   8.050  1.00  0.00           C  
ATOM   2884  OE1 GLU A1708      28.073 -26.739   7.759  1.00  0.00           O  
ATOM   2885  OE2 GLU A1708      29.184 -28.295   8.780  1.00  0.00           O  
ATOM   2886  N   MET A1716      31.161 -24.852   4.665  1.00  0.00           N  
ATOM   2887  CA  MET A1716      31.163 -23.432   4.367  1.00  0.00           C  
ATOM   2888  C   MET A1716      29.808 -22.853   4.752  1.00  0.00           C  
ATOM   2889  O   MET A1716      28.769 -23.268   4.237  1.00  0.00           O  
ATOM   2890  CB  MET A1716      31.467 -23.312   2.875  1.00  0.00           C  
ATOM   2891  CG  MET A1716      32.523 -22.313   2.417  1.00  0.00           C  
ATOM   2892  SD  MET A1716      34.192 -22.461   3.094  1.00  0.00           S  
ATOM   2893  CE  MET A1716      34.648 -24.095   2.588  1.00  0.00           C  
ATOM   2894  N   VAL A1717      29.805 -21.937   5.723  1.00  0.00           N  
ATOM   2895  CA  VAL A1717      28.584 -21.298   6.210  1.00  0.00           C  
ATOM   2896  C   VAL A1717      28.401 -19.906   5.608  1.00  0.00           C  
ATOM   2897  O   VAL A1717      29.383 -19.222   5.333  1.00  0.00           O  
ATOM   2898  CB  VAL A1717      28.623 -21.179   7.759  1.00  0.00           C  
ATOM   2899  CG1 VAL A1717      27.210 -20.902   8.227  1.00  0.00           C  
ATOM   2900  CG2 VAL A1717      29.069 -22.459   8.451  1.00  0.00           C  
ATOM   2901  N   THR A1718      27.160 -19.454   5.386  1.00  0.00           N  
ATOM   2902  CA  THR A1718      26.918 -18.115   4.862  1.00  0.00           C  
ATOM   2903  C   THR A1718      26.752 -17.087   5.968  1.00  0.00           C  
ATOM   2904  O   THR A1718      25.934 -17.254   6.872  1.00  0.00           O  
ATOM   2905  CB  THR A1718      25.667 -18.136   3.977  1.00  0.00           C  
ATOM   2906  OG1 THR A1718      26.041 -18.925   2.857  1.00  0.00           O  
ATOM   2907  CG2 THR A1718      25.182 -16.763   3.517  1.00  0.00           C  
ATOM   2908  N   MET A1719      27.538 -16.012   5.909  1.00  0.00           N  
ATOM   2909  CA  MET A1719      27.435 -14.940   6.890  1.00  0.00           C  
ATOM   2910  C   MET A1719      27.125 -13.598   6.244  1.00  0.00           C  
ATOM   2911  O   MET A1719      27.593 -13.314   5.140  1.00  0.00           O  
ATOM   2912  CB  MET A1719      28.725 -14.777   7.691  1.00  0.00           C  
ATOM   2913  CG  MET A1719      28.982 -15.925   8.633  1.00  0.00           C  
ATOM   2914  SD  MET A1719      30.142 -15.447   9.925  1.00  0.00           S  
ATOM   2915  CE  MET A1719      30.697 -17.048  10.413  1.00  0.00           C  
ATOM   2916  N   PRO A1720      26.326 -12.760   6.921  1.00  0.00           N  
ATOM   2917  CA  PRO A1720      25.981 -11.449   6.390  1.00  0.00           C  
ATOM   2918  C   PRO A1720      27.103 -10.441   6.565  1.00  0.00           C  
ATOM   2919  O   PRO A1720      27.730 -10.376   7.628  1.00  0.00           O  
ATOM   2920  CB  PRO A1720      24.746 -11.016   7.130  1.00  0.00           C  
ATOM   2921  CG  PRO A1720      24.121 -12.318   7.510  1.00  0.00           C  
ATOM   2922  CD  PRO A1720      25.349 -13.072   7.957  1.00  0.00           C  
ATOM   2923  N   ASN A1721      27.364  -9.672   5.501  1.00  0.00           N  
ATOM   2924  CA  ASN A1721      28.285  -8.554   5.586  1.00  0.00           C  
ATOM   2925  C   ASN A1721      27.696  -7.420   6.418  1.00  0.00           C  
ATOM   2926  O   ASN A1721      28.428  -6.556   6.888  1.00  0.00           O  
ATOM   2927  CB  ASN A1721      28.610  -8.052   4.197  1.00  0.00           C  
ATOM   2928  CG  ASN A1721      29.580  -8.985   3.493  1.00  0.00           C  
ATOM   2929  OD1 ASN A1721      30.573  -9.432   4.070  1.00  0.00           O  
ATOM   2930  ND2 ASN A1721      29.326  -9.299   2.226  1.00  0.00           N  
ATOM   2931  N   HIS A1722      26.369  -7.398   6.600  1.00  0.00           N  
ATOM   2932  CA  HIS A1722      25.724  -6.460   7.502  1.00  0.00           C  
ATOM   2933  C   HIS A1722      24.393  -7.058   7.946  1.00  0.00           C  
ATOM   2934  O   HIS A1722      23.479  -7.163   7.131  1.00  0.00           O  
ATOM   2935  CB  HIS A1722      25.480  -5.128   6.803  1.00  0.00           C  
ATOM   2936  CG  HIS A1722      25.309  -3.984   7.789  1.00  0.00           C  
ATOM   2937  ND1 HIS A1722      26.007  -2.865   7.716  1.00  0.00           N  
ATOM   2938  CD2 HIS A1722      24.457  -3.897   8.868  1.00  0.00           C  
ATOM   2939  CE1 HIS A1722      25.617  -2.106   8.706  1.00  0.00           C  
ATOM   2940  NE2 HIS A1722      24.688  -2.729   9.393  1.00  0.00           N  
ATOM   2941  N   PRO A1723      24.250  -7.444   9.226  1.00  0.00           N  
ATOM   2942  CA  PRO A1723      23.023  -8.038   9.752  1.00  0.00           C  
ATOM   2943  C   PRO A1723      21.719  -7.309   9.513  1.00  0.00           C  
ATOM   2944  O   PRO A1723      20.700  -7.964   9.315  1.00  0.00           O  
ATOM   2945  CB  PRO A1723      23.297  -8.221  11.213  1.00  0.00           C  
ATOM   2946  CG  PRO A1723      24.680  -8.784  11.144  1.00  0.00           C  
ATOM   2947  CD  PRO A1723      25.319  -7.853  10.130  1.00  0.00           C  
ATOM   2948  N   ASN A1724      21.721  -5.976   9.511  1.00  0.00           N  
ATOM   2949  CA  ASN A1724      20.482  -5.239   9.309  1.00  0.00           C  
ATOM   2950  C   ASN A1724      20.359  -4.613   7.922  1.00  0.00           C  
ATOM   2951  O   ASN A1724      19.450  -3.824   7.658  1.00  0.00           O  
ATOM   2952  CB  ASN A1724      20.379  -4.179  10.409  1.00  0.00           C  
ATOM   2953  CG  ASN A1724      20.297  -4.775  11.816  1.00  0.00           C  
ATOM   2954  OD1 ASN A1724      19.911  -5.929  12.013  1.00  0.00           O  
ATOM   2955  ND2 ASN A1724      20.654  -4.016  12.852  1.00  0.00           N  
ATOM   2956  N   LYS A1725      21.261  -4.972   7.002  1.00  0.00           N  
ATOM   2957  CA  LYS A1725      21.220  -4.474   5.634  1.00  0.00           C  
ATOM   2958  C   LYS A1725      21.571  -5.582   4.638  1.00  0.00           C  
ATOM   2959  O   LYS A1725      22.747  -5.798   4.325  1.00  0.00           O  
ATOM   2960  CB  LYS A1725      22.210  -3.340   5.431  1.00  0.00           C  
ATOM   2961  CG  LYS A1725      21.979  -2.027   6.132  1.00  0.00           C  
ATOM   2962  CD  LYS A1725      23.172  -1.243   5.661  1.00  0.00           C  
ATOM   2963  CE  LYS A1725      23.104   0.188   6.097  1.00  0.00           C  
ATOM   2964  NZ  LYS A1725      24.201   0.879   5.449  1.00  0.00           N  
ATOM   2965  N   PRO A1726      20.572  -6.302   4.105  1.00  0.00           N  
ATOM   2966  CA  PRO A1726      20.823  -7.382   3.142  1.00  0.00           C  
ATOM   2967  C   PRO A1726      21.445  -6.956   1.813  1.00  0.00           C  
ATOM   2968  O   PRO A1726      22.032  -7.777   1.105  1.00  0.00           O  
ATOM   2969  CB  PRO A1726      19.475  -8.046   2.960  1.00  0.00           C  
ATOM   2970  CG  PRO A1726      18.509  -6.925   3.218  1.00  0.00           C  
ATOM   2971  CD  PRO A1726      19.154  -6.322   4.450  1.00  0.00           C  
ATOM   2972  N   GLU A1727      21.351  -5.664   1.488  1.00  0.00           N  
ATOM   2973  CA  GLU A1727      21.894  -5.121   0.247  1.00  0.00           C  
ATOM   2974  C   GLU A1727      23.412  -5.030   0.219  1.00  0.00           C  
ATOM   2975  O   GLU A1727      23.995  -4.856  -0.852  1.00  0.00           O  
ATOM   2976  CB  GLU A1727      21.321  -3.724  -0.027  1.00  0.00           C  
ATOM   2977  CG  GLU A1727      21.561  -2.649   1.040  1.00  0.00           C  
ATOM   2978  CD  GLU A1727      20.490  -2.486   2.120  1.00  0.00           C  
ATOM   2979  OE1 GLU A1727      19.705  -3.405   2.379  1.00  0.00           O  
ATOM   2980  OE2 GLU A1727      20.450  -1.406   2.710  1.00  0.00           O  
ATOM   2981  N   MET A1728      24.076  -5.131   1.378  1.00  0.00           N  
ATOM   2982  CA  MET A1728      25.532  -5.139   1.408  1.00  0.00           C  
ATOM   2983  C   MET A1728      26.115  -6.499   1.035  1.00  0.00           C  
ATOM   2984  O   MET A1728      27.333  -6.655   0.910  1.00  0.00           O  
ATOM   2985  CB  MET A1728      26.032  -4.740   2.789  1.00  0.00           C  
ATOM   2986  CG  MET A1728      25.932  -3.240   2.999  1.00  0.00           C  
ATOM   2987  SD  MET A1728      26.720  -2.690   4.530  1.00  0.00           S  
ATOM   2988  CE  MET A1728      28.404  -2.712   3.990  1.00  0.00           C  
ATOM   2989  N   GLY A1729      25.231  -7.488   0.840  1.00  0.00           N  
ATOM   2990  CA  GLY A1729      25.625  -8.811   0.397  1.00  0.00           C  
ATOM   2991  C   GLY A1729      25.989  -9.750   1.531  1.00  0.00           C  
ATOM   2992  O   GLY A1729      25.651  -9.535   2.700  1.00  0.00           O  
ATOM   2993  N   SER A1730      26.700 -10.809   1.145  1.00  0.00           N  
ATOM   2994  CA  SER A1730      27.141 -11.824   2.079  1.00  0.00           C  
ATOM   2995  C   SER A1730      28.434 -12.458   1.598  1.00  0.00           C  
ATOM   2996  O   SER A1730      28.933 -12.141   0.515  1.00  0.00           O  
ATOM   2997  CB  SER A1730      26.075 -12.910   2.216  1.00  0.00           C  
ATOM   2998  OG  SER A1730      25.957 -13.703   1.044  1.00  0.00           O  
ATOM   2999  N   ARG A1731      28.994 -13.345   2.420  1.00  0.00           N  
ATOM   3000  CA  ARG A1731      30.153 -14.100   2.006  1.00  0.00           C  
ATOM   3001  C   ARG A1731      30.170 -15.466   2.668  1.00  0.00           C  
ATOM   3002  O   ARG A1731      29.521 -15.715   3.685  1.00  0.00           O  
ATOM   3003  CB  ARG A1731      31.464 -13.350   2.338  1.00  0.00           C  
ATOM   3004  CG  ARG A1731      32.093 -13.434   3.725  1.00  0.00           C  
ATOM   3005  CD  ARG A1731      31.588 -12.353   4.628  1.00  0.00           C  
ATOM   3006  NE  ARG A1731      32.081 -12.546   5.973  1.00  0.00           N  
ATOM   3007  CZ  ARG A1731      31.438 -12.014   7.010  1.00  0.00           C  
ATOM   3008  NH1 ARG A1731      30.342 -11.265   6.857  1.00  0.00           N  
ATOM   3009  NH2 ARG A1731      31.904 -12.241   8.228  1.00  0.00           N  
ATOM   3010  N   GLN A1732      30.924 -16.367   2.052  1.00  0.00           N  
ATOM   3011  CA  GLN A1732      31.054 -17.721   2.536  1.00  0.00           C  
ATOM   3012  C   GLN A1732      32.244 -17.790   3.486  1.00  0.00           C  
ATOM   3013  O   GLN A1732      33.345 -17.351   3.158  1.00  0.00           O  
ATOM   3014  CB  GLN A1732      31.207 -18.587   1.295  1.00  0.00           C  
ATOM   3015  CG  GLN A1732      30.402 -19.879   1.260  1.00  0.00           C  
ATOM   3016  CD  GLN A1732      28.900 -19.766   1.445  1.00  0.00           C  
ATOM   3017  OE1 GLN A1732      28.231 -18.878   0.915  1.00  0.00           O  
ATOM   3018  NE2 GLN A1732      28.340 -20.698   2.212  1.00  0.00           N  
ATOM   3019  N   VAL A1733      31.995 -18.286   4.702  1.00  0.00           N  
ATOM   3020  CA  VAL A1733      32.989 -18.379   5.767  1.00  0.00           C  
ATOM   3021  C   VAL A1733      33.134 -19.840   6.183  1.00  0.00           C  
ATOM   3022  O   VAL A1733      32.128 -20.501   6.424  1.00  0.00           O  
ATOM   3023  CB  VAL A1733      32.549 -17.538   7.002  1.00  0.00           C  
ATOM   3024  CG1 VAL A1733      33.650 -17.562   8.060  1.00  0.00           C  
ATOM   3025  CG2 VAL A1733      32.282 -16.094   6.605  1.00  0.00           C  
ATOM   3026  N   PRO A1734      34.364 -20.365   6.299  1.00  0.00           N  
ATOM   3027  CA  PRO A1734      34.565 -21.765   6.694  1.00  0.00           C  
ATOM   3028  C   PRO A1734      34.341 -22.143   8.163  1.00  0.00           C  
ATOM   3029  O   PRO A1734      34.757 -21.460   9.099  1.00  0.00           O  
ATOM   3030  CB  PRO A1734      35.968 -22.084   6.231  1.00  0.00           C  
ATOM   3031  CG  PRO A1734      36.641 -20.742   6.203  1.00  0.00           C  
ATOM   3032  CD  PRO A1734      35.552 -19.905   5.586  1.00  0.00           C  
ATOM   3033  N   PHE A1735      33.613 -23.245   8.353  1.00  0.00           N  
ATOM   3034  CA  PHE A1735      33.379 -23.822   9.662  1.00  0.00           C  
ATOM   3035  C   PHE A1735      34.176 -25.109   9.786  1.00  0.00           C  
ATOM   3036  O   PHE A1735      34.383 -25.818   8.805  1.00  0.00           O  
ATOM   3037  CB  PHE A1735      31.896 -24.121   9.840  1.00  0.00           C  
ATOM   3038  CG  PHE A1735      31.544 -24.676  11.213  1.00  0.00           C  
ATOM   3039  CD1 PHE A1735      31.406 -23.812  12.278  1.00  0.00           C  
ATOM   3040  CD2 PHE A1735      31.393 -26.040  11.398  1.00  0.00           C  
ATOM   3041  CE1 PHE A1735      31.122 -24.317  13.525  1.00  0.00           C  
ATOM   3042  CE2 PHE A1735      31.111 -26.532  12.652  1.00  0.00           C  
ATOM   3043  CZ  PHE A1735      30.976 -25.671  13.715  1.00  0.00           C  
ATOM   3044  N   SER A1736      34.588 -25.445  11.007  1.00  0.00           N  
ATOM   3045  CA  SER A1736      35.380 -26.636  11.253  1.00  0.00           C  
ATOM   3046  C   SER A1736      35.084 -27.209  12.634  1.00  0.00           C  
ATOM   3047  O   SER A1736      34.266 -26.681  13.389  1.00  0.00           O  
ATOM   3048  CB  SER A1736      36.847 -26.249  11.118  1.00  0.00           C  
ATOM   3049  OG  SER A1736      37.789 -27.305  11.197  1.00  0.00           O  
ATOM   3050  N   GLY A1737      35.730 -28.333  12.956  1.00  0.00           N  
ATOM   3051  CA  GLY A1737      35.600 -28.974  14.256  1.00  0.00           C  
ATOM   3052  C   GLY A1737      36.468 -28.287  15.287  1.00  0.00           C  
ATOM   3053  O   GLY A1737      36.070 -28.149  16.435  1.00  0.00           O  
ATOM   3054  N   GLU A1738      37.667 -27.860  14.895  1.00  0.00           N  
ATOM   3055  CA  GLU A1738      38.508 -27.098  15.792  1.00  0.00           C  
ATOM   3056  C   GLU A1738      38.413 -25.619  15.479  1.00  0.00           C  
ATOM   3057  O   GLU A1738      38.920 -25.134  14.466  1.00  0.00           O  
ATOM   3058  CB  GLU A1738      39.941 -27.531  15.665  1.00  0.00           C  
ATOM   3059  CG  GLU A1738      40.150 -28.878  16.301  1.00  0.00           C  
ATOM   3060  CD  GLU A1738      41.587 -29.331  16.189  1.00  0.00           C  
ATOM   3061  OE1 GLU A1738      42.463 -28.703  16.791  1.00  0.00           O  
ATOM   3062  OE2 GLU A1738      41.820 -30.315  15.490  1.00  0.00           O  
ATOM   3063  N   ILE A1739      37.683 -24.896  16.325  1.00  0.00           N  
ATOM   3064  CA  ILE A1739      37.562 -23.459  16.166  1.00  0.00           C  
ATOM   3065  C   ILE A1739      38.287 -22.712  17.287  1.00  0.00           C  
ATOM   3066  O   ILE A1739      38.872 -23.297  18.200  1.00  0.00           O  
ATOM   3067  CB  ILE A1739      36.060 -23.064  16.121  1.00  0.00           C  
ATOM   3068  CG1 ILE A1739      35.365 -23.368  17.420  1.00  0.00           C  
ATOM   3069  CG2 ILE A1739      35.387 -23.834  14.990  1.00  0.00           C  
ATOM   3070  CD1 ILE A1739      33.915 -22.863  17.442  1.00  0.00           C  
ATOM   3071  N   TRP A1740      38.292 -21.388  17.200  1.00  0.00           N  
ATOM   3072  CA  TRP A1740      38.882 -20.538  18.211  1.00  0.00           C  
ATOM   3073  C   TRP A1740      37.771 -19.668  18.748  1.00  0.00           C  
ATOM   3074  O   TRP A1740      36.972 -19.136  17.973  1.00  0.00           O  
ATOM   3075  CB  TRP A1740      39.923 -19.577  17.671  1.00  0.00           C  
ATOM   3076  CG  TRP A1740      41.257 -20.132  17.202  1.00  0.00           C  
ATOM   3077  CD1 TRP A1740      41.591 -20.077  15.878  1.00  0.00           C  
ATOM   3078  CD2 TRP A1740      42.261 -20.650  17.979  1.00  0.00           C  
ATOM   3079  NE1 TRP A1740      42.809 -20.548  15.816  1.00  0.00           N  
ATOM   3080  CE2 TRP A1740      43.243 -20.899  17.033  1.00  0.00           C  
ATOM   3081  CE3 TRP A1740      42.484 -20.930  19.307  1.00  0.00           C  
ATOM   3082  CZ2 TRP A1740      44.463 -21.430  17.391  1.00  0.00           C  
ATOM   3083  CZ3 TRP A1740      43.704 -21.461  19.671  1.00  0.00           C  
ATOM   3084  CH2 TRP A1740      44.684 -21.709  18.727  1.00  0.00           C  
ATOM   3085  N   ILE A1741      37.651 -19.585  20.071  1.00  0.00           N  
ATOM   3086  CA  ILE A1741      36.754 -18.609  20.670  1.00  0.00           C  
ATOM   3087  C   ILE A1741      37.555 -17.747  21.635  1.00  0.00           C  
ATOM   3088  O   ILE A1741      38.727 -18.008  21.907  1.00  0.00           O  
ATOM   3089  CB  ILE A1741      35.571 -19.267  21.442  1.00  0.00           C  
ATOM   3090  CG1 ILE A1741      36.027 -20.192  22.558  1.00  0.00           C  
ATOM   3091  CG2 ILE A1741      34.715 -19.983  20.407  1.00  0.00           C  
ATOM   3092  CD1 ILE A1741      34.908 -20.403  23.602  1.00  0.00           C  
ATOM   3093  N   ASP A1742      36.964 -16.656  22.110  1.00  0.00           N  
ATOM   3094  CA  ASP A1742      37.618 -15.790  23.068  1.00  0.00           C  
ATOM   3095  C   ASP A1742      37.509 -16.369  24.480  1.00  0.00           C  
ATOM   3096  O   ASP A1742      36.477 -16.953  24.823  1.00  0.00           O  
ATOM   3097  CB  ASP A1742      36.953 -14.428  22.936  1.00  0.00           C  
ATOM   3098  CG  ASP A1742      37.672 -13.289  23.631  1.00  0.00           C  
ATOM   3099  OD1 ASP A1742      38.808 -12.980  23.275  1.00  0.00           O  
ATOM   3100  OD2 ASP A1742      37.071 -12.697  24.517  1.00  0.00           O  
ATOM   3101  N   ARG A1743      38.577 -16.238  25.294  1.00  0.00           N  
ATOM   3102  CA  ARG A1743      38.590 -16.762  26.664  1.00  0.00           C  
ATOM   3103  C   ARG A1743      37.436 -16.233  27.487  1.00  0.00           C  
ATOM   3104  O   ARG A1743      36.794 -16.992  28.211  1.00  0.00           O  
ATOM   3105  CB  ARG A1743      39.824 -16.385  27.462  1.00  0.00           C  
ATOM   3106  CG  ARG A1743      41.143 -16.887  26.983  1.00  0.00           C  
ATOM   3107  CD  ARG A1743      41.595 -18.248  27.419  1.00  0.00           C  
ATOM   3108  NE  ARG A1743      42.792 -18.363  26.625  1.00  0.00           N  
ATOM   3109  CZ  ARG A1743      43.930 -18.915  27.037  1.00  0.00           C  
ATOM   3110  NH1 ARG A1743      44.038 -19.755  28.070  1.00  0.00           N  
ATOM   3111  NH2 ARG A1743      44.980 -18.722  26.244  1.00  0.00           N  
ATOM   3112  N   ALA A1744      37.133 -14.941  27.323  1.00  0.00           N  
ATOM   3113  CA  ALA A1744      36.056 -14.288  28.050  1.00  0.00           C  
ATOM   3114  C   ALA A1744      34.673 -14.824  27.718  1.00  0.00           C  
ATOM   3115  O   ALA A1744      33.700 -14.423  28.349  1.00  0.00           O  
ATOM   3116  CB  ALA A1744      36.073 -12.799  27.757  1.00  0.00           C  
ATOM   3117  N   ASP A1745      34.562 -15.728  26.742  1.00  0.00           N  
ATOM   3118  CA  ASP A1745      33.280 -16.300  26.385  1.00  0.00           C  
ATOM   3119  C   ASP A1745      33.034 -17.682  26.954  1.00  0.00           C  
ATOM   3120  O   ASP A1745      31.908 -18.176  26.903  1.00  0.00           O  
ATOM   3121  CB  ASP A1745      33.168 -16.299  24.868  1.00  0.00           C  
ATOM   3122  CG  ASP A1745      33.076 -14.877  24.323  1.00  0.00           C  
ATOM   3123  OD1 ASP A1745      32.438 -14.034  24.950  1.00  0.00           O  
ATOM   3124  OD2 ASP A1745      33.644 -14.592  23.273  1.00  0.00           O  
ATOM   3125  N   PHE A1746      34.071 -18.324  27.495  1.00  0.00           N  
ATOM   3126  CA  PHE A1746      33.862 -19.571  28.205  1.00  0.00           C  
ATOM   3127  C   PHE A1746      34.049 -19.344  29.694  1.00  0.00           C  
ATOM   3128  O   PHE A1746      35.139 -19.014  30.176  1.00  0.00           O  
ATOM   3129  CB  PHE A1746      34.838 -20.673  27.775  1.00  0.00           C  
ATOM   3130  CG  PHE A1746      34.624 -21.962  28.570  1.00  0.00           C  
ATOM   3131  CD1 PHE A1746      33.481 -22.715  28.376  1.00  0.00           C  
ATOM   3132  CD2 PHE A1746      35.557 -22.352  29.517  1.00  0.00           C  
ATOM   3133  CE1 PHE A1746      33.274 -23.851  29.130  1.00  0.00           C  
ATOM   3134  CE2 PHE A1746      35.337 -23.490  30.266  1.00  0.00           C  
ATOM   3135  CZ  PHE A1746      34.198 -24.238  30.074  1.00  0.00           C  
ATOM   3136  N   ARG A1747      32.952 -19.516  30.421  1.00  0.00           N  
ATOM   3137  CA  ARG A1747      33.011 -19.462  31.860  1.00  0.00           C  
ATOM   3138  C   ARG A1747      32.588 -20.809  32.420  1.00  0.00           C  
ATOM   3139  O   ARG A1747      31.470 -21.290  32.214  1.00  0.00           O  
ATOM   3140  CB  ARG A1747      32.101 -18.352  32.351  1.00  0.00           C  
ATOM   3141  CG  ARG A1747      32.547 -17.779  33.681  1.00  0.00           C  
ATOM   3142  CD  ARG A1747      32.225 -16.297  33.737  1.00  0.00           C  
ATOM   3143  NE  ARG A1747      33.087 -15.549  32.829  1.00  0.00           N  
ATOM   3144  CZ  ARG A1747      33.237 -14.221  32.907  1.00  0.00           C  
ATOM   3145  NH1 ARG A1747      32.570 -13.483  33.798  1.00  0.00           N  
ATOM   3146  NH2 ARG A1747      34.063 -13.613  32.056  1.00  0.00           N  
ATOM   3147  N   GLU A1748      33.554 -21.419  33.108  1.00  0.00           N  
ATOM   3148  CA  GLU A1748      33.413 -22.707  33.776  1.00  0.00           C  
ATOM   3149  C   GLU A1748      32.267 -22.713  34.787  1.00  0.00           C  
ATOM   3150  O   GLU A1748      31.499 -23.671  34.880  1.00  0.00           O  
ATOM   3151  CB  GLU A1748      34.747 -22.984  34.441  1.00  0.00           C  
ATOM   3152  CG  GLU A1748      35.076 -24.443  34.686  1.00  0.00           C  
ATOM   3153  CD  GLU A1748      36.500 -24.699  35.166  1.00  0.00           C  
ATOM   3154  OE1 GLU A1748      37.425 -23.974  34.792  1.00  0.00           O  
ATOM   3155  OE2 GLU A1748      36.685 -25.654  35.914  1.00  0.00           O  
ATOM   3156  N   GLU A1749      32.146 -21.608  35.527  1.00  0.00           N  
ATOM   3157  CA  GLU A1749      31.092 -21.412  36.506  1.00  0.00           C  
ATOM   3158  C   GLU A1749      30.513 -20.010  36.367  1.00  0.00           C  
ATOM   3159  O   GLU A1749      31.244 -19.020  36.447  1.00  0.00           O  
ATOM   3160  CB  GLU A1749      31.656 -21.632  37.930  1.00  0.00           C  
ATOM   3161  CG  GLU A1749      33.154 -21.382  38.213  1.00  0.00           C  
ATOM   3162  CD  GLU A1749      33.667 -19.959  37.992  1.00  0.00           C  
ATOM   3163  OE1 GLU A1749      33.573 -19.151  38.920  1.00  0.00           O  
ATOM   3164  OE2 GLU A1749      34.151 -19.664  36.894  1.00  0.00           O  
ATOM   3165  N   ALA A1750      29.199 -19.888  36.143  1.00  0.00           N  
ATOM   3166  CA  ALA A1750      28.600 -18.569  35.952  1.00  0.00           C  
ATOM   3167  C   ALA A1750      27.107 -18.455  36.222  1.00  0.00           C  
ATOM   3168  O   ALA A1750      26.322 -19.379  35.987  1.00  0.00           O  
ATOM   3169  CB  ALA A1750      28.816 -18.087  34.530  1.00  0.00           C  
ATOM   3170  N   ASN A1751      26.726 -17.259  36.678  1.00  0.00           N  
ATOM   3171  CA  ASN A1751      25.347 -16.911  37.002  1.00  0.00           C  
ATOM   3172  C   ASN A1751      24.392 -16.809  35.811  1.00  0.00           C  
ATOM   3173  O   ASN A1751      24.770 -17.081  34.672  1.00  0.00           O  
ATOM   3174  CB  ASN A1751      25.358 -15.593  37.786  1.00  0.00           C  
ATOM   3175  CG  ASN A1751      26.185 -14.484  37.150  1.00  0.00           C  
ATOM   3176  OD1 ASN A1751      27.410 -14.453  37.282  1.00  0.00           O  
ATOM   3177  ND2 ASN A1751      25.551 -13.551  36.446  1.00  0.00           N  
ATOM   3178  N   LYS A1752      23.138 -16.413  36.071  1.00  0.00           N  
ATOM   3179  CA  LYS A1752      22.103 -16.346  35.045  1.00  0.00           C  
ATOM   3180  C   LYS A1752      22.272 -15.197  34.049  1.00  0.00           C  
ATOM   3181  O   LYS A1752      21.818 -15.307  32.905  1.00  0.00           O  
ATOM   3182  CB  LYS A1752      20.730 -16.234  35.723  1.00  0.00           C  
ATOM   3183  CG  LYS A1752      19.565 -16.451  34.758  1.00  0.00           C  
ATOM   3184  CD  LYS A1752      18.236 -15.986  35.321  1.00  0.00           C  
ATOM   3185  CE  LYS A1752      17.241 -16.024  34.171  1.00  0.00           C  
ATOM   3186  NZ  LYS A1752      15.974 -15.427  34.548  1.00  0.00           N  
ATOM   3187  N   GLN A1753      22.920 -14.095  34.461  1.00  0.00           N  
ATOM   3188  CA  GLN A1753      23.130 -12.957  33.570  1.00  0.00           C  
ATOM   3189  C   GLN A1753      24.043 -13.303  32.411  1.00  0.00           C  
ATOM   3190  O   GLN A1753      23.743 -12.965  31.266  1.00  0.00           O  
ATOM   3191  CB  GLN A1753      23.727 -11.779  34.340  1.00  0.00           C  
ATOM   3192  CG  GLN A1753      22.714 -11.084  35.248  1.00  0.00           C  
ATOM   3193  CD  GLN A1753      21.612 -10.361  34.480  1.00  0.00           C  
ATOM   3194  OE1 GLN A1753      20.592 -10.942  34.098  1.00  0.00           O  
ATOM   3195  NE2 GLN A1753      21.808  -9.065  34.236  1.00  0.00           N  
ATOM   3196  N   TYR A1754      25.122 -14.034  32.716  1.00  0.00           N  
ATOM   3197  CA  TYR A1754      26.072 -14.506  31.723  1.00  0.00           C  
ATOM   3198  C   TYR A1754      25.363 -15.413  30.726  1.00  0.00           C  
ATOM   3199  O   TYR A1754      24.853 -16.472  31.101  1.00  0.00           O  
ATOM   3200  CB  TYR A1754      27.170 -15.252  32.448  1.00  0.00           C  
ATOM   3201  CG  TYR A1754      28.415 -15.500  31.620  1.00  0.00           C  
ATOM   3202  CD1 TYR A1754      29.402 -14.538  31.587  1.00  0.00           C  
ATOM   3203  CD2 TYR A1754      28.572 -16.693  30.944  1.00  0.00           C  
ATOM   3204  CE1 TYR A1754      30.558 -14.768  30.875  1.00  0.00           C  
ATOM   3205  CE2 TYR A1754      29.729 -16.923  30.233  1.00  0.00           C  
ATOM   3206  CZ  TYR A1754      30.710 -15.958  30.206  1.00  0.00           C  
ATOM   3207  OH  TYR A1754      31.878 -16.210  29.529  1.00  0.00           O  
ATOM   3208  N   LYS A1755      25.306 -14.974  29.464  1.00  0.00           N  
ATOM   3209  CA  LYS A1755      24.582 -15.710  28.430  1.00  0.00           C  
ATOM   3210  C   LYS A1755      25.473 -16.455  27.437  1.00  0.00           C  
ATOM   3211  O   LYS A1755      24.994 -17.085  26.490  1.00  0.00           O  
ATOM   3212  CB  LYS A1755      23.650 -14.717  27.709  1.00  0.00           C  
ATOM   3213  CG  LYS A1755      24.311 -13.444  27.192  1.00  0.00           C  
ATOM   3214  CD  LYS A1755      23.272 -12.354  26.953  1.00  0.00           C  
ATOM   3215  CE  LYS A1755      22.616 -12.413  25.586  1.00  0.00           C  
ATOM   3216  NZ  LYS A1755      23.563 -12.036  24.558  1.00  0.00           N  
ATOM   3217  N   ARG A1756      26.784 -16.446  27.698  1.00  0.00           N  
ATOM   3218  CA  ARG A1756      27.757 -17.096  26.836  1.00  0.00           C  
ATOM   3219  C   ARG A1756      28.032 -18.543  27.265  1.00  0.00           C  
ATOM   3220  O   ARG A1756      27.264 -19.106  28.050  1.00  0.00           O  
ATOM   3221  CB  ARG A1756      29.003 -16.230  26.861  1.00  0.00           C  
ATOM   3222  CG  ARG A1756      28.689 -14.815  26.389  1.00  0.00           C  
ATOM   3223  CD  ARG A1756      29.840 -13.900  26.718  1.00  0.00           C  
ATOM   3224  NE  ARG A1756      29.496 -12.915  27.724  1.00  0.00           N  
ATOM   3225  CZ  ARG A1756      30.434 -12.299  28.446  1.00  0.00           C  
ATOM   3226  NH1 ARG A1756      31.731 -12.572  28.305  1.00  0.00           N  
ATOM   3227  NH2 ARG A1756      30.068 -11.396  29.352  1.00  0.00           N  
ATOM   3228  N   LEU A1757      29.102 -19.189  26.771  1.00  0.00           N  
ATOM   3229  CA  LEU A1757      29.315 -20.617  27.010  1.00  0.00           C  
ATOM   3230  C   LEU A1757      29.754 -21.033  28.404  1.00  0.00           C  
ATOM   3231  O   LEU A1757      30.836 -20.695  28.883  1.00  0.00           O  
ATOM   3232  CB  LEU A1757      30.323 -21.148  25.987  1.00  0.00           C  
ATOM   3233  CG  LEU A1757      30.553 -22.655  25.900  1.00  0.00           C  
ATOM   3234  CD1 LEU A1757      29.245 -23.392  25.644  1.00  0.00           C  
ATOM   3235  CD2 LEU A1757      31.548 -22.921  24.784  1.00  0.00           C  
ATOM   3236  N   VAL A1759      28.872 -21.803  29.046  1.00  0.00           N  
ATOM   3237  CA  VAL A1759      29.128 -22.331  30.376  1.00  0.00           C  
ATOM   3238  C   VAL A1759      29.376 -23.835  30.267  1.00  0.00           C  
ATOM   3239  O   VAL A1759      28.734 -24.499  29.445  1.00  0.00           O  
ATOM   3240  CB  VAL A1759      27.915 -22.049  31.301  1.00  0.00           C  
ATOM   3241  CG1 VAL A1759      28.336 -22.295  32.747  1.00  0.00           C  
ATOM   3242  CG2 VAL A1759      27.433 -20.608  31.167  1.00  0.00           C  
ATOM   3243  N   LEU A1760      30.276 -24.385  31.113  1.00  0.00           N  
ATOM   3244  CA  LEU A1760      30.643 -25.809  31.111  1.00  0.00           C  
ATOM   3245  C   LEU A1760      29.474 -26.791  31.190  1.00  0.00           C  
ATOM   3246  O   LEU A1760      29.613 -27.977  30.882  1.00  0.00           O  
ATOM   3247  CB  LEU A1760      31.609 -26.084  32.268  1.00  0.00           C  
ATOM   3248  CG  LEU A1760      32.357 -27.420  32.335  1.00  0.00           C  
ATOM   3249  CD1 LEU A1760      33.137 -27.665  31.048  1.00  0.00           C  
ATOM   3250  CD2 LEU A1760      33.308 -27.395  33.520  1.00  0.00           C  
ATOM   3251  N   GLY A1761      28.299 -26.306  31.580  1.00  0.00           N  
ATOM   3252  CA  GLY A1761      27.116 -27.126  31.559  1.00  0.00           C  
ATOM   3253  C   GLY A1761      26.375 -27.038  30.231  1.00  0.00           C  
ATOM   3254  O   GLY A1761      26.242 -28.050  29.546  1.00  0.00           O  
ATOM   3255  N   LYS A1762      25.976 -25.823  29.817  1.00  0.00           N  
ATOM   3256  CA  LYS A1762      25.021 -25.647  28.724  1.00  0.00           C  
ATOM   3257  C   LYS A1762      25.523 -25.313  27.301  1.00  0.00           C  
ATOM   3258  O   LYS A1762      26.712 -25.415  26.989  1.00  0.00           O  
ATOM   3259  CB  LYS A1762      24.037 -24.584  29.237  1.00  0.00           C  
ATOM   3260  CG  LYS A1762      22.595 -24.797  28.804  1.00  0.00           C  
ATOM   3261  CD  LYS A1762      21.923 -23.451  28.603  1.00  0.00           C  
ATOM   3262  CE  LYS A1762      20.758 -23.628  27.640  1.00  0.00           C  
ATOM   3263  NZ  LYS A1762      20.020 -22.389  27.485  1.00  0.00           N  
ATOM   3264  N   GLU A1763      24.570 -24.973  26.411  1.00  0.00           N  
ATOM   3265  CA  GLU A1763      24.775 -24.604  25.018  1.00  0.00           C  
ATOM   3266  C   GLU A1763      24.969 -23.116  24.751  1.00  0.00           C  
ATOM   3267  O   GLU A1763      24.606 -22.265  25.566  1.00  0.00           O  
ATOM   3268  CB  GLU A1763      23.570 -25.075  24.182  1.00  0.00           C  
ATOM   3269  CG  GLU A1763      22.199 -24.369  24.383  1.00  0.00           C  
ATOM   3270  CD  GLU A1763      21.805 -23.177  23.485  1.00  0.00           C  
ATOM   3271  OE1 GLU A1763      22.313 -22.066  23.639  1.00  0.00           O  
ATOM   3272  OE2 GLU A1763      20.945 -23.347  22.623  1.00  0.00           O  
ATOM   3273  N   VAL A1764      25.512 -22.817  23.561  1.00  0.00           N  
ATOM   3274  CA  VAL A1764      25.558 -21.469  22.988  1.00  0.00           C  
ATOM   3275  C   VAL A1764      25.426 -21.543  21.493  1.00  0.00           C  
ATOM   3276  O   VAL A1764      25.751 -22.564  20.887  1.00  0.00           O  
ATOM   3277  CB  VAL A1764      26.863 -20.664  23.176  1.00  0.00           C  
ATOM   3278  CG1 VAL A1764      26.831 -20.117  24.566  1.00  0.00           C  
ATOM   3279  CG2 VAL A1764      28.106 -21.485  22.889  1.00  0.00           C  
ATOM   3280  N   ARG A1765      24.959 -20.454  20.890  1.00  0.00           N  
ATOM   3281  CA  ARG A1765      24.929 -20.374  19.447  1.00  0.00           C  
ATOM   3282  C   ARG A1765      26.255 -19.811  18.962  1.00  0.00           C  
ATOM   3283  O   ARG A1765      26.766 -18.836  19.509  1.00  0.00           O  
ATOM   3284  CB  ARG A1765      23.781 -19.470  19.000  1.00  0.00           C  
ATOM   3285  CG  ARG A1765      23.488 -19.413  17.500  1.00  0.00           C  
ATOM   3286  CD  ARG A1765      23.302 -20.819  16.955  1.00  0.00           C  
ATOM   3287  NE  ARG A1765      22.470 -20.885  15.769  1.00  0.00           N  
ATOM   3288  CZ  ARG A1765      21.169 -21.188  15.837  1.00  0.00           C  
ATOM   3289  NH1 ARG A1765      20.559 -21.457  16.986  1.00  0.00           N  
ATOM   3290  NH2 ARG A1765      20.451 -21.236  14.720  1.00  0.00           N  
ATOM   3291  N   LEU A1795      26.885 -20.477  17.997  1.00  0.00           N  
ATOM   3292  CA  LEU A1795      28.042 -19.902  17.333  1.00  0.00           C  
ATOM   3293  C   LEU A1795      27.491 -18.944  16.288  1.00  0.00           C  
ATOM   3294  O   LEU A1795      26.441 -19.215  15.699  1.00  0.00           O  
ATOM   3295  CB  LEU A1795      28.871 -20.984  16.667  1.00  0.00           C  
ATOM   3296  CG  LEU A1795      29.616 -21.961  17.571  1.00  0.00           C  
ATOM   3297  CD1 LEU A1795      30.264 -23.005  16.698  1.00  0.00           C  
ATOM   3298  CD2 LEU A1795      30.686 -21.261  18.388  1.00  0.00           C  
ATOM   3299  N   ARG A1796      28.156 -17.803  16.079  1.00  0.00           N  
ATOM   3300  CA  ARG A1796      27.651 -16.768  15.192  1.00  0.00           C  
ATOM   3301  C   ARG A1796      27.491 -17.281  13.779  1.00  0.00           C  
ATOM   3302  O   ARG A1796      28.446 -17.748  13.161  1.00  0.00           O  
ATOM   3303  CB  ARG A1796      28.600 -15.578  15.205  1.00  0.00           C  
ATOM   3304  CG  ARG A1796      27.949 -14.228  15.467  1.00  0.00           C  
ATOM   3305  CD  ARG A1796      27.036 -13.779  14.344  1.00  0.00           C  
ATOM   3306  NE  ARG A1796      25.737 -13.425  14.879  1.00  0.00           N  
ATOM   3307  CZ  ARG A1796      25.039 -12.384  14.424  1.00  0.00           C  
ATOM   3308  NH1 ARG A1796      25.474 -11.576  13.458  1.00  0.00           N  
ATOM   3309  NH2 ARG A1796      23.854 -12.146  14.962  1.00  0.00           N  
ATOM   3310  N   ASN A1797      26.233 -17.244  13.334  1.00  0.00           N  
ATOM   3311  CA  ASN A1797      25.797 -17.711  12.025  1.00  0.00           C  
ATOM   3312  C   ASN A1797      26.037 -19.189  11.756  1.00  0.00           C  
ATOM   3313  O   ASN A1797      25.951 -19.636  10.615  1.00  0.00           O  
ATOM   3314  CB  ASN A1797      26.470 -16.894  10.926  1.00  0.00           C  
ATOM   3315  CG  ASN A1797      26.080 -15.429  10.957  1.00  0.00           C  
ATOM   3316  OD1 ASN A1797      26.946 -14.556  10.971  1.00  0.00           O  
ATOM   3317  ND2 ASN A1797      24.783 -15.117  10.970  1.00  0.00           N  
ATOM   3318  N   ALA A1805      26.287 -19.980  12.802  1.00  0.00           N  
ATOM   3319  CA  ALA A1805      26.573 -21.386  12.631  1.00  0.00           C  
ATOM   3320  C   ALA A1805      25.788 -22.286  13.589  1.00  0.00           C  
ATOM   3321  O   ALA A1805      24.576 -22.104  13.732  1.00  0.00           O  
ATOM   3322  CB  ALA A1805      28.084 -21.556  12.794  1.00  0.00           C  
ATOM   3323  N   TYR A1810      26.444 -23.244  14.264  1.00  0.00           N  
ATOM   3324  CA  TYR A1810      25.769 -24.260  15.057  1.00  0.00           C  
ATOM   3325  C   TYR A1810      25.678 -23.982  16.541  1.00  0.00           C  
ATOM   3326  O   TYR A1810      26.532 -23.298  17.101  1.00  0.00           O  
ATOM   3327  CB  TYR A1810      26.479 -25.594  14.918  1.00  0.00           C  
ATOM   3328  CG  TYR A1810      26.490 -26.181  13.522  1.00  0.00           C  
ATOM   3329  CD1 TYR A1810      25.410 -26.917  13.103  1.00  0.00           C  
ATOM   3330  CD2 TYR A1810      27.588 -26.011  12.705  1.00  0.00           C  
ATOM   3331  CE1 TYR A1810      25.428 -27.496  11.857  1.00  0.00           C  
ATOM   3332  CE2 TYR A1810      27.607 -26.588  11.454  1.00  0.00           C  
ATOM   3333  CZ  TYR A1810      26.522 -27.329  11.043  1.00  0.00           C  
ATOM   3334  OH  TYR A1810      26.521 -27.929   9.805  1.00  0.00           O  
ATOM   3335  N   VAL A1811      24.655 -24.557  17.185  1.00  0.00           N  
ATOM   3336  CA  VAL A1811      24.580 -24.540  18.636  1.00  0.00           C  
ATOM   3337  C   VAL A1811      25.469 -25.664  19.155  1.00  0.00           C  
ATOM   3338  O   VAL A1811      25.176 -26.844  18.973  1.00  0.00           O  
ATOM   3339  CB  VAL A1811      23.140 -24.763  19.132  1.00  0.00           C  
ATOM   3340  CG1 VAL A1811      23.129 -24.942  20.630  1.00  0.00           C  
ATOM   3341  CG2 VAL A1811      22.286 -23.555  18.845  1.00  0.00           C  
ATOM   3342  N   ILE A1989      26.597 -25.298  19.754  1.00  0.00           N  
ATOM   3343  CA  ILE A1989      27.485 -26.276  20.364  1.00  0.00           C  
ATOM   3344  C   ILE A1989      27.088 -26.485  21.822  1.00  0.00           C  
ATOM   3345  O   ILE A1989      26.085 -25.920  22.266  1.00  0.00           O  
ATOM   3346  CB  ILE A1989      28.957 -25.795  20.267  1.00  0.00           C  
ATOM   3347  CG1 ILE A1989      29.157 -24.404  20.854  1.00  0.00           C  
ATOM   3348  CG2 ILE A1989      29.344 -25.860  18.799  1.00  0.00           C  
ATOM   3349  CD1 ILE A1989      30.631 -24.019  21.032  1.00  0.00           C  
ATOM   3350  N   LYS A1990      27.843 -27.291  22.583  1.00  0.00           N  
ATOM   3351  CA  LYS A1990      27.523 -27.534  23.980  1.00  0.00           C  
ATOM   3352  C   LYS A1990      28.768 -27.920  24.755  1.00  0.00           C  
ATOM   3353  O   LYS A1990      29.395 -28.931  24.442  1.00  0.00           O  
ATOM   3354  CB  LYS A1990      26.501 -28.663  24.106  1.00  0.00           C  
ATOM   3355  CG  LYS A1990      25.947 -28.807  25.516  1.00  0.00           C  
ATOM   3356  CD  LYS A1990      26.138 -30.217  26.032  1.00  0.00           C  
ATOM   3357  CE  LYS A1990      25.090 -31.171  25.482  1.00  0.00           C  
ATOM   3358  NZ  LYS A1990      25.453 -32.537  25.813  1.00  0.00           N  
ATOM   3359  N   ALA A1991      29.116 -27.145  25.787  1.00  0.00           N  
ATOM   3360  CA  ALA A1991      30.283 -27.456  26.602  1.00  0.00           C  
ATOM   3361  C   ALA A1991      30.102 -28.755  27.370  1.00  0.00           C  
ATOM   3362  O   ALA A1991      29.032 -29.041  27.918  1.00  0.00           O  
ATOM   3363  CB  ALA A1991      30.542 -26.353  27.596  1.00  0.00           C  
ATOM   3364  N   GLU A1992      31.173 -29.549  27.385  1.00  0.00           N  
ATOM   3365  CA  GLU A1992      31.122 -30.891  27.932  1.00  0.00           C  
ATOM   3366  C   GLU A1992      32.251 -31.163  28.904  1.00  0.00           C  
ATOM   3367  O   GLU A1992      32.020 -31.622  30.025  1.00  0.00           O  
ATOM   3368  CB  GLU A1992      31.197 -31.898  26.787  1.00  0.00           C  
ATOM   3369  CG  GLU A1992      30.264 -33.088  26.922  1.00  0.00           C  
ATOM   3370  CD  GLU A1992      28.810 -32.716  26.675  1.00  0.00           C  
ATOM   3371  OE1 GLU A1992      28.419 -32.652  25.511  1.00  0.00           O  
ATOM   3372  OE2 GLU A1992      28.077 -32.488  27.639  1.00  0.00           O  
ATOM   3373  N   ARG A1993      33.476 -30.857  28.475  1.00  0.00           N  
ATOM   3374  CA  ARG A1993      34.660 -31.169  29.248  1.00  0.00           C  
ATOM   3375  C   ARG A1993      35.745 -30.146  28.965  1.00  0.00           C  
ATOM   3376  O   ARG A1993      36.081 -29.903  27.811  1.00  0.00           O  
ATOM   3377  CB  ARG A1993      35.114 -32.585  28.860  1.00  0.00           C  
ATOM   3378  CG  ARG A1993      36.262 -33.222  29.638  1.00  0.00           C  
ATOM   3379  CD  ARG A1993      37.571 -33.304  28.854  1.00  0.00           C  
ATOM   3380  NE  ARG A1993      37.470 -34.114  27.646  1.00  0.00           N  
ATOM   3381  CZ  ARG A1993      38.555 -34.467  26.942  1.00  0.00           C  
ATOM   3382  NH1 ARG A1993      39.794 -34.124  27.311  1.00  0.00           N  
ATOM   3383  NH2 ARG A1993      38.404 -35.185  25.830  1.00  0.00           N  
ATOM   3384  N   VAL A1994      36.290 -29.493  29.987  1.00  0.00           N  
ATOM   3385  CA  VAL A1994      37.399 -28.592  29.742  1.00  0.00           C  
ATOM   3386  C   VAL A1994      38.699 -29.357  29.978  1.00  0.00           C  
ATOM   3387  O   VAL A1994      38.710 -30.435  30.569  1.00  0.00           O  
ATOM   3388  CB  VAL A1994      37.236 -27.350  30.675  1.00  0.00           C  
ATOM   3389  CG1 VAL A1994      37.981 -27.448  31.999  1.00  0.00           C  
ATOM   3390  CG2 VAL A1994      37.736 -26.173  29.880  1.00  0.00           C  
ATOM   3391  N   GLU A1995      39.815 -28.836  29.491  1.00  0.00           N  
ATOM   3392  CA  GLU A1995      41.089 -29.483  29.705  1.00  0.00           C  
ATOM   3393  C   GLU A1995      42.092 -28.414  30.046  1.00  0.00           C  
ATOM   3394  O   GLU A1995      42.391 -27.540  29.233  1.00  0.00           O  
ATOM   3395  CB  GLU A1995      41.529 -30.223  28.452  1.00  0.00           C  
ATOM   3396  CG  GLU A1995      42.803 -31.053  28.564  1.00  0.00           C  
ATOM   3397  CD  GLU A1995      43.124 -31.831  27.294  1.00  0.00           C  
ATOM   3398  OE1 GLU A1995      42.509 -32.876  27.066  1.00  0.00           O  
ATOM   3399  OE2 GLU A1995      43.993 -31.390  26.540  1.00  0.00           O  
ATOM   3400  N   LYS A2012      42.571 -28.467  31.289  1.00  0.00           N  
ATOM   3401  CA  LYS A2012      43.574 -27.529  31.747  1.00  0.00           C  
ATOM   3402  C   LYS A2012      44.980 -27.964  31.371  1.00  0.00           C  
ATOM   3403  O   LYS A2012      45.158 -28.878  30.558  1.00  0.00           O  
ATOM   3404  CB  LYS A2012      43.401 -27.362  33.254  1.00  0.00           C  
ATOM   3405  CG  LYS A2012      42.107 -26.596  33.522  1.00  0.00           C  
ATOM   3406  CD  LYS A2012      41.881 -26.388  35.003  1.00  0.00           C  
ATOM   3407  CE  LYS A2012      40.619 -25.573  35.248  1.00  0.00           C  
ATOM   3408  NZ  LYS A2012      39.442 -26.277  34.777  1.00  0.00           N  
ATOM   3409  N   ASP A2013      46.006 -27.345  31.951  1.00  0.00           N  
ATOM   3410  CA  ASP A2013      47.365 -27.599  31.501  1.00  0.00           C  
ATOM   3411  C   ASP A2013      48.338 -28.101  32.551  1.00  0.00           C  
ATOM   3412  O   ASP A2013      48.976 -29.140  32.353  1.00  0.00           O  
ATOM   3413  CB  ASP A2013      47.922 -26.316  30.866  1.00  0.00           C  
ATOM   3414  CG  ASP A2013      47.445 -24.988  31.446  1.00  0.00           C  
ATOM   3415  OD1 ASP A2013      47.465 -24.768  32.653  1.00  0.00           O  
ATOM   3416  OD2 ASP A2013      47.019 -24.151  30.667  1.00  0.00           O  
ATOM   3417  N   ALA A2014      48.425 -27.355  33.659  1.00  0.00           N  
ATOM   3418  CA  ALA A2014      49.372 -27.572  34.744  1.00  0.00           C  
ATOM   3419  C   ALA A2014      49.260 -26.416  35.725  1.00  0.00           C  
ATOM   3420  O   ALA A2014      49.296 -26.601  36.941  1.00  0.00           O  
ATOM   3421  CB  ALA A2014      50.829 -27.574  34.268  1.00  0.00           C  
ATOM   3422  N   GLU A2015      49.118 -25.203  35.177  1.00  0.00           N  
ATOM   3423  CA  GLU A2015      49.055 -23.984  35.961  1.00  0.00           C  
ATOM   3424  C   GLU A2015      47.621 -23.473  36.140  1.00  0.00           C  
ATOM   3425  O   GLU A2015      47.366 -22.266  36.186  1.00  0.00           O  
ATOM   3426  CB  GLU A2015      49.934 -22.968  35.246  1.00  0.00           C  
ATOM   3427  CG  GLU A2015      50.452 -21.850  36.134  1.00  0.00           C  
ATOM   3428  CD  GLU A2015      50.790 -20.607  35.332  1.00  0.00           C  
ATOM   3429  OE1 GLU A2015      51.901 -20.522  34.802  1.00  0.00           O  
ATOM   3430  OE2 GLU A2015      49.933 -19.726  35.243  1.00  0.00           O  
ATOM   3431  N   GLY A2016      46.644 -24.393  36.203  1.00  0.00           N  
ATOM   3432  CA  GLY A2016      45.243 -24.044  36.423  1.00  0.00           C  
ATOM   3433  C   GLY A2016      44.515 -23.377  35.260  1.00  0.00           C  
ATOM   3434  O   GLY A2016      43.291 -23.224  35.309  1.00  0.00           O  
ATOM   3435  N   ASN A2017      45.245 -22.970  34.210  1.00  0.00           N  
ATOM   3436  CA  ASN A2017      44.653 -22.323  33.046  1.00  0.00           C  
ATOM   3437  C   ASN A2017      44.042 -23.312  32.070  1.00  0.00           C  
ATOM   3438  O   ASN A2017      44.452 -24.472  32.007  1.00  0.00           O  
ATOM   3439  CB  ASN A2017      45.689 -21.515  32.281  1.00  0.00           C  
ATOM   3440  CG  ASN A2017      46.228 -20.317  33.035  1.00  0.00           C  
ATOM   3441  OD1 ASN A2017      47.425 -20.217  33.298  1.00  0.00           O  
ATOM   3442  ND2 ASN A2017      45.344 -19.385  33.390  1.00  0.00           N  
ATOM   3443  N   ILE A2018      43.062 -22.861  31.290  1.00  0.00           N  
ATOM   3444  CA  ILE A2018      42.437 -23.706  30.283  1.00  0.00           C  
ATOM   3445  C   ILE A2018      43.245 -23.689  28.987  1.00  0.00           C  
ATOM   3446  O   ILE A2018      43.775 -22.644  28.595  1.00  0.00           O  
ATOM   3447  CB  ILE A2018      40.998 -23.212  30.069  1.00  0.00           C  
ATOM   3448  CG1 ILE A2018      40.215 -23.418  31.356  1.00  0.00           C  
ATOM   3449  CG2 ILE A2018      40.340 -23.944  28.902  1.00  0.00           C  
ATOM   3450  CD1 ILE A2018      38.829 -22.750  31.349  1.00  0.00           C  
ATOM   3451  N   THR A2019      43.377 -24.847  28.329  1.00  0.00           N  
ATOM   3452  CA  THR A2019      44.033 -24.928  27.027  1.00  0.00           C  
ATOM   3453  C   THR A2019      43.066 -25.301  25.916  1.00  0.00           C  
ATOM   3454  O   THR A2019      43.174 -24.789  24.800  1.00  0.00           O  
ATOM   3455  CB  THR A2019      45.184 -25.952  27.017  1.00  0.00           C  
ATOM   3456  OG1 THR A2019      44.776 -27.102  27.744  1.00  0.00           O  
ATOM   3457  CG2 THR A2019      46.450 -25.331  27.562  1.00  0.00           C  
ATOM   3458  N   THR A2020      42.111 -26.191  26.191  1.00  0.00           N  
ATOM   3459  CA  THR A2020      41.137 -26.577  25.185  1.00  0.00           C  
ATOM   3460  C   THR A2020      39.835 -27.015  25.810  1.00  0.00           C  
ATOM   3461  O   THR A2020      39.804 -27.756  26.785  1.00  0.00           O  
ATOM   3462  CB  THR A2020      41.720 -27.712  24.267  1.00  0.00           C  
ATOM   3463  OG1 THR A2020      40.625 -28.268  23.547  1.00  0.00           O  
ATOM   3464  CG2 THR A2020      42.475 -28.779  25.028  1.00  0.00           C  
ATOM   3465  N   ILE A2021      38.758 -26.503  25.224  1.00  0.00           N  
ATOM   3466  CA  ILE A2021      37.397 -26.821  25.609  1.00  0.00           C  
ATOM   3467  C   ILE A2021      36.912 -27.915  24.666  1.00  0.00           C  
ATOM   3468  O   ILE A2021      37.268 -27.941  23.485  1.00  0.00           O  
ATOM   3469  CB  ILE A2021      36.519 -25.551  25.477  1.00  0.00           C  
ATOM   3470  CG1 ILE A2021      37.148 -24.416  26.273  1.00  0.00           C  
ATOM   3471  CG2 ILE A2021      35.107 -25.817  25.995  1.00  0.00           C  
ATOM   3472  CD1 ILE A2021      36.720 -23.045  25.736  1.00  0.00           C  
ATOM   3473  N   PHE A2022      36.109 -28.843  25.195  1.00  0.00           N  
ATOM   3474  CA  PHE A2022      35.591 -29.955  24.418  1.00  0.00           C  
ATOM   3475  C   PHE A2022      34.089 -29.857  24.402  1.00  0.00           C  
ATOM   3476  O   PHE A2022      33.435 -29.856  25.443  1.00  0.00           O  
ATOM   3477  CB  PHE A2022      36.016 -31.282  25.033  1.00  0.00           C  
ATOM   3478  CG  PHE A2022      37.518 -31.486  24.961  1.00  0.00           C  
ATOM   3479  CD1 PHE A2022      38.349 -30.953  25.922  1.00  0.00           C  
ATOM   3480  CD2 PHE A2022      38.057 -32.196  23.916  1.00  0.00           C  
ATOM   3481  CE1 PHE A2022      39.708 -31.131  25.827  1.00  0.00           C  
ATOM   3482  CE2 PHE A2022      39.420 -32.370  23.829  1.00  0.00           C  
ATOM   3483  CZ  PHE A2022      40.252 -31.837  24.785  1.00  0.00           C  
ATOM   3484  N   CYS A2023      33.554 -29.745  23.192  1.00  0.00           N  
ATOM   3485  CA  CYS A2023      32.136 -29.543  23.001  1.00  0.00           C  
ATOM   3486  C   CYS A2023      31.526 -30.563  22.055  1.00  0.00           C  
ATOM   3487  O   CYS A2023      32.222 -31.372  21.437  1.00  0.00           O  
ATOM   3488  CB  CYS A2023      31.913 -28.138  22.451  1.00  0.00           C  
ATOM   3489  SG  CYS A2023      32.745 -26.879  23.447  1.00  0.00           S  
ATOM   3490  N   THR A2024      30.196 -30.545  21.974  1.00  0.00           N  
ATOM   3491  CA  THR A2024      29.467 -31.374  21.036  1.00  0.00           C  
ATOM   3492  C   THR A2024      28.448 -30.492  20.336  1.00  0.00           C  
ATOM   3493  O   THR A2024      27.711 -29.743  20.984  1.00  0.00           O  
ATOM   3494  CB  THR A2024      28.731 -32.556  21.747  1.00  0.00           C  
ATOM   3495  OG1 THR A2024      27.883 -32.010  22.750  1.00  0.00           O  
ATOM   3496  CG2 THR A2024      29.715 -33.564  22.330  1.00  0.00           C  
ATOM   3497  N   TYR A2025      28.403 -30.546  19.007  1.00  0.00           N  
ATOM   3498  CA  TYR A2025      27.457 -29.722  18.285  1.00  0.00           C  
ATOM   3499  C   TYR A2025      26.188 -30.487  17.936  1.00  0.00           C  
ATOM   3500  O   TYR A2025      26.139 -31.716  17.987  1.00  0.00           O  
ATOM   3501  CB  TYR A2025      28.154 -29.166  17.020  1.00  0.00           C  
ATOM   3502  CG  TYR A2025      28.094 -29.966  15.720  1.00  0.00           C  
ATOM   3503  CD1 TYR A2025      28.669 -31.219  15.597  1.00  0.00           C  
ATOM   3504  CD2 TYR A2025      27.438 -29.404  14.649  1.00  0.00           C  
ATOM   3505  CE1 TYR A2025      28.582 -31.902  14.399  1.00  0.00           C  
ATOM   3506  CE2 TYR A2025      27.350 -30.078  13.454  1.00  0.00           C  
ATOM   3507  CZ  TYR A2025      27.922 -31.321  13.339  1.00  0.00           C  
ATOM   3508  OH  TYR A2025      27.822 -31.990  12.141  1.00  0.00           O  
ATOM   3509  N   ASP A2026      25.141 -29.741  17.602  1.00  0.00           N  
ATOM   3510  CA  ASP A2026      23.889 -30.319  17.165  1.00  0.00           C  
ATOM   3511  C   ASP A2026      23.854 -30.112  15.659  1.00  0.00           C  
ATOM   3512  O   ASP A2026      23.777 -28.970  15.206  1.00  0.00           O  
ATOM   3513  CB  ASP A2026      22.742 -29.586  17.866  1.00  0.00           C  
ATOM   3514  CG  ASP A2026      21.321 -30.119  17.675  1.00  0.00           C  
ATOM   3515  OD1 ASP A2026      21.034 -30.817  16.701  1.00  0.00           O  
ATOM   3516  OD2 ASP A2026      20.475 -29.814  18.514  1.00  0.00           O  
ATOM   3517  N   ALA A2027      23.910 -31.210  14.886  1.00  0.00           N  
ATOM   3518  CA  ALA A2027      23.930 -31.179  13.422  1.00  0.00           C  
ATOM   3519  C   ALA A2027      22.832 -30.353  12.771  1.00  0.00           C  
ATOM   3520  O   ALA A2027      22.990 -29.890  11.640  1.00  0.00           O  
ATOM   3521  CB  ALA A2027      23.831 -32.586  12.875  1.00  0.00           C  
ATOM   3522  N   ASP A2039      21.690 -30.202  13.448  1.00  0.00           N  
ATOM   3523  CA  ASP A2039      20.721 -29.227  13.000  1.00  0.00           C  
ATOM   3524  C   ASP A2039      20.417 -28.259  14.123  1.00  0.00           C  
ATOM   3525  O   ASP A2039      19.921 -28.622  15.189  1.00  0.00           O  
ATOM   3526  CB  ASP A2039      19.373 -29.815  12.564  1.00  0.00           C  
ATOM   3527  CG  ASP A2039      18.464 -28.690  12.051  1.00  0.00           C  
ATOM   3528  OD1 ASP A2039      18.727 -28.157  10.968  1.00  0.00           O  
ATOM   3529  OD2 ASP A2039      17.523 -28.318  12.756  1.00  0.00           O  
ATOM   3530  N   THR A2040      20.734 -27.008  13.822  1.00  0.00           N  
ATOM   3531  CA  THR A2040      20.448 -25.857  14.651  1.00  0.00           C  
ATOM   3532  C   THR A2040      20.661 -24.639  13.764  1.00  0.00           C  
ATOM   3533  O   THR A2040      21.364 -23.694  14.121  1.00  0.00           O  
ATOM   3534  CB  THR A2040      21.380 -25.786  15.898  1.00  0.00           C  
ATOM   3535  OG1 THR A2040      22.605 -26.439  15.596  1.00  0.00           O  
ATOM   3536  CG2 THR A2040      20.693 -26.372  17.117  1.00  0.00           C  
ATOM   3537  N   LEU A2041      20.091 -24.724  12.548  1.00  0.00           N  
ATOM   3538  CA  LEU A2041      20.135 -23.686  11.513  1.00  0.00           C  
ATOM   3539  C   LEU A2041      19.378 -24.145  10.269  1.00  0.00           C  
ATOM   3540  O   LEU A2041      19.357 -25.327   9.908  1.00  0.00           O  
ATOM   3541  CB  LEU A2041      21.580 -23.333  11.068  1.00  0.00           C  
ATOM   3542  CG  LEU A2041      22.501 -24.280  10.293  1.00  0.00           C  
ATOM   3543  CD1 LEU A2041      23.815 -23.564  10.042  1.00  0.00           C  
ATOM   3544  CD2 LEU A2041      22.756 -25.559  11.064  1.00  0.00           C  
ATOM   3545  N   GLY A2086      22.828 -17.019  24.637  1.00  0.00           N  
ATOM   3546  CA  GLY A2086      23.357 -16.009  23.737  1.00  0.00           C  
ATOM   3547  C   GLY A2086      24.222 -16.568  22.615  1.00  0.00           C  
ATOM   3548  O   GLY A2086      24.334 -17.778  22.402  1.00  0.00           O  
ATOM   3549  N   VAL A2087      24.846 -15.647  21.879  1.00  0.00           N  
ATOM   3550  CA  VAL A2087      25.696 -15.995  20.754  1.00  0.00           C  
ATOM   3551  C   VAL A2087      27.138 -15.616  21.048  1.00  0.00           C  
ATOM   3552  O   VAL A2087      27.385 -14.653  21.773  1.00  0.00           O  
ATOM   3553  CB  VAL A2087      25.214 -15.246  19.489  1.00  0.00           C  
ATOM   3554  CG1 VAL A2087      25.928 -15.790  18.265  1.00  0.00           C  
ATOM   3555  CG2 VAL A2087      23.714 -15.414  19.305  1.00  0.00           C  
ATOM   3556  N   ILE A2088      28.113 -16.383  20.545  1.00  0.00           N  
ATOM   3557  CA  ILE A2088      29.509 -15.971  20.611  1.00  0.00           C  
ATOM   3558  C   ILE A2088      30.139 -16.032  19.220  1.00  0.00           C  
ATOM   3559  O   ILE A2088      29.683 -16.771  18.345  1.00  0.00           O  
ATOM   3560  CB  ILE A2088      30.368 -16.854  21.570  1.00  0.00           C  
ATOM   3561  CG1 ILE A2088      30.318 -18.334  21.240  1.00  0.00           C  
ATOM   3562  CG2 ILE A2088      29.868 -16.584  22.976  1.00  0.00           C  
ATOM   3563  CD1 ILE A2088      31.342 -19.147  22.060  1.00  0.00           C  
ATOM   3564  N   HIS A2089      31.169 -15.213  18.980  1.00  0.00           N  
ATOM   3565  CA  HIS A2089      31.861 -15.209  17.699  1.00  0.00           C  
ATOM   3566  C   HIS A2089      33.010 -16.208  17.710  1.00  0.00           C  
ATOM   3567  O   HIS A2089      33.536 -16.559  18.763  1.00  0.00           O  
ATOM   3568  CB  HIS A2089      32.379 -13.793  17.392  1.00  0.00           C  
ATOM   3569  CG  HIS A2089      33.378 -13.256  18.404  1.00  0.00           C  
ATOM   3570  ND1 HIS A2089      33.069 -12.843  19.623  1.00  0.00           N  
ATOM   3571  CD2 HIS A2089      34.728 -13.144  18.226  1.00  0.00           C  
ATOM   3572  CE1 HIS A2089      34.191 -12.483  20.201  1.00  0.00           C  
ATOM   3573  NE2 HIS A2089      35.177 -12.669  19.351  1.00  0.00           N  
ATOM   3574  N   TRP A2090      33.446 -16.654  16.535  1.00  0.00           N  
ATOM   3575  CA  TRP A2090      34.429 -17.725  16.443  1.00  0.00           C  
ATOM   3576  C   TRP A2090      35.243 -17.634  15.164  1.00  0.00           C  
ATOM   3577  O   TRP A2090      34.843 -16.960  14.215  1.00  0.00           O  
ATOM   3578  CB  TRP A2090      33.701 -19.088  16.496  1.00  0.00           C  
ATOM   3579  CG  TRP A2090      32.649 -19.239  15.398  1.00  0.00           C  
ATOM   3580  CD1 TRP A2090      31.387 -18.751  15.587  1.00  0.00           C  
ATOM   3581  CD2 TRP A2090      32.834 -19.760  14.135  1.00  0.00           C  
ATOM   3582  NE1 TRP A2090      30.778 -18.944  14.446  1.00  0.00           N  
ATOM   3583  CE2 TRP A2090      31.597 -19.536  13.557  1.00  0.00           C  
ATOM   3584  CE3 TRP A2090      33.842 -20.362  13.410  1.00  0.00           C  
ATOM   3585  CZ2 TRP A2090      31.356 -19.904  12.252  1.00  0.00           C  
ATOM   3586  CZ3 TRP A2090      33.598 -20.728  12.102  1.00  0.00           C  
ATOM   3587  CH2 TRP A2090      32.366 -20.500  11.528  1.00  0.00           C  
ATOM   3588  N   VAL A2091      36.378 -18.340  15.121  1.00  0.00           N  
ATOM   3589  CA  VAL A2091      37.203 -18.415  13.924  1.00  0.00           C  
ATOM   3590  C   VAL A2091      37.707 -19.849  13.779  1.00  0.00           C  
ATOM   3591  O   VAL A2091      38.376 -20.353  14.679  1.00  0.00           O  
ATOM   3592  CB  VAL A2091      38.429 -17.450  14.015  1.00  0.00           C  
ATOM   3593  CG1 VAL A2091      39.304 -17.634  12.787  1.00  0.00           C  
ATOM   3594  CG2 VAL A2091      38.001 -15.992  14.010  1.00  0.00           C  
ATOM   3595  N   SER A2092      37.413 -20.530  12.665  1.00  0.00           N  
ATOM   3596  CA  SER A2092      37.955 -21.861  12.407  1.00  0.00           C  
ATOM   3597  C   SER A2092      39.483 -21.866  12.414  1.00  0.00           C  
ATOM   3598  O   SER A2092      40.106 -21.160  11.626  1.00  0.00           O  
ATOM   3599  CB  SER A2092      37.475 -22.360  11.058  1.00  0.00           C  
ATOM   3600  OG  SER A2092      38.145 -23.560  10.700  1.00  0.00           O  
ATOM   3601  N   ALA A2093      40.081 -22.676  13.293  1.00  0.00           N  
ATOM   3602  CA  ALA A2093      41.528 -22.743  13.452  1.00  0.00           C  
ATOM   3603  C   ALA A2093      42.297 -23.128  12.204  1.00  0.00           C  
ATOM   3604  O   ALA A2093      43.364 -22.572  11.943  1.00  0.00           O  
ATOM   3605  CB  ALA A2093      41.886 -23.741  14.541  1.00  0.00           C  
ATOM   3606  N   ALA A2094      41.744 -24.039  11.400  1.00  0.00           N  
ATOM   3607  CA  ALA A2094      42.401 -24.483  10.180  1.00  0.00           C  
ATOM   3608  C   ALA A2094      42.466 -23.404   9.101  1.00  0.00           C  
ATOM   3609  O   ALA A2094      43.412 -23.346   8.310  1.00  0.00           O  
ATOM   3610  CB  ALA A2094      41.659 -25.680   9.618  1.00  0.00           C  
ATOM   3611  N   HIS A2095      41.471 -22.514   9.099  1.00  0.00           N  
ATOM   3612  CA  HIS A2095      41.376 -21.457   8.107  1.00  0.00           C  
ATOM   3613  C   HIS A2095      41.760 -20.084   8.650  1.00  0.00           C  
ATOM   3614  O   HIS A2095      41.760 -19.107   7.902  1.00  0.00           O  
ATOM   3615  CB  HIS A2095      39.954 -21.418   7.580  1.00  0.00           C  
ATOM   3616  CG  HIS A2095      39.471 -22.798   7.164  1.00  0.00           C  
ATOM   3617  ND1 HIS A2095      39.111 -23.730   8.033  1.00  0.00           N  
ATOM   3618  CD2 HIS A2095      39.343 -23.305   5.899  1.00  0.00           C  
ATOM   3619  CE1 HIS A2095      38.761 -24.790   7.356  1.00  0.00           C  
ATOM   3620  NE2 HIS A2095      38.907 -24.523   6.079  1.00  0.00           N  
ATOM   3621  N   ALA A2096      42.122 -20.007   9.938  1.00  0.00           N  
ATOM   3622  CA  ALA A2096      42.432 -18.756  10.611  1.00  0.00           C  
ATOM   3623  C   ALA A2096      43.681 -18.031  10.138  1.00  0.00           C  
ATOM   3624  O   ALA A2096      44.759 -18.605   9.964  1.00  0.00           O  
ATOM   3625  CB  ALA A2096      42.592 -18.992  12.102  1.00  0.00           C  
ATOM   3626  N   LEU A2097      43.483 -16.738   9.904  1.00  0.00           N  
ATOM   3627  CA  LEU A2097      44.536 -15.821   9.535  1.00  0.00           C  
ATOM   3628  C   LEU A2097      45.162 -15.236  10.800  1.00  0.00           C  
ATOM   3629  O   LEU A2097      44.437 -14.684  11.624  1.00  0.00           O  
ATOM   3630  CB  LEU A2097      43.907 -14.733   8.666  1.00  0.00           C  
ATOM   3631  CG  LEU A2097      44.715 -13.518   8.218  1.00  0.00           C  
ATOM   3632  CD1 LEU A2097      45.789 -13.903   7.213  1.00  0.00           C  
ATOM   3633  CD2 LEU A2097      43.764 -12.532   7.580  1.00  0.00           C  
ATOM   3634  N   PRO A2098      46.479 -15.368  11.026  1.00  0.00           N  
ATOM   3635  CA  PRO A2098      47.096 -14.782  12.218  1.00  0.00           C  
ATOM   3636  C   PRO A2098      47.130 -13.267  12.079  1.00  0.00           C  
ATOM   3637  O   PRO A2098      47.610 -12.716  11.085  1.00  0.00           O  
ATOM   3638  CB  PRO A2098      48.467 -15.395  12.295  1.00  0.00           C  
ATOM   3639  CG  PRO A2098      48.186 -16.776  11.789  1.00  0.00           C  
ATOM   3640  CD  PRO A2098      47.353 -16.439  10.564  1.00  0.00           C  
ATOM   3641  N   VAL A2099      46.614 -12.585  13.097  1.00  0.00           N  
ATOM   3642  CA  VAL A2099      46.411 -11.149  13.041  1.00  0.00           C  
ATOM   3643  C   VAL A2099      46.875 -10.452  14.311  1.00  0.00           C  
ATOM   3644  O   VAL A2099      46.622 -10.941  15.407  1.00  0.00           O  
ATOM   3645  CB  VAL A2099      44.890 -11.007  12.722  1.00  0.00           C  
ATOM   3646  CG1 VAL A2099      44.165  -9.925  13.488  1.00  0.00           C  
ATOM   3647  CG2 VAL A2099      44.820 -10.693  11.243  1.00  0.00           C  
ATOM   3648  N   GLU A2100      47.587  -9.331  14.185  1.00  0.00           N  
ATOM   3649  CA  GLU A2100      47.982  -8.546  15.347  1.00  0.00           C  
ATOM   3650  C   GLU A2100      46.945  -7.470  15.617  1.00  0.00           C  
ATOM   3651  O   GLU A2100      46.695  -6.625  14.767  1.00  0.00           O  
ATOM   3652  CB  GLU A2100      49.327  -7.866  15.128  1.00  0.00           C  
ATOM   3653  CG  GLU A2100      49.732  -7.047  16.351  1.00  0.00           C  
ATOM   3654  CD  GLU A2100      51.112  -6.426  16.271  1.00  0.00           C  
ATOM   3655  OE1 GLU A2100      52.097  -7.162  16.333  1.00  0.00           O  
ATOM   3656  OE2 GLU A2100      51.202  -5.204  16.166  1.00  0.00           O  
ATOM   3657  N   ILE A2101      46.330  -7.470  16.794  1.00  0.00           N  
ATOM   3658  CA  ILE A2101      45.318  -6.473  17.126  1.00  0.00           C  
ATOM   3659  C   ILE A2101      45.845  -5.461  18.142  1.00  0.00           C  
ATOM   3660  O   ILE A2101      46.399  -5.821  19.179  1.00  0.00           O  
ATOM   3661  CB  ILE A2101      44.078  -7.232  17.640  1.00  0.00           C  
ATOM   3662  CG1 ILE A2101      43.543  -8.118  16.529  1.00  0.00           C  
ATOM   3663  CG2 ILE A2101      42.988  -6.263  18.058  1.00  0.00           C  
ATOM   3664  CD1 ILE A2101      42.903  -9.418  17.032  1.00  0.00           C  
ATOM   3665  N   ARG A2102      45.711  -4.168  17.836  1.00  0.00           N  
ATOM   3666  CA  ARG A2102      46.155  -3.117  18.733  1.00  0.00           C  
ATOM   3667  C   ARG A2102      44.961  -2.445  19.373  1.00  0.00           C  
ATOM   3668  O   ARG A2102      44.183  -1.752  18.720  1.00  0.00           O  
ATOM   3669  CB  ARG A2102      46.977  -2.096  17.968  1.00  0.00           C  
ATOM   3670  CG  ARG A2102      48.283  -2.704  17.502  1.00  0.00           C  
ATOM   3671  CD  ARG A2102      49.143  -1.680  16.819  1.00  0.00           C  
ATOM   3672  NE  ARG A2102      50.403  -2.307  16.478  1.00  0.00           N  
ATOM   3673  CZ  ARG A2102      51.585  -1.760  16.782  1.00  0.00           C  
ATOM   3674  NH1 ARG A2102      51.681  -0.561  17.370  1.00  0.00           N  
ATOM   3675  NH2 ARG A2102      52.701  -2.419  16.460  1.00  0.00           N  
ATOM   3676  N   LEU A2103      44.798  -2.699  20.671  1.00  0.00           N  
ATOM   3677  CA  LEU A2103      43.694  -2.144  21.422  1.00  0.00           C  
ATOM   3678  C   LEU A2103      44.112  -0.853  22.096  1.00  0.00           C  
ATOM   3679  O   LEU A2103      44.937  -0.843  23.012  1.00  0.00           O  
ATOM   3680  CB  LEU A2103      43.242  -3.148  22.459  1.00  0.00           C  
ATOM   3681  CG  LEU A2103      42.887  -4.545  22.007  1.00  0.00           C  
ATOM   3682  CD1 LEU A2103      42.849  -5.440  23.232  1.00  0.00           C  
ATOM   3683  CD2 LEU A2103      41.567  -4.540  21.257  1.00  0.00           C  
ATOM   3684  N   TYR A2104      43.535   0.252  21.623  1.00  0.00           N  
ATOM   3685  CA  TYR A2104      43.855   1.572  22.126  1.00  0.00           C  
ATOM   3686  C   TYR A2104      42.892   2.044  23.190  1.00  0.00           C  
ATOM   3687  O   TYR A2104      41.717   1.692  23.193  1.00  0.00           O  
ATOM   3688  CB  TYR A2104      43.847   2.573  20.983  1.00  0.00           C  
ATOM   3689  CG  TYR A2104      44.927   2.307  19.952  1.00  0.00           C  
ATOM   3690  CD1 TYR A2104      46.225   2.696  20.217  1.00  0.00           C  
ATOM   3691  CD2 TYR A2104      44.615   1.652  18.779  1.00  0.00           C  
ATOM   3692  CE1 TYR A2104      47.230   2.429  19.313  1.00  0.00           C  
ATOM   3693  CE2 TYR A2104      45.619   1.383  17.873  1.00  0.00           C  
ATOM   3694  CZ  TYR A2104      46.916   1.768  18.150  1.00  0.00           C  
ATOM   3695  OH  TYR A2104      47.921   1.473  17.252  1.00  0.00           O  
ATOM   3696  N   ASP A2105      43.409   2.849  24.112  1.00  0.00           N  
ATOM   3697  CA  ASP A2105      42.595   3.472  25.148  1.00  0.00           C  
ATOM   3698  C   ASP A2105      43.036   4.927  25.323  1.00  0.00           C  
ATOM   3699  O   ASP A2105      43.956   5.366  24.621  1.00  0.00           O  
ATOM   3700  CB  ASP A2105      42.764   2.673  26.439  1.00  0.00           C  
ATOM   3701  CG  ASP A2105      41.756   2.975  27.538  1.00  0.00           C  
ATOM   3702  OD1 ASP A2105      40.641   3.421  27.255  1.00  0.00           O  
ATOM   3703  OD2 ASP A2105      42.106   2.752  28.695  1.00  0.00           O  
ATOM   3704  N   ARG A2107      42.412   5.718  26.216  1.00  0.00           N  
ATOM   3705  CA  ARG A2107      42.810   7.114  26.346  1.00  0.00           C  
ATOM   3706  C   ARG A2107      44.248   7.263  26.793  1.00  0.00           C  
ATOM   3707  O   ARG A2107      44.718   6.515  27.647  1.00  0.00           O  
ATOM   3708  CB  ARG A2107      41.920   7.898  27.326  1.00  0.00           C  
ATOM   3709  CG  ARG A2107      41.466   7.330  28.654  1.00  0.00           C  
ATOM   3710  CD  ARG A2107      40.105   6.659  28.507  1.00  0.00           C  
ATOM   3711  NE  ARG A2107      39.030   7.551  28.078  1.00  0.00           N  
ATOM   3712  CZ  ARG A2107      37.914   7.716  28.804  1.00  0.00           C  
ATOM   3713  NH1 ARG A2107      37.756   7.160  30.008  1.00  0.00           N  
ATOM   3714  NH2 ARG A2107      36.942   8.495  28.334  1.00  0.00           N  
ATOM   3715  N   LEU A2108      44.953   8.192  26.135  1.00  0.00           N  
ATOM   3716  CA  LEU A2108      46.365   8.423  26.369  1.00  0.00           C  
ATOM   3717  C   LEU A2108      46.673   8.788  27.809  1.00  0.00           C  
ATOM   3718  O   LEU A2108      47.745   8.437  28.291  1.00  0.00           O  
ATOM   3719  CB  LEU A2108      46.876   9.550  25.488  1.00  0.00           C  
ATOM   3720  CG  LEU A2108      48.162   9.428  24.653  1.00  0.00           C  
ATOM   3721  CD1 LEU A2108      48.552  10.846  24.261  1.00  0.00           C  
ATOM   3722  CD2 LEU A2108      49.311   8.764  25.403  1.00  0.00           C  
ATOM   3723  N   PHE A2109      45.770   9.484  28.505  1.00  0.00           N  
ATOM   3724  CA  PHE A2109      46.030   9.905  29.877  1.00  0.00           C  
ATOM   3725  C   PHE A2109      45.057   9.297  30.855  1.00  0.00           C  
ATOM   3726  O   PHE A2109      43.943   8.920  30.491  1.00  0.00           O  
ATOM   3727  CB  PHE A2109      45.954  11.425  29.997  1.00  0.00           C  
ATOM   3728  CG  PHE A2109      47.042  12.091  29.175  1.00  0.00           C  
ATOM   3729  CD1 PHE A2109      48.312  12.204  29.688  1.00  0.00           C  
ATOM   3730  CD2 PHE A2109      46.754  12.552  27.906  1.00  0.00           C  
ATOM   3731  CE1 PHE A2109      49.298  12.778  28.923  1.00  0.00           C  
ATOM   3732  CE2 PHE A2109      47.748  13.125  27.148  1.00  0.00           C  
ATOM   3733  CZ  PHE A2109      49.021  13.237  27.657  1.00  0.00           C  
ATOM   3734  N   SER A2110      45.464   9.212  32.117  1.00  0.00           N  
ATOM   3735  CA  SER A2110      44.618   8.599  33.120  1.00  0.00           C  
ATOM   3736  C   SER A2110      43.744   9.596  33.863  1.00  0.00           C  
ATOM   3737  O   SER A2110      42.934   9.206  34.704  1.00  0.00           O  
ATOM   3738  CB  SER A2110      45.506   7.838  34.087  1.00  0.00           C  
ATOM   3739  OG  SER A2110      46.419   8.708  34.737  1.00  0.00           O  
ATOM   3740  N   VAL A2111      43.893  10.893  33.581  1.00  0.00           N  
ATOM   3741  CA  VAL A2111      43.074  11.917  34.221  1.00  0.00           C  
ATOM   3742  C   VAL A2111      42.273  12.721  33.189  1.00  0.00           C  
ATOM   3743  O   VAL A2111      42.674  12.797  32.033  1.00  0.00           O  
ATOM   3744  CB  VAL A2111      43.979  12.860  35.058  1.00  0.00           C  
ATOM   3745  CG1 VAL A2111      44.608  12.062  36.181  1.00  0.00           C  
ATOM   3746  CG2 VAL A2111      45.074  13.479  34.211  1.00  0.00           C  
ATOM   3747  N   PRO A2112      41.137  13.335  33.555  1.00  0.00           N  
ATOM   3748  CA  PRO A2112      40.310  14.110  32.618  1.00  0.00           C  
ATOM   3749  C   PRO A2112      40.901  15.389  32.050  1.00  0.00           C  
ATOM   3750  O   PRO A2112      40.503  15.828  30.973  1.00  0.00           O  
ATOM   3751  CB  PRO A2112      39.039  14.393  33.362  1.00  0.00           C  
ATOM   3752  CG  PRO A2112      38.902  13.161  34.192  1.00  0.00           C  
ATOM   3753  CD  PRO A2112      40.318  13.047  34.724  1.00  0.00           C  
ATOM   3754  N   ASN A2113      41.824  16.016  32.773  1.00  0.00           N  
ATOM   3755  CA  ASN A2113      42.468  17.221  32.299  1.00  0.00           C  
ATOM   3756  C   ASN A2113      43.969  17.112  32.533  1.00  0.00           C  
ATOM   3757  O   ASN A2113      44.516  17.648  33.496  1.00  0.00           O  
ATOM   3758  CB  ASN A2113      41.858  18.423  33.041  1.00  0.00           C  
ATOM   3759  CG  ASN A2113      42.427  19.803  32.704  1.00  0.00           C  
ATOM   3760  OD1 ASN A2113      43.271  19.995  31.828  1.00  0.00           O  
ATOM   3761  ND2 ASN A2113      41.976  20.817  33.436  1.00  0.00           N  
ATOM   3762  N   PRO A2121      44.674  16.398  31.651  1.00  0.00           N  
ATOM   3763  CA  PRO A2121      46.117  16.254  31.799  1.00  0.00           C  
ATOM   3764  C   PRO A2121      46.880  17.564  31.614  1.00  0.00           C  
ATOM   3765  O   PRO A2121      48.031  17.684  32.031  1.00  0.00           O  
ATOM   3766  CB  PRO A2121      46.481  15.205  30.789  1.00  0.00           C  
ATOM   3767  CG  PRO A2121      45.454  15.381  29.721  1.00  0.00           C  
ATOM   3768  CD  PRO A2121      44.228  15.525  30.571  1.00  0.00           C  
ATOM   3769  N   GLY A2122      46.232  18.563  31.009  1.00  0.00           N  
ATOM   3770  CA  GLY A2122      46.822  19.876  30.822  1.00  0.00           C  
ATOM   3771  C   GLY A2122      46.991  20.604  32.148  1.00  0.00           C  
ATOM   3772  O   GLY A2122      47.966  21.333  32.334  1.00  0.00           O  
ATOM   3773  N   ALA A2123      46.057  20.391  33.083  1.00  0.00           N  
ATOM   3774  CA  ALA A2123      46.130  20.994  34.405  1.00  0.00           C  
ATOM   3775  C   ALA A2123      47.124  20.327  35.351  1.00  0.00           C  
ATOM   3776  O   ALA A2123      47.339  20.815  36.462  1.00  0.00           O  
ATOM   3777  CB  ALA A2123      44.780  20.943  35.079  1.00  0.00           C  
ATOM   3778  N   ALA A2124      47.730  19.204  34.950  1.00  0.00           N  
ATOM   3779  CA  ALA A2124      48.695  18.521  35.795  1.00  0.00           C  
ATOM   3780  C   ALA A2124      50.053  19.211  35.764  1.00  0.00           C  
ATOM   3781  O   ALA A2124      50.405  19.854  34.771  1.00  0.00           O  
ATOM   3782  CB  ALA A2124      48.866  17.084  35.325  1.00  0.00           C  
ATOM   3783  N   ASP A2126      50.818  19.099  36.862  1.00  0.00           N  
ATOM   3784  CA  ASP A2126      52.139  19.714  36.952  1.00  0.00           C  
ATOM   3785  C   ASP A2126      53.091  19.080  35.958  1.00  0.00           C  
ATOM   3786  O   ASP A2126      53.862  19.766  35.287  1.00  0.00           O  
ATOM   3787  CB  ASP A2126      52.697  19.559  38.366  1.00  0.00           C  
ATOM   3788  CG  ASP A2126      51.816  20.174  39.455  1.00  0.00           C  
ATOM   3789  OD1 ASP A2126      51.326  21.297  39.295  1.00  0.00           O  
ATOM   3790  OD2 ASP A2126      51.618  19.513  40.475  1.00  0.00           O  
ATOM   3791  N   ASP A2127      53.011  17.753  35.858  1.00  0.00           N  
ATOM   3792  CA  ASP A2127      53.746  17.007  34.859  1.00  0.00           C  
ATOM   3793  C   ASP A2127      52.724  16.118  34.172  1.00  0.00           C  
ATOM   3794  O   ASP A2127      52.316  15.089  34.714  1.00  0.00           O  
ATOM   3795  CB  ASP A2127      54.827  16.154  35.517  1.00  0.00           C  
ATOM   3796  CG  ASP A2127      55.821  15.472  34.583  1.00  0.00           C  
ATOM   3797  OD1 ASP A2127      55.607  15.388  33.369  1.00  0.00           O  
ATOM   3798  OD2 ASP A2127      56.837  15.016  35.094  1.00  0.00           O  
ATOM   3799  N   PHE A2128      52.297  16.527  32.971  1.00  0.00           N  
ATOM   3800  CA  PHE A2128      51.309  15.769  32.231  1.00  0.00           C  
ATOM   3801  C   PHE A2128      51.856  14.423  31.772  1.00  0.00           C  
ATOM   3802  O   PHE A2128      51.081  13.480  31.634  1.00  0.00           O  
ATOM   3803  CB  PHE A2128      50.808  16.605  31.019  1.00  0.00           C  
ATOM   3804  CG  PHE A2128      51.703  16.717  29.790  1.00  0.00           C  
ATOM   3805  CD1 PHE A2128      52.832  17.514  29.807  1.00  0.00           C  
ATOM   3806  CD2 PHE A2128      51.380  15.993  28.658  1.00  0.00           C  
ATOM   3807  CE1 PHE A2128      53.638  17.579  28.689  1.00  0.00           C  
ATOM   3808  CE2 PHE A2128      52.193  16.066  27.546  1.00  0.00           C  
ATOM   3809  CZ  PHE A2128      53.322  16.856  27.560  1.00  0.00           C  
ATOM   3810  N   LEU A2129      53.182  14.302  31.577  1.00  0.00           N  
ATOM   3811  CA  LEU A2129      53.774  13.043  31.150  1.00  0.00           C  
ATOM   3812  C   LEU A2129      53.677  11.967  32.207  1.00  0.00           C  
ATOM   3813  O   LEU A2129      53.445  10.814  31.851  1.00  0.00           O  
ATOM   3814  CB  LEU A2129      55.251  13.185  30.796  1.00  0.00           C  
ATOM   3815  CG  LEU A2129      55.638  13.969  29.552  1.00  0.00           C  
ATOM   3816  CD1 LEU A2129      57.152  13.990  29.421  1.00  0.00           C  
ATOM   3817  CD2 LEU A2129      55.022  13.332  28.324  1.00  0.00           C  
ATOM   3818  N   SER A2130      53.808  12.319  33.498  1.00  0.00           N  
ATOM   3819  CA  SER A2130      53.706  11.326  34.562  1.00  0.00           C  
ATOM   3820  C   SER A2130      52.282  10.838  34.791  1.00  0.00           C  
ATOM   3821  O   SER A2130      52.048   9.926  35.587  1.00  0.00           O  
ATOM   3822  CB  SER A2130      54.254  11.898  35.864  1.00  0.00           C  
ATOM   3823  OG  SER A2130      53.510  13.007  36.335  1.00  0.00           O  
ATOM   3824  N   VAL A2131      51.313  11.428  34.086  1.00  0.00           N  
ATOM   3825  CA  VAL A2131      49.932  11.014  34.185  1.00  0.00           C  
ATOM   3826  C   VAL A2131      49.484  10.259  32.910  1.00  0.00           C  
ATOM   3827  O   VAL A2131      48.296  10.025  32.684  1.00  0.00           O  
ATOM   3828  CB  VAL A2131      49.197  12.350  34.539  1.00  0.00           C  
ATOM   3829  CG1 VAL A2131      48.540  13.033  33.362  1.00  0.00           C  
ATOM   3830  CG2 VAL A2131      48.230  12.012  35.633  1.00  0.00           C  
ATOM   3831  N   ILE A2150      50.440   9.820  32.062  1.00  0.00           N  
ATOM   3832  CA  ILE A2150      50.159   8.979  30.894  1.00  0.00           C  
ATOM   3833  C   ILE A2150      49.629   7.624  31.354  1.00  0.00           C  
ATOM   3834  O   ILE A2150      50.066   7.064  32.362  1.00  0.00           O  
ATOM   3835  CB  ILE A2150      51.470   8.807  30.037  1.00  0.00           C  
ATOM   3836  CG1 ILE A2150      51.612  10.039  29.169  1.00  0.00           C  
ATOM   3837  CG2 ILE A2150      51.450   7.595  29.112  1.00  0.00           C  
ATOM   3838  CD1 ILE A2150      52.873  10.066  28.284  1.00  0.00           C  
ATOM   3839  N   ASN A2151      48.636   7.120  30.631  1.00  0.00           N  
ATOM   3840  CA  ASN A2151      48.036   5.828  30.899  1.00  0.00           C  
ATOM   3841  C   ASN A2151      48.953   4.726  30.383  1.00  0.00           C  
ATOM   3842  O   ASN A2151      49.236   4.680  29.180  1.00  0.00           O  
ATOM   3843  CB  ASN A2151      46.666   5.794  30.209  1.00  0.00           C  
ATOM   3844  CG  ASN A2151      45.868   4.502  30.323  1.00  0.00           C  
ATOM   3845  OD1 ASN A2151      46.266   3.530  30.963  1.00  0.00           O  
ATOM   3846  ND2 ASN A2151      44.694   4.461  29.705  1.00  0.00           N  
ATOM   3847  N   PRO A2152      49.434   3.830  31.264  1.00  0.00           N  
ATOM   3848  CA  PRO A2152      50.316   2.750  30.815  1.00  0.00           C  
ATOM   3849  C   PRO A2152      49.615   1.728  29.931  1.00  0.00           C  
ATOM   3850  O   PRO A2152      50.272   1.005  29.185  1.00  0.00           O  
ATOM   3851  CB  PRO A2152      50.877   2.143  32.080  1.00  0.00           C  
ATOM   3852  CG  PRO A2152      49.813   2.429  33.090  1.00  0.00           C  
ATOM   3853  CD  PRO A2152      49.451   3.850  32.724  1.00  0.00           C  
ATOM   3854  N   GLU A2154      48.277   1.686  29.984  1.00  0.00           N  
ATOM   3855  CA  GLU A2154      47.506   0.797  29.133  1.00  0.00           C  
ATOM   3856  C   GLU A2154      46.791   1.515  27.984  1.00  0.00           C  
ATOM   3857  O   GLU A2154      45.670   1.150  27.614  1.00  0.00           O  
ATOM   3858  CB  GLU A2154      46.489   0.046  29.989  1.00  0.00           C  
ATOM   3859  CG  GLU A2154      47.094  -0.915  31.005  1.00  0.00           C  
ATOM   3860  CD  GLU A2154      46.034  -1.644  31.821  1.00  0.00           C  
ATOM   3861  OE1 GLU A2154      45.413  -1.030  32.698  1.00  0.00           O  
ATOM   3862  OE2 GLU A2154      45.831  -2.833  31.574  1.00  0.00           O  
ATOM   3863  N   SER A2155      47.422   2.541  27.385  1.00  0.00           N  
ATOM   3864  CA  SER A2155      46.853   3.228  26.225  1.00  0.00           C  
ATOM   3865  C   SER A2155      47.076   2.451  24.932  1.00  0.00           C  
ATOM   3866  O   SER A2155      46.518   2.780  23.887  1.00  0.00           O  
ATOM   3867  CB  SER A2155      47.463   4.609  26.072  1.00  0.00           C  
ATOM   3868  OG  SER A2155      48.867   4.565  25.855  1.00  0.00           O  
ATOM   3869  N   LEU A2156      47.938   1.431  24.989  1.00  0.00           N  
ATOM   3870  CA  LEU A2156      48.160   0.515  23.880  1.00  0.00           C  
ATOM   3871  C   LEU A2156      48.499  -0.857  24.430  1.00  0.00           C  
ATOM   3872  O   LEU A2156      49.520  -1.042  25.100  1.00  0.00           O  
ATOM   3873  CB  LEU A2156      49.321   0.961  22.973  1.00  0.00           C  
ATOM   3874  CG  LEU A2156      49.841  -0.036  21.920  1.00  0.00           C  
ATOM   3875  CD1 LEU A2156      48.766  -0.317  20.887  1.00  0.00           C  
ATOM   3876  CD2 LEU A2156      51.076   0.532  21.257  1.00  0.00           C  
ATOM   3877  N   VAL A2167      47.607  -1.814  24.170  1.00  0.00           N  
ATOM   3878  CA  VAL A2167      47.870  -3.194  24.519  1.00  0.00           C  
ATOM   3879  C   VAL A2167      47.764  -4.017  23.246  1.00  0.00           C  
ATOM   3880  O   VAL A2167      46.732  -4.073  22.575  1.00  0.00           O  
ATOM   3881  CB  VAL A2167      46.876  -3.669  25.642  1.00  0.00           C  
ATOM   3882  CG1 VAL A2167      45.443  -3.396  25.288  1.00  0.00           C  
ATOM   3883  CG2 VAL A2167      47.014  -5.172  25.838  1.00  0.00           C  
ATOM   3884  N   ILE A2168      48.908  -4.607  22.892  1.00  0.00           N  
ATOM   3885  CA  ILE A2168      49.045  -5.388  21.678  1.00  0.00           C  
ATOM   3886  C   ILE A2168      48.735  -6.860  21.925  1.00  0.00           C  
ATOM   3887  O   ILE A2168      49.299  -7.515  22.800  1.00  0.00           O  
ATOM   3888  CB  ILE A2168      50.476  -5.204  21.133  1.00  0.00           C  
ATOM   3889  CG1 ILE A2168      50.766  -3.727  20.908  1.00  0.00           C  
ATOM   3890  CG2 ILE A2168      50.614  -5.952  19.812  1.00  0.00           C  
ATOM   3891  CD1 ILE A2168      52.187  -3.407  20.421  1.00  0.00           C  
ATOM   3892  N   LYS A2169      47.807  -7.373  21.125  1.00  0.00           N  
ATOM   3893  CA  LYS A2169      47.347  -8.747  21.198  1.00  0.00           C  
ATOM   3894  C   LYS A2169      47.628  -9.515  19.916  1.00  0.00           C  
ATOM   3895  O   LYS A2169      47.760  -8.942  18.836  1.00  0.00           O  
ATOM   3896  CB  LYS A2169      45.859  -8.777  21.443  1.00  0.00           C  
ATOM   3897  CG  LYS A2169      45.382  -8.199  22.756  1.00  0.00           C  
ATOM   3898  CD  LYS A2169      45.817  -9.074  23.912  1.00  0.00           C  
ATOM   3899  CE  LYS A2169      44.838  -8.871  25.051  1.00  0.00           C  
ATOM   3900  NZ  LYS A2169      45.226  -9.672  26.195  1.00  0.00           N  
ATOM   3901  N   GLN A2170      47.745 -10.835  20.021  1.00  0.00           N  
ATOM   3902  CA  GLN A2170      47.896 -11.664  18.842  1.00  0.00           C  
ATOM   3903  C   GLN A2170      46.691 -12.573  18.784  1.00  0.00           C  
ATOM   3904  O   GLN A2170      46.502 -13.450  19.624  1.00  0.00           O  
ATOM   3905  CB  GLN A2170      49.162 -12.499  18.917  1.00  0.00           C  
ATOM   3906  CG  GLN A2170      50.451 -11.699  19.087  1.00  0.00           C  
ATOM   3907  CD  GLN A2170      50.735 -10.665  18.006  1.00  0.00           C  
ATOM   3908  OE1 GLN A2170      50.560 -10.899  16.814  1.00  0.00           O  
ATOM   3909  NE2 GLN A2170      51.196  -9.482  18.397  1.00  0.00           N  
ATOM   3910  N   GLY A2171      45.812 -12.318  17.830  1.00  0.00           N  
ATOM   3911  CA  GLY A2171      44.614 -13.115  17.687  1.00  0.00           C  
ATOM   3912  C   GLY A2171      44.529 -13.769  16.327  1.00  0.00           C  
ATOM   3913  O   GLY A2171      45.524 -13.921  15.617  1.00  0.00           O  
ATOM   3914  N   PHE A2173      43.320 -14.191  15.978  1.00  0.00           N  
ATOM   3915  CA  PHE A2173      43.066 -14.828  14.706  1.00  0.00           C  
ATOM   3916  C   PHE A2173      41.817 -14.237  14.100  1.00  0.00           C  
ATOM   3917  O   PHE A2173      40.826 -14.020  14.791  1.00  0.00           O  
ATOM   3918  CB  PHE A2173      42.861 -16.338  14.869  1.00  0.00           C  
ATOM   3919  CG  PHE A2173      44.107 -17.051  15.363  1.00  0.00           C  
ATOM   3920  CD1 PHE A2173      45.140 -17.319  14.487  1.00  0.00           C  
ATOM   3921  CD2 PHE A2173      44.217 -17.395  16.698  1.00  0.00           C  
ATOM   3922  CE1 PHE A2173      46.290 -17.928  14.952  1.00  0.00           C  
ATOM   3923  CE2 PHE A2173      45.371 -18.003  17.153  1.00  0.00           C  
ATOM   3924  CZ  PHE A2173      46.408 -18.269  16.283  1.00  0.00           C  
ATOM   3925  N   ALA A2174      41.867 -13.971  12.797  1.00  0.00           N  
ATOM   3926  CA  ALA A2174      40.741 -13.425  12.062  1.00  0.00           C  
ATOM   3927  C   ALA A2174      40.301 -14.390  10.971  1.00  0.00           C  
ATOM   3928  O   ALA A2174      41.096 -15.220  10.523  1.00  0.00           O  
ATOM   3929  CB  ALA A2174      41.152 -12.114  11.422  1.00  0.00           C  
ATOM   3930  N   GLU A2175      39.040 -14.305  10.522  1.00  0.00           N  
ATOM   3931  CA  GLU A2175      38.564 -15.149   9.437  1.00  0.00           C  
ATOM   3932  C   GLU A2175      39.370 -14.870   8.159  1.00  0.00           C  
ATOM   3933  O   GLU A2175      39.794 -13.734   7.930  1.00  0.00           O  
ATOM   3934  CB  GLU A2175      37.074 -14.886   9.213  1.00  0.00           C  
ATOM   3935  CG  GLU A2175      36.682 -13.540   8.633  1.00  0.00           C  
ATOM   3936  CD  GLU A2175      35.214 -13.488   8.249  1.00  0.00           C  
ATOM   3937  OE1 GLU A2175      34.388 -13.266   9.127  1.00  0.00           O  
ATOM   3938  OE2 GLU A2175      34.891 -13.673   7.076  1.00  0.00           O  
ATOM   3939  N   PRO A2176      39.611 -15.878   7.306  1.00  0.00           N  
ATOM   3940  CA  PRO A2176      40.408 -15.688   6.088  1.00  0.00           C  
ATOM   3941  C   PRO A2176      40.014 -14.596   5.091  1.00  0.00           C  
ATOM   3942  O   PRO A2176      40.870 -14.173   4.313  1.00  0.00           O  
ATOM   3943  CB  PRO A2176      40.437 -17.067   5.455  1.00  0.00           C  
ATOM   3944  CG  PRO A2176      39.127 -17.658   5.870  1.00  0.00           C  
ATOM   3945  CD  PRO A2176      39.117 -17.253   7.328  1.00  0.00           C  
ATOM   3946  N   SER A2177      38.767 -14.089   5.108  1.00  0.00           N  
ATOM   3947  CA  SER A2177      38.352 -13.059   4.159  1.00  0.00           C  
ATOM   3948  C   SER A2177      39.034 -11.719   4.396  1.00  0.00           C  
ATOM   3949  O   SER A2177      39.152 -10.915   3.471  1.00  0.00           O  
ATOM   3950  CB  SER A2177      36.837 -12.845   4.214  1.00  0.00           C  
ATOM   3951  OG  SER A2177      36.375 -12.019   5.271  1.00  0.00           O  
ATOM   3952  N   LEU A2178      39.512 -11.490   5.630  1.00  0.00           N  
ATOM   3953  CA  LEU A2178      40.225 -10.271   5.994  1.00  0.00           C  
ATOM   3954  C   LEU A2178      41.629 -10.196   5.403  1.00  0.00           C  
ATOM   3955  O   LEU A2178      42.378  -9.251   5.643  1.00  0.00           O  
ATOM   3956  CB  LEU A2178      40.259 -10.178   7.528  1.00  0.00           C  
ATOM   3957  CG  LEU A2178      39.226  -9.271   8.236  1.00  0.00           C  
ATOM   3958  CD1 LEU A2178      37.859  -9.329   7.584  1.00  0.00           C  
ATOM   3959  CD2 LEU A2178      39.084  -9.740   9.668  1.00  0.00           C  
ATOM   3960  N   LYS A2179      41.993 -11.214   4.616  1.00  0.00           N  
ATOM   3961  CA  LYS A2179      43.229 -11.237   3.856  1.00  0.00           C  
ATOM   3962  C   LYS A2179      43.188 -10.146   2.793  1.00  0.00           C  
ATOM   3963  O   LYS A2179      44.215  -9.576   2.435  1.00  0.00           O  
ATOM   3964  CB  LYS A2179      43.374 -12.597   3.195  1.00  0.00           C  
ATOM   3965  CG  LYS A2179      44.719 -12.930   2.562  1.00  0.00           C  
ATOM   3966  CD  LYS A2179      45.479 -13.986   3.359  1.00  0.00           C  
ATOM   3967  CE  LYS A2179      44.685 -15.291   3.438  1.00  0.00           C  
ATOM   3968  NZ  LYS A2179      45.525 -16.407   3.833  1.00  0.00           N  
ATOM   3969  N   ASP A2189      41.989  -9.826   2.298  1.00  0.00           N  
ATOM   3970  CA  ASP A2189      41.835  -8.805   1.277  1.00  0.00           C  
ATOM   3971  C   ASP A2189      41.474  -7.426   1.838  1.00  0.00           C  
ATOM   3972  O   ASP A2189      41.079  -6.521   1.100  1.00  0.00           O  
ATOM   3973  CB  ASP A2189      40.774  -9.288   0.285  1.00  0.00           C  
ATOM   3974  CG  ASP A2189      41.098 -10.620  -0.397  1.00  0.00           C  
ATOM   3975  OD1 ASP A2189      42.195 -10.772  -0.945  1.00  0.00           O  
ATOM   3976  OD2 ASP A2189      40.245 -11.509  -0.374  1.00  0.00           O  
ATOM   3977  N   ALA A2228      41.628  -7.228   3.155  1.00  0.00           N  
ATOM   3978  CA  ALA A2228      41.370  -5.940   3.786  1.00  0.00           C  
ATOM   3979  C   ALA A2228      42.386  -4.891   3.356  1.00  0.00           C  
ATOM   3980  O   ALA A2228      43.569  -5.197   3.181  1.00  0.00           O  
ATOM   3981  CB  ALA A2228      41.449  -6.062   5.301  1.00  0.00           C  
ATOM   3982  N   VAL A2229      41.916  -3.657   3.139  1.00  0.00           N  
ATOM   3983  CA  VAL A2229      42.799  -2.558   2.759  1.00  0.00           C  
ATOM   3984  C   VAL A2229      42.830  -1.488   3.830  1.00  0.00           C  
ATOM   3985  O   VAL A2229      41.911  -1.370   4.644  1.00  0.00           O  
ATOM   3986  CB  VAL A2229      42.372  -1.885   1.416  1.00  0.00           C  
ATOM   3987  CG1 VAL A2229      42.591  -2.869   0.275  1.00  0.00           C  
ATOM   3988  CG2 VAL A2229      40.905  -1.481   1.431  1.00  0.00           C  
ATOM   3989  N   ALA A2230      43.920  -0.717   3.855  1.00  0.00           N  
ATOM   3990  CA  ALA A2230      44.061   0.376   4.803  1.00  0.00           C  
ATOM   3991  C   ALA A2230      43.038   1.460   4.510  1.00  0.00           C  
ATOM   3992  O   ALA A2230      42.739   1.764   3.348  1.00  0.00           O  
ATOM   3993  CB  ALA A2230      45.442   0.986   4.706  1.00  0.00           C  
ATOM   3994  N   GLY A2231      42.460   1.998   5.584  1.00  0.00           N  
ATOM   3995  CA  GLY A2231      41.423   3.009   5.450  1.00  0.00           C  
ATOM   3996  C   GLY A2231      40.074   2.399   5.094  1.00  0.00           C  
ATOM   3997  O   GLY A2231      39.286   2.982   4.348  1.00  0.00           O  
ATOM   3998  N   LYS A2232      39.823   1.193   5.602  1.00  0.00           N  
ATOM   3999  CA  LYS A2232      38.553   0.522   5.412  1.00  0.00           C  
ATOM   4000  C   LYS A2232      38.225  -0.068   6.770  1.00  0.00           C  
ATOM   4001  O   LYS A2232      38.942  -0.930   7.279  1.00  0.00           O  
ATOM   4002  CB  LYS A2232      38.712  -0.567   4.353  1.00  0.00           C  
ATOM   4003  CG  LYS A2232      37.467  -1.038   3.598  1.00  0.00           C  
ATOM   4004  CD  LYS A2232      36.461  -1.815   4.441  1.00  0.00           C  
ATOM   4005  CE  LYS A2232      35.403  -2.461   3.560  1.00  0.00           C  
ATOM   4006  NZ  LYS A2232      35.953  -3.553   2.774  1.00  0.00           N  
ATOM   4007  N   ALA A2233      37.160   0.430   7.389  1.00  0.00           N  
ATOM   4008  CA  ALA A2233      36.791  -0.032   8.711  1.00  0.00           C  
ATOM   4009  C   ALA A2233      35.819  -1.192   8.676  1.00  0.00           C  
ATOM   4010  O   ALA A2233      34.836  -1.196   7.937  1.00  0.00           O  
ATOM   4011  CB  ALA A2233      36.150   1.090   9.508  1.00  0.00           C  
ATOM   4012  N   PHE A2234      36.151  -2.211   9.460  1.00  0.00           N  
ATOM   4013  CA  PHE A2234      35.322  -3.388   9.628  1.00  0.00           C  
ATOM   4014  C   PHE A2234      34.764  -3.393  11.032  1.00  0.00           C  
ATOM   4015  O   PHE A2234      35.382  -2.844  11.946  1.00  0.00           O  
ATOM   4016  CB  PHE A2234      36.122  -4.678   9.463  1.00  0.00           C  
ATOM   4017  CG  PHE A2234      36.693  -4.869   8.074  1.00  0.00           C  
ATOM   4018  CD1 PHE A2234      35.917  -5.454   7.094  1.00  0.00           C  
ATOM   4019  CD2 PHE A2234      37.972  -4.436   7.798  1.00  0.00           C  
ATOM   4020  CE1 PHE A2234      36.421  -5.603   5.823  1.00  0.00           C  
ATOM   4021  CE2 PHE A2234      38.467  -4.589   6.521  1.00  0.00           C  
ATOM   4022  CZ  PHE A2234      37.696  -5.169   5.536  1.00  0.00           C  
ATOM   4023  N   GLN A2235      33.586  -3.983  11.217  1.00  0.00           N  
ATOM   4024  CA  GLN A2235      33.119  -4.204  12.569  1.00  0.00           C  
ATOM   4025  C   GLN A2235      33.439  -5.649  12.919  1.00  0.00           C  
ATOM   4026  O   GLN A2235      32.883  -6.569  12.320  1.00  0.00           O  
ATOM   4027  CB  GLN A2235      31.622  -4.005  12.696  1.00  0.00           C  
ATOM   4028  CG  GLN A2235      31.239  -4.043  14.165  1.00  0.00           C  
ATOM   4029  CD  GLN A2235      29.755  -4.223  14.408  1.00  0.00           C  
ATOM   4030  OE1 GLN A2235      29.226  -5.307  14.202  1.00  0.00           O  
ATOM   4031  NE2 GLN A2235      29.036  -3.203  14.862  1.00  0.00           N  
ATOM   4032  N   PHE A2236      34.402  -5.885  13.815  1.00  0.00           N  
ATOM   4033  CA  PHE A2236      34.642  -7.235  14.299  1.00  0.00           C  
ATOM   4034  C   PHE A2236      33.546  -7.469  15.304  1.00  0.00           C  
ATOM   4035  O   PHE A2236      33.572  -6.872  16.379  1.00  0.00           O  
ATOM   4036  CB  PHE A2236      35.987  -7.386  15.012  1.00  0.00           C  
ATOM   4037  CG  PHE A2236      37.222  -7.315  14.129  1.00  0.00           C  
ATOM   4038  CD1 PHE A2236      37.133  -7.199  12.758  1.00  0.00           C  
ATOM   4039  CD2 PHE A2236      38.462  -7.353  14.732  1.00  0.00           C  
ATOM   4040  CE1 PHE A2236      38.281  -7.119  12.007  1.00  0.00           C  
ATOM   4041  CE2 PHE A2236      39.607  -7.271  13.973  1.00  0.00           C  
ATOM   4042  CZ  PHE A2236      39.517  -7.154  12.608  1.00  0.00           C  
ATOM   4043  N   GLU A2237      32.567  -8.294  14.921  1.00  0.00           N  
ATOM   4044  CA  GLU A2237      31.387  -8.545  15.735  1.00  0.00           C  
ATOM   4045  C   GLU A2237      31.660  -8.872  17.190  1.00  0.00           C  
ATOM   4046  O   GLU A2237      32.509  -9.705  17.517  1.00  0.00           O  
ATOM   4047  CB  GLU A2237      30.569  -9.681  15.144  1.00  0.00           C  
ATOM   4048  CG  GLU A2237      29.868  -9.251  13.873  1.00  0.00           C  
ATOM   4049  CD  GLU A2237      28.633 -10.071  13.549  1.00  0.00           C  
ATOM   4050  OE1 GLU A2237      27.674 -10.021  14.316  1.00  0.00           O  
ATOM   4051  OE2 GLU A2237      28.624 -10.749  12.527  1.00  0.00           O  
ATOM   4052  N   ARG A2238      30.935  -8.136  18.046  1.00  0.00           N  
ATOM   4053  CA  ARG A2238      30.994  -8.210  19.507  1.00  0.00           C  
ATOM   4054  C   ARG A2238      32.294  -7.681  20.113  1.00  0.00           C  
ATOM   4055  O   ARG A2238      32.559  -7.848  21.304  1.00  0.00           O  
ATOM   4056  CB  ARG A2238      30.774  -9.657  19.998  1.00  0.00           C  
ATOM   4057  CG  ARG A2238      29.541 -10.365  19.415  1.00  0.00           C  
ATOM   4058  CD  ARG A2238      28.966 -11.419  20.342  1.00  0.00           C  
ATOM   4059  NE  ARG A2238      30.026 -12.225  20.911  1.00  0.00           N  
ATOM   4060  CZ  ARG A2238      30.118 -12.408  22.227  1.00  0.00           C  
ATOM   4061  NH1 ARG A2238      29.210 -11.957  23.094  1.00  0.00           N  
ATOM   4062  NH2 ARG A2238      31.149 -13.095  22.677  1.00  0.00           N  
ATOM   4063  N   GLU A2239      33.134  -7.013  19.318  1.00  0.00           N  
ATOM   4064  CA  GLU A2239      34.357  -6.412  19.826  1.00  0.00           C  
ATOM   4065  C   GLU A2239      34.396  -4.911  19.565  1.00  0.00           C  
ATOM   4066  O   GLU A2239      34.549  -4.118  20.495  1.00  0.00           O  
ATOM   4067  CB  GLU A2239      35.579  -7.060  19.183  1.00  0.00           C  
ATOM   4068  CG  GLU A2239      35.866  -8.485  19.653  1.00  0.00           C  
ATOM   4069  CD  GLU A2239      36.187  -8.647  21.136  1.00  0.00           C  
ATOM   4070  OE1 GLU A2239      36.711  -7.728  21.767  1.00  0.00           O  
ATOM   4071  OE2 GLU A2239      35.915  -9.718  21.670  1.00  0.00           O  
ATOM   4072  N   GLY A2240      34.250  -4.488  18.310  1.00  0.00           N  
ATOM   4073  CA  GLY A2240      34.256  -3.074  17.998  1.00  0.00           C  
ATOM   4074  C   GLY A2240      34.552  -2.832  16.535  1.00  0.00           C  
ATOM   4075  O   GLY A2240      34.341  -3.701  15.690  1.00  0.00           O  
ATOM   4076  N   TYR A2241      35.038  -1.630  16.232  1.00  0.00           N  
ATOM   4077  CA  TYR A2241      35.392  -1.272  14.873  1.00  0.00           C  
ATOM   4078  C   TYR A2241      36.899  -1.215  14.770  1.00  0.00           C  
ATOM   4079  O   TYR A2241      37.562  -0.625  15.624  1.00  0.00           O  
ATOM   4080  CB  TYR A2241      34.800   0.072  14.515  1.00  0.00           C  
ATOM   4081  CG  TYR A2241      33.288   0.049  14.606  1.00  0.00           C  
ATOM   4082  CD1 TYR A2241      32.548  -0.414  13.548  1.00  0.00           C  
ATOM   4083  CD2 TYR A2241      32.676   0.463  15.764  1.00  0.00           C  
ATOM   4084  CE1 TYR A2241      31.178  -0.474  13.654  1.00  0.00           C  
ATOM   4085  CE2 TYR A2241      31.311   0.402  15.874  1.00  0.00           C  
ATOM   4086  CZ  TYR A2241      30.575  -0.069  14.818  1.00  0.00           C  
ATOM   4087  OH  TYR A2241      29.210  -0.181  14.944  1.00  0.00           O  
ATOM   4088  N   PHE A2242      37.437  -1.895  13.755  1.00  0.00           N  
ATOM   4089  CA  PHE A2242      38.870  -2.012  13.564  1.00  0.00           C  
ATOM   4090  C   PHE A2242      39.263  -1.675  12.137  1.00  0.00           C  
ATOM   4091  O   PHE A2242      38.441  -1.768  11.229  1.00  0.00           O  
ATOM   4092  CB  PHE A2242      39.328  -3.436  13.871  1.00  0.00           C  
ATOM   4093  CG  PHE A2242      39.113  -3.926  15.301  1.00  0.00           C  
ATOM   4094  CD1 PHE A2242      37.844  -4.200  15.776  1.00  0.00           C  
ATOM   4095  CD2 PHE A2242      40.198  -4.110  16.131  1.00  0.00           C  
ATOM   4096  CE1 PHE A2242      37.662  -4.653  17.068  1.00  0.00           C  
ATOM   4097  CE2 PHE A2242      40.008  -4.564  17.421  1.00  0.00           C  
ATOM   4098  CZ  PHE A2242      38.746  -4.837  17.896  1.00  0.00           C  
ATOM   4099  N   CYS A2243      40.514  -1.268  11.907  1.00  0.00           N  
ATOM   4100  CA  CYS A2243      40.973  -0.969  10.560  1.00  0.00           C  
ATOM   4101  C   CYS A2243      42.437  -1.310  10.380  1.00  0.00           C  
ATOM   4102  O   CYS A2243      43.225  -1.267  11.321  1.00  0.00           O  
ATOM   4103  CB  CYS A2243      40.770   0.509  10.227  1.00  0.00           C  
ATOM   4104  SG  CYS A2243      41.780   1.662  11.182  1.00  0.00           S  
ATOM   4105  N   LEU A2244      42.827  -1.642   9.156  1.00  0.00           N  
ATOM   4106  CA  LEU A2244      44.191  -2.040   8.888  1.00  0.00           C  
ATOM   4107  C   LEU A2244      45.125  -0.856   9.042  1.00  0.00           C  
ATOM   4108  O   LEU A2244      44.964   0.167   8.380  1.00  0.00           O  
ATOM   4109  CB  LEU A2244      44.257  -2.616   7.474  1.00  0.00           C  
ATOM   4110  CG  LEU A2244      45.489  -3.395   7.033  1.00  0.00           C  
ATOM   4111  CD1 LEU A2244      45.665  -4.633   7.889  1.00  0.00           C  
ATOM   4112  CD2 LEU A2244      45.318  -3.827   5.597  1.00  0.00           C  
ATOM   4113  N   ASP A2245      46.045  -0.963  10.000  1.00  0.00           N  
ATOM   4114  CA  ASP A2245      47.044   0.057  10.238  1.00  0.00           C  
ATOM   4115  C   ASP A2245      48.039   0.072   9.092  1.00  0.00           C  
ATOM   4116  O   ASP A2245      48.704  -0.933   8.838  1.00  0.00           O  
ATOM   4117  CB  ASP A2245      47.761  -0.243  11.545  1.00  0.00           C  
ATOM   4118  CG  ASP A2245      48.809   0.792  11.940  1.00  0.00           C  
ATOM   4119  OD1 ASP A2245      49.945   0.699  11.482  1.00  0.00           O  
ATOM   4120  OD2 ASP A2245      48.493   1.687  12.715  1.00  0.00           O  
ATOM   4121  N   SER A2246      48.158   1.212   8.406  1.00  0.00           N  
ATOM   4122  CA  SER A2246      49.090   1.314   7.296  1.00  0.00           C  
ATOM   4123  C   SER A2246      50.399   1.936   7.759  1.00  0.00           C  
ATOM   4124  O   SER A2246      50.702   3.112   7.530  1.00  0.00           O  
ATOM   4125  CB  SER A2246      48.468   2.149   6.183  1.00  0.00           C  
ATOM   4126  OG  SER A2246      49.179   1.940   4.969  1.00  0.00           O  
ATOM   4127  N   ARG A2247      51.167   1.099   8.457  1.00  0.00           N  
ATOM   4128  CA  ARG A2247      52.462   1.456   9.004  1.00  0.00           C  
ATOM   4129  C   ARG A2247      53.138   0.199   9.522  1.00  0.00           C  
ATOM   4130  O   ARG A2247      54.351   0.031   9.397  1.00  0.00           O  
ATOM   4131  CB  ARG A2247      52.335   2.419  10.175  1.00  0.00           C  
ATOM   4132  CG  ARG A2247      53.674   2.945  10.645  1.00  0.00           C  
ATOM   4133  CD  ARG A2247      54.097   4.012   9.668  1.00  0.00           C  
ATOM   4134  NE  ARG A2247      53.278   5.176   9.925  1.00  0.00           N  
ATOM   4135  CZ  ARG A2247      53.669   6.398   9.589  1.00  0.00           C  
ATOM   4136  NH1 ARG A2247      54.779   6.655   8.897  1.00  0.00           N  
ATOM   4137  NH2 ARG A2247      52.883   7.391   9.936  1.00  0.00           N  
ATOM   4138  N   HIS A2248      52.342  -0.679  10.134  1.00  0.00           N  
ATOM   4139  CA  HIS A2248      52.864  -1.890  10.723  1.00  0.00           C  
ATOM   4140  C   HIS A2248      52.433  -3.154  10.008  1.00  0.00           C  
ATOM   4141  O   HIS A2248      53.076  -4.193  10.168  1.00  0.00           O  
ATOM   4142  CB  HIS A2248      52.423  -1.965  12.171  1.00  0.00           C  
ATOM   4143  CG  HIS A2248      53.007  -0.866  13.035  1.00  0.00           C  
ATOM   4144  ND1 HIS A2248      54.287  -0.526  13.053  1.00  0.00           N  
ATOM   4145  CD2 HIS A2248      52.330  -0.087  13.932  1.00  0.00           C  
ATOM   4146  CE1 HIS A2248      54.423   0.432  13.934  1.00  0.00           C  
ATOM   4147  NE2 HIS A2248      53.244   0.683  14.452  1.00  0.00           N  
ATOM   4148  N   SER A2249      51.358  -3.112   9.216  1.00  0.00           N  
ATOM   4149  CA  SER A2249      50.897  -4.338   8.599  1.00  0.00           C  
ATOM   4150  C   SER A2249      51.599  -4.678   7.302  1.00  0.00           C  
ATOM   4151  O   SER A2249      51.991  -3.812   6.519  1.00  0.00           O  
ATOM   4152  CB  SER A2249      49.395  -4.274   8.351  1.00  0.00           C  
ATOM   4153  OG  SER A2249      48.990  -3.319   7.394  1.00  0.00           O  
ATOM   4154  N   THR A2250      51.823  -5.982   7.156  1.00  0.00           N  
ATOM   4155  CA  THR A2250      52.401  -6.567   5.959  1.00  0.00           C  
ATOM   4156  C   THR A2250      51.370  -7.533   5.378  1.00  0.00           C  
ATOM   4157  O   THR A2250      50.163  -7.391   5.596  1.00  0.00           O  
ATOM   4158  CB  THR A2250      53.714  -7.317   6.329  1.00  0.00           C  
ATOM   4159  OG1 THR A2250      53.336  -8.370   7.208  1.00  0.00           O  
ATOM   4160  CG2 THR A2250      54.765  -6.430   6.981  1.00  0.00           C  
ATOM   4161  N   ALA A2251      51.830  -8.497   4.582  1.00  0.00           N  
ATOM   4162  CA  ALA A2251      50.992  -9.594   4.129  1.00  0.00           C  
ATOM   4163  C   ALA A2251      51.300 -10.794   5.018  1.00  0.00           C  
ATOM   4164  O   ALA A2251      50.453 -11.650   5.275  1.00  0.00           O  
ATOM   4165  CB  ALA A2251      51.323  -9.948   2.695  1.00  0.00           C  
ATOM   4166  N   GLU A2252      52.538 -10.817   5.526  1.00  0.00           N  
ATOM   4167  CA  GLU A2252      53.033 -11.855   6.417  1.00  0.00           C  
ATOM   4168  C   GLU A2252      52.405 -11.754   7.807  1.00  0.00           C  
ATOM   4169  O   GLU A2252      52.429 -12.724   8.571  1.00  0.00           O  
ATOM   4170  CB  GLU A2252      54.551 -11.734   6.525  1.00  0.00           C  
ATOM   4171  CG  GLU A2252      55.266 -11.708   5.166  1.00  0.00           C  
ATOM   4172  CD  GLU A2252      56.779 -11.524   5.232  1.00  0.00           C  
ATOM   4173  OE1 GLU A2252      57.236 -10.408   5.495  1.00  0.00           O  
ATOM   4174  OE2 GLU A2252      57.497 -12.500   5.008  1.00  0.00           O  
ATOM   4175  N   LYS A2253      51.827 -10.580   8.129  1.00  0.00           N  
ATOM   4176  CA  LYS A2253      51.161 -10.327   9.397  1.00  0.00           C  
ATOM   4177  C   LYS A2253      50.383  -9.017   9.347  1.00  0.00           C  
ATOM   4178  O   LYS A2253      50.989  -7.944   9.346  1.00  0.00           O  
ATOM   4179  CB  LYS A2253      52.164 -10.225  10.544  1.00  0.00           C  
ATOM   4180  CG  LYS A2253      51.550 -10.195  11.939  1.00  0.00           C  
ATOM   4181  CD  LYS A2253      51.168 -11.594  12.390  1.00  0.00           C  
ATOM   4182  CE  LYS A2253      50.757 -11.515  13.848  1.00  0.00           C  
ATOM   4183  NZ  LYS A2253      50.786 -12.812  14.501  1.00  0.00           N  
ATOM   4184  N   PRO A2254      49.044  -9.072   9.288  1.00  0.00           N  
ATOM   4185  CA  PRO A2254      48.235  -7.849   9.280  1.00  0.00           C  
ATOM   4186  C   PRO A2254      48.193  -7.241  10.676  1.00  0.00           C  
ATOM   4187  O   PRO A2254      48.395  -7.939  11.668  1.00  0.00           O  
ATOM   4188  CB  PRO A2254      46.857  -8.256   8.822  1.00  0.00           C  
ATOM   4189  CG  PRO A2254      47.149  -9.437   7.950  1.00  0.00           C  
ATOM   4190  CD  PRO A2254      48.207 -10.152   8.776  1.00  0.00           C  
ATOM   4191  N   VAL A2255      47.965  -5.929  10.771  1.00  0.00           N  
ATOM   4192  CA  VAL A2255      47.834  -5.249  12.052  1.00  0.00           C  
ATOM   4193  C   VAL A2255      46.540  -4.452  12.003  1.00  0.00           C  
ATOM   4194  O   VAL A2255      46.306  -3.681  11.081  1.00  0.00           O  
ATOM   4195  CB  VAL A2255      49.052  -4.310  12.309  1.00  0.00           C  
ATOM   4196  CG1 VAL A2255      48.895  -3.576  13.630  1.00  0.00           C  
ATOM   4197  CG2 VAL A2255      50.330  -5.126  12.426  1.00  0.00           C  
ATOM   4198  N   PHE A2256      45.656  -4.675  12.968  1.00  0.00           N  
ATOM   4199  CA  PHE A2256      44.375  -4.004  13.018  1.00  0.00           C  
ATOM   4200  C   PHE A2256      44.261  -3.127  14.248  1.00  0.00           C  
ATOM   4201  O   PHE A2256      44.319  -3.615  15.375  1.00  0.00           O  
ATOM   4202  CB  PHE A2256      43.231  -5.016  13.043  1.00  0.00           C  
ATOM   4203  CG  PHE A2256      42.883  -5.628  11.695  1.00  0.00           C  
ATOM   4204  CD1 PHE A2256      41.967  -4.994  10.876  1.00  0.00           C  
ATOM   4205  CD2 PHE A2256      43.458  -6.817  11.301  1.00  0.00           C  
ATOM   4206  CE1 PHE A2256      41.624  -5.550   9.659  1.00  0.00           C  
ATOM   4207  CE2 PHE A2256      43.108  -7.364  10.084  1.00  0.00           C  
ATOM   4208  CZ  PHE A2256      42.194  -6.736   9.261  1.00  0.00           C  
ATOM   4209  N   ASN A2257      44.138  -1.816  14.029  1.00  0.00           N  
ATOM   4210  CA  ASN A2257      43.925  -0.870  15.101  1.00  0.00           C  
ATOM   4211  C   ASN A2257      42.485  -0.927  15.522  1.00  0.00           C  
ATOM   4212  O   ASN A2257      41.622  -1.076  14.663  1.00  0.00           O  
ATOM   4213  CB  ASN A2257      44.149   0.550  14.683  1.00  0.00           C  
ATOM   4214  CG  ASN A2257      45.552   0.879  14.238  1.00  0.00           C  
ATOM   4215  OD1 ASN A2257      46.557   0.371  14.740  1.00  0.00           O  
ATOM   4216  ND2 ASN A2257      45.596   1.778  13.261  1.00  0.00           N  
ATOM   4217  N   ARG A2258      42.199  -0.807  16.817  1.00  0.00           N  
ATOM   4218  CA  ARG A2258      40.819  -0.684  17.229  1.00  0.00           C  
ATOM   4219  C   ARG A2258      40.492   0.798  17.278  1.00  0.00           C  
ATOM   4220  O   ARG A2258      41.069   1.546  18.073  1.00  0.00           O  
ATOM   4221  CB  ARG A2258      40.587  -1.296  18.603  1.00  0.00           C  
ATOM   4222  CG  ARG A2258      39.101  -1.247  18.966  1.00  0.00           C  
ATOM   4223  CD  ARG A2258      38.829  -1.858  20.323  1.00  0.00           C  
ATOM   4224  NE  ARG A2258      39.641  -1.217  21.344  1.00  0.00           N  
ATOM   4225  CZ  ARG A2258      39.515  -1.497  22.639  1.00  0.00           C  
ATOM   4226  NH1 ARG A2258      38.628  -2.386  23.084  1.00  0.00           N  
ATOM   4227  NH2 ARG A2258      40.308  -0.871  23.503  1.00  0.00           N  
ATOM   4228  N   THR A2259      39.610   1.223  16.363  1.00  0.00           N  
ATOM   4229  CA  THR A2259      39.129   2.597  16.307  1.00  0.00           C  
ATOM   4230  C   THR A2259      38.369   2.904  17.582  1.00  0.00           C  
ATOM   4231  O   THR A2259      38.785   3.730  18.391  1.00  0.00           O  
ATOM   4232  CB  THR A2259      38.187   2.795  15.112  1.00  0.00           C  
ATOM   4233  OG1 THR A2259      38.891   2.347  13.963  1.00  0.00           O  
ATOM   4234  CG2 THR A2259      37.734   4.242  14.963  1.00  0.00           C  
ATOM   4235  N   VAL A2260      37.268   2.190  17.777  1.00  0.00           N  
ATOM   4236  CA  VAL A2260      36.449   2.372  18.948  1.00  0.00           C  
ATOM   4237  C   VAL A2260      35.776   1.048  19.284  1.00  0.00           C  
ATOM   4238  O   VAL A2260      35.434   0.263  18.401  1.00  0.00           O  
ATOM   4239  CB  VAL A2260      35.443   3.521  18.635  1.00  0.00           C  
ATOM   4240  CG1 VAL A2260      34.474   3.134  17.529  1.00  0.00           C  
ATOM   4241  CG2 VAL A2260      34.715   3.879  19.911  1.00  0.00           C  
ATOM   4242  N   GLY A2261      35.634   0.747  20.573  1.00  0.00           N  
ATOM   4243  CA  GLY A2261      34.929  -0.451  20.987  1.00  0.00           C  
ATOM   4244  C   GLY A2261      33.425  -0.267  20.849  1.00  0.00           C  
ATOM   4245  O   GLY A2261      32.918   0.846  20.720  1.00  0.00           O  
ATOM   4246  N   LEU A2262      32.692  -1.376  20.847  1.00  0.00           N  
ATOM   4247  CA  LEU A2262      31.237  -1.349  20.786  1.00  0.00           C  
ATOM   4248  C   LEU A2262      30.673  -0.873  22.119  1.00  0.00           C  
ATOM   4249  O   LEU A2262      31.382  -0.850  23.129  1.00  0.00           O  
ATOM   4250  CB  LEU A2262      30.761  -2.756  20.463  1.00  0.00           C  
ATOM   4251  CG  LEU A2262      29.918  -3.044  19.232  1.00  0.00           C  
ATOM   4252  CD1 LEU A2262      30.533  -2.454  17.985  1.00  0.00           C  
ATOM   4253  CD2 LEU A2262      29.808  -4.546  19.083  1.00  0.00           C  
ATOM   4254  N   ARG A2263      29.404  -0.461  22.144  1.00  0.00           N  
ATOM   4255  CA  ARG A2263      28.774  -0.022  23.380  1.00  0.00           C  
ATOM   4256  C   ARG A2263      28.616  -1.201  24.347  1.00  0.00           C  
ATOM   4257  O   ARG A2263      27.743  -2.053  24.187  1.00  0.00           O  
ATOM   4258  CB  ARG A2263      27.421   0.585  23.046  1.00  0.00           C  
ATOM   4259  CG  ARG A2263      26.738   1.137  24.278  1.00  0.00           C  
ATOM   4260  CD  ARG A2263      25.268   1.332  23.993  1.00  0.00           C  
ATOM   4261  NE  ARG A2263      24.589   1.728  25.211  1.00  0.00           N  
ATOM   4262  CZ  ARG A2263      24.468   3.006  25.570  1.00  0.00           C  
ATOM   4263  NH1 ARG A2263      24.947   4.005  24.825  1.00  0.00           N  
ATOM   4264  NH2 ARG A2263      23.839   3.281  26.706  1.00  0.00           N  
ATOM   4265  N   ASP A2264      29.480  -1.288  25.358  1.00  0.00           N  
ATOM   4266  CA  ASP A2264      29.436  -2.408  26.276  1.00  0.00           C  
ATOM   4267  C   ASP A2264      28.564  -2.106  27.483  1.00  0.00           C  
ATOM   4268  O   ASP A2264      28.713  -1.069  28.133  1.00  0.00           O  
ATOM   4269  CB  ASP A2264      30.851  -2.733  26.718  1.00  0.00           C  
ATOM   4270  CG  ASP A2264      31.089  -4.193  27.079  1.00  0.00           C  
ATOM   4271  OD1 ASP A2264      30.243  -4.811  27.731  1.00  0.00           O  
ATOM   4272  OD2 ASP A2264      32.142  -4.714  26.703  1.00  0.00           O  
ATOM   4273  N   THR A2265      27.643  -3.026  27.790  1.00  0.00           N  
ATOM   4274  CA  THR A2265      26.736  -2.872  28.926  1.00  0.00           C  
ATOM   4275  C   THR A2265      26.573  -4.175  29.708  1.00  0.00           C  
ATOM   4276  O   THR A2265      25.549  -4.862  29.680  1.00  0.00           O  
ATOM   4277  CB  THR A2265      25.347  -2.374  28.437  1.00  0.00           C  
ATOM   4278  OG1 THR A2265      25.002  -3.176  27.312  1.00  0.00           O  
ATOM   4279  CG2 THR A2265      25.328  -0.883  28.116  1.00  0.00           C  
HETATM 4280  PG  ATP A 999      50.182  26.571  19.050  1.00  0.00           P  
HETATM 4281  O1G ATP A 999      51.180  27.278  19.884  1.00  0.00           O  
HETATM 4282  O2G ATP A 999      49.457  25.488  19.758  1.00  0.00           O  
HETATM 4283  O3G ATP A 999      50.644  26.251  17.681  1.00  0.00           O  
HETATM 4284  PB  ATP A 999      47.616  27.322  18.033  1.00  0.00           P  
HETATM 4285  O1B ATP A 999      47.068  26.083  18.637  1.00  0.00           O  
HETATM 4286  O2B ATP A 999      46.809  28.562  18.049  1.00  0.00           O  
HETATM 4287  O3B ATP A 999      49.030  27.670  18.758  1.00  0.00           O  
HETATM 4288  PA  ATP A 999      47.557  27.790  15.190  1.00  0.00           P  
HETATM 4289  O1A ATP A 999      48.081  29.165  15.296  1.00  0.00           O  
HETATM 4290  O2A ATP A 999      47.942  26.952  14.035  1.00  0.00           O  
HETATM 4291  O3A ATP A 999      48.024  26.977  16.512  1.00  0.00           O  
HETATM 4292  O5' ATP A 999      45.948  27.873  15.214  1.00  0.00           O  
HETATM 4293  C5' ATP A 999      45.275  28.153  13.983  1.00  0.00           C  
HETATM 4294  C4' ATP A 999      43.791  28.502  14.094  1.00  0.00           C  
HETATM 4295  O4' ATP A 999      43.067  27.414  14.698  1.00  0.00           O  
HETATM 4296  C3' ATP A 999      43.575  29.740  14.951  1.00  0.00           C  
HETATM 4297  O3' ATP A 999      42.496  30.490  14.387  1.00  0.00           O  
HETATM 4298  C2' ATP A 999      43.174  29.112  16.276  1.00  0.00           C  
HETATM 4299  O2' ATP A 999      42.323  29.999  17.008  1.00  0.00           O  
HETATM 4300  C1' ATP A 999      42.400  27.860  15.886  1.00  0.00           C  
HETATM 4301  N9  ATP A 999      42.508  26.861  16.982  1.00  0.00           N  
HETATM 4302  C8  ATP A 999      43.649  26.365  17.571  1.00  0.00           C  
HETATM 4303  N7  ATP A 999      43.428  25.543  18.556  1.00  0.00           N  
HETATM 4304  C5  ATP A 999      42.047  25.480  18.634  1.00  0.00           C  
HETATM 4305  C6  ATP A 999      41.189  24.776  19.486  1.00  0.00           C  
HETATM 4306  N6  ATP A 999      41.633  23.983  20.462  1.00  0.00           N  
HETATM 4307  N1  ATP A 999      39.871  24.928  19.295  1.00  0.00           N  
HETATM 4308  C2  ATP A 999      39.447  25.731  18.333  1.00  0.00           C  
HETATM 4309  N3  ATP A 999      40.147  26.447  17.465  1.00  0.00           N  
HETATM 4310  C4  ATP A 999      41.471  26.270  17.675  1.00  0.00           C  
TER
END
