# Supplementary material for: Backbone Brackets and Arginine Tweezers delineate Class I and Class II aminoacyl tRNA synthetases
Source: PLoS Comput Biol. 2018 Apr 16;14(4):e1006101. doi: 10.1371/journal.pcbi.1006101 (PMC5919687; doi:10.1371/journal.pcbi.1006101)
Supplement: S11 File — All structures of Class I aaRS with residues renumbered according to the MSA. (GZ) [file pcbi.1006101.s023.tar.gz › 1gts_A_renum.pdb]

ATOM      1  N   THR A 226      22.471  26.441  13.700  1.00  0.00           N  
ATOM      2  CA  THR A 226      22.900  27.824  13.695  1.00  0.00           C  
ATOM      3  C   THR A 226      23.674  28.072  14.981  1.00  0.00           C  
ATOM      4  O   THR A 226      23.526  27.342  15.969  1.00  0.00           O  
ATOM      5  CB  THR A 226      21.656  28.768  13.603  1.00  0.00           C  
ATOM      6  OG1 THR A 226      22.131  30.045  13.188  1.00  0.00           O  
ATOM      7  CG2 THR A 226      20.899  28.920  14.914  1.00  0.00           C  
ATOM      8  N   ASN A 227      24.487  29.113  14.967  1.00  0.00           N  
ATOM      9  CA  ASN A 227      25.224  29.506  16.141  1.00  0.00           C  
ATOM     10  C   ASN A 227      25.396  31.015  16.080  1.00  0.00           C  
ATOM     11  O   ASN A 227      24.873  31.642  15.140  1.00  0.00           O  
ATOM     12  CB  ASN A 227      26.561  28.765  16.165  1.00  0.00           C  
ATOM     13  CG  ASN A 227      27.296  28.832  14.862  1.00  0.00           C  
ATOM     14  OD1 ASN A 227      27.443  29.900  14.271  1.00  0.00           O  
ATOM     15  ND2 ASN A 227      27.737  27.694  14.392  1.00  0.00           N  
ATOM     16  N   PHE A 228      26.095  31.626  17.043  1.00  0.00           N  
ATOM     17  CA  PHE A 228      26.147  33.076  17.091  1.00  0.00           C  
ATOM     18  C   PHE A 228      26.850  33.661  15.894  1.00  0.00           C  
ATOM     19  O   PHE A 228      26.411  34.692  15.392  1.00  0.00           O  
ATOM     20  CB  PHE A 228      26.834  33.572  18.390  1.00  0.00           C  
ATOM     21  CG  PHE A 228      28.347  33.469  18.534  1.00  0.00           C  
ATOM     22  CD1 PHE A 228      28.936  32.253  18.819  1.00  0.00           C  
ATOM     23  CD2 PHE A 228      29.115  34.602  18.383  1.00  0.00           C  
ATOM     24  CE1 PHE A 228      30.301  32.166  18.958  1.00  0.00           C  
ATOM     25  CE2 PHE A 228      30.480  34.515  18.525  1.00  0.00           C  
ATOM     26  CZ  PHE A 228      31.067  33.299  18.810  1.00  0.00           C  
ATOM     27  N   ILE A 229      27.872  32.974  15.387  1.00  0.00           N  
ATOM     28  CA  ILE A 229      28.622  33.498  14.269  1.00  0.00           C  
ATOM     29  C   ILE A 229      27.751  33.515  13.025  1.00  0.00           C  
ATOM     30  O   ILE A 229      27.730  34.524  12.312  1.00  0.00           O  
ATOM     31  CB  ILE A 229      29.883  32.643  14.097  1.00  0.00           C  
ATOM     32  CG1 ILE A 229      30.843  33.012  15.205  1.00  0.00           C  
ATOM     33  CG2 ILE A 229      30.533  32.876  12.750  1.00  0.00           C  
ATOM     34  CD1 ILE A 229      32.025  32.053  15.363  1.00  0.00           C  
ATOM     35  N   ARG A 230      26.979  32.455  12.776  1.00  0.00           N  
ATOM     36  CA  ARG A 230      26.121  32.436  11.608  1.00  0.00           C  
ATOM     37  C   ARG A 230      25.002  33.443  11.749  1.00  0.00           C  
ATOM     38  O   ARG A 230      24.572  34.024  10.753  1.00  0.00           O  
ATOM     39  CB  ARG A 230      25.585  31.038  11.412  1.00  0.00           C  
ATOM     40  CG  ARG A 230      26.814  30.208  11.057  1.00  0.00           C  
ATOM     41  CD  ARG A 230      26.631  28.703  11.068  1.00  0.00           C  
ATOM     42  NE  ARG A 230      25.836  28.308   9.934  1.00  0.00           N  
ATOM     43  CZ  ARG A 230      26.260  27.440   9.015  1.00  0.00           C  
ATOM     44  NH1 ARG A 230      27.461  26.856   9.059  1.00  0.00           N  
ATOM     45  NH2 ARG A 230      25.413  27.184   8.019  1.00  0.00           N  
ATOM     46  N   GLN A 232      24.572  33.785  12.962  1.00  0.00           N  
ATOM     47  CA  GLN A 232      23.537  34.790  13.055  1.00  0.00           C  
ATOM     48  C   GLN A 232      24.100  36.156  12.691  1.00  0.00           C  
ATOM     49  O   GLN A 232      23.429  36.947  12.022  1.00  0.00           O  
ATOM     50  CB  GLN A 232      22.981  34.774  14.442  1.00  0.00           C  
ATOM     51  CG  GLN A 232      22.179  33.506  14.622  1.00  0.00           C  
ATOM     52  CD  GLN A 232      21.826  33.196  16.060  1.00  0.00           C  
ATOM     53  OE1 GLN A 232      21.751  34.044  16.944  1.00  0.00           O  
ATOM     54  NE2 GLN A 232      21.599  31.925  16.332  1.00  0.00           N  
ATOM     55  N   ILE A 233      25.352  36.413  13.060  1.00  0.00           N  
ATOM     56  CA  ILE A 233      26.062  37.613  12.642  1.00  0.00           C  
ATOM     57  C   ILE A 233      26.130  37.657  11.125  1.00  0.00           C  
ATOM     58  O   ILE A 233      25.779  38.660  10.516  1.00  0.00           O  
ATOM     59  CB  ILE A 233      27.471  37.585  13.235  1.00  0.00           C  
ATOM     60  CG1 ILE A 233      27.351  38.004  14.682  1.00  0.00           C  
ATOM     61  CG2 ILE A 233      28.438  38.455  12.462  1.00  0.00           C  
ATOM     62  CD1 ILE A 233      28.559  37.554  15.498  1.00  0.00           C  
ATOM     63  N   ILE A 234      26.550  36.569  10.491  1.00  0.00           N  
ATOM     64  CA  ILE A 234      26.665  36.528   9.055  1.00  0.00           C  
ATOM     65  C   ILE A 234      25.316  36.735   8.389  1.00  0.00           C  
ATOM     66  O   ILE A 234      25.268  37.482   7.408  1.00  0.00           O  
ATOM     67  CB  ILE A 234      27.323  35.196   8.676  1.00  0.00           C  
ATOM     68  CG1 ILE A 234      28.741  35.272   9.264  1.00  0.00           C  
ATOM     69  CG2 ILE A 234      27.375  34.950   7.177  1.00  0.00           C  
ATOM     70  CD1 ILE A 234      29.642  34.039   9.194  1.00  0.00           C  
ATOM     71  N   ASP A 235      24.213  36.202   8.914  1.00  0.00           N  
ATOM     72  CA  ASP A 235      22.922  36.454   8.302  1.00  0.00           C  
ATOM     73  C   ASP A 235      22.551  37.916   8.455  1.00  0.00           C  
ATOM     74  O   ASP A 235      21.991  38.490   7.519  1.00  0.00           O  
ATOM     75  CB  ASP A 235      21.826  35.627   8.937  1.00  0.00           C  
ATOM     76  CG  ASP A 235      22.006  34.122   8.870  1.00  0.00           C  
ATOM     77  OD1 ASP A 235      22.469  33.590   7.865  1.00  0.00           O  
ATOM     78  OD2 ASP A 235      21.665  33.466   9.844  1.00  0.00           O  
ATOM     79  N   GLU A 236      22.882  38.539   9.596  1.00  0.00           N  
ATOM     80  CA  GLU A 236      22.634  39.961   9.787  1.00  0.00           C  
ATOM     81  C   GLU A 236      23.414  40.707   8.734  1.00  0.00           C  
ATOM     82  O   GLU A 236      22.833  41.482   7.986  1.00  0.00           O  
ATOM     83  CB  GLU A 236      23.124  40.519  11.125  1.00  0.00           C  
ATOM     84  CG  GLU A 236      22.432  40.139  12.448  1.00  0.00           C  
ATOM     85  CD  GLU A 236      23.197  40.469  13.740  1.00  0.00           C  
ATOM     86  OE1 GLU A 236      24.355  40.886  13.692  1.00  0.00           O  
ATOM     87  OE2 GLU A 236      22.634  40.289  14.818  1.00  0.00           O  
ATOM     88  N   ASP A 237      24.703  40.404   8.591  1.00  0.00           N  
ATOM     89  CA  ASP A 237      25.560  41.132   7.683  1.00  0.00           C  
ATOM     90  C   ASP A 237      25.045  41.062   6.254  1.00  0.00           C  
ATOM     91  O   ASP A 237      25.023  42.082   5.553  1.00  0.00           O  
ATOM     92  CB  ASP A 237      26.999  40.580   7.790  1.00  0.00           C  
ATOM     93  CG  ASP A 237      27.831  41.120   8.967  1.00  0.00           C  
ATOM     94  OD1 ASP A 237      27.257  41.638   9.925  1.00  0.00           O  
ATOM     95  OD2 ASP A 237      29.064  41.037   8.944  1.00  0.00           O  
ATOM     96  N   LEU A 238      24.580  39.894   5.829  1.00  0.00           N  
ATOM     97  CA  LEU A 238      24.074  39.746   4.491  1.00  0.00           C  
ATOM     98  C   LEU A 238      22.822  40.578   4.349  1.00  0.00           C  
ATOM     99  O   LEU A 238      22.735  41.452   3.476  1.00  0.00           O  
ATOM    100  CB  LEU A 238      23.809  38.274   4.232  1.00  0.00           C  
ATOM    101  CG  LEU A 238      24.931  37.433   3.582  1.00  0.00           C  
ATOM    102  CD1 LEU A 238      26.308  37.698   4.121  1.00  0.00           C  
ATOM    103  CD2 LEU A 238      24.654  35.997   3.913  1.00  0.00           C  
ATOM    104  N   ALA A 239      21.926  40.415   5.322  1.00  0.00           N  
ATOM    105  CA  ALA A 239      20.625  41.075   5.330  1.00  0.00           C  
ATOM    106  C   ALA A 239      20.721  42.581   5.301  1.00  0.00           C  
ATOM    107  O   ALA A 239      19.983  43.225   4.567  1.00  0.00           O  
ATOM    108  CB  ALA A 239      19.825  40.696   6.576  1.00  0.00           C  
ATOM    109  N   SER A 240      21.655  43.153   6.042  1.00  0.00           N  
ATOM    110  CA  SER A 240      21.800  44.581   6.094  1.00  0.00           C  
ATOM    111  C   SER A 240      22.452  45.108   4.848  1.00  0.00           C  
ATOM    112  O   SER A 240      22.439  46.313   4.605  1.00  0.00           O  
ATOM    113  CB  SER A 240      22.649  44.970   7.282  1.00  0.00           C  
ATOM    114  OG  SER A 240      23.927  44.347   7.244  1.00  0.00           O  
ATOM    115  N   GLY A 241      23.051  44.237   4.054  1.00  0.00           N  
ATOM    116  CA  GLY A 241      23.773  44.699   2.903  1.00  0.00           C  
ATOM    117  C   GLY A 241      25.159  45.123   3.356  1.00  0.00           C  
ATOM    118  O   GLY A 241      25.846  45.886   2.672  1.00  0.00           O  
ATOM    119  N   LYS A 243      25.620  44.653   4.520  1.00  0.00           N  
ATOM    120  CA  LYS A 243      26.999  44.927   4.901  1.00  0.00           C  
ATOM    121  C   LYS A 243      27.935  44.142   3.988  1.00  0.00           C  
ATOM    122  O   LYS A 243      29.063  44.555   3.719  1.00  0.00           O  
ATOM    123  CB  LYS A 243      27.294  44.511   6.339  1.00  0.00           C  
ATOM    124  CG  LYS A 243      28.611  45.120   6.754  1.00  0.00           C  
ATOM    125  CD  LYS A 243      28.842  44.957   8.231  1.00  0.00           C  
ATOM    126  CE  LYS A 243      30.202  45.564   8.528  1.00  0.00           C  
ATOM    127  NZ  LYS A 243      30.538  45.408   9.934  1.00  0.00           N  
ATOM    128  N   HIS A 244      27.527  42.952   3.547  1.00  0.00           N  
ATOM    129  CA  HIS A 244      28.368  42.139   2.680  1.00  0.00           C  
ATOM    130  C   HIS A 244      27.506  41.517   1.609  1.00  0.00           C  
ATOM    131  O   HIS A 244      26.281  41.548   1.701  1.00  0.00           O  
ATOM    132  CB  HIS A 244      29.073  41.018   3.474  1.00  0.00           C  
ATOM    133  CG  HIS A 244      30.138  41.522   4.439  1.00  0.00           C  
ATOM    134  ND1 HIS A 244      31.357  41.910   4.072  1.00  0.00           N  
ATOM    135  CD2 HIS A 244      30.017  41.687   5.798  1.00  0.00           C  
ATOM    136  CE1 HIS A 244      31.987  42.312   5.155  1.00  0.00           C  
ATOM    137  NE2 HIS A 244      31.174  42.174   6.174  1.00  0.00           N  
ATOM    138  N   THR A 245      28.132  40.980   0.579  1.00  0.00           N  
ATOM    139  CA  THR A 245      27.407  40.314  -0.477  1.00  0.00           C  
ATOM    140  C   THR A 245      27.883  38.879  -0.578  1.00  0.00           C  
ATOM    141  O   THR A 245      27.176  38.009  -1.062  1.00  0.00           O  
ATOM    142  CB  THR A 245      27.646  41.105  -1.782  1.00  0.00           C  
ATOM    143  OG1 THR A 245      28.987  41.587  -1.767  1.00  0.00           O  
ATOM    144  CG2 THR A 245      26.712  42.290  -1.893  1.00  0.00           C  
ATOM    145  N   THR A 264      29.115  38.613  -0.139  1.00  0.00           N  
ATOM    146  CA  THR A 264      29.722  37.285  -0.155  1.00  0.00           C  
ATOM    147  C   THR A 264      30.426  37.108   1.171  1.00  0.00           C  
ATOM    148  O   THR A 264      30.829  38.129   1.743  1.00  0.00           O  
ATOM    149  CB  THR A 264      30.744  37.212  -1.304  1.00  0.00           C  
ATOM    150  OG1 THR A 264      30.059  37.696  -2.464  1.00  0.00           O  
ATOM    151  CG2 THR A 264      31.317  35.812  -1.504  1.00  0.00           C  
ATOM    152  N   VAL A 266      30.555  35.893   1.716  1.00  0.00           N  
ATOM    153  CA  VAL A 266      31.336  35.768   2.936  1.00  0.00           C  
ATOM    154  C   VAL A 266      32.702  35.197   2.546  1.00  0.00           C  
ATOM    155  O   VAL A 266      32.836  34.386   1.622  1.00  0.00           O  
ATOM    156  CB  VAL A 266      30.654  34.842   3.997  1.00  0.00           C  
ATOM    157  CG1 VAL A 266      29.183  35.152   4.026  1.00  0.00           C  
ATOM    158  CG2 VAL A 266      30.820  33.377   3.690  1.00  0.00           C  
ATOM    159  N   HIS A 267      33.768  35.644   3.175  1.00  0.00           N  
ATOM    160  CA  HIS A 267      35.064  35.084   2.912  1.00  0.00           C  
ATOM    161  C   HIS A 267      35.727  34.886   4.265  1.00  0.00           C  
ATOM    162  O   HIS A 267      36.015  35.890   4.940  1.00  0.00           O  
ATOM    163  CB  HIS A 267      35.814  36.052   2.051  1.00  0.00           C  
ATOM    164  CG  HIS A 267      37.004  35.494   1.292  1.00  0.00           C  
ATOM    165  ND1 HIS A 267      37.631  36.200   0.363  1.00  0.00           N  
ATOM    166  CD2 HIS A 267      37.602  34.258   1.361  1.00  0.00           C  
ATOM    167  CE1 HIS A 267      38.582  35.444  -0.143  1.00  0.00           C  
ATOM    168  NE2 HIS A 267      38.550  34.286   0.457  1.00  0.00           N  
ATOM    169  N   THR A 268      35.899  33.614   4.649  1.00  0.00           N  
ATOM    170  CA  THR A 268      36.485  33.172   5.908  1.00  0.00           C  
ATOM    171  C   THR A 268      37.876  32.643   5.579  1.00  0.00           C  
ATOM    172  O   THR A 268      38.282  32.708   4.404  1.00  0.00           O  
ATOM    173  CB  THR A 268      35.591  32.065   6.489  1.00  0.00           C  
ATOM    174  OG1 THR A 268      35.438  31.095   5.434  1.00  0.00           O  
ATOM    175  CG2 THR A 268      34.234  32.573   6.970  1.00  0.00           C  
ATOM    176  N   ARG A 269      38.628  32.089   6.536  1.00  0.00           N  
ATOM    177  CA  ARG A 269      39.962  31.559   6.271  1.00  0.00           C  
ATOM    178  C   ARG A 269      40.424  30.667   7.417  1.00  0.00           C  
ATOM    179  O   ARG A 269      39.995  30.890   8.560  1.00  0.00           O  
ATOM    180  CB  ARG A 269      40.934  32.732   6.063  1.00  0.00           C  
ATOM    181  CG  ARG A 269      42.162  32.960   6.942  1.00  0.00           C  
ATOM    182  CD  ARG A 269      41.903  34.030   7.977  1.00  0.00           C  
ATOM    183  NE  ARG A 269      40.910  33.620   8.945  1.00  0.00           N  
ATOM    184  CZ  ARG A 269      41.142  33.723  10.260  1.00  0.00           C  
ATOM    185  NH1 ARG A 269      42.266  34.214  10.740  1.00  0.00           N  
ATOM    186  NH2 ARG A 269      40.242  33.317  11.136  1.00  0.00           N  
ATOM    187  N   PHE A 270      41.268  29.656   7.177  1.00  0.00           N  
ATOM    188  CA  PHE A 270      41.771  28.831   8.261  1.00  0.00           C  
ATOM    189  C   PHE A 270      43.248  29.096   8.186  1.00  0.00           C  
ATOM    190  O   PHE A 270      43.820  28.828   7.127  1.00  0.00           O  
ATOM    191  CB  PHE A 270      41.438  27.348   8.005  1.00  0.00           C  
ATOM    192  CG  PHE A 270      42.076  26.373   8.993  1.00  0.00           C  
ATOM    193  CD1 PHE A 270      41.806  26.467  10.344  1.00  0.00           C  
ATOM    194  CD2 PHE A 270      42.971  25.421   8.534  1.00  0.00           C  
ATOM    195  CE1 PHE A 270      42.438  25.616  11.221  1.00  0.00           C  
ATOM    196  CE2 PHE A 270      43.599  24.580   9.424  1.00  0.00           C  
ATOM    197  CZ  PHE A 270      43.331  24.680  10.767  1.00  0.00           C  
ATOM    198  N   PRO A 272      43.863  29.654   9.249  1.00  0.00           N  
ATOM    199  CA  PRO A 272      45.279  29.976   9.198  1.00  0.00           C  
ATOM    200  C   PRO A 272      46.190  29.245  10.188  1.00  0.00           C  
ATOM    201  O   PRO A 272      46.667  29.820  11.189  1.00  0.00           O  
ATOM    202  CB  PRO A 272      45.267  31.464   9.369  1.00  0.00           C  
ATOM    203  CG  PRO A 272      44.358  31.578  10.573  1.00  0.00           C  
ATOM    204  CD  PRO A 272      43.265  30.558  10.246  1.00  0.00           C  
ATOM    205  N   PRO A 273      46.459  27.968   9.923  1.00  0.00           N  
ATOM    206  CA  PRO A 273      47.315  27.236  10.823  1.00  0.00           C  
ATOM    207  C   PRO A 273      48.765  27.685  10.701  1.00  0.00           C  
ATOM    208  O   PRO A 273      49.273  27.948   9.595  1.00  0.00           O  
ATOM    209  CB  PRO A 273      47.090  25.820  10.408  1.00  0.00           C  
ATOM    210  CG  PRO A 273      47.127  25.945   8.903  1.00  0.00           C  
ATOM    211  CD  PRO A 273      46.257  27.168   8.704  1.00  0.00           C  
ATOM    212  N   GLU A 274      49.458  27.778  11.827  1.00  0.00           N  
ATOM    213  CA  GLU A 274      50.883  27.992  11.747  1.00  0.00           C  
ATOM    214  C   GLU A 274      51.489  26.618  11.458  1.00  0.00           C  
ATOM    215  O   GLU A 274      51.086  25.663  12.139  1.00  0.00           O  
ATOM    216  CB  GLU A 274      51.426  28.523  13.055  1.00  0.00           C  
ATOM    217  CG  GLU A 274      52.938  28.871  12.940  1.00  0.00           C  
ATOM    218  CD  GLU A 274      53.728  29.015  14.246  1.00  0.00           C  
ATOM    219  OE1 GLU A 274      53.186  28.746  15.302  1.00  0.00           O  
ATOM    220  OE2 GLU A 274      54.899  29.385  14.233  1.00  0.00           O  
ATOM    221  N   PRO A 275      52.423  26.460  10.494  1.00  0.00           N  
ATOM    222  CA  PRO A 275      52.999  25.140  10.237  1.00  0.00           C  
ATOM    223  C   PRO A 275      54.051  24.711  11.264  1.00  0.00           C  
ATOM    224  O   PRO A 275      55.214  24.493  10.877  1.00  0.00           O  
ATOM    225  CB  PRO A 275      53.560  25.234   8.835  1.00  0.00           C  
ATOM    226  CG  PRO A 275      54.041  26.646   8.803  1.00  0.00           C  
ATOM    227  CD  PRO A 275      52.808  27.307   9.374  1.00  0.00           C  
ATOM    228  N   ASN A 276      53.709  24.603  12.566  1.00  0.00           N  
ATOM    229  CA  ASN A 276      54.688  24.125  13.553  1.00  0.00           C  
ATOM    230  C   ASN A 276      54.261  22.805  14.208  1.00  0.00           C  
ATOM    231  O   ASN A 276      54.659  22.454  15.325  1.00  0.00           O  
ATOM    232  CB  ASN A 276      54.908  25.185  14.633  1.00  0.00           C  
ATOM    233  CG  ASN A 276      53.702  25.467  15.520  1.00  0.00           C  
ATOM    234  OD1 ASN A 276      52.583  25.604  15.028  1.00  0.00           O  
ATOM    235  ND2 ASN A 276      53.836  25.585  16.836  1.00  0.00           N  
ATOM    236  N   GLY A 277      53.445  22.001  13.542  1.00  0.00           N  
ATOM    237  CA  GLY A 277      53.033  20.736  14.095  1.00  0.00           C  
ATOM    238  C   GLY A 277      51.887  20.179  13.291  1.00  0.00           C  
ATOM    239  O   GLY A 277      51.395  20.845  12.385  1.00  0.00           O  
ATOM    240  N   TYR A 279      51.447  18.968  13.600  1.00  0.00           N  
ATOM    241  CA  TYR A 279      50.389  18.411  12.806  1.00  0.00           C  
ATOM    242  C   TYR A 279      49.089  18.929  13.357  1.00  0.00           C  
ATOM    243  O   TYR A 279      48.998  19.300  14.542  1.00  0.00           O  
ATOM    244  CB  TYR A 279      50.370  16.876  12.858  1.00  0.00           C  
ATOM    245  CG  TYR A 279      51.334  16.186  11.910  1.00  0.00           C  
ATOM    246  CD1 TYR A 279      52.648  16.599  11.851  1.00  0.00           C  
ATOM    247  CD2 TYR A 279      50.887  15.133  11.125  1.00  0.00           C  
ATOM    248  CE1 TYR A 279      53.535  15.966  11.008  1.00  0.00           C  
ATOM    249  CE2 TYR A 279      51.778  14.496  10.278  1.00  0.00           C  
ATOM    250  CZ  TYR A 279      53.095  14.925  10.225  1.00  0.00           C  
ATOM    251  OH  TYR A 279      54.016  14.337   9.376  1.00  0.00           O  
ATOM    252  N   LEU A 280      48.076  18.956  12.498  1.00  0.00           N  
ATOM    253  CA  LEU A 280      46.753  19.380  12.894  1.00  0.00           C  
ATOM    254  C   LEU A 280      46.183  18.397  13.909  1.00  0.00           C  
ATOM    255  O   LEU A 280      46.619  17.244  13.958  1.00  0.00           O  
ATOM    256  CB  LEU A 280      45.865  19.455  11.667  1.00  0.00           C  
ATOM    257  CG  LEU A 280      45.514  20.789  11.075  1.00  0.00           C  
ATOM    258  CD1 LEU A 280      46.733  21.648  10.967  1.00  0.00           C  
ATOM    259  CD2 LEU A 280      44.905  20.564   9.714  1.00  0.00           C  
ATOM    260  N   HIS A 281      45.126  18.802  14.626  1.00  0.00           N  
ATOM    261  CA  HIS A 281      44.591  18.003  15.717  1.00  0.00           C  
ATOM    262  C   HIS A 281      43.112  18.231  15.788  1.00  0.00           C  
ATOM    263  O   HIS A 281      42.666  19.240  15.246  1.00  0.00           O  
ATOM    264  CB  HIS A 281      45.243  18.394  17.042  1.00  0.00           C  
ATOM    265  CG  HIS A 281      45.170  19.833  17.572  1.00  0.00           C  
ATOM    266  ND1 HIS A 281      44.078  20.599  17.624  1.00  0.00           N  
ATOM    267  CD2 HIS A 281      46.219  20.538  18.120  1.00  0.00           C  
ATOM    268  CE1 HIS A 281      44.424  21.745  18.182  1.00  0.00           C  
ATOM    269  NE2 HIS A 281      45.700  21.690  18.472  1.00  0.00           N  
ATOM    270  N   ILE A 282      42.331  17.398  16.458  1.00  0.00           N  
ATOM    271  CA  ILE A 282      40.876  17.553  16.502  1.00  0.00           C  
ATOM    272  C   ILE A 282      40.347  18.966  16.874  1.00  0.00           C  
ATOM    273  O   ILE A 282      39.306  19.392  16.367  1.00  0.00           O  
ATOM    274  CB  ILE A 282      40.419  16.378  17.438  1.00  0.00           C  
ATOM    275  CG1 ILE A 282      38.920  16.309  17.498  1.00  0.00           C  
ATOM    276  CG2 ILE A 282      41.041  16.524  18.801  1.00  0.00           C  
ATOM    277  CD1 ILE A 282      38.340  15.879  16.148  1.00  0.00           C  
ATOM    278  N   GLY A 283      41.051  19.746  17.715  1.00  0.00           N  
ATOM    279  CA  GLY A 283      40.694  21.149  17.937  1.00  0.00           C  
ATOM    280  C   GLY A 283      40.666  21.934  16.609  1.00  0.00           C  
ATOM    281  O   GLY A 283      39.658  22.536  16.213  1.00  0.00           O  
ATOM    282  N   HIS A 284      41.753  21.785  15.833  1.00  0.00           N  
ATOM    283  CA  HIS A 284      41.869  22.435  14.539  1.00  0.00           C  
ATOM    284  C   HIS A 284      40.715  22.034  13.641  1.00  0.00           C  
ATOM    285  O   HIS A 284      40.164  22.900  12.962  1.00  0.00           O  
ATOM    286  CB  HIS A 284      43.131  22.045  13.817  1.00  0.00           C  
ATOM    287  CG  HIS A 284      44.339  22.726  14.383  1.00  0.00           C  
ATOM    288  ND1 HIS A 284      45.478  22.129  14.732  1.00  0.00           N  
ATOM    289  CD2 HIS A 284      44.420  24.069  14.625  1.00  0.00           C  
ATOM    290  CE1 HIS A 284      46.261  23.085  15.203  1.00  0.00           C  
ATOM    291  NE2 HIS A 284      45.607  24.222  15.124  1.00  0.00           N  
ATOM    292  N   ALA A 285      40.305  20.761  13.686  1.00  0.00           N  
ATOM    293  CA  ALA A 285      39.217  20.292  12.868  1.00  0.00           C  
ATOM    294  C   ALA A 285      37.938  21.040  13.212  1.00  0.00           C  
ATOM    295  O   ALA A 285      37.090  21.211  12.329  1.00  0.00           O  
ATOM    296  CB  ALA A 285      38.964  18.814  13.075  1.00  0.00           C  
ATOM    297  N   LYS A 286      37.780  21.540  14.453  1.00  0.00           N  
ATOM    298  CA  LYS A 286      36.601  22.344  14.791  1.00  0.00           C  
ATOM    299  C   LYS A 286      36.636  23.652  14.010  1.00  0.00           C  
ATOM    300  O   LYS A 286      35.600  24.088  13.489  1.00  0.00           O  
ATOM    301  CB  LYS A 286      36.573  22.680  16.265  1.00  0.00           C  
ATOM    302  CG  LYS A 286      35.378  23.514  16.682  1.00  0.00           C  
ATOM    303  CD  LYS A 286      35.613  23.911  18.121  1.00  0.00           C  
ATOM    304  CE  LYS A 286      34.278  24.403  18.600  1.00  0.00           C  
ATOM    305  NZ  LYS A 286      34.411  24.892  19.950  1.00  0.00           N  
ATOM    306  N   SER A 288      37.833  24.257  13.924  1.00  0.00           N  
ATOM    307  CA  SER A 288      38.037  25.468  13.164  1.00  0.00           C  
ATOM    308  C   SER A 288      37.859  25.211  11.674  1.00  0.00           C  
ATOM    309  O   SER A 288      37.223  26.023  10.998  1.00  0.00           O  
ATOM    310  CB  SER A 288      39.438  26.012  13.388  1.00  0.00           C  
ATOM    311  OG  SER A 288      39.421  27.232  14.086  1.00  0.00           O  
ATOM    312  N   ILE A 289      38.402  24.114  11.127  1.00  0.00           N  
ATOM    313  CA  ILE A 289      38.215  23.764   9.728  1.00  0.00           C  
ATOM    314  C   ILE A 289      36.721  23.619   9.443  1.00  0.00           C  
ATOM    315  O   ILE A 289      36.226  24.326   8.561  1.00  0.00           O  
ATOM    316  CB  ILE A 289      38.990  22.457   9.423  1.00  0.00           C  
ATOM    317  CG1 ILE A 289      40.443  22.802   9.273  1.00  0.00           C  
ATOM    318  CG2 ILE A 289      38.530  21.793   8.139  1.00  0.00           C  
ATOM    319  CD1 ILE A 289      41.362  21.577   9.264  1.00  0.00           C  
ATOM    320  N   CYS A 290      35.968  22.811  10.184  1.00  0.00           N  
ATOM    321  CA  CYS A 290      34.561  22.708   9.909  1.00  0.00           C  
ATOM    322  C   CYS A 290      33.899  24.061   9.942  1.00  0.00           C  
ATOM    323  O   CYS A 290      33.149  24.360   9.016  1.00  0.00           O  
ATOM    324  CB  CYS A 290      33.826  21.847  10.909  1.00  0.00           C  
ATOM    325  SG  CYS A 290      34.449  20.160  10.938  1.00  0.00           S  
ATOM    326  N   LEU A 291      34.237  24.931  10.900  1.00  0.00           N  
ATOM    327  CA  LEU A 291      33.563  26.229  11.036  1.00  0.00           C  
ATOM    328  C   LEU A 291      33.826  27.103   9.833  1.00  0.00           C  
ATOM    329  O   LEU A 291      32.896  27.546   9.162  1.00  0.00           O  
ATOM    330  CB  LEU A 291      34.070  26.976  12.241  1.00  0.00           C  
ATOM    331  CG  LEU A 291      33.182  27.776  13.158  1.00  0.00           C  
ATOM    332  CD1 LEU A 291      34.063  28.891  13.649  1.00  0.00           C  
ATOM    333  CD2 LEU A 291      31.962  28.355  12.512  1.00  0.00           C  
ATOM    334  N   ASN A 292      35.099  27.286   9.520  1.00  0.00           N  
ATOM    335  CA  ASN A 292      35.493  28.190   8.474  1.00  0.00           C  
ATOM    336  C   ASN A 292      35.120  27.682   7.103  1.00  0.00           C  
ATOM    337  O   ASN A 292      34.421  28.367   6.346  1.00  0.00           O  
ATOM    338  CB  ASN A 292      36.982  28.445   8.583  1.00  0.00           C  
ATOM    339  CG  ASN A 292      37.326  29.406   9.733  1.00  0.00           C  
ATOM    340  OD1 ASN A 292      36.925  30.573   9.804  1.00  0.00           O  
ATOM    341  ND2 ASN A 292      38.067  28.952  10.721  1.00  0.00           N  
ATOM    342  N   PHE A 293      35.470  26.451   6.759  1.00  0.00           N  
ATOM    343  CA  PHE A 293      35.122  25.924   5.447  1.00  0.00           C  
ATOM    344  C   PHE A 293      33.638  25.580   5.337  1.00  0.00           C  
ATOM    345  O   PHE A 293      33.042  25.624   4.253  1.00  0.00           O  
ATOM    346  CB  PHE A 293      35.973  24.686   5.150  1.00  0.00           C  
ATOM    347  CG  PHE A 293      37.458  24.954   4.917  1.00  0.00           C  
ATOM    348  CD1 PHE A 293      37.902  25.210   3.630  1.00  0.00           C  
ATOM    349  CD2 PHE A 293      38.373  24.902   5.967  1.00  0.00           C  
ATOM    350  CE1 PHE A 293      39.254  25.411   3.388  1.00  0.00           C  
ATOM    351  CE2 PHE A 293      39.723  25.103   5.712  1.00  0.00           C  
ATOM    352  CZ  PHE A 293      40.171  25.359   4.424  1.00  0.00           C  
ATOM    353  N   GLY A 294      32.974  25.258   6.430  1.00  0.00           N  
ATOM    354  CA  GLY A 294      31.547  24.952   6.382  1.00  0.00           C  
ATOM    355  C   GLY A 294      30.733  26.194   6.094  1.00  0.00           C  
ATOM    356  O   GLY A 294      29.823  26.160   5.275  1.00  0.00           O  
ATOM    357  N   ILE A 295      31.037  27.329   6.729  1.00  0.00           N  
ATOM    358  CA  ILE A 295      30.338  28.588   6.444  1.00  0.00           C  
ATOM    359  C   ILE A 295      30.514  28.969   4.990  1.00  0.00           C  
ATOM    360  O   ILE A 295      29.528  29.298   4.338  1.00  0.00           O  
ATOM    361  CB  ILE A 295      30.880  29.746   7.330  1.00  0.00           C  
ATOM    362  CG1 ILE A 295      30.483  29.482   8.785  1.00  0.00           C  
ATOM    363  CG2 ILE A 295      30.330  31.098   6.862  1.00  0.00           C  
ATOM    364  CD1 ILE A 295      31.102  30.516   9.720  1.00  0.00           C  
ATOM    365  N   ALA A 296      31.749  28.904   4.488  1.00  0.00           N  
ATOM    366  CA  ALA A 296      32.050  29.187   3.101  1.00  0.00           C  
ATOM    367  C   ALA A 296      31.127  28.400   2.205  1.00  0.00           C  
ATOM    368  O   ALA A 296      30.288  29.005   1.551  1.00  0.00           O  
ATOM    369  CB  ALA A 296      33.459  28.790   2.770  1.00  0.00           C  
ATOM    370  N   GLN A 297      31.122  27.070   2.230  1.00  0.00           N  
ATOM    371  CA  GLN A 297      30.202  26.363   1.347  1.00  0.00           C  
ATOM    372  C   GLN A 297      28.732  26.574   1.665  1.00  0.00           C  
ATOM    373  O   GLN A 297      27.930  26.584   0.738  1.00  0.00           O  
ATOM    374  CB  GLN A 297      30.471  24.862   1.340  1.00  0.00           C  
ATOM    375  CG  GLN A 297      30.479  24.141   2.652  1.00  0.00           C  
ATOM    376  CD  GLN A 297      31.187  22.808   2.535  1.00  0.00           C  
ATOM    377  OE1 GLN A 297      30.690  21.791   3.013  1.00  0.00           O  
ATOM    378  NE2 GLN A 297      32.371  22.752   1.920  1.00  0.00           N  
ATOM    379  N   ASP A 298      28.314  26.805   2.904  1.00  0.00           N  
ATOM    380  CA  ASP A 298      26.905  27.037   3.128  1.00  0.00           C  
ATOM    381  C   ASP A 298      26.472  28.358   2.540  1.00  0.00           C  
ATOM    382  O   ASP A 298      25.359  28.503   2.046  1.00  0.00           O  
ATOM    383  CB  ASP A 298      26.548  27.070   4.604  1.00  0.00           C  
ATOM    384  CG  ASP A 298      26.589  25.731   5.301  1.00  0.00           C  
ATOM    385  OD1 ASP A 298      26.138  24.729   4.753  1.00  0.00           O  
ATOM    386  OD2 ASP A 298      27.090  25.694   6.415  1.00  0.00           O  
ATOM    387  N   TYR A 299      27.341  29.351   2.569  1.00  0.00           N  
ATOM    388  CA  TYR A 299      26.945  30.644   2.107  1.00  0.00           C  
ATOM    389  C   TYR A 299      27.414  30.882   0.703  1.00  0.00           C  
ATOM    390  O   TYR A 299      27.356  32.017   0.234  1.00  0.00           O  
ATOM    391  CB  TYR A 299      27.513  31.672   3.058  1.00  0.00           C  
ATOM    392  CG  TYR A 299      26.771  31.683   4.381  1.00  0.00           C  
ATOM    393  CD1 TYR A 299      27.141  30.818   5.385  1.00  0.00           C  
ATOM    394  CD2 TYR A 299      25.720  32.549   4.553  1.00  0.00           C  
ATOM    395  CE1 TYR A 299      26.469  30.815   6.578  1.00  0.00           C  
ATOM    396  CE2 TYR A 299      25.041  32.555   5.742  1.00  0.00           C  
ATOM    397  CZ  TYR A 299      25.423  31.685   6.734  1.00  0.00           C  
ATOM    398  OH  TYR A 299      24.744  31.697   7.924  1.00  0.00           O  
ATOM    399  N   LYS A 305      27.865  29.827   0.019  1.00  0.00           N  
ATOM    400  CA  LYS A 305      28.415  29.947  -1.315  1.00  0.00           C  
ATOM    401  C   LYS A 305      29.461  31.068  -1.344  1.00  0.00           C  
ATOM    402  O   LYS A 305      29.465  31.954  -2.202  1.00  0.00           O  
ATOM    403  CB  LYS A 305      27.278  30.222  -2.287  1.00  0.00           C  
ATOM    404  CG  LYS A 305      26.325  29.086  -2.617  1.00  0.00           C  
ATOM    405  CD  LYS A 305      26.875  28.277  -3.790  1.00  0.00           C  
ATOM    406  CE  LYS A 305      25.775  27.434  -4.434  1.00  0.00           C  
ATOM    407  NZ  LYS A 305      26.287  26.602  -5.512  1.00  0.00           N  
ATOM    408  N   GLY A 306      30.330  31.071  -0.344  1.00  0.00           N  
ATOM    409  CA  GLY A 306      31.371  32.056  -0.196  1.00  0.00           C  
ATOM    410  C   GLY A 306      32.715  31.395  -0.428  1.00  0.00           C  
ATOM    411  O   GLY A 306      32.771  30.268  -0.914  1.00  0.00           O  
ATOM    412  N   GLN A 307      33.802  32.046  -0.044  1.00  0.00           N  
ATOM    413  CA  GLN A 307      35.124  31.500  -0.234  1.00  0.00           C  
ATOM    414  C   GLN A 307      35.767  31.290   1.125  1.00  0.00           C  
ATOM    415  O   GLN A 307      35.373  31.949   2.096  1.00  0.00           O  
ATOM    416  CB  GLN A 307      36.022  32.443  -1.022  1.00  0.00           C  
ATOM    417  CG  GLN A 307      35.597  32.954  -2.398  1.00  0.00           C  
ATOM    418  CD  GLN A 307      35.419  31.880  -3.462  1.00  0.00           C  
ATOM    419  OE1 GLN A 307      34.911  32.154  -4.552  1.00  0.00           O  
ATOM    420  NE2 GLN A 307      35.886  30.656  -3.291  1.00  0.00           N  
ATOM    421  N   CYS A 308      36.797  30.441   1.205  1.00  0.00           N  
ATOM    422  CA  CYS A 308      37.503  30.185   2.455  1.00  0.00           C  
ATOM    423  C   CYS A 308      38.936  29.968   2.058  1.00  0.00           C  
ATOM    424  O   CYS A 308      39.193  29.158   1.162  1.00  0.00           O  
ATOM    425  CB  CYS A 308      37.026  28.922   3.176  1.00  0.00           C  
ATOM    426  SG  CYS A 308      37.926  28.658   4.737  1.00  0.00           S  
ATOM    427  N   ASN A 309      39.891  30.658   2.663  1.00  0.00           N  
ATOM    428  CA  ASN A 309      41.260  30.533   2.197  1.00  0.00           C  
ATOM    429  C   ASN A 309      42.073  29.661   3.138  1.00  0.00           C  
ATOM    430  O   ASN A 309      41.737  29.587   4.327  1.00  0.00           O  
ATOM    431  CB  ASN A 309      41.932  31.866   2.139  1.00  0.00           C  
ATOM    432  CG  ASN A 309      41.669  32.777   0.946  1.00  0.00           C  
ATOM    433  OD1 ASN A 309      40.697  32.756   0.179  1.00  0.00           O  
ATOM    434  ND2 ASN A 309      42.653  33.644   0.841  1.00  0.00           N  
ATOM    435  N   LEU A 310      43.128  28.994   2.661  1.00  0.00           N  
ATOM    436  CA  LEU A 310      44.010  28.299   3.561  1.00  0.00           C  
ATOM    437  C   LEU A 310      45.218  29.204   3.595  1.00  0.00           C  
ATOM    438  O   LEU A 310      45.799  29.436   2.528  1.00  0.00           O  
ATOM    439  CB  LEU A 310      44.474  26.938   3.047  1.00  0.00           C  
ATOM    440  CG  LEU A 310      45.461  26.093   3.896  1.00  0.00           C  
ATOM    441  CD1 LEU A 310      44.804  25.507   5.138  1.00  0.00           C  
ATOM    442  CD2 LEU A 310      45.906  24.926   3.052  1.00  0.00           C  
ATOM    443  N   ARG A 311      45.596  29.744   4.744  1.00  0.00           N  
ATOM    444  CA  ARG A 311      46.742  30.582   4.768  1.00  0.00           C  
ATOM    445  C   ARG A 311      47.720  29.992   5.766  1.00  0.00           C  
ATOM    446  O   ARG A 311      47.364  29.773   6.919  1.00  0.00           O  
ATOM    447  CB  ARG A 311      46.294  31.966   5.162  1.00  0.00           C  
ATOM    448  CG  ARG A 311      47.508  32.899   5.153  1.00  0.00           C  
ATOM    449  CD  ARG A 311      47.046  34.331   5.211  1.00  0.00           C  
ATOM    450  NE  ARG A 311      46.558  34.642   6.527  1.00  0.00           N  
ATOM    451  CZ  ARG A 311      45.320  35.103   6.714  1.00  0.00           C  
ATOM    452  NH1 ARG A 311      44.479  35.314   5.688  1.00  0.00           N  
ATOM    453  NH2 ARG A 311      44.931  35.331   7.967  1.00  0.00           N  
ATOM    454  N   PHE A 312      48.949  29.683   5.409  1.00  0.00           N  
ATOM    455  CA  PHE A 312      49.867  29.216   6.414  1.00  0.00           C  
ATOM    456  C   PHE A 312      50.373  30.444   7.140  1.00  0.00           C  
ATOM    457  O   PHE A 312      51.012  31.327   6.537  1.00  0.00           O  
ATOM    458  CB  PHE A 312      51.024  28.466   5.773  1.00  0.00           C  
ATOM    459  CG  PHE A 312      50.548  27.075   5.415  1.00  0.00           C  
ATOM    460  CD1 PHE A 312      50.429  26.123   6.411  1.00  0.00           C  
ATOM    461  CD2 PHE A 312      50.154  26.784   4.123  1.00  0.00           C  
ATOM    462  CE1 PHE A 312      49.902  24.890   6.110  1.00  0.00           C  
ATOM    463  CE2 PHE A 312      49.628  25.540   3.837  1.00  0.00           C  
ATOM    464  CZ  PHE A 312      49.500  24.603   4.828  1.00  0.00           C  
ATOM    465  N   ASP A 313      50.098  30.532   8.435  1.00  0.00           N  
ATOM    466  CA  ASP A 313      50.542  31.662   9.227  1.00  0.00           C  
ATOM    467  C   ASP A 313      51.988  31.469   9.615  1.00  0.00           C  
ATOM    468  O   ASP A 313      52.360  31.297  10.778  1.00  0.00           O  
ATOM    469  CB  ASP A 313      49.680  31.807  10.491  1.00  0.00           C  
ATOM    470  CG  ASP A 313      49.318  33.251  10.847  1.00  0.00           C  
ATOM    471  OD1 ASP A 313      49.881  34.172  10.243  1.00  0.00           O  
ATOM    472  OD2 ASP A 313      48.452  33.447  11.716  1.00  0.00           O  
ATOM    473  N   ASP A 314      52.868  31.558   8.647  1.00  0.00           N  
ATOM    474  CA  ASP A 314      54.276  31.317   8.860  1.00  0.00           C  
ATOM    475  C   ASP A 314      55.171  32.518   9.174  1.00  0.00           C  
ATOM    476  O   ASP A 314      56.159  32.820   8.464  1.00  0.00           O  
ATOM    477  CB  ASP A 314      54.777  30.574   7.641  1.00  0.00           C  
ATOM    478  CG  ASP A 314      54.561  31.315   6.317  1.00  0.00           C  
ATOM    479  OD1 ASP A 314      53.908  32.360   6.267  1.00  0.00           O  
ATOM    480  OD2 ASP A 314      55.055  30.814   5.313  1.00  0.00           O  
ATOM    481  N   THR A 315      54.919  33.146  10.304  1.00  0.00           N  
ATOM    482  CA  THR A 315      55.683  34.318  10.727  1.00  0.00           C  
ATOM    483  C   THR A 315      56.901  33.949  11.567  1.00  0.00           C  
ATOM    484  O   THR A 315      57.868  34.700  11.662  1.00  0.00           O  
ATOM    485  CB  THR A 315      54.735  35.231  11.510  1.00  0.00           C  
ATOM    486  OG1 THR A 315      54.093  34.427  12.521  1.00  0.00           O  
ATOM    487  CG2 THR A 315      53.654  35.837  10.613  1.00  0.00           C  
ATOM    488  N   ASN A 316      56.939  32.761  12.157  1.00  0.00           N  
ATOM    489  CA  ASN A 316      58.029  32.417  13.053  1.00  0.00           C  
ATOM    490  C   ASN A 316      58.874  31.258  12.534  1.00  0.00           C  
ATOM    491  O   ASN A 316      58.630  30.095  12.882  1.00  0.00           O  
ATOM    492  CB  ASN A 316      57.420  32.097  14.409  1.00  0.00           C  
ATOM    493  CG  ASN A 316      58.453  32.041  15.525  1.00  0.00           C  
ATOM    494  OD1 ASN A 316      59.672  31.963  15.291  1.00  0.00           O  
ATOM    495  ND2 ASN A 316      57.977  32.062  16.772  1.00  0.00           N  
ATOM    496  N   PRO A 317      59.873  31.526  11.683  1.00  0.00           N  
ATOM    497  CA  PRO A 317      60.728  30.476  11.123  1.00  0.00           C  
ATOM    498  C   PRO A 317      61.326  29.420  12.061  1.00  0.00           C  
ATOM    499  O   PRO A 317      61.341  28.240  11.710  1.00  0.00           O  
ATOM    500  CB  PRO A 317      61.799  31.235  10.399  1.00  0.00           C  
ATOM    501  CG  PRO A 317      62.025  32.402  11.325  1.00  0.00           C  
ATOM    502  CD  PRO A 317      60.582  32.803  11.612  1.00  0.00           C  
ATOM    503  N   VAL A 333      61.759  29.760  13.280  1.00  0.00           N  
ATOM    504  CA  VAL A 333      62.458  28.784  14.111  1.00  0.00           C  
ATOM    505  C   VAL A 333      61.566  27.703  14.694  1.00  0.00           C  
ATOM    506  O   VAL A 333      62.048  26.821  15.407  1.00  0.00           O  
ATOM    507  CB  VAL A 333      63.194  29.438  15.309  1.00  0.00           C  
ATOM    508  CG1 VAL A 333      64.256  30.365  14.792  1.00  0.00           C  
ATOM    509  CG2 VAL A 333      62.215  30.179  16.198  1.00  0.00           C  
ATOM    510  N   LYS A 421      60.259  27.787  14.467  1.00  0.00           N  
ATOM    511  CA  LYS A 421      59.377  26.780  14.981  1.00  0.00           C  
ATOM    512  C   LYS A 421      58.650  26.050  13.867  1.00  0.00           C  
ATOM    513  O   LYS A 421      57.914  25.093  14.116  1.00  0.00           O  
ATOM    514  CB  LYS A 421      58.391  27.439  15.926  1.00  0.00           C  
ATOM    515  CG  LYS A 421      59.206  28.001  17.100  1.00  0.00           C  
ATOM    516  CD  LYS A 421      58.527  27.968  18.464  1.00  0.00           C  
ATOM    517  CE  LYS A 421      57.267  28.804  18.495  1.00  0.00           C  
ATOM    518  NZ  LYS A 421      56.655  28.776  19.813  1.00  0.00           N  
ATOM    519  N   GLU A 422      58.861  26.398  12.608  1.00  0.00           N  
ATOM    520  CA  GLU A 422      58.023  25.840  11.565  1.00  0.00           C  
ATOM    521  C   GLU A 422      58.860  25.033  10.624  1.00  0.00           C  
ATOM    522  O   GLU A 422      60.043  25.348  10.448  1.00  0.00           O  
ATOM    523  CB  GLU A 422      57.354  26.925  10.763  1.00  0.00           C  
ATOM    524  CG  GLU A 422      56.478  27.809  11.627  1.00  0.00           C  
ATOM    525  CD  GLU A 422      56.336  29.231  11.114  1.00  0.00           C  
ATOM    526  OE1 GLU A 422      56.937  29.563  10.097  1.00  0.00           O  
ATOM    527  OE2 GLU A 422      55.645  30.033  11.732  1.00  0.00           O  
ATOM    528  N   ASP A 423      58.254  24.072   9.945  1.00  0.00           N  
ATOM    529  CA  ASP A 423      59.024  23.247   9.040  1.00  0.00           C  
ATOM    530  C   ASP A 423      58.182  22.878   7.843  1.00  0.00           C  
ATOM    531  O   ASP A 423      56.957  22.796   7.959  1.00  0.00           O  
ATOM    532  CB  ASP A 423      59.473  21.987   9.762  1.00  0.00           C  
ATOM    533  CG  ASP A 423      60.451  21.160   8.965  1.00  0.00           C  
ATOM    534  OD1 ASP A 423      61.650  21.406   9.073  1.00  0.00           O  
ATOM    535  OD2 ASP A 423      60.008  20.284   8.233  1.00  0.00           O  
ATOM    536  N   ILE A 424      58.801  22.592   6.696  1.00  0.00           N  
ATOM    537  CA  ILE A 424      58.023  22.270   5.509  1.00  0.00           C  
ATOM    538  C   ILE A 424      57.233  20.965   5.634  1.00  0.00           C  
ATOM    539  O   ILE A 424      56.171  20.837   5.017  1.00  0.00           O  
ATOM    540  CB  ILE A 424      58.972  22.253   4.308  1.00  0.00           C  
ATOM    541  CG1 ILE A 424      58.153  22.412   3.061  1.00  0.00           C  
ATOM    542  CG2 ILE A 424      59.763  20.965   4.229  1.00  0.00           C  
ATOM    543  CD1 ILE A 424      57.528  23.817   2.983  1.00  0.00           C  
ATOM    544  N   GLU A 425      57.696  20.011   6.456  1.00  0.00           N  
ATOM    545  CA  GLU A 425      56.956  18.782   6.731  1.00  0.00           C  
ATOM    546  C   GLU A 425      55.528  19.053   7.178  1.00  0.00           C  
ATOM    547  O   GLU A 425      54.603  18.308   6.842  1.00  0.00           O  
ATOM    548  CB  GLU A 425      57.609  17.968   7.829  1.00  0.00           C  
ATOM    549  CG  GLU A 425      56.978  16.583   7.997  1.00  0.00           C  
ATOM    550  CD  GLU A 425      57.445  15.745   9.180  1.00  0.00           C  
ATOM    551  OE1 GLU A 425      58.547  15.969   9.682  1.00  0.00           O  
ATOM    552  OE2 GLU A 425      56.703  14.856   9.599  1.00  0.00           O  
ATOM    553  N   TYR A 426      55.311  20.125   7.928  1.00  0.00           N  
ATOM    554  CA  TYR A 426      53.981  20.376   8.390  1.00  0.00           C  
ATOM    555  C   TYR A 426      53.137  21.067   7.330  1.00  0.00           C  
ATOM    556  O   TYR A 426      51.910  20.889   7.353  1.00  0.00           O  
ATOM    557  CB  TYR A 426      54.029  21.217   9.645  1.00  0.00           C  
ATOM    558  CG  TYR A 426      54.949  20.665  10.708  1.00  0.00           C  
ATOM    559  CD1 TYR A 426      54.829  19.370  11.146  1.00  0.00           C  
ATOM    560  CD2 TYR A 426      55.914  21.489  11.230  1.00  0.00           C  
ATOM    561  CE1 TYR A 426      55.694  18.886  12.106  1.00  0.00           C  
ATOM    562  CE2 TYR A 426      56.778  21.016  12.188  1.00  0.00           C  
ATOM    563  CZ  TYR A 426      56.656  19.719  12.624  1.00  0.00           C  
ATOM    564  OH  TYR A 426      57.519  19.239  13.586  1.00  0.00           O  
ATOM    565  N   VAL A 427      53.704  21.796   6.341  1.00  0.00           N  
ATOM    566  CA  VAL A 427      52.798  22.492   5.421  1.00  0.00           C  
ATOM    567  C   VAL A 427      52.105  21.456   4.537  1.00  0.00           C  
ATOM    568  O   VAL A 427      50.872  21.483   4.394  1.00  0.00           O  
ATOM    569  CB  VAL A 427      53.496  23.602   4.500  1.00  0.00           C  
ATOM    570  CG1 VAL A 427      54.664  24.190   5.258  1.00  0.00           C  
ATOM    571  CG2 VAL A 427      53.969  23.096   3.175  1.00  0.00           C  
ATOM    572  N   GLU A 429      52.871  20.448   4.087  1.00  0.00           N  
ATOM    573  CA  GLU A 429      52.323  19.394   3.279  1.00  0.00           C  
ATOM    574  C   GLU A 429      51.408  18.476   4.040  1.00  0.00           C  
ATOM    575  O   GLU A 429      50.444  18.006   3.431  1.00  0.00           O  
ATOM    576  CB  GLU A 429      53.450  18.629   2.646  1.00  0.00           C  
ATOM    577  CG  GLU A 429      54.100  19.436   1.508  1.00  0.00           C  
ATOM    578  CD  GLU A 429      53.175  20.051   0.430  1.00  0.00           C  
ATOM    579  OE1 GLU A 429      52.263  19.386  -0.096  1.00  0.00           O  
ATOM    580  OE2 GLU A 429      53.390  21.228   0.119  1.00  0.00           O  
ATOM    581  N   SER A 431      51.596  18.252   5.348  1.00  0.00           N  
ATOM    582  CA  SER A 431      50.651  17.420   6.099  1.00  0.00           C  
ATOM    583  C   SER A 431      49.349  18.143   6.352  1.00  0.00           C  
ATOM    584  O   SER A 431      48.281  17.526   6.261  1.00  0.00           O  
ATOM    585  CB  SER A 431      51.202  16.990   7.446  1.00  0.00           C  
ATOM    586  OG  SER A 431      52.079  17.972   7.972  1.00  0.00           O  
ATOM    587  N   ILE A 432      49.405  19.439   6.665  1.00  0.00           N  
ATOM    588  CA  ILE A 432      48.214  20.247   6.848  1.00  0.00           C  
ATOM    589  C   ILE A 432      47.363  20.295   5.590  1.00  0.00           C  
ATOM    590  O   ILE A 432      46.144  20.096   5.712  1.00  0.00           O  
ATOM    591  CB  ILE A 432      48.629  21.685   7.313  1.00  0.00           C  
ATOM    592  CG1 ILE A 432      49.302  21.633   8.706  1.00  0.00           C  
ATOM    593  CG2 ILE A 432      47.383  22.560   7.398  1.00  0.00           C  
ATOM    594  CD1 ILE A 432      50.168  22.810   9.118  1.00  0.00           C  
ATOM    595  N   LYS A 433      47.934  20.501   4.386  1.00  0.00           N  
ATOM    596  CA  LYS A 433      47.106  20.496   3.158  1.00  0.00           C  
ATOM    597  C   LYS A 433      46.364  19.168   3.045  1.00  0.00           C  
ATOM    598  O   LYS A 433      45.151  19.116   2.842  1.00  0.00           O  
ATOM    599  CB  LYS A 433      47.961  20.661   1.901  1.00  0.00           C  
ATOM    600  CG  LYS A 433      48.737  21.954   1.917  1.00  0.00           C  
ATOM    601  CD  LYS A 433      49.973  21.952   1.048  1.00  0.00           C  
ATOM    602  CE  LYS A 433      49.644  21.967  -0.431  1.00  0.00           C  
ATOM    603  NZ  LYS A 433      50.852  22.313  -1.156  1.00  0.00           N  
ATOM    604  N   ASN A 434      47.140  18.104   3.285  1.00  0.00           N  
ATOM    605  CA  ASN A 434      46.740  16.715   3.292  1.00  0.00           C  
ATOM    606  C   ASN A 434      45.595  16.461   4.251  1.00  0.00           C  
ATOM    607  O   ASN A 434      44.564  15.931   3.813  1.00  0.00           O  
ATOM    608  CB  ASN A 434      47.985  15.951   3.646  1.00  0.00           C  
ATOM    609  CG  ASN A 434      47.918  14.440   3.686  1.00  0.00           C  
ATOM    610  OD1 ASN A 434      47.414  13.790   4.616  1.00  0.00           O  
ATOM    611  ND2 ASN A 434      48.543  13.847   2.675  1.00  0.00           N  
ATOM    612  N   ASP A 435      45.670  16.891   5.516  1.00  0.00           N  
ATOM    613  CA  ASP A 435      44.546  16.636   6.397  1.00  0.00           C  
ATOM    614  C   ASP A 435      43.342  17.509   6.063  1.00  0.00           C  
ATOM    615  O   ASP A 435      42.196  17.068   6.238  1.00  0.00           O  
ATOM    616  CB  ASP A 435      44.887  16.856   7.870  1.00  0.00           C  
ATOM    617  CG  ASP A 435      46.095  16.101   8.421  1.00  0.00           C  
ATOM    618  OD1 ASP A 435      46.152  14.879   8.388  1.00  0.00           O  
ATOM    619  OD2 ASP A 435      47.000  16.751   8.925  1.00  0.00           O  
ATOM    620  N   VAL A 436      43.514  18.733   5.554  1.00  0.00           N  
ATOM    621  CA  VAL A 436      42.344  19.581   5.258  1.00  0.00           C  
ATOM    622  C   VAL A 436      41.521  18.944   4.140  1.00  0.00           C  
ATOM    623  O   VAL A 436      40.277  18.889   4.210  1.00  0.00           O  
ATOM    624  CB  VAL A 436      42.798  21.031   4.850  1.00  0.00           C  
ATOM    625  CG1 VAL A 436      41.628  21.900   4.416  1.00  0.00           C  
ATOM    626  CG2 VAL A 436      43.397  21.709   6.047  1.00  0.00           C  
ATOM    627  N   GLU A 437      42.223  18.429   3.116  1.00  0.00           N  
ATOM    628  CA  GLU A 437      41.556  17.746   2.026  1.00  0.00           C  
ATOM    629  C   GLU A 437      40.885  16.469   2.499  1.00  0.00           C  
ATOM    630  O   GLU A 437      39.716  16.287   2.149  1.00  0.00           O  
ATOM    631  CB  GLU A 437      42.536  17.395   0.949  1.00  0.00           C  
ATOM    632  CG  GLU A 437      42.837  18.610   0.134  1.00  0.00           C  
ATOM    633  CD  GLU A 437      43.755  18.347  -1.038  1.00  0.00           C  
ATOM    634  OE1 GLU A 437      44.877  17.873  -0.834  1.00  0.00           O  
ATOM    635  OE2 GLU A 437      43.332  18.640  -2.154  1.00  0.00           O  
ATOM    636  N   TRP A 438      41.595  15.628   3.296  1.00  0.00           N  
ATOM    637  CA  TRP A 438      41.066  14.375   3.817  1.00  0.00           C  
ATOM    638  C   TRP A 438      39.778  14.611   4.575  1.00  0.00           C  
ATOM    639  O   TRP A 438      38.838  13.852   4.374  1.00  0.00           O  
ATOM    640  CB  TRP A 438      42.097  13.713   4.733  1.00  0.00           C  
ATOM    641  CG  TRP A 438      41.607  12.426   5.396  1.00  0.00           C  
ATOM    642  CD1 TRP A 438      41.617  11.234   4.720  1.00  0.00           C  
ATOM    643  CD2 TRP A 438      41.082  12.302   6.669  1.00  0.00           C  
ATOM    644  NE1 TRP A 438      41.095  10.372   5.560  1.00  0.00           N  
ATOM    645  CE2 TRP A 438      40.765  10.956   6.719  1.00  0.00           C  
ATOM    646  CE3 TRP A 438      40.817  13.088   7.766  1.00  0.00           C  
ATOM    647  CZ2 TRP A 438      40.193  10.394   7.842  1.00  0.00           C  
ATOM    648  CZ3 TRP A 438      40.241  12.525   8.888  1.00  0.00           C  
ATOM    649  CH2 TRP A 438      39.931  11.192   8.930  1.00  0.00           C  
ATOM    650  N   LEU A 439      39.657  15.637   5.425  1.00  0.00           N  
ATOM    651  CA  LEU A 439      38.370  15.906   6.090  1.00  0.00           C  
ATOM    652  C   LEU A 439      37.257  16.207   5.103  1.00  0.00           C  
ATOM    653  O   LEU A 439      36.086  16.201   5.456  1.00  0.00           O  
ATOM    654  CB  LEU A 439      38.461  17.086   7.043  1.00  0.00           C  
ATOM    655  CG  LEU A 439      39.107  16.864   8.399  1.00  0.00           C  
ATOM    656  CD1 LEU A 439      39.368  18.189   9.076  1.00  0.00           C  
ATOM    657  CD2 LEU A 439      38.173  16.030   9.259  1.00  0.00           C  
ATOM    658  N   GLY A 444      37.630  16.510   3.867  1.00  0.00           N  
ATOM    659  CA  GLY A 444      36.693  16.700   2.799  1.00  0.00           C  
ATOM    660  C   GLY A 444      36.496  18.148   2.472  1.00  0.00           C  
ATOM    661  O   GLY A 444      35.411  18.513   2.029  1.00  0.00           O  
ATOM    662  N   PHE A 445      37.505  19.010   2.648  1.00  0.00           N  
ATOM    663  CA  PHE A 445      37.284  20.420   2.398  1.00  0.00           C  
ATOM    664  C   PHE A 445      38.330  20.944   1.421  1.00  0.00           C  
ATOM    665  O   PHE A 445      39.411  20.361   1.238  1.00  0.00           O  
ATOM    666  CB  PHE A 445      37.359  21.186   3.726  1.00  0.00           C  
ATOM    667  CG  PHE A 445      36.169  20.992   4.662  1.00  0.00           C  
ATOM    668  CD1 PHE A 445      34.911  21.450   4.307  1.00  0.00           C  
ATOM    669  CD2 PHE A 445      36.358  20.358   5.876  1.00  0.00           C  
ATOM    670  CE1 PHE A 445      33.844  21.276   5.166  1.00  0.00           C  
ATOM    671  CE2 PHE A 445      35.284  20.186   6.728  1.00  0.00           C  
ATOM    672  CZ  PHE A 445      34.028  20.641   6.378  1.00  0.00           C  
ATOM    673  N   HIS A 457      38.009  22.020   0.695  1.00  0.00           N  
ATOM    674  CA  HIS A 457      38.974  22.611  -0.210  1.00  0.00           C  
ATOM    675  C   HIS A 457      38.954  24.122  -0.125  1.00  0.00           C  
ATOM    676  O   HIS A 457      37.945  24.817  -0.002  1.00  0.00           O  
ATOM    677  CB  HIS A 457      38.721  22.226  -1.676  1.00  0.00           C  
ATOM    678  CG  HIS A 457      38.715  20.731  -1.947  1.00  0.00           C  
ATOM    679  ND1 HIS A 457      39.804  19.967  -2.005  1.00  0.00           N  
ATOM    680  CD2 HIS A 457      37.599  19.950  -2.135  1.00  0.00           C  
ATOM    681  CE1 HIS A 457      39.376  18.747  -2.221  1.00  0.00           C  
ATOM    682  NE2 HIS A 457      38.065  18.750  -2.297  1.00  0.00           N  
ATOM    683  N   TRP A 461      40.144  24.630  -0.184  1.00  0.00           N  
ATOM    684  CA  TRP A 461      40.351  26.036  -0.115  1.00  0.00           C  
ATOM    685  C   TRP A 461      40.060  26.690  -1.448  1.00  0.00           C  
ATOM    686  O   TRP A 461      39.966  26.071  -2.521  1.00  0.00           O  
ATOM    687  CB  TRP A 461      41.756  26.246   0.321  1.00  0.00           C  
ATOM    688  CG  TRP A 461      42.809  25.435  -0.402  1.00  0.00           C  
ATOM    689  CD1 TRP A 461      43.544  25.986  -1.414  1.00  0.00           C  
ATOM    690  CD2 TRP A 461      43.244  24.181  -0.048  1.00  0.00           C  
ATOM    691  NE1 TRP A 461      44.470  25.098  -1.683  1.00  0.00           N  
ATOM    692  CE2 TRP A 461      44.336  24.013  -0.892  1.00  0.00           C  
ATOM    693  CE3 TRP A 461      42.886  23.200   0.858  1.00  0.00           C  
ATOM    694  CZ2 TRP A 461      45.094  22.861  -0.839  1.00  0.00           C  
ATOM    695  CZ3 TRP A 461      43.646  22.054   0.902  1.00  0.00           C  
ATOM    696  CH2 TRP A 461      44.736  21.890   0.069  1.00  0.00           C  
ATOM    697  N   SER A 463      39.942  27.988  -1.351  1.00  0.00           N  
ATOM    698  CA  SER A 463      39.602  28.837  -2.442  1.00  0.00           C  
ATOM    699  C   SER A 463      40.871  29.344  -3.075  1.00  0.00           C  
ATOM    700  O   SER A 463      41.663  30.030  -2.427  1.00  0.00           O  
ATOM    701  CB  SER A 463      38.760  29.891  -1.804  1.00  0.00           C  
ATOM    702  OG  SER A 463      38.370  30.998  -2.566  1.00  0.00           O  
ATOM    703  N   GLY A 472      41.068  29.032  -4.342  1.00  0.00           N  
ATOM    704  CA  GLY A 472      42.207  29.557  -5.038  1.00  0.00           C  
ATOM    705  C   GLY A 472      43.458  28.814  -4.680  1.00  0.00           C  
ATOM    706  O   GLY A 472      43.470  27.594  -4.712  1.00  0.00           O  
ATOM    707  N   ASN A 473      44.529  29.518  -4.378  1.00  0.00           N  
ATOM    708  CA  ASN A 473      45.791  28.869  -4.121  1.00  0.00           C  
ATOM    709  C   ASN A 473      46.068  28.814  -2.651  1.00  0.00           C  
ATOM    710  O   ASN A 473      45.353  29.435  -1.863  1.00  0.00           O  
ATOM    711  CB  ASN A 473      46.889  29.631  -4.825  1.00  0.00           C  
ATOM    712  CG  ASN A 473      47.170  29.148  -6.239  1.00  0.00           C  
ATOM    713  OD1 ASN A 473      48.273  29.339  -6.729  1.00  0.00           O  
ATOM    714  ND2 ASN A 473      46.280  28.507  -6.987  1.00  0.00           N  
ATOM    715  N   VAL A 474      47.072  28.057  -2.249  1.00  0.00           N  
ATOM    716  CA  VAL A 474      47.460  28.047  -0.849  1.00  0.00           C  
ATOM    717  C   VAL A 474      48.105  29.415  -0.596  1.00  0.00           C  
ATOM    718  O   VAL A 474      48.932  29.841  -1.424  1.00  0.00           O  
ATOM    719  CB  VAL A 474      48.442  26.881  -0.636  1.00  0.00           C  
ATOM    720  CG1 VAL A 474      49.242  26.952   0.660  1.00  0.00           C  
ATOM    721  CG2 VAL A 474      47.593  25.650  -0.598  1.00  0.00           C  
ATOM    722  N   ARG A 475      47.710  30.132   0.461  1.00  0.00           N  
ATOM    723  CA  ARG A 475      48.298  31.432   0.714  1.00  0.00           C  
ATOM    724  C   ARG A 475      49.287  31.272   1.830  1.00  0.00           C  
ATOM    725  O   ARG A 475      49.199  30.334   2.611  1.00  0.00           O  
ATOM    726  CB  ARG A 475      47.290  32.468   1.178  1.00  0.00           C  
ATOM    727  CG  ARG A 475      46.039  32.575   0.349  1.00  0.00           C  
ATOM    728  CD  ARG A 475      46.340  32.830  -1.107  1.00  0.00           C  
ATOM    729  NE  ARG A 475      45.114  32.459  -1.775  1.00  0.00           N  
ATOM    730  CZ  ARG A 475      44.112  33.313  -1.996  1.00  0.00           C  
ATOM    731  NH1 ARG A 475      44.223  34.608  -1.731  1.00  0.00           N  
ATOM    732  NH2 ARG A 475      42.988  32.855  -2.534  1.00  0.00           N  
ATOM    733  N   TYR A 476      50.244  32.161   1.963  1.00  0.00           N  
ATOM    734  CA  TYR A 476      51.187  32.108   3.054  1.00  0.00           C  
ATOM    735  C   TYR A 476      51.360  33.532   3.548  1.00  0.00           C  
ATOM    736  O   TYR A 476      51.436  34.445   2.718  1.00  0.00           O  
ATOM    737  CB  TYR A 476      52.584  31.633   2.641  1.00  0.00           C  
ATOM    738  CG  TYR A 476      52.731  30.186   2.210  1.00  0.00           C  
ATOM    739  CD1 TYR A 476      52.144  29.764   1.047  1.00  0.00           C  
ATOM    740  CD2 TYR A 476      53.456  29.297   2.971  1.00  0.00           C  
ATOM    741  CE1 TYR A 476      52.274  28.465   0.633  1.00  0.00           C  
ATOM    742  CE2 TYR A 476      53.591  27.986   2.566  1.00  0.00           C  
ATOM    743  CZ  TYR A 476      52.992  27.577   1.392  1.00  0.00           C  
ATOM    744  OH  TYR A 476      53.079  26.257   0.968  1.00  0.00           O  
ATOM    745  N   SER A 477      51.463  33.758   4.870  1.00  0.00           N  
ATOM    746  CA  SER A 477      51.801  35.068   5.401  1.00  0.00           C  
ATOM    747  C   SER A 477      53.081  35.569   4.755  1.00  0.00           C  
ATOM    748  O   SER A 477      53.120  36.752   4.424  1.00  0.00           O  
ATOM    749  CB  SER A 477      52.001  35.027   6.914  1.00  0.00           C  
ATOM    750  OG  SER A 477      50.748  34.870   7.584  1.00  0.00           O  
ATOM    751  N   SER A 478      54.062  34.716   4.392  1.00  0.00           N  
ATOM    752  CA  SER A 478      55.290  35.229   3.783  1.00  0.00           C  
ATOM    753  C   SER A 478      55.094  35.774   2.387  1.00  0.00           C  
ATOM    754  O   SER A 478      55.964  36.471   1.856  1.00  0.00           O  
ATOM    755  CB  SER A 478      56.397  34.191   3.693  1.00  0.00           C  
ATOM    756  OG  SER A 478      55.933  32.865   3.857  1.00  0.00           O  
ATOM    757  N   ASP A 479      53.936  35.508   1.807  1.00  0.00           N  
ATOM    758  CA  ASP A 479      53.621  36.100   0.541  1.00  0.00           C  
ATOM    759  C   ASP A 479      53.558  37.587   0.734  1.00  0.00           C  
ATOM    760  O   ASP A 479      54.053  38.322  -0.114  1.00  0.00           O  
ATOM    761  CB  ASP A 479      52.289  35.629   0.030  1.00  0.00           C  
ATOM    762  CG  ASP A 479      52.283  34.179  -0.397  1.00  0.00           C  
ATOM    763  OD1 ASP A 479      53.335  33.563  -0.550  1.00  0.00           O  
ATOM    764  OD2 ASP A 479      51.196  33.660  -0.604  1.00  0.00           O  
ATOM    765  N   TYR A 482      53.070  38.011   1.904  1.00  0.00           N  
ATOM    766  CA  TYR A 482      52.930  39.412   2.206  1.00  0.00           C  
ATOM    767  C   TYR A 482      54.153  40.015   2.877  1.00  0.00           C  
ATOM    768  O   TYR A 482      54.098  41.187   3.268  1.00  0.00           O  
ATOM    769  CB  TYR A 482      51.735  39.602   3.085  1.00  0.00           C  
ATOM    770  CG  TYR A 482      50.538  38.899   2.514  1.00  0.00           C  
ATOM    771  CD1 TYR A 482      50.140  39.139   1.211  1.00  0.00           C  
ATOM    772  CD2 TYR A 482      49.902  37.951   3.293  1.00  0.00           C  
ATOM    773  CE1 TYR A 482      49.091  38.409   0.681  1.00  0.00           C  
ATOM    774  CE2 TYR A 482      48.848  37.223   2.765  1.00  0.00           C  
ATOM    775  CZ  TYR A 482      48.475  37.448   1.456  1.00  0.00           C  
ATOM    776  OH  TYR A 482      47.498  36.677   0.878  1.00  0.00           O  
ATOM    777  N   PHE A 485      55.298  39.326   2.983  1.00  0.00           N  
ATOM    778  CA  PHE A 485      56.433  39.934   3.667  1.00  0.00           C  
ATOM    779  C   PHE A 485      56.886  41.271   3.101  1.00  0.00           C  
ATOM    780  O   PHE A 485      57.211  42.159   3.883  1.00  0.00           O  
ATOM    781  CB  PHE A 485      57.639  38.981   3.695  1.00  0.00           C  
ATOM    782  CG  PHE A 485      57.582  37.935   4.807  1.00  0.00           C  
ATOM    783  CD1 PHE A 485      56.554  37.940   5.752  1.00  0.00           C  
ATOM    784  CD2 PHE A 485      58.563  36.946   4.852  1.00  0.00           C  
ATOM    785  CE1 PHE A 485      56.512  36.962   6.727  1.00  0.00           C  
ATOM    786  CE2 PHE A 485      58.518  35.963   5.837  1.00  0.00           C  
ATOM    787  CZ  PHE A 485      57.493  35.976   6.771  1.00  0.00           C  
ATOM    788  N   ASP A 490      56.863  41.529   1.786  1.00  0.00           N  
ATOM    789  CA  ASP A 490      57.253  42.856   1.313  1.00  0.00           C  
ATOM    790  C   ASP A 490      56.153  43.870   1.585  1.00  0.00           C  
ATOM    791  O   ASP A 490      56.415  45.057   1.788  1.00  0.00           O  
ATOM    792  CB  ASP A 490      57.550  42.844  -0.183  1.00  0.00           C  
ATOM    793  CG  ASP A 490      58.743  41.989  -0.554  1.00  0.00           C  
ATOM    794  OD1 ASP A 490      59.873  42.487  -0.565  1.00  0.00           O  
ATOM    795  OD2 ASP A 490      58.517  40.816  -0.827  1.00  0.00           O  
ATOM    796  N   GLN A 494      54.911  43.407   1.678  1.00  0.00           N  
ATOM    797  CA  GLN A 494      53.785  44.285   1.923  1.00  0.00           C  
ATOM    798  C   GLN A 494      53.733  44.754   3.359  1.00  0.00           C  
ATOM    799  O   GLN A 494      53.450  45.927   3.624  1.00  0.00           O  
ATOM    800  CB  GLN A 494      52.507  43.603   1.684  1.00  0.00           C  
ATOM    801  CG  GLN A 494      51.628  44.599   1.034  1.00  0.00           C  
ATOM    802  CD  GLN A 494      51.664  44.356  -0.437  1.00  0.00           C  
ATOM    803  OE1 GLN A 494      51.493  43.233  -0.903  1.00  0.00           O  
ATOM    804  NE2 GLN A 494      51.921  45.396  -1.196  1.00  0.00           N  
ATOM    805  N   LEU A 495      53.956  43.827   4.288  1.00  0.00           N  
ATOM    806  CA  LEU A 495      53.974  44.148   5.688  1.00  0.00           C  
ATOM    807  C   LEU A 495      55.093  45.139   5.956  1.00  0.00           C  
ATOM    808  O   LEU A 495      54.884  46.134   6.653  1.00  0.00           O  
ATOM    809  CB  LEU A 495      54.165  42.862   6.499  1.00  0.00           C  
ATOM    810  CG  LEU A 495      52.999  41.940   6.903  1.00  0.00           C  
ATOM    811  CD1 LEU A 495      51.728  42.334   6.222  1.00  0.00           C  
ATOM    812  CD2 LEU A 495      53.334  40.522   6.510  1.00  0.00           C  
ATOM    813  N   HIS A 496      56.282  44.927   5.403  1.00  0.00           N  
ATOM    814  CA  HIS A 496      57.378  45.862   5.568  1.00  0.00           C  
ATOM    815  C   HIS A 496      57.078  47.262   5.058  1.00  0.00           C  
ATOM    816  O   HIS A 496      57.635  48.227   5.587  1.00  0.00           O  
ATOM    817  CB  HIS A 496      58.588  45.313   4.863  1.00  0.00           C  
ATOM    818  CG  HIS A 496      59.761  46.265   4.848  1.00  0.00           C  
ATOM    819  ND1 HIS A 496      60.476  46.584   5.913  1.00  0.00           N  
ATOM    820  CD2 HIS A 496      60.260  46.943   3.767  1.00  0.00           C  
ATOM    821  CE1 HIS A 496      61.405  47.435   5.530  1.00  0.00           C  
ATOM    822  NE2 HIS A 496      61.262  47.642   4.244  1.00  0.00           N  
ATOM    823  N   ALA A 498      56.303  47.386   3.978  1.00  0.00           N  
ATOM    824  CA  ALA A 498      55.921  48.668   3.426  1.00  0.00           C  
ATOM    825  C   ALA A 498      54.964  49.349   4.393  1.00  0.00           C  
ATOM    826  O   ALA A 498      55.121  50.531   4.727  1.00  0.00           O  
ATOM    827  CB  ALA A 498      55.229  48.466   2.097  1.00  0.00           C  
ATOM    828  N   TYR A 499      53.989  48.595   4.892  1.00  0.00           N  
ATOM    829  CA  TYR A 499      53.112  49.113   5.922  1.00  0.00           C  
ATOM    830  C   TYR A 499      53.849  49.505   7.207  1.00  0.00           C  
ATOM    831  O   TYR A 499      53.500  50.506   7.843  1.00  0.00           O  
ATOM    832  CB  TYR A 499      52.075  48.096   6.251  1.00  0.00           C  
ATOM    833  CG  TYR A 499      50.997  48.136   5.202  1.00  0.00           C  
ATOM    834  CD1 TYR A 499      50.337  49.327   4.947  1.00  0.00           C  
ATOM    835  CD2 TYR A 499      50.644  46.991   4.532  1.00  0.00           C  
ATOM    836  CE1 TYR A 499      49.310  49.395   4.021  1.00  0.00           C  
ATOM    837  CE2 TYR A 499      49.612  47.047   3.603  1.00  0.00           C  
ATOM    838  CZ  TYR A 499      48.956  48.246   3.359  1.00  0.00           C  
ATOM    839  OH  TYR A 499      47.934  48.292   2.447  1.00  0.00           O  
ATOM    840  N   ALA A 500      54.880  48.775   7.616  1.00  0.00           N  
ATOM    841  CA  ALA A 500      55.635  49.137   8.795  1.00  0.00           C  
ATOM    842  C   ALA A 500      56.237  50.522   8.577  1.00  0.00           C  
ATOM    843  O   ALA A 500      56.134  51.381   9.463  1.00  0.00           O  
ATOM    844  CB  ALA A 500      56.755  48.132   9.054  1.00  0.00           C  
ATOM    845  N   ILE A 501      56.768  50.765   7.363  1.00  0.00           N  
ATOM    846  CA  ILE A 501      57.282  52.083   7.006  1.00  0.00           C  
ATOM    847  C   ILE A 501      56.179  53.147   7.060  1.00  0.00           C  
ATOM    848  O   ILE A 501      56.425  54.257   7.514  1.00  0.00           O  
ATOM    849  CB  ILE A 501      57.922  52.039   5.611  1.00  0.00           C  
ATOM    850  CG1 ILE A 501      59.186  51.228   5.694  1.00  0.00           C  
ATOM    851  CG2 ILE A 501      58.331  53.419   5.144  1.00  0.00           C  
ATOM    852  CD1 ILE A 501      59.884  50.991   4.347  1.00  0.00           C  
ATOM    853  N   GLU A 502      54.957  52.886   6.647  1.00  0.00           N  
ATOM    854  CA  GLU A 502      53.900  53.867   6.803  1.00  0.00           C  
ATOM    855  C   GLU A 502      53.764  54.256   8.276  1.00  0.00           C  
ATOM    856  O   GLU A 502      53.911  55.439   8.614  1.00  0.00           O  
ATOM    857  CB  GLU A 502      52.592  53.304   6.293  1.00  0.00           C  
ATOM    858  CG  GLU A 502      51.524  54.367   6.250  1.00  0.00           C  
ATOM    859  CD  GLU A 502      50.205  53.920   5.655  1.00  0.00           C  
ATOM    860  OE1 GLU A 502      50.120  52.824   5.123  1.00  0.00           O  
ATOM    861  OE2 GLU A 502      49.253  54.685   5.718  1.00  0.00           O  
ATOM    862  N   LEU A 503      53.591  53.269   9.152  1.00  0.00           N  
ATOM    863  CA  LEU A 503      53.515  53.507  10.572  1.00  0.00           C  
ATOM    864  C   LEU A 503      54.723  54.318  11.048  1.00  0.00           C  
ATOM    865  O   LEU A 503      54.550  55.294  11.784  1.00  0.00           O  
ATOM    866  CB  LEU A 503      53.415  52.141  11.256  1.00  0.00           C  
ATOM    867  CG  LEU A 503      52.090  51.726  11.946  1.00  0.00           C  
ATOM    868  CD1 LEU A 503      50.883  52.225  11.181  1.00  0.00           C  
ATOM    869  CD2 LEU A 503      52.014  50.218  12.029  1.00  0.00           C  
ATOM    870  N   ILE A 504      55.940  54.010  10.600  1.00  0.00           N  
ATOM    871  CA  ILE A 504      57.105  54.773  11.007  1.00  0.00           C  
ATOM    872  C   ILE A 504      56.946  56.216  10.542  1.00  0.00           C  
ATOM    873  O   ILE A 504      56.956  57.088  11.419  1.00  0.00           O  
ATOM    874  CB  ILE A 504      58.436  54.159  10.451  1.00  0.00           C  
ATOM    875  CG1 ILE A 504      58.793  52.819  11.107  1.00  0.00           C  
ATOM    876  CG2 ILE A 504      59.560  55.116  10.794  1.00  0.00           C  
ATOM    877  CD1 ILE A 504      60.225  52.266  10.899  1.00  0.00           C  
ATOM    878  N   ASN A 505      56.704  56.462   9.248  1.00  0.00           N  
ATOM    879  CA  ASN A 505      56.516  57.798   8.702  1.00  0.00           C  
ATOM    880  C   ASN A 505      55.419  58.592   9.406  1.00  0.00           C  
ATOM    881  O   ASN A 505      55.437  59.820   9.369  1.00  0.00           O  
ATOM    882  CB  ASN A 505      56.144  57.783   7.223  1.00  0.00           C  
ATOM    883  CG  ASN A 505      57.287  57.531   6.248  1.00  0.00           C  
ATOM    884  OD1 ASN A 505      58.390  58.063   6.351  1.00  0.00           O  
ATOM    885  ND2 ASN A 505      57.138  56.704   5.226  1.00  0.00           N  
ATOM    886  N   LYS A 506      54.406  57.966  10.008  1.00  0.00           N  
ATOM    887  CA  LYS A 506      53.379  58.701  10.742  1.00  0.00           C  
ATOM    888  C   LYS A 506      53.751  58.892  12.221  1.00  0.00           C  
ATOM    889  O   LYS A 506      52.959  59.394  13.023  1.00  0.00           O  
ATOM    890  CB  LYS A 506      52.073  57.974  10.723  1.00  0.00           C  
ATOM    891  CG  LYS A 506      51.510  57.723   9.355  1.00  0.00           C  
ATOM    892  CD  LYS A 506      50.192  57.022   9.615  1.00  0.00           C  
ATOM    893  CE  LYS A 506      49.334  57.195   8.388  1.00  0.00           C  
ATOM    894  NZ  LYS A 506      48.012  56.655   8.631  1.00  0.00           N  
ATOM    895  N   GLY A 507      54.929  58.440  12.652  1.00  0.00           N  
ATOM    896  CA  GLY A 507      55.333  58.555  14.038  1.00  0.00           C  
ATOM    897  C   GLY A 507      54.583  57.588  14.942  1.00  0.00           C  
ATOM    898  O   GLY A 507      54.699  57.645  16.168  1.00  0.00           O  
ATOM    899  N   LEU A 508      53.825  56.652  14.369  1.00  0.00           N  
ATOM    900  CA  LEU A 508      53.135  55.640  15.142  1.00  0.00           C  
ATOM    901  C   LEU A 508      53.952  54.357  15.321  1.00  0.00           C  
ATOM    902  O   LEU A 508      53.378  53.288  15.601  1.00  0.00           O  
ATOM    903  CB  LEU A 508      51.854  55.326  14.454  1.00  0.00           C  
ATOM    904  CG  LEU A 508      50.773  56.352  14.507  1.00  0.00           C  
ATOM    905  CD1 LEU A 508      49.636  55.919  13.595  1.00  0.00           C  
ATOM    906  CD2 LEU A 508      50.328  56.519  15.943  1.00  0.00           C  
ATOM    907  N   ALA A 509      55.277  54.382  15.122  1.00  0.00           N  
ATOM    908  CA  ALA A 509      56.090  53.197  15.360  1.00  0.00           C  
ATOM    909  C   ALA A 509      57.554  53.607  15.494  1.00  0.00           C  
ATOM    910  O   ALA A 509      57.961  54.593  14.870  1.00  0.00           O  
ATOM    911  CB  ALA A 509      55.973  52.191  14.213  1.00  0.00           C  
ATOM    912  N   TYR A 510      58.369  52.888  16.273  1.00  0.00           N  
ATOM    913  CA  TYR A 510      59.743  53.302  16.501  1.00  0.00           C  
ATOM    914  C   TYR A 510      60.639  52.095  16.723  1.00  0.00           C  
ATOM    915  O   TYR A 510      60.153  51.028  17.101  1.00  0.00           O  
ATOM    916  CB  TYR A 510      59.823  54.236  17.731  1.00  0.00           C  
ATOM    917  CG  TYR A 510      59.445  53.590  19.069  1.00  0.00           C  
ATOM    918  CD1 TYR A 510      58.099  53.373  19.335  1.00  0.00           C  
ATOM    919  CD2 TYR A 510      60.427  53.221  19.989  1.00  0.00           C  
ATOM    920  CE1 TYR A 510      57.723  52.789  20.527  1.00  0.00           C  
ATOM    921  CE2 TYR A 510      60.041  52.630  21.187  1.00  0.00           C  
ATOM    922  CZ  TYR A 510      58.692  52.406  21.446  1.00  0.00           C  
ATOM    923  OH  TYR A 510      58.271  51.785  22.628  1.00  0.00           O  
ATOM    924  N   VAL A 511      61.936  52.234  16.513  1.00  0.00           N  
ATOM    925  CA  VAL A 511      62.861  51.146  16.769  1.00  0.00           C  
ATOM    926  C   VAL A 511      63.266  51.285  18.199  1.00  0.00           C  
ATOM    927  O   VAL A 511      63.784  52.335  18.588  1.00  0.00           O  
ATOM    928  CB  VAL A 511      64.115  51.243  15.888  1.00  0.00           C  
ATOM    929  CG1 VAL A 511      65.192  50.235  16.257  1.00  0.00           C  
ATOM    930  CG2 VAL A 511      63.682  50.943  14.485  1.00  0.00           C  
ATOM    931  N   ASP A 512      63.031  50.247  18.971  1.00  0.00           N  
ATOM    932  CA  ASP A 512      63.365  50.280  20.371  1.00  0.00           C  
ATOM    933  C   ASP A 512      64.611  49.448  20.570  1.00  0.00           C  
ATOM    934  O   ASP A 512      64.896  48.547  19.781  1.00  0.00           O  
ATOM    935  CB  ASP A 512      62.198  49.722  21.143  1.00  0.00           C  
ATOM    936  CG  ASP A 512      62.200  50.009  22.634  1.00  0.00           C  
ATOM    937  OD1 ASP A 512      63.136  50.632  23.143  1.00  0.00           O  
ATOM    938  OD2 ASP A 512      61.252  49.593  23.293  1.00  0.00           O  
ATOM    939  N   GLU A 513      65.392  49.771  21.596  1.00  0.00           N  
ATOM    940  CA  GLU A 513      66.616  49.057  21.878  1.00  0.00           C  
ATOM    941  C   GLU A 513      66.709  48.500  23.299  1.00  0.00           C  
ATOM    942  O   GLU A 513      67.742  48.029  23.783  1.00  0.00           O  
ATOM    943  CB  GLU A 513      67.756  49.995  21.617  1.00  0.00           C  
ATOM    944  CG  GLU A 513      68.026  50.186  20.145  1.00  0.00           C  
ATOM    945  CD  GLU A 513      69.309  50.960  19.951  1.00  0.00           C  
ATOM    946  OE1 GLU A 513      70.385  50.382  20.147  1.00  0.00           O  
ATOM    947  OE2 GLU A 513      69.225  52.138  19.603  1.00  0.00           O  
ATOM    948  N   LEU A 514      65.605  48.561  24.009  1.00  0.00           N  
ATOM    949  CA  LEU A 514      65.489  47.982  25.333  1.00  0.00           C  
ATOM    950  C   LEU A 514      65.678  46.482  25.110  1.00  0.00           C  
ATOM    951  O   LEU A 514      65.129  45.940  24.132  1.00  0.00           O  
ATOM    952  CB  LEU A 514      64.088  48.344  25.838  1.00  0.00           C  
ATOM    953  CG  LEU A 514      63.793  48.991  27.173  1.00  0.00           C  
ATOM    954  CD1 LEU A 514      64.734  50.149  27.454  1.00  0.00           C  
ATOM    955  CD2 LEU A 514      62.366  49.465  27.137  1.00  0.00           C  
ATOM    956  N   THR A 515      66.458  45.819  25.947  1.00  0.00           N  
ATOM    957  CA  THR A 515      66.742  44.396  25.813  1.00  0.00           C  
ATOM    958  C   THR A 515      65.474  43.531  25.999  1.00  0.00           C  
ATOM    959  O   THR A 515      64.469  44.035  26.523  1.00  0.00           O  
ATOM    960  CB  THR A 515      67.806  44.021  26.880  1.00  0.00           C  
ATOM    961  OG1 THR A 515      67.125  44.089  28.131  1.00  0.00           O  
ATOM    962  CG2 THR A 515      69.048  44.912  26.840  1.00  0.00           C  
ATOM    963  N   PRO A 516      65.497  42.207  25.717  1.00  0.00           N  
ATOM    964  CA  PRO A 516      64.307  41.369  25.926  1.00  0.00           C  
ATOM    965  C   PRO A 516      63.851  41.359  27.386  1.00  0.00           C  
ATOM    966  O   PRO A 516      62.668  41.282  27.700  1.00  0.00           O  
ATOM    967  CB  PRO A 516      64.694  40.004  25.473  1.00  0.00           C  
ATOM    968  CG  PRO A 516      65.630  40.299  24.358  1.00  0.00           C  
ATOM    969  CD  PRO A 516      66.454  41.420  24.943  1.00  0.00           C  
ATOM    970  N   GLU A 517      64.781  41.432  28.329  1.00  0.00           N  
ATOM    971  CA  GLU A 517      64.428  41.451  29.740  1.00  0.00           C  
ATOM    972  C   GLU A 517      63.753  42.760  30.122  1.00  0.00           C  
ATOM    973  O   GLU A 517      62.691  42.753  30.759  1.00  0.00           O  
ATOM    974  CB  GLU A 517      65.672  41.271  30.612  1.00  0.00           C  
ATOM    975  CG  GLU A 517      66.442  39.956  30.496  1.00  0.00           C  
ATOM    976  CD  GLU A 517      67.321  39.785  29.257  1.00  0.00           C  
ATOM    977  OE1 GLU A 517      66.799  39.455  28.196  1.00  0.00           O  
ATOM    978  OE2 GLU A 517      68.539  39.961  29.350  1.00  0.00           O  
ATOM    979  N   GLN A 518      64.347  43.885  29.672  1.00  0.00           N  
ATOM    980  CA  GLN A 518      63.905  45.235  30.013  1.00  0.00           C  
ATOM    981  C   GLN A 518      62.523  45.595  29.542  1.00  0.00           C  
ATOM    982  O   GLN A 518      61.780  46.194  30.309  1.00  0.00           O  
ATOM    983  CB  GLN A 518      64.792  46.284  29.447  1.00  0.00           C  
ATOM    984  CG  GLN A 518      66.083  46.511  30.177  1.00  0.00           C  
ATOM    985  CD  GLN A 518      67.107  47.186  29.273  1.00  0.00           C  
ATOM    986  OE1 GLN A 518      66.844  47.528  28.127  1.00  0.00           O  
ATOM    987  NE2 GLN A 518      68.333  47.412  29.694  1.00  0.00           N  
ATOM    988  N   ILE A 519      62.159  45.253  28.310  1.00  0.00           N  
ATOM    989  CA  ILE A 519      60.826  45.515  27.783  1.00  0.00           C  
ATOM    990  C   ILE A 519      59.759  44.894  28.675  1.00  0.00           C  
ATOM    991  O   ILE A 519      58.695  45.494  28.854  1.00  0.00           O  
ATOM    992  CB  ILE A 519      60.776  44.992  26.272  1.00  0.00           C  
ATOM    993  CG1 ILE A 519      59.372  45.081  25.683  1.00  0.00           C  
ATOM    994  CG2 ILE A 519      61.211  43.550  26.201  1.00  0.00           C  
ATOM    995  CD1 ILE A 519      59.438  44.749  24.200  1.00  0.00           C  
ATOM    996  N   ARG A 520      60.049  43.741  29.294  1.00  0.00           N  
ATOM    997  CA  ARG A 520      59.113  43.121  30.218  1.00  0.00           C  
ATOM    998  C   ARG A 520      59.052  43.984  31.471  1.00  0.00           C  
ATOM    999  O   ARG A 520      57.970  44.371  31.896  1.00  0.00           O  
ATOM   1000  CB  ARG A 520      59.597  41.729  30.550  1.00  0.00           C  
ATOM   1001  CG  ARG A 520      58.611  40.851  31.323  1.00  0.00           C  
ATOM   1002  CD  ARG A 520      59.316  39.647  31.965  1.00  0.00           C  
ATOM   1003  NE  ARG A 520      60.490  40.069  32.737  1.00  0.00           N  
ATOM   1004  CZ  ARG A 520      61.746  39.707  32.404  1.00  0.00           C  
ATOM   1005  NH1 ARG A 520      61.987  38.862  31.394  1.00  0.00           N  
ATOM   1006  NH2 ARG A 520      62.778  40.183  33.107  1.00  0.00           N  
ATOM   1007  N   GLU A 743      60.206  44.387  32.009  1.00  0.00           N  
ATOM   1008  CA  GLU A 743      60.268  45.285  33.151  1.00  0.00           C  
ATOM   1009  C   GLU A 743      59.505  46.570  32.901  1.00  0.00           C  
ATOM   1010  O   GLU A 743      58.868  47.081  33.810  1.00  0.00           O  
ATOM   1011  CB  GLU A 743      61.672  45.730  33.493  1.00  0.00           C  
ATOM   1012  CG  GLU A 743      62.745  44.705  33.843  1.00  0.00           C  
ATOM   1013  CD  GLU A 743      64.171  45.258  33.961  1.00  0.00           C  
ATOM   1014  OE1 GLU A 743      64.455  46.362  33.490  1.00  0.00           O  
ATOM   1015  OE2 GLU A 743      65.026  44.570  34.519  1.00  0.00           O  
ATOM   1016  N   TYR A 744      59.527  47.122  31.699  1.00  0.00           N  
ATOM   1017  CA  TYR A 744      58.887  48.388  31.428  1.00  0.00           C  
ATOM   1018  C   TYR A 744      57.440  48.234  31.050  1.00  0.00           C  
ATOM   1019  O   TYR A 744      56.716  49.233  31.031  1.00  0.00           O  
ATOM   1020  CB  TYR A 744      59.574  49.132  30.290  1.00  0.00           C  
ATOM   1021  CG  TYR A 744      60.823  49.939  30.619  1.00  0.00           C  
ATOM   1022  CD1 TYR A 744      61.973  49.335  31.101  1.00  0.00           C  
ATOM   1023  CD2 TYR A 744      60.824  51.291  30.349  1.00  0.00           C  
ATOM   1024  CE1 TYR A 744      63.122  50.075  31.336  1.00  0.00           C  
ATOM   1025  CE2 TYR A 744      61.970  52.037  30.583  1.00  0.00           C  
ATOM   1026  CZ  TYR A 744      63.122  51.428  31.054  1.00  0.00           C  
ATOM   1027  OH  TYR A 744      64.272  52.188  31.228  1.00  0.00           O  
ATOM   1028  N   ARG A 745      56.987  47.016  30.762  1.00  0.00           N  
ATOM   1029  CA  ARG A 745      55.626  46.786  30.303  1.00  0.00           C  
ATOM   1030  C   ARG A 745      54.572  46.963  31.392  1.00  0.00           C  
ATOM   1031  O   ARG A 745      53.398  47.198  31.117  1.00  0.00           O  
ATOM   1032  CB  ARG A 745      55.611  45.377  29.694  1.00  0.00           C  
ATOM   1033  CG  ARG A 745      54.319  44.854  29.056  1.00  0.00           C  
ATOM   1034  CD  ARG A 745      54.624  43.989  27.834  1.00  0.00           C  
ATOM   1035  NE  ARG A 745      55.338  42.770  28.134  1.00  0.00           N  
ATOM   1036  CZ  ARG A 745      56.258  42.281  27.303  1.00  0.00           C  
ATOM   1037  NH1 ARG A 745      56.612  42.883  26.176  1.00  0.00           N  
ATOM   1038  NH2 ARG A 745      56.870  41.162  27.620  1.00  0.00           N  
ATOM   1039  N   GLY A 746      54.968  46.937  32.651  1.00  0.00           N  
ATOM   1040  CA  GLY A 746      54.002  47.069  33.722  1.00  0.00           C  
ATOM   1041  C   GLY A 746      53.584  45.674  34.097  1.00  0.00           C  
ATOM   1042  O   GLY A 746      54.264  44.699  33.763  1.00  0.00           O  
ATOM   1043  N   THR A 747      52.495  45.534  34.810  1.00  0.00           N  
ATOM   1044  CA  THR A 747      52.008  44.234  35.239  1.00  0.00           C  
ATOM   1045  C   THR A 747      50.533  44.288  34.967  1.00  0.00           C  
ATOM   1046  O   THR A 747      50.051  45.267  34.415  1.00  0.00           O  
ATOM   1047  CB  THR A 747      52.269  43.990  36.776  1.00  0.00           C  
ATOM   1048  OG1 THR A 747      51.712  45.077  37.507  1.00  0.00           O  
ATOM   1049  CG2 THR A 747      53.742  43.854  37.095  1.00  0.00           C  
ATOM   1050  N   LEU A 750      49.727  43.327  35.399  1.00  0.00           N  
ATOM   1051  CA  LEU A 750      48.284  43.452  35.178  1.00  0.00           C  
ATOM   1052  C   LEU A 750      47.636  44.569  36.014  1.00  0.00           C  
ATOM   1053  O   LEU A 750      46.582  45.089  35.679  1.00  0.00           O  
ATOM   1054  CB  LEU A 750      47.620  42.099  35.470  1.00  0.00           C  
ATOM   1055  CG  LEU A 750      48.258  40.903  34.769  1.00  0.00           C  
ATOM   1056  CD1 LEU A 750      47.588  39.607  35.152  1.00  0.00           C  
ATOM   1057  CD2 LEU A 750      48.126  41.089  33.292  1.00  0.00           C  
ATOM   1058  N   THR A 751      48.258  45.000  37.099  1.00  0.00           N  
ATOM   1059  CA  THR A 751      47.703  46.046  37.934  1.00  0.00           C  
ATOM   1060  C   THR A 751      48.446  47.375  37.828  1.00  0.00           C  
ATOM   1061  O   THR A 751      47.858  48.447  38.000  1.00  0.00           O  
ATOM   1062  CB  THR A 751      47.682  45.462  39.345  1.00  0.00           C  
ATOM   1063  OG1 THR A 751      48.866  44.682  39.535  1.00  0.00           O  
ATOM   1064  CG2 THR A 751      46.463  44.581  39.525  1.00  0.00           C  
ATOM   1065  N   GLN A 752      49.752  47.334  37.548  1.00  0.00           N  
ATOM   1066  CA  GLN A 752      50.547  48.538  37.418  1.00  0.00           C  
ATOM   1067  C   GLN A 752      50.726  48.906  35.961  1.00  0.00           C  
ATOM   1068  O   GLN A 752      51.072  48.016  35.192  1.00  0.00           O  
ATOM   1069  CB  GLN A 752      51.949  48.389  37.928  1.00  0.00           C  
ATOM   1070  CG  GLN A 752      52.236  48.128  39.368  1.00  0.00           C  
ATOM   1071  CD  GLN A 752      53.631  48.665  39.609  1.00  0.00           C  
ATOM   1072  OE1 GLN A 752      53.783  49.822  39.991  1.00  0.00           O  
ATOM   1073  NE2 GLN A 752      54.707  47.920  39.366  1.00  0.00           N  
ATOM   1074  N   PRO A 753      50.511  50.155  35.536  1.00  0.00           N  
ATOM   1075  CA  PRO A 753      50.723  50.523  34.140  1.00  0.00           C  
ATOM   1076  C   PRO A 753      52.201  50.501  33.771  1.00  0.00           C  
ATOM   1077  O   PRO A 753      53.062  50.539  34.651  1.00  0.00           O  
ATOM   1078  CB  PRO A 753      50.120  51.888  34.002  1.00  0.00           C  
ATOM   1079  CG  PRO A 753      50.122  52.413  35.389  1.00  0.00           C  
ATOM   1080  CD  PRO A 753      49.668  51.177  36.119  1.00  0.00           C  
ATOM   1081  N   GLY A 754      52.516  50.421  32.489  1.00  0.00           N  
ATOM   1082  CA  GLY A 754      53.890  50.366  32.048  1.00  0.00           C  
ATOM   1083  C   GLY A 754      54.485  51.746  31.933  1.00  0.00           C  
ATOM   1084  O   GLY A 754      53.847  52.738  32.300  1.00  0.00           O  
ATOM   1085  N   LYS A 755      55.696  51.847  31.379  1.00  0.00           N  
ATOM   1086  CA  LYS A 755      56.378  53.115  31.276  1.00  0.00           C  
ATOM   1087  C   LYS A 755      57.164  53.230  29.983  1.00  0.00           C  
ATOM   1088  O   LYS A 755      57.624  52.241  29.403  1.00  0.00           O  
ATOM   1089  CB  LYS A 755      57.302  53.290  32.477  1.00  0.00           C  
ATOM   1090  CG  LYS A 755      58.318  52.175  32.653  1.00  0.00           C  
ATOM   1091  CD  LYS A 755      59.122  52.490  33.874  1.00  0.00           C  
ATOM   1092  CE  LYS A 755      60.227  51.488  33.997  1.00  0.00           C  
ATOM   1093  NZ  LYS A 755      61.016  51.801  35.173  1.00  0.00           N  
ATOM   1094  N   ASN A 756      57.387  54.459  29.528  1.00  0.00           N  
ATOM   1095  CA  ASN A 756      57.955  54.666  28.222  1.00  0.00           C  
ATOM   1096  C   ASN A 756      59.424  54.404  28.086  1.00  0.00           C  
ATOM   1097  O   ASN A 756      60.278  54.765  28.910  1.00  0.00           O  
ATOM   1098  CB  ASN A 756      57.709  56.063  27.763  1.00  0.00           C  
ATOM   1099  CG  ASN A 756      56.258  56.402  27.467  1.00  0.00           C  
ATOM   1100  OD1 ASN A 756      55.907  57.572  27.432  1.00  0.00           O  
ATOM   1101  ND2 ASN A 756      55.329  55.487  27.223  1.00  0.00           N  
ATOM   1102  N   SER A 757      59.716  53.709  27.004  1.00  0.00           N  
ATOM   1103  CA  SER A 757      61.077  53.421  26.658  1.00  0.00           C  
ATOM   1104  C   SER A 757      61.841  54.733  26.441  1.00  0.00           C  
ATOM   1105  O   SER A 757      61.278  55.691  25.892  1.00  0.00           O  
ATOM   1106  CB  SER A 757      61.076  52.614  25.376  1.00  0.00           C  
ATOM   1107  OG  SER A 757      62.430  52.344  25.049  1.00  0.00           O  
ATOM   1108  N   PRO A 758      63.113  54.827  26.848  1.00  0.00           N  
ATOM   1109  CA  PRO A 758      63.874  56.045  26.579  1.00  0.00           C  
ATOM   1110  C   PRO A 758      64.022  56.261  25.076  1.00  0.00           C  
ATOM   1111  O   PRO A 758      64.286  57.381  24.627  1.00  0.00           O  
ATOM   1112  CB  PRO A 758      65.209  55.860  27.243  1.00  0.00           C  
ATOM   1113  CG  PRO A 758      65.351  54.376  27.334  1.00  0.00           C  
ATOM   1114  CD  PRO A 758      63.927  54.003  27.725  1.00  0.00           C  
ATOM   1115  N   TYR A 759      63.806  55.192  24.292  1.00  0.00           N  
ATOM   1116  CA  TYR A 759      63.971  55.247  22.859  1.00  0.00           C  
ATOM   1117  C   TYR A 759      62.667  55.585  22.186  1.00  0.00           C  
ATOM   1118  O   TYR A 759      62.650  55.687  20.967  1.00  0.00           O  
ATOM   1119  CB  TYR A 759      64.472  53.913  22.351  1.00  0.00           C  
ATOM   1120  CG  TYR A 759      65.721  53.498  23.106  1.00  0.00           C  
ATOM   1121  CD1 TYR A 759      66.923  54.151  22.871  1.00  0.00           C  
ATOM   1122  CD2 TYR A 759      65.625  52.509  24.080  1.00  0.00           C  
ATOM   1123  CE1 TYR A 759      68.034  53.819  23.626  1.00  0.00           C  
ATOM   1124  CE2 TYR A 759      66.732  52.171  24.832  1.00  0.00           C  
ATOM   1125  CZ  TYR A 759      67.917  52.836  24.592  1.00  0.00           C  
ATOM   1126  OH  TYR A 759      69.006  52.539  25.368  1.00  0.00           O  
ATOM   1127  N   ARG A 760      61.594  55.863  22.926  1.00  0.00           N  
ATOM   1128  CA  ARG A 760      60.293  56.027  22.309  1.00  0.00           C  
ATOM   1129  C   ARG A 760      60.140  57.250  21.434  1.00  0.00           C  
ATOM   1130  O   ARG A 760      59.305  57.255  20.530  1.00  0.00           O  
ATOM   1131  CB  ARG A 760      59.242  56.073  23.371  1.00  0.00           C  
ATOM   1132  CG  ARG A 760      57.882  55.730  22.832  1.00  0.00           C  
ATOM   1133  CD  ARG A 760      56.947  55.815  24.004  1.00  0.00           C  
ATOM   1134  NE  ARG A 760      55.724  55.136  23.672  1.00  0.00           N  
ATOM   1135  CZ  ARG A 760      54.543  55.730  23.721  1.00  0.00           C  
ATOM   1136  NH1 ARG A 760      54.426  57.002  24.082  1.00  0.00           N  
ATOM   1137  NH2 ARG A 760      53.463  55.018  23.408  1.00  0.00           N  
ATOM   1138  N   ASP A 761      60.915  58.300  21.639  1.00  0.00           N  
ATOM   1139  CA  ASP A 761      60.674  59.506  20.876  1.00  0.00           C  
ATOM   1140  C   ASP A 761      61.735  59.752  19.836  1.00  0.00           C  
ATOM   1141  O   ASP A 761      62.205  60.883  19.733  1.00  0.00           O  
ATOM   1142  CB  ASP A 761      60.594  60.682  21.839  1.00  0.00           C  
ATOM   1143  CG  ASP A 761      59.437  60.568  22.802  1.00  0.00           C  
ATOM   1144  OD1 ASP A 761      58.302  60.418  22.360  1.00  0.00           O  
ATOM   1145  OD2 ASP A 761      59.673  60.619  24.003  1.00  0.00           O  
ATOM   1146  N   ARG A 762      62.184  58.794  19.030  1.00  0.00           N  
ATOM   1147  CA  ARG A 762      63.246  59.172  18.122  1.00  0.00           C  
ATOM   1148  C   ARG A 762      62.596  59.801  16.895  1.00  0.00           C  
ATOM   1149  O   ARG A 762      61.399  59.650  16.623  1.00  0.00           O  
ATOM   1150  CB  ARG A 762      64.056  57.990  17.673  1.00  0.00           C  
ATOM   1151  CG  ARG A 762      64.529  57.012  18.699  1.00  0.00           C  
ATOM   1152  CD  ARG A 762      65.292  56.029  17.868  1.00  0.00           C  
ATOM   1153  NE  ARG A 762      65.498  54.773  18.558  1.00  0.00           N  
ATOM   1154  CZ  ARG A 762      66.683  54.402  19.056  1.00  0.00           C  
ATOM   1155  NH1 ARG A 762      67.793  55.140  18.978  1.00  0.00           N  
ATOM   1156  NH2 ARG A 762      66.738  53.234  19.656  1.00  0.00           N  
ATOM   1157  N   SER A 763      63.347  60.571  16.125  1.00  0.00           N  
ATOM   1158  CA  SER A 763      62.792  61.185  14.929  1.00  0.00           C  
ATOM   1159  C   SER A 763      62.344  60.133  13.924  1.00  0.00           C  
ATOM   1160  O   SER A 763      63.061  59.137  13.801  1.00  0.00           O  
ATOM   1161  CB  SER A 763      63.869  62.039  14.310  1.00  0.00           C  
ATOM   1162  OG  SER A 763      65.066  61.263  14.240  1.00  0.00           O  
ATOM   1163  N   VAL A 764      61.237  60.318  13.206  1.00  0.00           N  
ATOM   1164  CA  VAL A 764      60.898  59.524  12.029  1.00  0.00           C  
ATOM   1165  C   VAL A 764      62.131  59.165  11.216  1.00  0.00           C  
ATOM   1166  O   VAL A 764      62.340  58.021  10.816  1.00  0.00           O  
ATOM   1167  CB  VAL A 764      59.938  60.326  11.141  1.00  0.00           C  
ATOM   1168  CG1 VAL A 764      59.796  59.742   9.747  1.00  0.00           C  
ATOM   1169  CG2 VAL A 764      58.560  60.257  11.751  1.00  0.00           C  
ATOM   1170  N   GLU A 765      63.009  60.142  11.040  1.00  0.00           N  
ATOM   1171  CA  GLU A 765      64.199  60.010  10.241  1.00  0.00           C  
ATOM   1172  C   GLU A 765      65.133  58.979  10.819  1.00  0.00           C  
ATOM   1173  O   GLU A 765      65.739  58.208  10.078  1.00  0.00           O  
ATOM   1174  CB  GLU A 765      64.892  61.373  10.144  1.00  0.00           C  
ATOM   1175  CG  GLU A 765      64.135  62.488   9.376  1.00  0.00           C  
ATOM   1176  CD  GLU A 765      62.801  63.024   9.933  1.00  0.00           C  
ATOM   1177  OE1 GLU A 765      62.706  63.339  11.125  1.00  0.00           O  
ATOM   1178  OE2 GLU A 765      61.852  63.141   9.154  1.00  0.00           O  
ATOM   1179  N   GLU A 766      65.233  58.916  12.140  1.00  0.00           N  
ATOM   1180  CA  GLU A 766      66.101  57.942  12.795  1.00  0.00           C  
ATOM   1181  C   GLU A 766      65.498  56.566  12.755  1.00  0.00           C  
ATOM   1182  O   GLU A 766      66.208  55.576  12.612  1.00  0.00           O  
ATOM   1183  CB  GLU A 766      66.310  58.166  14.250  1.00  0.00           C  
ATOM   1184  CG  GLU A 766      67.334  59.168  14.684  1.00  0.00           C  
ATOM   1185  CD  GLU A 766      67.315  59.259  16.196  1.00  0.00           C  
ATOM   1186  OE1 GLU A 766      67.770  58.306  16.837  1.00  0.00           O  
ATOM   1187  OE2 GLU A 766      66.825  60.266  16.718  1.00  0.00           O  
ATOM   1188  N   ASN A 767      64.183  56.497  12.960  1.00  0.00           N  
ATOM   1189  CA  ASN A 767      63.493  55.232  12.980  1.00  0.00           C  
ATOM   1190  C   ASN A 767      63.594  54.584  11.629  1.00  0.00           C  
ATOM   1191  O   ASN A 767      63.884  53.394  11.559  1.00  0.00           O  
ATOM   1192  CB  ASN A 767      62.052  55.437  13.351  1.00  0.00           C  
ATOM   1193  CG  ASN A 767      61.822  55.633  14.830  1.00  0.00           C  
ATOM   1194  OD1 ASN A 767      60.753  56.091  15.204  1.00  0.00           O  
ATOM   1195  ND2 ASN A 767      62.701  55.300  15.767  1.00  0.00           N  
ATOM   1196  N   LEU A 768      63.420  55.343  10.557  1.00  0.00           N  
ATOM   1197  CA  LEU A 768      63.668  54.823   9.224  1.00  0.00           C  
ATOM   1198  C   LEU A 768      65.109  54.314   9.095  1.00  0.00           C  
ATOM   1199  O   LEU A 768      65.360  53.159   8.729  1.00  0.00           O  
ATOM   1200  CB  LEU A 768      63.374  55.944   8.244  1.00  0.00           C  
ATOM   1201  CG  LEU A 768      62.120  55.954   7.362  1.00  0.00           C  
ATOM   1202  CD1 LEU A 768      61.063  55.020   7.850  1.00  0.00           C  
ATOM   1203  CD2 LEU A 768      61.557  57.340   7.362  1.00  0.00           C  
ATOM   1204  N   ALA A 769      66.084  55.121   9.500  1.00  0.00           N  
ATOM   1205  CA  ALA A 769      67.480  54.719   9.439  1.00  0.00           C  
ATOM   1206  C   ALA A 769      67.746  53.460  10.232  1.00  0.00           C  
ATOM   1207  O   ALA A 769      68.432  52.575   9.722  1.00  0.00           O  
ATOM   1208  CB  ALA A 769      68.376  55.787  10.003  1.00  0.00           C  
ATOM   1209  N   LEU A 770      67.177  53.334  11.437  1.00  0.00           N  
ATOM   1210  CA  LEU A 770      67.426  52.184  12.284  1.00  0.00           C  
ATOM   1211  C   LEU A 770      66.675  50.961  11.806  1.00  0.00           C  
ATOM   1212  O   LEU A 770      67.225  49.856  11.848  1.00  0.00           O  
ATOM   1213  CB  LEU A 770      67.026  52.471  13.709  1.00  0.00           C  
ATOM   1214  CG  LEU A 770      68.003  53.000  14.750  1.00  0.00           C  
ATOM   1215  CD1 LEU A 770      69.310  53.431  14.136  1.00  0.00           C  
ATOM   1216  CD2 LEU A 770      67.344  54.174  15.436  1.00  0.00           C  
ATOM   1217  N   PHE A 771      65.462  51.128  11.272  1.00  0.00           N  
ATOM   1218  CA  PHE A 771      64.722  49.986  10.767  1.00  0.00           C  
ATOM   1219  C   PHE A 771      65.436  49.390   9.543  1.00  0.00           C  
ATOM   1220  O   PHE A 771      65.496  48.171   9.411  1.00  0.00           O  
ATOM   1221  CB  PHE A 771      63.292  50.414  10.413  1.00  0.00           C  
ATOM   1222  CG  PHE A 771      62.315  49.254  10.166  1.00  0.00           C  
ATOM   1223  CD1 PHE A 771      62.426  48.051  10.851  1.00  0.00           C  
ATOM   1224  CD2 PHE A 771      61.303  49.412   9.225  1.00  0.00           C  
ATOM   1225  CE1 PHE A 771      61.533  47.042  10.576  1.00  0.00           C  
ATOM   1226  CE2 PHE A 771      60.416  48.393   8.959  1.00  0.00           C  
ATOM   1227  CZ  PHE A 771      60.533  47.207   9.634  1.00  0.00           C  
ATOM   1228  N   GLU A 772      66.050  50.173   8.645  1.00  0.00           N  
ATOM   1229  CA  GLU A 772      66.755  49.586   7.517  1.00  0.00           C  
ATOM   1230  C   GLU A 772      68.033  48.939   7.990  1.00  0.00           C  
ATOM   1231  O   GLU A 772      68.483  47.964   7.379  1.00  0.00           O  
ATOM   1232  CB  GLU A 772      67.074  50.645   6.461  1.00  0.00           C  
ATOM   1233  CG  GLU A 772      67.985  50.226   5.290  1.00  0.00           C  
ATOM   1234  CD  GLU A 772      67.654  48.980   4.436  1.00  0.00           C  
ATOM   1235  OE1 GLU A 772      66.476  48.691   4.156  1.00  0.00           O  
ATOM   1236  OE2 GLU A 772      68.624  48.321   4.034  1.00  0.00           O  
ATOM   1237  N   LYS A 773      68.642  49.450   9.068  1.00  0.00           N  
ATOM   1238  CA  LYS A 773      69.810  48.788   9.620  1.00  0.00           C  
ATOM   1239  C   LYS A 773      69.355  47.420  10.137  1.00  0.00           C  
ATOM   1240  O   LYS A 773      70.047  46.408   9.958  1.00  0.00           O  
ATOM   1241  CB  LYS A 773      70.384  49.618  10.747  1.00  0.00           C  
ATOM   1242  CG  LYS A 773      71.649  49.023  11.315  1.00  0.00           C  
ATOM   1243  CD  LYS A 773      72.137  49.940  12.400  1.00  0.00           C  
ATOM   1244  CE  LYS A 773      73.280  49.301  13.169  1.00  0.00           C  
ATOM   1245  NZ  LYS A 773      73.619  50.100  14.334  1.00  0.00           N  
ATOM   1246  N   MET A 791      68.153  47.364  10.733  1.00  0.00           N  
ATOM   1247  CA  MET A 791      67.570  46.109  11.163  1.00  0.00           C  
ATOM   1248  C   MET A 791      67.368  45.206   9.954  1.00  0.00           C  
ATOM   1249  O   MET A 791      67.954  44.127   9.903  1.00  0.00           O  
ATOM   1250  CB  MET A 791      66.228  46.322  11.841  1.00  0.00           C  
ATOM   1251  CG  MET A 791      66.192  46.687  13.311  1.00  0.00           C  
ATOM   1252  SD  MET A 791      64.465  46.751  13.791  1.00  0.00           S  
ATOM   1253  CE  MET A 791      64.134  45.005  13.783  1.00  0.00           C  
ATOM   1254  N   ARG A 792      66.643  45.667   8.938  1.00  0.00           N  
ATOM   1255  CA  ARG A 792      66.342  44.889   7.751  1.00  0.00           C  
ATOM   1256  C   ARG A 792      67.600  44.371   7.069  1.00  0.00           C  
ATOM   1257  O   ARG A 792      67.593  43.277   6.509  1.00  0.00           O  
ATOM   1258  CB  ARG A 792      65.557  45.743   6.779  1.00  0.00           C  
ATOM   1259  CG  ARG A 792      64.810  44.967   5.687  1.00  0.00           C  
ATOM   1260  CD  ARG A 792      65.176  45.498   4.313  1.00  0.00           C  
ATOM   1261  NE  ARG A 792      66.578  45.207   4.075  1.00  0.00           N  
ATOM   1262  CZ  ARG A 792      67.292  45.747   3.079  1.00  0.00           C  
ATOM   1263  NH1 ARG A 792      66.776  46.635   2.222  1.00  0.00           N  
ATOM   1264  NH2 ARG A 792      68.580  45.417   2.958  1.00  0.00           N  
ATOM   1265  N   ALA A 794      68.685  45.133   7.086  1.00  0.00           N  
ATOM   1266  CA  ALA A 794      69.939  44.702   6.514  1.00  0.00           C  
ATOM   1267  C   ALA A 794      70.864  43.992   7.527  1.00  0.00           C  
ATOM   1268  O   ALA A 794      72.096  43.989   7.413  1.00  0.00           O  
ATOM   1269  CB  ALA A 794      70.586  45.938   5.946  1.00  0.00           C  
ATOM   1270  N   GLY A 795      70.292  43.424   8.588  1.00  0.00           N  
ATOM   1271  CA  GLY A 795      70.995  42.620   9.575  1.00  0.00           C  
ATOM   1272  C   GLY A 795      72.165  43.258  10.288  1.00  0.00           C  
ATOM   1273  O   GLY A 795      73.092  42.559  10.702  1.00  0.00           O  
ATOM   1274  N   GLY A 826      72.166  44.582  10.440  1.00  0.00           N  
ATOM   1275  CA  GLY A 826      73.228  45.272  11.154  1.00  0.00           C  
ATOM   1276  C   GLY A 826      73.085  45.189  12.672  1.00  0.00           C  
ATOM   1277  O   GLY A 826      74.002  45.585  13.385  1.00  0.00           O  
ATOM   1278  N   PHE A 827      71.941  44.735  13.200  1.00  0.00           N  
ATOM   1279  CA  PHE A 827      71.701  44.590  14.633  1.00  0.00           C  
ATOM   1280  C   PHE A 827      71.640  43.121  14.962  1.00  0.00           C  
ATOM   1281  O   PHE A 827      71.037  42.351  14.210  1.00  0.00           O  
ATOM   1282  CB  PHE A 827      70.366  45.106  15.111  1.00  0.00           C  
ATOM   1283  CG  PHE A 827      70.272  46.588  15.288  1.00  0.00           C  
ATOM   1284  CD1 PHE A 827      70.922  47.185  16.335  1.00  0.00           C  
ATOM   1285  CD2 PHE A 827      69.525  47.327  14.402  1.00  0.00           C  
ATOM   1286  CE1 PHE A 827      70.820  48.550  16.498  1.00  0.00           C  
ATOM   1287  CE2 PHE A 827      69.433  48.689  14.576  1.00  0.00           C  
ATOM   1288  CZ  PHE A 827      70.080  49.304  15.624  1.00  0.00           C  
ATOM   1289  N   GLU A 829      72.201  42.716  16.090  1.00  0.00           N  
ATOM   1290  CA  GLU A 829      72.107  41.326  16.497  1.00  0.00           C  
ATOM   1291  C   GLU A 829      70.706  40.982  16.954  1.00  0.00           C  
ATOM   1292  O   GLU A 829      69.899  41.883  17.164  1.00  0.00           O  
ATOM   1293  CB  GLU A 829      73.042  41.056  17.621  1.00  0.00           C  
ATOM   1294  CG  GLU A 829      74.482  41.073  17.179  1.00  0.00           C  
ATOM   1295  CD  GLU A 829      75.411  41.218  18.365  1.00  0.00           C  
ATOM   1296  OE1 GLU A 829      75.192  40.560  19.391  1.00  0.00           O  
ATOM   1297  OE2 GLU A 829      76.357  42.001  18.253  1.00  0.00           O  
ATOM   1298  N   GLU A 830      70.397  39.705  17.154  1.00  0.00           N  
ATOM   1299  CA  GLU A 830      69.076  39.302  17.589  1.00  0.00           C  
ATOM   1300  C   GLU A 830      68.777  39.873  18.945  1.00  0.00           C  
ATOM   1301  O   GLU A 830      69.663  39.926  19.798  1.00  0.00           O  
ATOM   1302  CB  GLU A 830      68.953  37.820  17.724  1.00  0.00           C  
ATOM   1303  CG  GLU A 830      68.713  37.073  16.434  1.00  0.00           C  
ATOM   1304  CD  GLU A 830      68.652  35.568  16.610  1.00  0.00           C  
ATOM   1305  OE1 GLU A 830      68.114  35.123  17.624  1.00  0.00           O  
ATOM   1306  OE2 GLU A 830      69.137  34.853  15.730  1.00  0.00           O  
ATOM   1307  N   GLY A 831      67.574  40.383  19.149  1.00  0.00           N  
ATOM   1308  CA  GLY A 831      67.198  40.856  20.464  1.00  0.00           C  
ATOM   1309  C   GLY A 831      67.757  42.228  20.754  1.00  0.00           C  
ATOM   1310  O   GLY A 831      67.223  42.915  21.608  1.00  0.00           O  
ATOM   1311  N   LYS A 832      68.762  42.700  20.026  1.00  0.00           N  
ATOM   1312  CA  LYS A 832      69.381  43.981  20.276  1.00  0.00           C  
ATOM   1313  C   LYS A 832      68.546  45.160  19.806  1.00  0.00           C  
ATOM   1314  O   LYS A 832      68.927  46.304  20.076  1.00  0.00           O  
ATOM   1315  CB  LYS A 832      70.747  43.984  19.586  1.00  0.00           C  
ATOM   1316  CG  LYS A 832      72.017  43.690  20.388  1.00  0.00           C  
ATOM   1317  CD  LYS A 832      71.858  42.907  21.684  1.00  0.00           C  
ATOM   1318  CE  LYS A 832      73.222  42.485  22.233  1.00  0.00           C  
ATOM   1319  NZ  LYS A 832      74.021  43.583  22.761  1.00  0.00           N  
ATOM   1320  N   ALA A 833      67.438  44.938  19.085  1.00  0.00           N  
ATOM   1321  CA  ALA A 833      66.574  46.023  18.619  1.00  0.00           C  
ATOM   1322  C   ALA A 833      65.242  45.475  18.117  1.00  0.00           C  
ATOM   1323  O   ALA A 833      65.239  44.356  17.600  1.00  0.00           O  
ATOM   1324  CB  ALA A 833      67.187  46.747  17.440  1.00  0.00           C  
ATOM   1325  N   CYS A 834      64.089  46.137  18.238  1.00  0.00           N  
ATOM   1326  CA  CYS A 834      62.904  45.615  17.590  1.00  0.00           C  
ATOM   1327  C   CYS A 834      62.005  46.751  17.173  1.00  0.00           C  
ATOM   1328  O   CYS A 834      62.210  47.874  17.639  1.00  0.00           O  
ATOM   1329  CB  CYS A 834      62.177  44.699  18.519  1.00  0.00           C  
ATOM   1330  SG  CYS A 834      61.524  45.568  19.930  1.00  0.00           S  
ATOM   1331  N   LEU A 835      61.035  46.565  16.297  1.00  0.00           N  
ATOM   1332  CA  LEU A 835      60.228  47.700  15.920  1.00  0.00           C  
ATOM   1333  C   LEU A 835      58.996  47.617  16.765  1.00  0.00           C  
ATOM   1334  O   LEU A 835      58.477  46.496  16.815  1.00  0.00           O  
ATOM   1335  CB  LEU A 835      59.795  47.650  14.470  1.00  0.00           C  
ATOM   1336  CG  LEU A 835      59.075  48.889  13.979  1.00  0.00           C  
ATOM   1337  CD1 LEU A 835      60.088  49.999  13.822  1.00  0.00           C  
ATOM   1338  CD2 LEU A 835      58.366  48.604  12.692  1.00  0.00           C  
ATOM   1339  N   ARG A 836      58.494  48.713  17.362  1.00  0.00           N  
ATOM   1340  CA  ARG A 836      57.289  48.641  18.187  1.00  0.00           C  
ATOM   1341  C   ARG A 836      56.213  49.635  17.766  1.00  0.00           C  
ATOM   1342  O   ARG A 836      56.513  50.687  17.196  1.00  0.00           O  
ATOM   1343  CB  ARG A 836      57.584  48.957  19.620  1.00  0.00           C  
ATOM   1344  CG  ARG A 836      58.737  48.256  20.327  1.00  0.00           C  
ATOM   1345  CD  ARG A 836      58.001  47.892  21.589  1.00  0.00           C  
ATOM   1346  NE  ARG A 836      58.811  48.249  22.715  1.00  0.00           N  
ATOM   1347  CZ  ARG A 836      58.329  48.263  23.963  1.00  0.00           C  
ATOM   1348  NH1 ARG A 836      57.087  47.878  24.295  1.00  0.00           N  
ATOM   1349  NH2 ARG A 836      59.181  48.628  24.917  1.00  0.00           N  
ATOM   1350  N   ALA A 837      54.951  49.340  18.004  1.00  0.00           N  
ATOM   1351  CA  ALA A 837      53.909  50.304  17.774  1.00  0.00           C  
ATOM   1352  C   ALA A 837      53.952  51.355  18.899  1.00  0.00           C  
ATOM   1353  O   ALA A 837      54.223  51.049  20.065  1.00  0.00           O  
ATOM   1354  CB  ALA A 837      52.561  49.618  17.780  1.00  0.00           C  
ATOM   1355  N   LYS A 838      53.695  52.626  18.602  1.00  0.00           N  
ATOM   1356  CA  LYS A 838      53.670  53.668  19.610  1.00  0.00           C  
ATOM   1357  C   LYS A 838      52.198  53.865  20.017  1.00  0.00           C  
ATOM   1358  O   LYS A 838      51.463  54.622  19.377  1.00  0.00           O  
ATOM   1359  CB  LYS A 838      54.286  54.924  18.989  1.00  0.00           C  
ATOM   1360  CG  LYS A 838      54.451  56.039  20.001  1.00  0.00           C  
ATOM   1361  CD  LYS A 838      54.993  57.302  19.389  1.00  0.00           C  
ATOM   1362  CE  LYS A 838      56.440  57.087  18.990  1.00  0.00           C  
ATOM   1363  NZ  LYS A 838      56.981  58.286  18.385  1.00  0.00           N  
ATOM   1364  N   ILE A 839      51.690  53.119  21.010  1.00  0.00           N  
ATOM   1365  CA  ILE A 839      50.292  53.257  21.391  1.00  0.00           C  
ATOM   1366  C   ILE A 839      50.217  53.784  22.821  1.00  0.00           C  
ATOM   1367  O   ILE A 839      50.629  54.905  23.041  1.00  0.00           O  
ATOM   1368  CB  ILE A 839      49.542  51.899  21.269  1.00  0.00           C  
ATOM   1369  CG1 ILE A 839      49.853  51.141  20.004  1.00  0.00           C  
ATOM   1370  CG2 ILE A 839      48.060  52.233  21.290  1.00  0.00           C  
ATOM   1371  CD1 ILE A 839      49.065  49.829  19.783  1.00  0.00           C  
ATOM   1372  N   ASP A 840      49.804  53.059  23.852  1.00  0.00           N  
ATOM   1373  CA  ASP A 840      49.659  53.615  25.167  1.00  0.00           C  
ATOM   1374  C   ASP A 840      50.191  52.669  26.234  1.00  0.00           C  
ATOM   1375  O   ASP A 840      49.487  51.753  26.677  1.00  0.00           O  
ATOM   1376  CB  ASP A 840      48.185  53.910  25.337  1.00  0.00           C  
ATOM   1377  CG  ASP A 840      47.707  54.412  26.696  1.00  0.00           C  
ATOM   1378  OD1 ASP A 840      48.504  54.836  27.544  1.00  0.00           O  
ATOM   1379  OD2 ASP A 840      46.493  54.373  26.889  1.00  0.00           O  
ATOM   1380  N   MET A 869      51.395  52.921  26.764  1.00  0.00           N  
ATOM   1381  CA  MET A 869      51.971  52.078  27.809  1.00  0.00           C  
ATOM   1382  C   MET A 869      51.167  51.976  29.107  1.00  0.00           C  
ATOM   1383  O   MET A 869      51.576  51.281  30.022  1.00  0.00           O  
ATOM   1384  CB  MET A 869      53.342  52.562  28.199  1.00  0.00           C  
ATOM   1385  CG  MET A 869      54.394  52.511  27.143  1.00  0.00           C  
ATOM   1386  SD  MET A 869      54.644  50.854  26.552  1.00  0.00           S  
ATOM   1387  CE  MET A 869      55.279  50.102  28.002  1.00  0.00           C  
ATOM   1388  N   ALA A 870      50.018  52.612  29.251  1.00  0.00           N  
ATOM   1389  CA  ALA A 870      49.219  52.515  30.455  1.00  0.00           C  
ATOM   1390  C   ALA A 870      47.834  51.964  30.136  1.00  0.00           C  
ATOM   1391  O   ALA A 870      46.917  51.987  30.961  1.00  0.00           O  
ATOM   1392  CB  ALA A 870      49.075  53.898  31.078  1.00  0.00           C  
ATOM   1393  N   SER A 872      47.623  51.493  28.913  1.00  0.00           N  
ATOM   1394  CA  SER A 872      46.361  50.899  28.535  1.00  0.00           C  
ATOM   1395  C   SER A 872      46.101  49.706  29.425  1.00  0.00           C  
ATOM   1396  O   SER A 872      47.030  49.001  29.834  1.00  0.00           O  
ATOM   1397  CB  SER A 872      46.413  50.429  27.073  1.00  0.00           C  
ATOM   1398  OG  SER A 872      45.502  49.397  26.697  1.00  0.00           O  
ATOM   1399  N   PRO A 873      44.836  49.475  29.757  1.00  0.00           N  
ATOM   1400  CA  PRO A 873      44.526  48.307  30.568  1.00  0.00           C  
ATOM   1401  C   PRO A 873      44.708  47.066  29.691  1.00  0.00           C  
ATOM   1402  O   PRO A 873      44.971  45.974  30.192  1.00  0.00           O  
ATOM   1403  CB  PRO A 873      43.128  48.529  31.019  1.00  0.00           C  
ATOM   1404  CG  PRO A 873      42.564  49.529  30.044  1.00  0.00           C  
ATOM   1405  CD  PRO A 873      43.756  50.438  29.890  1.00  0.00           C  
ATOM   1406  N   PHE A 874      44.583  47.179  28.352  1.00  0.00           N  
ATOM   1407  CA  PHE A 874      44.936  46.075  27.470  1.00  0.00           C  
ATOM   1408  C   PHE A 874      46.441  45.924  27.426  1.00  0.00           C  
ATOM   1409  O   PHE A 874      47.095  46.747  26.765  1.00  0.00           O  
ATOM   1410  CB  PHE A 874      44.455  46.306  26.042  1.00  0.00           C  
ATOM   1411  CG  PHE A 874      42.942  46.282  25.953  1.00  0.00           C  
ATOM   1412  CD1 PHE A 874      42.276  45.077  25.822  1.00  0.00           C  
ATOM   1413  CD2 PHE A 874      42.231  47.462  26.037  1.00  0.00           C  
ATOM   1414  CE1 PHE A 874      40.891  45.047  25.780  1.00  0.00           C  
ATOM   1415  CE2 PHE A 874      40.845  47.432  25.996  1.00  0.00           C  
ATOM   1416  CZ  PHE A 874      40.173  46.227  25.868  1.00  0.00           C  
ATOM   1417  N   ILE A1082      47.023  44.894  28.063  1.00  0.00           N  
ATOM   1418  CA  ILE A1082      48.475  44.690  28.015  1.00  0.00           C  
ATOM   1419  C   ILE A1082      48.961  44.655  26.562  1.00  0.00           C  
ATOM   1420  O   ILE A1082      49.979  45.249  26.233  1.00  0.00           O  
ATOM   1421  CB  ILE A1082      48.912  43.356  28.747  1.00  0.00           C  
ATOM   1422  CG1 ILE A1082      48.811  43.400  30.262  1.00  0.00           C  
ATOM   1423  CG2 ILE A1082      50.415  43.185  28.559  1.00  0.00           C  
ATOM   1424  CD1 ILE A1082      47.458  43.751  30.870  1.00  0.00           C  
ATOM   1425  N   VAL A1083      48.220  44.055  25.629  1.00  0.00           N  
ATOM   1426  CA  VAL A1083      48.647  44.002  24.233  1.00  0.00           C  
ATOM   1427  C   VAL A1083      48.829  45.375  23.582  1.00  0.00           C  
ATOM   1428  O   VAL A1083      49.706  45.515  22.723  1.00  0.00           O  
ATOM   1429  CB  VAL A1083      47.630  43.090  23.415  1.00  0.00           C  
ATOM   1430  CG1 VAL A1083      46.215  43.675  23.330  1.00  0.00           C  
ATOM   1431  CG2 VAL A1083      48.243  42.855  22.026  1.00  0.00           C  
ATOM   1432  N   MET A1084      48.129  46.436  24.031  1.00  0.00           N  
ATOM   1433  CA  MET A1084      48.289  47.745  23.398  1.00  0.00           C  
ATOM   1434  C   MET A1084      49.419  48.573  24.022  1.00  0.00           C  
ATOM   1435  O   MET A1084      49.590  49.763  23.697  1.00  0.00           O  
ATOM   1436  CB  MET A1084      47.023  48.554  23.500  1.00  0.00           C  
ATOM   1437  CG  MET A1084      45.767  47.938  22.917  1.00  0.00           C  
ATOM   1438  SD  MET A1084      45.604  48.104  21.118  1.00  0.00           S  
ATOM   1439  CE  MET A1084      44.825  49.656  20.852  1.00  0.00           C  
ATOM   1440  N   ARG A1085      50.256  47.979  24.886  1.00  0.00           N  
ATOM   1441  CA  ARG A1085      51.342  48.707  25.526  1.00  0.00           C  
ATOM   1442  C   ARG A1085      52.562  48.596  24.635  1.00  0.00           C  
ATOM   1443  O   ARG A1085      53.569  47.949  24.933  1.00  0.00           O  
ATOM   1444  CB  ARG A1085      51.647  48.125  26.929  1.00  0.00           C  
ATOM   1445  CG  ARG A1085      50.376  47.975  27.755  1.00  0.00           C  
ATOM   1446  CD  ARG A1085      50.270  48.653  29.104  1.00  0.00           C  
ATOM   1447  NE  ARG A1085      50.861  47.872  30.163  1.00  0.00           N  
ATOM   1448  CZ  ARG A1085      50.187  47.547  31.273  1.00  0.00           C  
ATOM   1449  NH1 ARG A1085      48.925  47.919  31.484  1.00  0.00           N  
ATOM   1450  NH2 ARG A1085      50.819  46.824  32.195  1.00  0.00           N  
ATOM   1451  N   ASP A1087      52.458  49.246  23.483  1.00  0.00           N  
ATOM   1452  CA  ASP A1087      53.522  49.260  22.487  1.00  0.00           C  
ATOM   1453  C   ASP A1087      53.956  47.867  22.027  1.00  0.00           C  
ATOM   1454  O   ASP A1087      55.100  47.425  22.183  1.00  0.00           O  
ATOM   1455  CB  ASP A1087      54.729  50.015  23.022  1.00  0.00           C  
ATOM   1456  CG  ASP A1087      54.571  51.508  23.067  1.00  0.00           C  
ATOM   1457  OD1 ASP A1087      53.448  52.008  23.161  1.00  0.00           O  
ATOM   1458  OD2 ASP A1087      55.614  52.143  22.992  1.00  0.00           O  
ATOM   1459  N   PRO A1088      53.035  47.185  21.345  1.00  0.00           N  
ATOM   1460  CA  PRO A1088      53.324  45.849  20.900  1.00  0.00           C  
ATOM   1461  C   PRO A1088      54.410  45.806  19.855  1.00  0.00           C  
ATOM   1462  O   PRO A1088      54.411  46.642  18.951  1.00  0.00           O  
ATOM   1463  CB  PRO A1088      52.003  45.368  20.432  1.00  0.00           C  
ATOM   1464  CG  PRO A1088      51.383  46.614  19.837  1.00  0.00           C  
ATOM   1465  CD  PRO A1088      51.656  47.525  20.969  1.00  0.00           C  
ATOM   1466  N   VAL A1089      55.357  44.873  20.030  1.00  0.00           N  
ATOM   1467  CA  VAL A1089      56.393  44.599  19.046  1.00  0.00           C  
ATOM   1468  C   VAL A1089      55.717  44.198  17.736  1.00  0.00           C  
ATOM   1469  O   VAL A1089      54.733  43.439  17.705  1.00  0.00           O  
ATOM   1470  CB  VAL A1089      57.289  43.451  19.531  1.00  0.00           C  
ATOM   1471  CG1 VAL A1089      58.350  43.107  18.498  1.00  0.00           C  
ATOM   1472  CG2 VAL A1089      58.012  43.869  20.789  1.00  0.00           C  
ATOM   1473  N   LEU A1090      56.249  44.753  16.667  1.00  0.00           N  
ATOM   1474  CA  LEU A1090      55.802  44.526  15.307  1.00  0.00           C  
ATOM   1475  C   LEU A1090      56.804  43.672  14.518  1.00  0.00           C  
ATOM   1476  O   LEU A1090      56.439  42.823  13.694  1.00  0.00           O  
ATOM   1477  CB  LEU A1090      55.602  45.904  14.670  1.00  0.00           C  
ATOM   1478  CG  LEU A1090      54.206  46.541  14.672  1.00  0.00           C  
ATOM   1479  CD1 LEU A1090      53.345  46.181  15.888  1.00  0.00           C  
ATOM   1480  CD2 LEU A1090      54.448  48.014  14.550  1.00  0.00           C  
ATOM   1481  N   TYR A1091      58.096  43.869  14.771  1.00  0.00           N  
ATOM   1482  CA  TYR A1091      59.144  43.155  14.075  1.00  0.00           C  
ATOM   1483  C   TYR A1091      60.213  42.767  15.075  1.00  0.00           C  
ATOM   1484  O   TYR A1091      60.502  43.521  16.005  1.00  0.00           O  
ATOM   1485  CB  TYR A1091      59.852  44.014  13.012  1.00  0.00           C  
ATOM   1486  CG  TYR A1091      59.143  44.006  11.689  1.00  0.00           C  
ATOM   1487  CD1 TYR A1091      58.051  44.822  11.477  1.00  0.00           C  
ATOM   1488  CD2 TYR A1091      59.564  43.122  10.716  1.00  0.00           C  
ATOM   1489  CE1 TYR A1091      57.358  44.750  10.290  1.00  0.00           C  
ATOM   1490  CE2 TYR A1091      58.868  43.044   9.516  1.00  0.00           C  
ATOM   1491  CZ  TYR A1091      57.770  43.859   9.327  1.00  0.00           C  
ATOM   1492  OH  TYR A1091      57.033  43.738   8.179  1.00  0.00           O  
ATOM   1493  N   ARG A1093      60.810  41.610  14.902  1.00  0.00           N  
ATOM   1494  CA  ARG A1093      61.957  41.216  15.691  1.00  0.00           C  
ATOM   1495  C   ARG A1093      62.956  40.613  14.732  1.00  0.00           C  
ATOM   1496  O   ARG A1093      62.586  40.335  13.580  1.00  0.00           O  
ATOM   1497  CB  ARG A1093      61.579  40.193  16.791  1.00  0.00           C  
ATOM   1498  CG  ARG A1093      60.331  39.299  16.741  1.00  0.00           C  
ATOM   1499  CD  ARG A1093      60.317  38.313  15.600  1.00  0.00           C  
ATOM   1500  NE  ARG A1093      59.553  37.145  15.976  1.00  0.00           N  
ATOM   1501  CZ  ARG A1093      58.508  36.708  15.269  1.00  0.00           C  
ATOM   1502  NH1 ARG A1093      58.042  37.349  14.192  1.00  0.00           N  
ATOM   1503  NH2 ARG A1093      57.899  35.596  15.667  1.00  0.00           N  
ATOM   1504  N   ILE A1094      64.196  40.451  15.177  1.00  0.00           N  
ATOM   1505  CA  ILE A1094      65.280  39.948  14.351  1.00  0.00           C  
ATOM   1506  C   ILE A1094      65.462  38.464  14.575  1.00  0.00           C  
ATOM   1507  O   ILE A1094      65.653  38.047  15.720  1.00  0.00           O  
ATOM   1508  CB  ILE A1094      66.590  40.665  14.709  1.00  0.00           C  
ATOM   1509  CG1 ILE A1094      66.405  42.123  14.368  1.00  0.00           C  
ATOM   1510  CG2 ILE A1094      67.800  40.073  13.977  1.00  0.00           C  
ATOM   1511  CD1 ILE A1094      67.486  42.963  15.068  1.00  0.00           C  
ATOM   1512  N   LYS A1099      65.432  37.667  13.520  1.00  0.00           N  
ATOM   1513  CA  LYS A1099      65.733  36.256  13.625  1.00  0.00           C  
ATOM   1514  C   LYS A1099      66.595  35.919  12.438  1.00  0.00           C  
ATOM   1515  O   LYS A1099      66.113  35.987  11.305  1.00  0.00           O  
ATOM   1516  CB  LYS A1099      64.457  35.442  13.600  1.00  0.00           C  
ATOM   1517  CG  LYS A1099      63.858  35.340  15.000  1.00  0.00           C  
ATOM   1518  CD  LYS A1099      62.354  35.200  14.951  1.00  0.00           C  
ATOM   1519  CE  LYS A1099      61.858  34.093  15.863  1.00  0.00           C  
ATOM   1520  NZ  LYS A1099      62.227  34.276  17.248  1.00  0.00           N  
ATOM   1521  N   PHE A1165      67.892  35.673  12.642  1.00  0.00           N  
ATOM   1522  CA  PHE A1165      68.761  35.217  11.562  1.00  0.00           C  
ATOM   1523  C   PHE A1165      68.483  33.724  11.310  1.00  0.00           C  
ATOM   1524  O   PHE A1165      69.258  32.861  11.703  1.00  0.00           O  
ATOM   1525  CB  PHE A1165      70.216  35.432  11.979  1.00  0.00           C  
ATOM   1526  CG  PHE A1165      70.592  36.888  12.078  1.00  0.00           C  
ATOM   1527  CD1 PHE A1165      70.752  37.631  10.933  1.00  0.00           C  
ATOM   1528  CD2 PHE A1165      70.763  37.474  13.307  1.00  0.00           C  
ATOM   1529  CE1 PHE A1165      71.084  38.966  11.018  1.00  0.00           C  
ATOM   1530  CE2 PHE A1165      71.097  38.808  13.385  1.00  0.00           C  
ATOM   1531  CZ  PHE A1165      71.259  39.560  12.246  1.00  0.00           C  
ATOM   1532  N   ALA A1166      67.360  33.336  10.726  1.00  0.00           N  
ATOM   1533  CA  ALA A1166      66.996  31.935  10.598  1.00  0.00           C  
ATOM   1534  C   ALA A1166      66.398  31.749   9.228  1.00  0.00           C  
ATOM   1535  O   ALA A1166      65.615  32.590   8.768  1.00  0.00           O  
ATOM   1536  CB  ALA A1166      65.941  31.541  11.624  1.00  0.00           C  
ATOM   1537  N   GLU A1168      66.752  30.652   8.567  1.00  0.00           N  
ATOM   1538  CA  GLU A1168      66.279  30.406   7.219  1.00  0.00           C  
ATOM   1539  C   GLU A1168      64.817  30.089   7.302  1.00  0.00           C  
ATOM   1540  O   GLU A1168      64.382  29.333   8.169  1.00  0.00           O  
ATOM   1541  CB  GLU A1168      67.017  29.247   6.626  1.00  0.00           C  
ATOM   1542  CG  GLU A1168      66.902  29.122   5.127  1.00  0.00           C  
ATOM   1543  CD  GLU A1168      67.678  27.923   4.639  1.00  0.00           C  
ATOM   1544  OE1 GLU A1168      68.907  27.981   4.580  1.00  0.00           O  
ATOM   1545  OE2 GLU A1168      67.037  26.924   4.334  1.00  0.00           O  
ATOM   1546  N   HIS A1169      64.020  30.718   6.481  1.00  0.00           N  
ATOM   1547  CA  HIS A1169      62.605  30.491   6.502  1.00  0.00           C  
ATOM   1548  C   HIS A1169      62.321  29.493   5.405  1.00  0.00           C  
ATOM   1549  O   HIS A1169      62.828  29.635   4.285  1.00  0.00           O  
ATOM   1550  CB  HIS A1169      61.918  31.801   6.245  1.00  0.00           C  
ATOM   1551  CG  HIS A1169      60.400  31.817   6.303  1.00  0.00           C  
ATOM   1552  ND1 HIS A1169      59.594  31.713   5.246  1.00  0.00           N  
ATOM   1553  CD2 HIS A1169      59.653  32.005   7.433  1.00  0.00           C  
ATOM   1554  CE1 HIS A1169      58.369  31.831   5.722  1.00  0.00           C  
ATOM   1555  NE2 HIS A1169      58.415  32.010   7.022  1.00  0.00           N  
ATOM   1556  N   HIS A1170      61.506  28.479   5.696  1.00  0.00           N  
ATOM   1557  CA  HIS A1170      61.105  27.455   4.716  1.00  0.00           C  
ATOM   1558  C   HIS A1170      60.408  27.901   3.421  1.00  0.00           C  
ATOM   1559  O   HIS A1170      59.711  27.111   2.806  1.00  0.00           O  
ATOM   1560  CB  HIS A1170      60.195  26.436   5.441  1.00  0.00           C  
ATOM   1561  CG  HIS A1170      58.892  26.984   6.027  1.00  0.00           C  
ATOM   1562  ND1 HIS A1170      57.744  27.040   5.354  1.00  0.00           N  
ATOM   1563  CD2 HIS A1170      58.674  27.468   7.308  1.00  0.00           C  
ATOM   1564  CE1 HIS A1170      56.829  27.538   6.170  1.00  0.00           C  
ATOM   1565  NE2 HIS A1170      57.399  27.792   7.340  1.00  0.00           N  
ATOM   1566  N   GLN A1171      60.466  29.162   3.009  1.00  0.00           N  
ATOM   1567  CA  GLN A1171      59.718  29.677   1.869  1.00  0.00           C  
ATOM   1568  C   GLN A1171      60.542  30.822   1.329  1.00  0.00           C  
ATOM   1569  O   GLN A1171      60.929  30.832   0.165  1.00  0.00           O  
ATOM   1570  CB  GLN A1171      58.375  30.245   2.258  1.00  0.00           C  
ATOM   1571  CG  GLN A1171      57.377  29.264   2.851  1.00  0.00           C  
ATOM   1572  CD  GLN A1171      56.921  28.242   1.837  1.00  0.00           C  
ATOM   1573  OE1 GLN A1171      56.664  28.608   0.695  1.00  0.00           O  
ATOM   1574  NE2 GLN A1171      56.722  26.965   2.154  1.00  0.00           N  
ATOM   1575  N   THR A1177      60.901  31.768   2.203  1.00  0.00           N  
ATOM   1576  CA  THR A1177      61.682  32.908   1.757  1.00  0.00           C  
ATOM   1577  C   THR A1177      63.188  32.713   1.919  1.00  0.00           C  
ATOM   1578  O   THR A1177      63.947  33.672   1.765  1.00  0.00           O  
ATOM   1579  CB  THR A1177      61.141  34.144   2.518  1.00  0.00           C  
ATOM   1580  OG1 THR A1177      61.211  33.911   3.938  1.00  0.00           O  
ATOM   1581  CG2 THR A1177      59.675  34.387   2.132  1.00  0.00           C  
ATOM   1582  N   GLY A1178      63.658  31.500   2.257  1.00  0.00           N  
ATOM   1583  CA  GLY A1178      65.079  31.223   2.356  1.00  0.00           C  
ATOM   1584  C   GLY A1178      65.722  32.138   3.364  1.00  0.00           C  
ATOM   1585  O   GLY A1178      65.302  32.190   4.510  1.00  0.00           O  
ATOM   1586  N   ASN A1191      66.670  32.945   2.941  1.00  0.00           N  
ATOM   1587  CA  ASN A1191      67.351  33.855   3.846  1.00  0.00           C  
ATOM   1588  C   ASN A1191      67.207  35.280   3.360  1.00  0.00           C  
ATOM   1589  O   ASN A1191      68.064  36.125   3.599  1.00  0.00           O  
ATOM   1590  CB  ASN A1191      68.832  33.504   3.939  1.00  0.00           C  
ATOM   1591  CG  ASN A1191      69.059  32.149   4.577  1.00  0.00           C  
ATOM   1592  OD1 ASN A1191      68.917  31.946   5.778  1.00  0.00           O  
ATOM   1593  ND2 ASN A1191      69.356  31.121   3.795  1.00  0.00           N  
ATOM   1594  N   LYS A1192      66.118  35.569   2.640  1.00  0.00           N  
ATOM   1595  CA  LYS A1192      65.873  36.892   2.106  1.00  0.00           C  
ATOM   1596  C   LYS A1192      65.633  37.815   3.276  1.00  0.00           C  
ATOM   1597  O   LYS A1192      66.096  38.947   3.279  1.00  0.00           O  
ATOM   1598  CB  LYS A1192      64.638  36.893   1.190  1.00  0.00           C  
ATOM   1599  CG  LYS A1192      64.268  38.235   0.541  1.00  0.00           C  
ATOM   1600  CD  LYS A1192      62.864  38.250  -0.094  1.00  0.00           C  
ATOM   1601  CE  LYS A1192      62.433  39.635  -0.664  1.00  0.00           C  
ATOM   1602  NZ  LYS A1192      61.063  39.652  -1.163  1.00  0.00           N  
ATOM   1603  N   TRP A1193      64.937  37.345   4.303  1.00  0.00           N  
ATOM   1604  CA  TRP A1193      64.603  38.204   5.411  1.00  0.00           C  
ATOM   1605  C   TRP A1193      65.264  37.776   6.684  1.00  0.00           C  
ATOM   1606  O   TRP A1193      65.411  36.569   6.909  1.00  0.00           O  
ATOM   1607  CB  TRP A1193      63.127  38.209   5.670  1.00  0.00           C  
ATOM   1608  CG  TRP A1193      62.298  38.753   4.513  1.00  0.00           C  
ATOM   1609  CD1 TRP A1193      61.783  37.917   3.551  1.00  0.00           C  
ATOM   1610  CD2 TRP A1193      61.908  40.067   4.347  1.00  0.00           C  
ATOM   1611  NE1 TRP A1193      61.051  38.689   2.793  1.00  0.00           N  
ATOM   1612  CE2 TRP A1193      61.093  39.965   3.225  1.00  0.00           C  
ATOM   1613  CE3 TRP A1193      62.103  41.286   4.978  1.00  0.00           C  
ATOM   1614  CZ2 TRP A1193      60.460  41.087   2.729  1.00  0.00           C  
ATOM   1615  CZ3 TRP A1193      61.466  42.399   4.479  1.00  0.00           C  
ATOM   1616  CH2 TRP A1193      60.654  42.297   3.367  1.00  0.00           C  
ATOM   1617  N   CYS A1194      65.757  38.736   7.465  1.00  0.00           N  
ATOM   1618  CA  CYS A1194      66.118  38.372   8.817  1.00  0.00           C  
ATOM   1619  C   CYS A1194      65.410  39.244   9.839  1.00  0.00           C  
ATOM   1620  O   CYS A1194      65.790  39.273  11.010  1.00  0.00           O  
ATOM   1621  CB  CYS A1194      67.615  38.436   9.048  1.00  0.00           C  
ATOM   1622  SG  CYS A1194      68.366  40.032   8.692  1.00  0.00           S  
ATOM   1623  N   ILE A1195      64.359  39.967   9.419  1.00  0.00           N  
ATOM   1624  CA  ILE A1195      63.450  40.582  10.364  1.00  0.00           C  
ATOM   1625  C   ILE A1195      62.115  39.913  10.034  1.00  0.00           C  
ATOM   1626  O   ILE A1195      61.807  39.695   8.853  1.00  0.00           O  
ATOM   1627  CB  ILE A1195      63.303  42.153  10.213  1.00  0.00           C  
ATOM   1628  CG1 ILE A1195      62.862  42.581   8.812  1.00  0.00           C  
ATOM   1629  CG2 ILE A1195      64.637  42.801  10.584  1.00  0.00           C  
ATOM   1630  CD1 ILE A1195      62.470  44.068   8.764  1.00  0.00           C  
ATOM   1631  N   TYR A1196      61.323  39.497  11.031  1.00  0.00           N  
ATOM   1632  CA  TYR A1196      60.067  38.785  10.778  1.00  0.00           C  
ATOM   1633  C   TYR A1196      58.939  39.477  11.532  1.00  0.00           C  
ATOM   1634  O   TYR A1196      59.190  40.019  12.622  1.00  0.00           O  
ATOM   1635  CB  TYR A1196      60.147  37.333  11.240  1.00  0.00           C  
ATOM   1636  CG  TYR A1196      61.058  36.537  10.345  1.00  0.00           C  
ATOM   1637  CD1 TYR A1196      60.565  36.082   9.126  1.00  0.00           C  
ATOM   1638  CD2 TYR A1196      62.383  36.353  10.735  1.00  0.00           C  
ATOM   1639  CE1 TYR A1196      61.441  35.426   8.279  1.00  0.00           C  
ATOM   1640  CE2 TYR A1196      63.249  35.703   9.884  1.00  0.00           C  
ATOM   1641  CZ  TYR A1196      62.764  35.238   8.662  1.00  0.00           C  
ATOM   1642  OH  TYR A1196      63.641  34.594   7.802  1.00  0.00           O  
ATOM   1643  N   PRO A1198      57.734  39.536  10.947  1.00  0.00           N  
ATOM   1644  CA  PRO A1198      56.614  40.210  11.586  1.00  0.00           C  
ATOM   1645  C   PRO A1198      55.953  39.382  12.639  1.00  0.00           C  
ATOM   1646  O   PRO A1198      55.915  38.160  12.540  1.00  0.00           O  
ATOM   1647  CB  PRO A1198      55.664  40.554  10.469  1.00  0.00           C  
ATOM   1648  CG  PRO A1198      55.912  39.419   9.494  1.00  0.00           C  
ATOM   1649  CD  PRO A1198      57.431  39.451   9.518  1.00  0.00           C  
ATOM   1650  N   MET A1199      55.416  40.054  13.643  1.00  0.00           N  
ATOM   1651  CA  MET A1199      54.736  39.363  14.709  1.00  0.00           C  
ATOM   1652  C   MET A1199      53.338  39.008  14.227  1.00  0.00           C  
ATOM   1653  O   MET A1199      52.769  39.656  13.339  1.00  0.00           O  
ATOM   1654  CB  MET A1199      54.609  40.247  15.926  1.00  0.00           C  
ATOM   1655  CG  MET A1199      55.893  40.606  16.618  1.00  0.00           C  
ATOM   1656  SD  MET A1199      56.782  39.233  17.406  1.00  0.00           S  
ATOM   1657  CE  MET A1199      55.625  38.943  18.709  1.00  0.00           C  
ATOM   1658  N   TYR A1200      52.705  38.089  14.930  1.00  0.00           N  
ATOM   1659  CA  TYR A1200      51.400  37.626  14.574  1.00  0.00           C  
ATOM   1660  C   TYR A1200      50.355  38.735  14.465  1.00  0.00           C  
ATOM   1661  O   TYR A1200      49.549  38.717  13.533  1.00  0.00           O  
ATOM   1662  CB  TYR A1200      51.030  36.560  15.616  1.00  0.00           C  
ATOM   1663  CG  TYR A1200      49.536  36.331  15.669  1.00  0.00           C  
ATOM   1664  CD1 TYR A1200      48.949  35.566  14.687  1.00  0.00           C  
ATOM   1665  CD2 TYR A1200      48.784  37.032  16.604  1.00  0.00           C  
ATOM   1666  CE1 TYR A1200      47.576  35.523  14.625  1.00  0.00           C  
ATOM   1667  CE2 TYR A1200      47.418  36.993  16.541  1.00  0.00           C  
ATOM   1668  CZ  TYR A1200      46.837  36.239  15.551  1.00  0.00           C  
ATOM   1669  OH  TYR A1200      45.469  36.253  15.472  1.00  0.00           O  
ATOM   1670  N   ASP A1201      50.313  39.701  15.380  1.00  0.00           N  
ATOM   1671  CA  ASP A1201      49.202  40.646  15.405  1.00  0.00           C  
ATOM   1672  C   ASP A1201      49.203  41.606  14.252  1.00  0.00           C  
ATOM   1673  O   ASP A1201      48.136  41.854  13.688  1.00  0.00           O  
ATOM   1674  CB  ASP A1201      49.214  41.418  16.700  1.00  0.00           C  
ATOM   1675  CG  ASP A1201      48.624  40.644  17.879  1.00  0.00           C  
ATOM   1676  OD1 ASP A1201      47.440  40.290  17.838  1.00  0.00           O  
ATOM   1677  OD2 ASP A1201      49.332  40.411  18.851  1.00  0.00           O  
ATOM   1678  N   PHE A1202      50.399  42.063  13.894  1.00  0.00           N  
ATOM   1679  CA  PHE A1202      50.587  42.908  12.723  1.00  0.00           C  
ATOM   1680  C   PHE A1202      50.230  42.129  11.448  1.00  0.00           C  
ATOM   1681  O   PHE A1202      49.414  42.613  10.657  1.00  0.00           O  
ATOM   1682  CB  PHE A1202      52.047  43.368  12.729  1.00  0.00           C  
ATOM   1683  CG  PHE A1202      52.512  44.326  11.643  1.00  0.00           C  
ATOM   1684  CD1 PHE A1202      51.808  45.478  11.374  1.00  0.00           C  
ATOM   1685  CD2 PHE A1202      53.675  44.040  10.947  1.00  0.00           C  
ATOM   1686  CE1 PHE A1202      52.276  46.329  10.413  1.00  0.00           C  
ATOM   1687  CE2 PHE A1202      54.132  44.906   9.985  1.00  0.00           C  
ATOM   1688  CZ  PHE A1202      53.430  46.051   9.718  1.00  0.00           C  
ATOM   1689  N   THR A1203      50.779  40.900  11.279  1.00  0.00           N  
ATOM   1690  CA  THR A1203      50.555  40.093  10.087  1.00  0.00           C  
ATOM   1691  C   THR A1203      49.118  39.697   9.871  1.00  0.00           C  
ATOM   1692  O   THR A1203      48.581  39.747   8.760  1.00  0.00           O  
ATOM   1693  CB  THR A1203      51.357  38.821  10.148  1.00  0.00           C  
ATOM   1694  OG1 THR A1203      52.693  39.229  10.330  1.00  0.00           O  
ATOM   1695  CG2 THR A1203      51.395  38.044   8.874  1.00  0.00           C  
ATOM   1696  N   HIS A1204      48.443  39.376  10.952  1.00  0.00           N  
ATOM   1697  CA  HIS A1204      47.172  38.768  10.799  1.00  0.00           C  
ATOM   1698  C   HIS A1204      46.111  39.677  10.233  1.00  0.00           C  
ATOM   1699  O   HIS A1204      45.301  39.218   9.409  1.00  0.00           O  
ATOM   1700  CB  HIS A1204      46.782  38.239  12.133  1.00  0.00           C  
ATOM   1701  CG  HIS A1204      45.770  37.195  11.842  1.00  0.00           C  
ATOM   1702  ND1 HIS A1204      44.488  37.481  11.739  1.00  0.00           N  
ATOM   1703  CD2 HIS A1204      45.990  35.869  11.582  1.00  0.00           C  
ATOM   1704  CE1 HIS A1204      43.907  36.369  11.407  1.00  0.00           C  
ATOM   1705  NE2 HIS A1204      44.805  35.400  11.307  1.00  0.00           N  
ATOM   1706  N   CYS A1205      46.071  40.948  10.652  1.00  0.00           N  
ATOM   1707  CA  CYS A1205      44.997  41.805  10.183  1.00  0.00           C  
ATOM   1708  C   CYS A1205      45.300  42.324   8.802  1.00  0.00           C  
ATOM   1709  O   CYS A1205      44.416  42.288   7.936  1.00  0.00           O  
ATOM   1710  CB  CYS A1205      44.789  42.948  11.146  1.00  0.00           C  
ATOM   1711  SG  CYS A1205      46.310  43.832  11.443  1.00  0.00           S  
ATOM   1712  N   ILE A1206      46.543  42.706   8.531  1.00  0.00           N  
ATOM   1713  CA  ILE A1206      46.852  43.117   7.178  1.00  0.00           C  
ATOM   1714  C   ILE A1206      46.616  41.978   6.178  1.00  0.00           C  
ATOM   1715  O   ILE A1206      46.011  42.260   5.143  1.00  0.00           O  
ATOM   1716  CB  ILE A1206      48.292  43.633   7.150  1.00  0.00           C  
ATOM   1717  CG1 ILE A1206      48.329  44.853   8.078  1.00  0.00           C  
ATOM   1718  CG2 ILE A1206      48.752  43.940   5.701  1.00  0.00           C  
ATOM   1719  CD1 ILE A1206      49.637  45.653   7.978  1.00  0.00           C  
ATOM   1720  N   SER A1207      47.005  40.711   6.441  1.00  0.00           N  
ATOM   1721  CA  SER A1207      46.706  39.595   5.546  1.00  0.00           C  
ATOM   1722  C   SER A1207      45.214  39.413   5.297  1.00  0.00           C  
ATOM   1723  O   SER A1207      44.770  39.267   4.153  1.00  0.00           O  
ATOM   1724  CB  SER A1207      47.229  38.291   6.109  1.00  0.00           C  
ATOM   1725  OG  SER A1207      48.634  38.424   6.223  1.00  0.00           O  
ATOM   1726  N   ASP A1208      44.396  39.446   6.338  1.00  0.00           N  
ATOM   1727  CA  ASP A1208      42.985  39.312   6.153  1.00  0.00           C  
ATOM   1728  C   ASP A1208      42.463  40.436   5.307  1.00  0.00           C  
ATOM   1729  O   ASP A1208      41.639  40.193   4.427  1.00  0.00           O  
ATOM   1730  CB  ASP A1208      42.297  39.325   7.496  1.00  0.00           C  
ATOM   1731  CG  ASP A1208      42.427  38.031   8.301  1.00  0.00           C  
ATOM   1732  OD1 ASP A1208      42.896  37.028   7.781  1.00  0.00           O  
ATOM   1733  OD2 ASP A1208      42.036  38.026   9.465  1.00  0.00           O  
ATOM   1734  N   ALA A1209      42.953  41.654   5.518  1.00  0.00           N  
ATOM   1735  CA  ALA A1209      42.501  42.782   4.731  1.00  0.00           C  
ATOM   1736  C   ALA A1209      42.844  42.544   3.277  1.00  0.00           C  
ATOM   1737  O   ALA A1209      41.962  42.574   2.413  1.00  0.00           O  
ATOM   1738  CB  ALA A1209      43.180  44.051   5.181  1.00  0.00           C  
ATOM   1739  N   LEU A1210      44.106  42.192   3.009  1.00  0.00           N  
ATOM   1740  CA  LEU A1210      44.556  41.996   1.643  1.00  0.00           C  
ATOM   1741  C   LEU A1210      43.773  40.905   0.912  1.00  0.00           C  
ATOM   1742  O   LEU A1210      43.453  41.044  -0.274  1.00  0.00           O  
ATOM   1743  CB  LEU A1210      46.050  41.692   1.664  1.00  0.00           C  
ATOM   1744  CG  LEU A1210      46.986  42.841   2.054  1.00  0.00           C  
ATOM   1745  CD1 LEU A1210      48.437  42.435   1.775  1.00  0.00           C  
ATOM   1746  CD2 LEU A1210      46.684  44.087   1.206  1.00  0.00           C  
ATOM   1747  N   GLU A1211      43.371  39.843   1.596  1.00  0.00           N  
ATOM   1748  CA  GLU A1211      42.607  38.806   0.951  1.00  0.00           C  
ATOM   1749  C   GLU A1211      41.113  39.106   0.940  1.00  0.00           C  
ATOM   1750  O   GLU A1211      40.303  38.362   0.383  1.00  0.00           O  
ATOM   1751  CB  GLU A1211      42.941  37.535   1.677  1.00  0.00           C  
ATOM   1752  CG  GLU A1211      44.399  37.071   1.525  1.00  0.00           C  
ATOM   1753  CD  GLU A1211      44.717  35.800   2.325  1.00  0.00           C  
ATOM   1754  OE1 GLU A1211      43.801  35.110   2.784  1.00  0.00           O  
ATOM   1755  OE2 GLU A1211      45.885  35.497   2.528  1.00  0.00           O  
ATOM   1756  N   GLY A1291      40.677  40.190   1.560  1.00  0.00           N  
ATOM   1757  CA  GLY A1291      39.268  40.526   1.575  1.00  0.00           C  
ATOM   1758  C   GLY A1291      38.441  39.539   2.384  1.00  0.00           C  
ATOM   1759  O   GLY A1291      37.363  39.114   1.936  1.00  0.00           O  
ATOM   1760  N   ILE A1292      38.955  39.157   3.566  1.00  0.00           N  
ATOM   1761  CA  ILE A1292      38.299  38.240   4.482  1.00  0.00           C  
ATOM   1762  C   ILE A1292      37.185  39.051   5.087  1.00  0.00           C  
ATOM   1763  O   ILE A1292      37.438  40.126   5.622  1.00  0.00           O  
ATOM   1764  CB  ILE A1292      39.295  37.773   5.586  1.00  0.00           C  
ATOM   1765  CG1 ILE A1292      40.374  36.845   4.972  1.00  0.00           C  
ATOM   1766  CG2 ILE A1292      38.514  37.150   6.748  1.00  0.00           C  
ATOM   1767  CD1 ILE A1292      39.844  35.616   4.235  1.00  0.00           C  
ATOM   1768  N   THR A1293      35.956  38.589   5.024  1.00  0.00           N  
ATOM   1769  CA  THR A1293      34.885  39.330   5.629  1.00  0.00           C  
ATOM   1770  C   THR A1293      34.793  39.143   7.139  1.00  0.00           C  
ATOM   1771  O   THR A1293      34.288  40.014   7.853  1.00  0.00           O  
ATOM   1772  CB  THR A1293      33.586  38.916   4.985  1.00  0.00           C  
ATOM   1773  OG1 THR A1293      33.440  37.540   5.278  1.00  0.00           O  
ATOM   1774  CG2 THR A1293      33.553  39.097   3.489  1.00  0.00           C  
ATOM   1775  N   HIS A1294      35.187  37.999   7.686  1.00  0.00           N  
ATOM   1776  CA  HIS A1294      34.978  37.709   9.099  1.00  0.00           C  
ATOM   1777  C   HIS A1294      36.144  36.858   9.543  1.00  0.00           C  
ATOM   1778  O   HIS A1294      36.267  35.760   9.010  1.00  0.00           O  
ATOM   1779  CB  HIS A1294      33.744  36.877   9.337  1.00  0.00           C  
ATOM   1780  CG  HIS A1294      32.403  37.479   8.954  1.00  0.00           C  
ATOM   1781  ND1 HIS A1294      31.462  37.782   9.839  1.00  0.00           N  
ATOM   1782  CD2 HIS A1294      31.916  37.756   7.694  1.00  0.00           C  
ATOM   1783  CE1 HIS A1294      30.432  38.230   9.149  1.00  0.00           C  
ATOM   1784  NE2 HIS A1294      30.712  38.210   7.860  1.00  0.00           N  
ATOM   1785  N   SER A1295      37.044  37.308  10.415  1.00  0.00           N  
ATOM   1786  CA  SER A1295      38.107  36.435  10.884  1.00  0.00           C  
ATOM   1787  C   SER A1295      37.638  35.738  12.148  1.00  0.00           C  
ATOM   1788  O   SER A1295      37.387  36.378  13.178  1.00  0.00           O  
ATOM   1789  CB  SER A1295      39.324  37.252  11.192  1.00  0.00           C  
ATOM   1790  OG  SER A1295      39.528  38.202  10.160  1.00  0.00           O  
ATOM   1791  N   LEU A1296      37.473  34.427  12.102  1.00  0.00           N  
ATOM   1792  CA  LEU A1296      36.958  33.737  13.251  1.00  0.00           C  
ATOM   1793  C   LEU A1296      38.118  33.106  13.983  1.00  0.00           C  
ATOM   1794  O   LEU A1296      38.885  32.400  13.344  1.00  0.00           O  
ATOM   1795  CB  LEU A1296      35.967  32.680  12.764  1.00  0.00           C  
ATOM   1796  CG  LEU A1296      34.816  33.159  11.865  1.00  0.00           C  
ATOM   1797  CD1 LEU A1296      34.127  31.947  11.258  1.00  0.00           C  
ATOM   1798  CD2 LEU A1296      33.814  34.002  12.664  1.00  0.00           C  
ATOM   1799  N   CYS A1297      38.368  33.337  15.269  1.00  0.00           N  
ATOM   1800  CA  CYS A1297      39.354  32.515  15.955  1.00  0.00           C  
ATOM   1801  C   CYS A1297      39.041  32.321  17.425  1.00  0.00           C  
ATOM   1802  O   CYS A1297      37.907  32.617  17.816  1.00  0.00           O  
ATOM   1803  CB  CYS A1297      40.809  33.051  15.784  1.00  0.00           C  
ATOM   1804  SG  CYS A1297      41.194  34.789  15.639  1.00  0.00           S  
ATOM   1805  N   THR A1298      39.919  31.761  18.262  1.00  0.00           N  
ATOM   1806  CA  THR A1298      39.449  31.349  19.568  1.00  0.00           C  
ATOM   1807  C   THR A1298      39.540  32.452  20.603  1.00  0.00           C  
ATOM   1808  O   THR A1298      40.328  33.407  20.492  1.00  0.00           O  
ATOM   1809  CB  THR A1298      40.245  30.096  19.981  1.00  0.00           C  
ATOM   1810  OG1 THR A1298      41.615  30.205  19.534  1.00  0.00           O  
ATOM   1811  CG2 THR A1298      39.599  28.885  19.376  1.00  0.00           C  
ATOM   1812  N   LEU A1299      38.715  32.310  21.634  1.00  0.00           N  
ATOM   1813  CA  LEU A1299      38.597  33.241  22.737  1.00  0.00           C  
ATOM   1814  C   LEU A1299      39.827  33.948  23.303  1.00  0.00           C  
ATOM   1815  O   LEU A1299      39.693  35.125  23.666  1.00  0.00           O  
ATOM   1816  CB  LEU A1299      37.867  32.507  23.816  1.00  0.00           C  
ATOM   1817  CG  LEU A1299      36.524  33.059  24.263  1.00  0.00           C  
ATOM   1818  CD1 LEU A1299      35.595  33.418  23.108  1.00  0.00           C  
ATOM   1819  CD2 LEU A1299      35.891  31.978  25.083  1.00  0.00           C  
ATOM   1820  N   GLU A1300      41.035  33.394  23.333  1.00  0.00           N  
ATOM   1821  CA  GLU A1300      42.171  34.170  23.847  1.00  0.00           C  
ATOM   1822  C   GLU A1300      42.552  35.343  22.952  1.00  0.00           C  
ATOM   1823  O   GLU A1300      43.408  36.151  23.317  1.00  0.00           O  
ATOM   1824  CB  GLU A1300      43.492  33.429  23.990  1.00  0.00           C  
ATOM   1825  CG  GLU A1300      43.469  31.946  24.053  1.00  0.00           C  
ATOM   1826  CD  GLU A1300      43.433  31.368  22.659  1.00  0.00           C  
ATOM   1827  OE1 GLU A1300      44.478  31.375  22.012  1.00  0.00           O  
ATOM   1828  OE2 GLU A1300      42.372  30.918  22.234  1.00  0.00           O  
ATOM   1829  N   PHE A1301      41.993  35.468  21.750  1.00  0.00           N  
ATOM   1830  CA  PHE A1301      42.332  36.593  20.901  1.00  0.00           C  
ATOM   1831  C   PHE A1301      41.368  37.752  21.061  1.00  0.00           C  
ATOM   1832  O   PHE A1301      41.485  38.731  20.320  1.00  0.00           O  
ATOM   1833  CB  PHE A1301      42.366  36.130  19.462  1.00  0.00           C  
ATOM   1834  CG  PHE A1301      43.518  35.174  19.256  1.00  0.00           C  
ATOM   1835  CD1 PHE A1301      44.789  35.666  19.064  1.00  0.00           C  
ATOM   1836  CD2 PHE A1301      43.305  33.811  19.291  1.00  0.00           C  
ATOM   1837  CE1 PHE A1301      45.847  34.791  18.910  1.00  0.00           C  
ATOM   1838  CE2 PHE A1301      44.376  32.951  19.131  1.00  0.00           C  
ATOM   1839  CZ  PHE A1301      45.645  33.431  18.944  1.00  0.00           C  
ATOM   1840  N   GLN A1302      40.441  37.701  22.036  1.00  0.00           N  
ATOM   1841  CA  GLN A1302      39.487  38.775  22.282  1.00  0.00           C  
ATOM   1842  C   GLN A1302      40.167  40.061  22.654  1.00  0.00           C  
ATOM   1843  O   GLN A1302      39.782  41.090  22.108  1.00  0.00           O  
ATOM   1844  CB  GLN A1302      38.518  38.473  23.410  1.00  0.00           C  
ATOM   1845  CG  GLN A1302      37.467  37.468  23.006  1.00  0.00           C  
ATOM   1846  CD  GLN A1302      36.453  37.153  24.093  1.00  0.00           C  
ATOM   1847  OE1 GLN A1302      35.281  37.537  24.021  1.00  0.00           O  
ATOM   1848  NE2 GLN A1302      36.873  36.414  25.110  1.00  0.00           N  
ATOM   1849  N   ASP A1303      41.165  40.052  23.548  1.00  0.00           N  
ATOM   1850  CA  ASP A1303      41.883  41.278  23.866  1.00  0.00           C  
ATOM   1851  C   ASP A1303      42.626  41.707  22.621  1.00  0.00           C  
ATOM   1852  O   ASP A1303      42.577  42.880  22.270  1.00  0.00           O  
ATOM   1853  CB  ASP A1303      42.935  41.105  24.949  1.00  0.00           C  
ATOM   1854  CG  ASP A1303      42.412  40.758  26.325  1.00  0.00           C  
ATOM   1855  OD1 ASP A1303      41.863  41.638  26.987  1.00  0.00           O  
ATOM   1856  OD2 ASP A1303      42.575  39.604  26.728  1.00  0.00           O  
ATOM   1857  N   ASN A1304      43.292  40.770  21.925  1.00  0.00           N  
ATOM   1858  CA  ASN A1304      44.035  41.050  20.696  1.00  0.00           C  
ATOM   1859  C   ASN A1304      43.244  41.773  19.633  1.00  0.00           C  
ATOM   1860  O   ASN A1304      43.824  42.559  18.870  1.00  0.00           O  
ATOM   1861  CB  ASN A1304      44.574  39.785  20.026  1.00  0.00           C  
ATOM   1862  CG  ASN A1304      45.704  39.139  20.806  1.00  0.00           C  
ATOM   1863  OD1 ASN A1304      45.578  39.008  22.021  1.00  0.00           O  
ATOM   1864  ND2 ASN A1304      46.831  38.719  20.239  1.00  0.00           N  
ATOM   1865  N   ARG A1306      41.924  41.600  19.585  1.00  0.00           N  
ATOM   1866  CA  ARG A1306      41.101  42.306  18.616  1.00  0.00           C  
ATOM   1867  C   ARG A1306      41.362  43.820  18.620  1.00  0.00           C  
ATOM   1868  O   ARG A1306      41.298  44.492  17.582  1.00  0.00           O  
ATOM   1869  CB  ARG A1306      39.670  42.009  18.935  1.00  0.00           C  
ATOM   1870  CG  ARG A1306      38.721  42.625  17.950  1.00  0.00           C  
ATOM   1871  CD  ARG A1306      37.300  42.219  18.280  1.00  0.00           C  
ATOM   1872  NE  ARG A1306      36.761  42.818  19.494  1.00  0.00           N  
ATOM   1873  CZ  ARG A1306      36.322  42.080  20.518  1.00  0.00           C  
ATOM   1874  NH1 ARG A1306      36.505  40.768  20.566  1.00  0.00           N  
ATOM   1875  NH2 ARG A1306      35.743  42.666  21.556  1.00  0.00           N  
ATOM   1876  N   ARG A1310      41.724  44.390  19.766  1.00  0.00           N  
ATOM   1877  CA  ARG A1310      42.021  45.812  19.864  1.00  0.00           C  
ATOM   1878  C   ARG A1310      43.215  46.169  18.990  1.00  0.00           C  
ATOM   1879  O   ARG A1310      43.184  47.152  18.246  1.00  0.00           O  
ATOM   1880  CB  ARG A1310      42.308  46.186  21.329  1.00  0.00           C  
ATOM   1881  CG  ARG A1310      41.041  46.392  22.143  1.00  0.00           C  
ATOM   1882  CD  ARG A1310      40.106  45.183  22.216  1.00  0.00           C  
ATOM   1883  NE  ARG A1310      38.872  45.568  22.881  1.00  0.00           N  
ATOM   1884  CZ  ARG A1310      38.092  44.706  23.551  1.00  0.00           C  
ATOM   1885  NH1 ARG A1310      38.390  43.415  23.666  1.00  0.00           N  
ATOM   1886  NH2 ARG A1310      36.985  45.149  24.147  1.00  0.00           N  
ATOM   1887  N   LEU A1312      44.257  45.349  18.978  1.00  0.00           N  
ATOM   1888  CA  LEU A1312      45.399  45.649  18.143  1.00  0.00           C  
ATOM   1889  C   LEU A1312      45.053  45.379  16.670  1.00  0.00           C  
ATOM   1890  O   LEU A1312      45.495  46.132  15.801  1.00  0.00           O  
ATOM   1891  CB  LEU A1312      46.578  44.821  18.641  1.00  0.00           C  
ATOM   1892  CG  LEU A1312      47.894  45.050  17.899  1.00  0.00           C  
ATOM   1893  CD1 LEU A1312      48.177  46.538  17.702  1.00  0.00           C  
ATOM   1894  CD2 LEU A1312      49.008  44.393  18.696  1.00  0.00           C  
ATOM   1895  N   TYR A1314      44.226  44.373  16.372  1.00  0.00           N  
ATOM   1896  CA  TYR A1314      43.731  44.116  15.020  1.00  0.00           C  
ATOM   1897  C   TYR A1314      43.109  45.399  14.462  1.00  0.00           C  
ATOM   1898  O   TYR A1314      43.516  45.926  13.422  1.00  0.00           O  
ATOM   1899  CB  TYR A1314      42.672  42.990  15.075  1.00  0.00           C  
ATOM   1900  CG  TYR A1314      42.098  42.428  13.778  1.00  0.00           C  
ATOM   1901  CD1 TYR A1314      41.112  43.092  13.074  1.00  0.00           C  
ATOM   1902  CD2 TYR A1314      42.554  41.198  13.340  1.00  0.00           C  
ATOM   1903  CE1 TYR A1314      40.587  42.533  11.926  1.00  0.00           C  
ATOM   1904  CE2 TYR A1314      42.035  40.626  12.197  1.00  0.00           C  
ATOM   1905  CZ  TYR A1314      41.051  41.304  11.507  1.00  0.00           C  
ATOM   1906  OH  TYR A1314      40.501  40.721  10.392  1.00  0.00           O  
ATOM   1907  N   ASP A1316      42.112  45.931  15.151  1.00  0.00           N  
ATOM   1908  CA  ASP A1316      41.518  47.163  14.719  1.00  0.00           C  
ATOM   1909  C   ASP A1316      42.468  48.355  14.748  1.00  0.00           C  
ATOM   1910  O   ASP A1316      42.362  49.180  13.839  1.00  0.00           O  
ATOM   1911  CB  ASP A1316      40.354  47.427  15.570  1.00  0.00           C  
ATOM   1912  CG  ASP A1316      39.296  46.364  15.462  1.00  0.00           C  
ATOM   1913  OD1 ASP A1316      39.093  45.852  14.367  1.00  0.00           O  
ATOM   1914  OD2 ASP A1316      38.659  46.055  16.473  1.00  0.00           O  
ATOM   1915  N   TRP A1317      43.390  48.499  15.711  1.00  0.00           N  
ATOM   1916  CA  TRP A1317      44.281  49.646  15.687  1.00  0.00           C  
ATOM   1917  C   TRP A1317      45.171  49.639  14.431  1.00  0.00           C  
ATOM   1918  O   TRP A1317      45.265  50.659  13.735  1.00  0.00           O  
ATOM   1919  CB  TRP A1317      45.162  49.654  16.945  1.00  0.00           C  
ATOM   1920  CG  TRP A1317      46.109  50.846  17.066  1.00  0.00           C  
ATOM   1921  CD1 TRP A1317      45.653  51.983  17.656  1.00  0.00           C  
ATOM   1922  CD2 TRP A1317      47.423  50.964  16.620  1.00  0.00           C  
ATOM   1923  NE1 TRP A1317      46.657  52.821  17.582  1.00  0.00           N  
ATOM   1924  CE2 TRP A1317      47.718  52.268  16.978  1.00  0.00           C  
ATOM   1925  CE3 TRP A1317      48.391  50.226  15.975  1.00  0.00           C  
ATOM   1926  CZ2 TRP A1317      48.942  52.840  16.714  1.00  0.00           C  
ATOM   1927  CZ3 TRP A1317      49.622  50.794  15.698  1.00  0.00           C  
ATOM   1928  CH2 TRP A1317      49.902  52.089  16.064  1.00  0.00           C  
ATOM   1929  N   VAL A1318      45.815  48.517  14.084  1.00  0.00           N  
ATOM   1930  CA  VAL A1318      46.699  48.485  12.931  1.00  0.00           C  
ATOM   1931  C   VAL A1318      45.938  48.876  11.666  1.00  0.00           C  
ATOM   1932  O   VAL A1318      46.326  49.819  10.965  1.00  0.00           O  
ATOM   1933  CB  VAL A1318      47.330  47.077  12.812  1.00  0.00           C  
ATOM   1934  CG1 VAL A1318      48.313  46.989  11.659  1.00  0.00           C  
ATOM   1935  CG2 VAL A1318      48.181  46.830  14.046  1.00  0.00           C  
ATOM   1936  N   LEU A1319      44.771  48.281  11.468  1.00  0.00           N  
ATOM   1937  CA  LEU A1319      43.995  48.581  10.295  1.00  0.00           C  
ATOM   1938  C   LEU A1319      43.435  49.985  10.310  1.00  0.00           C  
ATOM   1939  O   LEU A1319      43.139  50.522   9.249  1.00  0.00           O  
ATOM   1940  CB  LEU A1319      42.833  47.602  10.142  1.00  0.00           C  
ATOM   1941  CG  LEU A1319      43.071  46.140   9.869  1.00  0.00           C  
ATOM   1942  CD1 LEU A1319      41.726  45.481   9.784  1.00  0.00           C  
ATOM   1943  CD2 LEU A1319      43.822  45.933   8.581  1.00  0.00           C  
ATOM   1944  N   ASP A1321      43.197  50.610  11.465  1.00  0.00           N  
ATOM   1945  CA  ASP A1321      42.733  51.990  11.432  1.00  0.00           C  
ATOM   1946  C   ASP A1321      43.858  52.964  11.158  1.00  0.00           C  
ATOM   1947  O   ASP A1321      43.561  54.114  10.877  1.00  0.00           O  
ATOM   1948  CB  ASP A1321      42.072  52.378  12.736  1.00  0.00           C  
ATOM   1949  CG  ASP A1321      40.693  51.758  12.915  1.00  0.00           C  
ATOM   1950  OD1 ASP A1321      39.959  51.629  11.935  1.00  0.00           O  
ATOM   1951  OD2 ASP A1321      40.343  51.401  14.044  1.00  0.00           O  
ATOM   1952  N   ASN A1322      45.134  52.543  11.132  1.00  0.00           N  
ATOM   1953  CA  ASN A1322      46.242  53.478  10.985  1.00  0.00           C  
ATOM   1954  C   ASN A1322      47.128  53.318   9.776  1.00  0.00           C  
ATOM   1955  O   ASN A1322      48.188  53.935   9.695  1.00  0.00           O  
ATOM   1956  CB  ASN A1322      47.084  53.414  12.242  1.00  0.00           C  
ATOM   1957  CG  ASN A1322      46.329  54.110  13.363  1.00  0.00           C  
ATOM   1958  OD1 ASN A1322      46.269  55.336  13.426  1.00  0.00           O  
ATOM   1959  ND2 ASN A1322      45.645  53.412  14.258  1.00  0.00           N  
ATOM   1960  N   ILE A1323      46.729  52.527   8.780  1.00  0.00           N  
ATOM   1961  CA  ILE A1323      47.513  52.276   7.565  1.00  0.00           C  
ATOM   1962  C   ILE A1323      46.583  52.478   6.381  1.00  0.00           C  
ATOM   1963  O   ILE A1323      45.376  52.419   6.551  1.00  0.00           O  
ATOM   1964  CB  ILE A1323      48.032  50.839   7.502  1.00  0.00           C  
ATOM   1965  CG1 ILE A1323      46.859  49.852   7.647  1.00  0.00           C  
ATOM   1966  CG2 ILE A1323      49.088  50.673   8.553  1.00  0.00           C  
ATOM   1967  CD1 ILE A1323      47.139  48.393   7.326  1.00  0.00           C  
ATOM   1968  N   THR A1324      47.058  52.652   5.154  1.00  0.00           N  
ATOM   1969  CA  THR A1324      46.122  52.858   4.066  1.00  0.00           C  
ATOM   1970  C   THR A1324      45.689  51.484   3.605  1.00  0.00           C  
ATOM   1971  O   THR A1324      46.509  50.761   3.023  1.00  0.00           O  
ATOM   1972  CB  THR A1324      46.819  53.625   2.937  1.00  0.00           C  
ATOM   1973  OG1 THR A1324      47.300  54.818   3.545  1.00  0.00           O  
ATOM   1974  CG2 THR A1324      45.917  53.917   1.734  1.00  0.00           C  
ATOM   1975  N   ILE A1342      44.477  51.067   3.945  1.00  0.00           N  
ATOM   1976  CA  ILE A1342      43.998  49.759   3.548  1.00  0.00           C  
ATOM   1977  C   ILE A1342      42.521  50.010   3.235  1.00  0.00           C  
ATOM   1978  O   ILE A1342      41.817  50.681   3.983  1.00  0.00           O  
ATOM   1979  CB  ILE A1342      44.315  48.739   4.747  1.00  0.00           C  
ATOM   1980  CG1 ILE A1342      44.085  47.334   4.247  1.00  0.00           C  
ATOM   1981  CG2 ILE A1342      43.461  48.931   5.970  1.00  0.00           C  
ATOM   1982  CD1 ILE A1342      45.377  46.644   3.786  1.00  0.00           C  
ATOM   1983  N   PRO A1343      41.985  49.532   2.116  1.00  0.00           N  
ATOM   1984  CA  PRO A1343      40.590  49.843   1.819  1.00  0.00           C  
ATOM   1985  C   PRO A1343      39.527  49.076   2.565  1.00  0.00           C  
ATOM   1986  O   PRO A1343      38.350  49.426   2.440  1.00  0.00           O  
ATOM   1987  CB  PRO A1343      40.465  49.657   0.343  1.00  0.00           C  
ATOM   1988  CG  PRO A1343      41.475  48.568   0.116  1.00  0.00           C  
ATOM   1989  CD  PRO A1343      42.652  49.050   0.913  1.00  0.00           C  
ATOM   1990  N   VAL A1344      39.827  48.007   3.308  1.00  0.00           N  
ATOM   1991  CA  VAL A1344      38.736  47.259   3.925  1.00  0.00           C  
ATOM   1992  C   VAL A1344      39.060  47.029   5.379  1.00  0.00           C  
ATOM   1993  O   VAL A1344      40.203  47.201   5.793  1.00  0.00           O  
ATOM   1994  CB  VAL A1344      38.521  45.898   3.208  1.00  0.00           C  
ATOM   1995  CG1 VAL A1344      38.097  46.131   1.762  1.00  0.00           C  
ATOM   1996  CG2 VAL A1344      39.803  45.083   3.200  1.00  0.00           C  
ATOM   1997  N   HIS A1345      38.087  46.666   6.195  1.00  0.00           N  
ATOM   1998  CA  HIS A1345      38.386  46.383   7.580  1.00  0.00           C  
ATOM   1999  C   HIS A1345      37.645  45.127   8.050  1.00  0.00           C  
ATOM   2000  O   HIS A1345      36.498  45.228   8.520  1.00  0.00           O  
ATOM   2001  CB  HIS A1345      37.996  47.600   8.409  1.00  0.00           C  
ATOM   2002  CG  HIS A1345      38.363  47.533   9.881  1.00  0.00           C  
ATOM   2003  ND1 HIS A1345      39.259  48.310  10.464  1.00  0.00           N  
ATOM   2004  CD2 HIS A1345      37.828  46.725  10.836  1.00  0.00           C  
ATOM   2005  CE1 HIS A1345      39.283  48.011  11.735  1.00  0.00           C  
ATOM   2006  NE2 HIS A1345      38.411  47.057  11.945  1.00  0.00           N  
ATOM   2007  N   PRO A1347      38.254  43.935   7.913  1.00  0.00           N  
ATOM   2008  CA  PRO A1347      37.602  42.716   8.387  1.00  0.00           C  
ATOM   2009  C   PRO A1347      37.236  42.826   9.862  1.00  0.00           C  
ATOM   2010  O   PRO A1347      37.891  43.568  10.620  1.00  0.00           O  
ATOM   2011  CB  PRO A1347      38.588  41.617   8.187  1.00  0.00           C  
ATOM   2012  CG  PRO A1347      39.543  42.131   7.166  1.00  0.00           C  
ATOM   2013  CD  PRO A1347      39.630  43.578   7.566  1.00  0.00           C  
ATOM   2014  N   ARG A1348      36.173  42.134  10.277  1.00  0.00           N  
ATOM   2015  CA  ARG A1348      35.859  42.051  11.695  1.00  0.00           C  
ATOM   2016  C   ARG A1348      36.248  40.679  12.247  1.00  0.00           C  
ATOM   2017  O   ARG A1348      36.085  39.667  11.552  1.00  0.00           O  
ATOM   2018  CB  ARG A1348      34.375  42.299  11.929  1.00  0.00           C  
ATOM   2019  CG  ARG A1348      33.981  43.712  11.551  1.00  0.00           C  
ATOM   2020  CD  ARG A1348      34.906  44.757  12.163  1.00  0.00           C  
ATOM   2021  NE  ARG A1348      34.651  46.062  11.581  1.00  0.00           N  
ATOM   2022  CZ  ARG A1348      35.039  47.190  12.183  1.00  0.00           C  
ATOM   2023  NH1 ARG A1348      35.774  47.182  13.306  1.00  0.00           N  
ATOM   2024  NH2 ARG A1348      34.758  48.356  11.601  1.00  0.00           N  
ATOM   2025  N   GLN A1349      36.768  40.634  13.470  1.00  0.00           N  
ATOM   2026  CA  GLN A1349      37.209  39.406  14.105  1.00  0.00           C  
ATOM   2027  C   GLN A1349      36.097  38.953  15.027  1.00  0.00           C  
ATOM   2028  O   GLN A1349      35.471  39.811  15.652  1.00  0.00           O  
ATOM   2029  CB  GLN A1349      38.475  39.656  14.914  1.00  0.00           C  
ATOM   2030  CG  GLN A1349      39.033  38.409  15.580  1.00  0.00           C  
ATOM   2031  CD  GLN A1349      40.278  38.645  16.447  1.00  0.00           C  
ATOM   2032  OE1 GLN A1349      41.395  38.833  15.952  1.00  0.00           O  
ATOM   2033  NE2 GLN A1349      40.201  38.643  17.771  1.00  0.00           N  
ATOM   2034  N   TYR A1350      35.813  37.650  15.124  1.00  0.00           N  
ATOM   2035  CA  TYR A1350      34.826  37.119  16.056  1.00  0.00           C  
ATOM   2036  C   TYR A1350      35.449  35.898  16.678  1.00  0.00           C  
ATOM   2037  O   TYR A1350      36.239  35.210  16.045  1.00  0.00           O  
ATOM   2038  CB  TYR A1350      33.548  36.691  15.391  1.00  0.00           C  
ATOM   2039  CG  TYR A1350      32.840  37.874  14.758  1.00  0.00           C  
ATOM   2040  CD1 TYR A1350      31.941  38.630  15.487  1.00  0.00           C  
ATOM   2041  CD2 TYR A1350      33.101  38.155  13.427  1.00  0.00           C  
ATOM   2042  CE1 TYR A1350      31.287  39.673  14.876  1.00  0.00           C  
ATOM   2043  CE2 TYR A1350      32.454  39.192  12.811  1.00  0.00           C  
ATOM   2044  CZ  TYR A1350      31.556  39.936  13.548  1.00  0.00           C  
ATOM   2045  OH  TYR A1350      30.902  40.949  12.889  1.00  0.00           O  
ATOM   2046  N   GLU A1351      35.146  35.623  17.931  1.00  0.00           N  
ATOM   2047  CA  GLU A1351      35.819  34.574  18.668  1.00  0.00           C  
ATOM   2048  C   GLU A1351      34.819  33.596  19.239  1.00  0.00           C  
ATOM   2049  O   GLU A1351      33.751  34.022  19.691  1.00  0.00           O  
ATOM   2050  CB  GLU A1351      36.634  35.159  19.817  1.00  0.00           C  
ATOM   2051  CG  GLU A1351      37.565  36.293  19.417  1.00  0.00           C  
ATOM   2052  CD  GLU A1351      36.968  37.704  19.404  1.00  0.00           C  
ATOM   2053  OE1 GLU A1351      35.771  37.894  19.633  1.00  0.00           O  
ATOM   2054  OE2 GLU A1351      37.720  38.653  19.192  1.00  0.00           O  
ATOM   2055  N   PHE A1352      35.150  32.304  19.165  1.00  0.00           N  
ATOM   2056  CA  PHE A1352      34.316  31.226  19.690  1.00  0.00           C  
ATOM   2057  C   PHE A1352      35.243  30.466  20.635  1.00  0.00           C  
ATOM   2058  O   PHE A1352      36.469  30.710  20.625  1.00  0.00           O  
ATOM   2059  CB  PHE A1352      33.798  30.346  18.518  1.00  0.00           C  
ATOM   2060  CG  PHE A1352      34.896  29.675  17.691  1.00  0.00           C  
ATOM   2061  CD1 PHE A1352      35.571  30.393  16.712  1.00  0.00           C  
ATOM   2062  CD2 PHE A1352      35.271  28.373  17.980  1.00  0.00           C  
ATOM   2063  CE1 PHE A1352      36.621  29.808  16.041  1.00  0.00           C  
ATOM   2064  CE2 PHE A1352      36.328  27.804  17.298  1.00  0.00           C  
ATOM   2065  CZ  PHE A1352      37.003  28.515  16.333  1.00  0.00           C  
ATOM   2066  N   SER A1356      34.741  29.573  21.487  1.00  0.00           N  
ATOM   2067  CA  SER A1356      35.617  28.903  22.461  1.00  0.00           C  
ATOM   2068  C   SER A1356      36.320  27.702  21.861  1.00  0.00           C  
ATOM   2069  O   SER A1356      35.779  27.067  20.944  1.00  0.00           O  
ATOM   2070  CB  SER A1356      34.832  28.422  23.631  1.00  0.00           C  
ATOM   2071  OG  SER A1356      33.752  27.646  23.134  1.00  0.00           O  
ATOM   2072  N   ARG A1360      37.503  27.386  22.366  1.00  0.00           N  
ATOM   2073  CA  ARG A1360      38.243  26.295  21.796  1.00  0.00           C  
ATOM   2074  C   ARG A1360      37.769  24.945  22.296  1.00  0.00           C  
ATOM   2075  O   ARG A1360      37.065  24.888  23.318  1.00  0.00           O  
ATOM   2076  CB  ARG A1360      39.730  26.464  22.081  1.00  0.00           C  
ATOM   2077  CG  ARG A1360      40.198  26.258  23.477  1.00  0.00           C  
ATOM   2078  CD  ARG A1360      41.673  26.348  23.414  1.00  0.00           C  
ATOM   2079  NE  ARG A1360      42.227  25.727  24.583  1.00  0.00           N  
ATOM   2080  CZ  ARG A1360      42.457  24.411  24.647  1.00  0.00           C  
ATOM   2081  NH1 ARG A1360      42.161  23.540  23.670  1.00  0.00           N  
ATOM   2082  NH2 ARG A1360      42.961  23.918  25.776  1.00  0.00           N  
ATOM   2083  N   LEU A1361      38.184  23.882  21.585  1.00  0.00           N  
ATOM   2084  CA  LEU A1361      37.836  22.529  21.959  1.00  0.00           C  
ATOM   2085  C   LEU A1361      38.815  22.007  22.982  1.00  0.00           C  
ATOM   2086  O   LEU A1361      40.016  22.166  22.799  1.00  0.00           O  
ATOM   2087  CB  LEU A1361      37.903  21.584  20.779  1.00  0.00           C  
ATOM   2088  CG  LEU A1361      37.515  20.132  21.019  1.00  0.00           C  
ATOM   2089  CD1 LEU A1361      36.034  20.051  21.386  1.00  0.00           C  
ATOM   2090  CD2 LEU A1361      37.834  19.326  19.774  1.00  0.00           C  
ATOM   2091  N   ASN A1365      38.283  21.381  24.029  1.00  0.00           N  
ATOM   2092  CA  ASN A1365      39.087  20.685  25.001  1.00  0.00           C  
ATOM   2093  C   ASN A1365      38.536  19.273  25.014  1.00  0.00           C  
ATOM   2094  O   ASN A1365      37.332  19.097  25.258  1.00  0.00           O  
ATOM   2095  CB  ASN A1365      38.909  21.268  26.389  1.00  0.00           C  
ATOM   2096  CG  ASN A1365      39.594  22.602  26.496  1.00  0.00           C  
ATOM   2097  OD1 ASN A1365      40.764  22.695  26.169  1.00  0.00           O  
ATOM   2098  ND2 ASN A1365      38.969  23.668  26.953  1.00  0.00           N  
ATOM   2099  N   LEU A1366      39.324  18.274  24.642  1.00  0.00           N  
ATOM   2100  CA  LEU A1366      38.826  16.941  24.750  1.00  0.00           C  
ATOM   2101  C   LEU A1366      39.320  16.359  26.049  1.00  0.00           C  
ATOM   2102  O   LEU A1366      40.464  16.557  26.480  1.00  0.00           O  
ATOM   2103  CB  LEU A1366      39.287  16.068  23.590  1.00  0.00           C  
ATOM   2104  CG  LEU A1366      38.236  15.502  22.634  1.00  0.00           C  
ATOM   2105  CD1 LEU A1366      38.837  14.379  21.814  1.00  0.00           C  
ATOM   2106  CD2 LEU A1366      37.083  14.915  23.398  1.00  0.00           C  
ATOM   2107  N   GLU A1368      38.459  15.597  26.698  1.00  0.00           N  
ATOM   2108  CA  GLU A1368      38.811  14.910  27.926  1.00  0.00           C  
ATOM   2109  C   GLU A1368      39.870  13.822  27.714  1.00  0.00           C  
ATOM   2110  O   GLU A1368      39.789  13.064  26.752  1.00  0.00           O  
ATOM   2111  CB  GLU A1368      37.514  14.364  28.443  1.00  0.00           C  
ATOM   2112  CG  GLU A1368      37.523  13.604  29.746  1.00  0.00           C  
ATOM   2113  CD  GLU A1368      36.113  13.121  30.031  1.00  0.00           C  
ATOM   2114  OE1 GLU A1368      35.721  12.079  29.485  1.00  0.00           O  
ATOM   2115  OE2 GLU A1368      35.417  13.817  30.781  1.00  0.00           O  
ATOM   2116  N   TYR A1369      40.886  13.736  28.569  1.00  0.00           N  
ATOM   2117  CA  TYR A1369      41.942  12.721  28.587  1.00  0.00           C  
ATOM   2118  C   TYR A1369      43.001  12.917  27.539  1.00  0.00           C  
ATOM   2119  O   TYR A1369      43.792  12.012  27.237  1.00  0.00           O  
ATOM   2120  CB  TYR A1369      41.426  11.260  28.415  1.00  0.00           C  
ATOM   2121  CG  TYR A1369      40.612  10.763  29.589  1.00  0.00           C  
ATOM   2122  CD1 TYR A1369      41.184  10.684  30.834  1.00  0.00           C  
ATOM   2123  CD2 TYR A1369      39.289  10.459  29.403  1.00  0.00           C  
ATOM   2124  CE1 TYR A1369      40.434  10.297  31.910  1.00  0.00           C  
ATOM   2125  CE2 TYR A1369      38.530  10.071  30.470  1.00  0.00           C  
ATOM   2126  CZ  TYR A1369      39.111   9.997  31.710  1.00  0.00           C  
ATOM   2127  OH  TYR A1369      38.333   9.628  32.786  1.00  0.00           O  
ATOM   2128  N   THR A1370      43.088  14.114  26.988  1.00  0.00           N  
ATOM   2129  CA  THR A1370      44.129  14.364  26.022  1.00  0.00           C  
ATOM   2130  C   THR A1370      44.637  15.794  26.095  1.00  0.00           C  
ATOM   2131  O   THR A1370      43.974  16.658  26.674  1.00  0.00           O  
ATOM   2132  CB  THR A1370      43.573  14.008  24.625  1.00  0.00           C  
ATOM   2133  OG1 THR A1370      44.745  14.035  23.806  1.00  0.00           O  
ATOM   2134  CG2 THR A1370      42.468  14.882  24.101  1.00  0.00           C  
ATOM   2135  N   VAL A1373      45.817  16.043  25.543  1.00  0.00           N  
ATOM   2136  CA  VAL A1373      46.387  17.368  25.604  1.00  0.00           C  
ATOM   2137  C   VAL A1373      46.392  17.876  24.190  1.00  0.00           C  
ATOM   2138  O   VAL A1373      46.813  17.169  23.275  1.00  0.00           O  
ATOM   2139  CB  VAL A1373      47.856  17.404  26.179  1.00  0.00           C  
ATOM   2140  CG1 VAL A1373      47.773  16.995  27.632  1.00  0.00           C  
ATOM   2141  CG2 VAL A1373      48.822  16.428  25.529  1.00  0.00           C  
ATOM   2142  N   MET A1412      45.895  19.090  24.000  1.00  0.00           N  
ATOM   2143  CA  MET A1412      45.842  19.703  22.675  1.00  0.00           C  
ATOM   2144  C   MET A1412      46.954  20.702  22.367  1.00  0.00           C  
ATOM   2145  O   MET A1412      47.012  21.219  21.241  1.00  0.00           O  
ATOM   2146  CB  MET A1412      44.531  20.438  22.467  1.00  0.00           C  
ATOM   2147  CG  MET A1412      43.389  19.474  22.500  1.00  0.00           C  
ATOM   2148  SD  MET A1412      42.865  18.966  20.853  1.00  0.00           S  
ATOM   2149  CE  MET A1412      41.163  19.281  21.201  1.00  0.00           C  
ATOM   2150  N   SER A1415      47.808  21.076  23.312  1.00  0.00           N  
ATOM   2151  CA  SER A1415      48.772  22.091  22.981  1.00  0.00           C  
ATOM   2152  C   SER A1415      49.794  21.497  22.038  1.00  0.00           C  
ATOM   2153  O   SER A1415      50.290  20.407  22.357  1.00  0.00           O  
ATOM   2154  CB  SER A1415      49.391  22.576  24.278  1.00  0.00           C  
ATOM   2155  OG  SER A1415      50.805  22.434  24.316  1.00  0.00           O  
ATOM   2156  N   LYS A1416      50.184  22.138  20.937  1.00  0.00           N  
ATOM   2157  CA  LYS A1416      51.197  21.516  20.092  1.00  0.00           C  
ATOM   2158  C   LYS A1416      52.574  21.447  20.771  1.00  0.00           C  
ATOM   2159  O   LYS A1416      53.398  20.609  20.411  1.00  0.00           O  
ATOM   2160  CB  LYS A1416      51.361  22.241  18.778  1.00  0.00           C  
ATOM   2161  CG  LYS A1416      50.133  22.332  17.897  1.00  0.00           C  
ATOM   2162  CD  LYS A1416      50.593  23.011  16.608  1.00  0.00           C  
ATOM   2163  CE  LYS A1416      49.531  23.983  16.151  1.00  0.00           C  
ATOM   2164  NZ  LYS A1416      49.954  24.733  14.984  1.00  0.00           N  
ATOM   2165  N   ARG A1417      52.843  22.231  21.808  1.00  0.00           N  
ATOM   2166  CA  ARG A1417      54.111  22.178  22.525  1.00  0.00           C  
ATOM   2167  C   ARG A1417      54.223  20.860  23.287  1.00  0.00           C  
ATOM   2168  O   ARG A1417      55.291  20.263  23.409  1.00  0.00           O  
ATOM   2169  CB  ARG A1417      54.166  23.359  23.480  1.00  0.00           C  
ATOM   2170  CG  ARG A1417      55.453  23.581  24.264  1.00  0.00           C  
ATOM   2171  CD  ARG A1417      55.599  22.814  25.581  1.00  0.00           C  
ATOM   2172  NE  ARG A1417      56.964  22.943  26.072  1.00  0.00           N  
ATOM   2173  CZ  ARG A1417      57.246  23.342  27.316  1.00  0.00           C  
ATOM   2174  NH1 ARG A1417      56.279  23.543  28.212  1.00  0.00           N  
ATOM   2175  NH2 ARG A1417      58.521  23.500  27.674  1.00  0.00           N  
ATOM   2176  N   LYS A1418      53.092  20.387  23.807  1.00  0.00           N  
ATOM   2177  CA  LYS A1418      53.070  19.164  24.580  1.00  0.00           C  
ATOM   2178  C   LYS A1418      53.070  17.973  23.637  1.00  0.00           C  
ATOM   2179  O   LYS A1418      53.917  17.081  23.796  1.00  0.00           O  
ATOM   2180  CB  LYS A1418      51.854  19.131  25.461  1.00  0.00           C  
ATOM   2181  CG  LYS A1418      51.941  20.183  26.544  1.00  0.00           C  
ATOM   2182  CD  LYS A1418      51.043  19.752  27.696  1.00  0.00           C  
ATOM   2183  CE  LYS A1418      50.857  20.846  28.738  1.00  0.00           C  
ATOM   2184  NZ  LYS A1418      49.586  21.508  28.506  1.00  0.00           N  
ATOM   2185  N   LEU A1419      52.180  17.966  22.616  1.00  0.00           N  
ATOM   2186  CA  LEU A1419      52.176  16.912  21.607  1.00  0.00           C  
ATOM   2187  C   LEU A1419      53.576  16.759  21.024  1.00  0.00           C  
ATOM   2188  O   LEU A1419      54.119  15.661  20.892  1.00  0.00           O  
ATOM   2189  CB  LEU A1419      51.209  17.241  20.491  1.00  0.00           C  
ATOM   2190  CG  LEU A1419      49.718  17.392  20.808  1.00  0.00           C  
ATOM   2191  CD1 LEU A1419      48.973  17.744  19.536  1.00  0.00           C  
ATOM   2192  CD2 LEU A1419      49.154  16.090  21.383  1.00  0.00           C  
ATOM   2193  N   ASN A1420      54.250  17.863  20.771  1.00  0.00           N  
ATOM   2194  CA  ASN A1420      55.596  17.808  20.248  1.00  0.00           C  
ATOM   2195  C   ASN A1420      56.545  17.100  21.201  1.00  0.00           C  
ATOM   2196  O   ASN A1420      57.429  16.370  20.765  1.00  0.00           O  
ATOM   2197  CB  ASN A1420      56.095  19.205  20.001  1.00  0.00           C  
ATOM   2198  CG  ASN A1420      57.166  19.244  18.937  1.00  0.00           C  
ATOM   2199  OD1 ASN A1420      57.028  19.989  17.979  1.00  0.00           O  
ATOM   2200  ND2 ASN A1420      58.255  18.495  18.960  1.00  0.00           N  
ATOM   2201  N   LEU A1421      56.370  17.266  22.507  1.00  0.00           N  
ATOM   2202  CA  LEU A1421      57.231  16.618  23.496  1.00  0.00           C  
ATOM   2203  C   LEU A1421      57.037  15.110  23.504  1.00  0.00           C  
ATOM   2204  O   LEU A1421      58.026  14.371  23.583  1.00  0.00           O  
ATOM   2205  CB  LEU A1421      56.914  17.208  24.851  1.00  0.00           C  
ATOM   2206  CG  LEU A1421      57.707  16.804  26.062  1.00  0.00           C  
ATOM   2207  CD1 LEU A1421      59.196  16.967  25.825  1.00  0.00           C  
ATOM   2208  CD2 LEU A1421      57.198  17.651  27.214  1.00  0.00           C  
ATOM   2209  N   LEU A1422      55.774  14.657  23.393  1.00  0.00           N  
ATOM   2210  CA  LEU A1422      55.464  13.236  23.277  1.00  0.00           C  
ATOM   2211  C   LEU A1422      56.209  12.660  22.084  1.00  0.00           C  
ATOM   2212  O   LEU A1422      56.853  11.626  22.241  1.00  0.00           O  
ATOM   2213  CB  LEU A1422      53.976  13.002  23.063  1.00  0.00           C  
ATOM   2214  CG  LEU A1422      53.011  13.525  24.109  1.00  0.00           C  
ATOM   2215  CD1 LEU A1422      51.607  13.416  23.571  1.00  0.00           C  
ATOM   2216  CD2 LEU A1422      53.134  12.734  25.393  1.00  0.00           C  
ATOM   2217  N   VAL A1423      56.212  13.330  20.933  1.00  0.00           N  
ATOM   2218  CA  VAL A1423      56.870  12.798  19.746  1.00  0.00           C  
ATOM   2219  C   VAL A1423      58.383  12.841  19.882  1.00  0.00           C  
ATOM   2220  O   VAL A1423      59.074  11.845  19.667  1.00  0.00           O  
ATOM   2221  CB  VAL A1423      56.415  13.597  18.500  1.00  0.00           C  
ATOM   2222  CG1 VAL A1423      57.031  13.006  17.257  1.00  0.00           C  
ATOM   2223  CG2 VAL A1423      54.898  13.536  18.360  1.00  0.00           C  
ATOM   2224  N   THR A1424      58.908  13.980  20.318  1.00  0.00           N  
ATOM   2225  CA  THR A1424      60.337  14.199  20.486  1.00  0.00           C  
ATOM   2226  C   THR A1424      60.969  13.233  21.475  1.00  0.00           C  
ATOM   2227  O   THR A1424      62.001  12.633  21.183  1.00  0.00           O  
ATOM   2228  CB  THR A1424      60.531  15.671  20.914  1.00  0.00           C  
ATOM   2229  OG1 THR A1424      60.014  16.402  19.810  1.00  0.00           O  
ATOM   2230  CG2 THR A1424      61.958  16.129  21.151  1.00  0.00           C  
ATOM   2231  N   ASP A1425      60.358  13.055  22.639  1.00  0.00           N  
ATOM   2232  CA  ASP A1425      60.854  12.124  23.627  1.00  0.00           C  
ATOM   2233  C   ASP A1425      60.397  10.697  23.374  1.00  0.00           C  
ATOM   2234  O   ASP A1425      60.390   9.893  24.307  1.00  0.00           O  
ATOM   2235  CB  ASP A1425      60.387  12.537  24.998  1.00  0.00           C  
ATOM   2236  CG  ASP A1425      61.136  13.649  25.709  1.00  0.00           C  
ATOM   2237  OD1 ASP A1425      62.036  14.273  25.131  1.00  0.00           O  
ATOM   2238  OD2 ASP A1425      60.781  13.882  26.868  1.00  0.00           O  
ATOM   2239  N   LYS A1427      59.932  10.375  22.171  1.00  0.00           N  
ATOM   2240  CA  LYS A1427      59.584   9.029  21.760  1.00  0.00           C  
ATOM   2241  C   LYS A1427      58.571   8.327  22.664  1.00  0.00           C  
ATOM   2242  O   LYS A1427      58.695   7.136  22.952  1.00  0.00           O  
ATOM   2243  CB  LYS A1427      60.834   8.130  21.681  1.00  0.00           C  
ATOM   2244  CG  LYS A1427      62.221   8.596  21.224  1.00  0.00           C  
ATOM   2245  CD  LYS A1427      62.202   9.277  19.868  1.00  0.00           C  
ATOM   2246  CE  LYS A1427      61.609   8.407  18.775  1.00  0.00           C  
ATOM   2247  NZ  LYS A1427      61.180   9.242  17.668  1.00  0.00           N  
ATOM   2248  N   HIS A1428      57.559   8.994  23.211  1.00  0.00           N  
ATOM   2249  CA  HIS A1428      56.590   8.248  23.999  1.00  0.00           C  
ATOM   2250  C   HIS A1428      55.405   7.829  23.129  1.00  0.00           C  
ATOM   2251  O   HIS A1428      54.465   7.169  23.577  1.00  0.00           O  
ATOM   2252  CB  HIS A1428      56.114   9.071  25.195  1.00  0.00           C  
ATOM   2253  CG  HIS A1428      57.265   9.366  26.150  1.00  0.00           C  
ATOM   2254  ND1 HIS A1428      57.659  10.583  26.514  1.00  0.00           N  
ATOM   2255  CD2 HIS A1428      58.111   8.468  26.740  1.00  0.00           C  
ATOM   2256  CE1 HIS A1428      58.705  10.465  27.291  1.00  0.00           C  
ATOM   2257  NE2 HIS A1428      58.966   9.192  27.419  1.00  0.00           N  
ATOM   2258  N   VAL A1433      55.382   8.231  21.864  1.00  0.00           N  
ATOM   2259  CA  VAL A1433      54.399   7.761  20.900  1.00  0.00           C  
ATOM   2260  C   VAL A1433      55.244   7.586  19.638  1.00  0.00           C  
ATOM   2261  O   VAL A1433      56.362   8.110  19.535  1.00  0.00           O  
ATOM   2262  CB  VAL A1433      53.221   8.778  20.574  1.00  0.00           C  
ATOM   2263  CG1 VAL A1433      52.299   8.962  21.757  1.00  0.00           C  
ATOM   2264  CG2 VAL A1433      53.798  10.136  20.201  1.00  0.00           C  
ATOM   2265  N   GLU A1434      54.751   6.825  18.673  1.00  0.00           N  
ATOM   2266  CA  GLU A1434      55.464   6.606  17.430  1.00  0.00           C  
ATOM   2267  C   GLU A1434      55.719   7.868  16.647  1.00  0.00           C  
ATOM   2268  O   GLU A1434      56.738   7.981  15.971  1.00  0.00           O  
ATOM   2269  CB  GLU A1434      54.696   5.683  16.588  1.00  0.00           C  
ATOM   2270  CG  GLU A1434      54.839   4.305  17.171  1.00  0.00           C  
ATOM   2271  CD  GLU A1434      53.783   3.348  16.665  1.00  0.00           C  
ATOM   2272  OE1 GLU A1434      53.598   3.283  15.447  1.00  0.00           O  
ATOM   2273  OE2 GLU A1434      53.156   2.679  17.495  1.00  0.00           O  
ATOM   2274  N   GLY A1435      54.804   8.819  16.719  1.00  0.00           N  
ATOM   2275  CA  GLY A1435      55.028  10.087  16.082  1.00  0.00           C  
ATOM   2276  C   GLY A1435      53.681  10.741  15.997  1.00  0.00           C  
ATOM   2277  O   GLY A1435      52.701  10.233  16.560  1.00  0.00           O  
ATOM   2278  N   TRP A1440      53.595  11.778  15.167  1.00  0.00           N  
ATOM   2279  CA  TRP A1440      52.396  12.579  15.093  1.00  0.00           C  
ATOM   2280  C   TRP A1440      51.158  11.838  14.683  1.00  0.00           C  
ATOM   2281  O   TRP A1440      50.055  12.218  15.062  1.00  0.00           O  
ATOM   2282  CB  TRP A1440      52.638  13.730  14.148  1.00  0.00           C  
ATOM   2283  CG  TRP A1440      53.608  14.768  14.699  1.00  0.00           C  
ATOM   2284  CD1 TRP A1440      54.939  14.740  14.350  1.00  0.00           C  
ATOM   2285  CD2 TRP A1440      53.297  15.829  15.516  1.00  0.00           C  
ATOM   2286  NE1 TRP A1440      55.468  15.785  14.937  1.00  0.00           N  
ATOM   2287  CE2 TRP A1440      54.537  16.451  15.636  1.00  0.00           C  
ATOM   2288  CE3 TRP A1440      52.190  16.346  16.152  1.00  0.00           C  
ATOM   2289  CZ2 TRP A1440      54.717  17.590  16.388  1.00  0.00           C  
ATOM   2290  CZ3 TRP A1440      52.361  17.493  16.905  1.00  0.00           C  
ATOM   2291  CH2 TRP A1440      53.605  18.105  17.024  1.00  0.00           C  
ATOM   2292  N   ASP A1441      51.307  10.761  13.939  1.00  0.00           N  
ATOM   2293  CA  ASP A1441      50.136  10.045  13.458  1.00  0.00           C  
ATOM   2294  C   ASP A1441      49.922   8.745  14.220  1.00  0.00           C  
ATOM   2295  O   ASP A1441      49.293   7.811  13.724  1.00  0.00           O  
ATOM   2296  CB  ASP A1441      50.302   9.754  11.969  1.00  0.00           C  
ATOM   2297  CG  ASP A1441      51.314   8.660  11.672  1.00  0.00           C  
ATOM   2298  OD1 ASP A1441      52.457   8.742  12.114  1.00  0.00           O  
ATOM   2299  OD2 ASP A1441      50.937   7.702  11.007  1.00  0.00           O  
ATOM   2300  N   ASP A1442      50.473   8.638  15.421  1.00  0.00           N  
ATOM   2301  CA  ASP A1442      50.258   7.458  16.214  1.00  0.00           C  
ATOM   2302  C   ASP A1442      48.762   7.367  16.541  1.00  0.00           C  
ATOM   2303  O   ASP A1442      48.154   8.378  16.912  1.00  0.00           O  
ATOM   2304  CB  ASP A1442      51.130   7.638  17.416  1.00  0.00           C  
ATOM   2305  CG  ASP A1442      51.057   6.523  18.420  1.00  0.00           C  
ATOM   2306  OD1 ASP A1442      50.073   6.453  19.151  1.00  0.00           O  
ATOM   2307  OD2 ASP A1442      52.003   5.742  18.464  1.00  0.00           O  
ATOM   2308  N   PRO A1450      48.163   6.174  16.537  1.00  0.00           N  
ATOM   2309  CA  PRO A1450      46.734   6.069  16.800  1.00  0.00           C  
ATOM   2310  C   PRO A1450      46.222   6.576  18.131  1.00  0.00           C  
ATOM   2311  O   PRO A1450      45.008   6.610  18.307  1.00  0.00           O  
ATOM   2312  CB  PRO A1450      46.418   4.622  16.592  1.00  0.00           C  
ATOM   2313  CG  PRO A1450      47.344   4.236  15.490  1.00  0.00           C  
ATOM   2314  CD  PRO A1450      48.619   4.917  15.950  1.00  0.00           C  
ATOM   2315  N   ARG A1452      47.089   6.930  19.078  1.00  0.00           N  
ATOM   2316  CA  ARG A1452      46.679   7.495  20.371  1.00  0.00           C  
ATOM   2317  C   ARG A1452      46.732   9.020  20.384  1.00  0.00           C  
ATOM   2318  O   ARG A1452      46.229   9.677  21.289  1.00  0.00           O  
ATOM   2319  CB  ARG A1452      47.572   7.029  21.517  1.00  0.00           C  
ATOM   2320  CG  ARG A1452      47.486   5.586  21.871  1.00  0.00           C  
ATOM   2321  CD  ARG A1452      48.789   5.016  21.430  1.00  0.00           C  
ATOM   2322  NE  ARG A1452      49.675   4.739  22.530  1.00  0.00           N  
ATOM   2323  CZ  ARG A1452      50.982   4.546  22.352  1.00  0.00           C  
ATOM   2324  NH1 ARG A1452      51.570   4.640  21.176  1.00  0.00           N  
ATOM   2325  NH2 ARG A1452      51.733   4.272  23.397  1.00  0.00           N  
ATOM   2326  N   MET A1455      47.409   9.610  19.408  1.00  0.00           N  
ATOM   2327  CA  MET A1455      47.560  11.049  19.321  1.00  0.00           C  
ATOM   2328  C   MET A1455      46.210  11.645  18.977  1.00  0.00           C  
ATOM   2329  O   MET A1455      45.425  10.949  18.334  1.00  0.00           O  
ATOM   2330  CB  MET A1455      48.541  11.381  18.217  1.00  0.00           C  
ATOM   2331  CG  MET A1455      49.955  11.060  18.641  1.00  0.00           C  
ATOM   2332  SD  MET A1455      50.358  12.101  20.054  1.00  0.00           S  
ATOM   2333  CE  MET A1455      51.505  13.185  19.261  1.00  0.00           C  
ATOM   2334  N   PRO A1456      45.862  12.874  19.405  1.00  0.00           N  
ATOM   2335  CA  PRO A1456      44.551  13.437  19.009  1.00  0.00           C  
ATOM   2336  C   PRO A1456      44.664  14.212  17.675  1.00  0.00           C  
ATOM   2337  O   PRO A1456      43.801  15.029  17.334  1.00  0.00           O  
ATOM   2338  CB  PRO A1456      44.146  14.310  20.169  1.00  0.00           C  
ATOM   2339  CG  PRO A1456      45.483  14.910  20.507  1.00  0.00           C  
ATOM   2340  CD  PRO A1456      46.358  13.661  20.536  1.00  0.00           C  
ATOM   2341  N   THR A1457      45.755  14.008  16.929  1.00  0.00           N  
ATOM   2342  CA  THR A1457      45.957  14.646  15.667  1.00  0.00           C  
ATOM   2343  C   THR A1457      44.957  14.111  14.655  1.00  0.00           C  
ATOM   2344  O   THR A1457      44.391  13.031  14.843  1.00  0.00           O  
ATOM   2345  CB  THR A1457      47.373  14.375  15.200  1.00  0.00           C  
ATOM   2346  OG1 THR A1457      47.431  12.979  15.106  1.00  0.00           O  
ATOM   2347  CG2 THR A1457      48.470  14.886  16.129  1.00  0.00           C  
ATOM   2348  N   ILE A1458      44.735  14.818  13.544  1.00  0.00           N  
ATOM   2349  CA  ILE A1458      43.839  14.301  12.519  1.00  0.00           C  
ATOM   2350  C   ILE A1458      44.505  13.059  11.911  1.00  0.00           C  
ATOM   2351  O   ILE A1458      43.843  12.029  11.780  1.00  0.00           O  
ATOM   2352  CB  ILE A1458      43.588  15.344  11.387  1.00  0.00           C  
ATOM   2353  CG1 ILE A1458      42.883  16.588  11.906  1.00  0.00           C  
ATOM   2354  CG2 ILE A1458      42.773  14.665  10.289  1.00  0.00           C  
ATOM   2355  CD1 ILE A1458      41.442  16.377  12.326  1.00  0.00           C  
ATOM   2356  N   SER A1459      45.811  13.065  11.593  1.00  0.00           N  
ATOM   2357  CA  SER A1459      46.376  11.891  10.962  1.00  0.00           C  
ATOM   2358  C   SER A1459      46.361  10.665  11.870  1.00  0.00           C  
ATOM   2359  O   SER A1459      46.119   9.563  11.379  1.00  0.00           O  
ATOM   2360  CB  SER A1459      47.790  12.201  10.508  1.00  0.00           C  
ATOM   2361  OG  SER A1459      48.610  12.742  11.536  1.00  0.00           O  
ATOM   2362  N   GLY A1460      46.532  10.855  13.184  1.00  0.00           N  
ATOM   2363  CA  GLY A1460      46.465   9.780  14.158  1.00  0.00           C  
ATOM   2364  C   GLY A1460      45.066   9.196  14.161  1.00  0.00           C  
ATOM   2365  O   GLY A1460      44.901   7.981  13.994  1.00  0.00           O  
ATOM   2366  N   LEU A1461      44.044  10.053  14.269  1.00  0.00           N  
ATOM   2367  CA  LEU A1461      42.654   9.607  14.200  1.00  0.00           C  
ATOM   2368  C   LEU A1461      42.368   8.891  12.879  1.00  0.00           C  
ATOM   2369  O   LEU A1461      41.545   7.976  12.835  1.00  0.00           O  
ATOM   2370  CB  LEU A1461      41.706  10.788  14.337  1.00  0.00           C  
ATOM   2371  CG  LEU A1461      41.658  11.450  15.702  1.00  0.00           C  
ATOM   2372  CD1 LEU A1461      41.142  12.868  15.535  1.00  0.00           C  
ATOM   2373  CD2 LEU A1461      40.771  10.668  16.656  1.00  0.00           C  
ATOM   2374  N   ARG A1462      43.063   9.243  11.801  1.00  0.00           N  
ATOM   2375  CA  ARG A1462      42.908   8.560  10.540  1.00  0.00           C  
ATOM   2376  C   ARG A1462      43.513   7.156  10.659  1.00  0.00           C  
ATOM   2377  O   ARG A1462      42.830   6.161  10.391  1.00  0.00           O  
ATOM   2378  CB  ARG A1462      43.618   9.342   9.488  1.00  0.00           C  
ATOM   2379  CG  ARG A1462      43.398   8.811   8.113  1.00  0.00           C  
ATOM   2380  CD  ARG A1462      44.457   9.390   7.200  1.00  0.00           C  
ATOM   2381  NE  ARG A1462      44.262  10.812   6.981  1.00  0.00           N  
ATOM   2382  CZ  ARG A1462      45.252  11.705   7.089  1.00  0.00           C  
ATOM   2383  NH1 ARG A1462      46.486  11.391   7.476  1.00  0.00           N  
ATOM   2384  NH2 ARG A1462      44.968  12.969   6.814  1.00  0.00           N  
ATOM   2385  N   ARG A1463      44.757   7.028  11.132  1.00  0.00           N  
ATOM   2386  CA  ARG A1463      45.433   5.742  11.281  1.00  0.00           C  
ATOM   2387  C   ARG A1463      44.688   4.809  12.231  1.00  0.00           C  
ATOM   2388  O   ARG A1463      44.704   3.582  12.077  1.00  0.00           O  
ATOM   2389  CB  ARG A1463      46.824   6.013  11.776  1.00  0.00           C  
ATOM   2390  CG  ARG A1463      47.645   4.787  11.941  1.00  0.00           C  
ATOM   2391  CD  ARG A1463      49.089   5.191  12.034  1.00  0.00           C  
ATOM   2392  NE  ARG A1463      49.799   4.124  12.694  1.00  0.00           N  
ATOM   2393  CZ  ARG A1463      51.099   4.171  12.997  1.00  0.00           C  
ATOM   2394  NH1 ARG A1463      51.905   5.186  12.684  1.00  0.00           N  
ATOM   2395  NH2 ARG A1463      51.612   3.124  13.619  1.00  0.00           N  
ATOM   2396  N   ARG A1464      43.995   5.391  13.202  1.00  0.00           N  
ATOM   2397  CA  ARG A1464      43.218   4.656  14.169  1.00  0.00           C  
ATOM   2398  C   ARG A1464      41.985   4.094  13.520  1.00  0.00           C  
ATOM   2399  O   ARG A1464      41.412   3.142  14.046  1.00  0.00           O  
ATOM   2400  CB  ARG A1464      42.840   5.585  15.295  1.00  0.00           C  
ATOM   2401  CG  ARG A1464      42.019   5.062  16.437  1.00  0.00           C  
ATOM   2402  CD  ARG A1464      42.844   4.349  17.483  1.00  0.00           C  
ATOM   2403  NE  ARG A1464      41.933   4.129  18.589  1.00  0.00           N  
ATOM   2404  CZ  ARG A1464      42.065   4.725  19.776  1.00  0.00           C  
ATOM   2405  NH1 ARG A1464      43.118   5.440  20.123  1.00  0.00           N  
ATOM   2406  NH2 ARG A1464      41.136   4.528  20.687  1.00  0.00           N  
ATOM   2407  N   GLY A1465      41.528   4.672  12.407  1.00  0.00           N  
ATOM   2408  CA  GLY A1465      40.372   4.116  11.716  1.00  0.00           C  
ATOM   2409  C   GLY A1465      39.146   4.994  11.699  1.00  0.00           C  
ATOM   2410  O   GLY A1465      38.050   4.532  11.330  1.00  0.00           O  
ATOM   2411  N   TYR A1467      39.327   6.260  12.086  1.00  0.00           N  
ATOM   2412  CA  TYR A1467      38.233   7.213  12.072  1.00  0.00           C  
ATOM   2413  C   TYR A1467      37.935   7.621  10.653  1.00  0.00           C  
ATOM   2414  O   TYR A1467      38.817   7.536   9.784  1.00  0.00           O  
ATOM   2415  CB  TYR A1467      38.565   8.475  12.851  1.00  0.00           C  
ATOM   2416  CG  TYR A1467      38.282   8.336  14.318  1.00  0.00           C  
ATOM   2417  CD1 TYR A1467      39.149   7.621  15.119  1.00  0.00           C  
ATOM   2418  CD2 TYR A1467      37.136   8.917  14.819  1.00  0.00           C  
ATOM   2419  CE1 TYR A1467      38.860   7.494  16.460  1.00  0.00           C  
ATOM   2420  CE2 TYR A1467      36.843   8.786  16.157  1.00  0.00           C  
ATOM   2421  CZ  TYR A1467      37.704   8.074  16.966  1.00  0.00           C  
ATOM   2422  OH  TYR A1467      37.402   7.927  18.313  1.00  0.00           O  
ATOM   2423  N   THR A1506      36.709   8.059  10.410  1.00  0.00           N  
ATOM   2424  CA  THR A1506      36.367   8.477   9.077  1.00  0.00           C  
ATOM   2425  C   THR A1506      36.171   9.977   8.995  1.00  0.00           C  
ATOM   2426  O   THR A1506      35.628  10.550   9.932  1.00  0.00           O  
ATOM   2427  CB  THR A1506      35.126   7.684   8.688  1.00  0.00           C  
ATOM   2428  OG1 THR A1506      34.156   7.733   9.730  1.00  0.00           O  
ATOM   2429  CG2 THR A1506      35.547   6.256   8.400  1.00  0.00           C  
ATOM   2430  N   ALA A1507      36.556  10.674   7.925  1.00  0.00           N  
ATOM   2431  CA  ALA A1507      36.354  12.112   7.851  1.00  0.00           C  
ATOM   2432  C   ALA A1507      34.896  12.461   8.067  1.00  0.00           C  
ATOM   2433  O   ALA A1507      34.582  13.470   8.687  1.00  0.00           O  
ATOM   2434  CB  ALA A1507      36.758  12.654   6.494  1.00  0.00           C  
ATOM   2435  N   ALA A1508      33.964  11.609   7.680  1.00  0.00           N  
ATOM   2436  CA  ALA A1508      32.576  11.902   7.975  1.00  0.00           C  
ATOM   2437  C   ALA A1508      32.229  11.802   9.454  1.00  0.00           C  
ATOM   2438  O   ALA A1508      31.256  12.419   9.895  1.00  0.00           O  
ATOM   2439  CB  ALA A1508      31.681  10.961   7.223  1.00  0.00           C  
ATOM   2440  N   SER A1509      32.959  11.022  10.250  1.00  0.00           N  
ATOM   2441  CA  SER A1509      32.677  10.952  11.670  1.00  0.00           C  
ATOM   2442  C   SER A1509      33.133  12.215  12.393  1.00  0.00           C  
ATOM   2443  O   SER A1509      32.456  12.700  13.313  1.00  0.00           O  
ATOM   2444  CB  SER A1509      33.362   9.747  12.301  1.00  0.00           C  
ATOM   2445  OG  SER A1509      34.773   9.614  12.134  1.00  0.00           O  
ATOM   2446  N   ILE A1510      34.268  12.791  11.979  1.00  0.00           N  
ATOM   2447  CA  ILE A1510      34.755  14.030  12.585  1.00  0.00           C  
ATOM   2448  C   ILE A1510      33.870  15.209  12.177  1.00  0.00           C  
ATOM   2449  O   ILE A1510      33.497  16.023  13.032  1.00  0.00           O  
ATOM   2450  CB  ILE A1510      36.217  14.217  12.178  1.00  0.00           C  
ATOM   2451  CG1 ILE A1510      37.011  13.057  12.773  1.00  0.00           C  
ATOM   2452  CG2 ILE A1510      36.758  15.545  12.691  1.00  0.00           C  
ATOM   2453  CD1 ILE A1510      38.489  13.010  12.370  1.00  0.00           C  
ATOM   2454  N   ARG A1511      33.447  15.296  10.915  1.00  0.00           N  
ATOM   2455  CA  ARG A1511      32.468  16.306  10.563  1.00  0.00           C  
ATOM   2456  C   ARG A1511      31.187  16.171  11.377  1.00  0.00           C  
ATOM   2457  O   ARG A1511      30.563  17.186  11.714  1.00  0.00           O  
ATOM   2458  CB  ARG A1511      32.079  16.219   9.130  1.00  0.00           C  
ATOM   2459  CG  ARG A1511      33.221  16.537   8.194  1.00  0.00           C  
ATOM   2460  CD  ARG A1511      32.567  16.473   6.833  1.00  0.00           C  
ATOM   2461  NE  ARG A1511      33.333  15.569   6.015  1.00  0.00           N  
ATOM   2462  CZ  ARG A1511      32.822  14.470   5.479  1.00  0.00           C  
ATOM   2463  NH1 ARG A1511      31.550  14.120   5.619  1.00  0.00           N  
ATOM   2464  NH2 ARG A1511      33.620  13.710   4.754  1.00  0.00           N  
ATOM   2465  N   GLU A1516      30.778  14.956  11.751  1.00  0.00           N  
ATOM   2466  CA  GLU A1516      29.619  14.844  12.613  1.00  0.00           C  
ATOM   2467  C   GLU A1516      29.960  15.356  14.008  1.00  0.00           C  
ATOM   2468  O   GLU A1516      29.128  16.036  14.619  1.00  0.00           O  
ATOM   2469  CB  GLU A1516      29.128  13.391  12.725  1.00  0.00           C  
ATOM   2470  CG  GLU A1516      27.922  13.159  13.648  1.00  0.00           C  
ATOM   2471  CD  GLU A1516      26.601  13.833  13.265  1.00  0.00           C  
ATOM   2472  OE1 GLU A1516      26.477  14.383  12.160  1.00  0.00           O  
ATOM   2473  OE2 GLU A1516      25.670  13.786  14.081  1.00  0.00           O  
ATOM   2474  N   PHE A1517      31.166  15.075  14.507  1.00  0.00           N  
ATOM   2475  CA  PHE A1517      31.579  15.569  15.810  1.00  0.00           C  
ATOM   2476  C   PHE A1517      31.443  17.080  15.861  1.00  0.00           C  
ATOM   2477  O   PHE A1517      30.784  17.593  16.775  1.00  0.00           O  
ATOM   2478  CB  PHE A1517      33.022  15.188  16.080  1.00  0.00           C  
ATOM   2479  CG  PHE A1517      33.566  15.600  17.438  1.00  0.00           C  
ATOM   2480  CD1 PHE A1517      32.883  15.268  18.610  1.00  0.00           C  
ATOM   2481  CD2 PHE A1517      34.800  16.244  17.483  1.00  0.00           C  
ATOM   2482  CE1 PHE A1517      33.446  15.570  19.835  1.00  0.00           C  
ATOM   2483  CE2 PHE A1517      35.356  16.545  18.713  1.00  0.00           C  
ATOM   2484  CZ  PHE A1517      34.678  16.202  19.878  1.00  0.00           C  
ATOM   2485  N   CYS A1518      32.018  17.783  14.868  1.00  0.00           N  
ATOM   2486  CA  CYS A1518      31.920  19.232  14.744  1.00  0.00           C  
ATOM   2487  C   CYS A1518      30.490  19.741  14.858  1.00  0.00           C  
ATOM   2488  O   CYS A1518      30.195  20.688  15.609  1.00  0.00           O  
ATOM   2489  CB  CYS A1518      32.495  19.647  13.419  1.00  0.00           C  
ATOM   2490  SG  CYS A1518      34.300  19.552  13.358  1.00  0.00           S  
ATOM   2491  N   LYS A1527      29.604  19.052  14.138  1.00  0.00           N  
ATOM   2492  CA  LYS A1527      28.183  19.343  14.127  1.00  0.00           C  
ATOM   2493  C   LYS A1527      27.608  19.287  15.535  1.00  0.00           C  
ATOM   2494  O   LYS A1527      26.955  20.228  15.976  1.00  0.00           O  
ATOM   2495  CB  LYS A1527      27.511  18.317  13.255  1.00  0.00           C  
ATOM   2496  CG  LYS A1527      26.180  18.747  12.748  1.00  0.00           C  
ATOM   2497  CD  LYS A1527      26.366  19.325  11.353  1.00  0.00           C  
ATOM   2498  CE  LYS A1527      26.559  18.258  10.273  1.00  0.00           C  
ATOM   2499  NZ  LYS A1527      27.952  18.091   9.932  1.00  0.00           N  
ATOM   2500  N   ARG A1528      27.916  18.215  16.260  1.00  0.00           N  
ATOM   2501  CA  ARG A1528      27.401  17.970  17.586  1.00  0.00           C  
ATOM   2502  C   ARG A1528      27.935  18.878  18.669  1.00  0.00           C  
ATOM   2503  O   ARG A1528      27.154  19.398  19.455  1.00  0.00           O  
ATOM   2504  CB  ARG A1528      27.698  16.545  17.981  1.00  0.00           C  
ATOM   2505  CG  ARG A1528      26.875  15.573  17.170  1.00  0.00           C  
ATOM   2506  CD  ARG A1528      27.268  14.186  17.590  1.00  0.00           C  
ATOM   2507  NE  ARG A1528      26.542  13.187  16.817  1.00  0.00           N  
ATOM   2508  CZ  ARG A1528      26.690  11.872  17.030  1.00  0.00           C  
ATOM   2509  NH1 ARG A1528      27.483  11.407  18.000  1.00  0.00           N  
ATOM   2510  NH2 ARG A1528      26.016  11.025  16.255  1.00  0.00           N  
ATOM   2511  N   ILE A1549      29.237  19.126  18.759  1.00  0.00           N  
ATOM   2512  CA  ILE A1549      29.772  19.940  19.853  1.00  0.00           C  
ATOM   2513  C   ILE A1549      29.348  21.394  19.900  1.00  0.00           C  
ATOM   2514  O   ILE A1549      29.631  22.061  20.898  1.00  0.00           O  
ATOM   2515  CB  ILE A1549      31.316  19.892  19.861  1.00  0.00           C  
ATOM   2516  CG1 ILE A1549      31.943  20.386  18.599  1.00  0.00           C  
ATOM   2517  CG2 ILE A1549      31.688  18.438  20.082  1.00  0.00           C  
ATOM   2518  CD1 ILE A1549      33.470  20.254  18.669  1.00  0.00           C  
ATOM   2519  N   GLY A1563      28.696  21.908  18.855  1.00  0.00           N  
ATOM   2520  CA  GLY A1563      28.209  23.287  18.836  1.00  0.00           C  
ATOM   2521  C   GLY A1563      29.330  24.294  18.557  1.00  0.00           C  
ATOM   2522  O   GLY A1563      30.473  23.894  18.262  1.00  0.00           O  
ATOM   2523  N   VAL A1569      28.998  25.594  18.521  1.00  0.00           N  
ATOM   2524  CA  VAL A1569      29.980  26.665  18.429  1.00  0.00           C  
ATOM   2525  C   VAL A1569      29.441  27.739  19.380  1.00  0.00           C  
ATOM   2526  O   VAL A1569      28.387  28.337  19.141  1.00  0.00           O  
ATOM   2527  CB  VAL A1569      30.101  27.214  16.959  1.00  0.00           C  
ATOM   2528  CG1 VAL A1569      31.001  28.455  16.906  1.00  0.00           C  
ATOM   2529  CG2 VAL A1569      30.829  26.219  16.077  1.00  0.00           C  
ATOM   2530  N   THR A1594      30.093  27.979  20.519  1.00  0.00           N  
ATOM   2531  CA  THR A1594      29.598  28.955  21.477  1.00  0.00           C  
ATOM   2532  C   THR A1594      30.736  29.786  22.074  1.00  0.00           C  
ATOM   2533  O   THR A1594      31.909  29.619  21.713  1.00  0.00           O  
ATOM   2534  CB  THR A1594      28.840  28.220  22.623  1.00  0.00           C  
ATOM   2535  OG1 THR A1594      29.755  27.350  23.262  1.00  0.00           O  
ATOM   2536  CG2 THR A1594      27.735  27.305  22.141  1.00  0.00           C  
ATOM   2537  N   LYS A1596      30.420  30.662  23.037  1.00  0.00           N  
ATOM   2538  CA  LYS A1596      31.446  31.391  23.780  1.00  0.00           C  
ATOM   2539  C   LYS A1596      31.835  30.665  25.060  1.00  0.00           C  
ATOM   2540  O   LYS A1596      32.831  30.973  25.697  1.00  0.00           O  
ATOM   2541  CB  LYS A1596      30.915  32.753  24.127  1.00  0.00           C  
ATOM   2542  CG  LYS A1596      30.822  33.760  22.998  1.00  0.00           C  
ATOM   2543  CD  LYS A1596      32.084  34.540  23.111  1.00  0.00           C  
ATOM   2544  CE  LYS A1596      31.730  35.924  22.702  1.00  0.00           C  
ATOM   2545  NZ  LYS A1596      32.594  36.864  23.385  1.00  0.00           N  
ATOM   2546  N   GLN A1601      31.023  29.694  25.443  1.00  0.00           N  
ATOM   2547  CA  GLN A1601      31.220  28.864  26.610  1.00  0.00           C  
ATOM   2548  C   GLN A1601      32.494  28.063  26.625  1.00  0.00           C  
ATOM   2549  O   GLN A1601      32.742  27.335  25.672  1.00  0.00           O  
ATOM   2550  CB  GLN A1601      30.139  27.854  26.729  1.00  0.00           C  
ATOM   2551  CG  GLN A1601      29.611  27.850  28.119  1.00  0.00           C  
ATOM   2552  CD  GLN A1601      28.376  28.703  28.169  1.00  0.00           C  
ATOM   2553  OE1 GLN A1601      28.232  29.693  27.447  1.00  0.00           O  
ATOM   2554  NE2 GLN A1601      27.438  28.279  28.996  1.00  0.00           N  
ATOM   2555  N   ASP A1602      33.270  28.109  27.696  1.00  0.00           N  
ATOM   2556  CA  ASP A1602      34.417  27.226  27.831  1.00  0.00           C  
ATOM   2557  C   ASP A1602      33.858  25.841  28.076  1.00  0.00           C  
ATOM   2558  O   ASP A1602      32.782  25.723  28.668  1.00  0.00           O  
ATOM   2559  CB  ASP A1602      35.308  27.651  29.002  1.00  0.00           C  
ATOM   2560  CG  ASP A1602      36.116  28.915  28.695  1.00  0.00           C  
ATOM   2561  OD1 ASP A1602      35.634  29.845  28.039  1.00  0.00           O  
ATOM   2562  OD2 ASP A1602      37.260  28.971  29.122  1.00  0.00           O  
ATOM   2563  N   ASN A1603      34.550  24.791  27.643  1.00  0.00           N  
ATOM   2564  CA  ASN A1603      33.942  23.475  27.602  1.00  0.00           C  
ATOM   2565  C   ASN A1603      35.011  22.396  27.547  1.00  0.00           C  
ATOM   2566  O   ASN A1603      36.151  22.704  27.151  1.00  0.00           O  
ATOM   2567  CB  ASN A1603      33.057  23.384  26.350  1.00  0.00           C  
ATOM   2568  CG  ASN A1603      33.927  23.516  25.102  1.00  0.00           C  
ATOM   2569  OD1 ASN A1603      34.520  22.544  24.646  1.00  0.00           O  
ATOM   2570  ND2 ASN A1603      34.135  24.677  24.508  1.00  0.00           N  
ATOM   2571  N   THR A1604      34.659  21.176  27.983  1.00  0.00           N  
ATOM   2572  CA  THR A1604      35.486  20.014  27.760  1.00  0.00           C  
ATOM   2573  C   THR A1604      34.587  18.863  27.378  1.00  0.00           C  
ATOM   2574  O   THR A1604      33.681  18.474  28.113  1.00  0.00           O  
ATOM   2575  CB  THR A1604      36.271  19.641  28.983  1.00  0.00           C  
ATOM   2576  OG1 THR A1604      37.085  20.782  29.216  1.00  0.00           O  
ATOM   2577  CG2 THR A1604      37.145  18.394  28.823  1.00  0.00           C  
ATOM   2578  N   ILE A1613      34.775  18.365  26.173  1.00  0.00           N  
ATOM   2579  CA  ILE A1613      33.937  17.317  25.677  1.00  0.00           C  
ATOM   2580  C   ILE A1613      34.482  15.984  26.162  1.00  0.00           C  
ATOM   2581  O   ILE A1613      35.699  15.759  26.282  1.00  0.00           O  
ATOM   2582  CB  ILE A1613      33.885  17.484  24.115  1.00  0.00           C  
ATOM   2583  CG1 ILE A1613      32.747  18.442  23.818  1.00  0.00           C  
ATOM   2584  CG2 ILE A1613      33.608  16.194  23.348  1.00  0.00           C  
ATOM   2585  CD1 ILE A1613      33.173  19.884  23.909  1.00  0.00           C  
ATOM   2586  N   GLU A1614      33.558  15.106  26.529  1.00  0.00           N  
ATOM   2587  CA  GLU A1614      33.940  13.774  26.923  1.00  0.00           C  
ATOM   2588  C   GLU A1614      34.167  12.955  25.673  1.00  0.00           C  
ATOM   2589  O   GLU A1614      33.359  13.044  24.739  1.00  0.00           O  
ATOM   2590  CB  GLU A1614      32.875  13.043  27.672  1.00  0.00           C  
ATOM   2591  CG  GLU A1614      32.285  13.856  28.775  1.00  0.00           C  
ATOM   2592  CD  GLU A1614      31.142  13.164  29.473  1.00  0.00           C  
ATOM   2593  OE1 GLU A1614      30.267  12.562  28.851  1.00  0.00           O  
ATOM   2594  OE2 GLU A1614      31.131  13.256  30.682  1.00  0.00           O  
ATOM   2595  N   MET A1615      35.197  12.097  25.692  1.00  0.00           N  
ATOM   2596  CA  MET A1615      35.450  11.132  24.636  1.00  0.00           C  
ATOM   2597  C   MET A1615      34.190  10.396  24.195  1.00  0.00           C  
ATOM   2598  O   MET A1615      34.025  10.103  23.005  1.00  0.00           O  
ATOM   2599  CB  MET A1615      36.426  10.100  25.092  1.00  0.00           C  
ATOM   2600  CG  MET A1615      37.852  10.543  25.287  1.00  0.00           C  
ATOM   2601  SD  MET A1615      38.735  10.890  23.751  1.00  0.00           S  
ATOM   2602  CE  MET A1615      38.230   9.591  22.672  1.00  0.00           C  
ATOM   2603  N   ALA A1616      33.264  10.146  25.118  1.00  0.00           N  
ATOM   2604  CA  ALA A1616      32.002   9.489  24.818  1.00  0.00           C  
ATOM   2605  C   ALA A1616      31.291  10.098  23.610  1.00  0.00           C  
ATOM   2606  O   ALA A1616      30.665   9.354  22.847  1.00  0.00           O  
ATOM   2607  CB  ALA A1616      31.098   9.571  26.039  1.00  0.00           C  
ATOM   2608  N   SER A1617      31.412  11.426  23.412  1.00  0.00           N  
ATOM   2609  CA  SER A1617      30.936  12.071  22.199  1.00  0.00           C  
ATOM   2610  C   SER A1617      31.741  11.660  20.983  1.00  0.00           C  
ATOM   2611  O   SER A1617      31.148  11.184  20.016  1.00  0.00           O  
ATOM   2612  CB  SER A1617      31.025  13.553  22.314  1.00  0.00           C  
ATOM   2613  OG  SER A1617      29.729  14.107  22.458  1.00  0.00           O  
ATOM   2614  N   LEU A1619      33.081  11.733  21.019  1.00  0.00           N  
ATOM   2615  CA  LEU A1619      33.884  11.436  19.835  1.00  0.00           C  
ATOM   2616  C   LEU A1619      33.588  10.027  19.364  1.00  0.00           C  
ATOM   2617  O   LEU A1619      33.120   9.823  18.242  1.00  0.00           O  
ATOM   2618  CB  LEU A1619      35.390  11.510  20.096  1.00  0.00           C  
ATOM   2619  CG  LEU A1619      36.315  12.090  19.017  1.00  0.00           C  
ATOM   2620  CD1 LEU A1619      37.695  11.535  19.227  1.00  0.00           C  
ATOM   2621  CD2 LEU A1619      35.888  11.710  17.628  1.00  0.00           C  
ATOM   2622  N   GLU A1620      33.744   9.091  20.300  1.00  0.00           N  
ATOM   2623  CA  GLU A1620      33.513   7.675  20.070  1.00  0.00           C  
ATOM   2624  C   GLU A1620      32.104   7.411  19.584  1.00  0.00           C  
ATOM   2625  O   GLU A1620      31.941   6.667  18.621  1.00  0.00           O  
ATOM   2626  CB  GLU A1620      33.766   6.909  21.347  1.00  0.00           C  
ATOM   2627  CG  GLU A1620      35.223   7.100  21.683  1.00  0.00           C  
ATOM   2628  CD  GLU A1620      35.747   6.266  22.833  1.00  0.00           C  
ATOM   2629  OE1 GLU A1620      35.008   6.000  23.793  1.00  0.00           O  
ATOM   2630  OE2 GLU A1620      36.922   5.890  22.757  1.00  0.00           O  
ATOM   2631  N   SER A1621      31.089   8.059  20.161  1.00  0.00           N  
ATOM   2632  CA  SER A1621      29.733   7.899  19.688  1.00  0.00           C  
ATOM   2633  C   SER A1621      29.662   8.124  18.188  1.00  0.00           C  
ATOM   2634  O   SER A1621      29.111   7.285  17.479  1.00  0.00           O  
ATOM   2635  CB  SER A1621      28.831   8.881  20.374  1.00  0.00           C  
ATOM   2636  OG  SER A1621      27.508   8.708  19.907  1.00  0.00           O  
ATOM   2637  N   CYS A1622      30.347   9.148  17.677  1.00  0.00           N  
ATOM   2638  CA  CYS A1622      30.311   9.468  16.262  1.00  0.00           C  
ATOM   2639  C   CYS A1622      30.885   8.372  15.419  1.00  0.00           C  
ATOM   2640  O   CYS A1622      30.221   7.912  14.483  1.00  0.00           O  
ATOM   2641  CB  CYS A1622      31.084  10.754  15.990  1.00  0.00           C  
ATOM   2642  SG  CYS A1622      30.274  12.123  16.831  1.00  0.00           S  
ATOM   2643  N   ILE A1632      32.087   7.892  15.752  1.00  0.00           N  
ATOM   2644  CA  ILE A1632      32.691   6.887  14.898  1.00  0.00           C  
ATOM   2645  C   ILE A1632      31.908   5.595  14.971  1.00  0.00           C  
ATOM   2646  O   ILE A1632      31.762   4.933  13.938  1.00  0.00           O  
ATOM   2647  CB  ILE A1632      34.190   6.674  15.282  1.00  0.00           C  
ATOM   2648  CG1 ILE A1632      34.802   5.729  14.278  1.00  0.00           C  
ATOM   2649  CG2 ILE A1632      34.368   6.126  16.668  1.00  0.00           C  
ATOM   2650  CD1 ILE A1632      34.714   6.206  12.808  1.00  0.00           C  
ATOM   2651  N   ARG A1635      31.329   5.279  16.130  1.00  0.00           N  
ATOM   2652  CA  ARG A1635      30.543   4.086  16.246  1.00  0.00           C  
ATOM   2653  C   ARG A1635      29.385   4.150  15.311  1.00  0.00           C  
ATOM   2654  O   ARG A1635      29.250   3.251  14.490  1.00  0.00           O  
ATOM   2655  CB  ARG A1635      30.011   3.907  17.618  1.00  0.00           C  
ATOM   2656  CG  ARG A1635      31.089   3.295  18.465  1.00  0.00           C  
ATOM   2657  CD  ARG A1635      30.367   2.644  19.625  1.00  0.00           C  
ATOM   2658  NE  ARG A1635      31.326   2.218  20.606  1.00  0.00           N  
ATOM   2659  CZ  ARG A1635      31.504   2.912  21.725  1.00  0.00           C  
ATOM   2660  NH1 ARG A1635      30.735   3.963  22.024  1.00  0.00           N  
ATOM   2661  NH2 ARG A1635      32.455   2.532  22.574  1.00  0.00           N  
ATOM   2662  N   GLU A1636      28.632   5.232  15.316  1.00  0.00           N  
ATOM   2663  CA  GLU A1636      27.460   5.343  14.471  1.00  0.00           C  
ATOM   2664  C   GLU A1636      27.797   5.160  12.995  1.00  0.00           C  
ATOM   2665  O   GLU A1636      27.093   4.433  12.280  1.00  0.00           O  
ATOM   2666  CB  GLU A1636      26.837   6.693  14.718  1.00  0.00           C  
ATOM   2667  CG  GLU A1636      25.645   7.003  13.844  1.00  0.00           C  
ATOM   2668  CD  GLU A1636      25.118   8.380  14.158  1.00  0.00           C  
ATOM   2669  OE1 GLU A1636      24.274   8.477  15.047  1.00  0.00           O  
ATOM   2670  OE2 GLU A1636      25.564   9.346  13.537  1.00  0.00           O  
ATOM   2671  N   ASP A1637      28.906   5.751  12.550  1.00  0.00           N  
ATOM   2672  CA  ASP A1637      29.337   5.657  11.162  1.00  0.00           C  
ATOM   2673  C   ASP A1637      29.660   4.224  10.832  1.00  0.00           C  
ATOM   2674  O   ASP A1637      29.163   3.661   9.858  1.00  0.00           O  
ATOM   2675  CB  ASP A1637      30.590   6.496  10.915  1.00  0.00           C  
ATOM   2676  CG  ASP A1637      31.003   6.691   9.467  1.00  0.00           C  
ATOM   2677  OD1 ASP A1637      31.264   5.731   8.754  1.00  0.00           O  
ATOM   2678  OD2 ASP A1637      31.089   7.835   9.047  1.00  0.00           O  
ATOM   2679  N   LEU A1638      30.503   3.622  11.645  1.00  0.00           N  
ATOM   2680  CA  LEU A1638      30.986   2.298  11.367  1.00  0.00           C  
ATOM   2681  C   LEU A1638      29.942   1.220  11.562  1.00  0.00           C  
ATOM   2682  O   LEU A1638      29.938   0.253  10.815  1.00  0.00           O  
ATOM   2683  CB  LEU A1638      32.212   2.136  12.227  1.00  0.00           C  
ATOM   2684  CG  LEU A1638      33.545   2.253  11.481  1.00  0.00           C  
ATOM   2685  CD1 LEU A1638      33.542   3.356  10.450  1.00  0.00           C  
ATOM   2686  CD2 LEU A1638      34.618   2.522  12.505  1.00  0.00           C  
ATOM   2687  N   ASN A1639      28.965   1.387  12.438  1.00  0.00           N  
ATOM   2688  CA  ASN A1639      27.891   0.409  12.559  1.00  0.00           C  
ATOM   2689  C   ASN A1639      27.112   0.343  11.253  1.00  0.00           C  
ATOM   2690  O   ASN A1639      26.682  -0.720  10.795  1.00  0.00           O  
ATOM   2691  CB  ASN A1639      26.917   0.785  13.660  1.00  0.00           C  
ATOM   2692  CG  ASN A1639      25.714  -0.137  13.772  1.00  0.00           C  
ATOM   2693  OD1 ASN A1639      25.807  -1.357  13.766  1.00  0.00           O  
ATOM   2694  ND2 ASN A1639      24.526   0.420  13.865  1.00  0.00           N  
ATOM   2695  N   GLU A1640      26.915   1.495  10.627  1.00  0.00           N  
ATOM   2696  CA  GLU A1640      26.218   1.535   9.368  1.00  0.00           C  
ATOM   2697  C   GLU A1640      27.044   0.867   8.313  1.00  0.00           C  
ATOM   2698  O   GLU A1640      26.603  -0.084   7.682  1.00  0.00           O  
ATOM   2699  CB  GLU A1640      25.966   2.950   8.903  1.00  0.00           C  
ATOM   2700  CG  GLU A1640      24.659   3.536   9.346  1.00  0.00           C  
ATOM   2701  CD  GLU A1640      23.472   3.026   8.544  1.00  0.00           C  
ATOM   2702  OE1 GLU A1640      23.367   3.359   7.360  1.00  0.00           O  
ATOM   2703  OE2 GLU A1640      22.654   2.300   9.112  1.00  0.00           O  
ATOM   2704  N   ASN A1641      28.298   1.266   8.248  1.00  0.00           N  
ATOM   2705  CA  ASN A1641      29.105   0.978   7.084  1.00  0.00           C  
ATOM   2706  C   ASN A1641      30.135  -0.112   7.182  1.00  0.00           C  
ATOM   2707  O   ASN A1641      30.724  -0.472   6.162  1.00  0.00           O  
ATOM   2708  CB  ASN A1641      29.792   2.277   6.654  1.00  0.00           C  
ATOM   2709  CG  ASN A1641      28.792   3.310   6.173  1.00  0.00           C  
ATOM   2710  OD1 ASN A1641      28.448   3.358   5.003  1.00  0.00           O  
ATOM   2711  ND2 ASN A1641      28.231   4.169   7.012  1.00  0.00           N  
ATOM   2712  N   ALA A1642      30.378  -0.692   8.341  1.00  0.00           N  
ATOM   2713  CA  ALA A1642      31.484  -1.622   8.433  1.00  0.00           C  
ATOM   2714  C   ALA A1642      31.075  -3.048   8.122  1.00  0.00           C  
ATOM   2715  O   ALA A1642      30.055  -3.534   8.631  1.00  0.00           O  
ATOM   2716  CB  ALA A1642      32.101  -1.607   9.829  1.00  0.00           C  
ATOM   2717  N   PRO A1662      31.761  -3.698   7.163  1.00  0.00           N  
ATOM   2718  CA  PRO A1662      31.451  -5.092   6.884  1.00  0.00           C  
ATOM   2719  C   PRO A1662      31.937  -5.865   8.124  1.00  0.00           C  
ATOM   2720  O   PRO A1662      32.995  -5.521   8.711  1.00  0.00           O  
ATOM   2721  CB  PRO A1662      32.219  -5.405   5.623  1.00  0.00           C  
ATOM   2722  CG  PRO A1662      33.447  -4.531   5.704  1.00  0.00           C  
ATOM   2723  CD  PRO A1662      32.759  -3.268   6.174  1.00  0.00           C  
ATOM   2724  N   ARG A1663      31.103  -6.812   8.572  1.00  0.00           N  
ATOM   2725  CA  ARG A1663      31.403  -7.661   9.708  1.00  0.00           C  
ATOM   2726  C   ARG A1663      32.436  -8.739   9.378  1.00  0.00           C  
ATOM   2727  O   ARG A1663      32.643  -9.105   8.216  1.00  0.00           O  
ATOM   2728  CB  ARG A1663      30.146  -8.306  10.162  1.00  0.00           C  
ATOM   2729  CG  ARG A1663      29.536  -7.604  11.353  1.00  0.00           C  
ATOM   2730  CD  ARG A1663      28.526  -6.494  11.080  1.00  0.00           C  
ATOM   2731  NE  ARG A1663      29.046  -5.163  10.859  1.00  0.00           N  
ATOM   2732  CZ  ARG A1663      28.425  -4.083  11.369  1.00  0.00           C  
ATOM   2733  NH1 ARG A1663      27.353  -4.147  12.174  1.00  0.00           N  
ATOM   2734  NH2 ARG A1663      28.910  -2.878  11.092  1.00  0.00           N  
ATOM   2735  N   ALA A1664      33.158  -9.258  10.362  1.00  0.00           N  
ATOM   2736  CA  ALA A1664      34.093 -10.359  10.143  1.00  0.00           C  
ATOM   2737  C   ALA A1664      34.395 -11.044  11.486  1.00  0.00           C  
ATOM   2738  O   ALA A1664      33.768 -10.715  12.504  1.00  0.00           O  
ATOM   2739  CB  ALA A1664      35.395  -9.857   9.556  1.00  0.00           C  
ATOM   2740  N   MET A1665      35.331 -12.002  11.560  1.00  0.00           N  
ATOM   2741  CA  MET A1665      35.598 -12.703  12.814  1.00  0.00           C  
ATOM   2742  C   MET A1665      37.098 -12.814  13.001  1.00  0.00           C  
ATOM   2743  O   MET A1665      37.864 -13.077  12.049  1.00  0.00           O  
ATOM   2744  CB  MET A1665      35.037 -14.135  12.818  1.00  0.00           C  
ATOM   2745  CG  MET A1665      33.617 -14.391  12.282  1.00  0.00           C  
ATOM   2746  SD  MET A1665      32.278 -14.341  13.493  1.00  0.00           S  
ATOM   2747  CE  MET A1665      32.580 -16.014  13.944  1.00  0.00           C  
ATOM   2748  N   ALA A1666      37.508 -12.607  14.243  1.00  0.00           N  
ATOM   2749  CA  ALA A1666      38.897 -12.674  14.665  1.00  0.00           C  
ATOM   2750  C   ALA A1666      38.874 -12.865  16.171  1.00  0.00           C  
ATOM   2751  O   ALA A1666      38.017 -12.295  16.878  1.00  0.00           O  
ATOM   2752  CB  ALA A1666      39.666 -11.390  14.404  1.00  0.00           C  
ATOM   2753  N   VAL A1667      39.761 -13.715  16.680  1.00  0.00           N  
ATOM   2754  CA  VAL A1667      39.851 -14.025  18.089  1.00  0.00           C  
ATOM   2755  C   VAL A1667      41.162 -13.444  18.584  1.00  0.00           C  
ATOM   2756  O   VAL A1667      42.227 -13.701  18.005  1.00  0.00           O  
ATOM   2757  CB  VAL A1667      39.737 -15.567  18.203  1.00  0.00           C  
ATOM   2758  CG1 VAL A1667      40.142 -16.102  19.555  1.00  0.00           C  
ATOM   2759  CG2 VAL A1667      38.262 -15.908  17.987  1.00  0.00           C  
ATOM   2760  N   ILE A1668      41.058 -12.655  19.656  1.00  0.00           N  
ATOM   2761  CA  ILE A1668      42.187 -11.858  20.109  1.00  0.00           C  
ATOM   2762  C   ILE A1668      43.012 -12.632  21.130  1.00  0.00           C  
ATOM   2763  O   ILE A1668      44.239 -12.648  21.057  1.00  0.00           O  
ATOM   2764  CB  ILE A1668      41.622 -10.513  20.673  1.00  0.00           C  
ATOM   2765  CG1 ILE A1668      40.815  -9.785  19.597  1.00  0.00           C  
ATOM   2766  CG2 ILE A1668      42.761  -9.612  21.111  1.00  0.00           C  
ATOM   2767  CD1 ILE A1668      40.192  -8.444  20.001  1.00  0.00           C  
ATOM   2768  N   ASP A1669      42.353 -13.282  22.087  1.00  0.00           N  
ATOM   2769  CA  ASP A1669      43.025 -14.132  23.066  1.00  0.00           C  
ATOM   2770  C   ASP A1669      42.504 -15.558  22.806  1.00  0.00           C  
ATOM   2771  O   ASP A1669      41.441 -15.957  23.316  1.00  0.00           O  
ATOM   2772  CB  ASP A1669      42.673 -13.574  24.461  1.00  0.00           C  
ATOM   2773  CG  ASP A1669      43.583 -14.028  25.590  1.00  0.00           C  
ATOM   2774  OD1 ASP A1669      44.803 -14.055  25.410  1.00  0.00           O  
ATOM   2775  OD2 ASP A1669      43.063 -14.341  26.659  1.00  0.00           O  
ATOM   2776  N   PRO A1670      43.218 -16.341  21.986  1.00  0.00           N  
ATOM   2777  CA  PRO A1670      42.748 -17.679  21.622  1.00  0.00           C  
ATOM   2778  C   PRO A1670      43.053 -18.945  22.429  1.00  0.00           C  
ATOM   2779  O   PRO A1670      44.199 -19.232  22.800  1.00  0.00           O  
ATOM   2780  CB  PRO A1670      43.203 -17.747  20.168  1.00  0.00           C  
ATOM   2781  CG  PRO A1670      44.569 -17.118  20.183  1.00  0.00           C  
ATOM   2782  CD  PRO A1670      44.347 -15.957  21.124  1.00  0.00           C  
ATOM   2783  N   VAL A1671      41.993 -19.733  22.669  1.00  0.00           N  
ATOM   2784  CA  VAL A1671      42.070 -21.052  23.301  1.00  0.00           C  
ATOM   2785  C   VAL A1671      41.358 -22.016  22.356  1.00  0.00           C  
ATOM   2786  O   VAL A1671      40.319 -21.668  21.766  1.00  0.00           O  
ATOM   2787  CB  VAL A1671      41.385 -21.060  24.711  1.00  0.00           C  
ATOM   2788  CG1 VAL A1671      39.900 -20.795  24.658  1.00  0.00           C  
ATOM   2789  CG2 VAL A1671      41.626 -22.424  25.329  1.00  0.00           C  
ATOM   2790  N   LYS A1672      41.931 -23.207  22.160  1.00  0.00           N  
ATOM   2791  CA  LYS A1672      41.372 -24.184  21.237  1.00  0.00           C  
ATOM   2792  C   LYS A1672      40.087 -24.842  21.736  1.00  0.00           C  
ATOM   2793  O   LYS A1672      39.899 -25.077  22.937  1.00  0.00           O  
ATOM   2794  CB  LYS A1672      42.442 -25.203  20.984  1.00  0.00           C  
ATOM   2795  CG  LYS A1672      42.073 -26.258  19.976  1.00  0.00           C  
ATOM   2796  CD  LYS A1672      43.298 -26.526  19.103  1.00  0.00           C  
ATOM   2797  CE  LYS A1672      43.384 -25.470  17.991  1.00  0.00           C  
ATOM   2798  NZ  LYS A1672      44.518 -25.710  17.109  1.00  0.00           N  
ATOM   2799  N   LEU A1673      39.164 -25.098  20.819  1.00  0.00           N  
ATOM   2800  CA  LEU A1673      37.926 -25.768  21.137  1.00  0.00           C  
ATOM   2801  C   LEU A1673      37.813 -26.814  20.056  1.00  0.00           C  
ATOM   2802  O   LEU A1673      37.718 -26.452  18.884  1.00  0.00           O  
ATOM   2803  CB  LEU A1673      36.752 -24.797  21.072  1.00  0.00           C  
ATOM   2804  CG  LEU A1673      35.346 -25.282  21.421  1.00  0.00           C  
ATOM   2805  CD1 LEU A1673      34.522 -24.068  21.801  1.00  0.00           C  
ATOM   2806  CD2 LEU A1673      34.675 -26.007  20.255  1.00  0.00           C  
ATOM   2807  N   VAL A1684      37.872 -28.093  20.417  1.00  0.00           N  
ATOM   2808  CA  VAL A1684      37.761 -29.180  19.458  1.00  0.00           C  
ATOM   2809  C   VAL A1684      36.428 -29.903  19.590  1.00  0.00           C  
ATOM   2810  O   VAL A1684      35.944 -30.304  20.665  1.00  0.00           O  
ATOM   2811  CB  VAL A1684      38.913 -30.212  19.620  1.00  0.00           C  
ATOM   2812  CG1 VAL A1684      40.232 -29.618  19.184  1.00  0.00           C  
ATOM   2813  CG2 VAL A1684      39.080 -30.581  21.062  1.00  0.00           C  
ATOM   2814  N   ILE A1685      35.790 -30.008  18.438  1.00  0.00           N  
ATOM   2815  CA  ILE A1685      34.535 -30.699  18.309  1.00  0.00           C  
ATOM   2816  C   ILE A1685      34.944 -32.116  17.960  1.00  0.00           C  
ATOM   2817  O   ILE A1685      35.562 -32.336  16.913  1.00  0.00           O  
ATOM   2818  CB  ILE A1685      33.705 -30.070  17.179  1.00  0.00           C  
ATOM   2819  CG1 ILE A1685      33.590 -28.565  17.362  1.00  0.00           C  
ATOM   2820  CG2 ILE A1685      32.312 -30.693  17.197  1.00  0.00           C  
ATOM   2821  CD1 ILE A1685      33.187 -27.842  16.073  1.00  0.00           C  
ATOM   2822  N   GLU A1688      34.655 -33.072  18.851  1.00  0.00           N  
ATOM   2823  CA  GLU A1688      35.012 -34.474  18.621  1.00  0.00           C  
ATOM   2824  C   GLU A1688      34.029 -35.145  17.649  1.00  0.00           C  
ATOM   2825  O   GLU A1688      34.406 -35.920  16.774  1.00  0.00           O  
ATOM   2826  CB  GLU A1688      35.007 -35.233  19.950  1.00  0.00           C  
ATOM   2827  CG  GLU A1688      35.895 -34.681  21.070  1.00  0.00           C  
ATOM   2828  CD  GLU A1688      35.477 -35.152  22.464  1.00  0.00           C  
ATOM   2829  OE1 GLU A1688      34.287 -35.119  22.783  1.00  0.00           O  
ATOM   2830  OE2 GLU A1688      36.336 -35.542  23.253  1.00  0.00           O  
ATOM   2831  N   ASN A1689      32.745 -34.796  17.725  1.00  0.00           N  
ATOM   2832  CA  ASN A1689      31.687 -35.342  16.878  1.00  0.00           C  
ATOM   2833  C   ASN A1689      31.846 -34.962  15.397  1.00  0.00           C  
ATOM   2834  O   ASN A1689      31.059 -35.365  14.548  1.00  0.00           O  
ATOM   2835  CB  ASN A1689      30.385 -34.818  17.484  1.00  0.00           C  
ATOM   2836  CG  ASN A1689      29.058 -35.444  17.066  1.00  0.00           C  
ATOM   2837  OD1 ASN A1689      28.729 -35.633  15.899  1.00  0.00           O  
ATOM   2838  ND2 ASN A1689      28.188 -35.749  18.029  1.00  0.00           N  
ATOM   2839  N   TYR A1690      32.896 -34.224  15.020  1.00  0.00           N  
ATOM   2840  CA  TYR A1690      32.982 -33.666  13.687  1.00  0.00           C  
ATOM   2841  C   TYR A1690      33.409 -34.683  12.646  1.00  0.00           C  
ATOM   2842  O   TYR A1690      34.522 -35.203  12.657  1.00  0.00           O  
ATOM   2843  CB  TYR A1690      33.979 -32.458  13.650  1.00  0.00           C  
ATOM   2844  CG  TYR A1690      33.780 -31.632  12.378  1.00  0.00           C  
ATOM   2845  CD1 TYR A1690      32.606 -30.923  12.246  1.00  0.00           C  
ATOM   2846  CD2 TYR A1690      34.693 -31.671  11.332  1.00  0.00           C  
ATOM   2847  CE1 TYR A1690      32.326 -30.265  11.071  1.00  0.00           C  
ATOM   2848  CE2 TYR A1690      34.417 -31.005  10.152  1.00  0.00           C  
ATOM   2849  CZ  TYR A1690      33.227 -30.317  10.031  1.00  0.00           C  
ATOM   2850  OH  TYR A1690      32.908 -29.662   8.855  1.00  0.00           O  
ATOM   2851  N   GLN A1691      32.512 -34.941  11.695  1.00  0.00           N  
ATOM   2852  CA  GLN A1691      32.809 -35.859  10.623  1.00  0.00           C  
ATOM   2853  C   GLN A1691      33.131 -35.059   9.386  1.00  0.00           C  
ATOM   2854  O   GLN A1691      32.277 -34.350   8.856  1.00  0.00           O  
ATOM   2855  CB  GLN A1691      31.633 -36.785  10.243  1.00  0.00           C  
ATOM   2856  CG  GLN A1691      30.583 -37.149  11.281  1.00  0.00           C  
ATOM   2857  CD  GLN A1691      29.427 -36.163  11.314  1.00  0.00           C  
ATOM   2858  OE1 GLN A1691      28.920 -35.733  10.280  1.00  0.00           O  
ATOM   2859  NE2 GLN A1691      28.947 -35.741  12.469  1.00  0.00           N  
ATOM   2860  N   GLY A1694      34.372 -35.124   8.932  1.00  0.00           N  
ATOM   2861  CA  GLY A1694      34.714 -34.494   7.674  1.00  0.00           C  
ATOM   2862  C   GLY A1694      35.971 -33.668   7.816  1.00  0.00           C  
ATOM   2863  O   GLY A1694      36.575 -33.627   8.885  1.00  0.00           O  
ATOM   2864  N   GLU A1695      36.390 -33.024   6.734  1.00  0.00           N  
ATOM   2865  CA  GLU A1695      37.573 -32.184   6.732  1.00  0.00           C  
ATOM   2866  C   GLU A1695      37.260 -30.707   6.833  1.00  0.00           C  
ATOM   2867  O   GLU A1695      38.179 -29.878   6.774  1.00  0.00           O  
ATOM   2868  CB  GLU A1695      38.363 -32.447   5.472  1.00  0.00           C  
ATOM   2869  CG  GLU A1695      39.358 -33.562   5.665  1.00  0.00           C  
ATOM   2870  CD  GLU A1695      40.701 -33.103   6.209  1.00  0.00           C  
ATOM   2871  OE1 GLU A1695      40.732 -32.336   7.170  1.00  0.00           O  
ATOM   2872  OE2 GLU A1695      41.726 -33.522   5.669  1.00  0.00           O  
ATOM   2873  N   GLY A1698      35.976 -30.370   6.919  1.00  0.00           N  
ATOM   2874  CA  GLY A1698      35.610 -28.995   7.141  1.00  0.00           C  
ATOM   2875  C   GLY A1698      34.666 -28.507   6.068  1.00  0.00           C  
ATOM   2876  O   GLY A1698      34.887 -28.690   4.869  1.00  0.00           O  
ATOM   2877  N   GLU A1708      33.614 -27.834   6.481  1.00  0.00           N  
ATOM   2878  CA  GLU A1708      32.662 -27.361   5.510  1.00  0.00           C  
ATOM   2879  C   GLU A1708      32.815 -25.853   5.256  1.00  0.00           C  
ATOM   2880  O   GLU A1708      33.858 -25.237   5.502  1.00  0.00           O  
ATOM   2881  CB  GLU A1708      31.293 -27.754   6.029  1.00  0.00           C  
ATOM   2882  CG  GLU A1708      31.000 -27.159   7.374  1.00  0.00           C  
ATOM   2883  CD  GLU A1708      29.703 -27.657   7.938  1.00  0.00           C  
ATOM   2884  OE1 GLU A1708      28.642 -27.302   7.410  1.00  0.00           O  
ATOM   2885  OE2 GLU A1708      29.787 -28.400   8.915  1.00  0.00           O  
ATOM   2886  N   MET A1716      31.749 -25.195   4.813  1.00  0.00           N  
ATOM   2887  CA  MET A1716      31.805 -23.807   4.451  1.00  0.00           C  
ATOM   2888  C   MET A1716      30.491 -23.244   4.901  1.00  0.00           C  
ATOM   2889  O   MET A1716      29.462 -23.796   4.499  1.00  0.00           O  
ATOM   2890  CB  MET A1716      31.888 -23.661   2.961  1.00  0.00           C  
ATOM   2891  CG  MET A1716      32.840 -22.581   2.624  1.00  0.00           C  
ATOM   2892  SD  MET A1716      34.492 -23.228   2.908  1.00  0.00           S  
ATOM   2893  CE  MET A1716      34.964 -23.184   1.207  1.00  0.00           C  
ATOM   2894  N   VAL A1717      30.467 -22.231   5.749  1.00  0.00           N  
ATOM   2895  CA  VAL A1717      29.188 -21.626   6.057  1.00  0.00           C  
ATOM   2896  C   VAL A1717      29.111 -20.255   5.390  1.00  0.00           C  
ATOM   2897  O   VAL A1717      30.137 -19.597   5.186  1.00  0.00           O  
ATOM   2898  CB  VAL A1717      28.992 -21.479   7.569  1.00  0.00           C  
ATOM   2899  CG1 VAL A1717      27.501 -21.215   7.777  1.00  0.00           C  
ATOM   2900  CG2 VAL A1717      29.422 -22.721   8.348  1.00  0.00           C  
ATOM   2901  N   THR A1718      27.918 -19.863   4.952  1.00  0.00           N  
ATOM   2902  CA  THR A1718      27.706 -18.576   4.339  1.00  0.00           C  
ATOM   2903  C   THR A1718      27.476 -17.620   5.476  1.00  0.00           C  
ATOM   2904  O   THR A1718      26.571 -17.809   6.296  1.00  0.00           O  
ATOM   2905  CB  THR A1718      26.467 -18.584   3.448  1.00  0.00           C  
ATOM   2906  OG1 THR A1718      26.637 -19.665   2.540  1.00  0.00           O  
ATOM   2907  CG2 THR A1718      26.259 -17.291   2.699  1.00  0.00           C  
ATOM   2908  N   MET A1719      28.306 -16.603   5.548  1.00  0.00           N  
ATOM   2909  CA  MET A1719      28.157 -15.584   6.560  1.00  0.00           C  
ATOM   2910  C   MET A1719      27.779 -14.268   5.907  1.00  0.00           C  
ATOM   2911  O   MET A1719      28.271 -13.948   4.815  1.00  0.00           O  
ATOM   2912  CB  MET A1719      29.462 -15.440   7.332  1.00  0.00           C  
ATOM   2913  CG  MET A1719      29.696 -16.634   8.230  1.00  0.00           C  
ATOM   2914  SD  MET A1719      30.289 -16.106   9.855  1.00  0.00           S  
ATOM   2915  CE  MET A1719      31.684 -17.183   9.980  1.00  0.00           C  
ATOM   2916  N   PRO A1720      26.817 -13.553   6.493  1.00  0.00           N  
ATOM   2917  CA  PRO A1720      26.426 -12.256   5.948  1.00  0.00           C  
ATOM   2918  C   PRO A1720      27.590 -11.292   6.135  1.00  0.00           C  
ATOM   2919  O   PRO A1720      28.261 -11.364   7.168  1.00  0.00           O  
ATOM   2920  CB  PRO A1720      25.221 -11.782   6.746  1.00  0.00           C  
ATOM   2921  CG  PRO A1720      24.814 -12.975   7.569  1.00  0.00           C  
ATOM   2922  CD  PRO A1720      26.155 -13.676   7.790  1.00  0.00           C  
ATOM   2923  N   ASN A1721      27.843 -10.388   5.190  1.00  0.00           N  
ATOM   2924  CA  ASN A1721      28.804  -9.314   5.432  1.00  0.00           C  
ATOM   2925  C   ASN A1721      28.180  -8.211   6.297  1.00  0.00           C  
ATOM   2926  O   ASN A1721      28.894  -7.312   6.754  1.00  0.00           O  
ATOM   2927  CB  ASN A1721      29.249  -8.651   4.179  1.00  0.00           C  
ATOM   2928  CG  ASN A1721      30.048  -9.576   3.308  1.00  0.00           C  
ATOM   2929  OD1 ASN A1721      30.920 -10.291   3.791  1.00  0.00           O  
ATOM   2930  ND2 ASN A1721      29.797  -9.597   2.004  1.00  0.00           N  
ATOM   2931  N   HIS A1722      26.845  -8.159   6.503  1.00  0.00           N  
ATOM   2932  CA  HIS A1722      26.264  -7.196   7.422  1.00  0.00           C  
ATOM   2933  C   HIS A1722      24.934  -7.706   7.971  1.00  0.00           C  
ATOM   2934  O   HIS A1722      23.933  -7.548   7.284  1.00  0.00           O  
ATOM   2935  CB  HIS A1722      26.057  -5.861   6.694  1.00  0.00           C  
ATOM   2936  CG  HIS A1722      26.121  -4.651   7.611  1.00  0.00           C  
ATOM   2937  ND1 HIS A1722      27.162  -3.828   7.649  1.00  0.00           N  
ATOM   2938  CD2 HIS A1722      25.179  -4.212   8.519  1.00  0.00           C  
ATOM   2939  CE1 HIS A1722      26.890  -2.907   8.537  1.00  0.00           C  
ATOM   2940  NE2 HIS A1722      25.707  -3.142   9.055  1.00  0.00           N  
ATOM   2941  N   PRO A1723      24.852  -8.232   9.207  1.00  0.00           N  
ATOM   2942  CA  PRO A1723      23.612  -8.762   9.800  1.00  0.00           C  
ATOM   2943  C   PRO A1723      22.284  -8.007   9.651  1.00  0.00           C  
ATOM   2944  O   PRO A1723      21.226  -8.637   9.663  1.00  0.00           O  
ATOM   2945  CB  PRO A1723      23.961  -8.975  11.251  1.00  0.00           C  
ATOM   2946  CG  PRO A1723      25.365  -9.475  11.136  1.00  0.00           C  
ATOM   2947  CD  PRO A1723      25.921  -8.470  10.161  1.00  0.00           C  
ATOM   2948  N   ASN A1724      22.257  -6.677   9.555  1.00  0.00           N  
ATOM   2949  CA  ASN A1724      20.978  -6.008   9.349  1.00  0.00           C  
ATOM   2950  C   ASN A1724      20.833  -5.431   7.957  1.00  0.00           C  
ATOM   2951  O   ASN A1724      19.858  -4.737   7.669  1.00  0.00           O  
ATOM   2952  CB  ASN A1724      20.782  -4.866  10.341  1.00  0.00           C  
ATOM   2953  CG  ASN A1724      20.865  -5.236  11.816  1.00  0.00           C  
ATOM   2954  OD1 ASN A1724      21.604  -6.132  12.217  1.00  0.00           O  
ATOM   2955  ND2 ASN A1724      20.166  -4.520  12.693  1.00  0.00           N  
ATOM   2956  N   LYS A1725      21.778  -5.666   7.051  1.00  0.00           N  
ATOM   2957  CA  LYS A1725      21.708  -5.066   5.727  1.00  0.00           C  
ATOM   2958  C   LYS A1725      22.071  -6.086   4.675  1.00  0.00           C  
ATOM   2959  O   LYS A1725      23.238  -6.159   4.276  1.00  0.00           O  
ATOM   2960  CB  LYS A1725      22.664  -3.874   5.582  1.00  0.00           C  
ATOM   2961  CG  LYS A1725      22.209  -2.543   6.149  1.00  0.00           C  
ATOM   2962  CD  LYS A1725      23.305  -1.571   5.810  1.00  0.00           C  
ATOM   2963  CE  LYS A1725      23.047  -0.257   6.501  1.00  0.00           C  
ATOM   2964  NZ  LYS A1725      24.117   0.661   6.161  1.00  0.00           N  
ATOM   2965  N   PRO A1726      21.082  -6.839   4.164  1.00  0.00           N  
ATOM   2966  CA  PRO A1726      21.321  -7.877   3.145  1.00  0.00           C  
ATOM   2967  C   PRO A1726      22.093  -7.415   1.912  1.00  0.00           C  
ATOM   2968  O   PRO A1726      22.888  -8.155   1.321  1.00  0.00           O  
ATOM   2969  CB  PRO A1726      19.941  -8.393   2.803  1.00  0.00           C  
ATOM   2970  CG  PRO A1726      19.025  -7.253   3.170  1.00  0.00           C  
ATOM   2971  CD  PRO A1726      19.655  -6.839   4.480  1.00  0.00           C  
ATOM   2972  N   GLU A1727      21.891  -6.148   1.565  1.00  0.00           N  
ATOM   2973  CA  GLU A1727      22.545  -5.523   0.435  1.00  0.00           C  
ATOM   2974  C   GLU A1727      24.051  -5.668   0.429  1.00  0.00           C  
ATOM   2975  O   GLU A1727      24.617  -5.755  -0.653  1.00  0.00           O  
ATOM   2976  CB  GLU A1727      22.212  -4.021   0.355  1.00  0.00           C  
ATOM   2977  CG  GLU A1727      21.965  -3.213   1.640  1.00  0.00           C  
ATOM   2978  CD  GLU A1727      20.560  -3.312   2.250  1.00  0.00           C  
ATOM   2979  OE1 GLU A1727      19.718  -4.077   1.769  1.00  0.00           O  
ATOM   2980  OE2 GLU A1727      20.298  -2.607   3.225  1.00  0.00           O  
ATOM   2981  N   MET A1728      24.731  -5.756   1.576  1.00  0.00           N  
ATOM   2982  CA  MET A1728      26.189  -5.833   1.551  1.00  0.00           C  
ATOM   2983  C   MET A1728      26.754  -7.203   1.200  1.00  0.00           C  
ATOM   2984  O   MET A1728      27.970  -7.423   1.259  1.00  0.00           O  
ATOM   2985  CB  MET A1728      26.747  -5.376   2.894  1.00  0.00           C  
ATOM   2986  CG  MET A1728      26.684  -3.854   2.997  1.00  0.00           C  
ATOM   2987  SD  MET A1728      27.336  -3.152   4.536  1.00  0.00           S  
ATOM   2988  CE  MET A1728      29.056  -3.509   4.294  1.00  0.00           C  
ATOM   2989  N   GLY A1729      25.899  -8.161   0.837  1.00  0.00           N  
ATOM   2990  CA  GLY A1729      26.355  -9.456   0.358  1.00  0.00           C  
ATOM   2991  C   GLY A1729      26.789 -10.428   1.442  1.00  0.00           C  
ATOM   2992  O   GLY A1729      26.576 -10.205   2.642  1.00  0.00           O  
ATOM   2993  N   SER A1730      27.432 -11.514   1.038  1.00  0.00           N  
ATOM   2994  CA  SER A1730      27.834 -12.536   1.972  1.00  0.00           C  
ATOM   2995  C   SER A1730      29.121 -13.155   1.520  1.00  0.00           C  
ATOM   2996  O   SER A1730      29.585 -12.838   0.416  1.00  0.00           O  
ATOM   2997  CB  SER A1730      26.774 -13.605   2.074  1.00  0.00           C  
ATOM   2998  OG  SER A1730      26.179 -13.924   0.826  1.00  0.00           O  
ATOM   2999  N   ARG A1731      29.738 -13.956   2.372  1.00  0.00           N  
ATOM   3000  CA  ARG A1731      30.958 -14.612   1.989  1.00  0.00           C  
ATOM   3001  C   ARG A1731      30.891 -16.025   2.520  1.00  0.00           C  
ATOM   3002  O   ARG A1731      30.099 -16.353   3.413  1.00  0.00           O  
ATOM   3003  CB  ARG A1731      32.200 -13.907   2.568  1.00  0.00           C  
ATOM   3004  CG  ARG A1731      32.477 -14.022   4.056  1.00  0.00           C  
ATOM   3005  CD  ARG A1731      32.755 -12.653   4.625  1.00  0.00           C  
ATOM   3006  NE  ARG A1731      32.917 -12.733   6.060  1.00  0.00           N  
ATOM   3007  CZ  ARG A1731      31.914 -12.545   6.924  1.00  0.00           C  
ATOM   3008  NH1 ARG A1731      30.688 -12.190   6.526  1.00  0.00           N  
ATOM   3009  NH2 ARG A1731      32.169 -12.707   8.226  1.00  0.00           N  
ATOM   3010  N   GLN A1732      31.764 -16.860   1.993  1.00  0.00           N  
ATOM   3011  CA  GLN A1732      31.810 -18.244   2.373  1.00  0.00           C  
ATOM   3012  C   GLN A1732      32.981 -18.314   3.333  1.00  0.00           C  
ATOM   3013  O   GLN A1732      34.106 -17.928   2.990  1.00  0.00           O  
ATOM   3014  CB  GLN A1732      31.983 -19.012   1.058  1.00  0.00           C  
ATOM   3015  CG  GLN A1732      31.010 -20.141   0.727  1.00  0.00           C  
ATOM   3016  CD  GLN A1732      29.563 -19.985   1.175  1.00  0.00           C  
ATOM   3017  OE1 GLN A1732      28.897 -18.979   0.947  1.00  0.00           O  
ATOM   3018  NE2 GLN A1732      28.990 -20.986   1.823  1.00  0.00           N  
ATOM   3019  N   VAL A1733      32.715 -18.659   4.586  1.00  0.00           N  
ATOM   3020  CA  VAL A1733      33.760 -18.807   5.605  1.00  0.00           C  
ATOM   3021  C   VAL A1733      33.905 -20.286   5.994  1.00  0.00           C  
ATOM   3022  O   VAL A1733      32.901 -20.988   6.154  1.00  0.00           O  
ATOM   3023  CB  VAL A1733      33.410 -17.983   6.880  1.00  0.00           C  
ATOM   3024  CG1 VAL A1733      34.618 -17.913   7.794  1.00  0.00           C  
ATOM   3025  CG2 VAL A1733      33.010 -16.577   6.510  1.00  0.00           C  
ATOM   3026  N   PRO A1734      35.129 -20.799   6.138  1.00  0.00           N  
ATOM   3027  CA  PRO A1734      35.301 -22.200   6.518  1.00  0.00           C  
ATOM   3028  C   PRO A1734      34.951 -22.600   7.953  1.00  0.00           C  
ATOM   3029  O   PRO A1734      35.457 -22.027   8.924  1.00  0.00           O  
ATOM   3030  CB  PRO A1734      36.749 -22.513   6.187  1.00  0.00           C  
ATOM   3031  CG  PRO A1734      37.436 -21.186   6.161  1.00  0.00           C  
ATOM   3032  CD  PRO A1734      36.350 -20.393   5.457  1.00  0.00           C  
ATOM   3033  N   PHE A1735      34.095 -23.615   8.098  1.00  0.00           N  
ATOM   3034  CA  PHE A1735      33.803 -24.186   9.397  1.00  0.00           C  
ATOM   3035  C   PHE A1735      34.635 -25.455   9.534  1.00  0.00           C  
ATOM   3036  O   PHE A1735      35.073 -26.022   8.538  1.00  0.00           O  
ATOM   3037  CB  PHE A1735      32.339 -24.524   9.519  1.00  0.00           C  
ATOM   3038  CG  PHE A1735      32.046 -25.059  10.906  1.00  0.00           C  
ATOM   3039  CD1 PHE A1735      32.088 -24.202  11.991  1.00  0.00           C  
ATOM   3040  CD2 PHE A1735      31.789 -26.408  11.076  1.00  0.00           C  
ATOM   3041  CE1 PHE A1735      31.877 -24.703  13.256  1.00  0.00           C  
ATOM   3042  CE2 PHE A1735      31.581 -26.897  12.344  1.00  0.00           C  
ATOM   3043  CZ  PHE A1735      31.626 -26.048  13.429  1.00  0.00           C  
ATOM   3044  N   SER A1736      34.829 -25.964  10.745  1.00  0.00           N  
ATOM   3045  CA  SER A1736      35.728 -27.075  10.978  1.00  0.00           C  
ATOM   3046  C   SER A1736      35.464 -27.693  12.359  1.00  0.00           C  
ATOM   3047  O   SER A1736      34.539 -27.289  13.068  1.00  0.00           O  
ATOM   3048  CB  SER A1736      37.108 -26.473  10.846  1.00  0.00           C  
ATOM   3049  OG  SER A1736      38.220 -27.316  10.681  1.00  0.00           O  
ATOM   3050  N   GLY A1737      36.226 -28.727  12.726  1.00  0.00           N  
ATOM   3051  CA  GLY A1737      36.141 -29.328  14.055  1.00  0.00           C  
ATOM   3052  C   GLY A1737      37.012 -28.618  15.080  1.00  0.00           C  
ATOM   3053  O   GLY A1737      36.585 -28.377  16.201  1.00  0.00           O  
ATOM   3054  N   GLU A1738      38.277 -28.365  14.744  1.00  0.00           N  
ATOM   3055  CA  GLU A1738      39.167 -27.568  15.583  1.00  0.00           C  
ATOM   3056  C   GLU A1738      38.986 -26.085  15.275  1.00  0.00           C  
ATOM   3057  O   GLU A1738      39.451 -25.558  14.249  1.00  0.00           O  
ATOM   3058  CB  GLU A1738      40.632 -27.900  15.342  1.00  0.00           C  
ATOM   3059  CG  GLU A1738      41.007 -29.315  15.720  1.00  0.00           C  
ATOM   3060  CD  GLU A1738      42.489 -29.651  15.628  1.00  0.00           C  
ATOM   3061  OE1 GLU A1738      43.334 -28.812  15.949  1.00  0.00           O  
ATOM   3062  OE2 GLU A1738      42.798 -30.779  15.249  1.00  0.00           O  
ATOM   3063  N   ILE A1739      38.207 -25.408  16.098  1.00  0.00           N  
ATOM   3064  CA  ILE A1739      38.062 -23.991  15.928  1.00  0.00           C  
ATOM   3065  C   ILE A1739      39.002 -23.299  16.933  1.00  0.00           C  
ATOM   3066  O   ILE A1739      39.855 -23.924  17.591  1.00  0.00           O  
ATOM   3067  CB  ILE A1739      36.564 -23.607  16.143  1.00  0.00           C  
ATOM   3068  CG1 ILE A1739      36.106 -23.809  17.559  1.00  0.00           C  
ATOM   3069  CG2 ILE A1739      35.731 -24.462  15.199  1.00  0.00           C  
ATOM   3070  CD1 ILE A1739      34.675 -23.277  17.732  1.00  0.00           C  
ATOM   3071  N   TRP A1740      38.922 -21.976  16.997  1.00  0.00           N  
ATOM   3072  CA  TRP A1740      39.625 -21.158  17.962  1.00  0.00           C  
ATOM   3073  C   TRP A1740      38.531 -20.347  18.593  1.00  0.00           C  
ATOM   3074  O   TRP A1740      37.635 -19.878  17.875  1.00  0.00           O  
ATOM   3075  CB  TRP A1740      40.550 -20.170  17.336  1.00  0.00           C  
ATOM   3076  CG  TRP A1740      41.904 -20.674  16.906  1.00  0.00           C  
ATOM   3077  CD1 TRP A1740      42.290 -20.608  15.596  1.00  0.00           C  
ATOM   3078  CD2 TRP A1740      42.893 -21.138  17.726  1.00  0.00           C  
ATOM   3079  NE1 TRP A1740      43.539 -21.016  15.582  1.00  0.00           N  
ATOM   3080  CE2 TRP A1740      43.932 -21.338  16.825  1.00  0.00           C  
ATOM   3081  CE3 TRP A1740      43.056 -21.398  19.069  1.00  0.00           C  
ATOM   3082  CZ2 TRP A1740      45.157 -21.804  17.251  1.00  0.00           C  
ATOM   3083  CZ3 TRP A1740      44.283 -21.861  19.499  1.00  0.00           C  
ATOM   3084  CH2 TRP A1740      45.319 -22.062  18.601  1.00  0.00           C  
ATOM   3085  N   ILE A1741      38.511 -20.258  19.911  1.00  0.00           N  
ATOM   3086  CA  ILE A1741      37.574 -19.351  20.530  1.00  0.00           C  
ATOM   3087  C   ILE A1741      38.340 -18.407  21.437  1.00  0.00           C  
ATOM   3088  O   ILE A1741      39.518 -18.611  21.782  1.00  0.00           O  
ATOM   3089  CB  ILE A1741      36.475 -20.063  21.382  1.00  0.00           C  
ATOM   3090  CG1 ILE A1741      37.018 -20.955  22.477  1.00  0.00           C  
ATOM   3091  CG2 ILE A1741      35.604 -20.811  20.394  1.00  0.00           C  
ATOM   3092  CD1 ILE A1741      35.953 -21.062  23.593  1.00  0.00           C  
ATOM   3093  N   ASP A1742      37.727 -17.286  21.746  1.00  0.00           N  
ATOM   3094  CA  ASP A1742      38.339 -16.364  22.664  1.00  0.00           C  
ATOM   3095  C   ASP A1742      38.064 -16.832  24.088  1.00  0.00           C  
ATOM   3096  O   ASP A1742      36.936 -17.206  24.461  1.00  0.00           O  
ATOM   3097  CB  ASP A1742      37.776 -14.965  22.400  1.00  0.00           C  
ATOM   3098  CG  ASP A1742      38.412 -13.855  23.230  1.00  0.00           C  
ATOM   3099  OD1 ASP A1742      39.610 -13.617  23.088  1.00  0.00           O  
ATOM   3100  OD2 ASP A1742      37.693 -13.236  24.018  1.00  0.00           O  
ATOM   3101  N   ARG A1743      39.128 -16.769  24.885  1.00  0.00           N  
ATOM   3102  CA  ARG A1743      39.124 -17.133  26.292  1.00  0.00           C  
ATOM   3103  C   ARG A1743      37.907 -16.743  27.097  1.00  0.00           C  
ATOM   3104  O   ARG A1743      37.221 -17.621  27.600  1.00  0.00           O  
ATOM   3105  CB  ARG A1743      40.276 -16.525  27.007  1.00  0.00           C  
ATOM   3106  CG  ARG A1743      40.881 -17.523  27.953  1.00  0.00           C  
ATOM   3107  CD  ARG A1743      41.802 -18.392  27.131  1.00  0.00           C  
ATOM   3108  NE  ARG A1743      42.899 -17.607  26.587  1.00  0.00           N  
ATOM   3109  CZ  ARG A1743      44.134 -18.102  26.507  1.00  0.00           C  
ATOM   3110  NH1 ARG A1743      44.421 -19.347  26.915  1.00  0.00           N  
ATOM   3111  NH2 ARG A1743      45.086 -17.323  26.003  1.00  0.00           N  
ATOM   3112  N   ALA A1744      37.551 -15.466  27.180  1.00  0.00           N  
ATOM   3113  CA  ALA A1744      36.460 -15.016  28.034  1.00  0.00           C  
ATOM   3114  C   ALA A1744      35.094 -15.570  27.691  1.00  0.00           C  
ATOM   3115  O   ALA A1744      34.102 -15.241  28.347  1.00  0.00           O  
ATOM   3116  CB  ALA A1744      36.353 -13.505  27.997  1.00  0.00           C  
ATOM   3117  N   ASP A1745      35.001 -16.385  26.653  1.00  0.00           N  
ATOM   3118  CA  ASP A1745      33.716 -16.903  26.278  1.00  0.00           C  
ATOM   3119  C   ASP A1745      33.451 -18.277  26.854  1.00  0.00           C  
ATOM   3120  O   ASP A1745      32.376 -18.846  26.617  1.00  0.00           O  
ATOM   3121  CB  ASP A1745      33.675 -16.855  24.767  1.00  0.00           C  
ATOM   3122  CG  ASP A1745      33.748 -15.402  24.327  1.00  0.00           C  
ATOM   3123  OD1 ASP A1745      32.869 -14.651  24.719  1.00  0.00           O  
ATOM   3124  OD2 ASP A1745      34.691 -15.004  23.647  1.00  0.00           O  
ATOM   3125  N   PHE A1746      34.427 -18.802  27.604  1.00  0.00           N  
ATOM   3126  CA  PHE A1746      34.218 -20.029  28.327  1.00  0.00           C  
ATOM   3127  C   PHE A1746      34.406 -19.799  29.824  1.00  0.00           C  
ATOM   3128  O   PHE A1746      35.465 -19.363  30.308  1.00  0.00           O  
ATOM   3129  CB  PHE A1746      35.185 -21.142  27.894  1.00  0.00           C  
ATOM   3130  CG  PHE A1746      34.749 -22.457  28.532  1.00  0.00           C  
ATOM   3131  CD1 PHE A1746      35.145 -22.805  29.812  1.00  0.00           C  
ATOM   3132  CD2 PHE A1746      33.892 -23.281  27.843  1.00  0.00           C  
ATOM   3133  CE1 PHE A1746      34.682 -23.950  30.400  1.00  0.00           C  
ATOM   3134  CE2 PHE A1746      33.431 -24.432  28.436  1.00  0.00           C  
ATOM   3135  CZ  PHE A1746      33.824 -24.763  29.709  1.00  0.00           C  
ATOM   3136  N   ARG A1747      33.371 -20.169  30.573  1.00  0.00           N  
ATOM   3137  CA  ARG A1747      33.441 -20.167  32.013  1.00  0.00           C  
ATOM   3138  C   ARG A1747      33.027 -21.537  32.543  1.00  0.00           C  
ATOM   3139  O   ARG A1747      32.015 -22.118  32.153  1.00  0.00           O  
ATOM   3140  CB  ARG A1747      32.529 -19.083  32.549  1.00  0.00           C  
ATOM   3141  CG  ARG A1747      33.133 -18.428  33.774  1.00  0.00           C  
ATOM   3142  CD  ARG A1747      32.793 -16.953  33.820  1.00  0.00           C  
ATOM   3143  NE  ARG A1747      33.567 -16.206  32.837  1.00  0.00           N  
ATOM   3144  CZ  ARG A1747      33.544 -14.868  32.793  1.00  0.00           C  
ATOM   3145  NH1 ARG A1747      32.725 -14.144  33.566  1.00  0.00           N  
ATOM   3146  NH2 ARG A1747      34.313 -14.243  31.904  1.00  0.00           N  
ATOM   3147  N   GLU A1748      33.852 -22.133  33.400  1.00  0.00           N  
ATOM   3148  CA  GLU A1748      33.544 -23.416  34.036  1.00  0.00           C  
ATOM   3149  C   GLU A1748      32.348 -23.386  34.977  1.00  0.00           C  
ATOM   3150  O   GLU A1748      31.699 -24.399  35.207  1.00  0.00           O  
ATOM   3151  CB  GLU A1748      34.745 -23.910  34.816  1.00  0.00           C  
ATOM   3152  CG  GLU A1748      35.399 -25.077  34.112  1.00  0.00           C  
ATOM   3153  CD  GLU A1748      36.765 -25.425  34.657  1.00  0.00           C  
ATOM   3154  OE1 GLU A1748      37.723 -24.763  34.268  1.00  0.00           O  
ATOM   3155  OE2 GLU A1748      36.873 -26.352  35.455  1.00  0.00           O  
ATOM   3156  N   GLU A1749      32.026 -22.218  35.510  1.00  0.00           N  
ATOM   3157  CA  GLU A1749      30.961 -22.030  36.470  1.00  0.00           C  
ATOM   3158  C   GLU A1749      30.480 -20.615  36.234  1.00  0.00           C  
ATOM   3159  O   GLU A1749      31.322 -19.726  36.111  1.00  0.00           O  
ATOM   3160  CB  GLU A1749      31.494 -22.163  37.911  1.00  0.00           C  
ATOM   3161  CG  GLU A1749      33.020 -22.050  38.170  1.00  0.00           C  
ATOM   3162  CD  GLU A1749      33.742 -20.783  37.702  1.00  0.00           C  
ATOM   3163  OE1 GLU A1749      33.707 -19.782  38.418  1.00  0.00           O  
ATOM   3164  OE2 GLU A1749      34.345 -20.796  36.626  1.00  0.00           O  
ATOM   3165  N   ALA A1750      29.181 -20.354  36.107  1.00  0.00           N  
ATOM   3166  CA  ALA A1750      28.717 -18.992  35.870  1.00  0.00           C  
ATOM   3167  C   ALA A1750      27.229 -18.830  36.117  1.00  0.00           C  
ATOM   3168  O   ALA A1750      26.462 -19.759  35.864  1.00  0.00           O  
ATOM   3169  CB  ALA A1750      28.998 -18.596  34.439  1.00  0.00           C  
ATOM   3170  N   ASN A1751      26.802 -17.662  36.586  1.00  0.00           N  
ATOM   3171  CA  ASN A1751      25.409 -17.398  36.934  1.00  0.00           C  
ATOM   3172  C   ASN A1751      24.579 -16.890  35.777  1.00  0.00           C  
ATOM   3173  O   ASN A1751      25.070 -16.052  35.031  1.00  0.00           O  
ATOM   3174  CB  ASN A1751      25.313 -16.353  38.045  1.00  0.00           C  
ATOM   3175  CG  ASN A1751      26.052 -15.057  37.725  1.00  0.00           C  
ATOM   3176  OD1 ASN A1751      27.280 -15.046  37.732  1.00  0.00           O  
ATOM   3177  ND2 ASN A1751      25.409 -13.937  37.423  1.00  0.00           N  
ATOM   3178  N   LYS A1752      23.322 -17.349  35.712  1.00  0.00           N  
ATOM   3179  CA  LYS A1752      22.269 -17.035  34.726  1.00  0.00           C  
ATOM   3180  C   LYS A1752      22.435 -15.846  33.770  1.00  0.00           C  
ATOM   3181  O   LYS A1752      22.006 -15.903  32.614  1.00  0.00           O  
ATOM   3182  CB  LYS A1752      20.932 -16.855  35.472  1.00  0.00           C  
ATOM   3183  CG  LYS A1752      19.717 -16.892  34.546  1.00  0.00           C  
ATOM   3184  CD  LYS A1752      18.486 -16.205  35.101  1.00  0.00           C  
ATOM   3185  CE  LYS A1752      17.437 -16.217  33.999  1.00  0.00           C  
ATOM   3186  NZ  LYS A1752      16.241 -15.492  34.380  1.00  0.00           N  
ATOM   3187  N   GLN A1753      22.974 -14.723  34.254  1.00  0.00           N  
ATOM   3188  CA  GLN A1753      23.233 -13.564  33.414  1.00  0.00           C  
ATOM   3189  C   GLN A1753      24.185 -13.959  32.285  1.00  0.00           C  
ATOM   3190  O   GLN A1753      23.991 -13.608  31.117  1.00  0.00           O  
ATOM   3191  CB  GLN A1753      23.847 -12.440  34.261  1.00  0.00           C  
ATOM   3192  CG  GLN A1753      22.871 -11.684  35.159  1.00  0.00           C  
ATOM   3193  CD  GLN A1753      21.944 -10.721  34.423  1.00  0.00           C  
ATOM   3194  OE1 GLN A1753      21.047 -11.115  33.688  1.00  0.00           O  
ATOM   3195  NE2 GLN A1753      22.100  -9.416  34.578  1.00  0.00           N  
ATOM   3196  N   TYR A1754      25.256 -14.679  32.630  1.00  0.00           N  
ATOM   3197  CA  TYR A1754      26.238 -15.166  31.676  1.00  0.00           C  
ATOM   3198  C   TYR A1754      25.561 -16.038  30.632  1.00  0.00           C  
ATOM   3199  O   TYR A1754      24.983 -17.070  30.960  1.00  0.00           O  
ATOM   3200  CB  TYR A1754      27.286 -15.969  32.416  1.00  0.00           C  
ATOM   3201  CG  TYR A1754      28.582 -16.250  31.667  1.00  0.00           C  
ATOM   3202  CD1 TYR A1754      29.617 -15.346  31.766  1.00  0.00           C  
ATOM   3203  CD2 TYR A1754      28.767 -17.414  30.953  1.00  0.00           C  
ATOM   3204  CE1 TYR A1754      30.829 -15.601  31.163  1.00  0.00           C  
ATOM   3205  CE2 TYR A1754      29.987 -17.673  30.361  1.00  0.00           C  
ATOM   3206  CZ  TYR A1754      31.015 -16.766  30.468  1.00  0.00           C  
ATOM   3207  OH  TYR A1754      32.230 -17.035  29.873  1.00  0.00           O  
ATOM   3208  N   LYS A1755      25.645 -15.620  29.372  1.00  0.00           N  
ATOM   3209  CA  LYS A1755      25.009 -16.357  28.298  1.00  0.00           C  
ATOM   3210  C   LYS A1755      26.019 -16.945  27.324  1.00  0.00           C  
ATOM   3211  O   LYS A1755      25.680 -17.351  26.214  1.00  0.00           O  
ATOM   3212  CB  LYS A1755      24.006 -15.411  27.589  1.00  0.00           C  
ATOM   3213  CG  LYS A1755      24.531 -14.113  26.975  1.00  0.00           C  
ATOM   3214  CD  LYS A1755      23.435 -13.045  26.883  1.00  0.00           C  
ATOM   3215  CE  LYS A1755      22.653 -13.060  25.577  1.00  0.00           C  
ATOM   3216  NZ  LYS A1755      23.474 -12.604  24.478  1.00  0.00           N  
ATOM   3217  N   ARG A1756      27.285 -17.012  27.731  1.00  0.00           N  
ATOM   3218  CA  ARG A1756      28.320 -17.588  26.877  1.00  0.00           C  
ATOM   3219  C   ARG A1756      28.519 -19.078  27.152  1.00  0.00           C  
ATOM   3220  O   ARG A1756      27.593 -19.721  27.652  1.00  0.00           O  
ATOM   3221  CB  ARG A1756      29.601 -16.789  27.089  1.00  0.00           C  
ATOM   3222  CG  ARG A1756      29.590 -15.521  26.257  1.00  0.00           C  
ATOM   3223  CD  ARG A1756      30.565 -14.498  26.786  1.00  0.00           C  
ATOM   3224  NE  ARG A1756      29.987 -13.685  27.835  1.00  0.00           N  
ATOM   3225  CZ  ARG A1756      30.744 -13.119  28.775  1.00  0.00           C  
ATOM   3226  NH1 ARG A1756      32.073 -13.247  28.779  1.00  0.00           N  
ATOM   3227  NH2 ARG A1756      30.149 -12.399  29.722  1.00  0.00           N  
ATOM   3228  N   LEU A1757      29.678 -19.685  26.875  1.00  0.00           N  
ATOM   3229  CA  LEU A1757      29.802 -21.124  27.032  1.00  0.00           C  
ATOM   3230  C   LEU A1757      30.267 -21.564  28.399  1.00  0.00           C  
ATOM   3231  O   LEU A1757      31.444 -21.476  28.747  1.00  0.00           O  
ATOM   3232  CB  LEU A1757      30.765 -21.718  25.998  1.00  0.00           C  
ATOM   3233  CG  LEU A1757      30.799 -23.248  25.875  1.00  0.00           C  
ATOM   3234  CD1 LEU A1757      29.381 -23.764  25.627  1.00  0.00           C  
ATOM   3235  CD2 LEU A1757      31.755 -23.664  24.761  1.00  0.00           C  
ATOM   3236  N   VAL A1759      29.321 -22.024  29.201  1.00  0.00           N  
ATOM   3237  CA  VAL A1759      29.657 -22.590  30.492  1.00  0.00           C  
ATOM   3238  C   VAL A1759      29.853 -24.082  30.267  1.00  0.00           C  
ATOM   3239  O   VAL A1759      29.159 -24.664  29.426  1.00  0.00           O  
ATOM   3240  CB  VAL A1759      28.525 -22.379  31.540  1.00  0.00           C  
ATOM   3241  CG1 VAL A1759      29.055 -22.722  32.924  1.00  0.00           C  
ATOM   3242  CG2 VAL A1759      28.047 -20.944  31.569  1.00  0.00           C  
ATOM   3243  N   LEU A1760      30.700 -24.749  31.051  1.00  0.00           N  
ATOM   3244  CA  LEU A1760      30.926 -26.195  30.941  1.00  0.00           C  
ATOM   3245  C   LEU A1760      29.676 -27.078  30.968  1.00  0.00           C  
ATOM   3246  O   LEU A1760      29.736 -28.259  30.645  1.00  0.00           O  
ATOM   3247  CB  LEU A1760      31.871 -26.629  32.062  1.00  0.00           C  
ATOM   3248  CG  LEU A1760      32.471 -28.038  32.096  1.00  0.00           C  
ATOM   3249  CD1 LEU A1760      33.256 -28.365  30.832  1.00  0.00           C  
ATOM   3250  CD2 LEU A1760      33.380 -28.106  33.301  1.00  0.00           C  
ATOM   3251  N   GLY A1761      28.526 -26.544  31.353  1.00  0.00           N  
ATOM   3252  CA  GLY A1761      27.328 -27.340  31.383  1.00  0.00           C  
ATOM   3253  C   GLY A1761      26.409 -27.199  30.183  1.00  0.00           C  
ATOM   3254  O   GLY A1761      25.650 -28.128  29.925  1.00  0.00           O  
ATOM   3255  N   LYS A1762      26.405 -26.100  29.425  1.00  0.00           N  
ATOM   3256  CA  LYS A1762      25.325 -25.980  28.456  1.00  0.00           C  
ATOM   3257  C   LYS A1762      25.793 -25.761  27.018  1.00  0.00           C  
ATOM   3258  O   LYS A1762      26.949 -26.021  26.678  1.00  0.00           O  
ATOM   3259  CB  LYS A1762      24.376 -24.847  28.934  1.00  0.00           C  
ATOM   3260  CG  LYS A1762      22.914 -25.104  28.522  1.00  0.00           C  
ATOM   3261  CD  LYS A1762      22.078 -23.835  28.428  1.00  0.00           C  
ATOM   3262  CE  LYS A1762      20.884 -24.081  27.503  1.00  0.00           C  
ATOM   3263  NZ  LYS A1762      19.983 -22.940  27.438  1.00  0.00           N  
ATOM   3264  N   GLU A1763      24.903 -25.281  26.149  1.00  0.00           N  
ATOM   3265  CA  GLU A1763      25.158 -25.151  24.740  1.00  0.00           C  
ATOM   3266  C   GLU A1763      25.213 -23.688  24.338  1.00  0.00           C  
ATOM   3267  O   GLU A1763      24.502 -22.878  24.936  1.00  0.00           O  
ATOM   3268  CB  GLU A1763      24.042 -25.802  23.939  1.00  0.00           C  
ATOM   3269  CG  GLU A1763      23.401 -27.082  24.447  1.00  0.00           C  
ATOM   3270  CD  GLU A1763      22.646 -27.805  23.353  1.00  0.00           C  
ATOM   3271  OE1 GLU A1763      23.275 -28.538  22.600  1.00  0.00           O  
ATOM   3272  OE2 GLU A1763      21.436 -27.639  23.248  1.00  0.00           O  
ATOM   3273  N   VAL A1764      26.018 -23.359  23.324  1.00  0.00           N  
ATOM   3274  CA  VAL A1764      26.066 -22.019  22.745  1.00  0.00           C  
ATOM   3275  C   VAL A1764      26.071 -22.157  21.244  1.00  0.00           C  
ATOM   3276  O   VAL A1764      26.580 -23.146  20.707  1.00  0.00           O  
ATOM   3277  CB  VAL A1764      27.331 -21.166  23.049  1.00  0.00           C  
ATOM   3278  CG1 VAL A1764      27.230 -20.706  24.475  1.00  0.00           C  
ATOM   3279  CG2 VAL A1764      28.616 -21.918  22.736  1.00  0.00           C  
ATOM   3280  N   ARG A1765      25.498 -21.182  20.559  1.00  0.00           N  
ATOM   3281  CA  ARG A1765      25.557 -21.167  19.121  1.00  0.00           C  
ATOM   3282  C   ARG A1765      26.894 -20.555  18.737  1.00  0.00           C  
ATOM   3283  O   ARG A1765      27.371 -19.602  19.369  1.00  0.00           O  
ATOM   3284  CB  ARG A1765      24.416 -20.327  18.545  1.00  0.00           C  
ATOM   3285  CG  ARG A1765      24.302 -20.375  17.024  1.00  0.00           C  
ATOM   3286  CD  ARG A1765      24.097 -21.805  16.540  1.00  0.00           C  
ATOM   3287  NE  ARG A1765      23.016 -21.946  15.583  1.00  0.00           N  
ATOM   3288  CZ  ARG A1765      21.721 -21.795  15.920  1.00  0.00           C  
ATOM   3289  NH1 ARG A1765      21.309 -21.509  17.161  1.00  0.00           N  
ATOM   3290  NH2 ARG A1765      20.783 -21.918  14.982  1.00  0.00           N  
ATOM   3291  N   LEU A1795      27.569 -21.171  17.777  1.00  0.00           N  
ATOM   3292  CA  LEU A1795      28.729 -20.548  17.157  1.00  0.00           C  
ATOM   3293  C   LEU A1795      28.199 -19.575  16.098  1.00  0.00           C  
ATOM   3294  O   LEU A1795      27.173 -19.875  15.459  1.00  0.00           O  
ATOM   3295  CB  LEU A1795      29.598 -21.600  16.510  1.00  0.00           C  
ATOM   3296  CG  LEU A1795      30.359 -22.493  17.450  1.00  0.00           C  
ATOM   3297  CD1 LEU A1795      31.262 -23.388  16.642  1.00  0.00           C  
ATOM   3298  CD2 LEU A1795      31.217 -21.677  18.379  1.00  0.00           C  
ATOM   3299  N   ARG A1796      28.824 -18.406  15.901  1.00  0.00           N  
ATOM   3300  CA  ARG A1796      28.288 -17.407  14.978  1.00  0.00           C  
ATOM   3301  C   ARG A1796      28.106 -18.003  13.598  1.00  0.00           C  
ATOM   3302  O   ARG A1796      29.042 -18.572  13.018  1.00  0.00           O  
ATOM   3303  CB  ARG A1796      29.212 -16.182  14.866  1.00  0.00           C  
ATOM   3304  CG  ARG A1796      28.555 -14.840  15.216  1.00  0.00           C  
ATOM   3305  CD  ARG A1796      27.539 -14.329  14.213  1.00  0.00           C  
ATOM   3306  NE  ARG A1796      26.299 -13.936  14.856  1.00  0.00           N  
ATOM   3307  CZ  ARG A1796      25.568 -12.883  14.458  1.00  0.00           C  
ATOM   3308  NH1 ARG A1796      25.974 -12.011  13.534  1.00  0.00           N  
ATOM   3309  NH2 ARG A1796      24.399 -12.648  15.038  1.00  0.00           N  
ATOM   3310  N   ASN A1797      26.843 -18.013  13.176  1.00  0.00           N  
ATOM   3311  CA  ASN A1797      26.466 -18.496  11.856  1.00  0.00           C  
ATOM   3312  C   ASN A1797      26.842 -19.951  11.612  1.00  0.00           C  
ATOM   3313  O   ASN A1797      27.020 -20.381  10.472  1.00  0.00           O  
ATOM   3314  CB  ASN A1797      27.113 -17.677  10.726  1.00  0.00           C  
ATOM   3315  CG  ASN A1797      26.811 -16.202  10.777  1.00  0.00           C  
ATOM   3316  OD1 ASN A1797      27.724 -15.385  10.770  1.00  0.00           O  
ATOM   3317  ND2 ASN A1797      25.548 -15.785  10.835  1.00  0.00           N  
ATOM   3318  N   ALA A1805      26.928 -20.774  12.652  1.00  0.00           N  
ATOM   3319  CA  ALA A1805      27.257 -22.164  12.437  1.00  0.00           C  
ATOM   3320  C   ALA A1805      26.456 -23.044  13.388  1.00  0.00           C  
ATOM   3321  O   ALA A1805      25.228 -22.929  13.422  1.00  0.00           O  
ATOM   3322  CB  ALA A1805      28.773 -22.347  12.623  1.00  0.00           C  
ATOM   3323  N   TYR A1810      27.088 -23.844  14.242  1.00  0.00           N  
ATOM   3324  CA  TYR A1810      26.368 -24.885  14.949  1.00  0.00           C  
ATOM   3325  C   TYR A1810      26.152 -24.638  16.415  1.00  0.00           C  
ATOM   3326  O   TYR A1810      26.993 -23.957  17.012  1.00  0.00           O  
ATOM   3327  CB  TYR A1810      27.131 -26.165  14.780  1.00  0.00           C  
ATOM   3328  CG  TYR A1810      27.070 -26.671  13.357  1.00  0.00           C  
ATOM   3329  CD1 TYR A1810      25.864 -27.110  12.846  1.00  0.00           C  
ATOM   3330  CD2 TYR A1810      28.220 -26.731  12.608  1.00  0.00           C  
ATOM   3331  CE1 TYR A1810      25.815 -27.622  11.572  1.00  0.00           C  
ATOM   3332  CE2 TYR A1810      28.166 -27.245  11.335  1.00  0.00           C  
ATOM   3333  CZ  TYR A1810      26.964 -27.688  10.831  1.00  0.00           C  
ATOM   3334  OH  TYR A1810      26.898 -28.249   9.579  1.00  0.00           O  
ATOM   3335  N   VAL A1811      25.056 -25.156  16.996  1.00  0.00           N  
ATOM   3336  CA  VAL A1811      24.915 -25.107  18.442  1.00  0.00           C  
ATOM   3337  C   VAL A1811      25.855 -26.185  18.948  1.00  0.00           C  
ATOM   3338  O   VAL A1811      25.728 -27.356  18.593  1.00  0.00           O  
ATOM   3339  CB  VAL A1811      23.478 -25.425  18.918  1.00  0.00           C  
ATOM   3340  CG1 VAL A1811      23.463 -25.608  20.412  1.00  0.00           C  
ATOM   3341  CG2 VAL A1811      22.551 -24.269  18.662  1.00  0.00           C  
ATOM   3342  N   ILE A1989      26.892 -25.787  19.646  1.00  0.00           N  
ATOM   3343  CA  ILE A1989      27.774 -26.755  20.235  1.00  0.00           C  
ATOM   3344  C   ILE A1989      27.390 -26.849  21.689  1.00  0.00           C  
ATOM   3345  O   ILE A1989      26.629 -26.023  22.199  1.00  0.00           O  
ATOM   3346  CB  ILE A1989      29.268 -26.363  20.126  1.00  0.00           C  
ATOM   3347  CG1 ILE A1989      29.558 -25.003  20.751  1.00  0.00           C  
ATOM   3348  CG2 ILE A1989      29.633 -26.493  18.654  1.00  0.00           C  
ATOM   3349  CD1 ILE A1989      31.055 -24.700  20.909  1.00  0.00           C  
ATOM   3350  N   LYS A1990      27.931 -27.838  22.374  1.00  0.00           N  
ATOM   3351  CA  LYS A1990      27.580 -28.101  23.747  1.00  0.00           C  
ATOM   3352  C   LYS A1990      28.860 -28.488  24.436  1.00  0.00           C  
ATOM   3353  O   LYS A1990      29.605 -29.333  23.932  1.00  0.00           O  
ATOM   3354  CB  LYS A1990      26.561 -29.219  23.745  1.00  0.00           C  
ATOM   3355  CG  LYS A1990      25.922 -29.562  25.066  1.00  0.00           C  
ATOM   3356  CD  LYS A1990      26.374 -30.944  25.425  1.00  0.00           C  
ATOM   3357  CE  LYS A1990      25.284 -31.679  26.167  1.00  0.00           C  
ATOM   3358  NZ  LYS A1990      25.674 -33.062  26.337  1.00  0.00           N  
ATOM   3359  N   ALA A1991      29.127 -27.813  25.543  1.00  0.00           N  
ATOM   3360  CA  ALA A1991      30.352 -28.008  26.281  1.00  0.00           C  
ATOM   3361  C   ALA A1991      30.328 -29.359  26.959  1.00  0.00           C  
ATOM   3362  O   ALA A1991      29.307 -29.763  27.521  1.00  0.00           O  
ATOM   3363  CB  ALA A1991      30.488 -26.930  27.332  1.00  0.00           C  
ATOM   3364  N   GLU A1992      31.432 -30.093  26.844  1.00  0.00           N  
ATOM   3365  CA  GLU A1992      31.476 -31.401  27.464  1.00  0.00           C  
ATOM   3366  C   GLU A1992      32.652 -31.586  28.400  1.00  0.00           C  
ATOM   3367  O   GLU A1992      32.477 -32.042  29.532  1.00  0.00           O  
ATOM   3368  CB  GLU A1992      31.519 -32.493  26.384  1.00  0.00           C  
ATOM   3369  CG  GLU A1992      30.531 -33.636  26.640  1.00  0.00           C  
ATOM   3370  CD  GLU A1992      29.069 -33.240  26.517  1.00  0.00           C  
ATOM   3371  OE1 GLU A1992      28.495 -32.718  27.473  1.00  0.00           O  
ATOM   3372  OE2 GLU A1992      28.499 -33.469  25.455  1.00  0.00           O  
ATOM   3373  N   ARG A1993      33.865 -31.230  27.992  1.00  0.00           N  
ATOM   3374  CA  ARG A1993      35.016 -31.503  28.828  1.00  0.00           C  
ATOM   3375  C   ARG A1993      36.095 -30.468  28.603  1.00  0.00           C  
ATOM   3376  O   ARG A1993      36.343 -30.094  27.464  1.00  0.00           O  
ATOM   3377  CB  ARG A1993      35.513 -32.899  28.482  1.00  0.00           C  
ATOM   3378  CG  ARG A1993      36.624 -33.435  29.363  1.00  0.00           C  
ATOM   3379  CD  ARG A1993      37.903 -33.667  28.570  1.00  0.00           C  
ATOM   3380  NE  ARG A1993      37.711 -34.567  27.441  1.00  0.00           N  
ATOM   3381  CZ  ARG A1993      38.746 -35.091  26.784  1.00  0.00           C  
ATOM   3382  NH1 ARG A1993      40.006 -34.843  27.154  1.00  0.00           N  
ATOM   3383  NH2 ARG A1993      38.511 -35.876  25.737  1.00  0.00           N  
ATOM   3384  N   VAL A1994      36.694 -29.932  29.655  1.00  0.00           N  
ATOM   3385  CA  VAL A1994      37.812 -29.013  29.515  1.00  0.00           C  
ATOM   3386  C   VAL A1994      39.076 -29.860  29.626  1.00  0.00           C  
ATOM   3387  O   VAL A1994      39.019 -30.989  30.115  1.00  0.00           O  
ATOM   3388  CB  VAL A1994      37.693 -27.930  30.643  1.00  0.00           C  
ATOM   3389  CG1 VAL A1994      38.989 -27.624  31.383  1.00  0.00           C  
ATOM   3390  CG2 VAL A1994      37.262 -26.656  29.965  1.00  0.00           C  
ATOM   3391  N   GLU A1995      40.211 -29.387  29.147  1.00  0.00           N  
ATOM   3392  CA  GLU A1995      41.470 -30.053  29.418  1.00  0.00           C  
ATOM   3393  C   GLU A1995      42.390 -28.955  29.908  1.00  0.00           C  
ATOM   3394  O   GLU A1995      42.616 -27.955  29.210  1.00  0.00           O  
ATOM   3395  CB  GLU A1995      42.036 -30.695  28.162  1.00  0.00           C  
ATOM   3396  CG  GLU A1995      43.358 -31.438  28.380  1.00  0.00           C  
ATOM   3397  CD  GLU A1995      43.727 -32.439  27.286  1.00  0.00           C  
ATOM   3398  OE1 GLU A1995      42.875 -33.232  26.890  1.00  0.00           O  
ATOM   3399  OE2 GLU A1995      44.872 -32.448  26.836  1.00  0.00           O  
ATOM   3400  N   LYS A2012      42.871 -29.057  31.143  1.00  0.00           N  
ATOM   3401  CA  LYS A2012      43.663 -27.979  31.676  1.00  0.00           C  
ATOM   3402  C   LYS A2012      45.137 -28.081  31.448  1.00  0.00           C  
ATOM   3403  O   LYS A2012      45.730 -29.150  31.381  1.00  0.00           O  
ATOM   3404  CB  LYS A2012      43.460 -27.798  33.178  1.00  0.00           C  
ATOM   3405  CG  LYS A2012      42.206 -26.987  33.414  1.00  0.00           C  
ATOM   3406  CD  LYS A2012      42.114 -26.466  34.832  1.00  0.00           C  
ATOM   3407  CE  LYS A2012      40.805 -25.738  35.066  1.00  0.00           C  
ATOM   3408  NZ  LYS A2012      39.703 -26.661  34.876  1.00  0.00           N  
ATOM   3409  N   ASP A2013      45.689 -26.899  31.222  1.00  0.00           N  
ATOM   3410  CA  ASP A2013      47.113 -26.726  31.261  1.00  0.00           C  
ATOM   3411  C   ASP A2013      47.457 -26.943  32.719  1.00  0.00           C  
ATOM   3412  O   ASP A2013      46.713 -26.455  33.584  1.00  0.00           O  
ATOM   3413  CB  ASP A2013      47.502 -25.305  30.860  1.00  0.00           C  
ATOM   3414  CG  ASP A2013      48.865 -24.831  31.353  1.00  0.00           C  
ATOM   3415  OD1 ASP A2013      49.883 -25.430  31.003  1.00  0.00           O  
ATOM   3416  OD2 ASP A2013      48.897 -23.868  32.111  1.00  0.00           O  
ATOM   3417  N   ALA A2014      48.593 -27.596  32.954  1.00  0.00           N  
ATOM   3418  CA  ALA A2014      49.110 -27.876  34.285  1.00  0.00           C  
ATOM   3419  C   ALA A2014      48.966 -26.728  35.276  1.00  0.00           C  
ATOM   3420  O   ALA A2014      48.618 -26.949  36.429  1.00  0.00           O  
ATOM   3421  CB  ALA A2014      50.579 -28.239  34.184  1.00  0.00           C  
ATOM   3422  N   GLU A2015      49.122 -25.475  34.853  1.00  0.00           N  
ATOM   3423  CA  GLU A2015      48.998 -24.355  35.769  1.00  0.00           C  
ATOM   3424  C   GLU A2015      47.542 -23.905  35.865  1.00  0.00           C  
ATOM   3425  O   GLU A2015      47.223 -22.721  35.773  1.00  0.00           O  
ATOM   3426  CB  GLU A2015      49.919 -23.228  35.277  1.00  0.00           C  
ATOM   3427  CG  GLU A2015      51.428 -23.503  35.342  1.00  0.00           C  
ATOM   3428  CD  GLU A2015      51.923 -24.758  34.634  1.00  0.00           C  
ATOM   3429  OE1 GLU A2015      51.807 -24.859  33.414  1.00  0.00           O  
ATOM   3430  OE2 GLU A2015      52.401 -25.656  35.320  1.00  0.00           O  
ATOM   3431  N   GLY A2016      46.627 -24.872  36.016  1.00  0.00           N  
ATOM   3432  CA  GLY A2016      45.190 -24.655  36.146  1.00  0.00           C  
ATOM   3433  C   GLY A2016      44.588 -23.726  35.108  1.00  0.00           C  
ATOM   3434  O   GLY A2016      43.565 -23.089  35.354  1.00  0.00           O  
ATOM   3435  N   ASN A2017      45.165 -23.704  33.908  1.00  0.00           N  
ATOM   3436  CA  ASN A2017      44.761 -22.707  32.930  1.00  0.00           C  
ATOM   3437  C   ASN A2017      43.758 -23.052  31.856  1.00  0.00           C  
ATOM   3438  O   ASN A2017      43.075 -22.144  31.381  1.00  0.00           O  
ATOM   3439  CB  ASN A2017      45.977 -22.161  32.214  1.00  0.00           C  
ATOM   3440  CG  ASN A2017      46.715 -21.132  33.045  1.00  0.00           C  
ATOM   3441  OD1 ASN A2017      47.934 -21.190  33.166  1.00  0.00           O  
ATOM   3442  ND2 ASN A2017      46.046 -20.144  33.624  1.00  0.00           N  
ATOM   3443  N   ILE A2018      43.610 -24.348  31.551  1.00  0.00           N  
ATOM   3444  CA  ILE A2018      42.876 -24.913  30.407  1.00  0.00           C  
ATOM   3445  C   ILE A2018      43.767 -24.798  29.171  1.00  0.00           C  
ATOM   3446  O   ILE A2018      44.811 -24.149  29.222  1.00  0.00           O  
ATOM   3447  CB  ILE A2018      41.504 -24.215  30.163  1.00  0.00           C  
ATOM   3448  CG1 ILE A2018      40.629 -24.390  31.394  1.00  0.00           C  
ATOM   3449  CG2 ILE A2018      40.762 -24.862  29.015  1.00  0.00           C  
ATOM   3450  CD1 ILE A2018      39.900 -23.132  31.894  1.00  0.00           C  
ATOM   3451  N   THR A2019      43.512 -25.608  28.148  1.00  0.00           N  
ATOM   3452  CA  THR A2019      44.273 -25.593  26.908  1.00  0.00           C  
ATOM   3453  C   THR A2019      43.368 -25.929  25.742  1.00  0.00           C  
ATOM   3454  O   THR A2019      43.571 -25.401  24.645  1.00  0.00           O  
ATOM   3455  CB  THR A2019      45.421 -26.606  26.914  1.00  0.00           C  
ATOM   3456  OG1 THR A2019      45.004 -27.713  27.706  1.00  0.00           O  
ATOM   3457  CG2 THR A2019      46.718 -25.954  27.339  1.00  0.00           C  
ATOM   3458  N   THR A2020      42.394 -26.816  25.945  1.00  0.00           N  
ATOM   3459  CA  THR A2020      41.400 -27.093  24.934  1.00  0.00           C  
ATOM   3460  C   THR A2020      40.100 -27.384  25.623  1.00  0.00           C  
ATOM   3461  O   THR A2020      40.090 -27.752  26.802  1.00  0.00           O  
ATOM   3462  CB  THR A2020      41.831 -28.295  24.037  1.00  0.00           C  
ATOM   3463  OG1 THR A2020      40.632 -28.824  23.469  1.00  0.00           O  
ATOM   3464  CG2 THR A2020      42.648 -29.336  24.770  1.00  0.00           C  
ATOM   3465  N   ILE A2021      39.021 -27.146  24.909  1.00  0.00           N  
ATOM   3466  CA  ILE A2021      37.705 -27.496  25.378  1.00  0.00           C  
ATOM   3467  C   ILE A2021      37.198 -28.529  24.381  1.00  0.00           C  
ATOM   3468  O   ILE A2021      37.528 -28.468  23.195  1.00  0.00           O  
ATOM   3469  CB  ILE A2021      36.832 -26.239  25.414  1.00  0.00           C  
ATOM   3470  CG1 ILE A2021      37.511 -25.218  26.314  1.00  0.00           C  
ATOM   3471  CG2 ILE A2021      35.434 -26.563  25.949  1.00  0.00           C  
ATOM   3472  CD1 ILE A2021      37.017 -23.794  26.097  1.00  0.00           C  
ATOM   3473  N   PHE A2022      36.431 -29.504  24.860  1.00  0.00           N  
ATOM   3474  CA  PHE A2022      35.915 -30.601  24.072  1.00  0.00           C  
ATOM   3475  C   PHE A2022      34.408 -30.479  24.116  1.00  0.00           C  
ATOM   3476  O   PHE A2022      33.801 -30.325  25.192  1.00  0.00           O  
ATOM   3477  CB  PHE A2022      36.379 -31.914  24.675  1.00  0.00           C  
ATOM   3478  CG  PHE A2022      37.885 -32.113  24.602  1.00  0.00           C  
ATOM   3479  CD1 PHE A2022      38.711 -31.587  25.573  1.00  0.00           C  
ATOM   3480  CD2 PHE A2022      38.434 -32.823  23.559  1.00  0.00           C  
ATOM   3481  CE1 PHE A2022      40.073 -31.776  25.491  1.00  0.00           C  
ATOM   3482  CE2 PHE A2022      39.802 -33.007  23.487  1.00  0.00           C  
ATOM   3483  CZ  PHE A2022      40.628 -32.485  24.451  1.00  0.00           C  
ATOM   3484  N   CYS A2023      33.806 -30.515  22.931  1.00  0.00           N  
ATOM   3485  CA  CYS A2023      32.393 -30.224  22.790  1.00  0.00           C  
ATOM   3486  C   CYS A2023      31.688 -31.084  21.731  1.00  0.00           C  
ATOM   3487  O   CYS A2023      32.329 -31.692  20.851  1.00  0.00           O  
ATOM   3488  CB  CYS A2023      32.278 -28.733  22.443  1.00  0.00           C  
ATOM   3489  SG  CYS A2023      33.566 -27.658  23.134  1.00  0.00           S  
ATOM   3490  N   THR A2024      30.355 -31.199  21.839  1.00  0.00           N  
ATOM   3491  CA  THR A2024      29.529 -31.894  20.855  1.00  0.00           C  
ATOM   3492  C   THR A2024      28.817 -30.855  19.999  1.00  0.00           C  
ATOM   3493  O   THR A2024      28.602 -29.743  20.486  1.00  0.00           O  
ATOM   3494  CB  THR A2024      28.463 -32.781  21.549  1.00  0.00           C  
ATOM   3495  OG1 THR A2024      27.750 -31.977  22.487  1.00  0.00           O  
ATOM   3496  CG2 THR A2024      29.103 -33.986  22.217  1.00  0.00           C  
ATOM   3497  N   TYR A2025      28.395 -31.158  18.771  1.00  0.00           N  
ATOM   3498  CA  TYR A2025      27.686 -30.169  17.983  1.00  0.00           C  
ATOM   3499  C   TYR A2025      26.382 -30.801  17.510  1.00  0.00           C  
ATOM   3500  O   TYR A2025      26.335 -32.009  17.259  1.00  0.00           O  
ATOM   3501  CB  TYR A2025      28.588 -29.733  16.798  1.00  0.00           C  
ATOM   3502  CG  TYR A2025      28.343 -30.420  15.463  1.00  0.00           C  
ATOM   3503  CD1 TYR A2025      28.781 -31.701  15.225  1.00  0.00           C  
ATOM   3504  CD2 TYR A2025      27.605 -29.758  14.514  1.00  0.00           C  
ATOM   3505  CE1 TYR A2025      28.465 -32.304  14.030  1.00  0.00           C  
ATOM   3506  CE2 TYR A2025      27.297 -30.355  13.321  1.00  0.00           C  
ATOM   3507  CZ  TYR A2025      27.720 -31.631  13.084  1.00  0.00           C  
ATOM   3508  OH  TYR A2025      27.392 -32.234  11.882  1.00  0.00           O  
ATOM   3509  N   ASP A2026      25.311 -30.044  17.390  1.00  0.00           N  
ATOM   3510  CA  ASP A2026      24.083 -30.598  16.879  1.00  0.00           C  
ATOM   3511  C   ASP A2026      24.132 -30.401  15.369  1.00  0.00           C  
ATOM   3512  O   ASP A2026      24.302 -29.284  14.880  1.00  0.00           O  
ATOM   3513  CB  ASP A2026      22.939 -29.846  17.538  1.00  0.00           C  
ATOM   3514  CG  ASP A2026      21.551 -30.446  17.430  1.00  0.00           C  
ATOM   3515  OD1 ASP A2026      21.164 -30.949  16.375  1.00  0.00           O  
ATOM   3516  OD2 ASP A2026      20.841 -30.382  18.428  1.00  0.00           O  
ATOM   3517  N   ALA A2027      24.037 -31.465  14.573  1.00  0.00           N  
ATOM   3518  CA  ALA A2027      24.091 -31.339  13.117  1.00  0.00           C  
ATOM   3519  C   ALA A2027      22.911 -30.638  12.459  1.00  0.00           C  
ATOM   3520  O   ALA A2027      22.946 -30.322  11.272  1.00  0.00           O  
ATOM   3521  CB  ALA A2027      24.225 -32.706  12.476  1.00  0.00           C  
ATOM   3522  N   ASP A2039      21.828 -30.400  13.186  1.00  0.00           N  
ATOM   3523  CA  ASP A2039      20.734 -29.644  12.631  1.00  0.00           C  
ATOM   3524  C   ASP A2039      20.462 -28.540  13.629  1.00  0.00           C  
ATOM   3525  O   ASP A2039      19.637 -28.701  14.528  1.00  0.00           O  
ATOM   3526  CB  ASP A2039      19.477 -30.529  12.440  1.00  0.00           C  
ATOM   3527  CG  ASP A2039      18.231 -29.769  11.971  1.00  0.00           C  
ATOM   3528  OD1 ASP A2039      18.241 -29.205  10.877  1.00  0.00           O  
ATOM   3529  OD2 ASP A2039      17.249 -29.732  12.714  1.00  0.00           O  
ATOM   3530  N   THR A2040      21.229 -27.457  13.557  1.00  0.00           N  
ATOM   3531  CA  THR A2040      20.958 -26.316  14.404  1.00  0.00           C  
ATOM   3532  C   THR A2040      21.321 -25.030  13.697  1.00  0.00           C  
ATOM   3533  O   THR A2040      22.290 -24.356  14.042  1.00  0.00           O  
ATOM   3534  CB  THR A2040      21.727 -26.423  15.745  1.00  0.00           C  
ATOM   3535  OG1 THR A2040      22.872 -27.250  15.592  1.00  0.00           O  
ATOM   3536  CG2 THR A2040      20.771 -26.912  16.827  1.00  0.00           C  
ATOM   3537  N   LEU A2041      20.597 -24.733  12.623  1.00  0.00           N  
ATOM   3538  CA  LEU A2041      20.789 -23.516  11.843  1.00  0.00           C  
ATOM   3539  C   LEU A2041      19.696 -23.396  10.801  1.00  0.00           C  
ATOM   3540  O   LEU A2041      18.745 -24.179  10.802  1.00  0.00           O  
ATOM   3541  CB  LEU A2041      22.163 -23.472  11.111  1.00  0.00           C  
ATOM   3542  CG  LEU A2041      22.711 -24.475  10.093  1.00  0.00           C  
ATOM   3543  CD1 LEU A2041      24.091 -24.004   9.664  1.00  0.00           C  
ATOM   3544  CD2 LEU A2041      22.855 -25.858  10.687  1.00  0.00           C  
ATOM   3545  N   GLY A2086      22.740 -16.903  23.206  1.00  0.00           N  
ATOM   3546  CA  GLY A2086      24.056 -17.374  23.613  1.00  0.00           C  
ATOM   3547  C   GLY A2086      24.921 -17.701  22.396  1.00  0.00           C  
ATOM   3548  O   GLY A2086      24.986 -18.851  21.941  1.00  0.00           O  
ATOM   3549  N   VAL A2087      25.542 -16.678  21.814  1.00  0.00           N  
ATOM   3550  CA  VAL A2087      26.349 -16.851  20.632  1.00  0.00           C  
ATOM   3551  C   VAL A2087      27.759 -16.482  20.999  1.00  0.00           C  
ATOM   3552  O   VAL A2087      27.976 -15.727  21.947  1.00  0.00           O  
ATOM   3553  CB  VAL A2087      25.819 -15.940  19.506  1.00  0.00           C  
ATOM   3554  CG1 VAL A2087      26.707 -15.999  18.275  1.00  0.00           C  
ATOM   3555  CG2 VAL A2087      24.468 -16.441  19.045  1.00  0.00           C  
ATOM   3556  N   ILE A2088      28.729 -17.081  20.336  1.00  0.00           N  
ATOM   3557  CA  ILE A2088      30.097 -16.654  20.470  1.00  0.00           C  
ATOM   3558  C   ILE A2088      30.743 -16.700  19.088  1.00  0.00           C  
ATOM   3559  O   ILE A2088      30.283 -17.384  18.162  1.00  0.00           O  
ATOM   3560  CB  ILE A2088      30.974 -17.538  21.462  1.00  0.00           C  
ATOM   3561  CG1 ILE A2088      31.089 -18.987  21.043  1.00  0.00           C  
ATOM   3562  CG2 ILE A2088      30.347 -17.472  22.851  1.00  0.00           C  
ATOM   3563  CD1 ILE A2088      32.220 -19.720  21.800  1.00  0.00           C  
ATOM   3564  N   HIS A2089      31.791 -15.906  18.899  1.00  0.00           N  
ATOM   3565  CA  HIS A2089      32.525 -15.890  17.640  1.00  0.00           C  
ATOM   3566  C   HIS A2089      33.674 -16.897  17.724  1.00  0.00           C  
ATOM   3567  O   HIS A2089      34.161 -17.161  18.829  1.00  0.00           O  
ATOM   3568  CB  HIS A2089      33.040 -14.451  17.344  1.00  0.00           C  
ATOM   3569  CG  HIS A2089      33.885 -13.793  18.433  1.00  0.00           C  
ATOM   3570  ND1 HIS A2089      33.372 -13.106  19.460  1.00  0.00           N  
ATOM   3571  CD2 HIS A2089      35.256 -13.854  18.540  1.00  0.00           C  
ATOM   3572  CE1 HIS A2089      34.402 -12.765  20.196  1.00  0.00           C  
ATOM   3573  NE2 HIS A2089      35.506 -13.213  19.640  1.00  0.00           N  
ATOM   3574  N   TRP A2090      34.173 -17.355  16.579  1.00  0.00           N  
ATOM   3575  CA  TRP A2090      35.098 -18.477  16.481  1.00  0.00           C  
ATOM   3576  C   TRP A2090      35.949 -18.331  15.231  1.00  0.00           C  
ATOM   3577  O   TRP A2090      35.569 -17.567  14.341  1.00  0.00           O  
ATOM   3578  CB  TRP A2090      34.295 -19.790  16.376  1.00  0.00           C  
ATOM   3579  CG  TRP A2090      33.234 -19.819  15.259  1.00  0.00           C  
ATOM   3580  CD1 TRP A2090      31.947 -19.367  15.474  1.00  0.00           C  
ATOM   3581  CD2 TRP A2090      33.447 -20.220  13.957  1.00  0.00           C  
ATOM   3582  NE1 TRP A2090      31.356 -19.473  14.306  1.00  0.00           N  
ATOM   3583  CE2 TRP A2090      32.204 -19.972  13.386  1.00  0.00           C  
ATOM   3584  CE3 TRP A2090      34.489 -20.739  13.201  1.00  0.00           C  
ATOM   3585  CZ2 TRP A2090      31.984 -20.227  12.046  1.00  0.00           C  
ATOM   3586  CZ3 TRP A2090      34.271 -20.993  11.858  1.00  0.00           C  
ATOM   3587  CH2 TRP A2090      33.033 -20.740  11.288  1.00  0.00           C  
ATOM   3588  N   VAL A2091      37.057 -19.051  15.103  1.00  0.00           N  
ATOM   3589  CA  VAL A2091      37.865 -19.062  13.886  1.00  0.00           C  
ATOM   3590  C   VAL A2091      38.397 -20.482  13.628  1.00  0.00           C  
ATOM   3591  O   VAL A2091      39.109 -21.026  14.472  1.00  0.00           O  
ATOM   3592  CB  VAL A2091      39.086 -18.076  13.985  1.00  0.00           C  
ATOM   3593  CG1 VAL A2091      40.062 -18.270  12.836  1.00  0.00           C  
ATOM   3594  CG2 VAL A2091      38.588 -16.647  13.882  1.00  0.00           C  
ATOM   3595  N   SER A2092      38.056 -21.132  12.505  1.00  0.00           N  
ATOM   3596  CA  SER A2092      38.632 -22.420  12.131  1.00  0.00           C  
ATOM   3597  C   SER A2092      40.155 -22.378  12.182  1.00  0.00           C  
ATOM   3598  O   SER A2092      40.798 -21.781  11.313  1.00  0.00           O  
ATOM   3599  CB  SER A2092      38.209 -22.815  10.697  1.00  0.00           C  
ATOM   3600  OG  SER A2092      38.973 -23.861  10.053  1.00  0.00           O  
ATOM   3601  N   ALA A2093      40.721 -23.086  13.154  1.00  0.00           N  
ATOM   3602  CA  ALA A2093      42.158 -23.185  13.339  1.00  0.00           C  
ATOM   3603  C   ALA A2093      42.909 -23.509  12.066  1.00  0.00           C  
ATOM   3604  O   ALA A2093      43.962 -22.944  11.791  1.00  0.00           O  
ATOM   3605  CB  ALA A2093      42.478 -24.266  14.347  1.00  0.00           C  
ATOM   3606  N   ALA A2094      42.319 -24.381  11.256  1.00  0.00           N  
ATOM   3607  CA  ALA A2094      42.918 -24.848  10.017  1.00  0.00           C  
ATOM   3608  C   ALA A2094      43.157 -23.759   8.982  1.00  0.00           C  
ATOM   3609  O   ALA A2094      44.106 -23.786   8.200  1.00  0.00           O  
ATOM   3610  CB  ALA A2094      42.014 -25.894   9.398  1.00  0.00           C  
ATOM   3611  N   HIS A2095      42.243 -22.797   8.955  1.00  0.00           N  
ATOM   3612  CA  HIS A2095      42.232 -21.793   7.908  1.00  0.00           C  
ATOM   3613  C   HIS A2095      42.319 -20.400   8.528  1.00  0.00           C  
ATOM   3614  O   HIS A2095      41.715 -19.447   8.030  1.00  0.00           O  
ATOM   3615  CB  HIS A2095      40.925 -21.949   7.097  1.00  0.00           C  
ATOM   3616  CG  HIS A2095      40.460 -23.371   6.765  1.00  0.00           C  
ATOM   3617  ND1 HIS A2095      39.454 -23.992   7.380  1.00  0.00           N  
ATOM   3618  CD2 HIS A2095      40.940 -24.207   5.786  1.00  0.00           C  
ATOM   3619  CE1 HIS A2095      39.296 -25.163   6.811  1.00  0.00           C  
ATOM   3620  NE2 HIS A2095      40.193 -25.277   5.855  1.00  0.00           N  
ATOM   3621  N   ALA A2096      43.056 -20.277   9.625  1.00  0.00           N  
ATOM   3622  CA  ALA A2096      43.129 -19.027  10.348  1.00  0.00           C  
ATOM   3623  C   ALA A2096      44.344 -18.227   9.937  1.00  0.00           C  
ATOM   3624  O   ALA A2096      45.424 -18.771   9.677  1.00  0.00           O  
ATOM   3625  CB  ALA A2096      43.228 -19.273  11.840  1.00  0.00           C  
ATOM   3626  N   LEU A2097      44.165 -16.914   9.878  1.00  0.00           N  
ATOM   3627  CA  LEU A2097      45.251 -16.035   9.527  1.00  0.00           C  
ATOM   3628  C   LEU A2097      45.792 -15.386  10.786  1.00  0.00           C  
ATOM   3629  O   LEU A2097      45.019 -14.907  11.625  1.00  0.00           O  
ATOM   3630  CB  LEU A2097      44.744 -14.989   8.538  1.00  0.00           C  
ATOM   3631  CG  LEU A2097      45.689 -13.931   7.962  1.00  0.00           C  
ATOM   3632  CD1 LEU A2097      46.829 -14.521   7.133  1.00  0.00           C  
ATOM   3633  CD2 LEU A2097      44.833 -13.040   7.084  1.00  0.00           C  
ATOM   3634  N   PRO A2098      47.096 -15.464  10.998  1.00  0.00           N  
ATOM   3635  CA  PRO A2098      47.719 -14.835  12.159  1.00  0.00           C  
ATOM   3636  C   PRO A2098      47.623 -13.309  12.035  1.00  0.00           C  
ATOM   3637  O   PRO A2098      48.130 -12.700  11.081  1.00  0.00           O  
ATOM   3638  CB  PRO A2098      49.143 -15.322  12.151  1.00  0.00           C  
ATOM   3639  CG  PRO A2098      48.999 -16.678  11.555  1.00  0.00           C  
ATOM   3640  CD  PRO A2098      48.031 -16.410  10.425  1.00  0.00           C  
ATOM   3641  N   VAL A2099      46.970 -12.644  12.983  1.00  0.00           N  
ATOM   3642  CA  VAL A2099      46.817 -11.216  12.877  1.00  0.00           C  
ATOM   3643  C   VAL A2099      47.267 -10.560  14.167  1.00  0.00           C  
ATOM   3644  O   VAL A2099      46.877 -11.014  15.255  1.00  0.00           O  
ATOM   3645  CB  VAL A2099      45.334 -11.030  12.503  1.00  0.00           C  
ATOM   3646  CG1 VAL A2099      44.454 -10.332  13.536  1.00  0.00           C  
ATOM   3647  CG2 VAL A2099      45.423 -10.313  11.183  1.00  0.00           C  
ATOM   3648  N   GLU A2100      48.144  -9.557  14.088  1.00  0.00           N  
ATOM   3649  CA  GLU A2100      48.532  -8.826  15.286  1.00  0.00           C  
ATOM   3650  C   GLU A2100      47.454  -7.811  15.599  1.00  0.00           C  
ATOM   3651  O   GLU A2100      46.917  -7.182  14.691  1.00  0.00           O  
ATOM   3652  CB  GLU A2100      49.821  -8.101  15.066  1.00  0.00           C  
ATOM   3653  CG  GLU A2100      50.204  -7.334  16.298  1.00  0.00           C  
ATOM   3654  CD  GLU A2100      51.611  -6.803  16.242  1.00  0.00           C  
ATOM   3655  OE1 GLU A2100      51.857  -5.822  15.555  1.00  0.00           O  
ATOM   3656  OE2 GLU A2100      52.469  -7.368  16.902  1.00  0.00           O  
ATOM   3657  N   ILE A2101      47.082  -7.618  16.850  1.00  0.00           N  
ATOM   3658  CA  ILE A2101      46.027  -6.674  17.155  1.00  0.00           C  
ATOM   3659  C   ILE A2101      46.532  -5.627  18.134  1.00  0.00           C  
ATOM   3660  O   ILE A2101      47.186  -5.952  19.132  1.00  0.00           O  
ATOM   3661  CB  ILE A2101      44.819  -7.451  17.725  1.00  0.00           C  
ATOM   3662  CG1 ILE A2101      44.271  -8.335  16.610  1.00  0.00           C  
ATOM   3663  CG2 ILE A2101      43.766  -6.497  18.291  1.00  0.00           C  
ATOM   3664  CD1 ILE A2101      43.003  -9.117  16.939  1.00  0.00           C  
ATOM   3665  N   ARG A2102      46.272  -4.350  17.870  1.00  0.00           N  
ATOM   3666  CA  ARG A2102      46.694  -3.310  18.771  1.00  0.00           C  
ATOM   3667  C   ARG A2102      45.451  -2.732  19.415  1.00  0.00           C  
ATOM   3668  O   ARG A2102      44.550  -2.173  18.760  1.00  0.00           O  
ATOM   3669  CB  ARG A2102      47.463  -2.321  17.959  1.00  0.00           C  
ATOM   3670  CG  ARG A2102      48.782  -2.950  17.505  1.00  0.00           C  
ATOM   3671  CD  ARG A2102      49.686  -1.974  16.776  1.00  0.00           C  
ATOM   3672  NE  ARG A2102      50.882  -2.660  16.332  1.00  0.00           N  
ATOM   3673  CZ  ARG A2102      52.109  -2.215  16.607  1.00  0.00           C  
ATOM   3674  NH1 ARG A2102      52.333  -1.104  17.297  1.00  0.00           N  
ATOM   3675  NH2 ARG A2102      53.163  -2.894  16.172  1.00  0.00           N  
ATOM   3676  N   LEU A2103      45.327  -3.012  20.705  1.00  0.00           N  
ATOM   3677  CA  LEU A2103      44.216  -2.526  21.495  1.00  0.00           C  
ATOM   3678  C   LEU A2103      44.677  -1.214  22.108  1.00  0.00           C  
ATOM   3679  O   LEU A2103      45.642  -1.140  22.883  1.00  0.00           O  
ATOM   3680  CB  LEU A2103      43.886  -3.579  22.543  1.00  0.00           C  
ATOM   3681  CG  LEU A2103      43.521  -4.960  21.995  1.00  0.00           C  
ATOM   3682  CD1 LEU A2103      43.790  -5.992  23.047  1.00  0.00           C  
ATOM   3683  CD2 LEU A2103      42.072  -4.980  21.551  1.00  0.00           C  
ATOM   3684  N   TYR A2104      44.016  -0.160  21.651  1.00  0.00           N  
ATOM   3685  CA  TYR A2104      44.364   1.203  21.980  1.00  0.00           C  
ATOM   3686  C   TYR A2104      43.427   1.707  23.064  1.00  0.00           C  
ATOM   3687  O   TYR A2104      42.239   1.355  23.084  1.00  0.00           O  
ATOM   3688  CB  TYR A2104      44.248   2.050  20.700  1.00  0.00           C  
ATOM   3689  CG  TYR A2104      45.443   1.881  19.784  1.00  0.00           C  
ATOM   3690  CD1 TYR A2104      46.679   2.268  20.259  1.00  0.00           C  
ATOM   3691  CD2 TYR A2104      45.315   1.339  18.524  1.00  0.00           C  
ATOM   3692  CE1 TYR A2104      47.806   2.117  19.486  1.00  0.00           C  
ATOM   3693  CE2 TYR A2104      46.450   1.188  17.737  1.00  0.00           C  
ATOM   3694  CZ  TYR A2104      47.690   1.579  18.222  1.00  0.00           C  
ATOM   3695  OH  TYR A2104      48.832   1.465  17.430  1.00  0.00           O  
ATOM   3696  N   ASP A2105      43.938   2.535  23.957  1.00  0.00           N  
ATOM   3697  CA  ASP A2105      43.152   3.092  25.021  1.00  0.00           C  
ATOM   3698  C   ASP A2105      43.614   4.537  25.235  1.00  0.00           C  
ATOM   3699  O   ASP A2105      44.622   4.970  24.656  1.00  0.00           O  
ATOM   3700  CB  ASP A2105      43.360   2.257  26.258  1.00  0.00           C  
ATOM   3701  CG  ASP A2105      42.379   2.548  27.390  1.00  0.00           C  
ATOM   3702  OD1 ASP A2105      41.298   3.100  27.141  1.00  0.00           O  
ATOM   3703  OD2 ASP A2105      42.716   2.204  28.528  1.00  0.00           O  
ATOM   3704  N   ARG A2107      42.904   5.318  26.062  1.00  0.00           N  
ATOM   3705  CA  ARG A2107      43.231   6.712  26.201  1.00  0.00           C  
ATOM   3706  C   ARG A2107      44.623   6.877  26.737  1.00  0.00           C  
ATOM   3707  O   ARG A2107      45.038   6.155  27.641  1.00  0.00           O  
ATOM   3708  CB  ARG A2107      42.239   7.463  27.102  1.00  0.00           C  
ATOM   3709  CG  ARG A2107      41.692   6.895  28.381  1.00  0.00           C  
ATOM   3710  CD  ARG A2107      40.309   6.317  28.115  1.00  0.00           C  
ATOM   3711  NE  ARG A2107      39.246   7.227  27.660  1.00  0.00           N  
ATOM   3712  CZ  ARG A2107      38.083   7.339  28.341  1.00  0.00           C  
ATOM   3713  NH1 ARG A2107      37.891   6.790  29.542  1.00  0.00           N  
ATOM   3714  NH2 ARG A2107      37.070   8.053  27.851  1.00  0.00           N  
ATOM   3715  N   LEU A2108      45.342   7.780  26.091  1.00  0.00           N  
ATOM   3716  CA  LEU A2108      46.738   8.037  26.354  1.00  0.00           C  
ATOM   3717  C   LEU A2108      47.038   8.477  27.780  1.00  0.00           C  
ATOM   3718  O   LEU A2108      48.171   8.306  28.233  1.00  0.00           O  
ATOM   3719  CB  LEU A2108      47.202   9.099  25.387  1.00  0.00           C  
ATOM   3720  CG  LEU A2108      48.486   9.020  24.584  1.00  0.00           C  
ATOM   3721  CD1 LEU A2108      48.782  10.464  24.222  1.00  0.00           C  
ATOM   3722  CD2 LEU A2108      49.685   8.407  25.329  1.00  0.00           C  
ATOM   3723  N   PHE A2109      46.093   9.018  28.543  1.00  0.00           N  
ATOM   3724  CA  PHE A2109      46.409   9.595  29.850  1.00  0.00           C  
ATOM   3725  C   PHE A2109      45.472   9.029  30.870  1.00  0.00           C  
ATOM   3726  O   PHE A2109      44.365   8.639  30.492  1.00  0.00           O  
ATOM   3727  CB  PHE A2109      46.235  11.123  29.841  1.00  0.00           C  
ATOM   3728  CG  PHE A2109      47.395  11.791  29.137  1.00  0.00           C  
ATOM   3729  CD1 PHE A2109      48.606  11.915  29.788  1.00  0.00           C  
ATOM   3730  CD2 PHE A2109      47.245  12.233  27.836  1.00  0.00           C  
ATOM   3731  CE1 PHE A2109      49.671  12.479  29.127  1.00  0.00           C  
ATOM   3732  CE2 PHE A2109      48.324  12.800  27.188  1.00  0.00           C  
ATOM   3733  CZ  PHE A2109      49.536  12.921  27.832  1.00  0.00           C  
ATOM   3734  N   SER A2110      45.845   8.980  32.142  1.00  0.00           N  
ATOM   3735  CA  SER A2110      44.907   8.437  33.094  1.00  0.00           C  
ATOM   3736  C   SER A2110      44.082   9.451  33.838  1.00  0.00           C  
ATOM   3737  O   SER A2110      43.275   9.082  34.682  1.00  0.00           O  
ATOM   3738  CB  SER A2110      45.655   7.563  34.074  1.00  0.00           C  
ATOM   3739  OG  SER A2110      46.959   8.065  34.320  1.00  0.00           O  
ATOM   3740  N   VAL A2111      44.225  10.735  33.582  1.00  0.00           N  
ATOM   3741  CA  VAL A2111      43.447  11.727  34.312  1.00  0.00           C  
ATOM   3742  C   VAL A2111      42.616  12.499  33.279  1.00  0.00           C  
ATOM   3743  O   VAL A2111      43.092  12.710  32.171  1.00  0.00           O  
ATOM   3744  CB  VAL A2111      44.440  12.633  35.106  1.00  0.00           C  
ATOM   3745  CG1 VAL A2111      45.127  11.839  36.184  1.00  0.00           C  
ATOM   3746  CG2 VAL A2111      45.583  13.114  34.240  1.00  0.00           C  
ATOM   3747  N   PRO A2112      41.391  12.956  33.548  1.00  0.00           N  
ATOM   3748  CA  PRO A2112      40.593  13.667  32.551  1.00  0.00           C  
ATOM   3749  C   PRO A2112      41.194  14.921  31.974  1.00  0.00           C  
ATOM   3750  O   PRO A2112      40.904  15.271  30.836  1.00  0.00           O  
ATOM   3751  CB  PRO A2112      39.290  13.982  33.201  1.00  0.00           C  
ATOM   3752  CG  PRO A2112      39.234  12.984  34.308  1.00  0.00           C  
ATOM   3753  CD  PRO A2112      40.662  13.061  34.795  1.00  0.00           C  
ATOM   3754  N   ASN A2113      41.981  15.656  32.739  1.00  0.00           N  
ATOM   3755  CA  ASN A2113      42.552  16.886  32.239  1.00  0.00           C  
ATOM   3756  C   ASN A2113      44.040  16.793  32.490  1.00  0.00           C  
ATOM   3757  O   ASN A2113      44.593  17.459  33.378  1.00  0.00           O  
ATOM   3758  CB  ASN A2113      41.940  18.084  32.969  1.00  0.00           C  
ATOM   3759  CG  ASN A2113      42.531  19.457  32.622  1.00  0.00           C  
ATOM   3760  OD1 ASN A2113      43.562  19.634  31.955  1.00  0.00           O  
ATOM   3761  ND2 ASN A2113      41.859  20.490  33.103  1.00  0.00           N  
ATOM   3762  N   PRO A2121      44.733  15.958  31.699  1.00  0.00           N  
ATOM   3763  CA  PRO A2121      46.176  15.802  31.867  1.00  0.00           C  
ATOM   3764  C   PRO A2121      46.964  17.089  31.680  1.00  0.00           C  
ATOM   3765  O   PRO A2121      48.132  17.149  32.038  1.00  0.00           O  
ATOM   3766  CB  PRO A2121      46.538  14.751  30.875  1.00  0.00           C  
ATOM   3767  CG  PRO A2121      45.628  15.035  29.730  1.00  0.00           C  
ATOM   3768  CD  PRO A2121      44.343  15.301  30.450  1.00  0.00           C  
ATOM   3769  N   GLY A2122      46.342  18.123  31.105  1.00  0.00           N  
ATOM   3770  CA  GLY A2122      47.008  19.385  30.859  1.00  0.00           C  
ATOM   3771  C   GLY A2122      47.201  20.153  32.147  1.00  0.00           C  
ATOM   3772  O   GLY A2122      48.225  20.808  32.312  1.00  0.00           O  
ATOM   3773  N   ALA A2123      46.229  20.066  33.059  1.00  0.00           N  
ATOM   3774  CA  ALA A2123      46.316  20.703  34.354  1.00  0.00           C  
ATOM   3775  C   ALA A2123      47.233  19.963  35.332  1.00  0.00           C  
ATOM   3776  O   ALA A2123      47.144  20.171  36.545  1.00  0.00           O  
ATOM   3777  CB  ALA A2123      44.925  20.774  34.929  1.00  0.00           C  
ATOM   3778  N   ALA A2124      48.140  19.101  34.872  1.00  0.00           N  
ATOM   3779  CA  ALA A2124      48.983  18.336  35.768  1.00  0.00           C  
ATOM   3780  C   ALA A2124      50.375  18.930  35.808  1.00  0.00           C  
ATOM   3781  O   ALA A2124      50.876  19.425  34.795  1.00  0.00           O  
ATOM   3782  CB  ALA A2124      49.085  16.891  35.293  1.00  0.00           C  
ATOM   3783  N   ASP A2126      51.054  18.831  36.953  1.00  0.00           N  
ATOM   3784  CA  ASP A2126      52.384  19.412  37.096  1.00  0.00           C  
ATOM   3785  C   ASP A2126      53.399  18.848  36.128  1.00  0.00           C  
ATOM   3786  O   ASP A2126      54.383  19.492  35.795  1.00  0.00           O  
ATOM   3787  CB  ASP A2126      52.863  19.209  38.515  1.00  0.00           C  
ATOM   3788  CG  ASP A2126      51.823  19.686  39.516  1.00  0.00           C  
ATOM   3789  OD1 ASP A2126      51.310  20.801  39.374  1.00  0.00           O  
ATOM   3790  OD2 ASP A2126      51.508  18.913  40.422  1.00  0.00           O  
ATOM   3791  N   ASP A2127      53.197  17.616  35.695  1.00  0.00           N  
ATOM   3792  CA  ASP A2127      53.984  17.030  34.637  1.00  0.00           C  
ATOM   3793  C   ASP A2127      53.053  16.033  33.995  1.00  0.00           C  
ATOM   3794  O   ASP A2127      52.871  14.926  34.508  1.00  0.00           O  
ATOM   3795  CB  ASP A2127      55.206  16.296  35.169  1.00  0.00           C  
ATOM   3796  CG  ASP A2127      56.102  15.622  34.136  1.00  0.00           C  
ATOM   3797  OD1 ASP A2127      55.845  15.710  32.930  1.00  0.00           O  
ATOM   3798  OD2 ASP A2127      57.076  15.003  34.567  1.00  0.00           O  
ATOM   3799  N   PHE A2128      52.447  16.432  32.883  1.00  0.00           N  
ATOM   3800  CA  PHE A2128      51.545  15.563  32.161  1.00  0.00           C  
ATOM   3801  C   PHE A2128      52.232  14.267  31.714  1.00  0.00           C  
ATOM   3802  O   PHE A2128      51.541  13.267  31.601  1.00  0.00           O  
ATOM   3803  CB  PHE A2128      50.948  16.313  30.930  1.00  0.00           C  
ATOM   3804  CG  PHE A2128      51.886  16.512  29.745  1.00  0.00           C  
ATOM   3805  CD1 PHE A2128      53.080  17.195  29.872  1.00  0.00           C  
ATOM   3806  CD2 PHE A2128      51.555  15.923  28.549  1.00  0.00           C  
ATOM   3807  CE1 PHE A2128      53.951  17.275  28.805  1.00  0.00           C  
ATOM   3808  CE2 PHE A2128      52.431  16.014  27.489  1.00  0.00           C  
ATOM   3809  CZ  PHE A2128      53.630  16.684  27.613  1.00  0.00           C  
ATOM   3810  N   LEU A2129      53.566  14.199  31.505  1.00  0.00           N  
ATOM   3811  CA  LEU A2129      54.187  12.937  31.099  1.00  0.00           C  
ATOM   3812  C   LEU A2129      54.026  11.859  32.148  1.00  0.00           C  
ATOM   3813  O   LEU A2129      53.614  10.745  31.816  1.00  0.00           O  
ATOM   3814  CB  LEU A2129      55.693  13.053  30.822  1.00  0.00           C  
ATOM   3815  CG  LEU A2129      56.146  13.785  29.561  1.00  0.00           C  
ATOM   3816  CD1 LEU A2129      57.617  13.489  29.286  1.00  0.00           C  
ATOM   3817  CD2 LEU A2129      55.290  13.336  28.381  1.00  0.00           C  
ATOM   3818  N   SER A2130      54.211  12.187  33.426  1.00  0.00           N  
ATOM   3819  CA  SER A2130      54.065  11.180  34.456  1.00  0.00           C  
ATOM   3820  C   SER A2130      52.637  10.654  34.565  1.00  0.00           C  
ATOM   3821  O   SER A2130      52.365   9.687  35.279  1.00  0.00           O  
ATOM   3822  CB  SER A2130      54.514  11.761  35.798  1.00  0.00           C  
ATOM   3823  OG  SER A2130      53.702  12.794  36.343  1.00  0.00           O  
ATOM   3824  N   VAL A2131      51.693  11.230  33.831  1.00  0.00           N  
ATOM   3825  CA  VAL A2131      50.317  10.795  33.909  1.00  0.00           C  
ATOM   3826  C   VAL A2131      49.858  10.059  32.614  1.00  0.00           C  
ATOM   3827  O   VAL A2131      48.667   9.901  32.272  1.00  0.00           O  
ATOM   3828  CB  VAL A2131      49.615  12.108  34.300  1.00  0.00           C  
ATOM   3829  CG1 VAL A2131      48.960  12.833  33.155  1.00  0.00           C  
ATOM   3830  CG2 VAL A2131      48.687  11.727  35.368  1.00  0.00           C  
ATOM   3831  N   ILE A2150      50.835   9.571  31.843  1.00  0.00           N  
ATOM   3832  CA  ILE A2150      50.521   8.711  30.714  1.00  0.00           C  
ATOM   3833  C   ILE A2150      49.925   7.405  31.262  1.00  0.00           C  
ATOM   3834  O   ILE A2150      50.238   6.945  32.379  1.00  0.00           O  
ATOM   3835  CB  ILE A2150      51.803   8.439  29.892  1.00  0.00           C  
ATOM   3836  CG1 ILE A2150      52.163   9.682  29.124  1.00  0.00           C  
ATOM   3837  CG2 ILE A2150      51.582   7.340  28.881  1.00  0.00           C  
ATOM   3838  CD1 ILE A2150      53.340   9.548  28.143  1.00  0.00           C  
ATOM   3839  N   ASN A2151      49.001   6.830  30.496  1.00  0.00           N  
ATOM   3840  CA  ASN A2151      48.392   5.549  30.815  1.00  0.00           C  
ATOM   3841  C   ASN A2151      49.309   4.442  30.314  1.00  0.00           C  
ATOM   3842  O   ASN A2151      49.532   4.368  29.104  1.00  0.00           O  
ATOM   3843  CB  ASN A2151      47.060   5.468  30.135  1.00  0.00           C  
ATOM   3844  CG  ASN A2151      46.386   4.132  30.312  1.00  0.00           C  
ATOM   3845  OD1 ASN A2151      46.878   3.235  30.999  1.00  0.00           O  
ATOM   3846  ND2 ASN A2151      45.246   3.947  29.670  1.00  0.00           N  
ATOM   3847  N   PRO A2152      49.830   3.538  31.152  1.00  0.00           N  
ATOM   3848  CA  PRO A2152      50.720   2.528  30.597  1.00  0.00           C  
ATOM   3849  C   PRO A2152      50.009   1.476  29.769  1.00  0.00           C  
ATOM   3850  O   PRO A2152      50.643   0.763  28.988  1.00  0.00           O  
ATOM   3851  CB  PRO A2152      51.473   1.960  31.789  1.00  0.00           C  
ATOM   3852  CG  PRO A2152      50.656   2.369  32.969  1.00  0.00           C  
ATOM   3853  CD  PRO A2152      50.216   3.732  32.542  1.00  0.00           C  
ATOM   3854  N   GLU A2154      48.693   1.366  29.879  1.00  0.00           N  
ATOM   3855  CA  GLU A2154      47.976   0.453  29.021  1.00  0.00           C  
ATOM   3856  C   GLU A2154      47.329   1.196  27.863  1.00  0.00           C  
ATOM   3857  O   GLU A2154      46.239   0.816  27.419  1.00  0.00           O  
ATOM   3858  CB  GLU A2154      46.914  -0.266  29.805  1.00  0.00           C  
ATOM   3859  CG  GLU A2154      47.469  -1.032  30.970  1.00  0.00           C  
ATOM   3860  CD  GLU A2154      46.343  -1.710  31.705  1.00  0.00           C  
ATOM   3861  OE1 GLU A2154      45.743  -1.087  32.584  1.00  0.00           O  
ATOM   3862  OE2 GLU A2154      46.063  -2.861  31.379  1.00  0.00           O  
ATOM   3863  N   SER A2155      47.971   2.275  27.369  1.00  0.00           N  
ATOM   3864  CA  SER A2155      47.469   3.035  26.225  1.00  0.00           C  
ATOM   3865  C   SER A2155      47.418   2.148  24.989  1.00  0.00           C  
ATOM   3866  O   SER A2155      46.537   2.301  24.149  1.00  0.00           O  
ATOM   3867  CB  SER A2155      48.372   4.264  25.943  1.00  0.00           C  
ATOM   3868  OG  SER A2155      49.731   4.167  26.395  1.00  0.00           O  
ATOM   3869  N   LEU A2156      48.362   1.213  24.872  1.00  0.00           N  
ATOM   3870  CA  LEU A2156      48.444   0.258  23.780  1.00  0.00           C  
ATOM   3871  C   LEU A2156      48.831  -1.098  24.346  1.00  0.00           C  
ATOM   3872  O   LEU A2156      49.874  -1.199  25.014  1.00  0.00           O  
ATOM   3873  CB  LEU A2156      49.515   0.685  22.753  1.00  0.00           C  
ATOM   3874  CG  LEU A2156      50.229  -0.364  21.891  1.00  0.00           C  
ATOM   3875  CD1 LEU A2156      49.246  -0.909  20.880  1.00  0.00           C  
ATOM   3876  CD2 LEU A2156      51.449   0.246  21.218  1.00  0.00           C  
ATOM   3877  N   VAL A2167      48.035  -2.132  24.076  1.00  0.00           N  
ATOM   3878  CA  VAL A2167      48.374  -3.505  24.448  1.00  0.00           C  
ATOM   3879  C   VAL A2167      48.223  -4.381  23.194  1.00  0.00           C  
ATOM   3880  O   VAL A2167      47.162  -4.490  22.574  1.00  0.00           O  
ATOM   3881  CB  VAL A2167      47.463  -3.933  25.692  1.00  0.00           C  
ATOM   3882  CG1 VAL A2167      46.074  -3.332  25.580  1.00  0.00           C  
ATOM   3883  CG2 VAL A2167      47.290  -5.446  25.761  1.00  0.00           C  
ATOM   3884  N   ILE A2168      49.369  -4.923  22.782  1.00  0.00           N  
ATOM   3885  CA  ILE A2168      49.539  -5.700  21.557  1.00  0.00           C  
ATOM   3886  C   ILE A2168      49.222  -7.180  21.778  1.00  0.00           C  
ATOM   3887  O   ILE A2168      49.818  -7.828  22.633  1.00  0.00           O  
ATOM   3888  CB  ILE A2168      50.992  -5.535  21.079  1.00  0.00           C  
ATOM   3889  CG1 ILE A2168      51.242  -4.098  20.728  1.00  0.00           C  
ATOM   3890  CG2 ILE A2168      51.267  -6.406  19.866  1.00  0.00           C  
ATOM   3891  CD1 ILE A2168      52.754  -3.873  20.548  1.00  0.00           C  
ATOM   3892  N   LYS A2169      48.319  -7.748  21.016  1.00  0.00           N  
ATOM   3893  CA  LYS A2169      47.937  -9.130  21.140  1.00  0.00           C  
ATOM   3894  C   LYS A2169      48.307  -9.851  19.876  1.00  0.00           C  
ATOM   3895  O   LYS A2169      48.674  -9.234  18.878  1.00  0.00           O  
ATOM   3896  CB  LYS A2169      46.455  -9.260  21.322  1.00  0.00           C  
ATOM   3897  CG  LYS A2169      45.917  -8.628  22.577  1.00  0.00           C  
ATOM   3898  CD  LYS A2169      46.381  -9.357  23.817  1.00  0.00           C  
ATOM   3899  CE  LYS A2169      45.361  -9.057  24.896  1.00  0.00           C  
ATOM   3900  NZ  LYS A2169      45.763  -9.663  26.144  1.00  0.00           N  
ATOM   3901  N   GLN A2170      48.270 -11.170  19.903  1.00  0.00           N  
ATOM   3902  CA  GLN A2170      48.478 -11.978  18.716  1.00  0.00           C  
ATOM   3903  C   GLN A2170      47.228 -12.839  18.726  1.00  0.00           C  
ATOM   3904  O   GLN A2170      46.953 -13.476  19.753  1.00  0.00           O  
ATOM   3905  CB  GLN A2170      49.674 -12.877  18.843  1.00  0.00           C  
ATOM   3906  CG  GLN A2170      50.909 -12.180  19.305  1.00  0.00           C  
ATOM   3907  CD  GLN A2170      51.441 -11.198  18.289  1.00  0.00           C  
ATOM   3908  OE1 GLN A2170      51.931 -11.572  17.237  1.00  0.00           O  
ATOM   3909  NE2 GLN A2170      51.356  -9.906  18.541  1.00  0.00           N  
ATOM   3910  N   GLY A2171      46.462 -12.812  17.644  1.00  0.00           N  
ATOM   3911  CA  GLY A2171      45.222 -13.555  17.592  1.00  0.00           C  
ATOM   3912  C   GLY A2171      45.106 -14.186  16.224  1.00  0.00           C  
ATOM   3913  O   GLY A2171      46.109 -14.357  15.506  1.00  0.00           O  
ATOM   3914  N   PHE A2173      43.885 -14.501  15.821  1.00  0.00           N  
ATOM   3915  CA  PHE A2173      43.657 -15.149  14.546  1.00  0.00           C  
ATOM   3916  C   PHE A2173      42.409 -14.593  13.920  1.00  0.00           C  
ATOM   3917  O   PHE A2173      41.415 -14.322  14.609  1.00  0.00           O  
ATOM   3918  CB  PHE A2173      43.456 -16.661  14.687  1.00  0.00           C  
ATOM   3919  CG  PHE A2173      44.724 -17.409  15.073  1.00  0.00           C  
ATOM   3920  CD1 PHE A2173      45.749 -17.566  14.142  1.00  0.00           C  
ATOM   3921  CD2 PHE A2173      44.862 -17.886  16.364  1.00  0.00           C  
ATOM   3922  CE1 PHE A2173      46.917 -18.199  14.512  1.00  0.00           C  
ATOM   3923  CE2 PHE A2173      46.033 -18.516  16.718  1.00  0.00           C  
ATOM   3924  CZ  PHE A2173      47.055 -18.670  15.802  1.00  0.00           C  
ATOM   3925  N   ALA A2174      42.419 -14.450  12.607  1.00  0.00           N  
ATOM   3926  CA  ALA A2174      41.249 -13.949  11.915  1.00  0.00           C  
ATOM   3927  C   ALA A2174      40.872 -14.842  10.731  1.00  0.00           C  
ATOM   3928  O   ALA A2174      41.716 -15.586  10.193  1.00  0.00           O  
ATOM   3929  CB  ALA A2174      41.566 -12.543  11.448  1.00  0.00           C  
ATOM   3930  N   GLU A2175      39.596 -14.805  10.341  1.00  0.00           N  
ATOM   3931  CA  GLU A2175      39.144 -15.520   9.162  1.00  0.00           C  
ATOM   3932  C   GLU A2175      39.996 -15.086   7.960  1.00  0.00           C  
ATOM   3933  O   GLU A2175      40.242 -13.883   7.784  1.00  0.00           O  
ATOM   3934  CB  GLU A2175      37.645 -15.234   8.902  1.00  0.00           C  
ATOM   3935  CG  GLU A2175      37.167 -13.845   8.563  1.00  0.00           C  
ATOM   3936  CD  GLU A2175      35.692 -13.841   8.171  1.00  0.00           C  
ATOM   3937  OE1 GLU A2175      35.391 -14.138   7.004  1.00  0.00           O  
ATOM   3938  OE2 GLU A2175      34.848 -13.547   9.027  1.00  0.00           O  
ATOM   3939  N   PRO A2176      40.444 -16.028   7.105  1.00  0.00           N  
ATOM   3940  CA  PRO A2176      41.301 -15.703   5.955  1.00  0.00           C  
ATOM   3941  C   PRO A2176      40.834 -14.615   4.963  1.00  0.00           C  
ATOM   3942  O   PRO A2176      41.667 -14.098   4.218  1.00  0.00           O  
ATOM   3943  CB  PRO A2176      41.515 -17.062   5.326  1.00  0.00           C  
ATOM   3944  CG  PRO A2176      40.130 -17.634   5.414  1.00  0.00           C  
ATOM   3945  CD  PRO A2176      39.708 -17.259   6.808  1.00  0.00           C  
ATOM   3946  N   SER A2177      39.546 -14.220   4.888  1.00  0.00           N  
ATOM   3947  CA  SER A2177      39.151 -13.131   4.003  1.00  0.00           C  
ATOM   3948  C   SER A2177      39.851 -11.829   4.365  1.00  0.00           C  
ATOM   3949  O   SER A2177      40.205 -11.015   3.508  1.00  0.00           O  
ATOM   3950  CB  SER A2177      37.637 -12.889   4.048  1.00  0.00           C  
ATOM   3951  OG  SER A2177      37.064 -12.762   5.339  1.00  0.00           O  
ATOM   3952  N   LEU A2178      40.193 -11.638   5.638  1.00  0.00           N  
ATOM   3953  CA  LEU A2178      40.871 -10.432   6.053  1.00  0.00           C  
ATOM   3954  C   LEU A2178      42.238 -10.298   5.414  1.00  0.00           C  
ATOM   3955  O   LEU A2178      42.910  -9.293   5.595  1.00  0.00           O  
ATOM   3956  CB  LEU A2178      40.932 -10.440   7.581  1.00  0.00           C  
ATOM   3957  CG  LEU A2178      39.790  -9.719   8.336  1.00  0.00           C  
ATOM   3958  CD1 LEU A2178      38.413  -9.920   7.733  1.00  0.00           C  
ATOM   3959  CD2 LEU A2178      39.729 -10.310   9.705  1.00  0.00           C  
ATOM   3960  N   LYS A2179      42.647 -11.272   4.605  1.00  0.00           N  
ATOM   3961  CA  LYS A2179      43.843 -11.190   3.790  1.00  0.00           C  
ATOM   3962  C   LYS A2179      43.707 -10.045   2.774  1.00  0.00           C  
ATOM   3963  O   LYS A2179      44.695  -9.473   2.304  1.00  0.00           O  
ATOM   3964  CB  LYS A2179      44.020 -12.517   3.062  1.00  0.00           C  
ATOM   3965  CG  LYS A2179      45.408 -12.846   2.530  1.00  0.00           C  
ATOM   3966  CD  LYS A2179      46.055 -13.969   3.339  1.00  0.00           C  
ATOM   3967  CE  LYS A2179      45.301 -15.291   3.225  1.00  0.00           C  
ATOM   3968  NZ  LYS A2179      46.017 -16.383   3.861  1.00  0.00           N  
ATOM   3969  N   ASP A2189      42.485  -9.681   2.391  1.00  0.00           N  
ATOM   3970  CA  ASP A2189      42.317  -8.611   1.426  1.00  0.00           C  
ATOM   3971  C   ASP A2189      41.928  -7.282   2.056  1.00  0.00           C  
ATOM   3972  O   ASP A2189      41.330  -6.427   1.395  1.00  0.00           O  
ATOM   3973  CB  ASP A2189      41.273  -9.057   0.406  1.00  0.00           C  
ATOM   3974  CG  ASP A2189      41.655 -10.345  -0.303  1.00  0.00           C  
ATOM   3975  OD1 ASP A2189      42.811 -10.489  -0.712  1.00  0.00           O  
ATOM   3976  OD2 ASP A2189      40.785 -11.208  -0.425  1.00  0.00           O  
ATOM   3977  N   ALA A2228      42.229  -7.074   3.344  1.00  0.00           N  
ATOM   3978  CA  ALA A2228      41.924  -5.805   3.970  1.00  0.00           C  
ATOM   3979  C   ALA A2228      42.869  -4.750   3.414  1.00  0.00           C  
ATOM   3980  O   ALA A2228      44.084  -4.975   3.320  1.00  0.00           O  
ATOM   3981  CB  ALA A2228      42.126  -5.852   5.475  1.00  0.00           C  
ATOM   3982  N   VAL A2229      42.301  -3.635   2.945  1.00  0.00           N  
ATOM   3983  CA  VAL A2229      43.109  -2.500   2.523  1.00  0.00           C  
ATOM   3984  C   VAL A2229      43.204  -1.615   3.746  1.00  0.00           C  
ATOM   3985  O   VAL A2229      42.264  -1.569   4.564  1.00  0.00           O  
ATOM   3986  CB  VAL A2229      42.490  -1.637   1.370  1.00  0.00           C  
ATOM   3987  CG1 VAL A2229      42.624  -2.374   0.045  1.00  0.00           C  
ATOM   3988  CG2 VAL A2229      41.019  -1.343   1.636  1.00  0.00           C  
ATOM   3989  N   ALA A2230      44.337  -0.936   3.913  1.00  0.00           N  
ATOM   3990  CA  ALA A2230      44.472  -0.025   5.035  1.00  0.00           C  
ATOM   3991  C   ALA A2230      43.415   1.057   4.953  1.00  0.00           C  
ATOM   3992  O   ALA A2230      43.136   1.608   3.882  1.00  0.00           O  
ATOM   3993  CB  ALA A2230      45.766   0.691   5.034  1.00  0.00           C  
ATOM   3994  N   GLY A2231      42.798   1.327   6.085  1.00  0.00           N  
ATOM   3995  CA  GLY A2231      41.784   2.341   6.107  1.00  0.00           C  
ATOM   3996  C   GLY A2231      40.475   1.842   5.535  1.00  0.00           C  
ATOM   3997  O   GLY A2231      39.869   2.451   4.658  1.00  0.00           O  
ATOM   3998  N   LYS A2232      40.018   0.704   6.019  1.00  0.00           N  
ATOM   3999  CA  LYS A2232      38.696   0.225   5.696  1.00  0.00           C  
ATOM   4000  C   LYS A2232      38.322  -0.427   7.012  1.00  0.00           C  
ATOM   4001  O   LYS A2232      38.931  -1.415   7.408  1.00  0.00           O  
ATOM   4002  CB  LYS A2232      38.810  -0.755   4.542  1.00  0.00           C  
ATOM   4003  CG  LYS A2232      37.533  -1.004   3.755  1.00  0.00           C  
ATOM   4004  CD  LYS A2232      36.528  -1.893   4.479  1.00  0.00           C  
ATOM   4005  CE  LYS A2232      35.634  -2.593   3.473  1.00  0.00           C  
ATOM   4006  NZ  LYS A2232      36.383  -3.604   2.750  1.00  0.00           N  
ATOM   4007  N   ALA A2233      37.411   0.150   7.773  1.00  0.00           N  
ATOM   4008  CA  ALA A2233      37.132  -0.367   9.094  1.00  0.00           C  
ATOM   4009  C   ALA A2233      36.163  -1.525   9.094  1.00  0.00           C  
ATOM   4010  O   ALA A2233      35.034  -1.421   8.615  1.00  0.00           O  
ATOM   4011  CB  ALA A2233      36.567   0.724   9.962  1.00  0.00           C  
ATOM   4012  N   PHE A2234      36.654  -2.647   9.605  1.00  0.00           N  
ATOM   4013  CA  PHE A2234      35.874  -3.853   9.794  1.00  0.00           C  
ATOM   4014  C   PHE A2234      35.278  -3.846  11.183  1.00  0.00           C  
ATOM   4015  O   PHE A2234      35.843  -3.263  12.117  1.00  0.00           O  
ATOM   4016  CB  PHE A2234      36.741  -5.102   9.698  1.00  0.00           C  
ATOM   4017  CG  PHE A2234      37.163  -5.394   8.283  1.00  0.00           C  
ATOM   4018  CD1 PHE A2234      36.320  -6.128   7.470  1.00  0.00           C  
ATOM   4019  CD2 PHE A2234      38.375  -4.927   7.813  1.00  0.00           C  
ATOM   4020  CE1 PHE A2234      36.703  -6.393   6.170  1.00  0.00           C  
ATOM   4021  CE2 PHE A2234      38.746  -5.199   6.514  1.00  0.00           C  
ATOM   4022  CZ  PHE A2234      37.912  -5.929   5.696  1.00  0.00           C  
ATOM   4023  N   GLN A2235      34.130  -4.486  11.360  1.00  0.00           N  
ATOM   4024  CA  GLN A2235      33.637  -4.708  12.705  1.00  0.00           C  
ATOM   4025  C   GLN A2235      33.985  -6.156  13.030  1.00  0.00           C  
ATOM   4026  O   GLN A2235      33.445  -7.059  12.383  1.00  0.00           O  
ATOM   4027  CB  GLN A2235      32.129  -4.554  12.810  1.00  0.00           C  
ATOM   4028  CG  GLN A2235      31.763  -4.673  14.284  1.00  0.00           C  
ATOM   4029  CD  GLN A2235      30.288  -4.928  14.519  1.00  0.00           C  
ATOM   4030  OE1 GLN A2235      29.831  -6.044  14.315  1.00  0.00           O  
ATOM   4031  NE2 GLN A2235      29.464  -3.989  14.954  1.00  0.00           N  
ATOM   4032  N   PHE A2236      34.934  -6.428  13.933  1.00  0.00           N  
ATOM   4033  CA  PHE A2236      35.180  -7.796  14.357  1.00  0.00           C  
ATOM   4034  C   PHE A2236      34.028  -8.088  15.292  1.00  0.00           C  
ATOM   4035  O   PHE A2236      33.873  -7.366  16.283  1.00  0.00           O  
ATOM   4036  CB  PHE A2236      36.480  -7.928  15.116  1.00  0.00           C  
ATOM   4037  CG  PHE A2236      37.715  -7.818  14.242  1.00  0.00           C  
ATOM   4038  CD1 PHE A2236      37.625  -7.610  12.870  1.00  0.00           C  
ATOM   4039  CD2 PHE A2236      38.958  -7.924  14.834  1.00  0.00           C  
ATOM   4040  CE1 PHE A2236      38.776  -7.507  12.110  1.00  0.00           C  
ATOM   4041  CE2 PHE A2236      40.102  -7.818  14.054  1.00  0.00           C  
ATOM   4042  CZ  PHE A2236      40.019  -7.613  12.692  1.00  0.00           C  
ATOM   4043  N   GLU A2237      33.202  -9.089  14.988  1.00  0.00           N  
ATOM   4044  CA  GLU A2237      31.982  -9.325  15.739  1.00  0.00           C  
ATOM   4045  C   GLU A2237      32.281  -9.534  17.208  1.00  0.00           C  
ATOM   4046  O   GLU A2237      33.282 -10.163  17.591  1.00  0.00           O  
ATOM   4047  CB  GLU A2237      31.224 -10.541  15.194  1.00  0.00           C  
ATOM   4048  CG  GLU A2237      30.858 -10.364  13.732  1.00  0.00           C  
ATOM   4049  CD  GLU A2237      29.429 -10.713  13.356  1.00  0.00           C  
ATOM   4050  OE1 GLU A2237      28.517  -9.997  13.766  1.00  0.00           O  
ATOM   4051  OE2 GLU A2237      29.227 -11.680  12.621  1.00  0.00           O  
ATOM   4052  N   ARG A2238      31.445  -8.897  18.032  1.00  0.00           N  
ATOM   4053  CA  ARG A2238      31.512  -8.933  19.487  1.00  0.00           C  
ATOM   4054  C   ARG A2238      32.859  -8.490  20.039  1.00  0.00           C  
ATOM   4055  O   ARG A2238      33.333  -8.972  21.059  1.00  0.00           O  
ATOM   4056  CB  ARG A2238      31.209 -10.334  19.977  1.00  0.00           C  
ATOM   4057  CG  ARG A2238      30.044 -11.048  19.297  1.00  0.00           C  
ATOM   4058  CD  ARG A2238      29.536 -12.239  20.077  1.00  0.00           C  
ATOM   4059  NE  ARG A2238      30.623 -12.932  20.730  1.00  0.00           N  
ATOM   4060  CZ  ARG A2238      30.596 -13.122  22.046  1.00  0.00           C  
ATOM   4061  NH1 ARG A2238      29.537 -12.805  22.820  1.00  0.00           N  
ATOM   4062  NH2 ARG A2238      31.648 -13.706  22.578  1.00  0.00           N  
ATOM   4063  N   GLU A2239      33.571  -7.641  19.322  1.00  0.00           N  
ATOM   4064  CA  GLU A2239      34.790  -7.040  19.815  1.00  0.00           C  
ATOM   4065  C   GLU A2239      34.682  -5.571  19.450  1.00  0.00           C  
ATOM   4066  O   GLU A2239      33.882  -4.854  20.058  1.00  0.00           O  
ATOM   4067  CB  GLU A2239      36.012  -7.677  19.166  1.00  0.00           C  
ATOM   4068  CG  GLU A2239      36.263  -9.129  19.546  1.00  0.00           C  
ATOM   4069  CD  GLU A2239      36.471  -9.381  21.028  1.00  0.00           C  
ATOM   4070  OE1 GLU A2239      36.979  -8.515  21.734  1.00  0.00           O  
ATOM   4071  OE2 GLU A2239      36.120 -10.464  21.482  1.00  0.00           O  
ATOM   4072  N   GLY A2240      35.345  -5.072  18.419  1.00  0.00           N  
ATOM   4073  CA  GLY A2240      35.246  -3.658  18.130  1.00  0.00           C  
ATOM   4074  C   GLY A2240      35.397  -3.442  16.654  1.00  0.00           C  
ATOM   4075  O   GLY A2240      35.387  -4.401  15.881  1.00  0.00           O  
ATOM   4076  N   TYR A2241      35.515  -2.193  16.246  1.00  0.00           N  
ATOM   4077  CA  TYR A2241      35.741  -1.899  14.855  1.00  0.00           C  
ATOM   4078  C   TYR A2241      37.248  -1.830  14.745  1.00  0.00           C  
ATOM   4079  O   TYR A2241      37.873  -1.213  15.612  1.00  0.00           O  
ATOM   4080  CB  TYR A2241      35.094  -0.575  14.512  1.00  0.00           C  
ATOM   4081  CG  TYR A2241      33.597  -0.542  14.766  1.00  0.00           C  
ATOM   4082  CD1 TYR A2241      33.124  -0.162  15.994  1.00  0.00           C  
ATOM   4083  CD2 TYR A2241      32.717  -0.885  13.767  1.00  0.00           C  
ATOM   4084  CE1 TYR A2241      31.763  -0.121  16.212  1.00  0.00           C  
ATOM   4085  CE2 TYR A2241      31.357  -0.857  13.976  1.00  0.00           C  
ATOM   4086  CZ  TYR A2241      30.885  -0.468  15.200  1.00  0.00           C  
ATOM   4087  OH  TYR A2241      29.520  -0.400  15.400  1.00  0.00           O  
ATOM   4088  N   PHE A2242      37.875  -2.493  13.778  1.00  0.00           N  
ATOM   4089  CA  PHE A2242      39.326  -2.523  13.673  1.00  0.00           C  
ATOM   4090  C   PHE A2242      39.693  -2.155  12.245  1.00  0.00           C  
ATOM   4091  O   PHE A2242      38.877  -2.325  11.332  1.00  0.00           O  
ATOM   4092  CB  PHE A2242      39.883  -3.934  13.970  1.00  0.00           C  
ATOM   4093  CG  PHE A2242      39.766  -4.447  15.405  1.00  0.00           C  
ATOM   4094  CD1 PHE A2242      38.531  -4.590  16.015  1.00  0.00           C  
ATOM   4095  CD2 PHE A2242      40.916  -4.747  16.120  1.00  0.00           C  
ATOM   4096  CE1 PHE A2242      38.450  -5.021  17.324  1.00  0.00           C  
ATOM   4097  CE2 PHE A2242      40.821  -5.179  17.433  1.00  0.00           C  
ATOM   4098  CZ  PHE A2242      39.592  -5.317  18.041  1.00  0.00           C  
ATOM   4099  N   CYS A2243      40.890  -1.661  11.979  1.00  0.00           N  
ATOM   4100  CA  CYS A2243      41.257  -1.319  10.623  1.00  0.00           C  
ATOM   4101  C   CYS A2243      42.722  -1.686  10.429  1.00  0.00           C  
ATOM   4102  O   CYS A2243      43.477  -1.790  11.402  1.00  0.00           O  
ATOM   4103  CB  CYS A2243      41.008   0.182  10.403  1.00  0.00           C  
ATOM   4104  SG  CYS A2243      42.211   1.352  11.094  1.00  0.00           S  
ATOM   4105  N   LEU A2244      43.185  -1.939   9.223  1.00  0.00           N  
ATOM   4106  CA  LEU A2244      44.550  -2.366   9.024  1.00  0.00           C  
ATOM   4107  C   LEU A2244      45.470  -1.180   9.223  1.00  0.00           C  
ATOM   4108  O   LEU A2244      45.141  -0.076   8.792  1.00  0.00           O  
ATOM   4109  CB  LEU A2244      44.668  -2.956   7.611  1.00  0.00           C  
ATOM   4110  CG  LEU A2244      45.968  -3.615   7.162  1.00  0.00           C  
ATOM   4111  CD1 LEU A2244      46.173  -4.920   7.897  1.00  0.00           C  
ATOM   4112  CD2 LEU A2244      45.901  -3.899   5.689  1.00  0.00           C  
ATOM   4113  N   ASP A2245      46.604  -1.348   9.860  1.00  0.00           N  
ATOM   4114  CA  ASP A2245      47.505  -0.243  10.078  1.00  0.00           C  
ATOM   4115  C   ASP A2245      48.570  -0.193   8.999  1.00  0.00           C  
ATOM   4116  O   ASP A2245      49.629  -0.815   9.168  1.00  0.00           O  
ATOM   4117  CB  ASP A2245      48.115  -0.433  11.469  1.00  0.00           C  
ATOM   4118  CG  ASP A2245      49.182   0.529  11.980  1.00  0.00           C  
ATOM   4119  OD1 ASP A2245      50.288   0.585  11.443  1.00  0.00           O  
ATOM   4120  OD2 ASP A2245      48.919   1.192  12.975  1.00  0.00           O  
ATOM   4121  N   SER A2246      48.387   0.504   7.876  1.00  0.00           N  
ATOM   4122  CA  SER A2246      49.506   0.643   6.947  1.00  0.00           C  
ATOM   4123  C   SER A2246      50.533   1.553   7.589  1.00  0.00           C  
ATOM   4124  O   SER A2246      50.304   2.746   7.791  1.00  0.00           O  
ATOM   4125  CB  SER A2246      49.091   1.250   5.622  1.00  0.00           C  
ATOM   4126  OG  SER A2246      48.636   0.218   4.756  1.00  0.00           O  
ATOM   4127  N   ARG A2247      51.596   0.877   8.003  1.00  0.00           N  
ATOM   4128  CA  ARG A2247      52.753   1.378   8.732  1.00  0.00           C  
ATOM   4129  C   ARG A2247      53.383   0.152   9.386  1.00  0.00           C  
ATOM   4130  O   ARG A2247      54.571   0.106   9.722  1.00  0.00           O  
ATOM   4131  CB  ARG A2247      52.413   2.342   9.879  1.00  0.00           C  
ATOM   4132  CG  ARG A2247      53.617   2.971  10.558  1.00  0.00           C  
ATOM   4133  CD  ARG A2247      54.234   4.031   9.686  1.00  0.00           C  
ATOM   4134  NE  ARG A2247      53.387   5.209   9.633  1.00  0.00           N  
ATOM   4135  CZ  ARG A2247      53.871   6.389   9.241  1.00  0.00           C  
ATOM   4136  NH1 ARG A2247      55.128   6.536   8.815  1.00  0.00           N  
ATOM   4137  NH2 ARG A2247      53.073   7.448   9.230  1.00  0.00           N  
ATOM   4138  N   HIS A2248      52.585  -0.862   9.697  1.00  0.00           N  
ATOM   4139  CA  HIS A2248      53.153  -2.048  10.294  1.00  0.00           C  
ATOM   4140  C   HIS A2248      52.759  -3.346   9.636  1.00  0.00           C  
ATOM   4141  O   HIS A2248      53.481  -4.330   9.783  1.00  0.00           O  
ATOM   4142  CB  HIS A2248      52.755  -2.134  11.734  1.00  0.00           C  
ATOM   4143  CG  HIS A2248      53.451  -1.168  12.668  1.00  0.00           C  
ATOM   4144  ND1 HIS A2248      54.695  -0.699  12.547  1.00  0.00           N  
ATOM   4145  CD2 HIS A2248      52.891  -0.684  13.817  1.00  0.00           C  
ATOM   4146  CE1 HIS A2248      54.908   0.048  13.608  1.00  0.00           C  
ATOM   4147  NE2 HIS A2248      53.820   0.045  14.356  1.00  0.00           N  
ATOM   4148  N   SER A2249      51.606  -3.392   8.967  1.00  0.00           N  
ATOM   4149  CA  SER A2249      51.164  -4.643   8.406  1.00  0.00           C  
ATOM   4150  C   SER A2249      51.956  -4.998   7.166  1.00  0.00           C  
ATOM   4151  O   SER A2249      52.558  -4.137   6.515  1.00  0.00           O  
ATOM   4152  CB  SER A2249      49.696  -4.571   8.055  1.00  0.00           C  
ATOM   4153  OG  SER A2249      49.122  -3.276   8.129  1.00  0.00           O  
ATOM   4154  N   THR A2250      52.014  -6.286   6.889  1.00  0.00           N  
ATOM   4155  CA  THR A2250      52.650  -6.810   5.711  1.00  0.00           C  
ATOM   4156  C   THR A2250      51.722  -7.929   5.265  1.00  0.00           C  
ATOM   4157  O   THR A2250      50.545  -7.954   5.657  1.00  0.00           O  
ATOM   4158  CB  THR A2250      54.037  -7.338   6.091  1.00  0.00           C  
ATOM   4159  OG1 THR A2250      53.792  -8.259   7.147  1.00  0.00           O  
ATOM   4160  CG2 THR A2250      55.040  -6.268   6.496  1.00  0.00           C  
ATOM   4161  N   ALA A2251      52.229  -8.881   4.481  1.00  0.00           N  
ATOM   4162  CA  ALA A2251      51.461 -10.051   4.101  1.00  0.00           C  
ATOM   4163  C   ALA A2251      51.809 -11.141   5.111  1.00  0.00           C  
ATOM   4164  O   ALA A2251      52.893 -11.107   5.697  1.00  0.00           O  
ATOM   4165  CB  ALA A2251      51.860 -10.488   2.704  1.00  0.00           C  
ATOM   4166  N   GLU A2252      50.919 -12.115   5.323  1.00  0.00           N  
ATOM   4167  CA  GLU A2252      51.010 -13.152   6.363  1.00  0.00           C  
ATOM   4168  C   GLU A2252      50.806 -12.500   7.721  1.00  0.00           C  
ATOM   4169  O   GLU A2252      49.939 -12.976   8.460  1.00  0.00           O  
ATOM   4170  CB  GLU A2252      52.372 -13.927   6.436  1.00  0.00           C  
ATOM   4171  CG  GLU A2252      52.476 -15.110   7.450  1.00  0.00           C  
ATOM   4172  CD  GLU A2252      52.505 -14.770   8.945  1.00  0.00           C  
ATOM   4173  OE1 GLU A2252      53.430 -14.086   9.374  1.00  0.00           O  
ATOM   4174  OE2 GLU A2252      51.586 -15.152   9.673  1.00  0.00           O  
ATOM   4175  N   LYS A2253      51.587 -11.479   8.097  1.00  0.00           N  
ATOM   4176  CA  LYS A2253      51.365 -10.831   9.362  1.00  0.00           C  
ATOM   4177  C   LYS A2253      50.732  -9.444   9.229  1.00  0.00           C  
ATOM   4178  O   LYS A2253      51.405  -8.443   8.938  1.00  0.00           O  
ATOM   4179  CB  LYS A2253      52.698 -10.751  10.099  1.00  0.00           C  
ATOM   4180  CG  LYS A2253      52.590 -10.491  11.606  1.00  0.00           C  
ATOM   4181  CD  LYS A2253      51.850 -11.599  12.346  1.00  0.00           C  
ATOM   4182  CE  LYS A2253      51.979 -11.412  13.850  1.00  0.00           C  
ATOM   4183  NZ  LYS A2253      51.318 -12.492  14.561  1.00  0.00           N  
ATOM   4184  N   PRO A2254      49.398  -9.366   9.309  1.00  0.00           N  
ATOM   4185  CA  PRO A2254      48.725  -8.073   9.277  1.00  0.00           C  
ATOM   4186  C   PRO A2254      48.760  -7.464  10.678  1.00  0.00           C  
ATOM   4187  O   PRO A2254      49.079  -8.166  11.646  1.00  0.00           O  
ATOM   4188  CB  PRO A2254      47.326  -8.370   8.805  1.00  0.00           C  
ATOM   4189  CG  PRO A2254      47.582  -9.466   7.821  1.00  0.00           C  
ATOM   4190  CD  PRO A2254      48.462 -10.307   8.700  1.00  0.00           C  
ATOM   4191  N   VAL A2255      48.454  -6.168  10.813  1.00  0.00           N  
ATOM   4192  CA  VAL A2255      48.397  -5.496  12.111  1.00  0.00           C  
ATOM   4193  C   VAL A2255      47.086  -4.742  12.096  1.00  0.00           C  
ATOM   4194  O   VAL A2255      46.879  -3.918  11.197  1.00  0.00           O  
ATOM   4195  CB  VAL A2255      49.532  -4.472  12.323  1.00  0.00           C  
ATOM   4196  CG1 VAL A2255      49.358  -3.851  13.690  1.00  0.00           C  
ATOM   4197  CG2 VAL A2255      50.896  -5.125  12.298  1.00  0.00           C  
ATOM   4198  N   PHE A2256      46.194  -5.047  13.013  1.00  0.00           N  
ATOM   4199  CA  PHE A2256      44.914  -4.404  13.056  1.00  0.00           C  
ATOM   4200  C   PHE A2256      44.826  -3.515  14.277  1.00  0.00           C  
ATOM   4201  O   PHE A2256      45.101  -3.951  15.404  1.00  0.00           O  
ATOM   4202  CB  PHE A2256      43.807  -5.446  13.097  1.00  0.00           C  
ATOM   4203  CG  PHE A2256      43.456  -5.952  11.711  1.00  0.00           C  
ATOM   4204  CD1 PHE A2256      44.180  -6.974  11.139  1.00  0.00           C  
ATOM   4205  CD2 PHE A2256      42.424  -5.362  11.017  1.00  0.00           C  
ATOM   4206  CE1 PHE A2256      43.867  -7.402   9.867  1.00  0.00           C  
ATOM   4207  CE2 PHE A2256      42.119  -5.792   9.747  1.00  0.00           C  
ATOM   4208  CZ  PHE A2256      42.841  -6.812   9.171  1.00  0.00           C  
ATOM   4209  N   ASN A2257      44.490  -2.250  14.053  1.00  0.00           N  
ATOM   4210  CA  ASN A2257      44.335  -1.280  15.120  1.00  0.00           C  
ATOM   4211  C   ASN A2257      42.908  -1.354  15.525  1.00  0.00           C  
ATOM   4212  O   ASN A2257      42.050  -1.489  14.646  1.00  0.00           O  
ATOM   4213  CB  ASN A2257      44.530   0.158  14.707  1.00  0.00           C  
ATOM   4214  CG  ASN A2257      45.880   0.480  14.124  1.00  0.00           C  
ATOM   4215  OD1 ASN A2257      46.925   0.026  14.596  1.00  0.00           O  
ATOM   4216  ND2 ASN A2257      45.917   1.312  13.088  1.00  0.00           N  
ATOM   4217  N   ARG A2258      42.629  -1.301  16.817  1.00  0.00           N  
ATOM   4218  CA  ARG A2258      41.244  -1.195  17.205  1.00  0.00           C  
ATOM   4219  C   ARG A2258      40.901   0.287  17.222  1.00  0.00           C  
ATOM   4220  O   ARG A2258      41.543   1.063  17.946  1.00  0.00           O  
ATOM   4221  CB  ARG A2258      41.019  -1.789  18.587  1.00  0.00           C  
ATOM   4222  CG  ARG A2258      39.576  -1.578  19.041  1.00  0.00           C  
ATOM   4223  CD  ARG A2258      39.337  -2.225  20.365  1.00  0.00           C  
ATOM   4224  NE  ARG A2258      40.216  -1.713  21.408  1.00  0.00           N  
ATOM   4225  CZ  ARG A2258      40.049  -2.086  22.678  1.00  0.00           C  
ATOM   4226  NH1 ARG A2258      39.099  -2.958  23.010  1.00  0.00           N  
ATOM   4227  NH2 ARG A2258      40.836  -1.596  23.629  1.00  0.00           N  
ATOM   4228  N   THR A2259      39.963   0.668  16.357  1.00  0.00           N  
ATOM   4229  CA  THR A2259      39.444   2.023  16.343  1.00  0.00           C  
ATOM   4230  C   THR A2259      38.718   2.282  17.658  1.00  0.00           C  
ATOM   4231  O   THR A2259      39.074   3.166  18.444  1.00  0.00           O  
ATOM   4232  CB  THR A2259      38.465   2.209  15.154  1.00  0.00           C  
ATOM   4233  OG1 THR A2259      39.214   1.858  13.994  1.00  0.00           O  
ATOM   4234  CG2 THR A2259      37.854   3.608  15.063  1.00  0.00           C  
ATOM   4235  N   VAL A2260      37.701   1.464  17.909  1.00  0.00           N  
ATOM   4236  CA  VAL A2260      36.828   1.650  19.047  1.00  0.00           C  
ATOM   4237  C   VAL A2260      36.180   0.300  19.371  1.00  0.00           C  
ATOM   4238  O   VAL A2260      36.156  -0.617  18.536  1.00  0.00           O  
ATOM   4239  CB  VAL A2260      35.817   2.796  18.657  1.00  0.00           C  
ATOM   4240  CG1 VAL A2260      34.989   2.418  17.421  1.00  0.00           C  
ATOM   4241  CG2 VAL A2260      34.953   3.117  19.862  1.00  0.00           C  
ATOM   4242  N   GLY A2261      35.736   0.120  20.606  1.00  0.00           N  
ATOM   4243  CA  GLY A2261      35.128  -1.127  21.008  1.00  0.00           C  
ATOM   4244  C   GLY A2261      33.622  -0.973  20.932  1.00  0.00           C  
ATOM   4245  O   GLY A2261      33.125   0.148  20.796  1.00  0.00           O  
ATOM   4246  N   LEU A2262      32.903  -2.096  20.965  1.00  0.00           N  
ATOM   4247  CA  LEU A2262      31.453  -2.085  20.940  1.00  0.00           C  
ATOM   4248  C   LEU A2262      30.930  -1.699  22.316  1.00  0.00           C  
ATOM   4249  O   LEU A2262      31.633  -1.862  23.317  1.00  0.00           O  
ATOM   4250  CB  LEU A2262      30.973  -3.464  20.531  1.00  0.00           C  
ATOM   4251  CG  LEU A2262      30.593  -3.740  19.086  1.00  0.00           C  
ATOM   4252  CD1 LEU A2262      31.687  -3.415  18.111  1.00  0.00           C  
ATOM   4253  CD2 LEU A2262      30.347  -5.214  18.971  1.00  0.00           C  
ATOM   4254  N   ARG A2263      29.715  -1.159  22.405  1.00  0.00           N  
ATOM   4255  CA  ARG A2263      29.146  -0.760  23.679  1.00  0.00           C  
ATOM   4256  C   ARG A2263      28.944  -1.962  24.598  1.00  0.00           C  
ATOM   4257  O   ARG A2263      27.952  -2.686  24.532  1.00  0.00           O  
ATOM   4258  CB  ARG A2263      27.833  -0.064  23.404  1.00  0.00           C  
ATOM   4259  CG  ARG A2263      27.086   0.440  24.617  1.00  0.00           C  
ATOM   4260  CD  ARG A2263      25.770   0.918  24.065  1.00  0.00           C  
ATOM   4261  NE  ARG A2263      24.867   1.373  25.097  1.00  0.00           N  
ATOM   4262  CZ  ARG A2263      24.878   2.632  25.542  1.00  0.00           C  
ATOM   4263  NH1 ARG A2263      25.751   3.541  25.098  1.00  0.00           N  
ATOM   4264  NH2 ARG A2263      23.994   2.977  26.480  1.00  0.00           N  
ATOM   4265  N   ASP A2264      29.920  -2.216  25.457  1.00  0.00           N  
ATOM   4266  CA  ASP A2264      29.845  -3.340  26.363  1.00  0.00           C  
ATOM   4267  C   ASP A2264      28.956  -2.950  27.535  1.00  0.00           C  
ATOM   4268  O   ASP A2264      29.379  -2.242  28.455  1.00  0.00           O  
ATOM   4269  CB  ASP A2264      31.253  -3.682  26.825  1.00  0.00           C  
ATOM   4270  CG  ASP A2264      31.445  -5.119  27.282  1.00  0.00           C  
ATOM   4271  OD1 ASP A2264      30.541  -5.691  27.901  1.00  0.00           O  
ATOM   4272  OD2 ASP A2264      32.518  -5.665  27.014  1.00  0.00           O  
ATOM   4273  N   THR A2265      27.693  -3.345  27.525  1.00  0.00           N  
ATOM   4274  CA  THR A2265      26.806  -2.971  28.607  1.00  0.00           C  
ATOM   4275  C   THR A2265      26.884  -3.940  29.766  1.00  0.00           C  
ATOM   4276  O   THR A2265      26.956  -5.154  29.560  1.00  0.00           O  
ATOM   4277  CB  THR A2265      25.397  -2.882  28.031  1.00  0.00           C  
ATOM   4278  OG1 THR A2265      25.204  -3.952  27.109  1.00  0.00           O  
ATOM   4279  CG2 THR A2265      25.198  -1.535  27.350  1.00  0.00           C  
HETATM 4280  P   AMP A 999      47.273  27.554  15.262  1.00  0.00           P  
HETATM 4281  O1P AMP A 999      48.005  28.487  14.394  1.00  0.00           O  
HETATM 4282  O2P AMP A 999      47.500  26.118  15.054  1.00  0.00           O  
HETATM 4283  O3P AMP A 999      47.561  27.875  16.794  1.00  0.00           O  
HETATM 4284  O5' AMP A 999      45.671  27.755  15.153  1.00  0.00           O  
HETATM 4285  C5' AMP A 999      45.108  27.962  13.854  1.00  0.00           C  
HETATM 4286  C4' AMP A 999      43.579  28.067  13.865  1.00  0.00           C  
HETATM 4287  O4' AMP A 999      43.154  26.937  14.628  1.00  0.00           O  
HETATM 4288  C3' AMP A 999      42.969  29.270  14.609  1.00  0.00           C  
HETATM 4289  O3' AMP A 999      41.643  29.595  14.146  1.00  0.00           O  
HETATM 4290  C2' AMP A 999      42.797  28.734  16.001  1.00  0.00           C  
HETATM 4291  O2' AMP A 999      41.825  29.519  16.702  1.00  0.00           O  
HETATM 4292  C1' AMP A 999      42.264  27.358  15.662  1.00  0.00           C  
HETATM 4293  N9  AMP A 999      42.397  26.471  16.811  1.00  0.00           N  
HETATM 4294  C8  AMP A 999      43.542  26.104  17.465  1.00  0.00           C  
HETATM 4295  N7  AMP A 999      43.337  25.310  18.483  1.00  0.00           N  
HETATM 4296  C5  AMP A 999      41.964  25.173  18.513  1.00  0.00           C  
HETATM 4297  C6  AMP A 999      41.123  24.452  19.372  1.00  0.00           C  
HETATM 4298  N6  AMP A 999      41.604  23.743  20.407  1.00  0.00           N  
HETATM 4299  N1  AMP A 999      39.804  24.509  19.135  1.00  0.00           N  
HETATM 4300  C2  AMP A 999      39.395  25.238  18.105  1.00  0.00           C  
HETATM 4301  N3  AMP A 999      40.096  25.947  17.228  1.00  0.00           N  
HETATM 4302  C4  AMP A 999      41.390  25.872  17.498  1.00  0.00           C  
TER
END
