# Supplementary material for: Backbone Brackets and Arginine Tweezers delineate Class I and Class II aminoacyl tRNA synthetases
Source: PLoS Comput Biol. 2018 Apr 16;14(4):e1006101. doi: 10.1371/journal.pcbi.1006101 (PMC5919687; doi:10.1371/journal.pcbi.1006101)
Supplement: S11 File — All structures of Class I aaRS with residues renumbered according to the MSA. (GZ) [file pcbi.1006101.s023.tar.gz › 1h3e_A_renum.pdb]

ATOM      1  N   HIS A 211     120.416  62.082  77.114  1.00  0.00           N  
ATOM      2  CA  HIS A 211     120.208  60.633  77.411  1.00  0.00           C  
ATOM      3  C   HIS A 211     121.416  60.091  78.174  1.00  0.00           C  
ATOM      4  O   HIS A 211     122.551  60.248  77.741  1.00  0.00           O  
ATOM      5  CB  HIS A 211     120.037  59.832  76.111  1.00  0.00           C  
ATOM      6  CG  HIS A 211     119.490  60.631  74.965  1.00  0.00           C  
ATOM      7  ND1 HIS A 211     120.135  61.737  74.451  1.00  0.00           N  
ATOM      8  CD2 HIS A 211     118.375  60.464  74.213  1.00  0.00           C  
ATOM      9  CE1 HIS A 211     119.443  62.216  73.432  1.00  0.00           C  
ATOM     10  NE2 HIS A 211     118.371  61.461  73.266  1.00  0.00           N  
ATOM     11  N   THR A 212     121.173  59.459  79.313  1.00  0.00           N  
ATOM     12  CA  THR A 212     122.263  58.903  80.096  1.00  0.00           C  
ATOM     13  C   THR A 212     122.789  57.675  79.378  1.00  0.00           C  
ATOM     14  O   THR A 212     122.173  57.191  78.426  1.00  0.00           O  
ATOM     15  CB  THR A 212     121.799  58.461  81.495  1.00  0.00           C  
ATOM     16  OG1 THR A 212     120.865  57.380  81.372  1.00  0.00           O  
ATOM     17  CG2 THR A 212     121.158  59.621  82.233  1.00  0.00           C  
ATOM     18  N   PRO A 214     123.944  57.156  79.822  1.00  0.00           N  
ATOM     19  CA  PRO A 214     124.533  55.970  79.202  1.00  0.00           C  
ATOM     20  C   PRO A 214     123.471  54.911  78.923  1.00  0.00           C  
ATOM     21  O   PRO A 214     123.094  54.682  77.776  1.00  0.00           O  
ATOM     22  CB  PRO A 214     125.547  55.521  80.244  1.00  0.00           C  
ATOM     23  CG  PRO A 214     126.063  56.825  80.749  1.00  0.00           C  
ATOM     24  CD  PRO A 214     124.798  57.648  80.919  1.00  0.00           C  
ATOM     25  N   GLU A 215     122.989  54.283  79.987  1.00  0.00           N  
ATOM     26  CA  GLU A 215     121.969  53.252  79.881  1.00  0.00           C  
ATOM     27  C   GLU A 215     120.968  53.611  78.789  1.00  0.00           C  
ATOM     28  O   GLU A 215     120.532  52.754  78.027  1.00  0.00           O  
ATOM     29  CB  GLU A 215     121.230  53.094  81.217  1.00  0.00           C  
ATOM     30  CG  GLU A 215     122.119  52.766  82.418  1.00  0.00           C  
ATOM     31  CD  GLU A 215     122.827  53.989  83.002  1.00  0.00           C  
ATOM     32  OE1 GLU A 215     123.619  54.638  82.284  1.00  0.00           O  
ATOM     33  OE2 GLU A 215     122.593  54.302  84.191  1.00  0.00           O  
ATOM     34  N   GLU A 216     120.615  54.888  78.709  1.00  0.00           N  
ATOM     35  CA  GLU A 216     119.654  55.348  77.715  1.00  0.00           C  
ATOM     36  C   GLU A 216     120.193  55.351  76.286  1.00  0.00           C  
ATOM     37  O   GLU A 216     119.479  54.996  75.346  1.00  0.00           O  
ATOM     38  CB  GLU A 216     119.160  56.748  78.085  1.00  0.00           C  
ATOM     39  CG  GLU A 216     118.366  56.781  79.382  1.00  0.00           C  
ATOM     40  CD  GLU A 216     117.952  58.181  79.784  1.00  0.00           C  
ATOM     41  OE1 GLU A 216     118.844  58.999  80.082  1.00  0.00           O  
ATOM     42  OE2 GLU A 216     116.734  58.465  79.801  1.00  0.00           O  
ATOM     43  N   ALA A 217     121.446  55.758  76.117  1.00  0.00           N  
ATOM     44  CA  ALA A 217     122.045  55.791  74.789  1.00  0.00           C  
ATOM     45  C   ALA A 217     122.141  54.378  74.216  1.00  0.00           C  
ATOM     46  O   ALA A 217     121.680  54.121  73.101  1.00  0.00           O  
ATOM     47  CB  ALA A 217     123.423  56.419  74.860  1.00  0.00           C  
ATOM     48  N   LEU A 218     122.734  53.471  74.993  1.00  0.00           N  
ATOM     49  CA  LEU A 218     122.918  52.076  74.596  1.00  0.00           C  
ATOM     50  C   LEU A 218     121.647  51.497  73.978  1.00  0.00           C  
ATOM     51  O   LEU A 218     121.695  50.518  73.226  1.00  0.00           O  
ATOM     52  CB  LEU A 218     123.349  51.246  75.814  1.00  0.00           C  
ATOM     53  CG  LEU A 218     123.769  49.778  75.665  1.00  0.00           C  
ATOM     54  CD1 LEU A 218     122.558  48.876  75.525  1.00  0.00           C  
ATOM     55  CD2 LEU A 218     124.687  49.641  74.470  1.00  0.00           C  
ATOM     56  N   ALA A 219     120.513  52.113  74.296  1.00  0.00           N  
ATOM     57  CA  ALA A 219     119.230  51.677  73.771  1.00  0.00           C  
ATOM     58  C   ALA A 219     119.043  52.224  72.365  1.00  0.00           C  
ATOM     59  O   ALA A 219     119.029  51.460  71.404  1.00  0.00           O  
ATOM     60  CB  ALA A 219     118.112  52.159  74.668  1.00  0.00           C  
ATOM     61  N   LEU A 220     118.906  53.544  72.247  1.00  0.00           N  
ATOM     62  CA  LEU A 220     118.716  54.181  70.942  1.00  0.00           C  
ATOM     63  C   LEU A 220     119.603  53.539  69.901  1.00  0.00           C  
ATOM     64  O   LEU A 220     119.161  53.211  68.798  1.00  0.00           O  
ATOM     65  CB  LEU A 220     119.059  55.669  70.983  1.00  0.00           C  
ATOM     66  CG  LEU A 220     118.152  56.637  71.731  1.00  0.00           C  
ATOM     67  CD1 LEU A 220     118.556  56.714  73.209  1.00  0.00           C  
ATOM     68  CD2 LEU A 220     118.267  58.001  71.067  1.00  0.00           C  
ATOM     69  N   LEU A 221     120.868  53.385  70.265  1.00  0.00           N  
ATOM     70  CA  LEU A 221     121.846  52.792  69.380  1.00  0.00           C  
ATOM     71  C   LEU A 221     121.465  51.362  69.064  1.00  0.00           C  
ATOM     72  O   LEU A 221     121.336  50.991  67.897  1.00  0.00           O  
ATOM     73  CB  LEU A 221     123.223  52.833  70.031  1.00  0.00           C  
ATOM     74  CG  LEU A 221     123.836  54.226  70.128  1.00  0.00           C  
ATOM     75  CD1 LEU A 221     125.103  54.191  70.952  1.00  0.00           C  
ATOM     76  CD2 LEU A 221     124.129  54.725  68.733  1.00  0.00           C  
ATOM     77  N   LYS A 222     121.262  50.570  70.114  1.00  0.00           N  
ATOM     78  CA  LYS A 222     120.921  49.161  69.963  1.00  0.00           C  
ATOM     79  C   LYS A 222     119.748  48.883  69.021  1.00  0.00           C  
ATOM     80  O   LYS A 222     119.656  47.797  68.447  1.00  0.00           O  
ATOM     81  CB  LYS A 222     120.640  48.543  71.335  1.00  0.00           C  
ATOM     82  CG  LYS A 222     120.792  47.032  71.344  1.00  0.00           C  
ATOM     83  CD  LYS A 222     120.553  46.419  72.721  1.00  0.00           C  
ATOM     84  CE  LYS A 222     119.073  46.385  73.081  1.00  0.00           C  
ATOM     85  NZ  LYS A 222     118.811  45.560  74.298  1.00  0.00           N  
ATOM     86  N   ARG A 223     118.863  49.862  68.849  1.00  0.00           N  
ATOM     87  CA  ARG A 223     117.697  49.693  67.983  1.00  0.00           C  
ATOM     88  C   ARG A 223     118.050  49.607  66.500  1.00  0.00           C  
ATOM     89  O   ARG A 223     118.779  50.439  65.969  1.00  0.00           O  
ATOM     90  CB  ARG A 223     116.694  50.836  68.201  1.00  0.00           C  
ATOM     91  CG  ARG A 223     115.437  50.723  67.335  1.00  0.00           C  
ATOM     92  CD  ARG A 223     114.557  51.979  67.383  1.00  0.00           C  
ATOM     93  NE  ARG A 223     113.889  52.170  68.670  1.00  0.00           N  
ATOM     94  CZ  ARG A 223     112.909  53.047  68.879  1.00  0.00           C  
ATOM     95  NH1 ARG A 223     112.480  53.820  67.887  1.00  0.00           N  
ATOM     96  NH2 ARG A 223     112.349  53.146  70.078  1.00  0.00           N  
ATOM     97  N   GLY A 224     117.516  48.592  65.835  1.00  0.00           N  
ATOM     98  CA  GLY A 224     117.778  48.419  64.421  1.00  0.00           C  
ATOM     99  C   GLY A 224     119.130  47.804  64.135  1.00  0.00           C  
ATOM    100  O   GLY A 224     119.447  47.500  62.990  1.00  0.00           O  
ATOM    101  N   ALA A 225     119.927  47.603  65.175  1.00  0.00           N  
ATOM    102  CA  ALA A 225     121.256  47.035  65.008  1.00  0.00           C  
ATOM    103  C   ALA A 225     121.267  45.513  65.015  1.00  0.00           C  
ATOM    104  O   ALA A 225     120.565  44.888  65.797  1.00  0.00           O  
ATOM    105  CB  ALA A 225     122.168  47.560  66.096  1.00  0.00           C  
ATOM    106  N   GLU A 226     122.072  44.924  64.138  1.00  0.00           N  
ATOM    107  CA  GLU A 226     122.195  43.471  64.061  1.00  0.00           C  
ATOM    108  C   GLU A 226     122.701  42.961  65.402  1.00  0.00           C  
ATOM    109  O   GLU A 226     121.961  42.325  66.143  1.00  0.00           O  
ATOM    110  CB  GLU A 226     123.183  43.084  62.967  1.00  0.00           C  
ATOM    111  CG  GLU A 226     123.375  41.589  62.782  1.00  0.00           C  
ATOM    112  CD  GLU A 226     122.135  40.895  62.248  1.00  0.00           C  
ATOM    113  OE1 GLU A 226     121.490  41.442  61.327  1.00  0.00           O  
ATOM    114  OE2 GLU A 226     121.812  39.791  62.742  1.00  0.00           O  
ATOM    115  N   GLU A 227     123.970  43.227  65.704  1.00  0.00           N  
ATOM    116  CA  GLU A 227     124.548  42.823  66.983  1.00  0.00           C  
ATOM    117  C   GLU A 227     125.737  43.699  67.386  1.00  0.00           C  
ATOM    118  O   GLU A 227     126.474  44.203  66.539  1.00  0.00           O  
ATOM    119  CB  GLU A 227     124.956  41.340  66.969  1.00  0.00           C  
ATOM    120  CG  GLU A 227     126.290  41.008  66.327  1.00  0.00           C  
ATOM    121  CD  GLU A 227     126.671  39.543  66.526  1.00  0.00           C  
ATOM    122  OE1 GLU A 227     125.920  38.662  66.052  1.00  0.00           O  
ATOM    123  OE2 GLU A 227     127.713  39.269  67.160  1.00  0.00           O  
ATOM    124  N   ILE A 228     125.897  43.883  68.692  1.00  0.00           N  
ATOM    125  CA  ILE A 228     126.967  44.695  69.250  1.00  0.00           C  
ATOM    126  C   ILE A 228     127.752  43.801  70.189  1.00  0.00           C  
ATOM    127  O   ILE A 228     127.230  43.419  71.230  1.00  0.00           O  
ATOM    128  CB  ILE A 228     126.394  45.856  70.078  1.00  0.00           C  
ATOM    129  CG1 ILE A 228     125.399  46.659  69.241  1.00  0.00           C  
ATOM    130  CG2 ILE A 228     127.510  46.745  70.562  1.00  0.00           C  
ATOM    131  CD1 ILE A 228     124.693  47.753  70.010  1.00  0.00           C  
ATOM    132  N   VAL A 229     128.988  43.455  69.838  1.00  0.00           N  
ATOM    133  CA  VAL A 229     129.786  42.590  70.708  1.00  0.00           C  
ATOM    134  C   VAL A 229     131.164  43.134  71.027  1.00  0.00           C  
ATOM    135  O   VAL A 229     131.903  43.534  70.126  1.00  0.00           O  
ATOM    136  CB  VAL A 229     129.985  41.182  70.113  1.00  0.00           C  
ATOM    137  CG1 VAL A 229     128.648  40.582  69.754  1.00  0.00           C  
ATOM    138  CG2 VAL A 229     130.908  41.239  68.912  1.00  0.00           C  
ATOM    139  N   PRO A 230     131.525  43.177  72.324  1.00  0.00           N  
ATOM    140  CA  PRO A 230     130.731  42.780  73.495  1.00  0.00           C  
ATOM    141  C   PRO A 230     129.918  43.967  74.009  1.00  0.00           C  
ATOM    142  O   PRO A 230     130.477  45.007  74.364  1.00  0.00           O  
ATOM    143  CB  PRO A 230     131.795  42.351  74.483  1.00  0.00           C  
ATOM    144  CG  PRO A 230     132.880  43.331  74.204  1.00  0.00           C  
ATOM    145  CD  PRO A 230     132.943  43.311  72.697  1.00  0.00           C  
ATOM    146  N   GLU A 232     128.602  43.798  74.064  1.00  0.00           N  
ATOM    147  CA  GLU A 232     127.709  44.866  74.487  1.00  0.00           C  
ATOM    148  C   GLU A 232     128.028  45.534  75.828  1.00  0.00           C  
ATOM    149  O   GLU A 232     128.037  46.764  75.930  1.00  0.00           O  
ATOM    150  CB  GLU A 232     126.271  44.361  74.505  1.00  0.00           C  
ATOM    151  CG  GLU A 232     125.294  45.377  73.962  1.00  0.00           C  
ATOM    152  CD  GLU A 232     123.850  44.989  74.187  1.00  0.00           C  
ATOM    153  OE1 GLU A 232     123.473  43.842  73.847  1.00  0.00           O  
ATOM    154  OE2 GLU A 232     123.090  45.844  74.697  1.00  0.00           O  
ATOM    155  N   GLU A 233     128.288  44.737  76.857  1.00  0.00           N  
ATOM    156  CA  GLU A 233     128.581  45.311  78.162  1.00  0.00           C  
ATOM    157  C   GLU A 233     129.739  46.310  78.116  1.00  0.00           C  
ATOM    158  O   GLU A 233     129.883  47.139  79.014  1.00  0.00           O  
ATOM    159  CB  GLU A 233     128.845  44.203  79.203  1.00  0.00           C  
ATOM    160  CG  GLU A 233     130.011  43.259  78.919  1.00  0.00           C  
ATOM    161  CD  GLU A 233     129.742  42.248  77.799  1.00  0.00           C  
ATOM    162  OE1 GLU A 233     130.559  41.303  77.658  1.00  0.00           O  
ATOM    163  OE2 GLU A 233     128.734  42.390  77.063  1.00  0.00           O  
ATOM    164  N   GLU A 234     130.552  46.247  77.062  1.00  0.00           N  
ATOM    165  CA  GLU A 234     131.682  47.164  76.920  1.00  0.00           C  
ATOM    166  C   GLU A 234     131.234  48.501  76.333  1.00  0.00           C  
ATOM    167  O   GLU A 234     131.812  49.549  76.621  1.00  0.00           O  
ATOM    168  CB  GLU A 234     132.770  46.559  76.029  1.00  0.00           C  
ATOM    169  CG  GLU A 234     133.983  47.470  75.880  1.00  0.00           C  
ATOM    170  CD  GLU A 234     135.013  46.961  74.882  1.00  0.00           C  
ATOM    171  OE1 GLU A 234     136.013  47.676  74.652  1.00  0.00           O  
ATOM    172  OE2 GLU A 234     134.830  45.856  74.326  1.00  0.00           O  
ATOM    173  N   LEU A 235     130.209  48.469  75.496  1.00  0.00           N  
ATOM    174  CA  LEU A 235     129.720  49.707  74.915  1.00  0.00           C  
ATOM    175  C   LEU A 235     128.959  50.469  75.993  1.00  0.00           C  
ATOM    176  O   LEU A 235     129.047  51.697  76.079  1.00  0.00           O  
ATOM    177  CB  LEU A 235     128.808  49.418  73.720  1.00  0.00           C  
ATOM    178  CG  LEU A 235     128.080  50.622  73.113  1.00  0.00           C  
ATOM    179  CD1 LEU A 235     129.066  51.745  72.834  1.00  0.00           C  
ATOM    180  CD2 LEU A 235     127.361  50.184  71.846  1.00  0.00           C  
ATOM    181  N   LEU A 236     128.221  49.724  76.816  1.00  0.00           N  
ATOM    182  CA  LEU A 236     127.443  50.303  77.908  1.00  0.00           C  
ATOM    183  C   LEU A 236     128.436  51.000  78.835  1.00  0.00           C  
ATOM    184  O   LEU A 236     128.180  52.089  79.358  1.00  0.00           O  
ATOM    185  CB  LEU A 236     126.712  49.192  78.677  1.00  0.00           C  
ATOM    186  CG  LEU A 236     125.276  49.389  79.199  1.00  0.00           C  
ATOM    187  CD1 LEU A 236     124.900  48.162  80.027  1.00  0.00           C  
ATOM    188  CD2 LEU A 236     125.144  50.660  80.041  1.00  0.00           C  
ATOM    189  N   ALA A 237     129.577  50.349  79.023  1.00  0.00           N  
ATOM    190  CA  ALA A 237     130.634  50.874  79.865  1.00  0.00           C  
ATOM    191  C   ALA A 237     131.209  52.152  79.259  1.00  0.00           C  
ATOM    192  O   ALA A 237     131.137  53.221  79.863  1.00  0.00           O  
ATOM    193  CB  ALA A 237     131.720  49.836  80.016  1.00  0.00           C  
ATOM    194  N   LYS A 238     131.773  52.036  78.058  1.00  0.00           N  
ATOM    195  CA  LYS A 238     132.370  53.181  77.377  1.00  0.00           C  
ATOM    196  C   LYS A 238     131.458  54.403  77.355  1.00  0.00           C  
ATOM    197  O   LYS A 238     131.928  55.544  77.384  1.00  0.00           O  
ATOM    198  CB  LYS A 238     132.764  52.802  75.947  1.00  0.00           C  
ATOM    199  CG  LYS A 238     134.071  52.018  75.844  1.00  0.00           C  
ATOM    200  CD  LYS A 238     134.446  51.744  74.392  1.00  0.00           C  
ATOM    201  CE  LYS A 238     135.792  51.041  74.266  1.00  0.00           C  
ATOM    202  NZ  LYS A 238     136.939  51.938  74.582  1.00  0.00           N  
ATOM    203  N   LEU A 240     130.153  54.163  77.302  1.00  0.00           N  
ATOM    204  CA  LEU A 240     129.193  55.254  77.288  1.00  0.00           C  
ATOM    205  C   LEU A 240     129.236  56.004  78.611  1.00  0.00           C  
ATOM    206  O   LEU A 240     129.131  57.232  78.652  1.00  0.00           O  
ATOM    207  CB  LEU A 240     127.790  54.709  77.045  1.00  0.00           C  
ATOM    208  CG  LEU A 240     127.475  54.369  75.590  1.00  0.00           C  
ATOM    209  CD1 LEU A 240     126.167  53.608  75.510  1.00  0.00           C  
ATOM    210  CD2 LEU A 240     127.398  55.654  74.777  1.00  0.00           C  
ATOM    211  N   LYS A 241     129.403  55.249  79.690  1.00  0.00           N  
ATOM    212  CA  LYS A 241     129.455  55.814  81.031  1.00  0.00           C  
ATOM    213  C   LYS A 241     130.696  56.671  81.290  1.00  0.00           C  
ATOM    214  O   LYS A 241     130.734  57.418  82.263  1.00  0.00           O  
ATOM    215  CB  LYS A 241     129.402  54.689  82.075  1.00  0.00           C  
ATOM    216  CG  LYS A 241     128.107  53.873  82.110  1.00  0.00           C  
ATOM    217  CD  LYS A 241     128.221  52.733  83.132  1.00  0.00           C  
ATOM    218  CE  LYS A 241     126.904  51.992  83.345  1.00  0.00           C  
ATOM    219  NZ  LYS A 241     125.873  52.834  84.021  1.00  0.00           N  
ATOM    220  N   GLU A 243     131.710  56.563  80.438  1.00  0.00           N  
ATOM    221  CA  GLU A 243     132.932  57.339  80.632  1.00  0.00           C  
ATOM    222  C   GLU A 243     132.754  58.825  80.334  1.00  0.00           C  
ATOM    223  O   GLU A 243     133.693  59.609  80.465  1.00  0.00           O  
ATOM    224  CB  GLU A 243     134.055  56.778  79.765  1.00  0.00           C  
ATOM    225  CG  GLU A 243     134.334  55.305  79.998  1.00  0.00           C  
ATOM    226  CD  GLU A 243     135.487  54.780  79.153  1.00  0.00           C  
ATOM    227  OE1 GLU A 243     135.660  53.540  79.095  1.00  0.00           O  
ATOM    228  OE2 GLU A 243     136.219  55.603  78.555  1.00  0.00           O  
ATOM    229  N   GLY A 244     131.545  59.201  79.931  1.00  0.00           N  
ATOM    230  CA  GLY A 244     131.254  60.590  79.627  1.00  0.00           C  
ATOM    231  C   GLY A 244     132.335  61.318  78.850  1.00  0.00           C  
ATOM    232  O   GLY A 244     132.830  62.360  79.282  1.00  0.00           O  
ATOM    233  N   ARG A 245     132.709  60.763  77.702  1.00  0.00           N  
ATOM    234  CA  ARG A 245     133.726  61.358  76.830  1.00  0.00           C  
ATOM    235  C   ARG A 245     133.415  60.861  75.420  1.00  0.00           C  
ATOM    236  O   ARG A 245     133.098  59.680  75.233  1.00  0.00           O  
ATOM    237  CB  ARG A 245     135.130  60.897  77.234  1.00  0.00           C  
ATOM    238  CG  ARG A 245     135.361  59.408  77.023  1.00  0.00           C  
ATOM    239  CD  ARG A 245     136.783  58.980  77.362  1.00  0.00           C  
ATOM    240  NE  ARG A 245     136.996  57.563  77.070  1.00  0.00           N  
ATOM    241  CZ  ARG A 245     137.063  57.050  75.845  1.00  0.00           C  
ATOM    242  NH1 ARG A 245     136.942  57.837  74.781  1.00  0.00           N  
ATOM    243  NH2 ARG A 245     137.239  55.745  75.686  1.00  0.00           N  
ATOM    244  N   PRO A 265     133.504  61.744  74.408  1.00  0.00           N  
ATOM    245  CA  PRO A 265     133.218  61.353  73.022  1.00  0.00           C  
ATOM    246  C   PRO A 265     133.959  60.089  72.582  1.00  0.00           C  
ATOM    247  O   PRO A 265     135.188  60.083  72.461  1.00  0.00           O  
ATOM    248  CB  PRO A 265     133.654  62.577  72.225  1.00  0.00           C  
ATOM    249  CG  PRO A 265     133.396  63.691  73.166  1.00  0.00           C  
ATOM    250  CD  PRO A 265     133.937  63.149  74.468  1.00  0.00           C  
ATOM    251  N   LEU A 266     133.218  59.012  72.356  1.00  0.00           N  
ATOM    252  CA  LEU A 266     133.852  57.786  71.914  1.00  0.00           C  
ATOM    253  C   LEU A 266     134.253  57.949  70.450  1.00  0.00           C  
ATOM    254  O   LEU A 266     133.708  58.792  69.726  1.00  0.00           O  
ATOM    255  CB  LEU A 266     132.901  56.606  72.065  1.00  0.00           C  
ATOM    256  CG  LEU A 266     132.474  56.241  73.483  1.00  0.00           C  
ATOM    257  CD1 LEU A 266     131.389  55.180  73.433  1.00  0.00           C  
ATOM    258  CD2 LEU A 266     133.679  55.741  74.267  1.00  0.00           C  
ATOM    259  N   THR A 267     135.216  57.145  70.021  1.00  0.00           N  
ATOM    260  CA  THR A 267     135.691  57.198  68.650  1.00  0.00           C  
ATOM    261  C   THR A 267     135.017  56.103  67.847  1.00  0.00           C  
ATOM    262  O   THR A 267     135.321  54.928  68.021  1.00  0.00           O  
ATOM    263  CB  THR A 267     137.212  57.002  68.590  1.00  0.00           C  
ATOM    264  OG1 THR A 267     137.855  58.072  69.295  1.00  0.00           O  
ATOM    265  CG2 THR A 267     137.698  56.984  67.145  1.00  0.00           C  
ATOM    266  N   VAL A 268     134.100  56.490  66.970  1.00  0.00           N  
ATOM    267  CA  VAL A 268     133.391  55.527  66.152  1.00  0.00           C  
ATOM    268  C   VAL A 268     134.026  55.442  64.770  1.00  0.00           C  
ATOM    269  O   VAL A 268     134.000  56.398  63.984  1.00  0.00           O  
ATOM    270  CB  VAL A 268     131.912  55.904  66.033  1.00  0.00           C  
ATOM    271  CG1 VAL A 268     131.190  54.907  65.154  1.00  0.00           C  
ATOM    272  CG2 VAL A 268     131.282  55.929  67.412  1.00  0.00           C  
ATOM    273  N   LYS A 269     134.596  54.276  64.493  1.00  0.00           N  
ATOM    274  CA  LYS A 269     135.275  54.010  63.239  1.00  0.00           C  
ATOM    275  C   LYS A 269     134.381  53.379  62.185  1.00  0.00           C  
ATOM    276  O   LYS A 269     133.537  52.537  62.492  1.00  0.00           O  
ATOM    277  CB  LYS A 269     136.469  53.084  63.492  1.00  0.00           C  
ATOM    278  CG  LYS A 269     137.200  52.635  62.241  1.00  0.00           C  
ATOM    279  CD  LYS A 269     138.208  51.560  62.564  1.00  0.00           C  
ATOM    280  CE  LYS A 269     138.730  50.932  61.288  1.00  0.00           C  
ATOM    281  NZ  LYS A 269     139.418  49.619  61.505  1.00  0.00           N  
ATOM    282  N   LEU A 270     134.588  53.799  60.940  1.00  0.00           N  
ATOM    283  CA  LEU A 270     133.858  53.275  59.796  1.00  0.00           C  
ATOM    284  C   LEU A 270     134.665  53.501  58.535  1.00  0.00           C  
ATOM    285  O   LEU A 270     134.814  54.637  58.102  1.00  0.00           O  
ATOM    286  CB  LEU A 270     132.513  53.968  59.629  1.00  0.00           C  
ATOM    287  CG  LEU A 270     131.884  53.736  58.248  1.00  0.00           C  
ATOM    288  CD1 LEU A 270     131.563  52.265  58.038  1.00  0.00           C  
ATOM    289  CD2 LEU A 270     130.634  54.574  58.142  1.00  0.00           C  
ATOM    290  N   GLY A 272     135.179  52.427  57.945  1.00  0.00           N  
ATOM    291  CA  GLY A 272     135.952  52.560  56.726  1.00  0.00           C  
ATOM    292  C   GLY A 272     135.156  52.166  55.487  1.00  0.00           C  
ATOM    293  O   GLY A 272     134.103  51.531  55.586  1.00  0.00           O  
ATOM    294  N   ALA A 273     135.655  52.545  54.318  1.00  0.00           N  
ATOM    295  CA  ALA A 273     134.995  52.217  53.071  1.00  0.00           C  
ATOM    296  C   ALA A 273     136.058  52.186  51.990  1.00  0.00           C  
ATOM    297  O   ALA A 273     136.861  53.124  51.879  1.00  0.00           O  
ATOM    298  CB  ALA A 273     133.957  53.259  52.741  1.00  0.00           C  
ATOM    299  N   ASP A 274     136.065  51.124  51.190  1.00  0.00           N  
ATOM    300  CA  ASP A 274     137.056  51.004  50.146  1.00  0.00           C  
ATOM    301  C   ASP A 274     136.537  51.461  48.799  1.00  0.00           C  
ATOM    302  O   ASP A 274     135.808  50.746  48.129  1.00  0.00           O  
ATOM    303  CB  ASP A 274     137.540  49.569  50.070  1.00  0.00           C  
ATOM    304  CG  ASP A 274     138.506  49.228  51.178  1.00  0.00           C  
ATOM    305  OD1 ASP A 274     138.226  49.571  52.349  1.00  0.00           O  
ATOM    306  OD2 ASP A 274     139.548  48.609  50.883  1.00  0.00           O  
ATOM    307  N   PRO A 275     136.932  52.665  48.371  1.00  0.00           N  
ATOM    308  CA  PRO A 275     136.496  53.221  47.095  1.00  0.00           C  
ATOM    309  C   PRO A 275     136.974  52.435  45.896  1.00  0.00           C  
ATOM    310  O   PRO A 275     137.742  52.951  45.093  1.00  0.00           O  
ATOM    311  CB  PRO A 275     137.093  54.611  47.121  1.00  0.00           C  
ATOM    312  CG  PRO A 275     138.392  54.358  47.772  1.00  0.00           C  
ATOM    313  CD  PRO A 275     137.981  53.515  48.957  1.00  0.00           C  
ATOM    314  N   THR A 276     136.528  51.193  45.773  1.00  0.00           N  
ATOM    315  CA  THR A 276     136.909  50.367  44.637  1.00  0.00           C  
ATOM    316  C   THR A 276     136.123  50.882  43.432  1.00  0.00           C  
ATOM    317  O   THR A 276     136.557  50.782  42.287  1.00  0.00           O  
ATOM    318  CB  THR A 276     136.554  48.902  44.895  1.00  0.00           C  
ATOM    319  OG1 THR A 276     135.212  48.826  45.387  1.00  0.00           O  
ATOM    320  CG2 THR A 276     137.495  48.293  45.919  1.00  0.00           C  
ATOM    321  N   ARG A 277     134.951  51.435  43.720  1.00  0.00           N  
ATOM    322  CA  ARG A 277     134.071  52.012  42.707  1.00  0.00           C  
ATOM    323  C   ARG A 277     133.469  53.249  43.363  1.00  0.00           C  
ATOM    324  O   ARG A 277     133.152  53.229  44.558  1.00  0.00           O  
ATOM    325  CB  ARG A 277     132.960  51.032  42.329  1.00  0.00           C  
ATOM    326  CG  ARG A 277     133.397  49.892  41.438  1.00  0.00           C  
ATOM    327  CD  ARG A 277     132.267  48.888  41.243  1.00  0.00           C  
ATOM    328  NE  ARG A 277     132.630  47.825  40.310  1.00  0.00           N  
ATOM    329  CZ  ARG A 277     132.687  47.977  38.988  1.00  0.00           C  
ATOM    330  NH1 ARG A 277     132.401  49.148  38.428  1.00  0.00           N  
ATOM    331  NH2 ARG A 277     133.038  46.957  38.218  1.00  0.00           N  
ATOM    332  N   PRO A 278     133.289  54.337  42.595  1.00  0.00           N  
ATOM    333  CA  PRO A 278     132.728  55.590  43.113  1.00  0.00           C  
ATOM    334  C   PRO A 278     131.295  55.534  43.601  1.00  0.00           C  
ATOM    335  O   PRO A 278     130.580  54.564  43.369  1.00  0.00           O  
ATOM    336  CB  PRO A 278     132.862  56.523  41.934  1.00  0.00           C  
ATOM    337  CG  PRO A 278     132.587  55.622  40.820  1.00  0.00           C  
ATOM    338  CD  PRO A 278     133.461  54.433  41.141  1.00  0.00           C  
ATOM    339  N   ASP A 279     130.900  56.590  44.301  1.00  0.00           N  
ATOM    340  CA  ASP A 279     129.543  56.726  44.801  1.00  0.00           C  
ATOM    341  C   ASP A 279     129.139  55.754  45.890  1.00  0.00           C  
ATOM    342  O   ASP A 279     129.469  54.580  45.828  1.00  0.00           O  
ATOM    343  CB  ASP A 279     128.586  56.583  43.631  1.00  0.00           C  
ATOM    344  CG  ASP A 279     128.954  57.487  42.473  1.00  0.00           C  
ATOM    345  OD1 ASP A 279     129.060  56.986  41.329  1.00  0.00           O  
ATOM    346  OD2 ASP A 279     129.137  58.704  42.711  1.00  0.00           O  
ATOM    347  N   LEU A 280     128.431  56.262  46.893  1.00  0.00           N  
ATOM    348  CA  LEU A 280     127.922  55.447  47.988  1.00  0.00           C  
ATOM    349  C   LEU A 280     126.491  55.144  47.578  1.00  0.00           C  
ATOM    350  O   LEU A 280     126.004  55.681  46.584  1.00  0.00           O  
ATOM    351  CB  LEU A 280     127.903  56.226  49.307  1.00  0.00           C  
ATOM    352  CG  LEU A 280     129.239  56.682  49.895  1.00  0.00           C  
ATOM    353  CD1 LEU A 280     130.193  55.502  50.062  1.00  0.00           C  
ATOM    354  CD2 LEU A 280     129.852  57.693  48.970  1.00  0.00           C  
ATOM    355  N   HIS A 281     125.804  54.304  48.337  1.00  0.00           N  
ATOM    356  CA  HIS A 281     124.430  53.979  48.002  1.00  0.00           C  
ATOM    357  C   HIS A 281     123.628  53.683  49.252  1.00  0.00           C  
ATOM    358  O   HIS A 281     124.170  53.694  50.351  1.00  0.00           O  
ATOM    359  CB  HIS A 281     124.405  52.784  47.067  1.00  0.00           C  
ATOM    360  CG  HIS A 281     125.177  51.614  47.576  1.00  0.00           C  
ATOM    361  ND1 HIS A 281     125.070  51.122  48.858  1.00  0.00           N  
ATOM    362  CD2 HIS A 281     126.061  50.807  46.940  1.00  0.00           C  
ATOM    363  CE1 HIS A 281     125.873  50.055  48.957  1.00  0.00           C  
ATOM    364  NE2 HIS A 281     126.496  49.822  47.818  1.00  0.00           N  
ATOM    365  N   LEU A 282     122.339  53.409  49.094  1.00  0.00           N  
ATOM    366  CA  LEU A 282     121.489  53.142  50.248  1.00  0.00           C  
ATOM    367  C   LEU A 282     122.034  52.047  51.162  1.00  0.00           C  
ATOM    368  O   LEU A 282     121.751  52.032  52.368  1.00  0.00           O  
ATOM    369  CB  LEU A 282     120.071  52.815  49.782  1.00  0.00           C  
ATOM    370  CG  LEU A 282     119.375  54.058  49.223  1.00  0.00           C  
ATOM    371  CD1 LEU A 282     118.102  53.681  48.500  1.00  0.00           C  
ATOM    372  CD2 LEU A 282     119.090  55.018  50.358  1.00  0.00           C  
ATOM    373  N   GLY A 283     122.822  51.137  50.596  1.00  0.00           N  
ATOM    374  CA  GLY A 283     123.406  50.095  51.422  1.00  0.00           C  
ATOM    375  C   GLY A 283     124.224  50.764  52.518  1.00  0.00           C  
ATOM    376  O   GLY A 283     123.994  50.565  53.722  1.00  0.00           O  
ATOM    377  N   HIS A 284     125.181  51.580  52.083  1.00  0.00           N  
ATOM    378  CA  HIS A 284     126.047  52.325  52.976  1.00  0.00           C  
ATOM    379  C   HIS A 284     125.236  53.146  53.951  1.00  0.00           C  
ATOM    380  O   HIS A 284     125.606  53.285  55.114  1.00  0.00           O  
ATOM    381  CB  HIS A 284     126.898  53.262  52.170  1.00  0.00           C  
ATOM    382  CG  HIS A 284     127.799  52.573  51.211  1.00  0.00           C  
ATOM    383  ND1 HIS A 284     127.756  52.762  49.847  1.00  0.00           N  
ATOM    384  CD2 HIS A 284     128.869  51.775  51.443  1.00  0.00           C  
ATOM    385  CE1 HIS A 284     128.794  52.108  49.310  1.00  0.00           C  
ATOM    386  NE2 HIS A 284     129.496  51.494  50.243  1.00  0.00           N  
ATOM    387  N   ALA A 285     124.137  53.713  53.467  1.00  0.00           N  
ATOM    388  CA  ALA A 285     123.274  54.520  54.322  1.00  0.00           C  
ATOM    389  C   ALA A 285     122.917  53.765  55.610  1.00  0.00           C  
ATOM    390  O   ALA A 285     122.692  54.380  56.651  1.00  0.00           O  
ATOM    391  CB  ALA A 285     122.007  54.906  53.565  1.00  0.00           C  
ATOM    392  N   VAL A 286     122.878  52.434  55.531  1.00  0.00           N  
ATOM    393  CA  VAL A 286     122.541  51.605  56.682  1.00  0.00           C  
ATOM    394  C   VAL A 286     123.515  51.834  57.826  1.00  0.00           C  
ATOM    395  O   VAL A 286     123.108  52.062  58.967  1.00  0.00           O  
ATOM    396  CB  VAL A 286     122.543  50.101  56.314  1.00  0.00           C  
ATOM    397  CG1 VAL A 286     122.211  49.253  57.545  1.00  0.00           C  
ATOM    398  CG2 VAL A 286     121.531  49.839  55.210  1.00  0.00           C  
ATOM    399  N   VAL A 288     124.807  51.778  57.522  1.00  0.00           N  
ATOM    400  CA  VAL A 288     125.821  51.986  58.550  1.00  0.00           C  
ATOM    401  C   VAL A 288     126.051  53.470  58.801  1.00  0.00           C  
ATOM    402  O   VAL A 288     126.330  53.878  59.926  1.00  0.00           O  
ATOM    403  CB  VAL A 288     127.168  51.328  58.171  1.00  0.00           C  
ATOM    404  CG1 VAL A 288     127.005  49.813  58.089  1.00  0.00           C  
ATOM    405  CG2 VAL A 288     127.667  51.886  56.846  1.00  0.00           C  
ATOM    406  N   LEU A 289     125.919  54.281  57.760  1.00  0.00           N  
ATOM    407  CA  LEU A 289     126.121  55.710  57.909  1.00  0.00           C  
ATOM    408  C   LEU A 289     125.056  56.414  58.748  1.00  0.00           C  
ATOM    409  O   LEU A 289     125.379  57.297  59.538  1.00  0.00           O  
ATOM    410  CB  LEU A 289     126.223  56.366  56.540  1.00  0.00           C  
ATOM    411  CG  LEU A 289     127.507  56.060  55.774  1.00  0.00           C  
ATOM    412  CD1 LEU A 289     127.293  56.382  54.314  1.00  0.00           C  
ATOM    413  CD2 LEU A 289     128.664  56.862  56.349  1.00  0.00           C  
ATOM    414  N   ARG A 290     123.788  56.051  58.589  1.00  0.00           N  
ATOM    415  CA  ARG A 290     122.762  56.714  59.395  1.00  0.00           C  
ATOM    416  C   ARG A 290     123.018  56.382  60.855  1.00  0.00           C  
ATOM    417  O   ARG A 290     122.758  57.201  61.747  1.00  0.00           O  
ATOM    418  CB  ARG A 290     121.353  56.270  58.995  1.00  0.00           C  
ATOM    419  CG  ARG A 290     120.776  57.036  57.824  1.00  0.00           C  
ATOM    420  CD  ARG A 290     119.481  56.402  57.354  1.00  0.00           C  
ATOM    421  NE  ARG A 290     118.557  56.118  58.449  1.00  0.00           N  
ATOM    422  CZ  ARG A 290     118.160  57.004  59.359  1.00  0.00           C  
ATOM    423  NH1 ARG A 290     118.602  58.255  59.336  1.00  0.00           N  
ATOM    424  NH2 ARG A 290     117.294  56.642  60.288  1.00  0.00           N  
ATOM    425  N   LYS A 291     123.543  55.182  61.091  1.00  0.00           N  
ATOM    426  CA  LYS A 291     123.852  54.752  62.446  1.00  0.00           C  
ATOM    427  C   LYS A 291     124.973  55.631  63.001  1.00  0.00           C  
ATOM    428  O   LYS A 291     124.876  56.129  64.117  1.00  0.00           O  
ATOM    429  CB  LYS A 291     124.258  53.285  62.445  1.00  0.00           C  
ATOM    430  CG  LYS A 291     124.598  52.748  63.808  1.00  0.00           C  
ATOM    431  CD  LYS A 291     123.493  53.006  64.801  1.00  0.00           C  
ATOM    432  CE  LYS A 291     122.236  52.225  64.489  1.00  0.00           C  
ATOM    433  NZ  LYS A 291     121.244  52.450  65.583  1.00  0.00           N  
ATOM    434  N   MET A 292     126.028  55.828  62.213  1.00  0.00           N  
ATOM    435  CA  MET A 292     127.145  56.680  62.621  1.00  0.00           C  
ATOM    436  C   MET A 292     126.567  58.039  62.994  1.00  0.00           C  
ATOM    437  O   MET A 292     126.870  58.597  64.045  1.00  0.00           O  
ATOM    438  CB  MET A 292     128.127  56.890  61.462  1.00  0.00           C  
ATOM    439  CG  MET A 292     128.712  55.631  60.851  1.00  0.00           C  
ATOM    440  SD  MET A 292     129.721  54.771  62.029  1.00  0.00           S  
ATOM    441  CE  MET A 292     131.098  55.867  62.088  1.00  0.00           C  
ATOM    442  N   ARG A 293     125.743  58.571  62.097  1.00  0.00           N  
ATOM    443  CA  ARG A 293     125.102  59.864  62.293  1.00  0.00           C  
ATOM    444  C   ARG A 293     124.501  59.902  63.674  1.00  0.00           C  
ATOM    445  O   ARG A 293     124.687  60.858  64.419  1.00  0.00           O  
ATOM    446  CB  ARG A 293     123.994  60.065  61.258  1.00  0.00           C  
ATOM    447  CG  ARG A 293     123.160  61.333  61.450  1.00  0.00           C  
ATOM    448  CD  ARG A 293     123.977  62.602  61.222  1.00  0.00           C  
ATOM    449  NE  ARG A 293     123.167  63.813  61.354  1.00  0.00           N  
ATOM    450  CZ  ARG A 293     122.219  64.185  60.498  1.00  0.00           C  
ATOM    451  NH1 ARG A 293     121.957  63.441  59.434  1.00  0.00           N  
ATOM    452  NH2 ARG A 293     121.530  65.301  60.706  1.00  0.00           N  
ATOM    453  N   GLN A 294     123.781  58.840  64.012  1.00  0.00           N  
ATOM    454  CA  GLN A 294     123.136  58.743  65.312  1.00  0.00           C  
ATOM    455  C   GLN A 294     124.136  58.777  66.460  1.00  0.00           C  
ATOM    456  O   GLN A 294     123.813  59.223  67.552  1.00  0.00           O  
ATOM    457  CB  GLN A 294     122.307  57.469  65.390  1.00  0.00           C  
ATOM    458  CG  GLN A 294     121.533  57.336  66.676  1.00  0.00           C  
ATOM    459  CD  GLN A 294     120.510  56.228  66.602  1.00  0.00           C  
ATOM    460  OE1 GLN A 294     120.852  55.059  66.390  1.00  0.00           O  
ATOM    461  NE2 GLN A 294     119.238  56.588  66.771  1.00  0.00           N  
ATOM    462  N   PHE A 295     125.346  58.288  66.217  1.00  0.00           N  
ATOM    463  CA  PHE A 295     126.372  58.302  67.243  1.00  0.00           C  
ATOM    464  C   PHE A 295     126.846  59.741  67.397  1.00  0.00           C  
ATOM    465  O   PHE A 295     127.166  60.183  68.499  1.00  0.00           O  
ATOM    466  CB  PHE A 295     127.553  57.433  66.834  1.00  0.00           C  
ATOM    467  CG  PHE A 295     127.629  56.119  67.547  1.00  0.00           C  
ATOM    468  CD1 PHE A 295     127.225  54.946  66.916  1.00  0.00           C  
ATOM    469  CD2 PHE A 295     128.177  56.040  68.822  1.00  0.00           C  
ATOM    470  CE1 PHE A 295     127.371  53.713  67.537  1.00  0.00           C  
ATOM    471  CE2 PHE A 295     128.328  54.809  69.457  1.00  0.00           C  
ATOM    472  CZ  PHE A 295     127.927  53.643  68.813  1.00  0.00           C  
ATOM    473  N   GLN A 296     126.907  60.468  66.285  1.00  0.00           N  
ATOM    474  CA  GLN A 296     127.340  61.861  66.327  1.00  0.00           C  
ATOM    475  C   GLN A 296     126.285  62.648  67.091  1.00  0.00           C  
ATOM    476  O   GLN A 296     126.606  63.523  67.906  1.00  0.00           O  
ATOM    477  CB  GLN A 296     127.463  62.434  64.920  1.00  0.00           C  
ATOM    478  CG  GLN A 296     128.517  61.803  64.051  1.00  0.00           C  
ATOM    479  CD  GLN A 296     128.468  62.338  62.629  1.00  0.00           C  
ATOM    480  OE1 GLN A 296     127.473  62.160  61.931  1.00  0.00           O  
ATOM    481  NE2 GLN A 296     129.539  63.002  62.195  1.00  0.00           N  
ATOM    482  N   GLU A 297     125.024  62.308  66.812  1.00  0.00           N  
ATOM    483  CA  GLU A 297     123.852  62.941  67.421  1.00  0.00           C  
ATOM    484  C   GLU A 297     123.810  62.792  68.935  1.00  0.00           C  
ATOM    485  O   GLU A 297     123.082  63.507  69.611  1.00  0.00           O  
ATOM    486  CB  GLU A 297     122.571  62.356  66.821  1.00  0.00           C  
ATOM    487  CG  GLU A 297     122.340  62.711  65.359  1.00  0.00           C  
ATOM    488  CD  GLU A 297     122.190  64.209  65.137  1.00  0.00           C  
ATOM    489  OE1 GLU A 297     122.129  64.949  66.140  1.00  0.00           O  
ATOM    490  OE2 GLU A 297     122.128  64.652  63.966  1.00  0.00           O  
ATOM    491  N   LEU A 298     124.576  61.844  69.459  1.00  0.00           N  
ATOM    492  CA  LEU A 298     124.631  61.632  70.891  1.00  0.00           C  
ATOM    493  C   LEU A 298     125.974  62.133  71.365  1.00  0.00           C  
ATOM    494  O   LEU A 298     126.456  61.733  72.425  1.00  0.00           O  
ATOM    495  CB  LEU A 298     124.461  60.157  71.240  1.00  0.00           C  
ATOM    496  CG  LEU A 298     123.181  59.551  70.664  1.00  0.00           C  
ATOM    497  CD1 LEU A 298     122.890  58.211  71.342  1.00  0.00           C  
ATOM    498  CD2 LEU A 298     122.022  60.533  70.849  1.00  0.00           C  
ATOM    499  N   GLY A 305     126.580  62.992  70.546  1.00  0.00           N  
ATOM    500  CA  GLY A 305     127.848  63.609  70.895  1.00  0.00           C  
ATOM    501  C   GLY A 305     129.173  62.892  70.715  1.00  0.00           C  
ATOM    502  O   GLY A 305     130.203  63.394  71.175  1.00  0.00           O  
ATOM    503  N   HIS A 306     129.182  61.739  70.058  1.00  0.00           N  
ATOM    504  CA  HIS A 306     130.440  61.036  69.868  1.00  0.00           C  
ATOM    505  C   HIS A 306     131.085  61.403  68.551  1.00  0.00           C  
ATOM    506  O   HIS A 306     130.402  61.828  67.627  1.00  0.00           O  
ATOM    507  CB  HIS A 306     130.209  59.543  69.953  1.00  0.00           C  
ATOM    508  CG  HIS A 306     129.719  59.105  71.293  1.00  0.00           C  
ATOM    509  ND1 HIS A 306     128.499  59.463  71.819  1.00  0.00           N  
ATOM    510  CD2 HIS A 306     130.322  58.344  72.240  1.00  0.00           C  
ATOM    511  CE1 HIS A 306     128.407  58.915  73.039  1.00  0.00           C  
ATOM    512  NE2 HIS A 306     129.494  58.228  73.333  1.00  0.00           N  
ATOM    513  N   LYS A 307     132.404  61.257  68.474  1.00  0.00           N  
ATOM    514  CA  LYS A 307     133.125  61.592  67.254  1.00  0.00           C  
ATOM    515  C   LYS A 307     133.262  60.396  66.323  1.00  0.00           C  
ATOM    516  O   LYS A 307     133.576  59.283  66.744  1.00  0.00           O  
ATOM    517  CB  LYS A 307     134.514  62.141  67.575  1.00  0.00           C  
ATOM    518  CG  LYS A 307     135.367  62.382  66.341  1.00  0.00           C  
ATOM    519  CD  LYS A 307     136.822  62.628  66.692  1.00  0.00           C  
ATOM    520  CE  LYS A 307     137.036  64.026  67.251  1.00  0.00           C  
ATOM    521  NZ  LYS A 307     136.800  65.078  66.216  1.00  0.00           N  
ATOM    522  N   VAL A 308     133.028  60.649  65.045  1.00  0.00           N  
ATOM    523  CA  VAL A 308     133.105  59.632  64.022  1.00  0.00           C  
ATOM    524  C   VAL A 308     134.354  59.873  63.199  1.00  0.00           C  
ATOM    525  O   VAL A 308     134.679  61.019  62.867  1.00  0.00           O  
ATOM    526  CB  VAL A 308     131.850  59.709  63.111  1.00  0.00           C  
ATOM    527  CG1 VAL A 308     132.134  59.151  61.733  1.00  0.00           C  
ATOM    528  CG2 VAL A 308     130.719  58.943  63.747  1.00  0.00           C  
ATOM    529  N   VAL A 309     135.076  58.803  62.893  1.00  0.00           N  
ATOM    530  CA  VAL A 309     136.256  58.936  62.057  1.00  0.00           C  
ATOM    531  C   VAL A 309     136.002  58.093  60.832  1.00  0.00           C  
ATOM    532  O   VAL A 309     135.864  56.875  60.932  1.00  0.00           O  
ATOM    533  CB  VAL A 309     137.514  58.429  62.740  1.00  0.00           C  
ATOM    534  CG1 VAL A 309     138.683  58.537  61.792  1.00  0.00           C  
ATOM    535  CG2 VAL A 309     137.782  59.237  63.970  1.00  0.00           C  
ATOM    536  N   LEU A 310     135.914  58.744  59.678  1.00  0.00           N  
ATOM    537  CA  LEU A 310     135.660  58.043  58.436  1.00  0.00           C  
ATOM    538  C   LEU A 310     136.987  57.724  57.807  1.00  0.00           C  
ATOM    539  O   LEU A 310     137.746  58.618  57.472  1.00  0.00           O  
ATOM    540  CB  LEU A 310     134.859  58.912  57.488  1.00  0.00           C  
ATOM    541  CG  LEU A 310     134.276  58.138  56.311  1.00  0.00           C  
ATOM    542  CD1 LEU A 310     133.304  57.083  56.851  1.00  0.00           C  
ATOM    543  CD2 LEU A 310     133.566  59.092  55.351  1.00  0.00           C  
ATOM    544  N   ILE A 311     137.269  56.441  57.656  1.00  0.00           N  
ATOM    545  CA  ILE A 311     138.516  56.000  57.072  1.00  0.00           C  
ATOM    546  C   ILE A 311     138.325  55.666  55.605  1.00  0.00           C  
ATOM    547  O   ILE A 311     137.608  54.734  55.268  1.00  0.00           O  
ATOM    548  CB  ILE A 311     139.037  54.758  57.812  1.00  0.00           C  
ATOM    549  CG1 ILE A 311     139.400  55.135  59.250  1.00  0.00           C  
ATOM    550  CG2 ILE A 311     140.238  54.181  57.093  1.00  0.00           C  
ATOM    551  CD1 ILE A 311     140.046  54.006  60.046  1.00  0.00           C  
ATOM    552  N   ILE A 312     138.951  56.433  54.725  1.00  0.00           N  
ATOM    553  CA  ILE A 312     138.833  56.161  53.308  1.00  0.00           C  
ATOM    554  C   ILE A 312     139.917  55.151  52.942  1.00  0.00           C  
ATOM    555  O   ILE A 312     141.103  55.478  52.861  1.00  0.00           O  
ATOM    556  CB  ILE A 312     138.990  57.439  52.496  1.00  0.00           C  
ATOM    557  CG1 ILE A 312     137.831  58.384  52.806  1.00  0.00           C  
ATOM    558  CG2 ILE A 312     139.021  57.122  51.027  1.00  0.00           C  
ATOM    559  CD1 ILE A 312     136.477  57.865  52.388  1.00  0.00           C  
ATOM    560  N   GLY A 313     139.492  53.911  52.732  1.00  0.00           N  
ATOM    561  CA  GLY A 313     140.421  52.844  52.407  1.00  0.00           C  
ATOM    562  C   GLY A 313     141.023  52.929  51.028  1.00  0.00           C  
ATOM    563  O   GLY A 313     140.704  52.127  50.154  1.00  0.00           O  
ATOM    564  N   ASP A 314     141.898  53.904  50.823  1.00  0.00           N  
ATOM    565  CA  ASP A 314     142.529  54.037  49.527  1.00  0.00           C  
ATOM    566  C   ASP A 314     143.619  53.007  49.397  1.00  0.00           C  
ATOM    567  O   ASP A 314     143.965  52.611  48.295  1.00  0.00           O  
ATOM    568  CB  ASP A 314     143.120  55.429  49.334  1.00  0.00           C  
ATOM    569  CG  ASP A 314     144.008  55.852  50.473  1.00  0.00           C  
ATOM    570  OD1 ASP A 314     144.753  56.839  50.282  1.00  0.00           O  
ATOM    571  OD2 ASP A 314     143.949  55.216  51.551  1.00  0.00           O  
ATOM    572  N   PHE A 315     144.160  52.570  50.526  1.00  0.00           N  
ATOM    573  CA  PHE A 315     145.216  51.568  50.496  1.00  0.00           C  
ATOM    574  C   PHE A 315     144.608  50.177  50.472  1.00  0.00           C  
ATOM    575  O   PHE A 315     144.899  49.368  49.586  1.00  0.00           O  
ATOM    576  CB  PHE A 315     146.121  51.677  51.719  1.00  0.00           C  
ATOM    577  CG  PHE A 315     147.385  50.885  51.586  1.00  0.00           C  
ATOM    578  CD1 PHE A 315     148.433  51.359  50.803  1.00  0.00           C  
ATOM    579  CD2 PHE A 315     147.500  49.630  52.174  1.00  0.00           C  
ATOM    580  CE1 PHE A 315     149.570  50.600  50.602  1.00  0.00           C  
ATOM    581  CE2 PHE A 315     148.638  48.860  51.976  1.00  0.00           C  
ATOM    582  CZ  PHE A 315     149.674  49.348  51.187  1.00  0.00           C  
ATOM    583  N   THR A 316     143.781  49.901  51.474  1.00  0.00           N  
ATOM    584  CA  THR A 316     143.102  48.624  51.563  1.00  0.00           C  
ATOM    585  C   THR A 316     142.429  48.360  50.234  1.00  0.00           C  
ATOM    586  O   THR A 316     142.550  47.282  49.672  1.00  0.00           O  
ATOM    587  CB  THR A 316     142.033  48.645  52.644  1.00  0.00           C  
ATOM    588  OG1 THR A 316     141.343  49.902  52.608  1.00  0.00           O  
ATOM    589  CG2 THR A 316     142.663  48.446  54.004  1.00  0.00           C  
ATOM    590  N   GLY A 317     141.734  49.364  49.719  1.00  0.00           N  
ATOM    591  CA  GLY A 317     141.051  49.198  48.454  1.00  0.00           C  
ATOM    592  C   GLY A 317     141.955  48.742  47.333  1.00  0.00           C  
ATOM    593  O   GLY A 317     141.499  48.226  46.317  1.00  0.00           O  
ATOM    594  N   MET A 333     143.247  48.952  47.508  1.00  0.00           N  
ATOM    595  CA  MET A 333     144.209  48.558  46.504  1.00  0.00           C  
ATOM    596  C   MET A 333     144.344  47.036  46.616  1.00  0.00           C  
ATOM    597  O   MET A 333     144.358  46.335  45.603  1.00  0.00           O  
ATOM    598  CB  MET A 333     145.529  49.267  46.784  1.00  0.00           C  
ATOM    599  CG  MET A 333     146.570  49.148  45.698  1.00  0.00           C  
ATOM    600  SD  MET A 333     148.015  50.157  46.069  1.00  0.00           S  
ATOM    601  CE  MET A 333     148.663  49.245  47.538  1.00  0.00           C  
ATOM    602  N   ILE A 334     144.410  46.538  47.852  1.00  0.00           N  
ATOM    603  CA  ILE A 334     144.521  45.106  48.125  1.00  0.00           C  
ATOM    604  C   ILE A 334     143.225  44.360  47.815  1.00  0.00           C  
ATOM    605  O   ILE A 334     143.253  43.279  47.239  1.00  0.00           O  
ATOM    606  CB  ILE A 334     144.784  44.815  49.590  1.00  0.00           C  
ATOM    607  CG1 ILE A 334     145.916  45.684  50.127  1.00  0.00           C  
ATOM    608  CG2 ILE A 334     145.096  43.342  49.749  1.00  0.00           C  
ATOM    609  CD1 ILE A 334     146.046  45.612  51.632  1.00  0.00           C  
ATOM    610  N   GLY A 397     142.093  44.913  48.242  1.00  0.00           N  
ATOM    611  CA  GLY A 397     140.808  44.278  47.984  1.00  0.00           C  
ATOM    612  C   GLY A 397     140.310  43.413  49.129  1.00  0.00           C  
ATOM    613  O   GLY A 397     140.934  42.403  49.453  1.00  0.00           O  
ATOM    614  N   ASP A 398     139.182  43.794  49.735  1.00  0.00           N  
ATOM    615  CA  ASP A 398     138.616  43.045  50.860  1.00  0.00           C  
ATOM    616  C   ASP A 398     137.930  41.782  50.407  1.00  0.00           C  
ATOM    617  O   ASP A 398     136.933  41.831  49.697  1.00  0.00           O  
ATOM    618  CB  ASP A 398     137.611  43.901  51.629  1.00  0.00           C  
ATOM    619  CG  ASP A 398     137.161  43.249  52.926  1.00  0.00           C  
ATOM    620  OD1 ASP A 398     136.509  43.934  53.764  1.00  0.00           O  
ATOM    621  OD2 ASP A 398     137.466  42.046  53.099  1.00  0.00           O  
ATOM    622  N   PRO A 399     138.445  40.625  50.836  1.00  0.00           N  
ATOM    623  CA  PRO A 399     137.922  39.297  50.500  1.00  0.00           C  
ATOM    624  C   PRO A 399     136.572  38.928  51.140  1.00  0.00           C  
ATOM    625  O   PRO A 399     135.877  38.044  50.638  1.00  0.00           O  
ATOM    626  CB  PRO A 399     139.051  38.372  50.951  1.00  0.00           C  
ATOM    627  CG  PRO A 399     139.497  39.041  52.193  1.00  0.00           C  
ATOM    628  CD  PRO A 399     139.598  40.500  51.741  1.00  0.00           C  
ATOM    629  N   SER A 400     136.205  39.584  52.239  1.00  0.00           N  
ATOM    630  CA  SER A 400     134.931  39.286  52.889  1.00  0.00           C  
ATOM    631  C   SER A 400     133.845  39.116  51.834  1.00  0.00           C  
ATOM    632  O   SER A 400     133.643  40.005  51.006  1.00  0.00           O  
ATOM    633  CB  SER A 400     134.518  40.418  53.832  1.00  0.00           C  
ATOM    634  OG  SER A 400     135.366  40.500  54.961  1.00  0.00           O  
ATOM    635  N   GLY A 401     133.158  37.976  51.858  1.00  0.00           N  
ATOM    636  CA  GLY A 401     132.095  37.733  50.900  1.00  0.00           C  
ATOM    637  C   GLY A 401     132.556  37.252  49.538  1.00  0.00           C  
ATOM    638  O   GLY A 401     132.204  36.155  49.102  1.00  0.00           O  
ATOM    639  N   ARG A 402     133.338  38.068  48.846  1.00  0.00           N  
ATOM    640  CA  ARG A 402     133.828  37.681  47.531  1.00  0.00           C  
ATOM    641  C   ARG A 402     134.182  36.196  47.544  1.00  0.00           C  
ATOM    642  O   ARG A 402     134.757  35.689  48.508  1.00  0.00           O  
ATOM    643  CB  ARG A 402     135.050  38.525  47.158  1.00  0.00           C  
ATOM    644  CG  ARG A 402     134.789  40.024  47.216  1.00  0.00           C  
ATOM    645  CD  ARG A 402     133.734  40.478  46.200  1.00  0.00           C  
ATOM    646  NE  ARG A 402     134.327  40.920  44.935  1.00  0.00           N  
ATOM    647  CZ  ARG A 402     135.043  40.148  44.117  1.00  0.00           C  
ATOM    648  NH1 ARG A 402     135.263  38.873  44.416  1.00  0.00           N  
ATOM    649  NH2 ARG A 402     135.548  40.654  42.995  1.00  0.00           N  
ATOM    650  N   SER A 403     133.805  35.498  46.481  1.00  0.00           N  
ATOM    651  CA  SER A 403     134.083  34.076  46.361  1.00  0.00           C  
ATOM    652  C   SER A 403     135.089  33.928  45.249  1.00  0.00           C  
ATOM    653  O   SER A 403     135.180  32.888  44.606  1.00  0.00           O  
ATOM    654  CB  SER A 403     132.822  33.323  45.978  1.00  0.00           C  
ATOM    655  OG  SER A 403     132.400  33.741  44.696  1.00  0.00           O  
ATOM    656  N   LYS A 404     135.830  34.994  45.013  1.00  0.00           N  
ATOM    657  CA  LYS A 404     136.836  35.002  43.974  1.00  0.00           C  
ATOM    658  C   LYS A 404     137.717  36.206  44.274  1.00  0.00           C  
ATOM    659  O   LYS A 404     137.216  37.262  44.657  1.00  0.00           O  
ATOM    660  CB  LYS A 404     136.159  35.144  42.605  1.00  0.00           C  
ATOM    661  CG  LYS A 404     137.106  35.375  41.435  1.00  0.00           C  
ATOM    662  CD  LYS A 404     136.488  36.287  40.362  1.00  0.00           C  
ATOM    663  CE  LYS A 404     135.374  35.612  39.549  1.00  0.00           C  
ATOM    664  NZ  LYS A 404     135.906  34.764  38.433  1.00  0.00           N  
ATOM    665  N   THR A 405     139.026  36.041  44.131  1.00  0.00           N  
ATOM    666  CA  THR A 405     139.956  37.130  44.384  1.00  0.00           C  
ATOM    667  C   THR A 405     139.427  38.394  43.721  1.00  0.00           C  
ATOM    668  O   THR A 405     139.081  38.379  42.545  1.00  0.00           O  
ATOM    669  CB  THR A 405     141.344  36.825  43.779  1.00  0.00           C  
ATOM    670  OG1 THR A 405     141.826  35.583  44.288  1.00  0.00           O  
ATOM    671  CG2 THR A 405     142.334  37.903  44.127  1.00  0.00           C  
ATOM    672  N   ARG A 406     139.337  39.481  44.475  1.00  0.00           N  
ATOM    673  CA  ARG A 406     138.898  40.739  43.898  1.00  0.00           C  
ATOM    674  C   ARG A 406     140.030  41.136  42.965  1.00  0.00           C  
ATOM    675  O   ARG A 406     141.179  40.763  43.184  1.00  0.00           O  
ATOM    676  CB  ARG A 406     138.751  41.800  44.983  1.00  0.00           C  
ATOM    677  CG  ARG A 406     137.537  41.633  45.840  1.00  0.00           C  
ATOM    678  CD  ARG A 406     137.521  42.649  46.961  1.00  0.00           C  
ATOM    679  NE  ARG A 406     136.175  42.941  47.464  1.00  0.00           N  
ATOM    680  CZ  ARG A 406     135.302  43.724  46.837  1.00  0.00           C  
ATOM    681  NH1 ARG A 406     135.637  44.292  45.686  1.00  0.00           N  
ATOM    682  NH2 ARG A 406     134.099  43.936  47.355  1.00  0.00           N  
ATOM    683  N   PRO A 407     139.724  41.862  41.888  1.00  0.00           N  
ATOM    684  CA  PRO A 407     140.827  42.251  40.996  1.00  0.00           C  
ATOM    685  C   PRO A 407     141.615  43.455  41.519  1.00  0.00           C  
ATOM    686  O   PRO A 407     141.091  44.285  42.264  1.00  0.00           O  
ATOM    687  CB  PRO A 407     140.125  42.534  39.672  1.00  0.00           C  
ATOM    688  CG  PRO A 407     138.759  42.951  40.100  1.00  0.00           C  
ATOM    689  CD  PRO A 407     138.426  41.984  41.206  1.00  0.00           C  
ATOM    690  N   PRO A 408     142.886  43.567  41.115  1.00  0.00           N  
ATOM    691  CA  PRO A 408     143.819  44.635  41.501  1.00  0.00           C  
ATOM    692  C   PRO A 408     143.318  46.049  41.240  1.00  0.00           C  
ATOM    693  O   PRO A 408     142.510  46.270  40.350  1.00  0.00           O  
ATOM    694  CB  PRO A 408     145.064  44.315  40.677  1.00  0.00           C  
ATOM    695  CG  PRO A 408     144.481  43.734  39.433  1.00  0.00           C  
ATOM    696  CD  PRO A 408     143.434  42.788  39.991  1.00  0.00           C  
ATOM    697  N   LEU A 418     143.831  47.009  41.998  1.00  0.00           N  
ATOM    698  CA  LEU A 418     143.420  48.398  41.847  1.00  0.00           C  
ATOM    699  C   LEU A 418     144.608  49.285  42.209  1.00  0.00           C  
ATOM    700  O   LEU A 418     145.202  49.093  43.257  1.00  0.00           O  
ATOM    701  CB  LEU A 418     142.269  48.667  42.808  1.00  0.00           C  
ATOM    702  CG  LEU A 418     141.043  49.413  42.324  1.00  0.00           C  
ATOM    703  CD1 LEU A 418     140.542  48.750  41.089  1.00  0.00           C  
ATOM    704  CD2 LEU A 418     139.973  49.396  43.415  1.00  0.00           C  
ATOM    705  N   THR A 419     144.962  50.251  41.370  1.00  0.00           N  
ATOM    706  CA  THR A 419     146.096  51.122  41.691  1.00  0.00           C  
ATOM    707  C   THR A 419     145.731  52.124  42.782  1.00  0.00           C  
ATOM    708  O   THR A 419     144.571  52.491  42.931  1.00  0.00           O  
ATOM    709  CB  THR A 419     146.557  51.936  40.480  1.00  0.00           C  
ATOM    710  OG1 THR A 419     146.070  53.278  40.597  1.00  0.00           O  
ATOM    711  CG2 THR A 419     146.022  51.325  39.193  1.00  0.00           C  
ATOM    712  N   LEU A 420     146.720  52.578  43.538  1.00  0.00           N  
ATOM    713  CA  LEU A 420     146.461  53.543  44.592  1.00  0.00           C  
ATOM    714  C   LEU A 420     145.982  54.858  43.992  1.00  0.00           C  
ATOM    715  O   LEU A 420     145.359  55.668  44.671  1.00  0.00           O  
ATOM    716  CB  LEU A 420     147.722  53.780  45.422  1.00  0.00           C  
ATOM    717  CG  LEU A 420     147.623  54.742  46.610  1.00  0.00           C  
ATOM    718  CD1 LEU A 420     146.546  54.279  47.563  1.00  0.00           C  
ATOM    719  CD2 LEU A 420     148.962  54.803  47.323  1.00  0.00           C  
ATOM    720  N   GLU A 421     146.272  55.078  42.717  1.00  0.00           N  
ATOM    721  CA  GLU A 421     145.838  56.314  42.071  1.00  0.00           C  
ATOM    722  C   GLU A 421     144.353  56.222  41.764  1.00  0.00           C  
ATOM    723  O   GLU A 421     143.627  57.219  41.796  1.00  0.00           O  
ATOM    724  CB  GLU A 421     146.618  56.560  40.777  1.00  0.00           C  
ATOM    725  CG  GLU A 421     146.268  57.872  40.090  1.00  0.00           C  
ATOM    726  CD  GLU A 421     145.600  57.671  38.735  1.00  0.00           C  
ATOM    727  OE1 GLU A 421     145.134  58.678  38.148  1.00  0.00           O  
ATOM    728  OE2 GLU A 421     145.546  56.512  38.254  1.00  0.00           O  
ATOM    729  N   GLU A 422     143.909  55.008  41.470  1.00  0.00           N  
ATOM    730  CA  GLU A 422     142.516  54.771  41.159  1.00  0.00           C  
ATOM    731  C   GLU A 422     141.675  54.984  42.396  1.00  0.00           C  
ATOM    732  O   GLU A 422     140.831  55.879  42.439  1.00  0.00           O  
ATOM    733  CB  GLU A 422     142.332  53.352  40.636  1.00  0.00           C  
ATOM    734  CG  GLU A 422     143.018  53.123  39.303  1.00  0.00           C  
ATOM    735  CD  GLU A 422     142.913  51.690  38.819  1.00  0.00           C  
ATOM    736  OE1 GLU A 422     143.455  51.396  37.729  1.00  0.00           O  
ATOM    737  OE2 GLU A 422     142.297  50.861  39.528  1.00  0.00           O  
ATOM    738  N   THR A 423     141.912  54.172  43.412  1.00  0.00           N  
ATOM    739  CA  THR A 423     141.136  54.291  44.621  1.00  0.00           C  
ATOM    740  C   THR A 423     141.060  55.717  45.109  1.00  0.00           C  
ATOM    741  O   THR A 423     140.051  56.119  45.665  1.00  0.00           O  
ATOM    742  CB  THR A 423     141.704  53.427  45.720  1.00  0.00           C  
ATOM    743  OG1 THR A 423     143.049  53.822  45.980  1.00  0.00           O  
ATOM    744  CG2 THR A 423     141.688  51.980  45.298  1.00  0.00           C  
ATOM    745  N   ARG A 424     142.115  56.493  44.900  1.00  0.00           N  
ATOM    746  CA  ARG A 424     142.103  57.887  45.347  1.00  0.00           C  
ATOM    747  C   ARG A 424     141.234  58.757  44.463  1.00  0.00           C  
ATOM    748  O   ARG A 424     140.820  59.840  44.868  1.00  0.00           O  
ATOM    749  CB  ARG A 424     143.512  58.454  45.389  1.00  0.00           C  
ATOM    750  CG  ARG A 424     144.136  58.361  46.743  1.00  0.00           C  
ATOM    751  CD  ARG A 424     145.632  58.357  46.628  1.00  0.00           C  
ATOM    752  NE  ARG A 424     146.247  58.493  47.936  1.00  0.00           N  
ATOM    753  CZ  ARG A 424     147.544  58.363  48.161  1.00  0.00           C  
ATOM    754  NH1 ARG A 424     148.368  58.090  47.164  1.00  0.00           N  
ATOM    755  NH2 ARG A 424     148.012  58.506  49.387  1.00  0.00           N  
ATOM    756  N   GLU A 425     140.976  58.295  43.247  1.00  0.00           N  
ATOM    757  CA  GLU A 425     140.113  59.040  42.357  1.00  0.00           C  
ATOM    758  C   GLU A 425     138.693  58.836  42.869  1.00  0.00           C  
ATOM    759  O   GLU A 425     137.930  59.789  43.026  1.00  0.00           O  
ATOM    760  CB  GLU A 425     140.233  58.522  40.926  1.00  0.00           C  
ATOM    761  CG  GLU A 425     140.913  59.510  39.994  1.00  0.00           C  
ATOM    762  CD  GLU A 425     140.152  60.832  39.867  1.00  0.00           C  
ATOM    763  OE1 GLU A 425     140.795  61.865  39.580  1.00  0.00           O  
ATOM    764  OE2 GLU A 425     138.914  60.844  40.040  1.00  0.00           O  
ATOM    765  N   ASN A 426     138.344  57.585  43.146  1.00  0.00           N  
ATOM    766  CA  ASN A 426     137.008  57.284  43.631  1.00  0.00           C  
ATOM    767  C   ASN A 426     136.743  57.983  44.951  1.00  0.00           C  
ATOM    768  O   ASN A 426     135.700  58.594  45.137  1.00  0.00           O  
ATOM    769  CB  ASN A 426     136.818  55.771  43.793  1.00  0.00           C  
ATOM    770  CG  ASN A 426     136.886  55.023  42.469  1.00  0.00           C  
ATOM    771  OD1 ASN A 426     136.833  55.624  41.399  1.00  0.00           O  
ATOM    772  ND2 ASN A 426     136.987  53.702  42.540  1.00  0.00           N  
ATOM    773  N   ALA A 427     137.701  57.905  45.862  1.00  0.00           N  
ATOM    774  CA  ALA A 427     137.559  58.519  47.176  1.00  0.00           C  
ATOM    775  C   ALA A 427     136.834  59.855  47.125  1.00  0.00           C  
ATOM    776  O   ALA A 427     136.002  60.154  47.985  1.00  0.00           O  
ATOM    777  CB  ALA A 427     138.922  58.703  47.806  1.00  0.00           C  
ATOM    778  N   LYS A 429     137.150  60.656  46.117  1.00  0.00           N  
ATOM    779  CA  LYS A 429     136.531  61.955  45.979  1.00  0.00           C  
ATOM    780  C   LYS A 429     135.030  61.868  46.184  1.00  0.00           C  
ATOM    781  O   LYS A 429     134.464  62.558  47.039  1.00  0.00           O  
ATOM    782  CB  LYS A 429     136.853  62.533  44.607  1.00  0.00           C  
ATOM    783  CG  LYS A 429     138.323  62.891  44.427  1.00  0.00           C  
ATOM    784  CD  LYS A 429     138.624  63.374  43.010  1.00  0.00           C  
ATOM    785  CE  LYS A 429     140.109  63.716  42.835  1.00  0.00           C  
ATOM    786  NZ  LYS A 429     140.481  64.143  41.444  1.00  0.00           N  
ATOM    787  N   THR A 431     134.381  61.000  45.419  1.00  0.00           N  
ATOM    788  CA  THR A 431     132.937  60.839  45.536  1.00  0.00           C  
ATOM    789  C   THR A 431     132.529  60.540  46.990  1.00  0.00           C  
ATOM    790  O   THR A 431     131.645  61.191  47.532  1.00  0.00           O  
ATOM    791  CB  THR A 431     132.409  59.712  44.576  1.00  0.00           C  
ATOM    792  OG1 THR A 431     132.868  58.428  45.011  1.00  0.00           O  
ATOM    793  CG2 THR A 431     132.916  59.927  43.167  1.00  0.00           C  
ATOM    794  N   TYR A 432     133.204  59.580  47.619  1.00  0.00           N  
ATOM    795  CA  TYR A 432     132.925  59.183  49.002  1.00  0.00           C  
ATOM    796  C   TYR A 432     132.950  60.310  50.034  1.00  0.00           C  
ATOM    797  O   TYR A 432     132.130  60.353  50.963  1.00  0.00           O  
ATOM    798  CB  TYR A 432     133.918  58.114  49.464  1.00  0.00           C  
ATOM    799  CG  TYR A 432     133.631  56.732  48.960  1.00  0.00           C  
ATOM    800  CD1 TYR A 432     133.673  55.635  49.824  1.00  0.00           C  
ATOM    801  CD2 TYR A 432     133.340  56.506  47.615  1.00  0.00           C  
ATOM    802  CE1 TYR A 432     133.431  54.339  49.358  1.00  0.00           C  
ATOM    803  CE2 TYR A 432     133.099  55.215  47.134  1.00  0.00           C  
ATOM    804  CZ  TYR A 432     133.147  54.139  48.010  1.00  0.00           C  
ATOM    805  OH  TYR A 432     132.913  52.870  47.534  1.00  0.00           O  
ATOM    806  N   VAL A 433     133.910  61.212  49.898  1.00  0.00           N  
ATOM    807  CA  VAL A 433     134.000  62.288  50.867  1.00  0.00           C  
ATOM    808  C   VAL A 433     132.786  63.158  50.697  1.00  0.00           C  
ATOM    809  O   VAL A 433     132.026  63.394  51.639  1.00  0.00           O  
ATOM    810  CB  VAL A 433     135.235  63.139  50.637  1.00  0.00           C  
ATOM    811  CG1 VAL A 433     135.449  64.045  51.846  1.00  0.00           C  
ATOM    812  CG2 VAL A 433     136.432  62.242  50.361  1.00  0.00           C  
ATOM    813  N   ALA A 434     132.621  63.623  49.465  1.00  0.00           N  
ATOM    814  CA  ALA A 434     131.516  64.477  49.103  1.00  0.00           C  
ATOM    815  C   ALA A 434     130.213  63.898  49.625  1.00  0.00           C  
ATOM    816  O   ALA A 434     129.542  64.503  50.467  1.00  0.00           O  
ATOM    817  CB  ALA A 434     131.460  64.599  47.612  1.00  0.00           C  
ATOM    818  N   GLN A 435     129.895  62.702  49.136  1.00  0.00           N  
ATOM    819  CA  GLN A 435     128.673  61.991  49.469  1.00  0.00           C  
ATOM    820  C   GLN A 435     128.418  61.579  50.922  1.00  0.00           C  
ATOM    821  O   GLN A 435     127.276  61.584  51.360  1.00  0.00           O  
ATOM    822  CB  GLN A 435     128.548  60.784  48.537  1.00  0.00           C  
ATOM    823  CG  GLN A 435     128.451  61.194  47.077  1.00  0.00           C  
ATOM    824  CD  GLN A 435     128.378  60.022  46.117  1.00  0.00           C  
ATOM    825  OE1 GLN A 435     127.730  59.017  46.398  1.00  0.00           O  
ATOM    826  NE2 GLN A 435     129.023  60.160  44.961  1.00  0.00           N  
ATOM    827  N   ALA A 436     129.448  61.221  51.677  1.00  0.00           N  
ATOM    828  CA  ALA A 436     129.234  60.833  53.078  1.00  0.00           C  
ATOM    829  C   ALA A 436     128.434  61.912  53.795  1.00  0.00           C  
ATOM    830  O   ALA A 436     127.605  61.616  54.663  1.00  0.00           O  
ATOM    831  CB  ALA A 436     130.573  60.634  53.788  1.00  0.00           C  
ATOM    832  N   GLY A 437     128.697  63.163  53.411  1.00  0.00           N  
ATOM    833  CA  GLY A 437     128.036  64.316  54.001  1.00  0.00           C  
ATOM    834  C   GLY A 437     126.518  64.311  53.992  1.00  0.00           C  
ATOM    835  O   GLY A 437     125.891  64.920  54.861  1.00  0.00           O  
ATOM    836  N   LYS A 438     125.920  63.642  53.012  1.00  0.00           N  
ATOM    837  CA  LYS A 438     124.469  63.572  52.934  1.00  0.00           C  
ATOM    838  C   LYS A 438     123.897  62.933  54.181  1.00  0.00           C  
ATOM    839  O   LYS A 438     122.738  63.152  54.514  1.00  0.00           O  
ATOM    840  CB  LYS A 438     124.018  62.762  51.719  1.00  0.00           C  
ATOM    841  CG  LYS A 438     124.054  63.520  50.406  1.00  0.00           C  
ATOM    842  CD  LYS A 438     122.769  63.311  49.623  1.00  0.00           C  
ATOM    843  CE  LYS A 438     122.750  64.198  48.405  1.00  0.00           C  
ATOM    844  NZ  LYS A 438     121.559  63.955  47.564  1.00  0.00           N  
ATOM    845  N   ILE A 439     124.702  62.139  54.876  1.00  0.00           N  
ATOM    846  CA  ILE A 439     124.212  61.488  56.079  1.00  0.00           C  
ATOM    847  C   ILE A 439     124.988  61.863  57.334  1.00  0.00           C  
ATOM    848  O   ILE A 439     124.410  61.964  58.416  1.00  0.00           O  
ATOM    849  CB  ILE A 439     124.254  59.956  55.935  1.00  0.00           C  
ATOM    850  CG1 ILE A 439     123.499  59.533  54.683  1.00  0.00           C  
ATOM    851  CG2 ILE A 439     123.619  59.298  57.151  1.00  0.00           C  
ATOM    852  CD1 ILE A 439     123.557  58.044  54.426  1.00  0.00           C  
ATOM    853  N   LEU A 444     126.296  62.067  57.188  1.00  0.00           N  
ATOM    854  CA  LEU A 444     127.158  62.397  58.324  1.00  0.00           C  
ATOM    855  C   LEU A 444     127.257  63.878  58.670  1.00  0.00           C  
ATOM    856  O   LEU A 444     127.075  64.747  57.818  1.00  0.00           O  
ATOM    857  CB  LEU A 444     128.575  61.864  58.077  1.00  0.00           C  
ATOM    858  CG  LEU A 444     128.803  60.355  58.152  1.00  0.00           C  
ATOM    859  CD1 LEU A 444     130.207  60.016  57.682  1.00  0.00           C  
ATOM    860  CD2 LEU A 444     128.580  59.888  59.577  1.00  0.00           C  
ATOM    861  N   ARG A 445     127.551  64.152  59.936  1.00  0.00           N  
ATOM    862  CA  ARG A 445     127.721  65.518  60.403  1.00  0.00           C  
ATOM    863  C   ARG A 445     129.182  65.848  60.115  1.00  0.00           C  
ATOM    864  O   ARG A 445     130.051  64.986  60.255  1.00  0.00           O  
ATOM    865  CB  ARG A 445     127.435  65.589  61.900  1.00  0.00           C  
ATOM    866  CG  ARG A 445     126.018  65.170  62.265  1.00  0.00           C  
ATOM    867  CD  ARG A 445     125.006  66.254  61.924  1.00  0.00           C  
ATOM    868  NE  ARG A 445     125.241  67.471  62.705  1.00  0.00           N  
ATOM    869  CZ  ARG A 445     125.056  67.575  64.020  1.00  0.00           C  
ATOM    870  NH1 ARG A 445     124.622  66.534  64.720  1.00  0.00           N  
ATOM    871  NH2 ARG A 445     125.318  68.721  64.641  1.00  0.00           N  
ATOM    872  N   GLN A 460     129.456  67.085  59.714  1.00  0.00           N  
ATOM    873  CA  GLN A 460     130.823  67.478  59.378  1.00  0.00           C  
ATOM    874  C   GLN A 460     131.545  68.309  60.435  1.00  0.00           C  
ATOM    875  O   GLN A 460     132.747  68.564  60.322  1.00  0.00           O  
ATOM    876  CB  GLN A 460     130.811  68.236  58.057  1.00  0.00           C  
ATOM    877  CG  GLN A 460     129.997  67.530  57.008  1.00  0.00           C  
ATOM    878  CD  GLN A 460     130.577  66.189  56.663  1.00  0.00           C  
ATOM    879  OE1 GLN A 460     131.429  66.084  55.781  1.00  0.00           O  
ATOM    880  NE2 GLN A 460     130.138  65.150  57.369  1.00  0.00           N  
ATOM    881  N   GLU A 461     130.809  68.735  61.455  1.00  0.00           N  
ATOM    882  CA  GLU A 461     131.394  69.528  62.525  1.00  0.00           C  
ATOM    883  C   GLU A 461     132.618  68.821  63.146  1.00  0.00           C  
ATOM    884  O   GLU A 461     132.510  67.767  63.791  1.00  0.00           O  
ATOM    885  CB  GLU A 461     130.337  69.839  63.597  1.00  0.00           C  
ATOM    886  CG  GLU A 461     129.218  70.787  63.145  1.00  0.00           C  
ATOM    887  CD  GLU A 461     128.006  70.071  62.546  1.00  0.00           C  
ATOM    888  OE1 GLU A 461     128.039  69.678  61.354  1.00  0.00           O  
ATOM    889  OE2 GLU A 461     127.010  69.897  63.285  1.00  0.00           O  
ATOM    890  N   PRO A 462     133.806  69.412  62.952  1.00  0.00           N  
ATOM    891  CA  PRO A 462     135.108  68.947  63.426  1.00  0.00           C  
ATOM    892  C   PRO A 462     135.200  68.180  64.738  1.00  0.00           C  
ATOM    893  O   PRO A 462     136.068  67.322  64.883  1.00  0.00           O  
ATOM    894  CB  PRO A 462     135.922  70.229  63.449  1.00  0.00           C  
ATOM    895  CG  PRO A 462     135.461  70.880  62.192  1.00  0.00           C  
ATOM    896  CD  PRO A 462     133.952  70.722  62.288  1.00  0.00           C  
ATOM    897  N   HIS A 463     134.335  68.471  65.697  1.00  0.00           N  
ATOM    898  CA  HIS A 463     134.428  67.754  66.962  1.00  0.00           C  
ATOM    899  C   HIS A 463     133.671  66.435  66.910  1.00  0.00           C  
ATOM    900  O   HIS A 463     133.728  65.630  67.841  1.00  0.00           O  
ATOM    901  CB  HIS A 463     133.932  68.637  68.122  1.00  0.00           C  
ATOM    902  CG  HIS A 463     132.461  68.928  68.094  1.00  0.00           C  
ATOM    903  ND1 HIS A 463     131.555  68.264  68.896  1.00  0.00           N  
ATOM    904  CD2 HIS A 463     131.742  69.821  67.370  1.00  0.00           C  
ATOM    905  CE1 HIS A 463     130.342  68.737  68.668  1.00  0.00           C  
ATOM    906  NE2 HIS A 463     130.427  69.682  67.747  1.00  0.00           N  
ATOM    907  N   LEU A 471     132.977  66.207  65.802  1.00  0.00           N  
ATOM    908  CA  LEU A 471     132.219  64.975  65.641  1.00  0.00           C  
ATOM    909  C   LEU A 471     132.575  64.226  64.372  1.00  0.00           C  
ATOM    910  O   LEU A 471     131.983  63.196  64.081  1.00  0.00           O  
ATOM    911  CB  LEU A 471     130.717  65.263  65.632  1.00  0.00           C  
ATOM    912  CG  LEU A 471     130.055  65.726  66.928  1.00  0.00           C  
ATOM    913  CD1 LEU A 471     128.556  65.851  66.682  1.00  0.00           C  
ATOM    914  CD2 LEU A 471     130.339  64.738  68.066  1.00  0.00           C  
ATOM    915  N   PHE A 472     133.542  64.723  63.616  1.00  0.00           N  
ATOM    916  CA  PHE A 472     133.885  64.049  62.382  1.00  0.00           C  
ATOM    917  C   PHE A 472     135.288  64.292  61.875  1.00  0.00           C  
ATOM    918  O   PHE A 472     135.682  65.434  61.642  1.00  0.00           O  
ATOM    919  CB  PHE A 472     132.909  64.464  61.286  1.00  0.00           C  
ATOM    920  CG  PHE A 472     133.344  64.055  59.912  1.00  0.00           C  
ATOM    921  CD1 PHE A 472     132.982  62.820  59.391  1.00  0.00           C  
ATOM    922  CD2 PHE A 472     134.132  64.896  59.149  1.00  0.00           C  
ATOM    923  CE1 PHE A 472     133.404  62.430  58.135  1.00  0.00           C  
ATOM    924  CE2 PHE A 472     134.561  64.517  57.894  1.00  0.00           C  
ATOM    925  CZ  PHE A 472     134.192  63.281  57.382  1.00  0.00           C  
ATOM    926  N   GLU A 473     136.028  63.210  61.670  1.00  0.00           N  
ATOM    927  CA  GLU A 473     137.380  63.316  61.150  1.00  0.00           C  
ATOM    928  C   GLU A 473     137.500  62.464  59.896  1.00  0.00           C  
ATOM    929  O   GLU A 473     136.900  61.396  59.811  1.00  0.00           O  
ATOM    930  CB  GLU A 473     138.395  62.851  62.192  1.00  0.00           C  
ATOM    931  CG  GLU A 473     139.826  62.868  61.677  1.00  0.00           C  
ATOM    932  CD  GLU A 473     140.848  62.604  62.767  1.00  0.00           C  
ATOM    933  OE1 GLU A 473     142.032  62.381  62.423  1.00  0.00           O  
ATOM    934  OE2 GLU A 473     140.469  62.627  63.962  1.00  0.00           O  
ATOM    935  N   LEU A 474     138.267  62.941  58.923  1.00  0.00           N  
ATOM    936  CA  LEU A 474     138.460  62.214  57.675  1.00  0.00           C  
ATOM    937  C   LEU A 474     139.904  61.752  57.566  1.00  0.00           C  
ATOM    938  O   LEU A 474     140.838  62.521  57.803  1.00  0.00           O  
ATOM    939  CB  LEU A 474     138.125  63.100  56.480  1.00  0.00           C  
ATOM    940  CG  LEU A 474     138.474  62.476  55.130  1.00  0.00           C  
ATOM    941  CD1 LEU A 474     137.586  61.279  54.880  1.00  0.00           C  
ATOM    942  CD2 LEU A 474     138.302  63.498  54.038  1.00  0.00           C  
ATOM    943  N   ARG A 475     140.089  60.496  57.189  1.00  0.00           N  
ATOM    944  CA  ARG A 475     141.423  59.951  57.075  1.00  0.00           C  
ATOM    945  C   ARG A 475     141.495  58.900  55.984  1.00  0.00           C  
ATOM    946  O   ARG A 475     140.569  58.120  55.814  1.00  0.00           O  
ATOM    947  CB  ARG A 475     141.808  59.326  58.407  1.00  0.00           C  
ATOM    948  CG  ARG A 475     141.682  60.276  59.566  1.00  0.00           C  
ATOM    949  CD  ARG A 475     142.981  60.983  59.837  1.00  0.00           C  
ATOM    950  NE  ARG A 475     143.508  60.577  61.135  1.00  0.00           N  
ATOM    951  CZ  ARG A 475     144.754  60.160  61.338  1.00  0.00           C  
ATOM    952  NH1 ARG A 475     145.599  60.098  60.320  1.00  0.00           N  
ATOM    953  NH2 ARG A 475     145.147  59.790  62.556  1.00  0.00           N  
ATOM    954  N   TYR A 476     142.588  58.900  55.232  1.00  0.00           N  
ATOM    955  CA  TYR A 476     142.821  57.901  54.188  1.00  0.00           C  
ATOM    956  C   TYR A 476     143.878  56.966  54.815  1.00  0.00           C  
ATOM    957  O   TYR A 476     144.989  57.419  55.109  1.00  0.00           O  
ATOM    958  CB  TYR A 476     143.416  58.564  52.950  1.00  0.00           C  
ATOM    959  CG  TYR A 476     142.464  59.289  52.030  1.00  0.00           C  
ATOM    960  CD1 TYR A 476     141.398  60.045  52.510  1.00  0.00           C  
ATOM    961  CD2 TYR A 476     142.674  59.262  50.664  1.00  0.00           C  
ATOM    962  CE1 TYR A 476     140.559  60.763  51.632  1.00  0.00           C  
ATOM    963  CE2 TYR A 476     141.860  59.966  49.792  1.00  0.00           C  
ATOM    964  CZ  TYR A 476     140.808  60.715  50.271  1.00  0.00           C  
ATOM    965  OH  TYR A 476     140.044  61.404  49.348  1.00  0.00           O  
ATOM    966  N   ASN A 477     143.579  55.682  55.028  1.00  0.00           N  
ATOM    967  CA  ASN A 477     144.602  54.846  55.666  1.00  0.00           C  
ATOM    968  C   ASN A 477     145.945  54.741  54.937  1.00  0.00           C  
ATOM    969  O   ASN A 477     146.920  54.272  55.508  1.00  0.00           O  
ATOM    970  CB  ASN A 477     144.074  53.438  56.027  1.00  0.00           C  
ATOM    971  CG  ASN A 477     143.477  52.692  54.859  1.00  0.00           C  
ATOM    972  OD1 ASN A 477     143.715  53.004  53.684  1.00  0.00           O  
ATOM    973  ND2 ASN A 477     142.701  51.667  55.184  1.00  0.00           N  
ATOM    974  N   SER A 478     146.018  55.190  53.693  1.00  0.00           N  
ATOM    975  CA  SER A 478     147.294  55.130  52.993  1.00  0.00           C  
ATOM    976  C   SER A 478     148.302  56.023  53.740  1.00  0.00           C  
ATOM    977  O   SER A 478     149.516  55.935  53.551  1.00  0.00           O  
ATOM    978  CB  SER A 478     147.142  55.619  51.552  1.00  0.00           C  
ATOM    979  OG  SER A 478     146.843  57.004  51.516  1.00  0.00           O  
ATOM    980  N   GLU A 479     147.783  56.897  54.586  1.00  0.00           N  
ATOM    981  CA  GLU A 479     148.630  57.778  55.356  1.00  0.00           C  
ATOM    982  C   GLU A 479     149.539  56.930  56.248  1.00  0.00           C  
ATOM    983  O   GLU A 479     150.756  57.042  56.203  1.00  0.00           O  
ATOM    984  CB  GLU A 479     147.752  58.704  56.189  1.00  0.00           C  
ATOM    985  CG  GLU A 479     148.453  59.419  57.309  1.00  0.00           C  
ATOM    986  CD  GLU A 479     147.465  59.998  58.316  1.00  0.00           C  
ATOM    987  OE1 GLU A 479     147.821  60.064  59.518  1.00  0.00           O  
ATOM    988  OE2 GLU A 479     146.336  60.387  57.910  1.00  0.00           O  
ATOM    989  N   TRP A 482     148.950  56.054  57.043  1.00  0.00           N  
ATOM    990  CA  TRP A 482     149.737  55.216  57.921  1.00  0.00           C  
ATOM    991  C   TRP A 482     150.046  53.794  57.412  1.00  0.00           C  
ATOM    992  O   TRP A 482     150.822  53.081  58.029  1.00  0.00           O  
ATOM    993  CB  TRP A 482     149.039  55.127  59.262  1.00  0.00           C  
ATOM    994  CG  TRP A 482     147.715  54.496  59.169  1.00  0.00           C  
ATOM    995  CD1 TRP A 482     147.454  53.189  58.912  1.00  0.00           C  
ATOM    996  CD2 TRP A 482     146.447  55.141  59.304  1.00  0.00           C  
ATOM    997  NE1 TRP A 482     146.101  52.973  58.880  1.00  0.00           N  
ATOM    998  CE2 TRP A 482     145.458  54.157  59.119  1.00  0.00           C  
ATOM    999  CE3 TRP A 482     146.050  56.457  59.561  1.00  0.00           C  
ATOM   1000  CZ2 TRP A 482     144.091  54.447  59.185  1.00  0.00           C  
ATOM   1001  CZ3 TRP A 482     144.695  56.746  59.624  1.00  0.00           C  
ATOM   1002  CH2 TRP A 482     143.731  55.744  59.438  1.00  0.00           C  
ATOM   1003  N   LEU A 483     149.470  53.367  56.295  1.00  0.00           N  
ATOM   1004  CA  LEU A 483     149.738  52.005  55.832  1.00  0.00           C  
ATOM   1005  C   LEU A 483     150.871  51.831  54.843  1.00  0.00           C  
ATOM   1006  O   LEU A 483     151.468  50.760  54.776  1.00  0.00           O  
ATOM   1007  CB  LEU A 483     148.479  51.357  55.232  1.00  0.00           C  
ATOM   1008  CG  LEU A 483     147.340  50.899  56.150  1.00  0.00           C  
ATOM   1009  CD1 LEU A 483     146.250  50.252  55.314  1.00  0.00           C  
ATOM   1010  CD2 LEU A 483     147.855  49.915  57.171  1.00  0.00           C  
ATOM   1011  N   GLU A 485     151.167  52.849  54.053  1.00  0.00           N  
ATOM   1012  CA  GLU A 485     152.243  52.688  53.096  1.00  0.00           C  
ATOM   1013  C   GLU A 485     153.592  52.461  53.767  1.00  0.00           C  
ATOM   1014  O   GLU A 485     154.442  51.734  53.262  1.00  0.00           O  
ATOM   1015  CB  GLU A 485     152.344  53.907  52.205  1.00  0.00           C  
ATOM   1016  CG  GLU A 485     151.284  53.982  51.172  1.00  0.00           C  
ATOM   1017  CD  GLU A 485     151.697  54.881  50.041  1.00  0.00           C  
ATOM   1018  OE1 GLU A 485     151.931  56.086  50.304  1.00  0.00           O  
ATOM   1019  OE2 GLU A 485     151.797  54.379  48.897  1.00  0.00           O  
ATOM   1020  N   GLY A 494     153.783  53.088  54.918  1.00  0.00           N  
ATOM   1021  CA  GLY A 494     155.046  52.964  55.610  1.00  0.00           C  
ATOM   1022  C   GLY A 494     155.070  51.870  56.640  1.00  0.00           C  
ATOM   1023  O   GLY A 494     155.974  51.818  57.473  1.00  0.00           O  
ATOM   1024  N   LEU A 495     154.068  51.007  56.619  1.00  0.00           N  
ATOM   1025  CA  LEU A 495     154.062  49.909  57.562  1.00  0.00           C  
ATOM   1026  C   LEU A 495     155.236  49.123  57.019  1.00  0.00           C  
ATOM   1027  O   LEU A 495     155.322  48.905  55.817  1.00  0.00           O  
ATOM   1028  CB  LEU A 495     152.771  49.117  57.436  1.00  0.00           C  
ATOM   1029  CG  LEU A 495     152.257  48.402  58.680  1.00  0.00           C  
ATOM   1030  CD1 LEU A 495     151.956  49.388  59.812  1.00  0.00           C  
ATOM   1031  CD2 LEU A 495     150.995  47.653  58.280  1.00  0.00           C  
ATOM   1032  N   THR A 496     156.152  48.736  57.896  1.00  0.00           N  
ATOM   1033  CA  THR A 496     157.358  48.006  57.505  1.00  0.00           C  
ATOM   1034  C   THR A 496     157.194  46.486  57.449  1.00  0.00           C  
ATOM   1035  O   THR A 496     156.342  45.902  58.132  1.00  0.00           O  
ATOM   1036  CB  THR A 496     158.492  48.341  58.475  1.00  0.00           C  
ATOM   1037  OG1 THR A 496     158.124  47.947  59.810  1.00  0.00           O  
ATOM   1038  CG2 THR A 496     158.747  49.840  58.467  1.00  0.00           C  
ATOM   1039  N   PHE A 497     158.022  45.840  56.638  1.00  0.00           N  
ATOM   1040  CA  PHE A 497     157.959  44.387  56.508  1.00  0.00           C  
ATOM   1041  C   PHE A 497     158.045  43.766  57.899  1.00  0.00           C  
ATOM   1042  O   PHE A 497     157.286  42.860  58.237  1.00  0.00           O  
ATOM   1043  CB  PHE A 497     159.112  43.893  55.632  1.00  0.00           C  
ATOM   1044  CG  PHE A 497     159.048  42.432  55.290  1.00  0.00           C  
ATOM   1045  CD1 PHE A 497     160.089  41.834  54.588  1.00  0.00           C  
ATOM   1046  CD2 PHE A 497     157.970  41.657  55.653  1.00  0.00           C  
ATOM   1047  CE1 PHE A 497     160.057  40.488  54.263  1.00  0.00           C  
ATOM   1048  CE2 PHE A 497     157.935  40.305  55.328  1.00  0.00           C  
ATOM   1049  CZ  PHE A 497     158.981  39.724  54.629  1.00  0.00           C  
ATOM   1050  N   LYS A 498     158.963  44.255  58.717  1.00  0.00           N  
ATOM   1051  CA  LYS A 498     159.068  43.696  60.043  1.00  0.00           C  
ATOM   1052  C   LYS A 498     157.786  43.945  60.800  1.00  0.00           C  
ATOM   1053  O   LYS A 498     157.364  43.115  61.588  1.00  0.00           O  
ATOM   1054  CB  LYS A 498     160.234  44.294  60.824  1.00  0.00           C  
ATOM   1055  CG  LYS A 498     160.298  43.779  62.262  1.00  0.00           C  
ATOM   1056  CD  LYS A 498     161.564  44.208  62.984  1.00  0.00           C  
ATOM   1057  CE  LYS A 498     161.615  43.626  64.395  1.00  0.00           C  
ATOM   1058  NZ  LYS A 498     162.968  43.776  65.030  1.00  0.00           N  
ATOM   1059  N   GLU A 499     157.148  45.080  60.567  1.00  0.00           N  
ATOM   1060  CA  GLU A 499     155.916  45.373  61.290  1.00  0.00           C  
ATOM   1061  C   GLU A 499     154.764  44.473  60.858  1.00  0.00           C  
ATOM   1062  O   GLU A 499     153.905  44.112  61.662  1.00  0.00           O  
ATOM   1063  CB  GLU A 499     155.538  46.828  61.092  1.00  0.00           C  
ATOM   1064  CG  GLU A 499     154.311  47.229  61.853  1.00  0.00           C  
ATOM   1065  CD  GLU A 499     154.555  48.460  62.684  1.00  0.00           C  
ATOM   1066  OE1 GLU A 499     155.214  49.396  62.156  1.00  0.00           O  
ATOM   1067  OE2 GLU A 499     154.086  48.485  63.852  1.00  0.00           O  
ATOM   1068  N   VAL A 500     154.754  44.129  59.574  1.00  0.00           N  
ATOM   1069  CA  VAL A 500     153.734  43.255  59.016  1.00  0.00           C  
ATOM   1070  C   VAL A 500     153.832  41.893  59.682  1.00  0.00           C  
ATOM   1071  O   VAL A 500     152.847  41.355  60.181  1.00  0.00           O  
ATOM   1072  CB  VAL A 500     153.949  43.051  57.520  1.00  0.00           C  
ATOM   1073  CG1 VAL A 500     153.203  41.824  57.072  1.00  0.00           C  
ATOM   1074  CG2 VAL A 500     153.491  44.273  56.748  1.00  0.00           C  
ATOM   1075  N   VAL A 501     155.040  41.339  59.663  1.00  0.00           N  
ATOM   1076  CA  VAL A 501     155.321  40.043  60.266  1.00  0.00           C  
ATOM   1077  C   VAL A 501     154.725  39.948  61.670  1.00  0.00           C  
ATOM   1078  O   VAL A 501     154.255  38.886  62.094  1.00  0.00           O  
ATOM   1079  CB  VAL A 501     156.854  39.789  60.333  1.00  0.00           C  
ATOM   1080  CG1 VAL A 501     157.155  38.600  61.215  1.00  0.00           C  
ATOM   1081  CG2 VAL A 501     157.405  39.536  58.926  1.00  0.00           C  
ATOM   1082  N   ARG A 502     154.731  41.055  62.395  1.00  0.00           N  
ATOM   1083  CA  ARG A 502     154.184  41.024  63.732  1.00  0.00           C  
ATOM   1084  C   ARG A 502     152.675  40.971  63.681  1.00  0.00           C  
ATOM   1085  O   ARG A 502     152.046  40.361  64.531  1.00  0.00           O  
ATOM   1086  CB  ARG A 502     154.623  42.245  64.540  1.00  0.00           C  
ATOM   1087  CG  ARG A 502     153.971  42.335  65.922  1.00  0.00           C  
ATOM   1088  CD  ARG A 502     154.167  43.711  66.551  1.00  0.00           C  
ATOM   1089  NE  ARG A 502     153.356  43.882  67.753  1.00  0.00           N  
ATOM   1090  CZ  ARG A 502     153.314  45.004  68.460  1.00  0.00           C  
ATOM   1091  NH1 ARG A 502     154.043  46.047  68.080  1.00  0.00           N  
ATOM   1092  NH2 ARG A 502     152.538  45.087  69.535  1.00  0.00           N  
ATOM   1093  N   LEU A 503     152.078  41.616  62.695  1.00  0.00           N  
ATOM   1094  CA  LEU A 503     150.632  41.581  62.620  1.00  0.00           C  
ATOM   1095  C   LEU A 503     150.198  40.164  62.264  1.00  0.00           C  
ATOM   1096  O   LEU A 503     149.432  39.545  62.996  1.00  0.00           O  
ATOM   1097  CB  LEU A 503     150.125  42.582  61.581  1.00  0.00           C  
ATOM   1098  CG  LEU A 503     150.305  44.059  61.940  1.00  0.00           C  
ATOM   1099  CD1 LEU A 503     149.966  44.936  60.749  1.00  0.00           C  
ATOM   1100  CD2 LEU A 503     149.423  44.398  63.121  1.00  0.00           C  
ATOM   1101  N   THR A 504     150.716  39.641  61.159  1.00  0.00           N  
ATOM   1102  CA  THR A 504     150.357  38.306  60.709  1.00  0.00           C  
ATOM   1103  C   THR A 504     150.758  37.190  61.656  1.00  0.00           C  
ATOM   1104  O   THR A 504     150.425  36.033  61.437  1.00  0.00           O  
ATOM   1105  CB  THR A 504     150.969  38.013  59.346  1.00  0.00           C  
ATOM   1106  OG1 THR A 504     152.390  38.158  59.423  1.00  0.00           O  
ATOM   1107  CG2 THR A 504     150.442  38.985  58.331  1.00  0.00           C  
ATOM   1108  N   SER A 505     151.489  37.505  62.706  1.00  0.00           N  
ATOM   1109  CA  SER A 505     151.865  36.447  63.625  1.00  0.00           C  
ATOM   1110  C   SER A 505     150.837  36.380  64.734  1.00  0.00           C  
ATOM   1111  O   SER A 505     150.879  35.484  65.556  1.00  0.00           O  
ATOM   1112  CB  SER A 505     153.242  36.707  64.210  1.00  0.00           C  
ATOM   1113  OG  SER A 505     153.256  37.947  64.875  1.00  0.00           O  
ATOM   1114  N   LEU A 506     149.906  37.328  64.742  1.00  0.00           N  
ATOM   1115  CA  LEU A 506     148.858  37.378  65.748  1.00  0.00           C  
ATOM   1116  C   LEU A 506     147.694  36.420  65.492  1.00  0.00           C  
ATOM   1117  O   LEU A 506     146.749  36.383  66.281  1.00  0.00           O  
ATOM   1118  CB  LEU A 506     148.318  38.789  65.854  1.00  0.00           C  
ATOM   1119  CG  LEU A 506     149.255  39.813  66.482  1.00  0.00           C  
ATOM   1120  CD1 LEU A 506     148.629  41.185  66.406  1.00  0.00           C  
ATOM   1121  CD2 LEU A 506     149.507  39.452  67.929  1.00  0.00           C  
ATOM   1122  N   MET A 513     147.756  35.654  64.400  1.00  0.00           N  
ATOM   1123  CA  MET A 513     146.710  34.686  64.063  1.00  0.00           C  
ATOM   1124  C   MET A 513     147.262  33.462  63.341  1.00  0.00           C  
ATOM   1125  O   MET A 513     148.334  33.530  62.732  1.00  0.00           O  
ATOM   1126  CB  MET A 513     145.664  35.322  63.179  1.00  0.00           C  
ATOM   1127  CG  MET A 513     145.015  36.500  63.788  1.00  0.00           C  
ATOM   1128  SD  MET A 513     143.433  36.624  63.045  1.00  0.00           S  
ATOM   1129  CE  MET A 513     142.391  36.007  64.403  1.00  0.00           C  
ATOM   1130  N   THR A 514     146.512  32.358  63.379  1.00  0.00           N  
ATOM   1131  CA  THR A 514     146.948  31.105  62.764  1.00  0.00           C  
ATOM   1132  C   THR A 514     146.211  30.791  61.492  1.00  0.00           C  
ATOM   1133  O   THR A 514     145.112  31.268  61.283  1.00  0.00           O  
ATOM   1134  CB  THR A 514     146.678  29.933  63.659  1.00  0.00           C  
ATOM   1135  OG1 THR A 514     145.277  29.662  63.632  1.00  0.00           O  
ATOM   1136  CG2 THR A 514     147.093  30.238  65.083  1.00  0.00           C  
ATOM   1137  N   VAL A 833     146.817  29.955  60.657  1.00  0.00           N  
ATOM   1138  CA  VAL A 833     146.219  29.542  59.398  1.00  0.00           C  
ATOM   1139  C   VAL A 833     144.828  28.965  59.647  1.00  0.00           C  
ATOM   1140  O   VAL A 833     143.842  29.423  59.074  1.00  0.00           O  
ATOM   1141  CB  VAL A 833     147.081  28.470  58.728  1.00  0.00           C  
ATOM   1142  CG1 VAL A 833     146.379  27.896  57.525  1.00  0.00           C  
ATOM   1143  CG2 VAL A 833     148.382  29.062  58.328  1.00  0.00           C  
ATOM   1144  N   ALA A 834     144.750  27.959  60.509  1.00  0.00           N  
ATOM   1145  CA  ALA A 834     143.478  27.317  60.817  1.00  0.00           C  
ATOM   1146  C   ALA A 834     142.387  28.326  61.143  1.00  0.00           C  
ATOM   1147  O   ALA A 834     141.207  28.059  60.926  1.00  0.00           O  
ATOM   1148  CB  ALA A 834     143.644  26.357  61.979  1.00  0.00           C  
ATOM   1149  N   GLN A 835     142.773  29.478  61.672  1.00  0.00           N  
ATOM   1150  CA  GLN A 835     141.800  30.492  62.020  1.00  0.00           C  
ATOM   1151  C   GLN A 835     141.350  31.261  60.790  1.00  0.00           C  
ATOM   1152  O   GLN A 835     140.171  31.582  60.651  1.00  0.00           O  
ATOM   1153  CB  GLN A 835     142.389  31.447  63.046  1.00  0.00           C  
ATOM   1154  CG  GLN A 835     142.755  30.777  64.347  1.00  0.00           C  
ATOM   1155  CD  GLN A 835     143.418  31.725  65.317  1.00  0.00           C  
ATOM   1156  OE1 GLN A 835     142.954  32.845  65.515  1.00  0.00           O  
ATOM   1157  NE2 GLN A 835     144.498  31.278  65.939  1.00  0.00           N  
ATOM   1158  N   MET A 850     142.283  31.565  59.895  1.00  0.00           N  
ATOM   1159  CA  MET A 850     141.918  32.288  58.688  1.00  0.00           C  
ATOM   1160  C   MET A 850     140.969  31.408  57.921  1.00  0.00           C  
ATOM   1161  O   MET A 850     139.881  31.844  57.572  1.00  0.00           O  
ATOM   1162  CB  MET A 850     143.135  32.602  57.812  1.00  0.00           C  
ATOM   1163  CG  MET A 850     144.054  33.679  58.362  1.00  0.00           C  
ATOM   1164  SD  MET A 850     143.192  35.207  58.807  1.00  0.00           S  
ATOM   1165  CE  MET A 850     142.512  35.666  57.233  1.00  0.00           C  
ATOM   1166  N   LEU A 851     141.374  30.165  57.675  1.00  0.00           N  
ATOM   1167  CA  LEU A 851     140.544  29.225  56.930  1.00  0.00           C  
ATOM   1168  C   LEU A 851     139.223  28.898  57.616  1.00  0.00           C  
ATOM   1169  O   LEU A 851     138.347  28.266  57.029  1.00  0.00           O  
ATOM   1170  CB  LEU A 851     141.308  27.934  56.687  1.00  0.00           C  
ATOM   1171  CG  LEU A 851     142.644  28.149  56.009  1.00  0.00           C  
ATOM   1172  CD1 LEU A 851     143.064  26.876  55.316  1.00  0.00           C  
ATOM   1173  CD2 LEU A 851     142.514  29.254  54.993  1.00  0.00           C  
ATOM   1174  N   GLU A1082     139.074  29.330  58.858  1.00  0.00           N  
ATOM   1175  CA  GLU A1082     137.854  29.054  59.583  1.00  0.00           C  
ATOM   1176  C   GLU A1082     136.770  30.039  59.169  1.00  0.00           C  
ATOM   1177  O   GLU A1082     135.660  30.001  59.683  1.00  0.00           O  
ATOM   1178  CB  GLU A1082     138.105  29.169  61.080  1.00  0.00           C  
ATOM   1179  CG  GLU A1082     137.302  28.205  61.923  1.00  0.00           C  
ATOM   1180  CD  GLU A1082     137.117  28.705  63.345  1.00  0.00           C  
ATOM   1181  OE1 GLU A1082     136.784  27.891  64.233  1.00  0.00           O  
ATOM   1182  OE2 GLU A1082     137.293  29.921  63.574  1.00  0.00           O  
ATOM   1183  N   ARG A1091     137.090  30.930  58.244  1.00  0.00           N  
ATOM   1184  CA  ARG A1091     136.116  31.911  57.794  1.00  0.00           C  
ATOM   1185  C   ARG A1091     135.200  31.331  56.736  1.00  0.00           C  
ATOM   1186  O   ARG A1091     135.639  30.581  55.855  1.00  0.00           O  
ATOM   1187  CB  ARG A1091     136.818  33.127  57.216  1.00  0.00           C  
ATOM   1188  CG  ARG A1091     137.710  33.848  58.192  1.00  0.00           C  
ATOM   1189  CD  ARG A1091     138.286  35.063  57.512  1.00  0.00           C  
ATOM   1190  NE  ARG A1091     137.218  35.823  56.875  1.00  0.00           N  
ATOM   1191  CZ  ARG A1091     137.397  36.921  56.153  1.00  0.00           C  
ATOM   1192  NH1 ARG A1091     138.614  37.410  55.963  1.00  0.00           N  
ATOM   1193  NH2 ARG A1091     136.348  37.527  55.616  1.00  0.00           N  
ATOM   1194  N   GLU A1093     133.923  31.689  56.827  1.00  0.00           N  
ATOM   1195  CA  GLU A1093     132.921  31.228  55.878  1.00  0.00           C  
ATOM   1196  C   GLU A1093     133.480  31.311  54.459  1.00  0.00           C  
ATOM   1197  O   GLU A1093     133.692  30.310  53.784  1.00  0.00           O  
ATOM   1198  CB  GLU A1093     131.679  32.109  55.998  1.00  0.00           C  
ATOM   1199  CG  GLU A1093     130.666  31.953  54.853  1.00  0.00           C  
ATOM   1200  CD  GLU A1093     129.421  31.165  55.249  1.00  0.00           C  
ATOM   1201  OE1 GLU A1093     128.543  30.951  54.377  1.00  0.00           O  
ATOM   1202  OE2 GLU A1093     129.323  30.769  56.434  1.00  0.00           O  
ATOM   1203  N   ASP A1098     133.713  32.540  54.032  1.00  0.00           N  
ATOM   1204  CA  ASP A1098     134.250  32.855  52.720  1.00  0.00           C  
ATOM   1205  C   ASP A1098     135.403  31.932  52.319  1.00  0.00           C  
ATOM   1206  O   ASP A1098     135.282  31.163  51.359  1.00  0.00           O  
ATOM   1207  CB  ASP A1098     134.724  34.312  52.724  1.00  0.00           C  
ATOM   1208  CG  ASP A1098     134.200  35.102  53.943  1.00  0.00           C  
ATOM   1209  OD1 ASP A1098     134.553  34.753  55.099  1.00  0.00           O  
ATOM   1210  OD2 ASP A1098     133.428  36.073  53.745  1.00  0.00           O  
ATOM   1211  N   PHE A1099     136.514  32.008  53.056  1.00  0.00           N  
ATOM   1212  CA  PHE A1099     137.698  31.190  52.773  1.00  0.00           C  
ATOM   1213  C   PHE A1099     137.486  29.680  52.822  1.00  0.00           C  
ATOM   1214  O   PHE A1099     137.957  28.957  51.935  1.00  0.00           O  
ATOM   1215  CB  PHE A1099     138.840  31.555  53.719  1.00  0.00           C  
ATOM   1216  CG  PHE A1099     139.494  32.864  53.400  1.00  0.00           C  
ATOM   1217  CD1 PHE A1099     139.765  33.214  52.084  1.00  0.00           C  
ATOM   1218  CD2 PHE A1099     139.863  33.737  54.416  1.00  0.00           C  
ATOM   1219  CE1 PHE A1099     140.394  34.410  51.787  1.00  0.00           C  
ATOM   1220  CE2 PHE A1099     140.492  34.936  54.128  1.00  0.00           C  
ATOM   1221  CZ  PHE A1099     140.758  35.274  52.813  1.00  0.00           C  
ATOM   1222  N   LYS A1100     136.793  29.202  53.854  1.00  0.00           N  
ATOM   1223  CA  LYS A1100     136.527  27.772  53.981  1.00  0.00           C  
ATOM   1224  C   LYS A1100     135.960  27.294  52.661  1.00  0.00           C  
ATOM   1225  O   LYS A1100     136.601  26.548  51.917  1.00  0.00           O  
ATOM   1226  CB  LYS A1100     135.498  27.503  55.076  1.00  0.00           C  
ATOM   1227  CG  LYS A1100     135.242  26.018  55.340  1.00  0.00           C  
ATOM   1228  CD  LYS A1100     135.976  25.531  56.593  1.00  0.00           C  
ATOM   1229  CE  LYS A1100     135.702  24.053  56.892  1.00  0.00           C  
ATOM   1230  NZ  LYS A1100     134.242  23.717  57.002  1.00  0.00           N  
ATOM   1231  N   LYS A1101     134.749  27.758  52.383  1.00  0.00           N  
ATOM   1232  CA  LYS A1101     134.045  27.413  51.164  1.00  0.00           C  
ATOM   1233  C   LYS A1101     134.971  27.341  49.965  1.00  0.00           C  
ATOM   1234  O   LYS A1101     135.040  26.321  49.279  1.00  0.00           O  
ATOM   1235  CB  LYS A1101     132.941  28.437  50.883  1.00  0.00           C  
ATOM   1236  CG  LYS A1101     131.801  28.421  51.887  1.00  0.00           C  
ATOM   1237  CD  LYS A1101     130.589  29.166  51.349  1.00  0.00           C  
ATOM   1238  CE  LYS A1101     129.424  29.115  52.328  1.00  0.00           C  
ATOM   1239  NZ  LYS A1101     128.207  29.780  51.782  1.00  0.00           N  
ATOM   1240  N   ARG A1102     135.684  28.430  49.719  1.00  0.00           N  
ATOM   1241  CA  ARG A1102     136.586  28.487  48.583  1.00  0.00           C  
ATOM   1242  C   ARG A1102     137.664  27.424  48.637  1.00  0.00           C  
ATOM   1243  O   ARG A1102     137.903  26.728  47.652  1.00  0.00           O  
ATOM   1244  CB  ARG A1102     137.234  29.870  48.484  1.00  0.00           C  
ATOM   1245  CG  ARG A1102     136.273  30.982  48.111  1.00  0.00           C  
ATOM   1246  CD  ARG A1102     136.986  32.032  47.289  1.00  0.00           C  
ATOM   1247  NE  ARG A1102     137.480  33.121  48.117  1.00  0.00           N  
ATOM   1248  CZ  ARG A1102     138.524  33.875  47.804  1.00  0.00           C  
ATOM   1249  NH1 ARG A1102     139.201  33.661  46.680  1.00  0.00           N  
ATOM   1250  NH2 ARG A1102     138.874  34.853  48.622  1.00  0.00           N  
ATOM   1251  N   TYR A1103     138.310  27.293  49.791  1.00  0.00           N  
ATOM   1252  CA  TYR A1103     139.375  26.310  49.931  1.00  0.00           C  
ATOM   1253  C   TYR A1103     138.866  24.918  49.639  1.00  0.00           C  
ATOM   1254  O   TYR A1103     139.434  24.210  48.811  1.00  0.00           O  
ATOM   1255  CB  TYR A1103     139.980  26.355  51.333  1.00  0.00           C  
ATOM   1256  CG  TYR A1103     141.185  25.468  51.467  1.00  0.00           C  
ATOM   1257  CD1 TYR A1103     142.141  25.420  50.463  1.00  0.00           C  
ATOM   1258  CD2 TYR A1103     141.353  24.650  52.579  1.00  0.00           C  
ATOM   1259  CE1 TYR A1103     143.234  24.574  50.552  1.00  0.00           C  
ATOM   1260  CE2 TYR A1103     142.443  23.791  52.685  1.00  0.00           C  
ATOM   1261  CZ  TYR A1103     143.379  23.753  51.662  1.00  0.00           C  
ATOM   1262  OH  TYR A1103     144.426  22.856  51.713  1.00  0.00           O  
ATOM   1263  N   GLU A1104     137.786  24.540  50.319  1.00  0.00           N  
ATOM   1264  CA  GLU A1104     137.173  23.228  50.134  1.00  0.00           C  
ATOM   1265  C   GLU A1104     136.743  23.098  48.673  1.00  0.00           C  
ATOM   1266  O   GLU A1104     137.058  22.119  48.000  1.00  0.00           O  
ATOM   1267  CB  GLU A1104     135.972  23.076  51.075  1.00  0.00           C  
ATOM   1268  CG  GLU A1104     136.300  23.509  52.514  1.00  0.00           C  
ATOM   1269  CD  GLU A1104     135.189  23.233  53.533  1.00  0.00           C  
ATOM   1270  OE1 GLU A1104     134.032  23.655  53.299  1.00  0.00           O  
ATOM   1271  OE2 GLU A1104     135.480  22.604  54.578  1.00  0.00           O  
ATOM   1272  N   ALA A1105     136.047  24.105  48.174  1.00  0.00           N  
ATOM   1273  CA  ALA A1105     135.595  24.078  46.799  1.00  0.00           C  
ATOM   1274  C   ALA A1105     136.759  24.106  45.819  1.00  0.00           C  
ATOM   1275  O   ALA A1105     136.550  24.111  44.613  1.00  0.00           O  
ATOM   1276  CB  ALA A1105     134.674  25.257  46.538  1.00  0.00           C  
ATOM   1277  N   GLY A1106     137.985  24.144  46.320  1.00  0.00           N  
ATOM   1278  CA  GLY A1106     139.114  24.177  45.404  1.00  0.00           C  
ATOM   1279  C   GLY A1106     139.221  25.433  44.542  1.00  0.00           C  
ATOM   1280  O   GLY A1106     139.759  25.394  43.436  1.00  0.00           O  
ATOM   1281  N   ILE A1107     138.715  26.551  45.053  1.00  0.00           N  
ATOM   1282  CA  ILE A1107     138.763  27.837  44.355  1.00  0.00           C  
ATOM   1283  C   ILE A1107     139.952  28.649  44.876  1.00  0.00           C  
ATOM   1284  O   ILE A1107     140.026  28.978  46.063  1.00  0.00           O  
ATOM   1285  CB  ILE A1107     137.468  28.622  44.602  1.00  0.00           C  
ATOM   1286  CG1 ILE A1107     136.304  27.862  43.979  1.00  0.00           C  
ATOM   1287  CG2 ILE A1107     137.576  30.034  44.046  1.00  0.00           C  
ATOM   1288  CD1 ILE A1107     134.955  28.416  44.358  1.00  0.00           C  
ATOM   1289  N   PRO A1179     140.890  28.994  43.986  1.00  0.00           N  
ATOM   1290  CA  PRO A1179     142.099  29.759  44.297  1.00  0.00           C  
ATOM   1291  C   PRO A1179     141.943  30.888  45.307  1.00  0.00           C  
ATOM   1292  O   PRO A1179     140.997  31.664  45.230  1.00  0.00           O  
ATOM   1293  CB  PRO A1179     142.523  30.281  42.936  1.00  0.00           C  
ATOM   1294  CG  PRO A1179     142.137  29.182  42.034  1.00  0.00           C  
ATOM   1295  CD  PRO A1179     140.761  28.806  42.533  1.00  0.00           C  
ATOM   1296  N   ILE A1192     142.852  30.957  46.274  1.00  0.00           N  
ATOM   1297  CA  ILE A1192     142.829  32.042  47.243  1.00  0.00           C  
ATOM   1298  C   ILE A1192     144.229  32.598  47.260  1.00  0.00           C  
ATOM   1299  O   ILE A1192     145.181  31.933  47.687  1.00  0.00           O  
ATOM   1300  CB  ILE A1192     142.508  31.608  48.654  1.00  0.00           C  
ATOM   1301  CG1 ILE A1192     141.098  31.063  48.733  1.00  0.00           C  
ATOM   1302  CG2 ILE A1192     142.580  32.795  49.572  1.00  0.00           C  
ATOM   1303  CD1 ILE A1192     140.703  30.679  50.157  1.00  0.00           C  
ATOM   1304  N   SER A1193     144.359  33.820  46.765  1.00  0.00           N  
ATOM   1305  CA  SER A1193     145.659  34.439  46.726  1.00  0.00           C  
ATOM   1306  C   SER A1193     146.078  34.702  48.142  1.00  0.00           C  
ATOM   1307  O   SER A1193     145.298  35.173  48.967  1.00  0.00           O  
ATOM   1308  CB  SER A1193     145.631  35.719  45.912  1.00  0.00           C  
ATOM   1309  OG  SER A1193     146.440  35.545  44.758  1.00  0.00           O  
ATOM   1310  N   LEU A1194     147.323  34.370  48.421  1.00  0.00           N  
ATOM   1311  CA  LEU A1194     147.849  34.521  49.749  1.00  0.00           C  
ATOM   1312  C   LEU A1194     147.704  35.939  50.277  1.00  0.00           C  
ATOM   1313  O   LEU A1194     147.427  36.141  51.460  1.00  0.00           O  
ATOM   1314  CB  LEU A1194     149.299  34.088  49.733  1.00  0.00           C  
ATOM   1315  CG  LEU A1194     149.905  33.708  51.058  1.00  0.00           C  
ATOM   1316  CD1 LEU A1194     149.033  32.704  51.794  1.00  0.00           C  
ATOM   1317  CD2 LEU A1194     151.267  33.149  50.741  1.00  0.00           C  
ATOM   1318  N   HIS A1195     147.862  36.920  49.398  1.00  0.00           N  
ATOM   1319  CA  HIS A1195     147.755  38.305  49.831  1.00  0.00           C  
ATOM   1320  C   HIS A1195     146.377  38.617  50.386  1.00  0.00           C  
ATOM   1321  O   HIS A1195     146.228  39.497  51.230  1.00  0.00           O  
ATOM   1322  CB  HIS A1195     148.081  39.275  48.692  1.00  0.00           C  
ATOM   1323  CG  HIS A1195     146.992  39.414  47.683  1.00  0.00           C  
ATOM   1324  ND1 HIS A1195     146.968  38.694  46.510  1.00  0.00           N  
ATOM   1325  CD2 HIS A1195     145.899  40.211  47.659  1.00  0.00           C  
ATOM   1326  CE1 HIS A1195     145.910  39.047  45.803  1.00  0.00           C  
ATOM   1327  NE2 HIS A1195     145.244  39.966  46.477  1.00  0.00           N  
ATOM   1328  N   GLU A1196     145.367  37.897  49.918  1.00  0.00           N  
ATOM   1329  CA  GLU A1196     144.018  38.115  50.410  1.00  0.00           C  
ATOM   1330  C   GLU A1196     143.975  37.899  51.909  1.00  0.00           C  
ATOM   1331  O   GLU A1196     142.982  38.203  52.550  1.00  0.00           O  
ATOM   1332  CB  GLU A1196     143.038  37.142  49.773  1.00  0.00           C  
ATOM   1333  CG  GLU A1196     142.837  37.284  48.279  1.00  0.00           C  
ATOM   1334  CD  GLU A1196     141.633  36.485  47.824  1.00  0.00           C  
ATOM   1335  OE1 GLU A1196     140.632  36.487  48.573  1.00  0.00           O  
ATOM   1336  OE2 GLU A1196     141.680  35.871  46.736  1.00  0.00           O  
ATOM   1337  N   LEU A1198     145.046  37.360  52.478  1.00  0.00           N  
ATOM   1338  CA  LEU A1198     145.059  37.114  53.911  1.00  0.00           C  
ATOM   1339  C   LEU A1198     145.609  38.292  54.688  1.00  0.00           C  
ATOM   1340  O   LEU A1198     145.469  38.359  55.907  1.00  0.00           O  
ATOM   1341  CB  LEU A1198     145.848  35.838  54.231  1.00  0.00           C  
ATOM   1342  CG  LEU A1198     145.176  34.526  53.797  1.00  0.00           C  
ATOM   1343  CD1 LEU A1198     146.044  33.328  54.130  1.00  0.00           C  
ATOM   1344  CD2 LEU A1198     143.858  34.397  54.507  1.00  0.00           C  
ATOM   1345  N   LEU A1199     146.234  39.233  54.001  1.00  0.00           N  
ATOM   1346  CA  LEU A1199     146.756  40.379  54.716  1.00  0.00           C  
ATOM   1347  C   LEU A1199     145.639  41.383  55.032  1.00  0.00           C  
ATOM   1348  O   LEU A1199     145.602  41.969  56.122  1.00  0.00           O  
ATOM   1349  CB  LEU A1199     147.879  41.050  53.916  1.00  0.00           C  
ATOM   1350  CG  LEU A1199     149.299  40.459  53.976  1.00  0.00           C  
ATOM   1351  CD1 LEU A1199     149.425  39.509  55.125  1.00  0.00           C  
ATOM   1352  CD2 LEU A1199     149.607  39.740  52.720  1.00  0.00           C  
ATOM   1353  N   TYR A1200     144.695  41.538  54.102  1.00  0.00           N  
ATOM   1354  CA  TYR A1200     143.600  42.501  54.276  1.00  0.00           C  
ATOM   1355  C   TYR A1200     143.049  42.605  55.683  1.00  0.00           C  
ATOM   1356  O   TYR A1200     142.879  43.698  56.213  1.00  0.00           O  
ATOM   1357  CB  TYR A1200     142.438  42.222  53.320  1.00  0.00           C  
ATOM   1358  CG  TYR A1200     141.487  43.397  53.212  1.00  0.00           C  
ATOM   1359  CD1 TYR A1200     141.507  44.246  52.093  1.00  0.00           C  
ATOM   1360  CD2 TYR A1200     140.633  43.714  54.263  1.00  0.00           C  
ATOM   1361  CE1 TYR A1200     140.695  45.391  52.038  1.00  0.00           C  
ATOM   1362  CE2 TYR A1200     139.828  44.842  54.224  1.00  0.00           C  
ATOM   1363  CZ  TYR A1200     139.859  45.676  53.117  1.00  0.00           C  
ATOM   1364  OH  TYR A1200     139.051  46.790  53.117  1.00  0.00           O  
ATOM   1365  N   PRO A1201     142.764  41.478  56.315  1.00  0.00           N  
ATOM   1366  CA  PRO A1201     142.234  41.648  57.664  1.00  0.00           C  
ATOM   1367  C   PRO A1201     143.143  42.524  58.528  1.00  0.00           C  
ATOM   1368  O   PRO A1201     142.680  43.456  59.199  1.00  0.00           O  
ATOM   1369  CB  PRO A1201     142.150  40.223  58.188  1.00  0.00           C  
ATOM   1370  CG  PRO A1201     141.974  39.436  56.978  1.00  0.00           C  
ATOM   1371  CD  PRO A1201     142.904  40.062  55.975  1.00  0.00           C  
ATOM   1372  N   PHE A1202     144.444  42.235  58.485  1.00  0.00           N  
ATOM   1373  CA  PHE A1202     145.411  42.960  59.299  1.00  0.00           C  
ATOM   1374  C   PHE A1202     145.575  44.419  58.929  1.00  0.00           C  
ATOM   1375  O   PHE A1202     145.742  45.267  59.808  1.00  0.00           O  
ATOM   1376  CB  PHE A1202     146.748  42.256  59.244  1.00  0.00           C  
ATOM   1377  CG  PHE A1202     146.672  40.831  59.659  1.00  0.00           C  
ATOM   1378  CD1 PHE A1202     146.684  39.816  58.712  1.00  0.00           C  
ATOM   1379  CD2 PHE A1202     146.587  40.494  61.011  1.00  0.00           C  
ATOM   1380  CE1 PHE A1202     146.619  38.475  59.106  1.00  0.00           C  
ATOM   1381  CE2 PHE A1202     146.522  39.160  61.417  1.00  0.00           C  
ATOM   1382  CZ  PHE A1202     146.540  38.145  60.462  1.00  0.00           C  
ATOM   1383  N   ALA A1203     145.531  44.715  57.633  1.00  0.00           N  
ATOM   1384  CA  ALA A1203     145.654  46.091  57.194  1.00  0.00           C  
ATOM   1385  C   ALA A1203     144.473  46.854  57.794  1.00  0.00           C  
ATOM   1386  O   ALA A1203     144.644  47.947  58.316  1.00  0.00           O  
ATOM   1387  CB  ALA A1203     145.628  46.175  55.673  1.00  0.00           C  
ATOM   1388  N   GLN A1204     143.277  46.272  57.745  1.00  0.00           N  
ATOM   1389  CA  GLN A1204     142.107  46.941  58.298  1.00  0.00           C  
ATOM   1390  C   GLN A1204     142.262  47.012  59.799  1.00  0.00           C  
ATOM   1391  O   GLN A1204     142.022  48.047  60.411  1.00  0.00           O  
ATOM   1392  CB  GLN A1204     140.816  46.181  57.950  1.00  0.00           C  
ATOM   1393  CG  GLN A1204     139.535  46.771  58.559  1.00  0.00           C  
ATOM   1394  CD  GLN A1204     138.241  46.179  57.967  1.00  0.00           C  
ATOM   1395  OE1 GLN A1204     138.147  45.940  56.763  1.00  0.00           O  
ATOM   1396  NE2 GLN A1204     137.234  45.971  58.814  1.00  0.00           N  
ATOM   1397  N   ALA A1205     142.683  45.907  60.397  1.00  0.00           N  
ATOM   1398  CA  ALA A1205     142.834  45.859  61.843  1.00  0.00           C  
ATOM   1399  C   ALA A1205     143.688  47.001  62.345  1.00  0.00           C  
ATOM   1400  O   ALA A1205     143.345  47.666  63.317  1.00  0.00           O  
ATOM   1401  CB  ALA A1205     143.439  44.539  62.254  1.00  0.00           C  
ATOM   1402  N   TYR A1206     144.797  47.238  61.661  1.00  0.00           N  
ATOM   1403  CA  TYR A1206     145.716  48.297  62.053  1.00  0.00           C  
ATOM   1404  C   TYR A1206     145.020  49.648  62.125  1.00  0.00           C  
ATOM   1405  O   TYR A1206     145.143  50.360  63.118  1.00  0.00           O  
ATOM   1406  CB  TYR A1206     146.876  48.375  61.070  1.00  0.00           C  
ATOM   1407  CG  TYR A1206     148.053  49.107  61.626  1.00  0.00           C  
ATOM   1408  CD1 TYR A1206     148.930  48.480  62.498  1.00  0.00           C  
ATOM   1409  CD2 TYR A1206     148.272  50.440  61.311  1.00  0.00           C  
ATOM   1410  CE1 TYR A1206     150.002  49.167  63.046  1.00  0.00           C  
ATOM   1411  CE2 TYR A1206     149.331  51.133  61.851  1.00  0.00           C  
ATOM   1412  CZ  TYR A1206     150.193  50.495  62.717  1.00  0.00           C  
ATOM   1413  OH  TYR A1206     151.247  51.189  63.253  1.00  0.00           O  
ATOM   1414  N   ASP A1207     144.285  50.000  61.077  1.00  0.00           N  
ATOM   1415  CA  ASP A1207     143.583  51.268  61.067  1.00  0.00           C  
ATOM   1416  C   ASP A1207     142.972  51.520  62.449  1.00  0.00           C  
ATOM   1417  O   ASP A1207     142.871  52.663  62.890  1.00  0.00           O  
ATOM   1418  CB  ASP A1207     142.492  51.273  59.988  1.00  0.00           C  
ATOM   1419  CG  ASP A1207     143.059  51.155  58.576  1.00  0.00           C  
ATOM   1420  OD1 ASP A1207     142.282  51.240  57.602  1.00  0.00           O  
ATOM   1421  OD2 ASP A1207     144.288  50.974  58.425  1.00  0.00           O  
ATOM   1422  N   SER A1208     142.575  50.462  63.148  1.00  0.00           N  
ATOM   1423  CA  SER A1208     141.981  50.640  64.469  1.00  0.00           C  
ATOM   1424  C   SER A1208     143.002  51.192  65.453  1.00  0.00           C  
ATOM   1425  O   SER A1208     142.742  52.154  66.184  1.00  0.00           O  
ATOM   1426  CB  SER A1208     141.428  49.316  64.997  1.00  0.00           C  
ATOM   1427  OG  SER A1208     140.132  49.079  64.497  1.00  0.00           O  
ATOM   1428  N   VAL A1209     144.161  50.547  65.469  1.00  0.00           N  
ATOM   1429  CA  VAL A1209     145.266  50.934  66.332  1.00  0.00           C  
ATOM   1430  C   VAL A1209     145.634  52.350  65.944  1.00  0.00           C  
ATOM   1431  O   VAL A1209     145.784  53.224  66.799  1.00  0.00           O  
ATOM   1432  CB  VAL A1209     146.490  50.049  66.087  1.00  0.00           C  
ATOM   1433  CG1 VAL A1209     147.570  50.369  67.079  1.00  0.00           C  
ATOM   1434  CG2 VAL A1209     146.090  48.605  66.180  1.00  0.00           C  
ATOM   1435  N   ALA A1210     145.762  52.562  64.641  1.00  0.00           N  
ATOM   1436  CA  ALA A1210     146.119  53.857  64.115  1.00  0.00           C  
ATOM   1437  C   ALA A1210     145.344  54.987  64.756  1.00  0.00           C  
ATOM   1438  O   ALA A1210     145.916  56.033  65.044  1.00  0.00           O  
ATOM   1439  CB  ALA A1210     145.912  53.886  62.606  1.00  0.00           C  
ATOM   1440  N   ILE A1211     144.055  54.781  65.008  1.00  0.00           N  
ATOM   1441  CA  ILE A1211     143.237  55.845  65.572  1.00  0.00           C  
ATOM   1442  C   ILE A1211     142.557  55.544  66.910  1.00  0.00           C  
ATOM   1443  O   ILE A1211     141.562  56.192  67.253  1.00  0.00           O  
ATOM   1444  CB  ILE A1211     142.155  56.280  64.542  1.00  0.00           C  
ATOM   1445  CG1 ILE A1211     141.042  55.242  64.456  1.00  0.00           C  
ATOM   1446  CG2 ILE A1211     142.766  56.383  63.159  1.00  0.00           C  
ATOM   1447  CD1 ILE A1211     139.862  55.696  63.612  1.00  0.00           C  
ATOM   1448  N   ARG A1291     143.098  54.594  67.674  1.00  0.00           N  
ATOM   1449  CA  ARG A1291     142.515  54.202  68.971  1.00  0.00           C  
ATOM   1450  C   ARG A1291     140.981  54.165  68.915  1.00  0.00           C  
ATOM   1451  O   ARG A1291     140.305  54.795  69.729  1.00  0.00           O  
ATOM   1452  CB  ARG A1291     142.942  55.166  70.100  1.00  0.00           C  
ATOM   1453  CG  ARG A1291     144.374  55.016  70.601  1.00  0.00           C  
ATOM   1454  CD  ARG A1291     144.717  56.087  71.638  1.00  0.00           C  
ATOM   1455  NE  ARG A1291     144.501  55.653  73.015  1.00  0.00           N  
ATOM   1456  CZ  ARG A1291     145.227  54.721  73.632  1.00  0.00           C  
ATOM   1457  NH1 ARG A1291     146.221  54.117  72.990  1.00  0.00           N  
ATOM   1458  NH2 ARG A1291     144.975  54.402  74.901  1.00  0.00           N  
ATOM   1459  N   ALA A1292     140.430  53.426  67.963  1.00  0.00           N  
ATOM   1460  CA  ALA A1292     138.986  53.356  67.836  1.00  0.00           C  
ATOM   1461  C   ALA A1292     138.322  52.656  69.016  1.00  0.00           C  
ATOM   1462  O   ALA A1292     138.779  51.606  69.459  1.00  0.00           O  
ATOM   1463  CB  ALA A1292     138.625  52.652  66.544  1.00  0.00           C  
ATOM   1464  N   ASP A1293     137.243  53.242  69.522  1.00  0.00           N  
ATOM   1465  CA  ASP A1293     136.504  52.652  70.636  1.00  0.00           C  
ATOM   1466  C   ASP A1293     135.473  51.687  70.086  1.00  0.00           C  
ATOM   1467  O   ASP A1293     135.153  50.669  70.694  1.00  0.00           O  
ATOM   1468  CB  ASP A1293     135.745  53.717  71.424  1.00  0.00           C  
ATOM   1469  CG  ASP A1293     136.649  54.766  72.001  1.00  0.00           C  
ATOM   1470  OD1 ASP A1293     136.961  55.741  71.285  1.00  0.00           O  
ATOM   1471  OD2 ASP A1293     137.052  54.606  73.175  1.00  0.00           O  
ATOM   1472  N   VAL A1294     134.955  52.038  68.917  1.00  0.00           N  
ATOM   1473  CA  VAL A1294     133.926  51.268  68.246  1.00  0.00           C  
ATOM   1474  C   VAL A1294     134.124  51.282  66.740  1.00  0.00           C  
ATOM   1475  O   VAL A1294     134.362  52.342  66.164  1.00  0.00           O  
ATOM   1476  CB  VAL A1294     132.552  51.876  68.549  1.00  0.00           C  
ATOM   1477  CG1 VAL A1294     131.492  51.218  67.699  1.00  0.00           C  
ATOM   1478  CG2 VAL A1294     132.245  51.728  70.028  1.00  0.00           C  
ATOM   1479  N   GLU A1295     134.033  50.112  66.104  1.00  0.00           N  
ATOM   1480  CA  GLU A1295     134.151  50.033  64.642  1.00  0.00           C  
ATOM   1481  C   GLU A1295     132.781  49.635  64.110  1.00  0.00           C  
ATOM   1482  O   GLU A1295     132.232  48.626  64.520  1.00  0.00           O  
ATOM   1483  CB  GLU A1295     135.190  49.002  64.196  1.00  0.00           C  
ATOM   1484  CG  GLU A1295     135.973  49.511  63.010  1.00  0.00           C  
ATOM   1485  CD  GLU A1295     136.753  48.444  62.268  1.00  0.00           C  
ATOM   1486  OE1 GLU A1295     137.505  47.684  62.922  1.00  0.00           O  
ATOM   1487  OE2 GLU A1295     136.622  48.381  61.017  1.00  0.00           O  
ATOM   1488  N   MET A1296     132.222  50.440  63.220  1.00  0.00           N  
ATOM   1489  CA  MET A1296     130.909  50.163  62.664  1.00  0.00           C  
ATOM   1490  C   MET A1296     131.028  49.230  61.459  1.00  0.00           C  
ATOM   1491  O   MET A1296     132.089  49.138  60.851  1.00  0.00           O  
ATOM   1492  CB  MET A1296     130.267  51.483  62.249  1.00  0.00           C  
ATOM   1493  CG  MET A1296     128.827  51.379  61.785  1.00  0.00           C  
ATOM   1494  SD  MET A1296     127.734  50.889  63.121  1.00  0.00           S  
ATOM   1495  CE  MET A1296     128.021  52.226  64.255  1.00  0.00           C  
ATOM   1496  N   GLY A1297     129.950  48.531  61.115  1.00  0.00           N  
ATOM   1497  CA  GLY A1297     130.008  47.648  59.961  1.00  0.00           C  
ATOM   1498  C   GLY A1297     128.803  46.791  59.579  1.00  0.00           C  
ATOM   1499  O   GLY A1297     127.875  46.559  60.353  1.00  0.00           O  
ATOM   1500  N   GLY A1298     128.820  46.318  58.343  1.00  0.00           N  
ATOM   1501  CA  GLY A1298     127.760  45.454  57.887  1.00  0.00           C  
ATOM   1502  C   GLY A1298     128.112  44.091  58.444  1.00  0.00           C  
ATOM   1503  O   GLY A1298     129.263  43.833  58.765  1.00  0.00           O  
ATOM   1504  N   THR A1299     127.129  43.216  58.569  1.00  0.00           N  
ATOM   1505  CA  THR A1299     127.364  41.880  59.093  1.00  0.00           C  
ATOM   1506  C   THR A1299     128.493  41.138  58.366  1.00  0.00           C  
ATOM   1507  O   THR A1299     129.125  40.261  58.941  1.00  0.00           O  
ATOM   1508  CB  THR A1299     126.099  41.038  58.969  1.00  0.00           C  
ATOM   1509  OG1 THR A1299     125.912  40.669  57.594  1.00  0.00           O  
ATOM   1510  CG2 THR A1299     124.889  41.840  59.440  1.00  0.00           C  
ATOM   1511  N   ASP A1300     128.747  41.484  57.109  1.00  0.00           N  
ATOM   1512  CA  ASP A1300     129.787  40.800  56.351  1.00  0.00           C  
ATOM   1513  C   ASP A1300     131.183  41.245  56.753  1.00  0.00           C  
ATOM   1514  O   ASP A1300     132.155  40.940  56.067  1.00  0.00           O  
ATOM   1515  CB  ASP A1300     129.579  41.000  54.836  1.00  0.00           C  
ATOM   1516  CG  ASP A1300     130.050  42.368  54.333  1.00  0.00           C  
ATOM   1517  OD1 ASP A1300     129.744  43.398  54.978  1.00  0.00           O  
ATOM   1518  OD2 ASP A1300     130.716  42.410  53.271  1.00  0.00           O  
ATOM   1519  N   GLN A1301     131.275  41.949  57.878  1.00  0.00           N  
ATOM   1520  CA  GLN A1301     132.544  42.465  58.396  1.00  0.00           C  
ATOM   1521  C   GLN A1301     132.821  41.969  59.814  1.00  0.00           C  
ATOM   1522  O   GLN A1301     133.688  42.500  60.515  1.00  0.00           O  
ATOM   1523  CB  GLN A1301     132.510  43.990  58.416  1.00  0.00           C  
ATOM   1524  CG  GLN A1301     132.401  44.627  57.069  1.00  0.00           C  
ATOM   1525  CD  GLN A1301     133.701  44.591  56.324  1.00  0.00           C  
ATOM   1526  OE1 GLN A1301     134.736  45.019  56.839  1.00  0.00           O  
ATOM   1527  NE2 GLN A1301     133.664  44.094  55.101  1.00  0.00           N  
ATOM   1528  N   ARG A1302     132.075  40.967  60.255  1.00  0.00           N  
ATOM   1529  CA  ARG A1302     132.299  40.461  61.591  1.00  0.00           C  
ATOM   1530  C   ARG A1302     133.802  40.183  61.709  1.00  0.00           C  
ATOM   1531  O   ARG A1302     134.524  40.902  62.405  1.00  0.00           O  
ATOM   1532  CB  ARG A1302     131.503  39.179  61.814  1.00  0.00           C  
ATOM   1533  CG  ARG A1302     131.376  38.780  63.279  1.00  0.00           C  
ATOM   1534  CD  ARG A1302     131.090  37.288  63.433  1.00  0.00           C  
ATOM   1535  NE  ARG A1302     130.723  36.948  64.801  1.00  0.00           N  
ATOM   1536  CZ  ARG A1302     129.608  37.374  65.386  1.00  0.00           C  
ATOM   1537  NH1 ARG A1302     128.760  38.144  64.710  1.00  0.00           N  
ATOM   1538  NH2 ARG A1302     129.348  37.054  66.649  1.00  0.00           N  
ATOM   1539  N   PHE A1303     134.267  39.166  60.986  1.00  0.00           N  
ATOM   1540  CA  PHE A1303     135.668  38.774  61.010  1.00  0.00           C  
ATOM   1541  C   PHE A1303     136.648  39.936  61.073  1.00  0.00           C  
ATOM   1542  O   PHE A1303     137.460  40.018  62.002  1.00  0.00           O  
ATOM   1543  CB  PHE A1303     136.025  37.923  59.800  1.00  0.00           C  
ATOM   1544  CG  PHE A1303     137.407  37.379  59.861  1.00  0.00           C  
ATOM   1545  CD1 PHE A1303     137.707  36.324  60.703  1.00  0.00           C  
ATOM   1546  CD2 PHE A1303     138.437  37.983  59.154  1.00  0.00           C  
ATOM   1547  CE1 PHE A1303     139.018  35.882  60.845  1.00  0.00           C  
ATOM   1548  CE2 PHE A1303     139.752  37.544  59.294  1.00  0.00           C  
ATOM   1549  CZ  PHE A1303     140.039  36.493  60.144  1.00  0.00           C  
ATOM   1550  N   ASN A1304     136.591  40.826  60.085  1.00  0.00           N  
ATOM   1551  CA  ASN A1304     137.496  41.975  60.066  1.00  0.00           C  
ATOM   1552  C   ASN A1304     137.391  42.771  61.373  1.00  0.00           C  
ATOM   1553  O   ASN A1304     138.404  43.139  61.958  1.00  0.00           O  
ATOM   1554  CB  ASN A1304     137.203  42.898  58.869  1.00  0.00           C  
ATOM   1555  CG  ASN A1304     137.569  42.272  57.523  1.00  0.00           C  
ATOM   1556  OD1 ASN A1304     138.429  41.394  57.443  1.00  0.00           O  
ATOM   1557  ND2 ASN A1304     136.926  42.744  56.455  1.00  0.00           N  
ATOM   1558  N   LEU A1306     136.172  43.027  61.837  1.00  0.00           N  
ATOM   1559  CA  LEU A1306     135.981  43.775  63.071  1.00  0.00           C  
ATOM   1560  C   LEU A1306     136.536  43.044  64.280  1.00  0.00           C  
ATOM   1561  O   LEU A1306     136.940  43.665  65.268  1.00  0.00           O  
ATOM   1562  CB  LEU A1306     134.507  44.033  63.304  1.00  0.00           C  
ATOM   1563  CG  LEU A1306     134.001  45.415  62.946  1.00  0.00           C  
ATOM   1564  CD1 LEU A1306     134.376  45.770  61.519  1.00  0.00           C  
ATOM   1565  CD2 LEU A1306     132.506  45.412  63.138  1.00  0.00           C  
ATOM   1566  N   LEU A1310     136.531  41.719  64.222  1.00  0.00           N  
ATOM   1567  CA  LEU A1310     137.052  40.951  65.336  1.00  0.00           C  
ATOM   1568  C   LEU A1310     138.569  40.978  65.294  1.00  0.00           C  
ATOM   1569  O   LEU A1310     139.213  41.227  66.311  1.00  0.00           O  
ATOM   1570  CB  LEU A1310     136.526  39.515  65.297  1.00  0.00           C  
ATOM   1571  CG  LEU A1310     135.050  39.337  65.678  1.00  0.00           C  
ATOM   1572  CD1 LEU A1310     134.666  37.873  65.569  1.00  0.00           C  
ATOM   1573  CD2 LEU A1310     134.806  39.835  67.091  1.00  0.00           C  
ATOM   1574  N   VAL A1312     139.151  40.737  64.126  1.00  0.00           N  
ATOM   1575  CA  VAL A1312     140.601  40.779  64.043  1.00  0.00           C  
ATOM   1576  C   VAL A1312     141.061  42.158  64.538  1.00  0.00           C  
ATOM   1577  O   VAL A1312     142.173  42.315  65.030  1.00  0.00           O  
ATOM   1578  CB  VAL A1312     141.098  40.525  62.596  1.00  0.00           C  
ATOM   1579  CG1 VAL A1312     142.600  40.614  62.538  1.00  0.00           C  
ATOM   1580  CG2 VAL A1312     140.662  39.144  62.124  1.00  0.00           C  
ATOM   1581  N   GLY A1314     140.186  43.152  64.431  1.00  0.00           N  
ATOM   1582  CA  GLY A1314     140.524  44.487  64.888  1.00  0.00           C  
ATOM   1583  C   GLY A1314     140.745  44.522  66.395  1.00  0.00           C  
ATOM   1584  O   GLY A1314     141.624  45.224  66.902  1.00  0.00           O  
ATOM   1585  N   ARG A1316     139.934  43.772  67.130  1.00  0.00           N  
ATOM   1586  CA  ARG A1316     140.082  43.721  68.581  1.00  0.00           C  
ATOM   1587  C   ARG A1316     141.393  43.006  68.885  1.00  0.00           C  
ATOM   1588  O   ARG A1316     142.215  43.488  69.668  1.00  0.00           O  
ATOM   1589  CB  ARG A1316     138.920  42.947  69.212  1.00  0.00           C  
ATOM   1590  CG  ARG A1316     137.603  43.705  69.287  1.00  0.00           C  
ATOM   1591  CD  ARG A1316     136.467  42.794  69.762  1.00  0.00           C  
ATOM   1592  NE  ARG A1316     136.686  42.206  71.085  1.00  0.00           N  
ATOM   1593  CZ  ARG A1316     136.598  42.874  72.231  1.00  0.00           C  
ATOM   1594  NH1 ARG A1316     136.293  44.167  72.234  1.00  0.00           N  
ATOM   1595  NH2 ARG A1316     136.807  42.244  73.377  1.00  0.00           N  
ATOM   1596  N   GLU A1317     141.579  41.853  68.249  1.00  0.00           N  
ATOM   1597  CA  GLU A1317     142.777  41.053  68.434  1.00  0.00           C  
ATOM   1598  C   GLU A1317     144.029  41.914  68.316  1.00  0.00           C  
ATOM   1599  O   GLU A1317     144.850  41.968  69.228  1.00  0.00           O  
ATOM   1600  CB  GLU A1317     142.815  39.935  67.387  1.00  0.00           C  
ATOM   1601  CG  GLU A1317     142.356  38.562  67.871  1.00  0.00           C  
ATOM   1602  CD  GLU A1317     143.222  38.041  69.011  1.00  0.00           C  
ATOM   1603  OE1 GLU A1317     144.460  38.235  68.950  1.00  0.00           O  
ATOM   1604  OE2 GLU A1317     142.667  37.434  69.961  1.00  0.00           O  
ATOM   1605  N   VAL A1318     144.154  42.591  67.181  1.00  0.00           N  
ATOM   1606  CA  VAL A1318     145.295  43.449  66.905  1.00  0.00           C  
ATOM   1607  C   VAL A1318     145.398  44.621  67.876  1.00  0.00           C  
ATOM   1608  O   VAL A1318     146.491  45.123  68.146  1.00  0.00           O  
ATOM   1609  CB  VAL A1318     145.223  43.987  65.471  1.00  0.00           C  
ATOM   1610  CG1 VAL A1318     146.425  44.882  65.169  1.00  0.00           C  
ATOM   1611  CG2 VAL A1318     145.166  42.826  64.512  1.00  0.00           C  
ATOM   1612  N   GLN A1319     144.270  45.075  68.403  1.00  0.00           N  
ATOM   1613  CA  GLN A1319     144.353  46.177  69.334  1.00  0.00           C  
ATOM   1614  C   GLN A1319     145.012  45.718  70.606  1.00  0.00           C  
ATOM   1615  O   GLN A1319     145.879  46.409  71.128  1.00  0.00           O  
ATOM   1616  CB  GLN A1319     142.983  46.770  69.603  1.00  0.00           C  
ATOM   1617  CG  GLN A1319     142.684  47.902  68.645  1.00  0.00           C  
ATOM   1618  CD  GLN A1319     141.280  48.384  68.775  1.00  0.00           C  
ATOM   1619  OE1 GLN A1319     140.346  47.600  68.660  1.00  0.00           O  
ATOM   1620  NE2 GLN A1319     141.109  49.678  69.017  1.00  0.00           N  
ATOM   1621  N   ARG A1321     144.628  44.541  71.091  1.00  0.00           N  
ATOM   1622  CA  ARG A1321     145.225  43.992  72.315  1.00  0.00           C  
ATOM   1623  C   ARG A1321     146.731  43.949  72.109  1.00  0.00           C  
ATOM   1624  O   ARG A1321     147.495  44.449  72.914  1.00  0.00           O  
ATOM   1625  CB  ARG A1321     144.719  42.568  72.597  1.00  0.00           C  
ATOM   1626  CG  ARG A1321     143.202  42.403  72.596  1.00  0.00           C  
ATOM   1627  CD  ARG A1321     142.737  41.354  73.608  1.00  0.00           C  
ATOM   1628  NE  ARG A1321     141.499  40.715  73.178  1.00  0.00           N  
ATOM   1629  CZ  ARG A1321     141.454  39.733  72.283  1.00  0.00           C  
ATOM   1630  NH1 ARG A1321     142.585  39.281  71.746  1.00  0.00           N  
ATOM   1631  NH2 ARG A1321     140.287  39.221  71.910  1.00  0.00           N  
ATOM   1632  N   ALA A1322     147.152  43.351  71.012  1.00  0.00           N  
ATOM   1633  CA  ALA A1322     148.561  43.273  70.716  1.00  0.00           C  
ATOM   1634  C   ALA A1322     149.241  44.624  70.878  1.00  0.00           C  
ATOM   1635  O   ALA A1322     150.398  44.698  71.251  1.00  0.00           O  
ATOM   1636  CB  ALA A1322     148.753  42.768  69.309  1.00  0.00           C  
ATOM   1637  N   TYR A1323     148.529  45.700  70.592  1.00  0.00           N  
ATOM   1638  CA  TYR A1323     149.133  47.019  70.709  1.00  0.00           C  
ATOM   1639  C   TYR A1323     148.721  47.703  72.000  1.00  0.00           C  
ATOM   1640  O   TYR A1323     148.795  48.926  72.123  1.00  0.00           O  
ATOM   1641  CB  TYR A1323     148.769  47.887  69.490  1.00  0.00           C  
ATOM   1642  CG  TYR A1323     149.533  47.517  68.233  1.00  0.00           C  
ATOM   1643  CD1 TYR A1323     149.288  46.319  67.570  1.00  0.00           C  
ATOM   1644  CD2 TYR A1323     150.538  48.336  67.742  1.00  0.00           C  
ATOM   1645  CE1 TYR A1323     150.030  45.947  66.454  1.00  0.00           C  
ATOM   1646  CE2 TYR A1323     151.288  47.973  66.624  1.00  0.00           C  
ATOM   1647  CZ  TYR A1323     151.032  46.776  65.986  1.00  0.00           C  
ATOM   1648  OH  TYR A1323     151.790  46.386  64.897  1.00  0.00           O  
ATOM   1649  N   GLY A1324     148.293  46.894  72.962  1.00  0.00           N  
ATOM   1650  CA  GLY A1324     147.881  47.403  74.259  1.00  0.00           C  
ATOM   1651  C   GLY A1324     146.850  48.509  74.223  1.00  0.00           C  
ATOM   1652  O   GLY A1324     147.059  49.583  74.782  1.00  0.00           O  
ATOM   1653  N   GLN A1325     145.735  48.253  73.556  1.00  0.00           N  
ATOM   1654  CA  GLN A1325     144.670  49.234  73.470  1.00  0.00           C  
ATOM   1655  C   GLN A1325     143.374  48.569  73.874  1.00  0.00           C  
ATOM   1656  O   GLN A1325     143.243  47.343  73.823  1.00  0.00           O  
ATOM   1657  CB  GLN A1325     144.534  49.773  72.047  1.00  0.00           C  
ATOM   1658  CG  GLN A1325     145.717  50.561  71.561  1.00  0.00           C  
ATOM   1659  CD  GLN A1325     145.361  51.452  70.389  1.00  0.00           C  
ATOM   1660  OE1 GLN A1325     144.352  52.156  70.419  1.00  0.00           O  
ATOM   1661  NE2 GLN A1325     146.192  51.441  69.358  1.00  0.00           N  
ATOM   1662  N   SER A1344     142.414  49.384  74.286  1.00  0.00           N  
ATOM   1663  CA  SER A1344     141.120  48.865  74.687  1.00  0.00           C  
ATOM   1664  C   SER A1344     140.470  48.268  73.436  1.00  0.00           C  
ATOM   1665  O   SER A1344     140.235  48.972  72.448  1.00  0.00           O  
ATOM   1666  CB  SER A1344     140.263  49.999  75.256  1.00  0.00           C  
ATOM   1667  OG  SER A1344     138.985  49.525  75.637  1.00  0.00           O  
ATOM   1668  N   PRO A1345     140.199  46.956  73.446  1.00  0.00           N  
ATOM   1669  CA  PRO A1345     139.577  46.316  72.285  1.00  0.00           C  
ATOM   1670  C   PRO A1345     138.267  46.994  71.906  1.00  0.00           C  
ATOM   1671  O   PRO A1345     137.316  47.007  72.690  1.00  0.00           O  
ATOM   1672  CB  PRO A1345     139.383  44.884  72.756  1.00  0.00           C  
ATOM   1673  CG  PRO A1345     140.581  44.676  73.613  1.00  0.00           C  
ATOM   1674  CD  PRO A1345     140.610  45.949  74.434  1.00  0.00           C  
ATOM   1675  N   GLN A1347     138.237  47.563  70.701  1.00  0.00           N  
ATOM   1676  CA  GLN A1347     137.062  48.269  70.190  1.00  0.00           C  
ATOM   1677  C   GLN A1347     135.790  47.443  70.322  1.00  0.00           C  
ATOM   1678  O   GLN A1347     135.824  46.219  70.505  1.00  0.00           O  
ATOM   1679  CB  GLN A1347     137.259  48.642  68.716  1.00  0.00           C  
ATOM   1680  CG  GLN A1347     137.539  47.436  67.815  1.00  0.00           C  
ATOM   1681  CD  GLN A1347     137.710  47.798  66.346  1.00  0.00           C  
ATOM   1682  OE1 GLN A1347     138.299  48.822  66.015  1.00  0.00           O  
ATOM   1683  NE2 GLN A1347     137.209  46.947  65.462  1.00  0.00           N  
ATOM   1684  N   VAL A1348     134.664  48.136  70.236  1.00  0.00           N  
ATOM   1685  CA  VAL A1348     133.372  47.490  70.310  1.00  0.00           C  
ATOM   1686  C   VAL A1348     132.884  47.275  68.890  1.00  0.00           C  
ATOM   1687  O   VAL A1348     132.695  48.234  68.139  1.00  0.00           O  
ATOM   1688  CB  VAL A1348     132.365  48.357  71.048  1.00  0.00           C  
ATOM   1689  CG1 VAL A1348     130.978  47.799  70.862  1.00  0.00           C  
ATOM   1690  CG2 VAL A1348     132.712  48.395  72.508  1.00  0.00           C  
ATOM   1691  N   CYS A1349     132.707  46.014  68.516  1.00  0.00           N  
ATOM   1692  CA  CYS A1349     132.229  45.693  67.186  1.00  0.00           C  
ATOM   1693  C   CYS A1349     130.743  45.976  67.127  1.00  0.00           C  
ATOM   1694  O   CYS A1349     129.988  45.535  67.988  1.00  0.00           O  
ATOM   1695  CB  CYS A1349     132.514  44.242  66.883  1.00  0.00           C  
ATOM   1696  SG  CYS A1349     134.251  43.942  67.047  1.00  0.00           S  
ATOM   1697  N   PHE A1350     130.338  46.724  66.107  1.00  0.00           N  
ATOM   1698  CA  PHE A1350     128.952  47.132  65.918  1.00  0.00           C  
ATOM   1699  C   PHE A1350     128.529  46.705  64.524  1.00  0.00           C  
ATOM   1700  O   PHE A1350     128.917  47.321  63.530  1.00  0.00           O  
ATOM   1701  CB  PHE A1350     128.863  48.651  66.028  1.00  0.00           C  
ATOM   1702  CG  PHE A1350     127.517  49.157  66.424  1.00  0.00           C  
ATOM   1703  CD1 PHE A1350     127.303  49.653  67.703  1.00  0.00           C  
ATOM   1704  CD2 PHE A1350     126.472  49.167  65.517  1.00  0.00           C  
ATOM   1705  CE1 PHE A1350     126.070  50.153  68.073  1.00  0.00           C  
ATOM   1706  CE2 PHE A1350     125.229  49.668  65.880  1.00  0.00           C  
ATOM   1707  CZ  PHE A1350     125.029  50.164  67.161  1.00  0.00           C  
ATOM   1708  N   LEU A1351     127.726  45.657  64.446  1.00  0.00           N  
ATOM   1709  CA  LEU A1351     127.289  45.162  63.160  1.00  0.00           C  
ATOM   1710  C   LEU A1351     125.862  45.572  62.824  1.00  0.00           C  
ATOM   1711  O   LEU A1351     124.975  45.495  63.673  1.00  0.00           O  
ATOM   1712  CB  LEU A1351     127.424  43.647  63.153  1.00  0.00           C  
ATOM   1713  CG  LEU A1351     128.872  43.194  63.311  1.00  0.00           C  
ATOM   1714  CD1 LEU A1351     128.953  41.683  63.537  1.00  0.00           C  
ATOM   1715  CD2 LEU A1351     129.639  43.596  62.068  1.00  0.00           C  
ATOM   1716  N   MET A1352     125.653  46.028  61.589  1.00  0.00           N  
ATOM   1717  CA  MET A1352     124.327  46.424  61.124  1.00  0.00           C  
ATOM   1718  C   MET A1352     123.900  45.428  60.053  1.00  0.00           C  
ATOM   1719  O   MET A1352     124.736  44.856  59.354  1.00  0.00           O  
ATOM   1720  CB  MET A1352     124.354  47.830  60.536  1.00  0.00           C  
ATOM   1721  CG  MET A1352     124.586  48.932  61.553  1.00  0.00           C  
ATOM   1722  SD  MET A1352     123.219  49.152  62.717  1.00  0.00           S  
ATOM   1723  CE  MET A1352     122.030  49.983  61.686  1.00  0.00           C  
ATOM   1724  N   PRO A1356     122.589  45.194  59.920  1.00  0.00           N  
ATOM   1725  CA  PRO A1356     122.060  44.255  58.925  1.00  0.00           C  
ATOM   1726  C   PRO A1356     122.459  44.693  57.534  1.00  0.00           C  
ATOM   1727  O   PRO A1356     122.653  45.880  57.292  1.00  0.00           O  
ATOM   1728  CB  PRO A1356     120.556  44.360  59.118  1.00  0.00           C  
ATOM   1729  CG  PRO A1356     120.415  44.762  60.537  1.00  0.00           C  
ATOM   1730  CD  PRO A1356     121.504  45.772  60.727  1.00  0.00           C  
ATOM   1731  N   LEU A1360     122.585  43.747  56.616  1.00  0.00           N  
ATOM   1732  CA  LEU A1360     122.931  44.097  55.248  1.00  0.00           C  
ATOM   1733  C   LEU A1360     121.654  44.379  54.452  1.00  0.00           C  
ATOM   1734  O   LEU A1360     120.687  43.617  54.517  1.00  0.00           O  
ATOM   1735  CB  LEU A1360     123.708  42.957  54.603  1.00  0.00           C  
ATOM   1736  CG  LEU A1360     125.204  43.001  54.885  1.00  0.00           C  
ATOM   1737  CD1 LEU A1360     125.880  41.732  54.397  1.00  0.00           C  
ATOM   1738  CD2 LEU A1360     125.787  44.219  54.181  1.00  0.00           C  
ATOM   1739  N   LEU A1361     121.637  45.480  53.713  1.00  0.00           N  
ATOM   1740  CA  LEU A1361     120.466  45.823  52.919  1.00  0.00           C  
ATOM   1741  C   LEU A1361     120.551  45.064  51.602  1.00  0.00           C  
ATOM   1742  O   LEU A1361     121.572  45.137  50.911  1.00  0.00           O  
ATOM   1743  CB  LEU A1361     120.451  47.321  52.644  1.00  0.00           C  
ATOM   1744  CG  LEU A1361     119.372  47.829  51.699  1.00  0.00           C  
ATOM   1745  CD1 LEU A1361     118.126  48.177  52.480  1.00  0.00           C  
ATOM   1746  CD2 LEU A1361     119.894  49.044  50.965  1.00  0.00           C  
ATOM   1747  N   VAL A1365     119.489  44.340  51.252  1.00  0.00           N  
ATOM   1748  CA  VAL A1365     119.465  43.571  50.003  1.00  0.00           C  
ATOM   1749  C   VAL A1365     119.188  44.498  48.825  1.00  0.00           C  
ATOM   1750  O   VAL A1365     118.388  45.424  48.933  1.00  0.00           O  
ATOM   1751  CB  VAL A1365     118.365  42.489  50.030  1.00  0.00           C  
ATOM   1752  CG1 VAL A1365     118.575  41.500  48.910  1.00  0.00           C  
ATOM   1753  CG2 VAL A1365     118.358  41.797  51.363  1.00  0.00           C  
ATOM   1754  N   GLY A1366     119.837  44.235  47.698  1.00  0.00           N  
ATOM   1755  CA  GLY A1366     119.656  45.067  46.518  1.00  0.00           C  
ATOM   1756  C   GLY A1366     118.447  44.771  45.650  1.00  0.00           C  
ATOM   1757  O   GLY A1366     117.782  43.753  45.809  1.00  0.00           O  
ATOM   1758  N   LEU A1368     118.179  45.666  44.708  1.00  0.00           N  
ATOM   1759  CA  LEU A1368     117.035  45.548  43.816  1.00  0.00           C  
ATOM   1760  C   LEU A1368     116.799  44.181  43.195  1.00  0.00           C  
ATOM   1761  O   LEU A1368     115.672  43.861  42.835  1.00  0.00           O  
ATOM   1762  CB  LEU A1368     117.134  46.590  42.705  1.00  0.00           C  
ATOM   1763  CG  LEU A1368     117.229  48.039  43.181  1.00  0.00           C  
ATOM   1764  CD1 LEU A1368     117.296  48.973  41.991  1.00  0.00           C  
ATOM   1765  CD2 LEU A1368     116.035  48.365  44.037  1.00  0.00           C  
ATOM   1766  N   ASP A1369     117.836  43.367  43.052  1.00  0.00           N  
ATOM   1767  CA  ASP A1369     117.632  42.048  42.453  1.00  0.00           C  
ATOM   1768  C   ASP A1369     116.734  41.204  43.342  1.00  0.00           C  
ATOM   1769  O   ASP A1369     116.020  40.333  42.860  1.00  0.00           O  
ATOM   1770  CB  ASP A1369     118.957  41.320  42.250  1.00  0.00           C  
ATOM   1771  CG  ASP A1369     119.738  41.201  43.519  1.00  0.00           C  
ATOM   1772  OD1 ASP A1369     120.341  42.215  43.927  1.00  0.00           O  
ATOM   1773  OD2 ASP A1369     119.732  40.105  44.116  1.00  0.00           O  
ATOM   1774  N   GLY A1370     116.776  41.459  44.642  1.00  0.00           N  
ATOM   1775  CA  GLY A1370     115.943  40.704  45.547  1.00  0.00           C  
ATOM   1776  C   GLY A1370     116.703  39.730  46.418  1.00  0.00           C  
ATOM   1777  O   GLY A1370     116.301  39.502  47.558  1.00  0.00           O  
ATOM   1778  N   ARG A1372     117.794  39.159  45.908  1.00  0.00           N  
ATOM   1779  CA  ARG A1372     118.574  38.189  46.687  1.00  0.00           C  
ATOM   1780  C   ARG A1372     119.864  38.753  47.281  1.00  0.00           C  
ATOM   1781  O   ARG A1372     119.996  38.892  48.498  1.00  0.00           O  
ATOM   1782  CB  ARG A1372     118.934  36.976  45.825  1.00  0.00           C  
ATOM   1783  CG  ARG A1372     117.763  36.363  45.073  1.00  0.00           C  
ATOM   1784  CD  ARG A1372     118.197  35.161  44.226  1.00  0.00           C  
ATOM   1785  NE  ARG A1372     118.549  33.993  45.035  1.00  0.00           N  
ATOM   1786  CZ  ARG A1372     117.674  33.244  45.708  1.00  0.00           C  
ATOM   1787  NH1 ARG A1372     116.372  33.529  45.679  1.00  0.00           N  
ATOM   1788  NH2 ARG A1372     118.107  32.206  46.416  1.00  0.00           N  
ATOM   1789  N   GLU A1373     120.817  39.067  46.410  1.00  0.00           N  
ATOM   1790  CA  GLU A1373     122.114  39.587  46.829  1.00  0.00           C  
ATOM   1791  C   GLU A1373     122.066  40.970  47.460  1.00  0.00           C  
ATOM   1792  O   GLU A1373     121.175  41.761  47.182  1.00  0.00           O  
ATOM   1793  CB  GLU A1373     123.068  39.565  45.640  1.00  0.00           C  
ATOM   1794  CG  GLU A1373     123.316  38.149  45.159  1.00  0.00           C  
ATOM   1795  CD  GLU A1373     124.122  38.090  43.885  1.00  0.00           C  
ATOM   1796  OE1 GLU A1373     123.690  38.699  42.878  1.00  0.00           O  
ATOM   1797  OE2 GLU A1373     125.186  37.428  43.888  1.00  0.00           O  
ATOM   1798  N   LYS A1414     123.033  41.252  48.324  1.00  0.00           N  
ATOM   1799  CA  LYS A1414     123.079  42.533  49.011  1.00  0.00           C  
ATOM   1800  C   LYS A1414     123.424  43.641  48.055  1.00  0.00           C  
ATOM   1801  O   LYS A1414     124.079  43.419  47.042  1.00  0.00           O  
ATOM   1802  CB  LYS A1414     124.110  42.512  50.137  1.00  0.00           C  
ATOM   1803  CG  LYS A1414     125.467  43.060  49.770  1.00  0.00           C  
ATOM   1804  CD  LYS A1414     126.279  43.261  51.038  1.00  0.00           C  
ATOM   1805  CE  LYS A1414     127.462  44.195  50.823  1.00  0.00           C  
ATOM   1806  NZ  LYS A1414     128.390  43.699  49.761  1.00  0.00           N  
ATOM   1807  N   MET A1415     122.990  44.845  48.385  1.00  0.00           N  
ATOM   1808  CA  MET A1415     123.284  45.965  47.525  1.00  0.00           C  
ATOM   1809  C   MET A1415     124.776  46.159  47.470  1.00  0.00           C  
ATOM   1810  O   MET A1415     125.446  46.129  48.497  1.00  0.00           O  
ATOM   1811  CB  MET A1415     122.643  47.227  48.047  1.00  0.00           C  
ATOM   1812  CG  MET A1415     122.632  48.288  47.006  1.00  0.00           C  
ATOM   1813  SD  MET A1415     121.490  49.560  47.426  1.00  0.00           S  
ATOM   1814  CE  MET A1415     119.949  48.645  47.512  1.00  0.00           C  
ATOM   1815  N   SER A1416     125.285  46.373  46.264  1.00  0.00           N  
ATOM   1816  CA  SER A1416     126.706  46.553  46.056  1.00  0.00           C  
ATOM   1817  C   SER A1416     127.019  47.317  44.776  1.00  0.00           C  
ATOM   1818  O   SER A1416     126.336  47.179  43.757  1.00  0.00           O  
ATOM   1819  CB  SER A1416     127.381  45.185  46.010  1.00  0.00           C  
ATOM   1820  OG  SER A1416     128.388  45.153  45.014  1.00  0.00           O  
ATOM   1821  N   LYS A1417     128.072  48.118  44.834  1.00  0.00           N  
ATOM   1822  CA  LYS A1417     128.506  48.905  43.692  1.00  0.00           C  
ATOM   1823  C   LYS A1417     128.931  48.002  42.531  1.00  0.00           C  
ATOM   1824  O   LYS A1417     128.892  48.394  41.362  1.00  0.00           O  
ATOM   1825  CB  LYS A1417     129.670  49.787  44.130  1.00  0.00           C  
ATOM   1826  CG  LYS A1417     130.673  49.046  45.012  1.00  0.00           C  
ATOM   1827  CD  LYS A1417     131.384  50.009  45.961  1.00  0.00           C  
ATOM   1828  CE  LYS A1417     132.139  49.267  47.063  1.00  0.00           C  
ATOM   1829  NZ  LYS A1417     132.878  50.199  47.953  1.00  0.00           N  
ATOM   1830  N   SER A1441     129.322  46.779  42.862  1.00  0.00           N  
ATOM   1831  CA  SER A1441     129.779  45.828  41.857  1.00  0.00           C  
ATOM   1832  C   SER A1441     128.701  44.906  41.292  1.00  0.00           C  
ATOM   1833  O   SER A1441     128.933  44.210  40.309  1.00  0.00           O  
ATOM   1834  CB  SER A1441     130.894  44.984  42.455  1.00  0.00           C  
ATOM   1835  OG  SER A1441     130.465  44.462  43.696  1.00  0.00           O  
ATOM   1836  N   LEU A1444     127.526  44.896  41.904  1.00  0.00           N  
ATOM   1837  CA  LEU A1444     126.456  44.036  41.431  1.00  0.00           C  
ATOM   1838  C   LEU A1444     125.407  44.780  40.641  1.00  0.00           C  
ATOM   1839  O   LEU A1444     124.513  44.171  40.060  1.00  0.00           O  
ATOM   1840  CB  LEU A1444     125.792  43.345  42.605  1.00  0.00           C  
ATOM   1841  CG  LEU A1444     126.673  42.283  43.245  1.00  0.00           C  
ATOM   1842  CD1 LEU A1444     126.139  41.898  44.625  1.00  0.00           C  
ATOM   1843  CD2 LEU A1444     126.740  41.105  42.290  1.00  0.00           C  
ATOM   1844  N   ASP A1450     125.512  46.099  40.612  1.00  0.00           N  
ATOM   1845  CA  ASP A1450     124.540  46.900  39.884  1.00  0.00           C  
ATOM   1846  C   ASP A1450     123.140  46.525  40.340  1.00  0.00           C  
ATOM   1847  O   ASP A1450     122.356  45.970  39.581  1.00  0.00           O  
ATOM   1848  CB  ASP A1450     124.665  46.669  38.378  1.00  0.00           C  
ATOM   1849  CG  ASP A1450     123.764  47.598  37.574  1.00  0.00           C  
ATOM   1850  OD1 ASP A1450     123.859  47.600  36.330  1.00  0.00           O  
ATOM   1851  OD2 ASP A1450     122.959  48.331  38.190  1.00  0.00           O  
ATOM   1852  N   ASN A1452     122.840  46.826  41.592  1.00  0.00           N  
ATOM   1853  CA  ASN A1452     121.544  46.518  42.165  1.00  0.00           C  
ATOM   1854  C   ASN A1452     121.333  47.546  43.260  1.00  0.00           C  
ATOM   1855  O   ASN A1452     120.558  47.338  44.191  1.00  0.00           O  
ATOM   1856  CB  ASN A1452     121.574  45.119  42.776  1.00  0.00           C  
ATOM   1857  CG  ASN A1452     122.459  45.045  44.004  1.00  0.00           C  
ATOM   1858  OD1 ASN A1452     123.582  45.539  44.000  1.00  0.00           O  
ATOM   1859  ND2 ASN A1452     121.957  44.424  45.060  1.00  0.00           N  
ATOM   1860  N   TYR A1455     122.031  48.666  43.123  1.00  0.00           N  
ATOM   1861  CA  TYR A1455     121.995  49.737  44.111  1.00  0.00           C  
ATOM   1862  C   TYR A1455     121.247  50.978  43.674  1.00  0.00           C  
ATOM   1863  O   TYR A1455     120.974  51.192  42.490  1.00  0.00           O  
ATOM   1864  CB  TYR A1455     123.428  50.141  44.460  1.00  0.00           C  
ATOM   1865  CG  TYR A1455     124.163  50.640  43.249  1.00  0.00           C  
ATOM   1866  CD1 TYR A1455     124.071  51.974  42.861  1.00  0.00           C  
ATOM   1867  CD2 TYR A1455     124.880  49.765  42.439  1.00  0.00           C  
ATOM   1868  CE1 TYR A1455     124.670  52.425  41.697  1.00  0.00           C  
ATOM   1869  CE2 TYR A1455     125.481  50.205  41.269  1.00  0.00           C  
ATOM   1870  CZ  TYR A1455     125.372  51.536  40.906  1.00  0.00           C  
ATOM   1871  OH  TYR A1455     125.965  51.985  39.752  1.00  0.00           O  
ATOM   1872  N   ILE A1456     120.939  51.797  44.667  1.00  0.00           N  
ATOM   1873  CA  ILE A1456     120.260  53.052  44.461  1.00  0.00           C  
ATOM   1874  C   ILE A1456     121.255  54.045  45.015  1.00  0.00           C  
ATOM   1875  O   ILE A1456     121.472  54.105  46.222  1.00  0.00           O  
ATOM   1876  CB  ILE A1456     118.950  53.110  45.268  1.00  0.00           C  
ATOM   1877  CG1 ILE A1456     118.017  51.998  44.781  1.00  0.00           C  
ATOM   1878  CG2 ILE A1456     118.309  54.497  45.150  1.00  0.00           C  
ATOM   1879  CD1 ILE A1456     116.759  51.840  45.599  1.00  0.00           C  
ATOM   1880  N   GLY A1457     121.878  54.804  44.125  1.00  0.00           N  
ATOM   1881  CA  GLY A1457     122.863  55.769  44.554  1.00  0.00           C  
ATOM   1882  C   GLY A1457     122.327  56.824  45.488  1.00  0.00           C  
ATOM   1883  O   GLY A1457     121.183  57.249  45.348  1.00  0.00           O  
ATOM   1884  N   LEU A1458     123.155  57.243  46.446  1.00  0.00           N  
ATOM   1885  CA  LEU A1458     122.754  58.283  47.387  1.00  0.00           C  
ATOM   1886  C   LEU A1458     122.635  59.618  46.675  1.00  0.00           C  
ATOM   1887  O   LEU A1458     122.040  60.551  47.195  1.00  0.00           O  
ATOM   1888  CB  LEU A1458     123.767  58.434  48.513  1.00  0.00           C  
ATOM   1889  CG  LEU A1458     123.722  57.413  49.633  1.00  0.00           C  
ATOM   1890  CD1 LEU A1458     124.462  57.965  50.829  1.00  0.00           C  
ATOM   1891  CD2 LEU A1458     122.291  57.148  50.025  1.00  0.00           C  
ATOM   1892  N   THR A1459     123.209  59.722  45.485  1.00  0.00           N  
ATOM   1893  CA  THR A1459     123.130  60.986  44.793  1.00  0.00           C  
ATOM   1894  C   THR A1459     122.555  60.867  43.404  1.00  0.00           C  
ATOM   1895  O   THR A1459     123.063  61.470  42.457  1.00  0.00           O  
ATOM   1896  CB  THR A1459     124.510  61.682  44.727  1.00  0.00           C  
ATOM   1897  OG1 THR A1459     125.418  60.900  43.945  1.00  0.00           O  
ATOM   1898  CG2 THR A1459     125.070  61.873  46.134  1.00  0.00           C  
ATOM   1899  N   GLU A1460     121.499  60.072  43.277  1.00  0.00           N  
ATOM   1900  CA  GLU A1460     120.832  59.931  41.992  1.00  0.00           C  
ATOM   1901  C   GLU A1460     119.792  61.039  42.003  1.00  0.00           C  
ATOM   1902  O   GLU A1460     119.427  61.531  43.065  1.00  0.00           O  
ATOM   1903  CB  GLU A1460     120.129  58.582  41.887  1.00  0.00           C  
ATOM   1904  CG  GLU A1460     121.031  57.379  42.101  1.00  0.00           C  
ATOM   1905  CD  GLU A1460     120.681  56.200  41.188  1.00  0.00           C  
ATOM   1906  OE1 GLU A1460     121.059  55.046  41.516  1.00  0.00           O  
ATOM   1907  OE2 GLU A1460     120.041  56.431  40.135  1.00  0.00           O  
ATOM   1908  N   PRO A1461     119.319  61.472  40.835  1.00  0.00           N  
ATOM   1909  CA  PRO A1461     118.307  62.530  40.787  1.00  0.00           C  
ATOM   1910  C   PRO A1461     117.053  61.968  41.443  1.00  0.00           C  
ATOM   1911  O   PRO A1461     116.817  60.752  41.376  1.00  0.00           O  
ATOM   1912  CB  PRO A1461     118.096  62.728  39.301  1.00  0.00           C  
ATOM   1913  CG  PRO A1461     119.404  62.313  38.707  1.00  0.00           C  
ATOM   1914  CD  PRO A1461     119.738  61.086  39.484  1.00  0.00           C  
ATOM   1915  N   PRO A1462     116.231  62.822  42.083  1.00  0.00           N  
ATOM   1916  CA  PRO A1462     115.010  62.316  42.730  1.00  0.00           C  
ATOM   1917  C   PRO A1462     114.166  61.440  41.790  1.00  0.00           C  
ATOM   1918  O   PRO A1462     113.573  60.438  42.220  1.00  0.00           O  
ATOM   1919  CB  PRO A1462     114.302  63.591  43.170  1.00  0.00           C  
ATOM   1920  CG  PRO A1462     115.446  64.454  43.556  1.00  0.00           C  
ATOM   1921  CD  PRO A1462     116.435  64.240  42.403  1.00  0.00           C  
ATOM   1922  N   GLU A1463     114.126  61.812  40.511  1.00  0.00           N  
ATOM   1923  CA  GLU A1463     113.387  61.026  39.541  1.00  0.00           C  
ATOM   1924  C   GLU A1463     113.828  59.581  39.666  1.00  0.00           C  
ATOM   1925  O   GLU A1463     113.028  58.700  39.961  1.00  0.00           O  
ATOM   1926  CB  GLU A1463     113.690  61.497  38.122  1.00  0.00           C  
ATOM   1927  CG  GLU A1463     113.526  62.979  37.919  1.00  0.00           C  
ATOM   1928  CD  GLU A1463     113.755  63.401  36.473  1.00  0.00           C  
ATOM   1929  OE1 GLU A1463     113.232  62.718  35.560  1.00  0.00           O  
ATOM   1930  OE2 GLU A1463     114.446  64.424  36.251  1.00  0.00           O  
ATOM   1931  N   ALA A1465     115.121  59.358  39.439  1.00  0.00           N  
ATOM   1932  CA  ALA A1465     115.715  58.028  39.474  1.00  0.00           C  
ATOM   1933  C   ALA A1465     115.545  57.339  40.795  1.00  0.00           C  
ATOM   1934  O   ALA A1465     115.076  56.206  40.853  1.00  0.00           O  
ATOM   1935  CB  ALA A1465     117.169  58.110  39.150  1.00  0.00           C  
ATOM   1936  N   MET A1467     115.932  58.016  41.867  1.00  0.00           N  
ATOM   1937  CA  MET A1467     115.816  57.402  43.173  1.00  0.00           C  
ATOM   1938  C   MET A1467     114.391  56.997  43.424  1.00  0.00           C  
ATOM   1939  O   MET A1467     114.150  55.907  43.922  1.00  0.00           O  
ATOM   1940  CB  MET A1467     116.286  58.335  44.285  1.00  0.00           C  
ATOM   1941  CG  MET A1467     116.158  57.691  45.652  1.00  0.00           C  
ATOM   1942  SD  MET A1467     116.974  58.610  46.951  1.00  0.00           S  
ATOM   1943  CE  MET A1467     118.693  58.342  46.528  1.00  0.00           C  
ATOM   1944  N   PHE A1506     113.447  57.868  43.072  1.00  0.00           N  
ATOM   1945  CA  PHE A1506     112.034  57.557  43.276  1.00  0.00           C  
ATOM   1946  C   PHE A1506     111.610  56.303  42.505  1.00  0.00           C  
ATOM   1947  O   PHE A1506     111.000  55.403  43.082  1.00  0.00           O  
ATOM   1948  CB  PHE A1506     111.136  58.730  42.862  1.00  0.00           C  
ATOM   1949  CG  PHE A1506     109.724  58.604  43.354  1.00  0.00           C  
ATOM   1950  CD1 PHE A1506     109.317  59.263  44.498  1.00  0.00           C  
ATOM   1951  CD2 PHE A1506     108.818  57.774  42.713  1.00  0.00           C  
ATOM   1952  CE1 PHE A1506     108.030  59.092  44.998  1.00  0.00           C  
ATOM   1953  CE2 PHE A1506     107.522  57.594  43.209  1.00  0.00           C  
ATOM   1954  CZ  PHE A1506     107.130  58.252  44.349  1.00  0.00           C  
ATOM   1955  N   LYS A1507     111.940  56.223  41.220  1.00  0.00           N  
ATOM   1956  CA  LYS A1507     111.527  55.052  40.465  1.00  0.00           C  
ATOM   1957  C   LYS A1507     112.159  53.754  40.958  1.00  0.00           C  
ATOM   1958  O   LYS A1507     111.495  52.717  41.018  1.00  0.00           O  
ATOM   1959  CB  LYS A1507     111.788  55.237  38.965  1.00  0.00           C  
ATOM   1960  CG  LYS A1507     113.216  55.072  38.511  1.00  0.00           C  
ATOM   1961  CD  LYS A1507     113.329  55.437  37.035  1.00  0.00           C  
ATOM   1962  CE  LYS A1507     114.775  55.438  36.541  1.00  0.00           C  
ATOM   1963  NZ  LYS A1507     114.931  56.131  35.217  1.00  0.00           N  
ATOM   1964  N   LYS A1508     113.431  53.800  41.330  1.00  0.00           N  
ATOM   1965  CA  LYS A1508     114.091  52.594  41.798  1.00  0.00           C  
ATOM   1966  C   LYS A1508     113.443  52.077  43.075  1.00  0.00           C  
ATOM   1967  O   LYS A1508     113.265  50.867  43.244  1.00  0.00           O  
ATOM   1968  CB  LYS A1508     115.572  52.858  42.024  1.00  0.00           C  
ATOM   1969  CG  LYS A1508     116.334  53.153  40.752  1.00  0.00           C  
ATOM   1970  CD  LYS A1508     117.813  53.405  41.046  1.00  0.00           C  
ATOM   1971  CE  LYS A1508     118.568  53.785  39.800  1.00  0.00           C  
ATOM   1972  NZ  LYS A1508     118.224  52.843  38.710  1.00  0.00           N  
ATOM   1973  N   LEU A1509     113.086  52.986  43.975  1.00  0.00           N  
ATOM   1974  CA  LEU A1509     112.461  52.580  45.222  1.00  0.00           C  
ATOM   1975  C   LEU A1509     111.072  52.016  44.930  1.00  0.00           C  
ATOM   1976  O   LEU A1509     110.511  51.235  45.705  1.00  0.00           O  
ATOM   1977  CB  LEU A1509     112.388  53.767  46.178  1.00  0.00           C  
ATOM   1978  CG  LEU A1509     113.660  54.015  46.998  1.00  0.00           C  
ATOM   1979  CD1 LEU A1509     113.657  55.424  47.574  1.00  0.00           C  
ATOM   1980  CD2 LEU A1509     113.749  52.985  48.108  1.00  0.00           C  
ATOM   1981  N   MET A1510     110.516  52.402  43.794  1.00  0.00           N  
ATOM   1982  CA  MET A1510     109.214  51.888  43.431  1.00  0.00           C  
ATOM   1983  C   MET A1510     109.406  50.489  42.884  1.00  0.00           C  
ATOM   1984  O   MET A1510     108.442  49.814  42.543  1.00  0.00           O  
ATOM   1985  CB  MET A1510     108.550  52.780  42.382  1.00  0.00           C  
ATOM   1986  CG  MET A1510     107.928  54.031  42.964  1.00  0.00           C  
ATOM   1987  SD  MET A1510     106.672  53.623  44.200  1.00  0.00           S  
ATOM   1988  CE  MET A1510     105.245  53.504  43.147  1.00  0.00           C  
ATOM   1989  N   ARG A1511     110.653  50.044  42.810  1.00  0.00           N  
ATOM   1990  CA  ARG A1511     110.924  48.721  42.285  1.00  0.00           C  
ATOM   1991  C   ARG A1511     111.499  47.777  43.316  1.00  0.00           C  
ATOM   1992  O   ARG A1511     111.788  46.624  43.013  1.00  0.00           O  
ATOM   1993  CB  ARG A1511     111.855  48.824  41.086  1.00  0.00           C  
ATOM   1994  CG  ARG A1511     111.306  49.744  40.013  1.00  0.00           C  
ATOM   1995  CD  ARG A1511     112.112  49.707  38.722  1.00  0.00           C  
ATOM   1996  NE  ARG A1511     111.266  49.305  37.602  1.00  0.00           N  
ATOM   1997  CZ  ARG A1511     111.265  48.089  37.068  1.00  0.00           C  
ATOM   1998  NH1 ARG A1511     112.076  47.158  37.547  1.00  0.00           N  
ATOM   1999  NH2 ARG A1511     110.445  47.796  36.069  1.00  0.00           N  
ATOM   2000  N   VAL A1516     111.673  48.257  44.537  1.00  0.00           N  
ATOM   2001  CA  VAL A1516     112.187  47.401  45.595  1.00  0.00           C  
ATOM   2002  C   VAL A1516     111.254  46.200  45.680  1.00  0.00           C  
ATOM   2003  O   VAL A1516     110.072  46.351  45.981  1.00  0.00           O  
ATOM   2004  CB  VAL A1516     112.169  48.127  46.947  1.00  0.00           C  
ATOM   2005  CG1 VAL A1516     112.569  47.189  48.046  1.00  0.00           C  
ATOM   2006  CG2 VAL A1516     113.101  49.311  46.911  1.00  0.00           C  
ATOM   2007  N   PRO A1517     111.761  44.992  45.404  1.00  0.00           N  
ATOM   2008  CA  PRO A1517     110.927  43.789  45.465  1.00  0.00           C  
ATOM   2009  C   PRO A1517     110.096  43.752  46.748  1.00  0.00           C  
ATOM   2010  O   PRO A1517     110.619  43.996  47.847  1.00  0.00           O  
ATOM   2011  CB  PRO A1517     111.949  42.673  45.406  1.00  0.00           C  
ATOM   2012  CG  PRO A1517     112.990  43.256  44.522  1.00  0.00           C  
ATOM   2013  CD  PRO A1517     113.148  44.639  45.083  1.00  0.00           C  
ATOM   2014  N   ASP A1518     108.807  43.441  46.608  1.00  0.00           N  
ATOM   2015  CA  ASP A1518     107.891  43.410  47.742  1.00  0.00           C  
ATOM   2016  C   ASP A1518     108.392  42.751  49.015  1.00  0.00           C  
ATOM   2017  O   ASP A1518     108.311  43.333  50.096  1.00  0.00           O  
ATOM   2018  CB  ASP A1518     106.573  42.762  47.337  1.00  0.00           C  
ATOM   2019  CG  ASP A1518     105.812  43.590  46.328  1.00  0.00           C  
ATOM   2020  OD1 ASP A1518     105.920  44.835  46.386  1.00  0.00           O  
ATOM   2021  OD2 ASP A1518     105.099  43.002  45.486  1.00  0.00           O  
ATOM   2022  N   PRO A1527     108.922  41.531  48.911  1.00  0.00           N  
ATOM   2023  CA  PRO A1527     109.415  40.846  50.102  1.00  0.00           C  
ATOM   2024  C   PRO A1527     110.446  41.602  50.924  1.00  0.00           C  
ATOM   2025  O   PRO A1527     110.838  41.125  51.984  1.00  0.00           O  
ATOM   2026  CB  PRO A1527     109.977  39.549  49.540  1.00  0.00           C  
ATOM   2027  CG  PRO A1527     110.445  39.951  48.199  1.00  0.00           C  
ATOM   2028  CD  PRO A1527     109.285  40.778  47.703  1.00  0.00           C  
ATOM   2029  N   LEU A1528     110.877  42.775  50.462  1.00  0.00           N  
ATOM   2030  CA  LEU A1528     111.894  43.532  51.196  1.00  0.00           C  
ATOM   2031  C   LEU A1528     111.460  44.835  51.866  1.00  0.00           C  
ATOM   2032  O   LEU A1528     112.181  45.357  52.721  1.00  0.00           O  
ATOM   2033  CB  LEU A1528     113.091  43.835  50.287  1.00  0.00           C  
ATOM   2034  CG  LEU A1528     113.793  42.671  49.585  1.00  0.00           C  
ATOM   2035  CD1 LEU A1528     115.090  43.176  48.983  1.00  0.00           C  
ATOM   2036  CD2 LEU A1528     114.070  41.546  50.565  1.00  0.00           C  
ATOM   2037  N   LEU A1549     110.303  45.367  51.489  1.00  0.00           N  
ATOM   2038  CA  LEU A1549     109.838  46.619  52.076  1.00  0.00           C  
ATOM   2039  C   LEU A1549     110.028  46.670  53.589  1.00  0.00           C  
ATOM   2040  O   LEU A1549     110.461  47.683  54.138  1.00  0.00           O  
ATOM   2041  CB  LEU A1549     108.367  46.850  51.756  1.00  0.00           C  
ATOM   2042  CG  LEU A1549     107.997  47.049  50.295  1.00  0.00           C  
ATOM   2043  CD1 LEU A1549     107.125  45.904  49.827  1.00  0.00           C  
ATOM   2044  CD2 LEU A1549     107.261  48.357  50.151  1.00  0.00           C  
ATOM   2045  N   PRO A1551     109.695  45.581  54.292  1.00  0.00           N  
ATOM   2046  CA  PRO A1551     109.865  45.595  55.748  1.00  0.00           C  
ATOM   2047  C   PRO A1551     111.289  45.999  56.101  1.00  0.00           C  
ATOM   2048  O   PRO A1551     111.513  46.918  56.890  1.00  0.00           O  
ATOM   2049  CB  PRO A1551     109.562  44.159  56.135  1.00  0.00           C  
ATOM   2050  CG  PRO A1551     108.550  43.747  55.101  1.00  0.00           C  
ATOM   2051  CD  PRO A1551     109.149  44.290  53.836  1.00  0.00           C  
ATOM   2052  N   SER A1569     112.246  45.310  55.488  1.00  0.00           N  
ATOM   2053  CA  SER A1569     113.654  45.584  55.709  1.00  0.00           C  
ATOM   2054  C   SER A1569     114.027  47.016  55.348  1.00  0.00           C  
ATOM   2055  O   SER A1569     114.780  47.679  56.075  1.00  0.00           O  
ATOM   2056  CB  SER A1569     114.513  44.649  54.878  1.00  0.00           C  
ATOM   2057  OG  SER A1569     115.879  44.930  55.124  1.00  0.00           O  
ATOM   2058  N   TYR A1594     113.516  47.494  54.219  1.00  0.00           N  
ATOM   2059  CA  TYR A1594     113.824  48.846  53.805  1.00  0.00           C  
ATOM   2060  C   TYR A1594     113.374  49.904  54.795  1.00  0.00           C  
ATOM   2061  O   TYR A1594     114.104  50.855  55.047  1.00  0.00           O  
ATOM   2062  CB  TYR A1594     113.259  49.126  52.416  1.00  0.00           C  
ATOM   2063  CG  TYR A1594     114.231  48.752  51.309  1.00  0.00           C  
ATOM   2064  CD1 TYR A1594     114.560  49.662  50.310  1.00  0.00           C  
ATOM   2065  CD2 TYR A1594     114.823  47.482  51.265  1.00  0.00           C  
ATOM   2066  CE1 TYR A1594     115.446  49.325  49.297  1.00  0.00           C  
ATOM   2067  CE2 TYR A1594     115.718  47.137  50.248  1.00  0.00           C  
ATOM   2068  CZ  TYR A1594     116.020  48.066  49.271  1.00  0.00           C  
ATOM   2069  OH  TYR A1594     116.891  47.747  48.262  1.00  0.00           O  
ATOM   2070  N   PHE A1596     112.193  49.754  55.376  1.00  0.00           N  
ATOM   2071  CA  PHE A1596     111.748  50.748  56.346  1.00  0.00           C  
ATOM   2072  C   PHE A1596     112.588  50.686  57.617  1.00  0.00           C  
ATOM   2073  O   PHE A1596     112.960  51.719  58.186  1.00  0.00           O  
ATOM   2074  CB  PHE A1596     110.276  50.545  56.688  1.00  0.00           C  
ATOM   2075  CG  PHE A1596     109.351  50.917  55.575  1.00  0.00           C  
ATOM   2076  CD1 PHE A1596     109.306  52.229  55.112  1.00  0.00           C  
ATOM   2077  CD2 PHE A1596     108.560  49.952  54.960  1.00  0.00           C  
ATOM   2078  CE1 PHE A1596     108.496  52.572  54.057  1.00  0.00           C  
ATOM   2079  CE2 PHE A1596     107.741  50.283  53.900  1.00  0.00           C  
ATOM   2080  CZ  PHE A1596     107.708  51.594  53.442  1.00  0.00           C  
ATOM   2081  N   ARG A1601     112.898  49.469  58.048  1.00  0.00           N  
ATOM   2082  CA  ARG A1601     113.691  49.275  59.249  1.00  0.00           C  
ATOM   2083  C   ARG A1601     115.125  49.799  59.115  1.00  0.00           C  
ATOM   2084  O   ARG A1601     115.627  50.470  60.013  1.00  0.00           O  
ATOM   2085  CB  ARG A1601     113.724  47.797  59.610  1.00  0.00           C  
ATOM   2086  CG  ARG A1601     112.375  47.182  59.953  1.00  0.00           C  
ATOM   2087  CD  ARG A1601     112.507  45.678  59.814  1.00  0.00           C  
ATOM   2088  NE  ARG A1601     111.310  44.924  60.166  1.00  0.00           N  
ATOM   2089  CZ  ARG A1601     111.109  43.659  59.799  1.00  0.00           C  
ATOM   2090  NH1 ARG A1601     112.025  43.026  59.065  1.00  0.00           N  
ATOM   2091  NH2 ARG A1601     110.006  43.020  60.179  1.00  0.00           N  
ATOM   2092  N   LEU A1602     115.783  49.512  58.000  1.00  0.00           N  
ATOM   2093  CA  LEU A1602     117.160  49.955  57.815  1.00  0.00           C  
ATOM   2094  C   LEU A1602     117.327  51.357  57.222  1.00  0.00           C  
ATOM   2095  O   LEU A1602     118.368  51.992  57.390  1.00  0.00           O  
ATOM   2096  CB  LEU A1602     117.892  48.947  56.934  1.00  0.00           C  
ATOM   2097  CG  LEU A1602     117.822  47.504  57.440  1.00  0.00           C  
ATOM   2098  CD1 LEU A1602     118.271  46.553  56.358  1.00  0.00           C  
ATOM   2099  CD2 LEU A1602     118.680  47.352  58.672  1.00  0.00           C  
ATOM   2100  N   LEU A1603     116.304  51.851  56.537  1.00  0.00           N  
ATOM   2101  CA  LEU A1603     116.398  53.159  55.905  1.00  0.00           C  
ATOM   2102  C   LEU A1603     115.513  54.245  56.499  1.00  0.00           C  
ATOM   2103  O   LEU A1603     115.747  55.430  56.258  1.00  0.00           O  
ATOM   2104  CB  LEU A1603     116.093  53.015  54.416  1.00  0.00           C  
ATOM   2105  CG  LEU A1603     116.922  51.939  53.717  1.00  0.00           C  
ATOM   2106  CD1 LEU A1603     116.442  51.748  52.293  1.00  0.00           C  
ATOM   2107  CD2 LEU A1603     118.384  52.334  53.746  1.00  0.00           C  
ATOM   2108  N   THR A1604     114.496  53.852  57.263  1.00  0.00           N  
ATOM   2109  CA  THR A1604     113.591  54.824  57.878  1.00  0.00           C  
ATOM   2110  C   THR A1604     113.530  54.673  59.392  1.00  0.00           C  
ATOM   2111  O   THR A1604     114.073  53.722  59.956  1.00  0.00           O  
ATOM   2112  CB  THR A1604     112.162  54.688  57.335  1.00  0.00           C  
ATOM   2113  OG1 THR A1604     111.527  53.553  57.931  1.00  0.00           O  
ATOM   2114  CG2 THR A1604     112.188  54.498  55.834  1.00  0.00           C  
ATOM   2115  N   ASP A1613     112.852  55.618  60.040  1.00  0.00           N  
ATOM   2116  CA  ASP A1613     112.704  55.626  61.496  1.00  0.00           C  
ATOM   2117  C   ASP A1613     111.250  55.479  61.931  1.00  0.00           C  
ATOM   2118  O   ASP A1613     110.805  56.157  62.859  1.00  0.00           O  
ATOM   2119  CB  ASP A1613     113.257  56.931  62.080  1.00  0.00           C  
ATOM   2120  CG  ASP A1613     114.762  57.035  61.965  1.00  0.00           C  
ATOM   2121  OD1 ASP A1613     115.446  56.041  62.284  1.00  0.00           O  
ATOM   2122  OD2 ASP A1613     115.264  58.111  61.573  1.00  0.00           O  
ATOM   2123  N   LEU A1614     110.513  54.598  61.262  1.00  0.00           N  
ATOM   2124  CA  LEU A1614     109.105  54.380  61.586  1.00  0.00           C  
ATOM   2125  C   LEU A1614     108.929  53.233  62.571  1.00  0.00           C  
ATOM   2126  O   LEU A1614     109.587  52.197  62.458  1.00  0.00           O  
ATOM   2127  CB  LEU A1614     108.307  54.090  60.310  1.00  0.00           C  
ATOM   2128  CG  LEU A1614     108.429  55.141  59.203  1.00  0.00           C  
ATOM   2129  CD1 LEU A1614     107.480  54.806  58.070  1.00  0.00           C  
ATOM   2130  CD2 LEU A1614     108.114  56.516  59.767  1.00  0.00           C  
ATOM   2131  N   GLU A1615     108.046  53.424  63.545  1.00  0.00           N  
ATOM   2132  CA  GLU A1615     107.786  52.388  64.538  1.00  0.00           C  
ATOM   2133  C   GLU A1615     107.214  51.161  63.832  1.00  0.00           C  
ATOM   2134  O   GLU A1615     106.451  51.293  62.876  1.00  0.00           O  
ATOM   2135  CB  GLU A1615     106.787  52.887  65.593  1.00  0.00           C  
ATOM   2136  CG  GLU A1615     107.308  53.990  66.514  1.00  0.00           C  
ATOM   2137  CD  GLU A1615     108.500  53.549  67.360  1.00  0.00           C  
ATOM   2138  OE1 GLU A1615     108.449  52.426  67.914  1.00  0.00           O  
ATOM   2139  OE2 GLU A1615     109.479  54.329  67.479  1.00  0.00           O  
ATOM   2140  N   GLU A1616     107.589  49.973  64.302  1.00  0.00           N  
ATOM   2141  CA  GLU A1616     107.109  48.726  63.712  1.00  0.00           C  
ATOM   2142  C   GLU A1616     105.625  48.847  63.388  1.00  0.00           C  
ATOM   2143  O   GLU A1616     105.162  48.407  62.336  1.00  0.00           O  
ATOM   2144  CB  GLU A1616     107.320  47.562  64.682  1.00  0.00           C  
ATOM   2145  CG  GLU A1616     107.196  46.193  64.030  1.00  0.00           C  
ATOM   2146  CD  GLU A1616     108.409  45.841  63.184  1.00  0.00           C  
ATOM   2147  OE1 GLU A1616     108.342  44.869  62.400  1.00  0.00           O  
ATOM   2148  OE2 GLU A1616     109.439  46.535  63.312  1.00  0.00           O  
ATOM   2149  N   GLU A1617     104.885  49.448  64.310  1.00  0.00           N  
ATOM   2150  CA  GLU A1617     103.454  49.654  64.146  1.00  0.00           C  
ATOM   2151  C   GLU A1617     103.150  50.379  62.834  1.00  0.00           C  
ATOM   2152  O   GLU A1617     102.356  49.898  62.028  1.00  0.00           O  
ATOM   2153  CB  GLU A1617     102.914  50.458  65.335  1.00  0.00           C  
ATOM   2154  CG  GLU A1617     103.808  51.636  65.734  1.00  0.00           C  
ATOM   2155  CD  GLU A1617     103.329  52.370  66.983  1.00  0.00           C  
ATOM   2156  OE1 GLU A1617     103.004  51.698  67.986  1.00  0.00           O  
ATOM   2157  OE2 GLU A1617     103.292  53.621  66.964  1.00  0.00           O  
ATOM   2158  N   GLU A1619     103.791  51.527  62.620  1.00  0.00           N  
ATOM   2159  CA  GLU A1619     103.582  52.321  61.410  1.00  0.00           C  
ATOM   2160  C   GLU A1619     103.922  51.526  60.146  1.00  0.00           C  
ATOM   2161  O   GLU A1619     103.282  51.672  59.104  1.00  0.00           O  
ATOM   2162  CB  GLU A1619     104.439  53.588  61.457  1.00  0.00           C  
ATOM   2163  CG  GLU A1619     104.619  54.168  62.846  1.00  0.00           C  
ATOM   2164  CD  GLU A1619     105.297  55.522  62.822  1.00  0.00           C  
ATOM   2165  OE1 GLU A1619     104.614  56.523  62.521  1.00  0.00           O  
ATOM   2166  OE2 GLU A1619     106.516  55.584  63.090  1.00  0.00           O  
ATOM   2167  N   ILE A1620     104.946  50.692  60.244  1.00  0.00           N  
ATOM   2168  CA  ILE A1620     105.365  49.874  59.124  1.00  0.00           C  
ATOM   2169  C   ILE A1620     104.253  48.885  58.811  1.00  0.00           C  
ATOM   2170  O   ILE A1620     103.746  48.826  57.684  1.00  0.00           O  
ATOM   2171  CB  ILE A1620     106.662  49.105  59.470  1.00  0.00           C  
ATOM   2172  CG1 ILE A1620     107.844  50.080  59.519  1.00  0.00           C  
ATOM   2173  CG2 ILE A1620     106.906  47.991  58.458  1.00  0.00           C  
ATOM   2174  CD1 ILE A1620     109.142  49.447  59.985  1.00  0.00           C  
ATOM   2175  N   GLU A1621     103.875  48.118  59.829  1.00  0.00           N  
ATOM   2176  CA  GLU A1621     102.823  47.116  59.707  1.00  0.00           C  
ATOM   2177  C   GLU A1621     101.541  47.679  59.088  1.00  0.00           C  
ATOM   2178  O   GLU A1621     100.925  47.039  58.238  1.00  0.00           O  
ATOM   2179  CB  GLU A1621     102.525  46.517  61.084  1.00  0.00           C  
ATOM   2180  CG  GLU A1621     103.740  45.852  61.731  1.00  0.00           C  
ATOM   2181  CD  GLU A1621     103.437  45.231  63.086  1.00  0.00           C  
ATOM   2182  OE1 GLU A1621     102.574  44.326  63.150  1.00  0.00           O  
ATOM   2183  OE2 GLU A1621     104.065  45.645  64.087  1.00  0.00           O  
ATOM   2184  N   ALA A1622     101.148  48.877  59.508  1.00  0.00           N  
ATOM   2185  CA  ALA A1622      99.942  49.503  58.984  1.00  0.00           C  
ATOM   2186  C   ALA A1622     100.137  49.968  57.545  1.00  0.00           C  
ATOM   2187  O   ALA A1622      99.166  50.120  56.797  1.00  0.00           O  
ATOM   2188  CB  ALA A1622      99.537  50.672  59.861  1.00  0.00           C  
ATOM   2189  N   LEU A1729     101.387  50.208  57.156  1.00  0.00           N  
ATOM   2190  CA  LEU A1729     101.664  50.636  55.792  1.00  0.00           C  
ATOM   2191  C   LEU A1729     101.456  49.464  54.874  1.00  0.00           C  
ATOM   2192  O   LEU A1729     100.744  49.558  53.881  1.00  0.00           O  
ATOM   2193  CB  LEU A1729     103.089  51.140  55.649  1.00  0.00           C  
ATOM   2194  CG  LEU A1729     103.195  52.654  55.761  1.00  0.00           C  
ATOM   2195  CD1 LEU A1729     104.631  53.069  55.511  1.00  0.00           C  
ATOM   2196  CD2 LEU A1729     102.271  53.305  54.750  1.00  0.00           C  
ATOM   2197  N   LEU A1730     102.078  48.348  55.214  1.00  0.00           N  
ATOM   2198  CA  LEU A1730     101.927  47.155  54.403  1.00  0.00           C  
ATOM   2199  C   LEU A1730     100.440  46.814  54.293  1.00  0.00           C  
ATOM   2200  O   LEU A1730     100.020  46.113  53.371  1.00  0.00           O  
ATOM   2201  CB  LEU A1730     102.722  45.999  55.018  1.00  0.00           C  
ATOM   2202  CG  LEU A1730     104.246  46.106  54.869  1.00  0.00           C  
ATOM   2203  CD1 LEU A1730     104.709  47.506  55.205  1.00  0.00           C  
ATOM   2204  CD2 LEU A1730     104.916  45.096  55.775  1.00  0.00           C  
ATOM   2205  N   LYS A1731      99.649  47.329  55.234  1.00  0.00           N  
ATOM   2206  CA  LYS A1731      98.203  47.109  55.239  1.00  0.00           C  
ATOM   2207  C   LYS A1731      97.635  47.604  53.920  1.00  0.00           C  
ATOM   2208  O   LYS A1731      96.944  46.871  53.210  1.00  0.00           O  
ATOM   2209  CB  LYS A1731      97.540  47.885  56.385  1.00  0.00           C  
ATOM   2210  CG  LYS A1731      96.110  48.325  56.072  1.00  0.00           C  
ATOM   2211  CD  LYS A1731      95.528  49.285  57.103  1.00  0.00           C  
ATOM   2212  CE  LYS A1731      94.093  49.668  56.732  1.00  0.00           C  
ATOM   2213  NZ  LYS A1731      93.381  50.391  57.831  1.00  0.00           N  
ATOM   2214  N   ALA A1732      97.932  48.864  53.615  1.00  0.00           N  
ATOM   2215  CA  ALA A1732      97.468  49.497  52.390  1.00  0.00           C  
ATOM   2216  C   ALA A1732      97.847  48.680  51.162  1.00  0.00           C  
ATOM   2217  O   ALA A1732      97.252  48.848  50.090  1.00  0.00           O  
ATOM   2218  CB  ALA A1732      98.050  50.904  52.279  1.00  0.00           C  
ATOM   2219  N   GLY A1733      98.840  47.806  51.320  1.00  0.00           N  
ATOM   2220  CA  GLY A1733      99.286  46.979  50.212  1.00  0.00           C  
ATOM   2221  C   GLY A1733     100.678  47.330  49.717  1.00  0.00           C  
ATOM   2222  O   GLY A1733     101.296  48.270  50.217  1.00  0.00           O  
ATOM   2223  N   PRO A1741     101.191  46.604  48.709  1.00  0.00           N  
ATOM   2224  CA  PRO A1741     102.526  46.849  48.158  1.00  0.00           C  
ATOM   2225  C   PRO A1741     102.681  48.236  47.576  1.00  0.00           C  
ATOM   2226  O   PRO A1741     103.371  49.085  48.134  1.00  0.00           O  
ATOM   2227  CB  PRO A1741     102.662  45.774  47.076  1.00  0.00           C  
ATOM   2228  CG  PRO A1741     101.728  44.706  47.521  1.00  0.00           C  
ATOM   2229  CD  PRO A1741     100.539  45.503  47.985  1.00  0.00           C  
ATOM   2230  N   VAL A1742     102.024  48.461  46.447  1.00  0.00           N  
ATOM   2231  CA  VAL A1742     102.125  49.736  45.767  1.00  0.00           C  
ATOM   2232  C   VAL A1742     102.026  50.938  46.684  1.00  0.00           C  
ATOM   2233  O   VAL A1742     102.876  51.827  46.645  1.00  0.00           O  
ATOM   2234  CB  VAL A1742     101.093  49.837  44.660  1.00  0.00           C  
ATOM   2235  CG1 VAL A1742     101.109  51.226  44.068  1.00  0.00           C  
ATOM   2236  CG2 VAL A1742     101.421  48.814  43.589  1.00  0.00           C  
ATOM   2237  N   PRO A1743     100.987  50.987  47.526  1.00  0.00           N  
ATOM   2238  CA  PRO A1743     100.898  52.149  48.411  1.00  0.00           C  
ATOM   2239  C   PRO A1743     102.166  52.330  49.240  1.00  0.00           C  
ATOM   2240  O   PRO A1743     102.722  53.425  49.287  1.00  0.00           O  
ATOM   2241  CB  PRO A1743      99.663  51.846  49.265  1.00  0.00           C  
ATOM   2242  CG  PRO A1743      99.602  50.363  49.261  1.00  0.00           C  
ATOM   2243  CD  PRO A1743      99.920  50.020  47.826  1.00  0.00           C  
ATOM   2244  N   ALA A1744     102.631  51.258  49.878  1.00  0.00           N  
ATOM   2245  CA  ALA A1744     103.840  51.335  50.701  1.00  0.00           C  
ATOM   2246  C   ALA A1744     105.005  51.903  49.886  1.00  0.00           C  
ATOM   2247  O   ALA A1744     105.670  52.858  50.308  1.00  0.00           O  
ATOM   2248  CB  ALA A1744     104.200  49.955  51.255  1.00  0.00           C  
ATOM   2249  N   HIS A1745     105.255  51.318  48.718  1.00  0.00           N  
ATOM   2250  CA  HIS A1745     106.322  51.817  47.885  1.00  0.00           C  
ATOM   2251  C   HIS A1745     106.197  53.329  47.788  1.00  0.00           C  
ATOM   2252  O   HIS A1745     107.122  54.049  48.140  1.00  0.00           O  
ATOM   2253  CB  HIS A1745     106.273  51.167  46.510  1.00  0.00           C  
ATOM   2254  CG  HIS A1745     106.838  49.781  46.491  1.00  0.00           C  
ATOM   2255  ND1 HIS A1745     106.181  48.701  47.039  1.00  0.00           N  
ATOM   2256  CD2 HIS A1745     108.027  49.311  46.045  1.00  0.00           C  
ATOM   2257  CE1 HIS A1745     106.941  47.625  46.931  1.00  0.00           C  
ATOM   2258  NE2 HIS A1745     108.067  47.968  46.334  1.00  0.00           N  
ATOM   2259  N   ARG A1746     105.046  53.819  47.347  1.00  0.00           N  
ATOM   2260  CA  ARG A1746     104.839  55.260  47.255  1.00  0.00           C  
ATOM   2261  C   ARG A1746     105.376  55.941  48.520  1.00  0.00           C  
ATOM   2262  O   ARG A1746     106.128  56.910  48.442  1.00  0.00           O  
ATOM   2263  CB  ARG A1746     103.344  55.595  47.109  1.00  0.00           C  
ATOM   2264  CG  ARG A1746     102.628  54.953  45.930  1.00  0.00           C  
ATOM   2265  CD  ARG A1746     102.217  55.956  44.851  1.00  0.00           C  
ATOM   2266  NE  ARG A1746     101.583  55.254  43.738  1.00  0.00           N  
ATOM   2267  CZ  ARG A1746     101.682  55.615  42.461  1.00  0.00           C  
ATOM   2268  NH1 ARG A1746     102.389  56.684  42.115  1.00  0.00           N  
ATOM   2269  NH2 ARG A1746     101.094  54.887  41.520  1.00  0.00           N  
ATOM   2270  N   VAL A1747     105.006  55.432  49.689  1.00  0.00           N  
ATOM   2271  CA  VAL A1747     105.463  56.057  50.927  1.00  0.00           C  
ATOM   2272  C   VAL A1747     106.987  55.965  51.098  1.00  0.00           C  
ATOM   2273  O   VAL A1747     107.668  56.986  51.289  1.00  0.00           O  
ATOM   2274  CB  VAL A1747     104.782  55.430  52.173  1.00  0.00           C  
ATOM   2275  CG1 VAL A1747     104.648  56.486  53.274  1.00  0.00           C  
ATOM   2276  CG2 VAL A1747     103.430  54.848  51.801  1.00  0.00           C  
ATOM   2277  N   LEU A1748     107.514  54.743  51.035  1.00  0.00           N  
ATOM   2278  CA  LEU A1748     108.943  54.528  51.175  1.00  0.00           C  
ATOM   2279  C   LEU A1748     109.675  55.445  50.219  1.00  0.00           C  
ATOM   2280  O   LEU A1748     110.575  56.180  50.612  1.00  0.00           O  
ATOM   2281  CB  LEU A1748     109.293  53.091  50.840  1.00  0.00           C  
ATOM   2282  CG  LEU A1748     110.786  52.886  50.590  1.00  0.00           C  
ATOM   2283  CD1 LEU A1748     111.569  53.031  51.884  1.00  0.00           C  
ATOM   2284  CD2 LEU A1748     111.000  51.520  49.985  1.00  0.00           C  
ATOM   2285  N   ALA A1749     109.277  55.395  48.956  1.00  0.00           N  
ATOM   2286  CA  ALA A1749     109.892  56.213  47.926  1.00  0.00           C  
ATOM   2287  C   ALA A1749     109.859  57.692  48.273  1.00  0.00           C  
ATOM   2288  O   ALA A1749     110.880  58.373  48.228  1.00  0.00           O  
ATOM   2289  CB  ALA A1749     109.199  55.982  46.601  1.00  0.00           C  
ATOM   2290  N   ARG A1750     108.684  58.195  48.618  1.00  0.00           N  
ATOM   2291  CA  ARG A1750     108.551  59.605  48.954  1.00  0.00           C  
ATOM   2292  C   ARG A1750     109.505  60.036  50.054  1.00  0.00           C  
ATOM   2293  O   ARG A1750     110.198  61.043  49.928  1.00  0.00           O  
ATOM   2294  CB  ARG A1750     107.117  59.906  49.382  1.00  0.00           C  
ATOM   2295  CG  ARG A1750     106.116  59.952  48.247  1.00  0.00           C  
ATOM   2296  CD  ARG A1750     104.721  59.886  48.811  1.00  0.00           C  
ATOM   2297  NE  ARG A1750     103.687  60.037  47.795  1.00  0.00           N  
ATOM   2298  CZ  ARG A1750     102.386  60.001  48.063  1.00  0.00           C  
ATOM   2299  NH1 ARG A1750     101.973  59.819  49.312  1.00  0.00           N  
ATOM   2300  NH2 ARG A1750     101.502  60.149  47.087  1.00  0.00           N  
ATOM   2301  N   LEU A1751     109.525  59.274  51.138  1.00  0.00           N  
ATOM   2302  CA  LEU A1751     110.389  59.593  52.260  1.00  0.00           C  
ATOM   2303  C   LEU A1751     111.851  59.760  51.838  1.00  0.00           C  
ATOM   2304  O   LEU A1751     112.425  60.852  51.942  1.00  0.00           O  
ATOM   2305  CB  LEU A1751     110.289  58.497  53.318  1.00  0.00           C  
ATOM   2306  CG  LEU A1751     109.062  58.487  54.226  1.00  0.00           C  
ATOM   2307  CD1 LEU A1751     108.958  57.143  54.928  1.00  0.00           C  
ATOM   2308  CD2 LEU A1751     109.170  59.605  55.248  1.00  0.00           C  
ATOM   2309  N   LEU A1752     112.441  58.672  51.350  1.00  0.00           N  
ATOM   2310  CA  LEU A1752     113.838  58.673  50.953  1.00  0.00           C  
ATOM   2311  C   LEU A1752     114.174  59.621  49.804  1.00  0.00           C  
ATOM   2312  O   LEU A1752     115.218  60.274  49.825  1.00  0.00           O  
ATOM   2313  CB  LEU A1752     114.268  57.239  50.637  1.00  0.00           C  
ATOM   2314  CG  LEU A1752     114.079  56.285  51.823  1.00  0.00           C  
ATOM   2315  CD1 LEU A1752     114.408  54.868  51.438  1.00  0.00           C  
ATOM   2316  CD2 LEU A1752     114.970  56.709  52.945  1.00  0.00           C  
ATOM   2317  N   THR A1753     113.309  59.710  48.800  1.00  0.00           N  
ATOM   2318  CA  THR A1753     113.583  60.619  47.695  1.00  0.00           C  
ATOM   2319  C   THR A1753     113.574  62.019  48.261  1.00  0.00           C  
ATOM   2320  O   THR A1753     114.336  62.883  47.828  1.00  0.00           O  
ATOM   2321  CB  THR A1753     112.509  60.562  46.599  1.00  0.00           C  
ATOM   2322  OG1 THR A1753     112.377  59.219  46.126  1.00  0.00           O  
ATOM   2323  CG2 THR A1753     112.906  61.455  45.426  1.00  0.00           C  
ATOM   2324  N   ALA A1754     112.701  62.233  49.238  1.00  0.00           N  
ATOM   2325  CA  ALA A1754     112.572  63.534  49.862  1.00  0.00           C  
ATOM   2326  C   ALA A1754     113.815  63.813  50.677  1.00  0.00           C  
ATOM   2327  O   ALA A1754     114.489  64.841  50.504  1.00  0.00           O  
ATOM   2328  CB  ALA A1754     111.348  63.561  50.758  1.00  0.00           C  
ATOM   2329  N   ALA A1755     114.103  62.872  51.570  1.00  0.00           N  
ATOM   2330  CA  ALA A1755     115.249  62.949  52.458  1.00  0.00           C  
ATOM   2331  C   ALA A1755     116.574  63.148  51.715  1.00  0.00           C  
ATOM   2332  O   ALA A1755     117.273  64.126  51.958  1.00  0.00           O  
ATOM   2333  CB  ALA A1755     115.308  61.689  53.321  1.00  0.00           C  
ATOM   2334  N   TYR A1756     116.924  62.242  50.808  1.00  0.00           N  
ATOM   2335  CA  TYR A1756     118.187  62.388  50.108  1.00  0.00           C  
ATOM   2336  C   TYR A1756     118.208  63.512  49.102  1.00  0.00           C  
ATOM   2337  O   TYR A1756     119.248  63.797  48.514  1.00  0.00           O  
ATOM   2338  CB  TYR A1756     118.608  61.070  49.462  1.00  0.00           C  
ATOM   2339  CG  TYR A1756     118.956  60.063  50.510  1.00  0.00           C  
ATOM   2340  CD1 TYR A1756     117.988  59.205  51.017  1.00  0.00           C  
ATOM   2341  CD2 TYR A1756     120.205  60.080  51.122  1.00  0.00           C  
ATOM   2342  CE1 TYR A1756     118.244  58.402  52.114  1.00  0.00           C  
ATOM   2343  CE2 TYR A1756     120.476  59.282  52.225  1.00  0.00           C  
ATOM   2344  CZ  TYR A1756     119.487  58.446  52.722  1.00  0.00           C  
ATOM   2345  OH  TYR A1756     119.712  57.684  53.851  1.00  0.00           O  
ATOM   2346  N   ALA A1757     117.068  64.170  48.918  1.00  0.00           N  
ATOM   2347  CA  ALA A1757     116.985  65.294  47.993  1.00  0.00           C  
ATOM   2348  C   ALA A1757     117.717  66.461  48.643  1.00  0.00           C  
ATOM   2349  O   ALA A1757     118.438  67.203  47.974  1.00  0.00           O  
ATOM   2350  CB  ALA A1757     115.528  65.655  47.741  1.00  0.00           C  
ATOM   2351  N   LEU A1758     117.525  66.599  49.957  1.00  0.00           N  
ATOM   2352  CA  LEU A1758     118.151  67.653  50.764  1.00  0.00           C  
ATOM   2353  C   LEU A1758     119.671  67.508  50.802  1.00  0.00           C  
ATOM   2354  O   LEU A1758     120.208  66.436  50.521  1.00  0.00           O  
ATOM   2355  CB  LEU A1758     117.645  67.588  52.201  1.00  0.00           C  
ATOM   2356  CG  LEU A1758     116.142  67.578  52.444  1.00  0.00           C  
ATOM   2357  CD1 LEU A1758     115.866  67.342  53.915  1.00  0.00           C  
ATOM   2358  CD2 LEU A1758     115.545  68.882  51.980  1.00  0.00           C  
ATOM   2359  N   PRO A1760     120.388  68.583  51.166  1.00  0.00           N  
ATOM   2360  CA  PRO A1760     121.853  68.543  51.234  1.00  0.00           C  
ATOM   2361  C   PRO A1760     122.349  67.578  52.302  1.00  0.00           C  
ATOM   2362  O   PRO A1760     123.459  67.049  52.211  1.00  0.00           O  
ATOM   2363  CB  PRO A1760     122.219  69.983  51.541  1.00  0.00           C  
ATOM   2364  CG  PRO A1760     121.138  70.735  50.849  1.00  0.00           C  
ATOM   2365  CD  PRO A1760     119.912  69.968  51.276  1.00  0.00           C  
ATOM   2366  N   GLN A1761     121.522  67.356  53.316  1.00  0.00           N  
ATOM   2367  CA  GLN A1761     121.861  66.430  54.386  1.00  0.00           C  
ATOM   2368  C   GLN A1761     120.554  65.927  54.965  1.00  0.00           C  
ATOM   2369  O   GLN A1761     119.668  66.715  55.266  1.00  0.00           O  
ATOM   2370  CB  GLN A1761     122.664  67.127  55.470  1.00  0.00           C  
ATOM   2371  CG  GLN A1761     123.248  66.169  56.473  1.00  0.00           C  
ATOM   2372  CD  GLN A1761     123.520  66.818  57.812  1.00  0.00           C  
ATOM   2373  OE1 GLN A1761     122.604  67.027  58.613  1.00  0.00           O  
ATOM   2374  NE2 GLN A1761     124.785  67.149  58.063  1.00  0.00           N  
ATOM   2375  N   ILE A1762     120.424  64.618  55.122  1.00  0.00           N  
ATOM   2376  CA  ILE A1762     119.182  64.074  55.647  1.00  0.00           C  
ATOM   2377  C   ILE A1762     118.921  64.578  57.052  1.00  0.00           C  
ATOM   2378  O   ILE A1762     119.825  65.052  57.741  1.00  0.00           O  
ATOM   2379  CB  ILE A1762     119.178  62.518  55.655  1.00  0.00           C  
ATOM   2380  CG1 ILE A1762     120.135  61.981  56.720  1.00  0.00           C  
ATOM   2381  CG2 ILE A1762     119.575  61.992  54.273  1.00  0.00           C  
ATOM   2382  CD1 ILE A1762     120.093  60.478  56.862  1.00  0.00           C  
ATOM   2383  N   PRO A1798     117.665  64.504  57.488  1.00  0.00           N  
ATOM   2384  CA  PRO A1798     117.296  64.958  58.826  1.00  0.00           C  
ATOM   2385  C   PRO A1798     117.720  63.919  59.856  1.00  0.00           C  
ATOM   2386  O   PRO A1798     117.948  62.761  59.519  1.00  0.00           O  
ATOM   2387  CB  PRO A1798     115.786  65.104  58.723  1.00  0.00           C  
ATOM   2388  CG  PRO A1798     115.420  63.998  57.770  1.00  0.00           C  
ATOM   2389  CD  PRO A1798     116.478  64.102  56.712  1.00  0.00           C  
ATOM   2390  N   PRO A1799     117.848  64.318  61.125  1.00  0.00           N  
ATOM   2391  CA  PRO A1799     118.252  63.359  62.150  1.00  0.00           C  
ATOM   2392  C   PRO A1799     117.376  62.118  62.168  1.00  0.00           C  
ATOM   2393  O   PRO A1799     117.829  61.050  62.567  1.00  0.00           O  
ATOM   2394  CB  PRO A1799     118.148  64.166  63.430  1.00  0.00           C  
ATOM   2395  CG  PRO A1799     118.569  65.525  62.973  1.00  0.00           C  
ATOM   2396  CD  PRO A1799     117.788  65.680  61.682  1.00  0.00           C  
ATOM   2397  N   ARG A1800     116.125  62.245  61.733  1.00  0.00           N  
ATOM   2398  CA  ARG A1800     115.238  61.087  61.709  1.00  0.00           C  
ATOM   2399  C   ARG A1800     114.187  61.074  60.597  1.00  0.00           C  
ATOM   2400  O   ARG A1800     113.389  62.000  60.473  1.00  0.00           O  
ATOM   2401  CB  ARG A1800     114.552  60.926  63.074  1.00  0.00           C  
ATOM   2402  CG  ARG A1800     115.532  60.652  64.193  1.00  0.00           C  
ATOM   2403  CD  ARG A1800     114.907  60.231  65.523  1.00  0.00           C  
ATOM   2404  NE  ARG A1800     115.980  59.880  66.461  1.00  0.00           N  
ATOM   2405  CZ  ARG A1800     115.818  59.512  67.731  1.00  0.00           C  
ATOM   2406  NH1 ARG A1800     114.605  59.432  68.267  1.00  0.00           N  
ATOM   2407  NH2 ARG A1800     116.885  59.224  68.472  1.00  0.00           N  
ATOM   2408  N   ILE A1801     114.205  60.022  59.780  1.00  0.00           N  
ATOM   2409  CA  ILE A1801     113.230  59.859  58.704  1.00  0.00           C  
ATOM   2410  C   ILE A1801     112.047  59.170  59.362  1.00  0.00           C  
ATOM   2411  O   ILE A1801     111.929  57.945  59.326  1.00  0.00           O  
ATOM   2412  CB  ILE A1801     113.751  58.947  57.565  1.00  0.00           C  
ATOM   2413  CG1 ILE A1801     114.850  59.654  56.775  1.00  0.00           C  
ATOM   2414  CG2 ILE A1801     112.611  58.566  56.636  1.00  0.00           C  
ATOM   2415  CD1 ILE A1801     116.219  59.435  57.325  1.00  0.00           C  
ATOM   2416  N   ASP A1802     111.173  59.971  59.962  1.00  0.00           N  
ATOM   2417  CA  ASP A1802     110.006  59.461  60.677  1.00  0.00           C  
ATOM   2418  C   ASP A1802     108.658  59.933  60.135  1.00  0.00           C  
ATOM   2419  O   ASP A1802     108.578  60.738  59.200  1.00  0.00           O  
ATOM   2420  CB  ASP A1802     110.108  59.859  62.148  1.00  0.00           C  
ATOM   2421  CG  ASP A1802     110.239  61.368  62.330  1.00  0.00           C  
ATOM   2422  OD1 ASP A1802     110.499  61.816  63.465  1.00  0.00           O  
ATOM   2423  OD2 ASP A1802     110.081  62.109  61.334  1.00  0.00           O  
ATOM   2424  N   ARG A1803     107.602  59.423  60.763  1.00  0.00           N  
ATOM   2425  CA  ARG A1803     106.227  59.742  60.401  1.00  0.00           C  
ATOM   2426  C   ARG A1803     105.998  61.245  60.425  1.00  0.00           C  
ATOM   2427  O   ARG A1803     105.224  61.783  59.634  1.00  0.00           O  
ATOM   2428  CB  ARG A1803     105.272  59.044  61.367  1.00  0.00           C  
ATOM   2429  CG  ARG A1803     103.804  59.193  61.026  1.00  0.00           C  
ATOM   2430  CD  ARG A1803     103.198  60.460  61.619  1.00  0.00           C  
ATOM   2431  NE  ARG A1803     101.738  60.479  61.498  1.00  0.00           N  
ATOM   2432  CZ  ARG A1803     100.923  59.541  61.984  1.00  0.00           C  
ATOM   2433  NH1 ARG A1803     101.410  58.487  62.636  1.00  0.00           N  
ATOM   2434  NH2 ARG A1803      99.612  59.656  61.809  1.00  0.00           N  
ATOM   2435  N   ALA A1804     106.674  61.922  61.341  1.00  0.00           N  
ATOM   2436  CA  ALA A1804     106.535  63.361  61.429  1.00  0.00           C  
ATOM   2437  C   ALA A1804     107.197  63.976  60.205  1.00  0.00           C  
ATOM   2438  O   ALA A1804     106.585  64.779  59.502  1.00  0.00           O  
ATOM   2439  CB  ALA A1804     107.187  63.875  62.694  1.00  0.00           C  
ATOM   2440  N   PHE A1805     108.446  63.590  59.949  1.00  0.00           N  
ATOM   2441  CA  PHE A1805     109.173  64.112  58.802  1.00  0.00           C  
ATOM   2442  C   PHE A1805     108.356  63.883  57.541  1.00  0.00           C  
ATOM   2443  O   PHE A1805     108.303  64.748  56.660  1.00  0.00           O  
ATOM   2444  CB  PHE A1805     110.539  63.436  58.658  1.00  0.00           C  
ATOM   2445  CG  PHE A1805     111.236  63.766  57.366  1.00  0.00           C  
ATOM   2446  CD1 PHE A1805     111.425  62.792  56.392  1.00  0.00           C  
ATOM   2447  CD2 PHE A1805     111.658  65.066  57.100  1.00  0.00           C  
ATOM   2448  CE1 PHE A1805     112.018  63.115  55.167  1.00  0.00           C  
ATOM   2449  CE2 PHE A1805     112.250  65.396  55.881  1.00  0.00           C  
ATOM   2450  CZ  PHE A1805     112.431  64.423  54.914  1.00  0.00           C  
ATOM   2451  N   TYR A1807     107.716  62.718  57.460  1.00  0.00           N  
ATOM   2452  CA  TYR A1807     106.895  62.389  56.298  1.00  0.00           C  
ATOM   2453  C   TYR A1807     105.776  63.401  56.145  1.00  0.00           C  
ATOM   2454  O   TYR A1807     105.483  63.868  55.040  1.00  0.00           O  
ATOM   2455  CB  TYR A1807     106.271  60.999  56.431  1.00  0.00           C  
ATOM   2456  CG  TYR A1807     105.400  60.622  55.246  1.00  0.00           C  
ATOM   2457  CD1 TYR A1807     105.934  60.551  53.959  1.00  0.00           C  
ATOM   2458  CD2 TYR A1807     104.053  60.327  55.411  1.00  0.00           C  
ATOM   2459  CE1 TYR A1807     105.147  60.194  52.866  1.00  0.00           C  
ATOM   2460  CE2 TYR A1807     103.257  59.969  54.324  1.00  0.00           C  
ATOM   2461  CZ  TYR A1807     103.809  59.902  53.054  1.00  0.00           C  
ATOM   2462  OH  TYR A1807     103.028  59.527  51.981  1.00  0.00           O  
ATOM   2463  N   GLU A1808     105.152  63.731  57.268  1.00  0.00           N  
ATOM   2464  CA  GLU A1808     104.050  64.674  57.265  1.00  0.00           C  
ATOM   2465  C   GLU A1808     104.523  66.106  57.047  1.00  0.00           C  
ATOM   2466  O   GLU A1808     103.839  66.891  56.387  1.00  0.00           O  
ATOM   2467  CB  GLU A1808     103.252  64.538  58.569  1.00  0.00           C  
ATOM   2468  CG  GLU A1808     102.716  63.117  58.783  1.00  0.00           C  
ATOM   2469  CD  GLU A1808     101.699  63.012  59.905  1.00  0.00           C  
ATOM   2470  OE1 GLU A1808     102.011  63.450  61.037  1.00  0.00           O  
ATOM   2471  OE2 GLU A1808     100.591  62.482  59.654  1.00  0.00           O  
ATOM   2472  N   SER A1809     105.700  66.434  57.575  1.00  0.00           N  
ATOM   2473  CA  SER A1809     106.253  67.777  57.429  1.00  0.00           C  
ATOM   2474  C   SER A1809     106.435  68.091  55.950  1.00  0.00           C  
ATOM   2475  O   SER A1809     106.578  69.247  55.563  1.00  0.00           O  
ATOM   2476  CB  SER A1809     107.600  67.887  58.145  1.00  0.00           C  
ATOM   2477  OG  SER A1809     108.633  67.297  57.376  1.00  0.00           O  
ATOM   2478  N   LEU A1810     106.440  67.048  55.128  1.00  0.00           N  
ATOM   2479  CA  LEU A1810     106.583  67.212  53.687  1.00  0.00           C  
ATOM   2480  C   LEU A1810     105.261  67.709  53.127  1.00  0.00           C  
ATOM   2481  O   LEU A1810     105.224  68.418  52.120  1.00  0.00           O  
ATOM   2482  CB  LEU A1810     106.936  65.881  53.032  1.00  0.00           C  
ATOM   2483  CG  LEU A1810     108.231  65.229  53.500  1.00  0.00           C  
ATOM   2484  CD1 LEU A1810     108.369  63.871  52.838  1.00  0.00           C  
ATOM   2485  CD2 LEU A1810     109.409  66.118  53.161  1.00  0.00           C  
ATOM   2486  N   GLY A1812     104.173  67.314  53.786  1.00  0.00           N  
ATOM   2487  CA  GLY A1812     102.852  67.735  53.365  1.00  0.00           C  
ATOM   2488  C   GLY A1812     101.942  66.572  53.079  1.00  0.00           C  
ATOM   2489  O   GLY A1812     100.856  66.752  52.542  1.00  0.00           O  
ATOM   2490  N   TYR A1813     102.382  65.375  53.438  1.00  0.00           N  
ATOM   2491  CA  TYR A1813     101.586  64.180  53.188  1.00  0.00           C  
ATOM   2492  C   TYR A1813     100.752  63.797  54.395  1.00  0.00           C  
ATOM   2493  O   TYR A1813     101.079  64.145  55.524  1.00  0.00           O  
ATOM   2494  CB  TYR A1813     102.489  62.997  52.809  1.00  0.00           C  
ATOM   2495  CG  TYR A1813     103.251  63.165  51.510  1.00  0.00           C  
ATOM   2496  CD1 TYR A1813     104.420  63.925  51.449  1.00  0.00           C  
ATOM   2497  CD2 TYR A1813     102.803  62.558  50.341  1.00  0.00           C  
ATOM   2498  CE1 TYR A1813     105.122  64.069  50.251  1.00  0.00           C  
ATOM   2499  CE2 TYR A1813     103.495  62.701  49.147  1.00  0.00           C  
ATOM   2500  CZ  TYR A1813     104.650  63.449  49.108  1.00  0.00           C  
ATOM   2501  OH  TYR A1813     105.340  63.537  47.928  1.00  0.00           O  
ATOM   2502  N   ALA A1814      99.673  63.069  54.156  1.00  0.00           N  
ATOM   2503  CA  ALA A1814      98.814  62.644  55.248  1.00  0.00           C  
ATOM   2504  C   ALA A1814      99.108  61.201  55.572  1.00  0.00           C  
ATOM   2505  O   ALA A1814      98.789  60.316  54.792  1.00  0.00           O  
ATOM   2506  CB  ALA A1814      97.350  62.791  54.858  1.00  0.00           C  
ATOM   2507  N   TRP A1815      99.715  60.946  56.717  1.00  0.00           N  
ATOM   2508  CA  TRP A1815     100.005  59.568  57.052  1.00  0.00           C  
ATOM   2509  C   TRP A1815      98.746  58.736  56.913  1.00  0.00           C  
ATOM   2510  O   TRP A1815      98.804  57.550  56.602  1.00  0.00           O  
ATOM   2511  CB  TRP A1815     100.525  59.441  58.476  1.00  0.00           C  
ATOM   2512  CG  TRP A1815     100.705  58.026  58.839  1.00  0.00           C  
ATOM   2513  CD1 TRP A1815      99.817  57.228  59.490  1.00  0.00           C  
ATOM   2514  CD2 TRP A1815     101.813  57.198  58.492  1.00  0.00           C  
ATOM   2515  NE1 TRP A1815     100.300  55.947  59.572  1.00  0.00           N  
ATOM   2516  CE2 TRP A1815     101.528  55.900  58.966  1.00  0.00           C  
ATOM   2517  CE3 TRP A1815     103.020  57.424  57.823  1.00  0.00           C  
ATOM   2518  CZ2 TRP A1815     102.411  54.828  58.795  1.00  0.00           C  
ATOM   2519  CZ3 TRP A1815     103.898  56.358  57.652  1.00  0.00           C  
ATOM   2520  CH2 TRP A1815     103.587  55.077  58.138  1.00  0.00           C  
ATOM   2521  N   GLU A1816      97.605  59.372  57.142  1.00  0.00           N  
ATOM   2522  CA  GLU A1816      96.320  58.691  57.060  1.00  0.00           C  
ATOM   2523  C   GLU A1816      95.913  58.423  55.620  1.00  0.00           C  
ATOM   2524  O   GLU A1816      95.084  57.556  55.355  1.00  0.00           O  
ATOM   2525  CB  GLU A1816      95.244  59.528  57.757  1.00  0.00           C  
ATOM   2526  CG  GLU A1816      95.503  59.746  59.239  1.00  0.00           C  
ATOM   2527  CD  GLU A1816      95.547  58.439  60.021  1.00  0.00           C  
ATOM   2528  OE1 GLU A1816      95.860  58.474  61.235  1.00  0.00           O  
ATOM   2529  OE2 GLU A1816      95.265  57.377  59.420  1.00  0.00           O  
ATOM   2530  N   ALA A1817      96.506  59.172  54.696  1.00  0.00           N  
ATOM   2531  CA  ALA A1817      96.212  59.035  53.274  1.00  0.00           C  
ATOM   2532  C   ALA A1817      96.883  57.809  52.669  1.00  0.00           C  
ATOM   2533  O   ALA A1817      96.496  57.346  51.594  1.00  0.00           O  
ATOM   2534  CB  ALA A1817      96.658  60.288  52.532  1.00  0.00           C  
ATOM   2535  N   PHE A1818      97.893  57.295  53.361  1.00  0.00           N  
ATOM   2536  CA  PHE A1818      98.627  56.129  52.898  1.00  0.00           C  
ATOM   2537  C   PHE A1818      99.040  56.186  51.430  1.00  0.00           C  
ATOM   2538  O   PHE A1818      98.792  55.255  50.663  1.00  0.00           O  
ATOM   2539  CB  PHE A1818      97.821  54.862  53.181  1.00  0.00           C  
ATOM   2540  CG  PHE A1818      97.722  54.542  54.639  1.00  0.00           C  
ATOM   2541  CD1 PHE A1818      97.069  55.408  55.509  1.00  0.00           C  
ATOM   2542  CD2 PHE A1818      98.337  53.406  55.161  1.00  0.00           C  
ATOM   2543  CE1 PHE A1818      97.030  55.148  56.883  1.00  0.00           C  
ATOM   2544  CE2 PHE A1818      98.304  53.134  56.534  1.00  0.00           C  
ATOM   2545  CZ  PHE A1818      97.653  54.008  57.394  1.00  0.00           C  
ATOM   2546  N   GLY A1819      99.667  57.295  51.050  1.00  0.00           N  
ATOM   2547  CA  GLY A1819     100.151  57.439  49.692  1.00  0.00           C  
ATOM   2548  C   GLY A1819      99.183  57.930  48.643  1.00  0.00           C  
ATOM   2549  O   GLY A1819      99.603  58.410  47.591  1.00  0.00           O  
ATOM   2550  N   ARG A1820      97.891  57.818  48.904  1.00  0.00           N  
ATOM   2551  CA  ARG A1820      96.922  58.271  47.923  1.00  0.00           C  
ATOM   2552  C   ARG A1820      97.091  59.755  47.642  1.00  0.00           C  
ATOM   2553  O   ARG A1820      96.813  60.212  46.541  1.00  0.00           O  
ATOM   2554  CB  ARG A1820      95.504  58.015  48.410  1.00  0.00           C  
ATOM   2555  CG  ARG A1820      95.232  56.595  48.849  1.00  0.00           C  
ATOM   2556  CD  ARG A1820      93.730  56.376  48.969  1.00  0.00           C  
ATOM   2557  NE  ARG A1820      93.076  57.465  49.700  1.00  0.00           N  
ATOM   2558  CZ  ARG A1820      91.963  58.082  49.300  1.00  0.00           C  
ATOM   2559  NH1 ARG A1820      91.365  57.720  48.167  1.00  0.00           N  
ATOM   2560  NH2 ARG A1820      91.455  59.071  50.028  1.00  0.00           N  
ATOM   2561  N   ASP A1821      97.562  60.504  48.631  1.00  0.00           N  
ATOM   2562  CA  ASP A1821      97.723  61.943  48.466  1.00  0.00           C  
ATOM   2563  C   ASP A1821      98.886  62.388  47.587  1.00  0.00           C  
ATOM   2564  O   ASP A1821      99.690  63.224  47.986  1.00  0.00           O  
ATOM   2565  CB  ASP A1821      97.806  62.619  49.843  1.00  0.00           C  
ATOM   2566  CG  ASP A1821      98.901  62.045  50.724  1.00  0.00           C  
ATOM   2567  OD1 ASP A1821      99.060  60.804  50.756  1.00  0.00           O  
ATOM   2568  OD2 ASP A1821      99.586  62.844  51.403  1.00  0.00           O  
ATOM   2569  N   LYS A1822      98.937  61.857  46.370  1.00  0.00           N  
ATOM   2570  CA  LYS A1822     100.000  62.172  45.414  1.00  0.00           C  
ATOM   2571  C   LYS A1822     100.292  63.649  45.199  1.00  0.00           C  
ATOM   2572  O   LYS A1822     101.447  64.032  45.065  1.00  0.00           O  
ATOM   2573  CB  LYS A1822      99.699  61.542  44.052  1.00  0.00           C  
ATOM   2574  CG  LYS A1822      99.632  60.030  44.057  1.00  0.00           C  
ATOM   2575  CD  LYS A1822      99.338  59.513  42.666  1.00  0.00           C  
ATOM   2576  CE  LYS A1822      99.213  57.998  42.643  1.00  0.00           C  
ATOM   2577  NZ  LYS A1822      98.895  57.492  41.271  1.00  0.00           N  
ATOM   2578  N   GLU A1823      99.255  64.475  45.149  1.00  0.00           N  
ATOM   2579  CA  GLU A1823      99.443  65.907  44.925  1.00  0.00           C  
ATOM   2580  C   GLU A1823     100.327  66.565  45.965  1.00  0.00           C  
ATOM   2581  O   GLU A1823     101.252  67.292  45.619  1.00  0.00           O  
ATOM   2582  CB  GLU A1823      98.094  66.622  44.889  1.00  0.00           C  
ATOM   2583  CG  GLU A1823      97.365  66.521  43.556  1.00  0.00           C  
ATOM   2584  CD  GLU A1823      97.313  65.105  43.018  1.00  0.00           C  
ATOM   2585  OE1 GLU A1823      96.956  64.186  43.793  1.00  0.00           O  
ATOM   2586  OE2 GLU A1823      97.622  64.915  41.820  1.00  0.00           O  
ATOM   2587  N   ALA A1824     100.039  66.318  47.239  1.00  0.00           N  
ATOM   2588  CA  ALA A1824     100.827  66.897  48.325  1.00  0.00           C  
ATOM   2589  C   ALA A1824     102.308  66.586  48.122  1.00  0.00           C  
ATOM   2590  O   ALA A1824     102.655  65.710  47.336  1.00  0.00           O  
ATOM   2591  CB  ALA A1824     100.357  66.334  49.664  1.00  0.00           C  
ATOM   2592  N   GLY A1825     103.184  67.302  48.821  1.00  0.00           N  
ATOM   2593  CA  GLY A1825     104.607  67.035  48.688  1.00  0.00           C  
ATOM   2594  C   GLY A1825     105.438  68.063  47.939  1.00  0.00           C  
ATOM   2595  O   GLY A1825     104.920  68.824  47.126  1.00  0.00           O  
ATOM   2596  N   PRO A1826     106.753  68.092  48.198  1.00  0.00           N  
ATOM   2597  CA  PRO A1826     107.738  68.995  47.596  1.00  0.00           C  
ATOM   2598  C   PRO A1826     107.691  69.057  46.072  1.00  0.00           C  
ATOM   2599  O   PRO A1826     107.467  68.054  45.395  1.00  0.00           O  
ATOM   2600  CB  PRO A1826     109.059  68.439  48.105  1.00  0.00           C  
ATOM   2601  CG  PRO A1826     108.690  67.925  49.457  1.00  0.00           C  
ATOM   2602  CD  PRO A1826     107.400  67.204  49.180  1.00  0.00           C  
ATOM   2603  N   GLU A1827     107.924  70.249  45.538  1.00  0.00           N  
ATOM   2604  CA  GLU A1827     107.900  70.471  44.096  1.00  0.00           C  
ATOM   2605  C   GLU A1827     109.041  69.775  43.363  1.00  0.00           C  
ATOM   2606  O   GLU A1827     109.429  70.190  42.267  1.00  0.00           O  
ATOM   2607  CB  GLU A1827     107.929  71.977  43.794  1.00  0.00           C  
ATOM   2608  CG  GLU A1827     106.696  72.738  44.294  1.00  0.00           C  
ATOM   2609  CD  GLU A1827     106.739  74.230  43.985  1.00  0.00           C  
ATOM   2610  OE1 GLU A1827     105.662  74.869  44.009  1.00  0.00           O  
ATOM   2611  OE2 GLU A1827     107.842  74.768  43.727  1.00  0.00           O  
ATOM   2612  N   GLU A1991     109.589  68.729  43.975  1.00  0.00           N  
ATOM   2613  CA  GLU A1991     110.662  67.971  43.347  1.00  0.00           C  
ATOM   2614  C   GLU A1991     110.355  66.499  43.508  1.00  0.00           C  
ATOM   2615  O   GLU A1991     110.663  65.694  42.637  1.00  0.00           O  
ATOM   2616  CB  GLU A1991     112.014  68.293  43.972  1.00  0.00           C  
ATOM   2617  CG  GLU A1991     113.160  67.719  43.165  1.00  0.00           C  
ATOM   2618  CD  GLU A1991     114.518  68.123  43.697  1.00  0.00           C  
ATOM   2619  OE1 GLU A1991     114.834  67.766  44.850  1.00  0.00           O  
ATOM   2620  OE2 GLU A1991     115.274  68.797  42.963  1.00  0.00           O  
ATOM   2621  N   VAL A1992     109.748  66.157  44.638  1.00  0.00           N  
ATOM   2622  CA  VAL A1992     109.352  64.783  44.903  1.00  0.00           C  
ATOM   2623  C   VAL A1992     108.053  64.576  44.148  1.00  0.00           C  
ATOM   2624  O   VAL A1992     107.759  63.468  43.705  1.00  0.00           O  
ATOM   2625  CB  VAL A1992     109.089  64.533  46.395  1.00  0.00           C  
ATOM   2626  CG1 VAL A1992     108.654  63.103  46.610  1.00  0.00           C  
ATOM   2627  CG2 VAL A1992     110.336  64.823  47.186  1.00  0.00           C  
ATOM   2628  N   ARG A1993     107.282  65.658  44.007  1.00  0.00           N  
ATOM   2629  CA  ARG A1993     106.006  65.630  43.284  1.00  0.00           C  
ATOM   2630  C   ARG A1993     106.256  65.248  41.831  1.00  0.00           C  
ATOM   2631  O   ARG A1993     105.777  64.215  41.350  1.00  0.00           O  
ATOM   2632  CB  ARG A1993     105.329  67.002  43.309  1.00  0.00           C  
ATOM   2633  CG  ARG A1993     104.125  67.124  44.245  1.00  0.00           C  
ATOM   2634  CD  ARG A1993     103.051  68.030  43.639  1.00  0.00           C  
ATOM   2635  NE  ARG A1993     103.614  69.191  42.945  1.00  0.00           N  
ATOM   2636  CZ  ARG A1993     104.142  70.259  43.541  1.00  0.00           C  
ATOM   2637  NH1 ARG A1993     104.184  70.343  44.866  1.00  0.00           N  
ATOM   2638  NH2 ARG A1993     104.652  71.238  42.803  1.00  0.00           N  
ATOM   2639  N   ARG A1994     107.007  66.098  41.139  1.00  0.00           N  
ATOM   2640  CA  ARG A1994     107.330  65.851  39.754  1.00  0.00           C  
ATOM   2641  C   ARG A1994     107.927  64.454  39.584  1.00  0.00           C  
ATOM   2642  O   ARG A1994     107.672  63.772  38.590  1.00  0.00           O  
ATOM   2643  CB  ARG A1994     108.292  66.924  39.256  1.00  0.00           C  
ATOM   2644  CG  ARG A1994     107.653  68.312  39.126  1.00  0.00           C  
ATOM   2645  CD  ARG A1994     108.630  69.324  38.517  1.00  0.00           C  
ATOM   2646  NE  ARG A1994     108.085  70.683  38.456  1.00  0.00           N  
ATOM   2647  CZ  ARG A1994     108.758  71.744  38.011  1.00  0.00           C  
ATOM   2648  NH1 ARG A1994     110.012  71.620  37.581  1.00  0.00           N  
ATOM   2649  NH2 ARG A1994     108.175  72.935  37.999  1.00  0.00           N  
ATOM   2650  N   ALA A1995     108.711  64.021  40.564  1.00  0.00           N  
ATOM   2651  CA  ALA A1995     109.320  62.696  40.518  1.00  0.00           C  
ATOM   2652  C   ALA A1995     108.230  61.640  40.427  1.00  0.00           C  
ATOM   2653  O   ALA A1995     108.134  60.919  39.436  1.00  0.00           O  
ATOM   2654  CB  ALA A1995     110.163  62.461  41.762  1.00  0.00           C  
ATOM   2655  N   GLU A1996     107.406  61.553  41.469  1.00  0.00           N  
ATOM   2656  CA  GLU A1996     106.325  60.578  41.504  1.00  0.00           C  
ATOM   2657  C   GLU A1996     105.479  60.736  40.253  1.00  0.00           C  
ATOM   2658  O   GLU A1996     104.969  59.758  39.712  1.00  0.00           O  
ATOM   2659  CB  GLU A1996     105.461  60.768  42.758  1.00  0.00           C  
ATOM   2660  CG  GLU A1996     104.360  59.724  42.912  1.00  0.00           C  
ATOM   2661  CD  GLU A1996     103.774  59.668  44.320  1.00  0.00           C  
ATOM   2662  OE1 GLU A1996     102.848  58.862  44.554  1.00  0.00           O  
ATOM   2663  OE2 GLU A1996     104.237  60.419  45.201  1.00  0.00           O  
ATOM   2664  N   ALA A1997     105.349  61.975  39.787  1.00  0.00           N  
ATOM   2665  CA  ALA A1997     104.567  62.267  38.592  1.00  0.00           C  
ATOM   2666  C   ALA A1997     105.151  61.592  37.355  1.00  0.00           C  
ATOM   2667  O   ALA A1997     104.429  60.962  36.583  1.00  0.00           O  
ATOM   2668  CB  ALA A1997     104.505  63.758  38.380  1.00  0.00           C  
ATOM   2669  N   ARG A1998     106.458  61.733  37.161  1.00  0.00           N  
ATOM   2670  CA  ARG A1998     107.114  61.115  36.012  1.00  0.00           C  
ATOM   2671  C   ARG A1998     106.895  59.606  36.065  1.00  0.00           C  
ATOM   2672  O   ARG A1998     106.626  58.975  35.049  1.00  0.00           O  
ATOM   2673  CB  ARG A1998     108.621  61.418  36.026  1.00  0.00           C  
ATOM   2674  CG  ARG A1998     109.434  60.735  34.915  1.00  0.00           C  
ATOM   2675  CD  ARG A1998     110.942  60.823  35.186  1.00  0.00           C  
ATOM   2676  NE  ARG A1998     111.759  60.920  33.968  1.00  0.00           N  
ATOM   2677  CZ  ARG A1998     112.235  59.884  33.275  1.00  0.00           C  
ATOM   2678  NH1 ARG A1998     111.988  58.633  33.662  1.00  0.00           N  
ATOM   2679  NH2 ARG A1998     112.976  60.102  32.193  1.00  0.00           N  
ATOM   2680  N   TYR A1999     107.007  59.038  37.261  1.00  0.00           N  
ATOM   2681  CA  TYR A1999     106.840  57.601  37.440  1.00  0.00           C  
ATOM   2682  C   TYR A1999     105.545  57.139  36.817  1.00  0.00           C  
ATOM   2683  O   TYR A1999     105.524  56.241  35.967  1.00  0.00           O  
ATOM   2684  CB  TYR A1999     106.821  57.246  38.916  1.00  0.00           C  
ATOM   2685  CG  TYR A1999     106.679  55.773  39.145  1.00  0.00           C  
ATOM   2686  CD1 TYR A1999     107.719  54.902  38.859  1.00  0.00           C  
ATOM   2687  CD2 TYR A1999     105.502  55.244  39.637  1.00  0.00           C  
ATOM   2688  CE1 TYR A1999     107.590  53.526  39.063  1.00  0.00           C  
ATOM   2689  CE2 TYR A1999     105.357  53.868  39.843  1.00  0.00           C  
ATOM   2690  CZ  TYR A1999     106.405  53.018  39.554  1.00  0.00           C  
ATOM   2691  OH  TYR A1999     106.252  51.671  39.754  1.00  0.00           O  
ATOM   2692  N   ASP A2000     104.468  57.785  37.253  1.00  0.00           N  
ATOM   2693  CA  ASP A2000     103.119  57.501  36.791  1.00  0.00           C  
ATOM   2694  C   ASP A2000     102.903  57.743  35.298  1.00  0.00           C  
ATOM   2695  O   ASP A2000     102.313  56.908  34.621  1.00  0.00           O  
ATOM   2696  CB  ASP A2000     102.130  58.311  37.624  1.00  0.00           C  
ATOM   2697  CG  ASP A2000     101.995  57.776  39.058  1.00  0.00           C  
ATOM   2698  OD1 ASP A2000     101.545  58.542  39.944  1.00  0.00           O  
ATOM   2699  OD2 ASP A2000     102.324  56.588  39.299  1.00  0.00           O  
ATOM   2700  N   GLU A2001     103.364  58.869  34.770  1.00  0.00           N  
ATOM   2701  CA  GLU A2001     103.188  59.102  33.344  1.00  0.00           C  
ATOM   2702  C   GLU A2001     103.788  57.907  32.602  1.00  0.00           C  
ATOM   2703  O   GLU A2001     103.141  57.300  31.755  1.00  0.00           O  
ATOM   2704  CB  GLU A2001     103.879  60.402  32.911  1.00  0.00           C  
ATOM   2705  CG  GLU A2001     103.187  61.680  33.412  1.00  0.00           C  
ATOM   2706  CD  GLU A2001     104.113  62.909  33.438  1.00  0.00           C  
ATOM   2707  OE1 GLU A2001     103.625  64.038  33.713  1.00  0.00           O  
ATOM   2708  OE2 GLU A2001     105.331  62.743  33.192  1.00  0.00           O  
ATOM   2709  N   VAL A2002     105.015  57.541  32.956  1.00  0.00           N  
ATOM   2710  CA  VAL A2002     105.688  56.435  32.301  1.00  0.00           C  
ATOM   2711  C   VAL A2002     104.947  55.134  32.509  1.00  0.00           C  
ATOM   2712  O   VAL A2002     104.893  54.292  31.617  1.00  0.00           O  
ATOM   2713  CB  VAL A2002     107.121  56.280  32.811  1.00  0.00           C  
ATOM   2714  CG1 VAL A2002     107.824  55.149  32.065  1.00  0.00           C  
ATOM   2715  CG2 VAL A2002     107.870  57.569  32.603  1.00  0.00           C  
ATOM   2716  N   ALA A2003     104.378  54.935  33.683  1.00  0.00           N  
ATOM   2717  CA  ALA A2003     103.651  53.696  33.861  1.00  0.00           C  
ATOM   2718  C   ALA A2003     102.573  53.679  32.773  1.00  0.00           C  
ATOM   2719  O   ALA A2003     102.456  52.712  32.020  1.00  0.00           O  
ATOM   2720  CB  ALA A2003     103.019  53.643  35.238  1.00  0.00           C  
ATOM   2721  N   LYS A2004     101.827  54.782  32.674  1.00  0.00           N  
ATOM   2722  CA  LYS A2004     100.749  54.918  31.702  1.00  0.00           C  
ATOM   2723  C   LYS A2004     101.217  54.766  30.261  1.00  0.00           C  
ATOM   2724  O   LYS A2004     100.414  54.502  29.367  1.00  0.00           O  
ATOM   2725  CB  LYS A2004     100.051  56.275  31.847  1.00  0.00           C  
ATOM   2726  CG  LYS A2004      99.332  56.526  33.170  1.00  0.00           C  
ATOM   2727  CD  LYS A2004      98.589  57.879  33.140  1.00  0.00           C  
ATOM   2728  CE  LYS A2004      98.081  58.330  34.523  1.00  0.00           C  
ATOM   2729  NZ  LYS A2004      96.910  57.567  35.046  1.00  0.00           N  
ATOM   2730  N   GLY A2005     102.512  54.931  30.024  1.00  0.00           N  
ATOM   2731  CA  GLY A2005     103.012  54.812  28.668  1.00  0.00           C  
ATOM   2732  C   GLY A2005     103.152  56.176  28.022  1.00  0.00           C  
ATOM   2733  O   GLY A2005     103.173  56.306  26.797  1.00  0.00           O  
ATOM   2734  N   GLY A2006     103.244  57.203  28.857  1.00  0.00           N  
ATOM   2735  CA  GLY A2006     103.398  58.550  28.349  1.00  0.00           C  
ATOM   2736  C   GLY A2006     104.856  58.960  28.371  1.00  0.00           C  
ATOM   2737  O   GLY A2006     105.721  58.237  28.864  1.00  0.00           O  
ATOM   2738  N   ILE A2007     105.141  60.130  27.832  1.00  0.00           N  
ATOM   2739  CA  ILE A2007     106.504  60.601  27.811  1.00  0.00           C  
ATOM   2740  C   ILE A2007     106.792  61.397  29.071  1.00  0.00           C  
ATOM   2741  O   ILE A2007     105.897  61.996  29.670  1.00  0.00           O  
ATOM   2742  CB  ILE A2007     106.738  61.524  26.619  1.00  0.00           C  
ATOM   2743  CG1 ILE A2007     106.529  60.758  25.312  1.00  0.00           C  
ATOM   2744  CG2 ILE A2007     108.112  62.114  26.684  1.00  0.00           C  
ATOM   2745  CD1 ILE A2007     107.487  59.621  25.105  1.00  0.00           C  
ATOM   2746  N   PRO A2008     108.044  61.364  29.528  1.00  0.00           N  
ATOM   2747  CA  PRO A2008     108.360  62.141  30.722  1.00  0.00           C  
ATOM   2748  C   PRO A2008     108.445  63.587  30.243  1.00  0.00           C  
ATOM   2749  O   PRO A2008     108.852  63.849  29.102  1.00  0.00           O  
ATOM   2750  CB  PRO A2008     109.717  61.591  31.134  1.00  0.00           C  
ATOM   2751  CG  PRO A2008     109.609  60.178  30.728  1.00  0.00           C  
ATOM   2752  CD  PRO A2008     109.032  60.292  29.342  1.00  0.00           C  
ATOM   2753  N   GLU A2009     108.045  64.522  31.096  1.00  0.00           N  
ATOM   2754  CA  GLU A2009     108.091  65.928  30.728  1.00  0.00           C  
ATOM   2755  C   GLU A2009     109.501  66.263  30.267  1.00  0.00           C  
ATOM   2756  O   GLU A2009     109.750  66.458  29.065  1.00  0.00           O  
ATOM   2757  CB  GLU A2009     107.722  66.801  31.924  1.00  0.00           C  
ATOM   2758  CG  GLU A2009     106.912  68.035  31.564  1.00  0.00           C  
ATOM   2759  CD  GLU A2009     106.673  68.950  32.762  1.00  0.00           C  
ATOM   2760  OE1 GLU A2009     107.335  70.011  32.839  1.00  0.00           O  
ATOM   2761  OE2 GLU A2009     105.834  68.601  33.628  1.00  0.00           O  
ATOM   2762  N   GLU A2010     110.416  66.302  31.233  1.00  0.00           N  
ATOM   2763  CA  GLU A2010     111.814  66.623  30.979  1.00  0.00           C  
ATOM   2764  C   GLU A2010     112.602  65.397  30.528  1.00  0.00           C  
ATOM   2765  O   GLU A2010     112.856  64.496  31.316  1.00  0.00           O  
ATOM   2766  CB  GLU A2010     112.445  67.207  32.250  1.00  0.00           C  
ATOM   2767  CG  GLU A2010     111.617  68.335  32.902  1.00  0.00           C  
ATOM   2768  CD  GLU A2010     112.267  68.933  34.163  1.00  0.00           C  
ATOM   2769  OE1 GLU A2010     112.637  68.164  35.085  1.00  0.00           O  
ATOM   2770  OE2 GLU A2010     112.395  70.176  34.230  1.00  0.00           O  
ATOM   2771  N   ILE A2011     112.973  65.369  29.254  1.00  0.00           N  
ATOM   2772  CA  ILE A2011     113.744  64.276  28.679  1.00  0.00           C  
ATOM   2773  C   ILE A2011     115.077  64.869  28.259  1.00  0.00           C  
ATOM   2774  O   ILE A2011     115.162  66.055  27.960  1.00  0.00           O  
ATOM   2775  CB  ILE A2011     113.082  63.727  27.401  1.00  0.00           C  
ATOM   2776  CG1 ILE A2011     111.853  62.910  27.747  1.00  0.00           C  
ATOM   2777  CG2 ILE A2011     114.066  62.880  26.604  1.00  0.00           C  
ATOM   2778  CD1 ILE A2011     111.219  62.331  26.509  1.00  0.00           C  
ATOM   2779  N   PRO A2012     116.141  64.061  28.238  1.00  0.00           N  
ATOM   2780  CA  PRO A2012     117.444  64.576  27.833  1.00  0.00           C  
ATOM   2781  C   PRO A2012     117.535  64.725  26.329  1.00  0.00           C  
ATOM   2782  O   PRO A2012     117.218  63.799  25.587  1.00  0.00           O  
ATOM   2783  CB  PRO A2012     118.390  63.514  28.340  1.00  0.00           C  
ATOM   2784  CG  PRO A2012     117.697  63.024  29.541  1.00  0.00           C  
ATOM   2785  CD  PRO A2012     116.315  62.841  29.035  1.00  0.00           C  
ATOM   2786  N   GLU A2013     117.964  65.891  25.875  1.00  0.00           N  
ATOM   2787  CA  GLU A2013     118.114  66.107  24.447  1.00  0.00           C  
ATOM   2788  C   GLU A2013     119.566  65.776  24.112  1.00  0.00           C  
ATOM   2789  O   GLU A2013     120.440  65.816  24.973  1.00  0.00           O  
ATOM   2790  CB  GLU A2013     117.782  67.563  24.072  1.00  0.00           C  
ATOM   2791  CG  GLU A2013     117.076  67.706  22.710  1.00  0.00           C  
ATOM   2792  CD  GLU A2013     116.526  69.109  22.437  1.00  0.00           C  
ATOM   2793  OE1 GLU A2013     115.766  69.271  21.452  1.00  0.00           O  
ATOM   2794  OE2 GLU A2013     116.856  70.047  23.197  1.00  0.00           O  
ATOM   2795  N   VAL A2014     119.815  65.423  22.864  1.00  0.00           N  
ATOM   2796  CA  VAL A2014     121.152  65.080  22.427  1.00  0.00           C  
ATOM   2797  C   VAL A2014     121.205  65.459  20.972  1.00  0.00           C  
ATOM   2798  O   VAL A2014     120.532  64.862  20.135  1.00  0.00           O  
ATOM   2799  CB  VAL A2014     121.419  63.575  22.618  1.00  0.00           C  
ATOM   2800  CG1 VAL A2014     122.398  63.053  21.568  1.00  0.00           C  
ATOM   2801  CG2 VAL A2014     121.965  63.346  24.006  1.00  0.00           C  
ATOM   2802  N   THR A2015     121.992  66.481  20.677  1.00  0.00           N  
ATOM   2803  CA  THR A2015     122.112  66.967  19.317  1.00  0.00           C  
ATOM   2804  C   THR A2015     122.955  66.046  18.441  1.00  0.00           C  
ATOM   2805  O   THR A2015     123.897  65.409  18.914  1.00  0.00           O  
ATOM   2806  CB  THR A2015     122.666  68.408  19.316  1.00  0.00           C  
ATOM   2807  OG1 THR A2015     123.777  68.505  20.217  1.00  0.00           O  
ATOM   2808  CG2 THR A2015     121.585  69.379  19.760  1.00  0.00           C  
ATOM   2809  N   ILE A2016     122.596  65.974  17.162  1.00  0.00           N  
ATOM   2810  CA  ILE A2016     123.289  65.112  16.219  1.00  0.00           C  
ATOM   2811  C   ILE A2016     123.815  65.815  14.977  1.00  0.00           C  
ATOM   2812  O   ILE A2016     123.054  66.230  14.096  1.00  0.00           O  
ATOM   2813  CB  ILE A2016     122.374  63.941  15.784  1.00  0.00           C  
ATOM   2814  CG1 ILE A2016     122.274  62.928  16.921  1.00  0.00           C  
ATOM   2815  CG2 ILE A2016     122.912  63.268  14.524  1.00  0.00           C  
ATOM   2816  CD1 ILE A2016     123.598  62.265  17.249  1.00  0.00           C  
ATOM   2817  N   PRO A2017     125.142  65.946  14.890  1.00  0.00           N  
ATOM   2818  CA  PRO A2017     125.872  66.580  13.788  1.00  0.00           C  
ATOM   2819  C   PRO A2017     125.391  66.116  12.421  1.00  0.00           C  
ATOM   2820  O   PRO A2017     125.463  64.938  12.105  1.00  0.00           O  
ATOM   2821  CB  PRO A2017     127.303  66.163  14.059  1.00  0.00           C  
ATOM   2822  CG  PRO A2017     127.350  66.188  15.578  1.00  0.00           C  
ATOM   2823  CD  PRO A2017     126.061  65.507  15.957  1.00  0.00           C  
ATOM   2824  N   ALA A2018     124.901  67.050  11.614  1.00  0.00           N  
ATOM   2825  CA  ALA A2018     124.403  66.750  10.270  1.00  0.00           C  
ATOM   2826  C   ALA A2018     125.245  65.729   9.518  1.00  0.00           C  
ATOM   2827  O   ALA A2018     124.709  64.897   8.794  1.00  0.00           O  
ATOM   2828  CB  ALA A2018     124.314  68.022   9.460  1.00  0.00           C  
ATOM   2829  N   SER A2019     126.563  65.809   9.680  1.00  0.00           N  
ATOM   2830  CA  SER A2019     127.485  64.884   9.025  1.00  0.00           C  
ATOM   2831  C   SER A2019     127.079  63.436   9.294  1.00  0.00           C  
ATOM   2832  O   SER A2019     127.132  62.592   8.401  1.00  0.00           O  
ATOM   2833  CB  SER A2019     128.900  65.101   9.544  1.00  0.00           C  
ATOM   2834  OG  SER A2019     128.974  64.779  10.922  1.00  0.00           O  
ATOM   2835  N   GLU A2020     126.690  63.153  10.536  1.00  0.00           N  
ATOM   2836  CA  GLU A2020     126.254  61.816  10.927  1.00  0.00           C  
ATOM   2837  C   GLU A2020     125.102  61.371  10.032  1.00  0.00           C  
ATOM   2838  O   GLU A2020     124.755  60.193   9.981  1.00  0.00           O  
ATOM   2839  CB  GLU A2020     125.791  61.810  12.383  1.00  0.00           C  
ATOM   2840  CG  GLU A2020     126.892  61.967  13.413  1.00  0.00           C  
ATOM   2841  CD  GLU A2020     127.865  60.807  13.408  1.00  0.00           C  
ATOM   2842  OE1 GLU A2020     127.411  59.648  13.287  1.00  0.00           O  
ATOM   2843  OE2 GLU A2020     129.083  61.050  13.538  1.00  0.00           O  
ATOM   2844  N   LEU A2021     124.495  62.323   9.338  1.00  0.00           N  
ATOM   2845  CA  LEU A2021     123.408  61.991   8.443  1.00  0.00           C  
ATOM   2846  C   LEU A2021     124.024  61.316   7.240  1.00  0.00           C  
ATOM   2847  O   LEU A2021     125.231  61.376   7.037  1.00  0.00           O  
ATOM   2848  CB  LEU A2021     122.664  63.251   7.998  1.00  0.00           C  
ATOM   2849  CG  LEU A2021     121.312  63.553   8.644  1.00  0.00           C  
ATOM   2850  CD1 LEU A2021     121.412  63.412  10.142  1.00  0.00           C  
ATOM   2851  CD2 LEU A2021     120.878  64.956   8.277  1.00  0.00           C  
ATOM   2852  N   LYS A2022     123.192  60.653   6.454  1.00  0.00           N  
ATOM   2853  CA  LYS A2022     123.655  59.987   5.253  1.00  0.00           C  
ATOM   2854  C   LYS A2022     122.494  59.945   4.281  1.00  0.00           C  
ATOM   2855  O   LYS A2022     121.462  59.334   4.559  1.00  0.00           O  
ATOM   2856  CB  LYS A2022     124.139  58.567   5.551  1.00  0.00           C  
ATOM   2857  CG  LYS A2022     124.428  57.780   4.282  1.00  0.00           C  
ATOM   2858  CD  LYS A2022     125.052  56.421   4.547  1.00  0.00           C  
ATOM   2859  CE  LYS A2022     124.958  55.525   3.298  1.00  0.00           C  
ATOM   2860  NZ  LYS A2022     125.546  56.118   2.049  1.00  0.00           N  
ATOM   2861  N   GLU A2023     122.663  60.610   3.144  1.00  0.00           N  
ATOM   2862  CA  GLU A2023     121.619  60.657   2.134  1.00  0.00           C  
ATOM   2863  C   GLU A2023     120.431  61.462   2.671  1.00  0.00           C  
ATOM   2864  O   GLU A2023     119.315  61.363   2.155  1.00  0.00           O  
ATOM   2865  CB  GLU A2023     121.165  59.236   1.774  1.00  0.00           C  
ATOM   2866  CG  GLU A2023     122.300  58.223   1.524  1.00  0.00           C  
ATOM   2867  CD  GLU A2023     122.977  58.365   0.159  1.00  0.00           C  
ATOM   2868  OE1 GLU A2023     122.267  58.305  -0.874  1.00  0.00           O  
ATOM   2869  OE2 GLU A2023     124.223  58.518   0.124  1.00  0.00           O  
ATOM   2870  N   GLY A2024     120.670  62.254   3.711  1.00  0.00           N  
ATOM   2871  CA  GLY A2024     119.599  63.057   4.271  1.00  0.00           C  
ATOM   2872  C   GLY A2024     118.904  62.432   5.464  1.00  0.00           C  
ATOM   2873  O   GLY A2024     118.210  63.113   6.225  1.00  0.00           O  
ATOM   2874  N   ARG A2108     119.078  61.129   5.634  1.00  0.00           N  
ATOM   2875  CA  ARG A2108     118.465  60.443   6.759  1.00  0.00           C  
ATOM   2876  C   ARG A2108     119.537  59.817   7.642  1.00  0.00           C  
ATOM   2877  O   ARG A2108     120.709  60.207   7.601  1.00  0.00           O  
ATOM   2878  CB  ARG A2108     117.512  59.352   6.267  1.00  0.00           C  
ATOM   2879  CG  ARG A2108     116.419  59.848   5.353  1.00  0.00           C  
ATOM   2880  CD  ARG A2108     115.539  60.868   6.042  1.00  0.00           C  
ATOM   2881  NE  ARG A2108     114.722  61.575   5.063  1.00  0.00           N  
ATOM   2882  CZ  ARG A2108     113.760  61.007   4.341  1.00  0.00           C  
ATOM   2883  NH1 ARG A2108     113.486  59.714   4.498  1.00  0.00           N  
ATOM   2884  NH2 ARG A2108     113.091  61.729   3.444  1.00  0.00           N  
ATOM   2885  N   ILE A2109     119.107  58.860   8.458  1.00  0.00           N  
ATOM   2886  CA  ILE A2109     119.991  58.120   9.345  1.00  0.00           C  
ATOM   2887  C   ILE A2109     119.255  56.873   9.821  1.00  0.00           C  
ATOM   2888  O   ILE A2109     118.102  56.932  10.244  1.00  0.00           O  
ATOM   2889  CB  ILE A2109     120.435  58.953  10.553  1.00  0.00           C  
ATOM   2890  CG1 ILE A2109     121.484  58.169  11.340  1.00  0.00           C  
ATOM   2891  CG2 ILE A2109     119.239  59.305  11.417  1.00  0.00           C  
ATOM   2892  CD1 ILE A2109     122.071  58.931  12.491  1.00  0.00           C  
ATOM   2893  N   TRP A2110     119.943  55.746   9.719  1.00  0.00           N  
ATOM   2894  CA  TRP A2110     119.426  54.440  10.095  1.00  0.00           C  
ATOM   2895  C   TRP A2110     119.071  54.338  11.577  1.00  0.00           C  
ATOM   2896  O   TRP A2110     119.905  54.586  12.448  1.00  0.00           O  
ATOM   2897  CB  TRP A2110     120.484  53.423   9.703  1.00  0.00           C  
ATOM   2898  CG  TRP A2110     120.209  52.032  10.029  1.00  0.00           C  
ATOM   2899  CD1 TRP A2110     119.002  51.415  10.036  1.00  0.00           C  
ATOM   2900  CD2 TRP A2110     121.186  51.022  10.272  1.00  0.00           C  
ATOM   2901  NE1 TRP A2110     119.163  50.073  10.260  1.00  0.00           N  
ATOM   2902  CE2 TRP A2110     120.498  49.802  10.405  1.00  0.00           C  
ATOM   2903  CE3 TRP A2110     122.586  51.028  10.379  1.00  0.00           C  
ATOM   2904  CZ2 TRP A2110     121.157  48.592  10.646  1.00  0.00           C  
ATOM   2905  CZ3 TRP A2110     123.244  49.828  10.617  1.00  0.00           C  
ATOM   2906  CH2 TRP A2110     122.527  48.625  10.745  1.00  0.00           C  
ATOM   2907  N   VAL A2111     117.827  53.966  11.864  1.00  0.00           N  
ATOM   2908  CA  VAL A2111     117.369  53.865  13.248  1.00  0.00           C  
ATOM   2909  C   VAL A2111     118.383  53.144  14.141  1.00  0.00           C  
ATOM   2910  O   VAL A2111     118.689  53.618  15.241  1.00  0.00           O  
ATOM   2911  CB  VAL A2111     115.975  53.179  13.341  1.00  0.00           C  
ATOM   2912  CG1 VAL A2111     116.016  51.830  12.691  1.00  0.00           C  
ATOM   2913  CG2 VAL A2111     115.542  53.060  14.794  1.00  0.00           C  
ATOM   2914  N   ALA A2112     118.919  52.020  13.664  1.00  0.00           N  
ATOM   2915  CA  ALA A2112     119.908  51.256  14.425  1.00  0.00           C  
ATOM   2916  C   ALA A2112     121.023  52.174  14.921  1.00  0.00           C  
ATOM   2917  O   ALA A2112     121.252  52.306  16.124  1.00  0.00           O  
ATOM   2918  CB  ALA A2112     120.495  50.159  13.558  1.00  0.00           C  
ATOM   2919  N   ARG A2113     121.700  52.826  13.983  1.00  0.00           N  
ATOM   2920  CA  ARG A2113     122.796  53.723  14.318  1.00  0.00           C  
ATOM   2921  C   ARG A2113     122.388  54.895  15.209  1.00  0.00           C  
ATOM   2922  O   ARG A2113     123.117  55.268  16.129  1.00  0.00           O  
ATOM   2923  CB  ARG A2113     123.421  54.261  13.039  1.00  0.00           C  
ATOM   2924  CG  ARG A2113     124.927  54.232  13.029  1.00  0.00           C  
ATOM   2925  CD  ARG A2113     125.454  54.830  11.731  1.00  0.00           C  
ATOM   2926  NE  ARG A2113     125.818  56.230  11.911  1.00  0.00           N  
ATOM   2927  CZ  ARG A2113     125.532  57.190  11.042  1.00  0.00           C  
ATOM   2928  NH1 ARG A2113     124.873  56.906   9.925  1.00  0.00           N  
ATOM   2929  NH2 ARG A2113     125.901  58.437  11.301  1.00  0.00           N  
ATOM   2930  N   LEU A2121     121.224  55.476  14.940  1.00  0.00           N  
ATOM   2931  CA  LEU A2121     120.775  56.614  15.731  1.00  0.00           C  
ATOM   2932  C   LEU A2121     120.707  56.254  17.206  1.00  0.00           C  
ATOM   2933  O   LEU A2121     121.257  56.965  18.055  1.00  0.00           O  
ATOM   2934  CB  LEU A2121     119.403  57.108  15.253  1.00  0.00           C  
ATOM   2935  CG  LEU A2121     118.888  58.397  15.916  1.00  0.00           C  
ATOM   2936  CD1 LEU A2121     119.802  59.581  15.585  1.00  0.00           C  
ATOM   2937  CD2 LEU A2121     117.474  58.667  15.441  1.00  0.00           C  
ATOM   2938  N   PHE A2122     120.039  55.151  17.521  1.00  0.00           N  
ATOM   2939  CA  PHE A2122     119.931  54.749  18.912  1.00  0.00           C  
ATOM   2940  C   PHE A2122     121.303  54.595  19.578  1.00  0.00           C  
ATOM   2941  O   PHE A2122     121.447  54.777  20.798  1.00  0.00           O  
ATOM   2942  CB  PHE A2122     119.124  53.458  19.020  1.00  0.00           C  
ATOM   2943  CG  PHE A2122     117.652  53.687  19.125  1.00  0.00           C  
ATOM   2944  CD1 PHE A2122     116.933  54.164  18.039  1.00  0.00           C  
ATOM   2945  CD2 PHE A2122     116.992  53.464  20.320  1.00  0.00           C  
ATOM   2946  CE1 PHE A2122     115.574  54.421  18.142  1.00  0.00           C  
ATOM   2947  CE2 PHE A2122     115.635  53.719  20.435  1.00  0.00           C  
ATOM   2948  CZ  PHE A2122     114.922  54.199  19.346  1.00  0.00           C  
ATOM   2949  N   THR A2123     122.309  54.263  18.773  1.00  0.00           N  
ATOM   2950  CA  THR A2123     123.657  54.119  19.300  1.00  0.00           C  
ATOM   2951  C   THR A2123     124.247  55.515  19.439  1.00  0.00           C  
ATOM   2952  O   THR A2123     124.691  55.887  20.513  1.00  0.00           O  
ATOM   2953  CB  THR A2123     124.550  53.251  18.392  1.00  0.00           C  
ATOM   2954  OG1 THR A2123     123.902  52.002  18.120  1.00  0.00           O  
ATOM   2955  CG2 THR A2123     125.839  52.939  19.091  1.00  0.00           C  
ATOM   2956  N   LEU A2124     124.235  56.303  18.373  1.00  0.00           N  
ATOM   2957  CA  LEU A2124     124.764  57.665  18.469  1.00  0.00           C  
ATOM   2958  C   LEU A2124     124.116  58.375  19.643  1.00  0.00           C  
ATOM   2959  O   LEU A2124     124.656  59.354  20.141  1.00  0.00           O  
ATOM   2960  CB  LEU A2124     124.462  58.477  17.210  1.00  0.00           C  
ATOM   2961  CG  LEU A2124     125.158  58.084  15.911  1.00  0.00           C  
ATOM   2962  CD1 LEU A2124     124.486  58.783  14.738  1.00  0.00           C  
ATOM   2963  CD2 LEU A2124     126.635  58.440  15.996  1.00  0.00           C  
ATOM   2964  N   ALA A2126     122.958  57.876  20.074  1.00  0.00           N  
ATOM   2965  CA  ALA A2126     122.213  58.472  21.174  1.00  0.00           C  
ATOM   2966  C   ALA A2126     122.499  57.870  22.553  1.00  0.00           C  
ATOM   2967  O   ALA A2126     122.055  58.385  23.576  1.00  0.00           O  
ATOM   2968  CB  ALA A2126     120.732  58.392  20.875  1.00  0.00           C  
ATOM   2969  N   GLY A2127     123.226  56.770  22.599  1.00  0.00           N  
ATOM   2970  CA  GLY A2127     123.511  56.193  23.892  1.00  0.00           C  
ATOM   2971  C   GLY A2127     122.359  55.421  24.489  1.00  0.00           C  
ATOM   2972  O   GLY A2127     122.209  55.353  25.710  1.00  0.00           O  
ATOM   2973  N   LEU A2128     121.523  54.845  23.636  1.00  0.00           N  
ATOM   2974  CA  LEU A2128     120.427  54.038  24.145  1.00  0.00           C  
ATOM   2975  C   LEU A2128     120.779  52.582  23.891  1.00  0.00           C  
ATOM   2976  O   LEU A2128     120.305  51.682  24.595  1.00  0.00           O  
ATOM   2977  CB  LEU A2128     119.117  54.379  23.450  1.00  0.00           C  
ATOM   2978  CG  LEU A2128     118.461  55.681  23.872  1.00  0.00           C  
ATOM   2979  CD1 LEU A2128     117.108  55.745  23.210  1.00  0.00           C  
ATOM   2980  CD2 LEU A2128     118.316  55.739  25.376  1.00  0.00           C  
ATOM   2981  N   THR A2129     121.625  52.367  22.886  1.00  0.00           N  
ATOM   2982  CA  THR A2129     122.069  51.030  22.530  1.00  0.00           C  
ATOM   2983  C   THR A2129     123.589  50.961  22.347  1.00  0.00           C  
ATOM   2984  O   THR A2129     124.203  51.857  21.775  1.00  0.00           O  
ATOM   2985  CB  THR A2129     121.390  50.565  21.247  1.00  0.00           C  
ATOM   2986  OG1 THR A2129     121.798  51.402  20.156  1.00  0.00           O  
ATOM   2987  CG2 THR A2129     119.888  50.642  21.409  1.00  0.00           C  
ATOM   2988  N   PRO A2130     124.212  49.885  22.838  1.00  0.00           N  
ATOM   2989  CA  PRO A2130     125.653  49.713  22.720  1.00  0.00           C  
ATOM   2990  C   PRO A2130     126.063  49.571  21.277  1.00  0.00           C  
ATOM   2991  O   PRO A2130     127.207  49.824  20.931  1.00  0.00           O  
ATOM   2992  CB  PRO A2130     125.904  48.440  23.505  1.00  0.00           C  
ATOM   2993  CG  PRO A2130     124.689  47.655  23.226  1.00  0.00           C  
ATOM   2994  CD  PRO A2130     123.601  48.677  23.414  1.00  0.00           C  
ATOM   2995  N   SER A2131     125.140  49.157  20.424  1.00  0.00           N  
ATOM   2996  CA  SER A2131     125.497  49.017  19.019  1.00  0.00           C  
ATOM   2997  C   SER A2131     124.318  48.792  18.082  1.00  0.00           C  
ATOM   2998  O   SER A2131     123.222  48.417  18.508  1.00  0.00           O  
ATOM   2999  CB  SER A2131     126.466  47.861  18.839  1.00  0.00           C  
ATOM   3000  OG  SER A2131     125.736  46.656  18.689  1.00  0.00           O  
ATOM   3001  N   ASN A2132     124.568  49.011  16.799  1.00  0.00           N  
ATOM   3002  CA  ASN A2132     123.560  48.830  15.782  1.00  0.00           C  
ATOM   3003  C   ASN A2132     122.963  47.446  15.904  1.00  0.00           C  
ATOM   3004  O   ASN A2132     121.745  47.286  16.037  1.00  0.00           O  
ATOM   3005  CB  ASN A2132     124.193  48.992  14.422  1.00  0.00           C  
ATOM   3006  CG  ASN A2132     124.813  50.341  14.246  1.00  0.00           C  
ATOM   3007  OD1 ASN A2132     125.102  51.035  15.223  1.00  0.00           O  
ATOM   3008  ND2 ASN A2132     125.036  50.728  12.994  1.00  0.00           N  
ATOM   3009  N   ALA A2133     123.830  46.443  15.849  1.00  0.00           N  
ATOM   3010  CA  ALA A2133     123.392  45.066  15.970  1.00  0.00           C  
ATOM   3011  C   ALA A2133     122.423  44.946  17.158  1.00  0.00           C  
ATOM   3012  O   ALA A2133     121.311  44.428  17.014  1.00  0.00           O  
ATOM   3013  CB  ALA A2133     124.596  44.163  16.167  1.00  0.00           C  
ATOM   3014  N   GLU A2134     122.837  45.434  18.324  1.00  0.00           N  
ATOM   3015  CA  GLU A2134     121.976  45.370  19.496  1.00  0.00           C  
ATOM   3016  C   GLU A2134     120.633  46.047  19.213  1.00  0.00           C  
ATOM   3017  O   GLU A2134     119.572  45.446  19.424  1.00  0.00           O  
ATOM   3018  CB  GLU A2134     122.645  46.043  20.691  1.00  0.00           C  
ATOM   3019  CG  GLU A2134     121.723  46.240  21.879  1.00  0.00           C  
ATOM   3020  CD  GLU A2134     121.281  44.936  22.509  1.00  0.00           C  
ATOM   3021  OE1 GLU A2134     121.140  43.942  21.768  1.00  0.00           O  
ATOM   3022  OE2 GLU A2134     121.060  44.906  23.744  1.00  0.00           O  
ATOM   3023  N   ALA A2140     120.683  47.294  18.738  1.00  0.00           N  
ATOM   3024  CA  ALA A2140     119.470  48.050  18.419  1.00  0.00           C  
ATOM   3025  C   ALA A2140     118.566  47.186  17.561  1.00  0.00           C  
ATOM   3026  O   ALA A2140     117.406  46.960  17.890  1.00  0.00           O  
ATOM   3027  CB  ALA A2140     119.824  49.313  17.674  1.00  0.00           C  
ATOM   3028  N   ARG A2141     119.121  46.709  16.456  1.00  0.00           N  
ATOM   3029  CA  ARG A2141     118.403  45.841  15.536  1.00  0.00           C  
ATOM   3030  C   ARG A2141     117.735  44.726  16.312  1.00  0.00           C  
ATOM   3031  O   ARG A2141     116.549  44.445  16.146  1.00  0.00           O  
ATOM   3032  CB  ARG A2141     119.376  45.212  14.547  1.00  0.00           C  
ATOM   3033  CG  ARG A2141     120.122  46.191  13.672  1.00  0.00           C  
ATOM   3034  CD  ARG A2141     120.501  45.467  12.424  1.00  0.00           C  
ATOM   3035  NE  ARG A2141     119.446  44.511  12.128  1.00  0.00           N  
ATOM   3036  CZ  ARG A2141     119.324  43.859  10.984  1.00  0.00           C  
ATOM   3037  NH1 ARG A2141     120.202  44.063  10.008  1.00  0.00           N  
ATOM   3038  NH2 ARG A2141     118.323  43.001  10.825  1.00  0.00           N  
ATOM   3039  N   ARG A2142     118.528  44.079  17.152  1.00  0.00           N  
ATOM   3040  CA  ARG A2142     118.038  42.987  17.955  1.00  0.00           C  
ATOM   3041  C   ARG A2142     116.931  43.470  18.867  1.00  0.00           C  
ATOM   3042  O   ARG A2142     115.897  42.820  18.998  1.00  0.00           O  
ATOM   3043  CB  ARG A2142     119.188  42.383  18.762  1.00  0.00           C  
ATOM   3044  CG  ARG A2142     119.741  41.100  18.163  1.00  0.00           C  
ATOM   3045  CD  ARG A2142     120.816  40.505  19.037  1.00  0.00           C  
ATOM   3046  NE  ARG A2142     122.138  40.980  18.649  1.00  0.00           N  
ATOM   3047  CZ  ARG A2142     122.926  41.728  19.413  1.00  0.00           C  
ATOM   3048  NH1 ARG A2142     122.534  42.104  20.627  1.00  0.00           N  
ATOM   3049  NH2 ARG A2142     124.112  42.092  18.957  1.00  0.00           N  
ATOM   3050  N   LEU A2143     117.146  44.619  19.490  1.00  0.00           N  
ATOM   3051  CA  LEU A2143     116.151  45.181  20.386  1.00  0.00           C  
ATOM   3052  C   LEU A2143     114.861  45.414  19.623  1.00  0.00           C  
ATOM   3053  O   LEU A2143     113.779  45.077  20.103  1.00  0.00           O  
ATOM   3054  CB  LEU A2143     116.661  46.494  20.973  1.00  0.00           C  
ATOM   3055  CG  LEU A2143     117.504  46.312  22.238  1.00  0.00           C  
ATOM   3056  CD1 LEU A2143     118.375  47.528  22.467  1.00  0.00           C  
ATOM   3057  CD2 LEU A2143     116.580  46.055  23.432  1.00  0.00           C  
ATOM   3058  N   ILE A2144     114.982  45.977  18.425  1.00  0.00           N  
ATOM   3059  CA  ILE A2144     113.820  46.243  17.605  1.00  0.00           C  
ATOM   3060  C   ILE A2144     113.109  44.967  17.252  1.00  0.00           C  
ATOM   3061  O   ILE A2144     111.901  44.889  17.397  1.00  0.00           O  
ATOM   3062  CB  ILE A2144     114.174  46.937  16.296  1.00  0.00           C  
ATOM   3063  CG1 ILE A2144     114.653  48.364  16.570  1.00  0.00           C  
ATOM   3064  CG2 ILE A2144     112.958  46.937  15.374  1.00  0.00           C  
ATOM   3065  CD1 ILE A2144     115.092  49.101  15.325  1.00  0.00           C  
ATOM   3066  N   GLN A2145     113.834  43.962  16.775  1.00  0.00           N  
ATOM   3067  CA  GLN A2145     113.162  42.718  16.428  1.00  0.00           C  
ATOM   3068  C   GLN A2145     112.371  42.271  17.655  1.00  0.00           C  
ATOM   3069  O   GLN A2145     111.282  41.711  17.535  1.00  0.00           O  
ATOM   3070  CB  GLN A2145     114.166  41.650  15.992  1.00  0.00           C  
ATOM   3071  CG  GLN A2145     115.067  42.107  14.835  1.00  0.00           C  
ATOM   3072  CD  GLN A2145     115.635  40.958  13.976  1.00  0.00           C  
ATOM   3073  OE1 GLN A2145     116.541  41.174  13.148  1.00  0.00           O  
ATOM   3074  NE2 GLN A2145     115.096  39.743  14.155  1.00  0.00           N  
ATOM   3075  N   ASN A2146     112.913  42.563  18.836  1.00  0.00           N  
ATOM   3076  CA  ASN A2146     112.271  42.220  20.100  1.00  0.00           C  
ATOM   3077  C   ASN A2146     111.236  43.252  20.546  1.00  0.00           C  
ATOM   3078  O   ASN A2146     110.807  43.248  21.711  1.00  0.00           O  
ATOM   3079  CB  ASN A2146     113.317  42.077  21.199  1.00  0.00           C  
ATOM   3080  CG  ASN A2146     113.982  40.726  21.192  1.00  0.00           C  
ATOM   3081  OD1 ASN A2146     113.304  39.697  21.186  1.00  0.00           O  
ATOM   3082  ND2 ASN A2146     115.315  40.714  21.207  1.00  0.00           N  
ATOM   3083  N   ARG A2147     110.846  44.136  19.626  1.00  0.00           N  
ATOM   3084  CA  ARG A2147     109.856  45.169  19.922  1.00  0.00           C  
ATOM   3085  C   ARG A2147     110.256  45.961  21.191  1.00  0.00           C  
ATOM   3086  O   ARG A2147     109.445  46.143  22.099  1.00  0.00           O  
ATOM   3087  CB  ARG A2147     108.488  44.498  20.121  1.00  0.00           C  
ATOM   3088  CG  ARG A2147     107.404  44.857  19.122  1.00  0.00           C  
ATOM   3089  CD  ARG A2147     107.386  43.982  17.887  1.00  0.00           C  
ATOM   3090  NE  ARG A2147     108.419  44.318  16.915  1.00  0.00           N  
ATOM   3091  CZ  ARG A2147     108.536  43.741  15.718  1.00  0.00           C  
ATOM   3092  NH1 ARG A2147     107.684  42.794  15.343  1.00  0.00           N  
ATOM   3093  NH2 ARG A2147     109.498  44.119  14.884  1.00  0.00           N  
ATOM   3094  N   GLY A2148     111.496  46.441  21.251  1.00  0.00           N  
ATOM   3095  CA  GLY A2148     111.937  47.173  22.434  1.00  0.00           C  
ATOM   3096  C   GLY A2148     112.258  48.660  22.284  1.00  0.00           C  
ATOM   3097  O   GLY A2148     112.561  49.343  23.264  1.00  0.00           O  
ATOM   3098  N   LEU A2217     112.209  49.185  21.070  1.00  0.00           N  
ATOM   3099  CA  LEU A2217     112.490  50.601  20.886  1.00  0.00           C  
ATOM   3100  C   LEU A2217     111.262  51.310  20.321  1.00  0.00           C  
ATOM   3101  O   LEU A2217     110.470  50.726  19.579  1.00  0.00           O  
ATOM   3102  CB  LEU A2217     113.676  50.786  19.935  1.00  0.00           C  
ATOM   3103  CG  LEU A2217     114.928  49.934  20.160  1.00  0.00           C  
ATOM   3104  CD1 LEU A2217     115.995  50.327  19.151  1.00  0.00           C  
ATOM   3105  CD2 LEU A2217     115.442  50.143  21.553  1.00  0.00           C  
ATOM   3106  N   ARG A2218     111.097  52.572  20.679  1.00  0.00           N  
ATOM   3107  CA  ARG A2218     109.972  53.338  20.173  1.00  0.00           C  
ATOM   3108  C   ARG A2218     110.464  54.630  19.529  1.00  0.00           C  
ATOM   3109  O   ARG A2218     111.420  55.245  20.003  1.00  0.00           O  
ATOM   3110  CB  ARG A2218     109.012  53.659  21.306  1.00  0.00           C  
ATOM   3111  CG  ARG A2218     108.163  52.498  21.704  1.00  0.00           C  
ATOM   3112  CD  ARG A2218     107.822  52.531  23.192  1.00  0.00           C  
ATOM   3113  NE  ARG A2218     106.856  51.487  23.515  1.00  0.00           N  
ATOM   3114  CZ  ARG A2218     105.551  51.607  23.309  1.00  0.00           C  
ATOM   3115  NH1 ARG A2218     105.068  52.729  22.806  1.00  0.00           N  
ATOM   3116  NH2 ARG A2218     104.738  50.593  23.552  1.00  0.00           N  
ATOM   3117  N   LEU A2219     109.835  55.030  18.433  1.00  0.00           N  
ATOM   3118  CA  LEU A2219     110.222  56.264  17.785  1.00  0.00           C  
ATOM   3119  C   LEU A2219     109.018  57.167  17.863  1.00  0.00           C  
ATOM   3120  O   LEU A2219     107.969  56.857  17.309  1.00  0.00           O  
ATOM   3121  CB  LEU A2219     110.602  56.017  16.333  1.00  0.00           C  
ATOM   3122  CG  LEU A2219     110.911  57.298  15.566  1.00  0.00           C  
ATOM   3123  CD1 LEU A2219     111.834  58.182  16.379  1.00  0.00           C  
ATOM   3124  CD2 LEU A2219     111.526  56.945  14.227  1.00  0.00           C  
ATOM   3125  N   ASP A2220     109.160  58.281  18.566  1.00  0.00           N  
ATOM   3126  CA  ASP A2220     108.050  59.203  18.719  1.00  0.00           C  
ATOM   3127  C   ASP A2220     106.841  58.456  19.245  1.00  0.00           C  
ATOM   3128  O   ASP A2220     105.754  58.576  18.705  1.00  0.00           O  
ATOM   3129  CB  ASP A2220     107.680  59.838  17.385  1.00  0.00           C  
ATOM   3130  CG  ASP A2220     108.673  60.870  16.945  1.00  0.00           C  
ATOM   3131  OD1 ASP A2220     109.074  61.685  17.795  1.00  0.00           O  
ATOM   3132  OD2 ASP A2220     109.046  60.879  15.751  1.00  0.00           O  
ATOM   3133  N   GLY A2240     107.024  57.662  20.284  1.00  0.00           N  
ATOM   3134  CA  GLY A2240     105.885  56.951  20.822  1.00  0.00           C  
ATOM   3135  C   GLY A2240     105.510  55.698  20.063  1.00  0.00           C  
ATOM   3136  O   GLY A2240     104.906  54.802  20.639  1.00  0.00           O  
ATOM   3137  N   GLU A2241     105.850  55.615  18.781  1.00  0.00           N  
ATOM   3138  CA  GLU A2241     105.510  54.425  18.011  1.00  0.00           C  
ATOM   3139  C   GLU A2241     106.548  53.320  18.173  1.00  0.00           C  
ATOM   3140  O   GLU A2241     107.750  53.577  18.090  1.00  0.00           O  
ATOM   3141  CB  GLU A2241     105.372  54.766  16.528  1.00  0.00           C  
ATOM   3142  CG  GLU A2241     104.080  55.474  16.149  1.00  0.00           C  
ATOM   3143  CD  GLU A2241     103.809  55.409  14.640  1.00  0.00           C  
ATOM   3144  OE1 GLU A2241     104.712  55.774  13.841  1.00  0.00           O  
ATOM   3145  OE2 GLU A2241     102.691  54.993  14.249  1.00  0.00           O  
ATOM   3146  N   VAL A2242     106.083  52.091  18.394  1.00  0.00           N  
ATOM   3147  CA  VAL A2242     106.982  50.950  18.562  1.00  0.00           C  
ATOM   3148  C   VAL A2242     107.607  50.533  17.253  1.00  0.00           C  
ATOM   3149  O   VAL A2242     106.933  49.962  16.408  1.00  0.00           O  
ATOM   3150  CB  VAL A2242     106.246  49.729  19.128  1.00  0.00           C  
ATOM   3151  CG1 VAL A2242     107.113  48.498  19.006  1.00  0.00           C  
ATOM   3152  CG2 VAL A2242     105.886  49.970  20.586  1.00  0.00           C  
ATOM   3153  N   LEU A2243     108.901  50.793  17.095  1.00  0.00           N  
ATOM   3154  CA  LEU A2243     109.603  50.444  15.858  1.00  0.00           C  
ATOM   3155  C   LEU A2243     109.434  48.976  15.470  1.00  0.00           C  
ATOM   3156  O   LEU A2243     109.197  48.117  16.323  1.00  0.00           O  
ATOM   3157  CB  LEU A2243     111.090  50.787  15.980  1.00  0.00           C  
ATOM   3158  CG  LEU A2243     111.409  52.286  15.974  1.00  0.00           C  
ATOM   3159  CD1 LEU A2243     112.285  52.642  17.167  1.00  0.00           C  
ATOM   3160  CD2 LEU A2243     112.084  52.655  14.671  1.00  0.00           C  
ATOM   3161  N   THR A2244     109.538  48.693  14.174  1.00  0.00           N  
ATOM   3162  CA  THR A2244     109.392  47.328  13.690  1.00  0.00           C  
ATOM   3163  C   THR A2244     110.216  47.107  12.433  1.00  0.00           C  
ATOM   3164  O   THR A2244     110.326  45.985  11.945  1.00  0.00           O  
ATOM   3165  CB  THR A2244     107.947  47.022  13.346  1.00  0.00           C  
ATOM   3166  OG1 THR A2244     107.562  47.815  12.221  1.00  0.00           O  
ATOM   3167  CG2 THR A2244     107.049  47.348  14.512  1.00  0.00           C  
ATOM   3168  N   ASP A2245     110.786  48.177  11.899  1.00  0.00           N  
ATOM   3169  CA  ASP A2245     111.592  48.055  10.702  1.00  0.00           C  
ATOM   3170  C   ASP A2245     113.031  48.401  10.980  1.00  0.00           C  
ATOM   3171  O   ASP A2245     113.452  49.543  10.827  1.00  0.00           O  
ATOM   3172  CB  ASP A2245     111.065  48.956   9.598  1.00  0.00           C  
ATOM   3173  CG  ASP A2245     112.050  49.111   8.461  1.00  0.00           C  
ATOM   3174  OD1 ASP A2245     112.821  48.158   8.211  1.00  0.00           O  
ATOM   3175  OD2 ASP A2245     112.046  50.179   7.816  1.00  0.00           O  
ATOM   3176  N   PRO A2246     113.819  47.401  11.358  1.00  0.00           N  
ATOM   3177  CA  PRO A2246     115.237  47.575  11.669  1.00  0.00           C  
ATOM   3178  C   PRO A2246     115.987  48.370  10.607  1.00  0.00           C  
ATOM   3179  O   PRO A2246     116.969  49.031  10.904  1.00  0.00           O  
ATOM   3180  CB  PRO A2246     115.730  46.144  11.774  1.00  0.00           C  
ATOM   3181  CG  PRO A2246     114.897  45.469  10.738  1.00  0.00           C  
ATOM   3182  CD  PRO A2246     113.531  45.992  11.069  1.00  0.00           C  
ATOM   3183  N   MET A2247     115.523  48.316   9.371  1.00  0.00           N  
ATOM   3184  CA  MET A2247     116.200  49.046   8.309  1.00  0.00           C  
ATOM   3185  C   MET A2247     115.695  50.486   8.171  1.00  0.00           C  
ATOM   3186  O   MET A2247     116.147  51.245   7.311  1.00  0.00           O  
ATOM   3187  CB  MET A2247     116.028  48.298   6.982  1.00  0.00           C  
ATOM   3188  CG  MET A2247     116.818  47.007   6.888  1.00  0.00           C  
ATOM   3189  SD  MET A2247     118.554  47.361   7.145  1.00  0.00           S  
ATOM   3190  CE  MET A2247     118.706  46.999   8.883  1.00  0.00           C  
ATOM   3191  N   LEU A2249     114.766  50.864   9.035  1.00  0.00           N  
ATOM   3192  CA  LEU A2249     114.180  52.192   8.984  1.00  0.00           C  
ATOM   3193  C   LEU A2249     115.180  53.322   8.888  1.00  0.00           C  
ATOM   3194  O   LEU A2249     116.203  53.311   9.560  1.00  0.00           O  
ATOM   3195  CB  LEU A2249     113.324  52.423  10.212  1.00  0.00           C  
ATOM   3196  CG  LEU A2249     112.622  53.767  10.160  1.00  0.00           C  
ATOM   3197  CD1 LEU A2249     111.326  53.594   9.413  1.00  0.00           C  
ATOM   3198  CD2 LEU A2249     112.378  54.271  11.567  1.00  0.00           C  
ATOM   3199  N   GLN A2250     114.860  54.310   8.062  1.00  0.00           N  
ATOM   3200  CA  GLN A2250     115.711  55.482   7.885  1.00  0.00           C  
ATOM   3201  C   GLN A2250     115.016  56.682   8.529  1.00  0.00           C  
ATOM   3202  O   GLN A2250     114.096  57.245   7.955  1.00  0.00           O  
ATOM   3203  CB  GLN A2250     115.921  55.751   6.405  1.00  0.00           C  
ATOM   3204  CG  GLN A2250     117.367  55.730   5.978  1.00  0.00           C  
ATOM   3205  CD  GLN A2250     117.957  54.340   6.002  1.00  0.00           C  
ATOM   3206  OE1 GLN A2250     118.086  53.729   7.063  1.00  0.00           O  
ATOM   3207  NE2 GLN A2250     118.314  53.825   4.826  1.00  0.00           N  
ATOM   3208  N   VAL A2251     115.460  57.077   9.716  1.00  0.00           N  
ATOM   3209  CA  VAL A2251     114.836  58.185  10.433  1.00  0.00           C  
ATOM   3210  C   VAL A2251     115.095  59.558   9.846  1.00  0.00           C  
ATOM   3211  O   VAL A2251     116.194  59.845   9.386  1.00  0.00           O  
ATOM   3212  CB  VAL A2251     115.300  58.229  11.893  1.00  0.00           C  
ATOM   3213  CG1 VAL A2251     114.594  59.356  12.621  1.00  0.00           C  
ATOM   3214  CG2 VAL A2251     115.030  56.903  12.566  1.00  0.00           C  
ATOM   3215  N   ASP A2252     114.080  60.414   9.868  1.00  0.00           N  
ATOM   3216  CA  ASP A2252     114.265  61.764   9.370  1.00  0.00           C  
ATOM   3217  C   ASP A2252     114.432  62.734  10.520  1.00  0.00           C  
ATOM   3218  O   ASP A2252     113.487  63.003  11.262  1.00  0.00           O  
ATOM   3219  CB  ASP A2252     113.094  62.231   8.535  1.00  0.00           C  
ATOM   3220  CG  ASP A2252     113.234  63.681   8.149  1.00  0.00           C  
ATOM   3221  OD1 ASP A2252     114.351  64.063   7.733  1.00  0.00           O  
ATOM   3222  OD2 ASP A2252     112.244  64.434   8.266  1.00  0.00           O  
ATOM   3223  N   LEU A2253     115.639  63.267  10.650  1.00  0.00           N  
ATOM   3224  CA  LEU A2253     115.955  64.205  11.710  1.00  0.00           C  
ATOM   3225  C   LEU A2253     115.588  65.632  11.369  1.00  0.00           C  
ATOM   3226  O   LEU A2253     116.210  66.551  11.882  1.00  0.00           O  
ATOM   3227  CB  LEU A2253     117.446  64.154  12.027  1.00  0.00           C  
ATOM   3228  CG  LEU A2253     117.889  63.052  12.974  1.00  0.00           C  
ATOM   3229  CD1 LEU A2253     119.406  63.020  13.110  1.00  0.00           C  
ATOM   3230  CD2 LEU A2253     117.251  63.322  14.308  1.00  0.00           C  
ATOM   3231  N   SER A2254     114.599  65.837  10.504  1.00  0.00           N  
ATOM   3232  CA  SER A2254     114.218  67.205  10.168  1.00  0.00           C  
ATOM   3233  C   SER A2254     113.809  67.858  11.489  1.00  0.00           C  
ATOM   3234  O   SER A2254     114.492  68.770  11.955  1.00  0.00           O  
ATOM   3235  CB  SER A2254     113.066  67.236   9.154  1.00  0.00           C  
ATOM   3236  OG  SER A2254     111.807  67.397   9.776  1.00  0.00           O  
ATOM   3237  N   ARG A2255     112.722  67.395  12.109  1.00  0.00           N  
ATOM   3238  CA  ARG A2255     112.303  67.951  13.396  1.00  0.00           C  
ATOM   3239  C   ARG A2255     112.669  66.936  14.482  1.00  0.00           C  
ATOM   3240  O   ARG A2255     112.838  65.756  14.196  1.00  0.00           O  
ATOM   3241  CB  ARG A2255     110.794  68.262  13.404  1.00  0.00           C  
ATOM   3242  CG  ARG A2255     109.826  67.077  13.503  1.00  0.00           C  
ATOM   3243  CD  ARG A2255     109.752  66.270  12.217  1.00  0.00           C  
ATOM   3244  NE  ARG A2255     108.786  65.173  12.300  1.00  0.00           N  
ATOM   3245  CZ  ARG A2255     108.770  64.117  11.482  1.00  0.00           C  
ATOM   3246  NH1 ARG A2255     109.676  64.005  10.514  1.00  0.00           N  
ATOM   3247  NH2 ARG A2255     107.846  63.170  11.623  1.00  0.00           N  
ATOM   3248  N   PRO A2256     112.813  67.380  15.740  1.00  0.00           N  
ATOM   3249  CA  PRO A2256     113.167  66.485  16.845  1.00  0.00           C  
ATOM   3250  C   PRO A2256     112.373  65.194  16.872  1.00  0.00           C  
ATOM   3251  O   PRO A2256     111.280  65.110  16.328  1.00  0.00           O  
ATOM   3252  CB  PRO A2256     112.910  67.340  18.066  1.00  0.00           C  
ATOM   3253  CG  PRO A2256     113.305  68.669  17.588  1.00  0.00           C  
ATOM   3254  CD  PRO A2256     112.638  68.750  16.235  1.00  0.00           C  
ATOM   3255  N   ARG A2257     112.935  64.188  17.522  1.00  0.00           N  
ATOM   3256  CA  ARG A2257     112.299  62.891  17.616  1.00  0.00           C  
ATOM   3257  C   ARG A2257     112.549  62.377  19.011  1.00  0.00           C  
ATOM   3258  O   ARG A2257     113.567  62.706  19.610  1.00  0.00           O  
ATOM   3259  CB  ARG A2257     112.931  61.960  16.600  1.00  0.00           C  
ATOM   3260  CG  ARG A2257     112.752  62.409  15.163  1.00  0.00           C  
ATOM   3261  CD  ARG A2257     111.388  62.015  14.647  1.00  0.00           C  
ATOM   3262  NE  ARG A2257     111.449  61.665  13.236  1.00  0.00           N  
ATOM   3263  CZ  ARG A2257     110.646  60.782  12.649  1.00  0.00           C  
ATOM   3264  NH1 ARG A2257     109.716  60.153  13.358  1.00  0.00           N  
ATOM   3265  NH2 ARG A2257     110.778  60.525  11.347  1.00  0.00           N  
ATOM   3266  N   ILE A2258     111.633  61.580  19.540  1.00  0.00           N  
ATOM   3267  CA  ILE A2258     111.814  61.054  20.879  1.00  0.00           C  
ATOM   3268  C   ILE A2258     112.107  59.564  20.845  1.00  0.00           C  
ATOM   3269  O   ILE A2258     111.198  58.745  20.688  1.00  0.00           O  
ATOM   3270  CB  ILE A2258     110.574  61.267  21.753  1.00  0.00           C  
ATOM   3271  CG1 ILE A2258     110.169  62.737  21.748  1.00  0.00           C  
ATOM   3272  CG2 ILE A2258     110.878  60.855  23.170  1.00  0.00           C  
ATOM   3273  CD1 ILE A2258     108.985  63.051  22.652  1.00  0.00           C  
ATOM   3274  N   LEU A2259     113.383  59.221  20.991  1.00  0.00           N  
ATOM   3275  CA  LEU A2259     113.818  57.832  21.005  1.00  0.00           C  
ATOM   3276  C   LEU A2259     113.501  57.214  22.379  1.00  0.00           C  
ATOM   3277  O   LEU A2259     113.511  57.896  23.406  1.00  0.00           O  
ATOM   3278  CB  LEU A2259     115.321  57.767  20.721  1.00  0.00           C  
ATOM   3279  CG  LEU A2259     115.788  58.435  19.423  1.00  0.00           C  
ATOM   3280  CD1 LEU A2259     117.276  58.270  19.275  1.00  0.00           C  
ATOM   3281  CD2 LEU A2259     115.100  57.809  18.233  1.00  0.00           C  
ATOM   3282  N   GLN A2260     113.220  55.918  22.396  1.00  0.00           N  
ATOM   3283  CA  GLN A2260     112.897  55.234  23.641  1.00  0.00           C  
ATOM   3284  C   GLN A2260     113.393  53.794  23.627  1.00  0.00           C  
ATOM   3285  O   GLN A2260     113.316  53.127  22.595  1.00  0.00           O  
ATOM   3286  CB  GLN A2260     111.391  55.255  23.844  1.00  0.00           C  
ATOM   3287  CG  GLN A2260     110.918  54.600  25.116  1.00  0.00           C  
ATOM   3288  CD  GLN A2260     109.459  54.881  25.377  1.00  0.00           C  
ATOM   3289  OE1 GLN A2260     108.863  55.762  24.747  1.00  0.00           O  
ATOM   3290  NE2 GLN A2260     108.875  54.150  26.319  1.00  0.00           N  
ATOM   3291  N   ARG A2261     113.905  53.323  24.761  1.00  0.00           N  
ATOM   3292  CA  ARG A2261     114.402  51.956  24.863  1.00  0.00           C  
ATOM   3293  C   ARG A2261     113.845  51.398  26.142  1.00  0.00           C  
ATOM   3294  O   ARG A2261     114.122  51.914  27.213  1.00  0.00           O  
ATOM   3295  CB  ARG A2261     115.934  51.930  24.899  1.00  0.00           C  
ATOM   3296  CG  ARG A2261     116.562  50.565  25.152  1.00  0.00           C  
ATOM   3297  CD  ARG A2261     116.970  50.380  26.628  1.00  0.00           C  
ATOM   3298  NE  ARG A2261     117.583  49.074  26.896  1.00  0.00           N  
ATOM   3299  CZ  ARG A2261     118.704  48.625  26.327  1.00  0.00           C  
ATOM   3300  NH1 ARG A2261     119.373  49.365  25.453  1.00  0.00           N  
ATOM   3301  NH2 ARG A2261     119.140  47.409  26.608  1.00  0.00           N  
ATOM   3302  N   GLY A2262     113.034  50.356  26.028  1.00  0.00           N  
ATOM   3303  CA  GLY A2262     112.433  49.767  27.211  1.00  0.00           C  
ATOM   3304  C   GLY A2262     111.403  50.652  27.900  1.00  0.00           C  
ATOM   3305  O   GLY A2262     110.993  51.695  27.396  1.00  0.00           O  
ATOM   3306  N   LYS A2263     110.991  50.253  29.087  1.00  0.00           N  
ATOM   3307  CA  LYS A2263     109.990  51.023  29.791  1.00  0.00           C  
ATOM   3308  C   LYS A2263     110.350  52.469  30.102  1.00  0.00           C  
ATOM   3309  O   LYS A2263     109.516  53.344  29.927  1.00  0.00           O  
ATOM   3310  CB  LYS A2263     109.592  50.313  31.082  1.00  0.00           C  
ATOM   3311  CG  LYS A2263     108.340  50.892  31.740  1.00  0.00           C  
ATOM   3312  CD  LYS A2263     107.102  50.702  30.857  1.00  0.00           C  
ATOM   3313  CE  LYS A2263     105.832  51.214  31.535  1.00  0.00           C  
ATOM   3314  NZ  LYS A2263     104.594  50.600  30.962  1.00  0.00           N  
ATOM   3315  N   ASP A2264     111.563  52.755  30.564  1.00  0.00           N  
ATOM   3316  CA  ASP A2264     111.842  54.151  30.874  1.00  0.00           C  
ATOM   3317  C   ASP A2264     113.189  54.815  30.559  1.00  0.00           C  
ATOM   3318  O   ASP A2264     113.815  55.402  31.435  1.00  0.00           O  
ATOM   3319  CB  ASP A2264     111.460  54.439  32.344  1.00  0.00           C  
ATOM   3320  CG  ASP A2264     112.511  53.993  33.338  1.00  0.00           C  
ATOM   3321  OD1 ASP A2264     112.315  54.231  34.555  1.00  0.00           O  
ATOM   3322  OD2 ASP A2264     113.527  53.408  32.909  1.00  0.00           O  
ATOM   3323  N   ARG A2265     113.611  54.760  29.305  1.00  0.00           N  
ATOM   3324  CA  ARG A2265     114.846  55.413  28.900  1.00  0.00           C  
ATOM   3325  C   ARG A2265     114.509  56.276  27.689  1.00  0.00           C  
ATOM   3326  O   ARG A2265     114.288  55.755  26.592  1.00  0.00           O  
ATOM   3327  CB  ARG A2265     115.937  54.384  28.542  1.00  0.00           C  
ATOM   3328  CG  ARG A2265     116.610  53.732  29.757  1.00  0.00           C  
ATOM   3329  CD  ARG A2265     117.788  52.848  29.385  1.00  0.00           C  
ATOM   3330  NE  ARG A2265     118.865  53.593  28.736  1.00  0.00           N  
ATOM   3331  CZ  ARG A2265     119.961  53.042  28.209  1.00  0.00           C  
ATOM   3332  NH1 ARG A2265     120.143  51.723  28.256  1.00  0.00           N  
ATOM   3333  NH2 ARG A2265     120.863  53.812  27.602  1.00  0.00           N  
ATOM   3334  N   PHE A2266     114.474  57.594  27.894  1.00  0.00           N  
ATOM   3335  CA  PHE A2266     114.129  58.541  26.833  1.00  0.00           C  
ATOM   3336  C   PHE A2266     115.203  59.533  26.446  1.00  0.00           C  
ATOM   3337  O   PHE A2266     115.899  60.071  27.299  1.00  0.00           O  
ATOM   3338  CB  PHE A2266     112.907  59.350  27.239  1.00  0.00           C  
ATOM   3339  CG  PHE A2266     111.772  58.520  27.674  1.00  0.00           C  
ATOM   3340  CD1 PHE A2266     111.723  58.020  28.964  1.00  0.00           C  
ATOM   3341  CD2 PHE A2266     110.760  58.199  26.786  1.00  0.00           C  
ATOM   3342  CE1 PHE A2266     110.674  57.206  29.371  1.00  0.00           C  
ATOM   3343  CE2 PHE A2266     109.717  57.394  27.176  1.00  0.00           C  
ATOM   3344  CZ  PHE A2266     109.672  56.893  28.476  1.00  0.00           C  
ATOM   3345  N   VAL A2267     115.312  59.804  25.154  1.00  0.00           N  
ATOM   3346  CA  VAL A2267     116.277  60.772  24.678  1.00  0.00           C  
ATOM   3347  C   VAL A2267     115.672  61.476  23.490  1.00  0.00           C  
ATOM   3348  O   VAL A2267     115.228  60.831  22.538  1.00  0.00           O  
ATOM   3349  CB  VAL A2267     117.593  60.107  24.225  1.00  0.00           C  
ATOM   3350  CG1 VAL A2267     118.510  61.125  23.586  1.00  0.00           C  
ATOM   3351  CG2 VAL A2267     118.279  59.490  25.396  1.00  0.00           C  
ATOM   3352  N   ARG A2268     115.633  62.801  23.553  1.00  0.00           N  
ATOM   3353  CA  ARG A2268     115.127  63.591  22.436  1.00  0.00           C  
ATOM   3354  C   ARG A2268     116.362  63.914  21.586  1.00  0.00           C  
ATOM   3355  O   ARG A2268     117.423  64.222  22.131  1.00  0.00           O  
ATOM   3356  CB  ARG A2268     114.471  64.879  22.947  1.00  0.00           C  
ATOM   3357  CG  ARG A2268     113.944  65.785  21.849  1.00  0.00           C  
ATOM   3358  CD  ARG A2268     112.917  66.755  22.391  1.00  0.00           C  
ATOM   3359  NE  ARG A2268     111.687  66.077  22.796  1.00  0.00           N  
ATOM   3360  CZ  ARG A2268     111.136  66.190  24.003  1.00  0.00           C  
ATOM   3361  NH1 ARG A2268     111.704  66.951  24.931  1.00  0.00           N  
ATOM   3362  NH2 ARG A2268     110.015  65.544  24.287  1.00  0.00           N  
ATOM   3363  N   VAL A2269     116.252  63.827  20.267  1.00  0.00           N  
ATOM   3364  CA  VAL A2269     117.412  64.117  19.442  1.00  0.00           C  
ATOM   3365  C   VAL A2269     117.068  65.022  18.275  1.00  0.00           C  
ATOM   3366  O   VAL A2269     115.980  64.927  17.714  1.00  0.00           O  
ATOM   3367  CB  VAL A2269     118.033  62.820  18.915  1.00  0.00           C  
ATOM   3368  CG1 VAL A2269     118.134  61.823  20.044  1.00  0.00           C  
ATOM   3369  CG2 VAL A2269     117.210  62.256  17.787  1.00  0.00           C  
ATOM   3370  N   ARG A2270     118.002  65.899  17.911  1.00  0.00           N  
ATOM   3371  CA  ARG A2270     117.789  66.826  16.805  1.00  0.00           C  
ATOM   3372  C   ARG A2270     119.078  67.206  16.075  1.00  0.00           C  
ATOM   3373  O   ARG A2270     120.180  67.027  16.597  1.00  0.00           O  
ATOM   3374  CB  ARG A2270     117.126  68.091  17.325  1.00  0.00           C  
ATOM   3375  CG  ARG A2270     118.036  68.928  18.182  1.00  0.00           C  
ATOM   3376  CD  ARG A2270     117.249  69.983  18.899  1.00  0.00           C  
ATOM   3377  NE  ARG A2270     118.086  70.818  19.750  1.00  0.00           N  
ATOM   3378  CZ  ARG A2270     118.931  71.733  19.293  1.00  0.00           C  
ATOM   3379  NH1 ARG A2270     119.057  71.932  17.984  1.00  0.00           N  
ATOM   3380  NH2 ARG A2270     119.628  72.464  20.153  1.00  0.00           N  
ATOM   3381  N   LEU A2271     118.923  67.747  14.869  1.00  0.00           N  
ATOM   3382  CA  LEU A2271     120.057  68.160  14.056  1.00  0.00           C  
ATOM   3383  C   LEU A2271     120.791  69.378  14.566  1.00  0.00           C  
ATOM   3384  O   LEU A2271     120.215  70.450  14.755  1.00  0.00           O  
ATOM   3385  CB  LEU A2271     119.619  68.405  12.623  1.00  0.00           C  
ATOM   3386  CG  LEU A2271     119.478  67.080  11.897  1.00  0.00           C  
ATOM   3387  CD1 LEU A2271     119.086  67.303  10.456  1.00  0.00           C  
ATOM   3388  CD2 LEU A2271     120.802  66.348  11.982  1.00  0.00           C  
ATOM   3389  N   SER A2272     122.086  69.189  14.771  1.00  0.00           N  
ATOM   3390  CA  SER A2272     122.961  70.231  15.269  1.00  0.00           C  
ATOM   3391  C   SER A2272     124.315  70.089  14.593  1.00  0.00           C  
ATOM   3392  O   SER A2272     125.113  69.212  14.937  1.00  0.00           O  
ATOM   3393  CB  SER A2272     123.119  70.094  16.780  1.00  0.00           C  
ATOM   3394  OG  SER A2272     124.019  71.058  17.293  1.00  0.00           O  
ATOM   3395  N   ASP A2273     124.564  70.967  13.633  1.00  0.00           N  
ATOM   3396  CA  ASP A2273     125.804  70.954  12.875  1.00  0.00           C  
ATOM   3397  C   ASP A2273     125.668  72.065  11.834  1.00  0.00           C  
ATOM   3398  O   ASP A2273     126.682  72.748  11.543  1.00  0.00           O  
ATOM   3399  CB  ASP A2273     125.972  69.598  12.179  1.00  0.00           C  
ATOM   3400  CG  ASP A2273     127.378  69.380  11.639  1.00  0.00           C  
ATOM   3401  OD1 ASP A2273     127.606  68.352  10.957  1.00  0.00           O  
ATOM   3402  OD2 ASP A2273     128.258  70.230  11.901  1.00  0.00           O  
ATOM   3403  OXT ASP A2273     124.531  72.225  11.320  1.00  0.00           O  
HETATM 3404  PG  ATP A1433     129.564  47.105  48.171  1.00  0.00           P  
HETATM 3405  O1G ATP A1433     129.337  48.435  47.484  1.00  0.00           O  
HETATM 3406  O2G ATP A1433     130.423  46.087  47.437  1.00  0.00           O  
HETATM 3407  O3G ATP A1433     128.417  46.562  48.988  1.00  0.00           O  
HETATM 3408  PB  ATP A1433     131.668  46.568  50.027  1.00  0.00           P  
HETATM 3409  O1B ATP A1433     130.993  45.720  51.083  1.00  0.00           O  
HETATM 3410  O2B ATP A1433     132.373  45.894  48.869  1.00  0.00           O  
HETATM 3411  O3B ATP A1433     130.575  47.504  49.342  1.00  0.00           O  
HETATM 3412  PA  ATP A1433     132.567  49.165  51.201  1.00  0.00           P  
HETATM 3413  O1A ATP A1433     133.897  49.536  51.794  1.00  0.00           O  
HETATM 3414  O2A ATP A1433     132.034  49.950  50.040  1.00  0.00           O  
HETATM 3415  O3A ATP A1433     132.663  47.621  50.745  1.00  0.00           O  
HETATM 3416  O5' ATP A1433     131.485  49.222  52.359  1.00  0.00           O  
HETATM 3417  C5' ATP A1433     131.667  50.062  53.506  1.00  0.00           C  
HETATM 3418  C4' ATP A1433     130.796  49.566  54.631  1.00  0.00           C  
HETATM 3419  O4' ATP A1433     129.408  49.777  54.291  1.00  0.00           O  
HETATM 3420  C3' ATP A1433     130.914  48.069  54.850  1.00  0.00           C  
HETATM 3421  O3' ATP A1433     131.950  47.808  55.795  1.00  0.00           O  
HETATM 3422  C2' ATP A1433     129.568  47.682  55.432  1.00  0.00           C  
HETATM 3423  O2' ATP A1433     129.589  47.868  56.828  1.00  0.00           O  
HETATM 3424  C1' ATP A1433     128.633  48.695  54.765  1.00  0.00           C  
HETATM 3425  N9  ATP A1433     127.815  48.200  53.661  1.00  0.00           N  
HETATM 3426  C8  ATP A1433     128.177  48.007  52.352  1.00  0.00           C  
HETATM 3427  N7  ATP A1433     127.202  47.564  51.596  1.00  0.00           N  
HETATM 3428  C5  ATP A1433     126.126  47.457  52.468  1.00  0.00           C  
HETATM 3429  C6  ATP A1433     124.793  47.033  52.289  1.00  0.00           C  
HETATM 3430  N6  ATP A1433     124.284  46.643  51.116  1.00  0.00           N  
HETATM 3431  N1  ATP A1433     123.987  47.026  53.369  1.00  0.00           N  
HETATM 3432  C2  ATP A1433     124.485  47.436  54.540  1.00  0.00           C  
HETATM 3433  N3  ATP A1433     125.710  47.868  54.832  1.00  0.00           N  
HETATM 3434  C4  ATP A1433     126.491  47.847  53.742  1.00  0.00           C  
HETATM 3435  N   TYE A1434     137.152  46.665  54.558  1.00  0.00           N  
HETATM 3436  CA  TYE A1434     135.844  47.371  54.684  1.00  0.00           C  
HETATM 3437  C   TYE A1434     134.996  47.051  53.460  1.00  0.00           C  
HETATM 3438  O   TYE A1434     135.443  47.414  52.349  1.00  0.00           O  
HETATM 3439  CB  TYE A1434     136.057  48.881  54.761  1.00  0.00           C  
HETATM 3440  CG  TYE A1434     137.090  49.313  55.772  1.00  0.00           C  
HETATM 3441  CD1 TYE A1434     136.890  49.104  57.131  1.00  0.00           C  
HETATM 3442  CD2 TYE A1434     138.272  49.930  55.368  1.00  0.00           C  
HETATM 3443  CE1 TYE A1434     137.845  49.499  58.070  1.00  0.00           C  
HETATM 3444  CE2 TYE A1434     139.230  50.325  56.295  1.00  0.00           C  
HETATM 3445  CZ  TYE A1434     139.011  50.106  57.645  1.00  0.00           C  
HETATM 3446  OH  TYE A1434     139.963  50.478  58.571  1.00  0.00           O  
TER
END
