# Supplementary material for: Backbone Brackets and Arginine Tweezers delineate Class I and Class II aminoacyl tRNA synthetases
Source: PLoS Comput Biol. 2018 Apr 16;14(4):e1006101. doi: 10.1371/journal.pcbi.1006101 (PMC5919687; doi:10.1371/journal.pcbi.1006101)
Supplement: S11 File — All structures of Class I aaRS with residues renumbered according to the MSA. (GZ) [file pcbi.1006101.s023.tar.gz › 1h3f_A_renum.pdb]

ATOM      1  N   GLY A   5      11.236  24.268  31.242  1.00  0.00           N  
ATOM      2  CA  GLY A   5      10.350  23.382  32.055  1.00  0.00           C  
ATOM      3  C   GLY A   5       8.902  23.421  31.600  1.00  0.00           C  
ATOM      4  O   GLY A   5       7.987  23.231  32.402  1.00  0.00           O  
ATOM      5  N   HIS A 211       8.692  23.681  30.313  1.00  0.00           N  
ATOM      6  CA  HIS A 211       7.348  23.734  29.748  1.00  0.00           C  
ATOM      7  C   HIS A 211       7.295  23.026  28.398  1.00  0.00           C  
ATOM      8  O   HIS A 211       8.197  23.182  27.573  1.00  0.00           O  
ATOM      9  CB  HIS A 211       6.890  25.183  29.541  1.00  0.00           C  
ATOM     10  CG  HIS A 211       6.748  25.968  30.806  1.00  0.00           C  
ATOM     11  ND1 HIS A 211       7.826  26.494  31.483  1.00  0.00           N  
ATOM     12  CD2 HIS A 211       5.650  26.319  31.517  1.00  0.00           C  
ATOM     13  CE1 HIS A 211       7.401  27.136  32.557  1.00  0.00           C  
ATOM     14  NE2 HIS A 211       6.083  27.045  32.600  1.00  0.00           N  
ATOM     15  N   THR A 212       6.243  22.243  28.180  1.00  0.00           N  
ATOM     16  CA  THR A 212       6.062  21.562  26.905  1.00  0.00           C  
ATOM     17  C   THR A 212       5.454  22.620  25.975  1.00  0.00           C  
ATOM     18  O   THR A 212       5.026  23.681  26.436  1.00  0.00           O  
ATOM     19  CB  THR A 212       5.075  20.386  27.024  1.00  0.00           C  
ATOM     20  OG1 THR A 212       3.787  20.885  27.401  1.00  0.00           O  
ATOM     21  CG2 THR A 212       5.556  19.374  28.072  1.00  0.00           C  
ATOM     22  N   PRO A 214       5.423  22.357  24.660  1.00  0.00           N  
ATOM     23  CA  PRO A 214       4.844  23.344  23.741  1.00  0.00           C  
ATOM     24  C   PRO A 214       3.393  23.676  24.097  1.00  0.00           C  
ATOM     25  O   PRO A 214       2.981  24.839  24.053  1.00  0.00           O  
ATOM     26  CB  PRO A 214       4.963  22.658  22.382  1.00  0.00           C  
ATOM     27  CG  PRO A 214       6.237  21.872  22.530  1.00  0.00           C  
ATOM     28  CD  PRO A 214       6.075  21.265  23.913  1.00  0.00           C  
ATOM     29  N   GLU A 215       2.626  22.645  24.448  1.00  0.00           N  
ATOM     30  CA  GLU A 215       1.219  22.812  24.818  1.00  0.00           C  
ATOM     31  C   GLU A 215       1.073  23.686  26.060  1.00  0.00           C  
ATOM     32  O   GLU A 215       0.190  24.544  26.128  1.00  0.00           O  
ATOM     33  CB  GLU A 215       0.568  21.453  25.095  1.00  0.00           C  
ATOM     34  CG  GLU A 215       0.528  20.486  23.916  1.00  0.00           C  
ATOM     35  CD  GLU A 215       1.907  20.040  23.459  1.00  0.00           C  
ATOM     36  OE1 GLU A 215       2.827  19.973  24.300  1.00  0.00           O  
ATOM     37  OE2 GLU A 215       2.065  19.739  22.257  1.00  0.00           O  
ATOM     38  N   GLU A 216       1.931  23.458  27.050  1.00  0.00           N  
ATOM     39  CA  GLU A 216       1.886  24.236  28.287  1.00  0.00           C  
ATOM     40  C   GLU A 216       2.264  25.692  28.029  1.00  0.00           C  
ATOM     41  O   GLU A 216       1.669  26.605  28.597  1.00  0.00           O  
ATOM     42  CB  GLU A 216       2.832  23.632  29.333  1.00  0.00           C  
ATOM     43  CG  GLU A 216       2.495  22.189  29.690  1.00  0.00           C  
ATOM     44  CD  GLU A 216       3.438  21.597  30.715  1.00  0.00           C  
ATOM     45  OE1 GLU A 216       4.656  21.868  30.635  1.00  0.00           O  
ATOM     46  OE2 GLU A 216       2.962  20.844  31.593  1.00  0.00           O  
ATOM     47  N   ALA A 217       3.258  25.902  27.173  1.00  0.00           N  
ATOM     48  CA  ALA A 217       3.699  27.252  26.832  1.00  0.00           C  
ATOM     49  C   ALA A 217       2.539  28.019  26.183  1.00  0.00           C  
ATOM     50  O   ALA A 217       2.259  29.162  26.540  1.00  0.00           O  
ATOM     51  CB  ALA A 217       4.897  27.186  25.876  1.00  0.00           C  
ATOM     52  N   LEU A 218       1.866  27.375  25.234  1.00  0.00           N  
ATOM     53  CA  LEU A 218       0.732  27.987  24.551  1.00  0.00           C  
ATOM     54  C   LEU A 218      -0.364  28.388  25.545  1.00  0.00           C  
ATOM     55  O   LEU A 218      -0.886  29.506  25.489  1.00  0.00           O  
ATOM     56  CB  LEU A 218       0.153  27.017  23.520  1.00  0.00           C  
ATOM     57  CG  LEU A 218      -1.127  27.509  22.840  1.00  0.00           C  
ATOM     58  CD1 LEU A 218      -0.816  28.763  22.030  1.00  0.00           C  
ATOM     59  CD2 LEU A 218      -1.692  26.420  21.950  1.00  0.00           C  
ATOM     60  N   ALA A 219      -0.708  27.471  26.451  1.00  0.00           N  
ATOM     61  CA  ALA A 219      -1.745  27.726  27.457  1.00  0.00           C  
ATOM     62  C   ALA A 219      -1.422  28.957  28.290  1.00  0.00           C  
ATOM     63  O   ALA A 219      -2.308  29.746  28.614  1.00  0.00           O  
ATOM     64  CB  ALA A 219      -1.909  26.512  28.367  1.00  0.00           C  
ATOM     65  N   LEU A 220      -0.153  29.113  28.651  1.00  0.00           N  
ATOM     66  CA  LEU A 220       0.271  30.271  29.431  1.00  0.00           C  
ATOM     67  C   LEU A 220       0.164  31.548  28.606  1.00  0.00           C  
ATOM     68  O   LEU A 220      -0.363  32.555  29.069  1.00  0.00           O  
ATOM     69  CB  LEU A 220       1.719  30.110  29.899  1.00  0.00           C  
ATOM     70  CG  LEU A 220       1.983  29.260  31.139  1.00  0.00           C  
ATOM     71  CD1 LEU A 220       3.481  29.288  31.456  1.00  0.00           C  
ATOM     72  CD2 LEU A 220       1.180  29.811  32.315  1.00  0.00           C  
ATOM     73  N   LEU A 221       0.677  31.496  27.380  1.00  0.00           N  
ATOM     74  CA  LEU A 221       0.655  32.651  26.494  1.00  0.00           C  
ATOM     75  C   LEU A 221      -0.769  33.109  26.164  1.00  0.00           C  
ATOM     76  O   LEU A 221      -1.024  34.307  26.042  1.00  0.00           O  
ATOM     77  CB  LEU A 221       1.437  32.334  25.211  1.00  0.00           C  
ATOM     78  CG  LEU A 221       2.962  32.174  25.371  1.00  0.00           C  
ATOM     79  CD1 LEU A 221       3.575  31.705  24.061  1.00  0.00           C  
ATOM     80  CD2 LEU A 221       3.589  33.503  25.790  1.00  0.00           C  
ATOM     81  N   LYS A 222      -1.696  32.164  26.038  1.00  0.00           N  
ATOM     82  CA  LYS A 222      -3.080  32.507  25.724  1.00  0.00           C  
ATOM     83  C   LYS A 222      -3.796  33.309  26.814  1.00  0.00           C  
ATOM     84  O   LYS A 222      -4.726  34.058  26.510  1.00  0.00           O  
ATOM     85  CB  LYS A 222      -3.901  31.245  25.429  1.00  0.00           C  
ATOM     86  CG  LYS A 222      -3.537  30.542  24.134  1.00  0.00           C  
ATOM     87  CD  LYS A 222      -4.526  29.432  23.814  1.00  0.00           C  
ATOM     88  CE  LYS A 222      -5.927  29.991  23.592  1.00  0.00           C  
ATOM     89  NZ  LYS A 222      -6.873  28.929  23.160  1.00  0.00           N  
ATOM     90  N   ARG A 223      -3.386  33.155  28.074  1.00  0.00           N  
ATOM     91  CA  ARG A 223      -4.036  33.892  29.162  1.00  0.00           C  
ATOM     92  C   ARG A 223      -4.016  35.400  28.945  1.00  0.00           C  
ATOM     93  O   ARG A 223      -2.946  36.003  28.828  1.00  0.00           O  
ATOM     94  CB  ARG A 223      -3.372  33.603  30.514  1.00  0.00           C  
ATOM     95  CG  ARG A 223      -3.688  32.254  31.128  1.00  0.00           C  
ATOM     96  CD  ARG A 223      -3.350  32.270  32.621  1.00  0.00           C  
ATOM     97  NE  ARG A 223      -4.317  33.049  33.394  1.00  0.00           N  
ATOM     98  CZ  ARG A 223      -4.075  33.583  34.589  1.00  0.00           C  
ATOM     99  NH1 ARG A 223      -2.888  33.434  35.159  1.00  0.00           N  
ATOM    100  NH2 ARG A 223      -5.026  34.257  35.225  1.00  0.00           N  
ATOM    101  N   GLY A 224      -5.197  36.010  28.912  1.00  0.00           N  
ATOM    102  CA  GLY A 224      -5.285  37.450  28.724  1.00  0.00           C  
ATOM    103  C   GLY A 224      -5.227  37.900  27.273  1.00  0.00           C  
ATOM    104  O   GLY A 224      -5.524  39.059  26.960  1.00  0.00           O  
ATOM    105  N   ALA A 225      -4.855  36.991  26.378  1.00  0.00           N  
ATOM    106  CA  ALA A 225      -4.772  37.339  24.966  1.00  0.00           C  
ATOM    107  C   ALA A 225      -6.165  37.648  24.417  1.00  0.00           C  
ATOM    108  O   ALA A 225      -7.152  37.042  24.831  1.00  0.00           O  
ATOM    109  CB  ALA A 225      -4.135  36.191  24.186  1.00  0.00           C  
ATOM    110  N   GLU A 226      -6.244  38.616  23.511  1.00  0.00           N  
ATOM    111  CA  GLU A 226      -7.514  38.979  22.898  1.00  0.00           C  
ATOM    112  C   GLU A 226      -7.725  38.049  21.706  1.00  0.00           C  
ATOM    113  O   GLU A 226      -8.798  37.463  21.536  1.00  0.00           O  
ATOM    114  CB  GLU A 226      -7.482  40.429  22.416  1.00  0.00           C  
ATOM    115  CG  GLU A 226      -8.627  40.777  21.476  1.00  0.00           C  
ATOM    116  CD  GLU A 226      -9.928  41.037  22.205  1.00  0.00           C  
ATOM    117  OE1 GLU A 226     -10.193  40.360  23.222  1.00  0.00           O  
ATOM    118  OE2 GLU A 226     -10.694  41.914  21.751  1.00  0.00           O  
ATOM    119  N   GLU A 227      -6.687  37.922  20.883  1.00  0.00           N  
ATOM    120  CA  GLU A 227      -6.743  37.061  19.706  1.00  0.00           C  
ATOM    121  C   GLU A 227      -5.350  36.701  19.199  1.00  0.00           C  
ATOM    122  O   GLU A 227      -4.459  37.555  19.134  1.00  0.00           O  
ATOM    123  CB  GLU A 227      -7.544  37.748  18.585  1.00  0.00           C  
ATOM    124  CG  GLU A 227      -7.509  37.016  17.246  1.00  0.00           C  
ATOM    125  CD  GLU A 227      -8.406  37.650  16.186  1.00  0.00           C  
ATOM    126  OE1 GLU A 227      -8.351  38.885  16.006  1.00  0.00           O  
ATOM    127  OE2 GLU A 227      -9.162  36.907  15.522  1.00  0.00           O  
ATOM    128  N   ILE A 228      -5.164  35.430  18.854  1.00  0.00           N  
ATOM    129  CA  ILE A 228      -3.894  34.951  18.313  1.00  0.00           C  
ATOM    130  C   ILE A 228      -4.214  34.352  16.949  1.00  0.00           C  
ATOM    131  O   ILE A 228      -4.964  33.374  16.854  1.00  0.00           O  
ATOM    132  CB  ILE A 228      -3.256  33.853  19.195  1.00  0.00           C  
ATOM    133  CG1 ILE A 228      -2.915  34.421  20.575  1.00  0.00           C  
ATOM    134  CG2 ILE A 228      -1.994  33.302  18.510  1.00  0.00           C  
ATOM    135  CD1 ILE A 228      -2.271  33.411  21.511  1.00  0.00           C  
ATOM    136  N   VAL A 229      -3.658  34.933  15.894  1.00  0.00           N  
ATOM    137  CA  VAL A 229      -3.943  34.439  14.554  1.00  0.00           C  
ATOM    138  C   VAL A 229      -2.715  34.207  13.687  1.00  0.00           C  
ATOM    139  O   VAL A 229      -1.948  35.132  13.417  1.00  0.00           O  
ATOM    140  CB  VAL A 229      -4.905  35.393  13.812  1.00  0.00           C  
ATOM    141  CG1 VAL A 229      -6.251  35.417  14.513  1.00  0.00           C  
ATOM    142  CG2 VAL A 229      -4.331  36.790  13.776  1.00  0.00           C  
ATOM    143  N   PRO A 230      -2.491  32.949  13.268  1.00  0.00           N  
ATOM    144  CA  PRO A 230      -3.327  31.789  13.590  1.00  0.00           C  
ATOM    145  C   PRO A 230      -2.752  31.022  14.782  1.00  0.00           C  
ATOM    146  O   PRO A 230      -1.547  30.763  14.850  1.00  0.00           O  
ATOM    147  CB  PRO A 230      -3.303  30.982  12.300  1.00  0.00           C  
ATOM    148  CG  PRO A 230      -1.921  31.215  11.799  1.00  0.00           C  
ATOM    149  CD  PRO A 230      -1.653  32.677  12.085  1.00  0.00           C  
ATOM    150  N   GLU A 232      -3.619  30.658  15.719  1.00  0.00           N  
ATOM    151  CA  GLU A 232      -3.188  29.950  16.919  1.00  0.00           C  
ATOM    152  C   GLU A 232      -2.477  28.618  16.654  1.00  0.00           C  
ATOM    153  O   GLU A 232      -1.506  28.279  17.336  1.00  0.00           O  
ATOM    154  CB  GLU A 232      -4.390  29.724  17.836  1.00  0.00           C  
ATOM    155  CG  GLU A 232      -4.036  29.168  19.200  1.00  0.00           C  
ATOM    156  CD  GLU A 232      -5.205  29.232  20.162  1.00  0.00           C  
ATOM    157  OE1 GLU A 232      -5.612  30.354  20.527  1.00  0.00           O  
ATOM    158  OE2 GLU A 232      -5.719  28.162  20.546  1.00  0.00           O  
ATOM    159  N   GLU A 233      -2.958  27.859  15.675  1.00  0.00           N  
ATOM    160  CA  GLU A 233      -2.335  26.579  15.366  1.00  0.00           C  
ATOM    161  C   GLU A 233      -0.910  26.784  14.869  1.00  0.00           C  
ATOM    162  O   GLU A 233      -0.061  25.906  15.039  1.00  0.00           O  
ATOM    163  CB  GLU A 233      -3.152  25.814  14.318  1.00  0.00           C  
ATOM    164  CG  GLU A 233      -3.177  26.458  12.940  1.00  0.00           C  
ATOM    165  CD  GLU A 233      -4.037  25.688  11.954  1.00  0.00           C  
ATOM    166  OE1 GLU A 233      -3.828  24.463  11.800  1.00  0.00           O  
ATOM    167  OE2 GLU A 233      -4.921  26.309  11.326  1.00  0.00           O  
ATOM    168  N   GLU A 234      -0.639  27.938  14.258  1.00  0.00           N  
ATOM    169  CA  GLU A 234       0.709  28.206  13.761  1.00  0.00           C  
ATOM    170  C   GLU A 234       1.646  28.486  14.933  1.00  0.00           C  
ATOM    171  O   GLU A 234       2.807  28.078  14.921  1.00  0.00           O  
ATOM    172  CB  GLU A 234       0.729  29.404  12.796  1.00  0.00           C  
ATOM    173  CG  GLU A 234       2.019  29.474  11.970  1.00  0.00           C  
ATOM    174  CD  GLU A 234       2.199  30.787  11.200  1.00  0.00           C  
ATOM    175  OE1 GLU A 234       1.199  31.471  10.907  1.00  0.00           O  
ATOM    176  OE2 GLU A 234       3.356  31.122  10.870  1.00  0.00           O  
ATOM    177  N   LEU A 235       1.147  29.187  15.947  1.00  0.00           N  
ATOM    178  CA  LEU A 235       1.977  29.476  17.113  1.00  0.00           C  
ATOM    179  C   LEU A 235       2.390  28.165  17.775  1.00  0.00           C  
ATOM    180  O   LEU A 235       3.540  27.999  18.177  1.00  0.00           O  
ATOM    181  CB  LEU A 235       1.226  30.348  18.129  1.00  0.00           C  
ATOM    182  CG  LEU A 235       2.043  30.671  19.388  1.00  0.00           C  
ATOM    183  CD1 LEU A 235       3.390  31.267  18.991  1.00  0.00           C  
ATOM    184  CD2 LEU A 235       1.267  31.638  20.281  1.00  0.00           C  
ATOM    185  N   LEU A 236       1.448  27.234  17.884  1.00  0.00           N  
ATOM    186  CA  LEU A 236       1.738  25.936  18.492  1.00  0.00           C  
ATOM    187  C   LEU A 236       2.856  25.235  17.728  1.00  0.00           C  
ATOM    188  O   LEU A 236       3.817  24.747  18.325  1.00  0.00           O  
ATOM    189  CB  LEU A 236       0.482  25.050  18.506  1.00  0.00           C  
ATOM    190  CG  LEU A 236       0.720  23.630  19.047  1.00  0.00           C  
ATOM    191  CD1 LEU A 236       1.272  23.714  20.461  1.00  0.00           C  
ATOM    192  CD2 LEU A 236      -0.570  22.829  19.025  1.00  0.00           C  
ATOM    193  N   ALA A 237       2.741  25.206  16.401  1.00  0.00           N  
ATOM    194  CA  ALA A 237       3.748  24.562  15.559  1.00  0.00           C  
ATOM    195  C   ALA A 237       5.130  25.190  15.748  1.00  0.00           C  
ATOM    196  O   ALA A 237       6.142  24.482  15.834  1.00  0.00           O  
ATOM    197  CB  ALA A 237       3.331  24.639  14.100  1.00  0.00           C  
ATOM    198  N   LYS A 238       5.182  26.517  15.812  1.00  0.00           N  
ATOM    199  CA  LYS A 238       6.462  27.200  16.010  1.00  0.00           C  
ATOM    200  C   LYS A 238       7.036  26.943  17.404  1.00  0.00           C  
ATOM    201  O   LYS A 238       8.251  26.866  17.569  1.00  0.00           O  
ATOM    202  CB  LYS A 238       6.319  28.712  15.770  1.00  0.00           C  
ATOM    203  CG  LYS A 238       6.472  29.119  14.300  1.00  0.00           C  
ATOM    204  CD  LYS A 238       6.289  30.615  14.128  1.00  0.00           C  
ATOM    205  CE  LYS A 238       6.752  31.094  12.755  1.00  0.00           C  
ATOM    206  NZ  LYS A 238       6.125  30.352  11.631  1.00  0.00           N  
ATOM    207  N   LEU A 240       6.171  26.814  18.407  1.00  0.00           N  
ATOM    208  CA  LEU A 240       6.643  26.547  19.763  1.00  0.00           C  
ATOM    209  C   LEU A 240       7.225  25.134  19.846  1.00  0.00           C  
ATOM    210  O   LEU A 240       8.071  24.858  20.693  1.00  0.00           O  
ATOM    211  CB  LEU A 240       5.498  26.700  20.777  1.00  0.00           C  
ATOM    212  CG  LEU A 240       4.970  28.121  21.020  1.00  0.00           C  
ATOM    213  CD1 LEU A 240       3.658  28.067  21.785  1.00  0.00           C  
ATOM    214  CD2 LEU A 240       6.025  28.935  21.780  1.00  0.00           C  
ATOM    215  N   LYS A 241       6.771  24.245  18.962  1.00  0.00           N  
ATOM    216  CA  LYS A 241       7.261  22.867  18.944  1.00  0.00           C  
ATOM    217  C   LYS A 241       8.636  22.739  18.286  1.00  0.00           C  
ATOM    218  O   LYS A 241       9.307  21.722  18.445  1.00  0.00           O  
ATOM    219  CB  LYS A 241       6.278  21.953  18.203  1.00  0.00           C  
ATOM    220  CG  LYS A 241       4.970  21.671  18.929  1.00  0.00           C  
ATOM    221  CD  LYS A 241       4.066  20.811  18.051  1.00  0.00           C  
ATOM    222  CE  LYS A 241       2.759  20.453  18.741  1.00  0.00           C  
ATOM    223  NZ  LYS A 241       1.859  19.659  17.851  1.00  0.00           N  
ATOM    224  N   GLU A 243       9.057  23.767  17.554  1.00  0.00           N  
ATOM    225  CA  GLU A 243      10.347  23.726  16.867  1.00  0.00           C  
ATOM    226  C   GLU A 243      11.571  23.649  17.771  1.00  0.00           C  
ATOM    227  O   GLU A 243      12.643  23.242  17.329  1.00  0.00           O  
ATOM    228  CB  GLU A 243      10.487  24.923  15.927  1.00  0.00           C  
ATOM    229  CG  GLU A 243       9.680  24.779  14.648  1.00  0.00           C  
ATOM    230  CD  GLU A 243       9.822  25.978  13.734  1.00  0.00           C  
ATOM    231  OE1 GLU A 243      10.972  26.396  13.472  1.00  0.00           O  
ATOM    232  OE2 GLU A 243       8.784  26.497  13.273  1.00  0.00           O  
ATOM    233  N   GLY A 244      11.419  24.048  19.028  1.00  0.00           N  
ATOM    234  CA  GLY A 244      12.539  23.989  19.951  1.00  0.00           C  
ATOM    235  C   GLY A 244      13.634  25.009  19.703  1.00  0.00           C  
ATOM    236  O   GLY A 244      14.818  24.720  19.898  1.00  0.00           O  
ATOM    237  N   ARG A 245      13.249  26.201  19.263  1.00  0.00           N  
ATOM    238  CA  ARG A 245      14.207  27.271  19.011  1.00  0.00           C  
ATOM    239  C   ARG A 245      13.568  28.555  19.535  1.00  0.00           C  
ATOM    240  O   ARG A 245      12.345  28.631  19.678  1.00  0.00           O  
ATOM    241  CB  ARG A 245      14.485  27.410  17.505  1.00  0.00           C  
ATOM    242  CG  ARG A 245      13.299  27.953  16.719  1.00  0.00           C  
ATOM    243  CD  ARG A 245      13.526  27.943  15.213  1.00  0.00           C  
ATOM    244  NE  ARG A 245      12.314  28.365  14.512  1.00  0.00           N  
ATOM    245  CZ  ARG A 245      11.935  29.631  14.359  1.00  0.00           C  
ATOM    246  NH1 ARG A 245      12.680  30.615  14.848  1.00  0.00           N  
ATOM    247  NH2 ARG A 245      10.799  29.914  13.737  1.00  0.00           N  
ATOM    248  N   PRO A 265      14.383  29.572  19.843  1.00  0.00           N  
ATOM    249  CA  PRO A 265      13.848  30.842  20.350  1.00  0.00           C  
ATOM    250  C   PRO A 265      13.125  31.597  19.232  1.00  0.00           C  
ATOM    251  O   PRO A 265      13.710  31.872  18.185  1.00  0.00           O  
ATOM    252  CB  PRO A 265      15.099  31.599  20.804  1.00  0.00           C  
ATOM    253  CG  PRO A 265      16.125  30.511  21.029  1.00  0.00           C  
ATOM    254  CD  PRO A 265      15.855  29.575  19.882  1.00  0.00           C  
ATOM    255  N   LEU A 266      11.862  31.938  19.452  1.00  0.00           N  
ATOM    256  CA  LEU A 266      11.118  32.673  18.439  1.00  0.00           C  
ATOM    257  C   LEU A 266      11.434  34.160  18.539  1.00  0.00           C  
ATOM    258  O   LEU A 266      11.699  34.687  19.628  1.00  0.00           O  
ATOM    259  CB  LEU A 266       9.612  32.451  18.615  1.00  0.00           C  
ATOM    260  CG  LEU A 266       9.157  30.988  18.529  1.00  0.00           C  
ATOM    261  CD1 LEU A 266       7.670  30.888  18.836  1.00  0.00           C  
ATOM    262  CD2 LEU A 266       9.462  30.438  17.131  1.00  0.00           C  
ATOM    263  N   THR A 267      11.412  34.833  17.395  1.00  0.00           N  
ATOM    264  CA  THR A 267      11.665  36.264  17.348  1.00  0.00           C  
ATOM    265  C   THR A 267      10.328  36.988  17.508  1.00  0.00           C  
ATOM    266  O   THR A 267       9.471  36.935  16.622  1.00  0.00           O  
ATOM    267  CB  THR A 267      12.312  36.658  16.012  1.00  0.00           C  
ATOM    268  OG1 THR A 267      13.604  36.044  15.920  1.00  0.00           O  
ATOM    269  CG2 THR A 267      12.466  38.179  15.912  1.00  0.00           C  
ATOM    270  N   VAL A 268      10.155  37.658  18.644  1.00  0.00           N  
ATOM    271  CA  VAL A 268       8.919  38.371  18.945  1.00  0.00           C  
ATOM    272  C   VAL A 268       9.112  39.869  18.736  1.00  0.00           C  
ATOM    273  O   VAL A 268       9.899  40.524  19.436  1.00  0.00           O  
ATOM    274  CB  VAL A 268       8.471  38.089  20.389  1.00  0.00           C  
ATOM    275  CG1 VAL A 268       7.114  38.729  20.657  1.00  0.00           C  
ATOM    276  CG2 VAL A 268       8.400  36.575  20.617  1.00  0.00           C  
ATOM    277  N   LYS A 269       8.372  40.395  17.764  1.00  0.00           N  
ATOM    278  CA  LYS A 269       8.436  41.796  17.369  1.00  0.00           C  
ATOM    279  C   LYS A 269       7.458  42.775  18.031  1.00  0.00           C  
ATOM    280  O   LYS A 269       6.279  42.480  18.210  1.00  0.00           O  
ATOM    281  CB  LYS A 269       8.235  41.876  15.848  1.00  0.00           C  
ATOM    282  CG  LYS A 269       8.144  43.294  15.271  1.00  0.00           C  
ATOM    283  CD  LYS A 269       7.571  43.260  13.853  1.00  0.00           C  
ATOM    284  CE  LYS A 269       7.602  44.630  13.170  1.00  0.00           C  
ATOM    285  NZ  LYS A 269       6.676  44.673  11.993  1.00  0.00           N  
ATOM    286  N   LEU A 270       7.966  43.948  18.389  1.00  0.00           N  
ATOM    287  CA  LEU A 270       7.130  45.020  18.923  1.00  0.00           C  
ATOM    288  C   LEU A 270       7.712  46.327  18.419  1.00  0.00           C  
ATOM    289  O   LEU A 270       8.897  46.617  18.633  1.00  0.00           O  
ATOM    290  CB  LEU A 270       7.100  45.073  20.451  1.00  0.00           C  
ATOM    291  CG  LEU A 270       6.315  46.323  20.897  1.00  0.00           C  
ATOM    292  CD1 LEU A 270       4.835  46.164  20.532  1.00  0.00           C  
ATOM    293  CD2 LEU A 270       6.472  46.549  22.390  1.00  0.00           C  
ATOM    294  N   GLY A 272       6.894  47.105  17.723  1.00  0.00           N  
ATOM    295  CA  GLY A 272       7.372  48.382  17.230  1.00  0.00           C  
ATOM    296  C   GLY A 272       6.814  49.497  18.091  1.00  0.00           C  
ATOM    297  O   GLY A 272       5.673  49.416  18.538  1.00  0.00           O  
ATOM    298  N   ALA A 273       7.610  50.529  18.346  1.00  0.00           N  
ATOM    299  CA  ALA A 273       7.133  51.651  19.145  1.00  0.00           C  
ATOM    300  C   ALA A 273       7.523  52.984  18.519  1.00  0.00           C  
ATOM    301  O   ALA A 273       8.644  53.162  18.042  1.00  0.00           O  
ATOM    302  CB  ALA A 273       7.667  51.560  20.559  1.00  0.00           C  
ATOM    303  N   ASP A 274       6.568  53.907  18.523  1.00  0.00           N  
ATOM    304  CA  ASP A 274       6.732  55.251  17.976  1.00  0.00           C  
ATOM    305  C   ASP A 274       7.404  56.169  19.005  1.00  0.00           C  
ATOM    306  O   ASP A 274       6.880  56.378  20.095  1.00  0.00           O  
ATOM    307  CB  ASP A 274       5.349  55.789  17.595  1.00  0.00           C  
ATOM    308  CG  ASP A 274       5.292  57.306  17.522  1.00  0.00           C  
ATOM    309  OD1 ASP A 274       4.159  57.836  17.481  1.00  0.00           O  
ATOM    310  OD2 ASP A 274       6.352  57.970  17.496  1.00  0.00           O  
ATOM    311  N   PRO A 275       8.573  56.734  18.660  1.00  0.00           N  
ATOM    312  CA  PRO A 275       9.360  57.635  19.513  1.00  0.00           C  
ATOM    313  C   PRO A 275       8.638  58.875  20.061  1.00  0.00           C  
ATOM    314  O   PRO A 275       9.112  59.492  21.015  1.00  0.00           O  
ATOM    315  CB  PRO A 275      10.530  58.022  18.613  1.00  0.00           C  
ATOM    316  CG  PRO A 275      10.713  56.818  17.765  1.00  0.00           C  
ATOM    317  CD  PRO A 275       9.291  56.462  17.402  1.00  0.00           C  
ATOM    318  N   THR A 276       7.508  59.241  19.462  1.00  0.00           N  
ATOM    319  CA  THR A 276       6.759  60.419  19.900  1.00  0.00           C  
ATOM    320  C   THR A 276       6.041  60.189  21.225  1.00  0.00           C  
ATOM    321  O   THR A 276       5.499  61.123  21.825  1.00  0.00           O  
ATOM    322  CB  THR A 276       5.711  60.836  18.859  1.00  0.00           C  
ATOM    323  OG1 THR A 276       4.680  59.842  18.798  1.00  0.00           O  
ATOM    324  CG2 THR A 276       6.358  60.993  17.488  1.00  0.00           C  
ATOM    325  N   ARG A 277       6.026  58.936  21.665  1.00  0.00           N  
ATOM    326  CA  ARG A 277       5.398  58.567  22.927  1.00  0.00           C  
ATOM    327  C   ARG A 277       6.408  57.794  23.769  1.00  0.00           C  
ATOM    328  O   ARG A 277       6.297  56.578  23.935  1.00  0.00           O  
ATOM    329  CB  ARG A 277       4.150  57.716  22.670  1.00  0.00           C  
ATOM    330  CG  ARG A 277       2.908  58.542  22.359  1.00  0.00           C  
ATOM    331  CD  ARG A 277       3.025  59.317  21.056  1.00  0.00           C  
ATOM    332  NE  ARG A 277       2.307  60.591  21.113  1.00  0.00           N  
ATOM    333  CZ  ARG A 277       1.026  60.723  21.449  1.00  0.00           C  
ATOM    334  NH1 ARG A 277       0.303  59.656  21.766  1.00  0.00           N  
ATOM    335  NH2 ARG A 277       0.464  61.927  21.468  1.00  0.00           N  
ATOM    336  N   PRO A 278       7.411  58.504  24.314  1.00  0.00           N  
ATOM    337  CA  PRO A 278       8.478  57.938  25.145  1.00  0.00           C  
ATOM    338  C   PRO A 278       8.034  57.404  26.507  1.00  0.00           C  
ATOM    339  O   PRO A 278       8.302  56.250  26.839  1.00  0.00           O  
ATOM    340  CB  PRO A 278       9.462  59.101  25.272  1.00  0.00           C  
ATOM    341  CG  PRO A 278       8.544  60.280  25.327  1.00  0.00           C  
ATOM    342  CD  PRO A 278       7.552  59.970  24.218  1.00  0.00           C  
ATOM    343  N   ASP A 279       7.369  58.244  27.296  1.00  0.00           N  
ATOM    344  CA  ASP A 279       6.914  57.832  28.619  1.00  0.00           C  
ATOM    345  C   ASP A 279       5.856  56.745  28.527  1.00  0.00           C  
ATOM    346  O   ASP A 279       4.895  56.861  27.771  1.00  0.00           O  
ATOM    347  CB  ASP A 279       6.364  59.031  29.386  1.00  0.00           C  
ATOM    348  CG  ASP A 279       7.411  60.100  29.611  1.00  0.00           C  
ATOM    349  OD1 ASP A 279       7.875  60.691  28.610  1.00  0.00           O  
ATOM    350  OD2 ASP A 279       7.776  60.340  30.785  1.00  0.00           O  
ATOM    351  N   LEU A 280       6.041  55.686  29.307  1.00  0.00           N  
ATOM    352  CA  LEU A 280       5.117  54.558  29.306  1.00  0.00           C  
ATOM    353  C   LEU A 280       4.121  54.613  30.462  1.00  0.00           C  
ATOM    354  O   LEU A 280       4.425  55.145  31.525  1.00  0.00           O  
ATOM    355  CB  LEU A 280       5.907  53.249  29.389  1.00  0.00           C  
ATOM    356  CG  LEU A 280       6.922  52.949  28.283  1.00  0.00           C  
ATOM    357  CD1 LEU A 280       7.681  51.659  28.621  1.00  0.00           C  
ATOM    358  CD2 LEU A 280       6.202  52.822  26.942  1.00  0.00           C  
ATOM    359  N   HIS A 281       2.929  54.066  30.244  1.00  0.00           N  
ATOM    360  CA  HIS A 281       1.900  54.012  31.282  1.00  0.00           C  
ATOM    361  C   HIS A 281       1.366  52.576  31.344  1.00  0.00           C  
ATOM    362  O   HIS A 281       1.738  51.744  30.513  1.00  0.00           O  
ATOM    363  CB  HIS A 281       0.774  55.015  30.992  1.00  0.00           C  
ATOM    364  CG  HIS A 281       0.132  54.841  29.653  1.00  0.00           C  
ATOM    365  ND1 HIS A 281      -0.558  53.712  29.264  1.00  0.00           N  
ATOM    366  CD2 HIS A 281       0.075  55.691  28.596  1.00  0.00           C  
ATOM    367  CE1 HIS A 281      -0.998  53.908  28.014  1.00  0.00           C  
ATOM    368  NE2 HIS A 281      -0.639  55.095  27.564  1.00  0.00           N  
ATOM    369  N   LEU A 282       0.510  52.277  32.320  1.00  0.00           N  
ATOM    370  CA  LEU A 282      -0.019  50.915  32.470  1.00  0.00           C  
ATOM    371  C   LEU A 282      -0.612  50.302  31.198  1.00  0.00           C  
ATOM    372  O   LEU A 282      -0.587  49.082  31.025  1.00  0.00           O  
ATOM    373  CB  LEU A 282      -1.050  50.867  33.604  1.00  0.00           C  
ATOM    374  CG  LEU A 282      -0.461  51.077  35.003  1.00  0.00           C  
ATOM    375  CD1 LEU A 282      -1.581  51.128  36.034  1.00  0.00           C  
ATOM    376  CD2 LEU A 282       0.509  49.944  35.328  1.00  0.00           C  
ATOM    377  N   GLY A 283      -1.153  51.141  30.319  1.00  0.00           N  
ATOM    378  CA  GLY A 283      -1.706  50.631  29.077  1.00  0.00           C  
ATOM    379  C   GLY A 283      -0.644  49.886  28.272  1.00  0.00           C  
ATOM    380  O   GLY A 283      -0.920  48.835  27.694  1.00  0.00           O  
ATOM    381  N   HIS A 284       0.574  50.429  28.230  1.00  0.00           N  
ATOM    382  CA  HIS A 284       1.674  49.793  27.499  1.00  0.00           C  
ATOM    383  C   HIS A 284       2.127  48.498  28.164  1.00  0.00           C  
ATOM    384  O   HIS A 284       2.723  47.626  27.513  1.00  0.00           O  
ATOM    385  CB  HIS A 284       2.890  50.721  27.419  1.00  0.00           C  
ATOM    386  CG  HIS A 284       2.611  52.043  26.778  1.00  0.00           C  
ATOM    387  ND1 HIS A 284       2.494  53.226  27.475  1.00  0.00           N  
ATOM    388  CD2 HIS A 284       2.459  52.368  25.469  1.00  0.00           C  
ATOM    389  CE1 HIS A 284       2.286  54.210  26.584  1.00  0.00           C  
ATOM    390  NE2 HIS A 284       2.256  53.738  25.353  1.00  0.00           N  
ATOM    391  N   ALA A 285       1.862  48.382  29.464  1.00  0.00           N  
ATOM    392  CA  ALA A 285       2.258  47.200  30.227  1.00  0.00           C  
ATOM    393  C   ALA A 285       1.527  45.927  29.801  1.00  0.00           C  
ATOM    394  O   ALA A 285       2.030  44.822  29.995  1.00  0.00           O  
ATOM    395  CB  ALA A 285       2.043  47.451  31.729  1.00  0.00           C  
ATOM    396  N   VAL A 286       0.340  46.075  29.223  1.00  0.00           N  
ATOM    397  CA  VAL A 286      -0.421  44.908  28.800  1.00  0.00           C  
ATOM    398  C   VAL A 286       0.370  44.077  27.792  1.00  0.00           C  
ATOM    399  O   VAL A 286       0.600  42.889  28.005  1.00  0.00           O  
ATOM    400  CB  VAL A 286      -1.771  45.326  28.194  1.00  0.00           C  
ATOM    401  CG1 VAL A 286      -2.552  44.100  27.786  1.00  0.00           C  
ATOM    402  CG2 VAL A 286      -2.563  46.138  29.230  1.00  0.00           C  
ATOM    403  N   VAL A 288       0.802  44.713  26.709  1.00  0.00           N  
ATOM    404  CA  VAL A 288       1.583  44.032  25.681  1.00  0.00           C  
ATOM    405  C   VAL A 288       3.002  43.693  26.174  1.00  0.00           C  
ATOM    406  O   VAL A 288       3.496  42.598  25.942  1.00  0.00           O  
ATOM    407  CB  VAL A 288       1.687  44.908  24.389  1.00  0.00           C  
ATOM    408  CG1 VAL A 288       2.878  44.472  23.539  1.00  0.00           C  
ATOM    409  CG2 VAL A 288       0.392  44.783  23.563  1.00  0.00           C  
ATOM    410  N   LEU A 289       3.648  44.628  26.865  1.00  0.00           N  
ATOM    411  CA  LEU A 289       5.014  44.399  27.333  1.00  0.00           C  
ATOM    412  C   LEU A 289       5.165  43.223  28.301  1.00  0.00           C  
ATOM    413  O   LEU A 289       6.152  42.492  28.231  1.00  0.00           O  
ATOM    414  CB  LEU A 289       5.581  45.683  27.958  1.00  0.00           C  
ATOM    415  CG  LEU A 289       5.787  46.851  26.985  1.00  0.00           C  
ATOM    416  CD1 LEU A 289       6.071  48.123  27.773  1.00  0.00           C  
ATOM    417  CD2 LEU A 289       6.940  46.550  26.024  1.00  0.00           C  
ATOM    418  N   ARG A 290       4.209  43.032  29.208  1.00  0.00           N  
ATOM    419  CA  ARG A 290       4.310  41.915  30.140  1.00  0.00           C  
ATOM    420  C   ARG A 290       4.104  40.583  29.432  1.00  0.00           C  
ATOM    421  O   ARG A 290       4.628  39.554  29.866  1.00  0.00           O  
ATOM    422  CB  ARG A 290       3.308  42.053  31.286  1.00  0.00           C  
ATOM    423  CG  ARG A 290       3.685  43.119  32.302  1.00  0.00           C  
ATOM    424  CD  ARG A 290       2.858  42.984  33.572  1.00  0.00           C  
ATOM    425  NE  ARG A 290       3.118  41.716  34.230  1.00  0.00           N  
ATOM    426  CZ  ARG A 290       2.195  40.795  34.487  1.00  0.00           C  
ATOM    427  NH1 ARG A 290       0.925  40.990  34.145  1.00  0.00           N  
ATOM    428  NH2 ARG A 290       2.554  39.666  35.076  1.00  0.00           N  
ATOM    429  N   LYS A 291       3.317  40.589  28.359  1.00  0.00           N  
ATOM    430  CA  LYS A 291       3.113  39.362  27.594  1.00  0.00           C  
ATOM    431  C   LYS A 291       4.458  39.039  26.921  1.00  0.00           C  
ATOM    432  O   LYS A 291       4.833  37.875  26.764  1.00  0.00           O  
ATOM    433  CB  LYS A 291       2.005  39.564  26.552  1.00  0.00           C  
ATOM    434  CG  LYS A 291       1.703  38.340  25.679  1.00  0.00           C  
ATOM    435  CD  LYS A 291       1.361  37.097  26.501  1.00  0.00           C  
ATOM    436  CE  LYS A 291       0.125  37.307  27.378  1.00  0.00           C  
ATOM    437  NZ  LYS A 291      -0.136  36.091  28.211  1.00  0.00           N  
ATOM    438  N   MET A 292       5.188  40.077  26.531  1.00  0.00           N  
ATOM    439  CA  MET A 292       6.493  39.880  25.912  1.00  0.00           C  
ATOM    440  C   MET A 292       7.500  39.371  26.942  1.00  0.00           C  
ATOM    441  O   MET A 292       8.372  38.566  26.612  1.00  0.00           O  
ATOM    442  CB  MET A 292       6.979  41.183  25.274  1.00  0.00           C  
ATOM    443  CG  MET A 292       6.191  41.540  24.013  1.00  0.00           C  
ATOM    444  SD  MET A 292       6.359  43.265  23.572  1.00  0.00           S  
ATOM    445  CE  MET A 292       8.114  43.348  23.214  1.00  0.00           C  
ATOM    446  N   ARG A 293       7.379  39.840  28.184  1.00  0.00           N  
ATOM    447  CA  ARG A 293       8.263  39.383  29.252  1.00  0.00           C  
ATOM    448  C   ARG A 293       8.017  37.888  29.437  1.00  0.00           C  
ATOM    449  O   ARG A 293       8.947  37.132  29.699  1.00  0.00           O  
ATOM    450  CB  ARG A 293       7.971  40.135  30.557  1.00  0.00           C  
ATOM    451  CG  ARG A 293       8.697  39.596  31.798  1.00  0.00           C  
ATOM    452  CD  ARG A 293      10.228  39.631  31.680  1.00  0.00           C  
ATOM    453  NE  ARG A 293      10.863  39.162  32.916  1.00  0.00           N  
ATOM    454  CZ  ARG A 293      10.903  39.853  34.057  1.00  0.00           C  
ATOM    455  NH1 ARG A 293      10.356  41.060  34.134  1.00  0.00           N  
ATOM    456  NH2 ARG A 293      11.472  39.326  35.136  1.00  0.00           N  
ATOM    457  N   GLN A 294       6.761  37.466  29.289  1.00  0.00           N  
ATOM    458  CA  GLN A 294       6.422  36.050  29.424  1.00  0.00           C  
ATOM    459  C   GLN A 294       7.110  35.229  28.326  1.00  0.00           C  
ATOM    460  O   GLN A 294       7.650  34.143  28.590  1.00  0.00           O  
ATOM    461  CB  GLN A 294       4.910  35.866  29.367  1.00  0.00           C  
ATOM    462  CG  GLN A 294       4.456  34.440  29.556  1.00  0.00           C  
ATOM    463  CD  GLN A 294       2.980  34.363  29.866  1.00  0.00           C  
ATOM    464  OE1 GLN A 294       2.152  34.884  29.119  1.00  0.00           O  
ATOM    465  NE2 GLN A 294       2.640  33.713  30.976  1.00  0.00           N  
ATOM    466  N   PHE A 295       7.102  35.750  27.096  1.00  0.00           N  
ATOM    467  CA  PHE A 295       7.780  35.077  25.990  1.00  0.00           C  
ATOM    468  C   PHE A 295       9.271  34.919  26.341  1.00  0.00           C  
ATOM    469  O   PHE A 295       9.875  33.864  26.099  1.00  0.00           O  
ATOM    470  CB  PHE A 295       7.651  35.897  24.704  1.00  0.00           C  
ATOM    471  CG  PHE A 295       6.521  35.458  23.803  1.00  0.00           C  
ATOM    472  CD1 PHE A 295       6.576  34.228  23.140  1.00  0.00           C  
ATOM    473  CD2 PHE A 295       5.438  36.302  23.563  1.00  0.00           C  
ATOM    474  CE1 PHE A 295       5.575  33.849  22.248  1.00  0.00           C  
ATOM    475  CE2 PHE A 295       4.425  35.931  22.668  1.00  0.00           C  
ATOM    476  CZ  PHE A 295       4.497  34.701  22.007  1.00  0.00           C  
ATOM    477  N   GLN A 296       9.859  35.972  26.910  1.00  0.00           N  
ATOM    478  CA  GLN A 296      11.270  35.950  27.292  1.00  0.00           C  
ATOM    479  C   GLN A 296      11.557  34.901  28.368  1.00  0.00           C  
ATOM    480  O   GLN A 296      12.541  34.158  28.278  1.00  0.00           O  
ATOM    481  CB  GLN A 296      11.714  37.330  27.800  1.00  0.00           C  
ATOM    482  CG  GLN A 296      11.688  38.442  26.741  1.00  0.00           C  
ATOM    483  CD  GLN A 296      12.129  39.779  27.311  1.00  0.00           C  
ATOM    484  OE1 GLN A 296      11.608  40.229  28.333  1.00  0.00           O  
ATOM    485  NE2 GLN A 296      13.090  40.420  26.653  1.00  0.00           N  
ATOM    486  N   GLU A 297      10.711  34.849  29.391  1.00  0.00           N  
ATOM    487  CA  GLU A 297      10.888  33.880  30.465  1.00  0.00           C  
ATOM    488  C   GLU A 297      10.762  32.454  29.915  1.00  0.00           C  
ATOM    489  O   GLU A 297      11.244  31.504  30.533  1.00  0.00           O  
ATOM    490  CB  GLU A 297       9.858  34.110  31.576  1.00  0.00           C  
ATOM    491  CG  GLU A 297       9.992  35.451  32.300  1.00  0.00           C  
ATOM    492  CD  GLU A 297      11.278  35.574  33.107  1.00  0.00           C  
ATOM    493  OE1 GLU A 297      11.700  34.564  33.715  1.00  0.00           O  
ATOM    494  OE2 GLU A 297      11.855  36.683  33.151  1.00  0.00           O  
ATOM    495  N   LEU A 298      10.116  32.313  28.757  1.00  0.00           N  
ATOM    496  CA  LEU A 298       9.956  31.007  28.114  1.00  0.00           C  
ATOM    497  C   LEU A 298      11.119  30.722  27.162  1.00  0.00           C  
ATOM    498  O   LEU A 298      11.128  29.702  26.464  1.00  0.00           O  
ATOM    499  CB  LEU A 298       8.626  30.930  27.347  1.00  0.00           C  
ATOM    500  CG  LEU A 298       7.358  30.793  28.200  1.00  0.00           C  
ATOM    501  CD1 LEU A 298       6.113  30.787  27.320  1.00  0.00           C  
ATOM    502  CD2 LEU A 298       7.435  29.495  29.003  1.00  0.00           C  
ATOM    503  N   GLY A 305      12.088  31.636  27.128  1.00  0.00           N  
ATOM    504  CA  GLY A 305      13.261  31.465  26.284  1.00  0.00           C  
ATOM    505  C   GLY A 305      13.224  32.108  24.904  1.00  0.00           C  
ATOM    506  O   GLY A 305      14.129  31.908  24.091  1.00  0.00           O  
ATOM    507  N   HIS A 306      12.194  32.896  24.628  1.00  0.00           N  
ATOM    508  CA  HIS A 306      12.086  33.523  23.321  1.00  0.00           C  
ATOM    509  C   HIS A 306      12.707  34.914  23.285  1.00  0.00           C  
ATOM    510  O   HIS A 306      12.872  35.568  24.325  1.00  0.00           O  
ATOM    511  CB  HIS A 306      10.614  33.505  22.904  1.00  0.00           C  
ATOM    512  CG  HIS A 306      10.049  32.119  22.869  1.00  0.00           C  
ATOM    513  ND1 HIS A 306      10.401  31.172  21.931  1.00  0.00           N  
ATOM    514  CD2 HIS A 306       9.232  31.480  23.745  1.00  0.00           C  
ATOM    515  CE1 HIS A 306       9.806  30.015  22.259  1.00  0.00           C  
ATOM    516  NE2 HIS A 306       9.084  30.147  23.354  1.00  0.00           N  
ATOM    517  N   LYS A 307      13.065  35.358  22.086  1.00  0.00           N  
ATOM    518  CA  LYS A 307      13.731  36.638  21.924  1.00  0.00           C  
ATOM    519  C   LYS A 307      12.876  37.789  21.426  1.00  0.00           C  
ATOM    520  O   LYS A 307      12.194  37.683  20.399  1.00  0.00           O  
ATOM    521  CB  LYS A 307      14.931  36.476  20.989  1.00  0.00           C  
ATOM    522  CG  LYS A 307      15.758  37.749  20.847  1.00  0.00           C  
ATOM    523  CD  LYS A 307      16.916  37.565  19.884  1.00  0.00           C  
ATOM    524  CE  LYS A 307      17.766  38.824  19.816  1.00  0.00           C  
ATOM    525  NZ  LYS A 307      18.932  38.657  18.893  1.00  0.00           N  
ATOM    526  N   VAL A 308      12.939  38.902  22.155  1.00  0.00           N  
ATOM    527  CA  VAL A 308      12.188  40.095  21.787  1.00  0.00           C  
ATOM    528  C   VAL A 308      13.061  41.035  20.979  1.00  0.00           C  
ATOM    529  O   VAL A 308      14.225  41.250  21.318  1.00  0.00           O  
ATOM    530  CB  VAL A 308      11.712  40.897  23.027  1.00  0.00           C  
ATOM    531  CG1 VAL A 308      11.299  42.307  22.600  1.00  0.00           C  
ATOM    532  CG2 VAL A 308      10.547  40.193  23.709  1.00  0.00           C  
ATOM    533  N   VAL A 309      12.499  41.582  19.904  1.00  0.00           N  
ATOM    534  CA  VAL A 309      13.199  42.571  19.094  1.00  0.00           C  
ATOM    535  C   VAL A 309      12.314  43.818  19.170  1.00  0.00           C  
ATOM    536  O   VAL A 309      11.190  43.840  18.655  1.00  0.00           O  
ATOM    537  CB  VAL A 309      13.365  42.138  17.612  1.00  0.00           C  
ATOM    538  CG1 VAL A 309      14.054  43.259  16.819  1.00  0.00           C  
ATOM    539  CG2 VAL A 309      14.220  40.868  17.520  1.00  0.00           C  
ATOM    540  N   LEU A 310      12.812  44.842  19.854  1.00  0.00           N  
ATOM    541  CA  LEU A 310      12.078  46.088  20.017  1.00  0.00           C  
ATOM    542  C   LEU A 310      12.559  47.034  18.933  1.00  0.00           C  
ATOM    543  O   LEU A 310      13.736  47.400  18.893  1.00  0.00           O  
ATOM    544  CB  LEU A 310      12.356  46.673  21.406  1.00  0.00           C  
ATOM    545  CG  LEU A 310      11.704  48.002  21.793  1.00  0.00           C  
ATOM    546  CD1 LEU A 310      10.182  47.874  21.740  1.00  0.00           C  
ATOM    547  CD2 LEU A 310      12.147  48.378  23.205  1.00  0.00           C  
ATOM    548  N   ILE A 311      11.642  47.427  18.054  1.00  0.00           N  
ATOM    549  CA  ILE A 311      11.966  48.300  16.941  1.00  0.00           C  
ATOM    550  C   ILE A 311      11.510  49.723  17.187  1.00  0.00           C  
ATOM    551  O   ILE A 311      10.311  49.985  17.280  1.00  0.00           O  
ATOM    552  CB  ILE A 311      11.295  47.803  15.635  1.00  0.00           C  
ATOM    553  CG1 ILE A 311      11.671  46.344  15.373  1.00  0.00           C  
ATOM    554  CG2 ILE A 311      11.731  48.661  14.461  1.00  0.00           C  
ATOM    555  CD1 ILE A 311      11.052  45.774  14.113  1.00  0.00           C  
ATOM    556  N   ILE A 312      12.461  50.646  17.304  1.00  0.00           N  
ATOM    557  CA  ILE A 312      12.105  52.046  17.497  1.00  0.00           C  
ATOM    558  C   ILE A 312      11.746  52.583  16.108  1.00  0.00           C  
ATOM    559  O   ILE A 312      12.532  52.474  15.171  1.00  0.00           O  
ATOM    560  CB  ILE A 312      13.284  52.878  18.070  1.00  0.00           C  
ATOM    561  CG1 ILE A 312      13.735  52.311  19.417  1.00  0.00           C  
ATOM    562  CG2 ILE A 312      12.851  54.326  18.245  1.00  0.00           C  
ATOM    563  CD1 ILE A 312      12.675  52.353  20.497  1.00  0.00           C  
ATOM    564  N   GLY A 313      10.554  53.146  15.974  1.00  0.00           N  
ATOM    565  CA  GLY A 313      10.141  53.668  14.685  1.00  0.00           C  
ATOM    566  C   GLY A 313      10.617  55.088  14.455  1.00  0.00           C  
ATOM    567  O   GLY A 313       9.806  55.992  14.268  1.00  0.00           O  
ATOM    568  N   ASP A 314      11.929  55.299  14.471  1.00  0.00           N  
ATOM    569  CA  ASP A 314      12.445  56.642  14.262  1.00  0.00           C  
ATOM    570  C   ASP A 314      12.082  57.118  12.859  1.00  0.00           C  
ATOM    571  O   ASP A 314      12.003  58.323  12.605  1.00  0.00           O  
ATOM    572  CB  ASP A 314      13.965  56.690  14.509  1.00  0.00           C  
ATOM    573  CG  ASP A 314      14.740  55.693  13.667  1.00  0.00           C  
ATOM    574  OD1 ASP A 314      14.177  54.642  13.292  1.00  0.00           O  
ATOM    575  OD2 ASP A 314      15.932  55.955  13.399  1.00  0.00           O  
ATOM    576  N   PHE A 315      11.842  56.166  11.957  1.00  0.00           N  
ATOM    577  CA  PHE A 315      11.445  56.487  10.589  1.00  0.00           C  
ATOM    578  C   PHE A 315       9.920  56.583  10.534  1.00  0.00           C  
ATOM    579  O   PHE A 315       9.416  57.630  10.087  1.00  0.00           O  
ATOM    580  CB  PHE A 315      11.907  55.407   9.607  1.00  0.00           C  
ATOM    581  CG  PHE A 315      11.650  55.754   8.165  1.00  0.00           C  
ATOM    582  CD1 PHE A 315      12.595  56.467   7.430  1.00  0.00           C  
ATOM    583  CD2 PHE A 315      10.451  55.399   7.551  1.00  0.00           C  
ATOM    584  CE1 PHE A 315      12.349  56.820   6.102  1.00  0.00           C  
ATOM    585  CE2 PHE A 315      10.196  55.748   6.226  1.00  0.00           C  
ATOM    586  CZ  PHE A 315      11.147  56.461   5.500  1.00  0.00           C  
ATOM    587  N   THR A 423      14.386  62.034  18.926  1.00  0.00           N  
ATOM    588  CA  THR A 423      14.559  60.622  18.477  1.00  0.00           C  
ATOM    589  C   THR A 423      15.463  59.856  19.433  1.00  0.00           C  
ATOM    590  O   THR A 423      14.983  59.111  20.285  1.00  0.00           O  
ATOM    591  CB  THR A 423      15.165  60.556  17.055  1.00  0.00           C  
ATOM    592  OG1 THR A 423      14.213  61.055  16.106  1.00  0.00           O  
ATOM    593  CG2 THR A 423      15.535  59.120  16.691  1.00  0.00           C  
ATOM    594  N   ARG A 424      16.772  60.040  19.288  1.00  0.00           N  
ATOM    595  CA  ARG A 424      17.731  59.360  20.151  1.00  0.00           C  
ATOM    596  C   ARG A 424      17.381  59.578  21.620  1.00  0.00           C  
ATOM    597  O   ARG A 424      17.544  58.680  22.446  1.00  0.00           O  
ATOM    598  CB  ARG A 424      19.151  59.863  19.867  1.00  0.00           C  
ATOM    599  CG  ARG A 424      19.687  59.458  18.498  1.00  0.00           C  
ATOM    600  CD  ARG A 424      19.756  57.936  18.359  1.00  0.00           C  
ATOM    601  NE  ARG A 424      20.671  57.337  19.330  1.00  0.00           N  
ATOM    602  CZ  ARG A 424      21.986  57.536  19.342  1.00  0.00           C  
ATOM    603  NH1 ARG A 424      22.551  58.319  18.431  1.00  0.00           N  
ATOM    604  NH2 ARG A 424      22.739  56.958  20.269  1.00  0.00           N  
ATOM    605  N   GLU A 425      16.894  60.776  21.935  1.00  0.00           N  
ATOM    606  CA  GLU A 425      16.506  61.114  23.301  1.00  0.00           C  
ATOM    607  C   GLU A 425      15.304  60.283  23.742  1.00  0.00           C  
ATOM    608  O   GLU A 425      15.395  59.505  24.696  1.00  0.00           O  
ATOM    609  CB  GLU A 425      16.170  62.606  23.407  1.00  0.00           C  
ATOM    610  CG  GLU A 425      17.387  63.524  23.390  1.00  0.00           C  
ATOM    611  CD  GLU A 425      17.011  64.996  23.417  1.00  0.00           C  
ATOM    612  OE1 GLU A 425      16.179  65.385  24.267  1.00  0.00           O  
ATOM    613  OE2 GLU A 425      17.553  65.767  22.592  1.00  0.00           O  
ATOM    614  N   ASN A 426      14.183  60.450  23.045  1.00  0.00           N  
ATOM    615  CA  ASN A 426      12.969  59.709  23.371  1.00  0.00           C  
ATOM    616  C   ASN A 426      13.242  58.214  23.345  1.00  0.00           C  
ATOM    617  O   ASN A 426      12.734  57.464  24.177  1.00  0.00           O  
ATOM    618  CB  ASN A 426      11.857  60.049  22.383  1.00  0.00           C  
ATOM    619  CG  ASN A 426      11.578  61.529  22.322  1.00  0.00           C  
ATOM    620  OD1 ASN A 426      11.508  62.195  23.353  1.00  0.00           O  
ATOM    621  ND2 ASN A 426      11.412  62.057  21.113  1.00  0.00           N  
ATOM    622  N   ALA A 427      14.048  57.786  22.382  1.00  0.00           N  
ATOM    623  CA  ALA A 427      14.404  56.383  22.261  1.00  0.00           C  
ATOM    624  C   ALA A 427      14.980  55.921  23.594  1.00  0.00           C  
ATOM    625  O   ALA A 427      14.607  54.868  24.108  1.00  0.00           O  
ATOM    626  CB  ALA A 427      15.428  56.194  21.150  1.00  0.00           C  
ATOM    627  N   LYS A 429      15.887  56.718  24.154  1.00  0.00           N  
ATOM    628  CA  LYS A 429      16.499  56.373  25.432  1.00  0.00           C  
ATOM    629  C   LYS A 429      15.478  56.359  26.566  1.00  0.00           C  
ATOM    630  O   LYS A 429      15.561  55.528  27.470  1.00  0.00           O  
ATOM    631  CB  LYS A 429      17.642  57.340  25.763  1.00  0.00           C  
ATOM    632  CG  LYS A 429      18.941  57.035  25.014  1.00  0.00           C  
ATOM    633  CD  LYS A 429      20.105  57.909  25.496  1.00  0.00           C  
ATOM    634  CE  LYS A 429      21.420  57.478  24.851  1.00  0.00           C  
ATOM    635  NZ  LYS A 429      22.595  58.243  25.394  1.00  0.00           N  
ATOM    636  N   THR A 431      14.517  57.274  26.517  1.00  0.00           N  
ATOM    637  CA  THR A 431      13.485  57.331  27.546  1.00  0.00           C  
ATOM    638  C   THR A 431      12.584  56.102  27.441  1.00  0.00           C  
ATOM    639  O   THR A 431      12.295  55.444  28.435  1.00  0.00           O  
ATOM    640  CB  THR A 431      12.615  58.594  27.403  1.00  0.00           C  
ATOM    641  OG1 THR A 431      13.431  59.758  27.576  1.00  0.00           O  
ATOM    642  CG2 THR A 431      11.508  58.600  28.450  1.00  0.00           C  
ATOM    643  N   TYR A 432      12.140  55.801  26.227  1.00  0.00           N  
ATOM    644  CA  TYR A 432      11.284  54.647  26.012  1.00  0.00           C  
ATOM    645  C   TYR A 432      12.040  53.369  26.367  1.00  0.00           C  
ATOM    646  O   TYR A 432      11.513  52.503  27.068  1.00  0.00           O  
ATOM    647  CB  TYR A 432      10.813  54.592  24.552  1.00  0.00           C  
ATOM    648  CG  TYR A 432       9.938  53.397  24.254  1.00  0.00           C  
ATOM    649  CD1 TYR A 432      10.494  52.128  24.089  1.00  0.00           C  
ATOM    650  CD2 TYR A 432       8.548  53.521  24.204  1.00  0.00           C  
ATOM    651  CE1 TYR A 432       9.686  51.007  23.887  1.00  0.00           C  
ATOM    652  CE2 TYR A 432       7.732  52.406  24.004  1.00  0.00           C  
ATOM    653  CZ  TYR A 432       8.311  51.153  23.848  1.00  0.00           C  
ATOM    654  OH  TYR A 432       7.517  50.049  23.661  1.00  0.00           O  
ATOM    655  N   VAL A 433      13.278  53.254  25.898  1.00  0.00           N  
ATOM    656  CA  VAL A 433      14.065  52.060  26.182  1.00  0.00           C  
ATOM    657  C   VAL A 433      14.340  51.918  27.674  1.00  0.00           C  
ATOM    658  O   VAL A 433      14.287  50.816  28.223  1.00  0.00           O  
ATOM    659  CB  VAL A 433      15.408  52.069  25.417  1.00  0.00           C  
ATOM    660  CG1 VAL A 433      16.261  50.886  25.857  1.00  0.00           C  
ATOM    661  CG2 VAL A 433      15.147  51.993  23.919  1.00  0.00           C  
ATOM    662  N   ALA A 434      14.631  53.035  28.330  1.00  0.00           N  
ATOM    663  CA  ALA A 434      14.890  53.013  29.764  1.00  0.00           C  
ATOM    664  C   ALA A 434      13.666  52.477  30.509  1.00  0.00           C  
ATOM    665  O   ALA A 434      13.780  51.634  31.396  1.00  0.00           O  
ATOM    666  CB  ALA A 434      15.227  54.419  30.254  1.00  0.00           C  
ATOM    667  N   GLN A 435      12.486  52.958  30.142  1.00  0.00           N  
ATOM    668  CA  GLN A 435      11.277  52.512  30.816  1.00  0.00           C  
ATOM    669  C   GLN A 435      10.825  51.108  30.422  1.00  0.00           C  
ATOM    670  O   GLN A 435      10.220  50.400  31.229  1.00  0.00           O  
ATOM    671  CB  GLN A 435      10.158  53.535  30.598  1.00  0.00           C  
ATOM    672  CG  GLN A 435      10.429  54.838  31.357  1.00  0.00           C  
ATOM    673  CD  GLN A 435       9.367  55.899  31.148  1.00  0.00           C  
ATOM    674  OE1 GLN A 435       8.191  55.591  30.951  1.00  0.00           O  
ATOM    675  NE2 GLN A 435       9.775  57.164  31.218  1.00  0.00           N  
ATOM    676  N   ALA A 436      11.134  50.695  29.197  1.00  0.00           N  
ATOM    677  CA  ALA A 436      10.746  49.364  28.735  1.00  0.00           C  
ATOM    678  C   ALA A 436      11.469  48.294  29.550  1.00  0.00           C  
ATOM    679  O   ALA A 436      10.954  47.194  29.740  1.00  0.00           O  
ATOM    680  CB  ALA A 436      11.081  49.208  27.263  1.00  0.00           C  
ATOM    681  N   GLY A 437      12.666  48.635  30.021  1.00  0.00           N  
ATOM    682  CA  GLY A 437      13.469  47.719  30.816  1.00  0.00           C  
ATOM    683  C   GLY A 437      12.883  47.403  32.181  1.00  0.00           C  
ATOM    684  O   GLY A 437      13.333  46.471  32.853  1.00  0.00           O  
ATOM    685  N   LYS A 438      11.893  48.180  32.612  1.00  0.00           N  
ATOM    686  CA  LYS A 438      11.250  47.914  33.898  1.00  0.00           C  
ATOM    687  C   LYS A 438      10.401  46.650  33.768  1.00  0.00           C  
ATOM    688  O   LYS A 438      10.052  46.008  34.765  1.00  0.00           O  
ATOM    689  CB  LYS A 438      10.355  49.092  34.311  1.00  0.00           C  
ATOM    690  CG  LYS A 438      11.110  50.381  34.604  1.00  0.00           C  
ATOM    691  CD  LYS A 438      10.159  51.535  34.885  1.00  0.00           C  
ATOM    692  CE  LYS A 438       9.326  51.285  36.133  1.00  0.00           C  
ATOM    693  NZ  LYS A 438      10.159  51.299  37.356  1.00  0.00           N  
ATOM    694  N   ILE A 439      10.066  46.298  32.531  1.00  0.00           N  
ATOM    695  CA  ILE A 439       9.250  45.119  32.280  1.00  0.00           C  
ATOM    696  C   ILE A 439       9.991  44.044  31.493  1.00  0.00           C  
ATOM    697  O   ILE A 439       9.920  42.862  31.828  1.00  0.00           O  
ATOM    698  CB  ILE A 439       7.953  45.492  31.502  1.00  0.00           C  
ATOM    699  CG1 ILE A 439       7.082  46.427  32.350  1.00  0.00           C  
ATOM    700  CG2 ILE A 439       7.177  44.224  31.140  1.00  0.00           C  
ATOM    701  CD1 ILE A 439       5.810  46.913  31.641  1.00  0.00           C  
ATOM    702  N   LEU A 444      10.705  44.454  30.448  1.00  0.00           N  
ATOM    703  CA  LEU A 444      11.432  43.505  29.608  1.00  0.00           C  
ATOM    704  C   LEU A 444      12.831  43.160  30.097  1.00  0.00           C  
ATOM    705  O   LEU A 444      13.551  44.007  30.627  1.00  0.00           O  
ATOM    706  CB  LEU A 444      11.565  44.052  28.181  1.00  0.00           C  
ATOM    707  CG  LEU A 444      10.304  44.492  27.431  1.00  0.00           C  
ATOM    708  CD1 LEU A 444      10.701  45.092  26.079  1.00  0.00           C  
ATOM    709  CD2 LEU A 444       9.370  43.292  27.239  1.00  0.00           C  
ATOM    710  N   ARG A 445      13.223  41.905  29.920  1.00  0.00           N  
ATOM    711  CA  ARG A 445      14.575  41.543  30.273  1.00  0.00           C  
ATOM    712  C   ARG A 445      15.427  42.132  29.155  1.00  0.00           C  
ATOM    713  O   ARG A 445      14.939  42.337  28.035  1.00  0.00           O  
ATOM    714  CB  ARG A 445      14.693  40.030  30.414  1.00  0.00           C  
ATOM    715  CG  ARG A 445      14.118  39.637  31.765  1.00  0.00           C  
ATOM    716  CD  ARG A 445      14.181  38.183  32.054  1.00  0.00           C  
ATOM    717  NE  ARG A 445      15.537  37.652  32.017  1.00  0.00           N  
ATOM    718  CZ  ARG A 445      15.795  36.364  32.184  1.00  0.00           C  
ATOM    719  NH1 ARG A 445      14.786  35.532  32.401  1.00  0.00           N  
ATOM    720  NH2 ARG A 445      17.036  35.906  32.109  1.00  0.00           N  
ATOM    721  N   GLN A 460      16.685  42.432  29.459  1.00  0.00           N  
ATOM    722  CA  GLN A 460      17.549  43.089  28.494  1.00  0.00           C  
ATOM    723  C   GLN A 460      18.752  42.332  27.961  1.00  0.00           C  
ATOM    724  O   GLN A 460      19.498  42.883  27.160  1.00  0.00           O  
ATOM    725  CB  GLN A 460      18.022  44.413  29.093  1.00  0.00           C  
ATOM    726  CG  GLN A 460      16.884  45.294  29.592  1.00  0.00           C  
ATOM    727  CD  GLN A 460      16.189  46.036  28.468  1.00  0.00           C  
ATOM    728  OE1 GLN A 460      16.586  47.144  28.101  1.00  0.00           O  
ATOM    729  NE2 GLN A 460      15.154  45.419  27.901  1.00  0.00           N  
ATOM    730  N   GLU A 461      18.953  41.090  28.388  1.00  0.00           N  
ATOM    731  CA  GLU A 461      20.104  40.309  27.907  1.00  0.00           C  
ATOM    732  C   GLU A 461      20.038  40.104  26.386  1.00  0.00           C  
ATOM    733  O   GLU A 461      18.954  39.924  25.827  1.00  0.00           O  
ATOM    734  CB  GLU A 461      20.141  38.930  28.572  1.00  0.00           C  
ATOM    735  CG  GLU A 461      20.225  38.938  30.085  1.00  0.00           C  
ATOM    736  CD  GLU A 461      19.026  38.266  30.722  1.00  0.00           C  
ATOM    737  OE1 GLU A 461      17.947  38.895  30.772  1.00  0.00           O  
ATOM    738  OE2 GLU A 461      19.160  37.102  31.156  1.00  0.00           O  
ATOM    739  N   PRO A 462      21.202  40.100  25.705  1.00  0.00           N  
ATOM    740  CA  PRO A 462      21.258  39.914  24.249  1.00  0.00           C  
ATOM    741  C   PRO A 462      20.507  38.684  23.755  1.00  0.00           C  
ATOM    742  O   PRO A 462      19.868  38.716  22.708  1.00  0.00           O  
ATOM    743  CB  PRO A 462      22.759  39.816  23.970  1.00  0.00           C  
ATOM    744  CG  PRO A 462      23.342  40.703  25.009  1.00  0.00           C  
ATOM    745  CD  PRO A 462      22.557  40.302  26.249  1.00  0.00           C  
ATOM    746  N   HIS A 463      20.588  37.595  24.510  1.00  0.00           N  
ATOM    747  CA  HIS A 463      19.916  36.357  24.127  1.00  0.00           C  
ATOM    748  C   HIS A 463      18.382  36.471  24.127  1.00  0.00           C  
ATOM    749  O   HIS A 463      17.698  35.705  23.446  1.00  0.00           O  
ATOM    750  CB  HIS A 463      20.356  35.234  25.073  1.00  0.00           C  
ATOM    751  CG  HIS A 463      19.762  33.900  24.756  1.00  0.00           C  
ATOM    752  ND1 HIS A 463      18.714  33.361  25.474  1.00  0.00           N  
ATOM    753  CD2 HIS A 463      20.077  32.987  23.806  1.00  0.00           C  
ATOM    754  CE1 HIS A 463      18.411  32.173  24.980  1.00  0.00           C  
ATOM    755  NE2 HIS A 463      19.223  31.922  23.967  1.00  0.00           N  
ATOM    756  N   LEU A 471      17.842  37.432  24.874  1.00  0.00           N  
ATOM    757  CA  LEU A 471      16.387  37.581  24.957  1.00  0.00           C  
ATOM    758  C   LEU A 471      15.888  38.966  24.545  1.00  0.00           C  
ATOM    759  O   LEU A 471      14.679  39.218  24.549  1.00  0.00           O  
ATOM    760  CB  LEU A 471      15.917  37.312  26.395  1.00  0.00           C  
ATOM    761  CG  LEU A 471      16.365  36.036  27.114  1.00  0.00           C  
ATOM    762  CD1 LEU A 471      16.092  36.175  28.618  1.00  0.00           C  
ATOM    763  CD2 LEU A 471      15.628  34.828  26.538  1.00  0.00           C  
ATOM    764  N   PHE A 472      16.800  39.865  24.188  1.00  0.00           N  
ATOM    765  CA  PHE A 472      16.394  41.225  23.830  1.00  0.00           C  
ATOM    766  C   PHE A 472      17.338  41.922  22.852  1.00  0.00           C  
ATOM    767  O   PHE A 472      18.560  41.902  23.019  1.00  0.00           O  
ATOM    768  CB  PHE A 472      16.298  42.079  25.097  1.00  0.00           C  
ATOM    769  CG  PHE A 472      15.844  43.491  24.850  1.00  0.00           C  
ATOM    770  CD1 PHE A 472      14.494  43.778  24.642  1.00  0.00           C  
ATOM    771  CD2 PHE A 472      16.765  44.536  24.811  1.00  0.00           C  
ATOM    772  CE1 PHE A 472      14.066  45.085  24.399  1.00  0.00           C  
ATOM    773  CE2 PHE A 472      16.346  45.856  24.564  1.00  0.00           C  
ATOM    774  CZ  PHE A 472      14.993  46.125  24.359  1.00  0.00           C  
ATOM    775  N   GLU A 473      16.759  42.544  21.833  1.00  0.00           N  
ATOM    776  CA  GLU A 473      17.543  43.281  20.861  1.00  0.00           C  
ATOM    777  C   GLU A 473      16.816  44.578  20.515  1.00  0.00           C  
ATOM    778  O   GLU A 473      15.594  44.600  20.364  1.00  0.00           O  
ATOM    779  CB  GLU A 473      17.769  42.438  19.605  1.00  0.00           C  
ATOM    780  CG  GLU A 473      18.610  43.130  18.550  1.00  0.00           C  
ATOM    781  CD  GLU A 473      19.119  42.168  17.489  1.00  0.00           C  
ATOM    782  OE1 GLU A 473      18.577  41.043  17.392  1.00  0.00           O  
ATOM    783  OE2 GLU A 473      20.057  42.544  16.752  1.00  0.00           O  
ATOM    784  N   LEU A 474      17.572  45.662  20.417  1.00  0.00           N  
ATOM    785  CA  LEU A 474      17.006  46.965  20.090  1.00  0.00           C  
ATOM    786  C   LEU A 474      17.368  47.346  18.653  1.00  0.00           C  
ATOM    787  O   LEU A 474      18.532  47.293  18.276  1.00  0.00           O  
ATOM    788  CB  LEU A 474      17.553  48.015  21.062  1.00  0.00           C  
ATOM    789  CG  LEU A 474      17.073  49.457  20.893  1.00  0.00           C  
ATOM    790  CD1 LEU A 474      15.564  49.537  21.175  1.00  0.00           C  
ATOM    791  CD2 LEU A 474      17.855  50.365  21.845  1.00  0.00           C  
ATOM    792  N   ARG A 475      16.376  47.716  17.846  1.00  0.00           N  
ATOM    793  CA  ARG A 475      16.643  48.117  16.458  1.00  0.00           C  
ATOM    794  C   ARG A 475      15.901  49.418  16.128  1.00  0.00           C  
ATOM    795  O   ARG A 475      14.901  49.742  16.764  1.00  0.00           O  
ATOM    796  CB  ARG A 475      16.186  47.025  15.470  1.00  0.00           C  
ATOM    797  CG  ARG A 475      16.818  45.633  15.662  1.00  0.00           C  
ATOM    798  CD  ARG A 475      18.333  45.628  15.427  1.00  0.00           C  
ATOM    799  NE  ARG A 475      18.701  45.700  14.013  1.00  0.00           N  
ATOM    800  CZ  ARG A 475      18.563  44.699  13.146  1.00  0.00           C  
ATOM    801  NH1 ARG A 475      18.062  43.532  13.537  1.00  0.00           N  
ATOM    802  NH2 ARG A 475      18.934  44.859  11.884  1.00  0.00           N  
ATOM    803  N   TYR A 476      16.411  50.167  15.149  1.00  0.00           N  
ATOM    804  CA  TYR A 476      15.778  51.410  14.690  1.00  0.00           C  
ATOM    805  C   TYR A 476      15.422  51.139  13.227  1.00  0.00           C  
ATOM    806  O   TYR A 476      16.302  50.775  12.446  1.00  0.00           O  
ATOM    807  CB  TYR A 476      16.753  52.592  14.778  1.00  0.00           C  
ATOM    808  CG  TYR A 476      17.168  52.942  16.192  1.00  0.00           C  
ATOM    809  CD1 TYR A 476      18.080  52.148  16.890  1.00  0.00           C  
ATOM    810  CD2 TYR A 476      16.617  54.041  16.847  1.00  0.00           C  
ATOM    811  CE1 TYR A 476      18.430  52.437  18.207  1.00  0.00           C  
ATOM    812  CE2 TYR A 476      16.960  54.341  18.166  1.00  0.00           C  
ATOM    813  CZ  TYR A 476      17.866  53.533  18.839  1.00  0.00           C  
ATOM    814  OH  TYR A 476      18.203  53.818  20.142  1.00  0.00           O  
ATOM    815  N   ASN A 477      14.158  51.315  12.838  1.00  0.00           N  
ATOM    816  CA  ASN A 477      13.804  50.999  11.457  1.00  0.00           C  
ATOM    817  C   ASN A 477      14.405  51.883  10.375  1.00  0.00           C  
ATOM    818  O   ASN A 477      14.389  51.517   9.202  1.00  0.00           O  
ATOM    819  CB  ASN A 477      12.279  50.864  11.266  1.00  0.00           C  
ATOM    820  CG  ASN A 477      11.494  52.070  11.744  1.00  0.00           C  
ATOM    821  OD1 ASN A 477      11.973  53.203  11.722  1.00  0.00           O  
ATOM    822  ND2 ASN A 477      10.250  51.824  12.154  1.00  0.00           N  
ATOM    823  N   SER A 478      14.961  53.030  10.754  1.00  0.00           N  
ATOM    824  CA  SER A 478      15.591  53.897   9.767  1.00  0.00           C  
ATOM    825  C   SER A 478      16.792  53.126   9.207  1.00  0.00           C  
ATOM    826  O   SER A 478      17.292  53.411   8.115  1.00  0.00           O  
ATOM    827  CB  SER A 478      16.063  55.199  10.418  1.00  0.00           C  
ATOM    828  OG  SER A 478      17.083  54.960  11.375  1.00  0.00           O  
ATOM    829  N   GLU A 479      17.240  52.137   9.974  1.00  0.00           N  
ATOM    830  CA  GLU A 479      18.369  51.296   9.597  1.00  0.00           C  
ATOM    831  C   GLU A 479      18.193  50.674   8.212  1.00  0.00           C  
ATOM    832  O   GLU A 479      19.148  50.585   7.439  1.00  0.00           O  
ATOM    833  CB  GLU A 479      18.538  50.187  10.634  1.00  0.00           C  
ATOM    834  CG  GLU A 479      19.716  49.271  10.409  1.00  0.00           C  
ATOM    835  CD  GLU A 479      19.680  48.063  11.332  1.00  0.00           C  
ATOM    836  OE1 GLU A 479      19.541  48.252  12.564  1.00  0.00           O  
ATOM    837  OE2 GLU A 479      19.791  46.928  10.822  1.00  0.00           O  
ATOM    838  N   TRP A 482      16.973  50.246   7.899  1.00  0.00           N  
ATOM    839  CA  TRP A 482      16.696  49.621   6.611  1.00  0.00           C  
ATOM    840  C   TRP A 482      15.652  50.357   5.761  1.00  0.00           C  
ATOM    841  O   TRP A 482      15.627  50.209   4.540  1.00  0.00           O  
ATOM    842  CB  TRP A 482      16.264  48.162   6.833  1.00  0.00           C  
ATOM    843  CG  TRP A 482      15.096  48.011   7.782  1.00  0.00           C  
ATOM    844  CD1 TRP A 482      13.786  48.260   7.510  1.00  0.00           C  
ATOM    845  CD2 TRP A 482      15.153  47.635   9.166  1.00  0.00           C  
ATOM    846  NE1 TRP A 482      13.019  48.069   8.636  1.00  0.00           N  
ATOM    847  CE2 TRP A 482      13.831  47.687   9.668  1.00  0.00           C  
ATOM    848  CE3 TRP A 482      16.191  47.267  10.030  1.00  0.00           C  
ATOM    849  CZ2 TRP A 482      13.520  47.382  10.997  1.00  0.00           C  
ATOM    850  CZ3 TRP A 482      15.880  46.965  11.358  1.00  0.00           C  
ATOM    851  CH2 TRP A 482      14.554  47.027  11.827  1.00  0.00           C  
ATOM    852  N   LEU A 483      14.796  51.153   6.396  1.00  0.00           N  
ATOM    853  CA  LEU A 483      13.765  51.880   5.654  1.00  0.00           C  
ATOM    854  C   LEU A 483      14.337  53.017   4.811  1.00  0.00           C  
ATOM    855  O   LEU A 483      13.891  53.243   3.684  1.00  0.00           O  
ATOM    856  CB  LEU A 483      12.695  52.414   6.610  1.00  0.00           C  
ATOM    857  CG  LEU A 483      11.827  51.316   7.238  1.00  0.00           C  
ATOM    858  CD1 LEU A 483      10.807  51.927   8.184  1.00  0.00           C  
ATOM    859  CD2 LEU A 483      11.118  50.533   6.127  1.00  0.00           C  
ATOM    860  N   GLU A 485      15.327  53.722   5.352  1.00  0.00           N  
ATOM    861  CA  GLU A 485      15.958  54.824   4.631  1.00  0.00           C  
ATOM    862  C   GLU A 485      16.474  54.382   3.263  1.00  0.00           C  
ATOM    863  O   GLU A 485      16.467  55.160   2.314  1.00  0.00           O  
ATOM    864  CB  GLU A 485      17.111  55.412   5.455  1.00  0.00           C  
ATOM    865  CG  GLU A 485      16.755  56.705   6.173  1.00  0.00           C  
ATOM    866  CD  GLU A 485      17.885  57.223   7.050  1.00  0.00           C  
ATOM    867  OE1 GLU A 485      19.038  57.284   6.567  1.00  0.00           O  
ATOM    868  OE2 GLU A 485      17.616  57.579   8.220  1.00  0.00           O  
ATOM    869  N   GLY A 494      16.906  53.127   3.162  1.00  0.00           N  
ATOM    870  CA  GLY A 494      17.414  52.619   1.897  1.00  0.00           C  
ATOM    871  C   GLY A 494      16.388  51.985   0.966  1.00  0.00           C  
ATOM    872  O   GLY A 494      16.736  51.572  -0.140  1.00  0.00           O  
ATOM    873  N   LEU A 495      15.131  51.907   1.396  1.00  0.00           N  
ATOM    874  CA  LEU A 495      14.064  51.310   0.578  1.00  0.00           C  
ATOM    875  C   LEU A 495      13.841  52.160  -0.679  1.00  0.00           C  
ATOM    876  O   LEU A 495      13.558  53.353  -0.579  1.00  0.00           O  
ATOM    877  CB  LEU A 495      12.769  51.237   1.388  1.00  0.00           C  
ATOM    878  CG  LEU A 495      11.689  50.232   0.983  1.00  0.00           C  
ATOM    879  CD1 LEU A 495      12.187  48.814   1.252  1.00  0.00           C  
ATOM    880  CD2 LEU A 495      10.420  50.491   1.783  1.00  0.00           C  
ATOM    881  N   THR A 496      13.964  51.543  -1.853  1.00  0.00           N  
ATOM    882  CA  THR A 496      13.802  52.260  -3.119  1.00  0.00           C  
ATOM    883  C   THR A 496      12.362  52.369  -3.607  1.00  0.00           C  
ATOM    884  O   THR A 496      11.490  51.594  -3.209  1.00  0.00           O  
ATOM    885  CB  THR A 496      14.628  51.601  -4.250  1.00  0.00           C  
ATOM    886  OG1 THR A 496      14.109  50.291  -4.522  1.00  0.00           O  
ATOM    887  CG2 THR A 496      16.092  51.489  -3.846  1.00  0.00           C  
ATOM    888  N   PHE A 497      12.137  53.335  -4.493  1.00  0.00           N  
ATOM    889  CA  PHE A 497      10.825  53.591  -5.065  1.00  0.00           C  
ATOM    890  C   PHE A 497      10.269  52.349  -5.752  1.00  0.00           C  
ATOM    891  O   PHE A 497       9.085  52.046  -5.623  1.00  0.00           O  
ATOM    892  CB  PHE A 497      10.915  54.755  -6.058  1.00  0.00           C  
ATOM    893  CG  PHE A 497       9.579  55.268  -6.534  1.00  0.00           C  
ATOM    894  CD1 PHE A 497       8.438  55.133  -5.745  1.00  0.00           C  
ATOM    895  CD2 PHE A 497       9.476  55.939  -7.747  1.00  0.00           C  
ATOM    896  CE1 PHE A 497       7.212  55.664  -6.157  1.00  0.00           C  
ATOM    897  CE2 PHE A 497       8.254  56.476  -8.169  1.00  0.00           C  
ATOM    898  CZ  PHE A 497       7.120  56.336  -7.369  1.00  0.00           C  
ATOM    899  N   LYS A 498      11.121  51.631  -6.480  1.00  0.00           N  
ATOM    900  CA  LYS A 498      10.682  50.423  -7.165  1.00  0.00           C  
ATOM    901  C   LYS A 498      10.212  49.393  -6.134  1.00  0.00           C  
ATOM    902  O   LYS A 498       9.239  48.677  -6.363  1.00  0.00           O  
ATOM    903  CB  LYS A 498      11.815  49.829  -8.010  1.00  0.00           C  
ATOM    904  CG  LYS A 498      11.394  48.583  -8.774  1.00  0.00           C  
ATOM    905  CD  LYS A 498      12.538  47.956  -9.559  1.00  0.00           C  
ATOM    906  CE  LYS A 498      12.088  46.643 -10.203  1.00  0.00           C  
ATOM    907  NZ  LYS A 498      13.161  45.957 -10.979  1.00  0.00           N  
ATOM    908  N   GLU A 499      10.901  49.327  -4.997  1.00  0.00           N  
ATOM    909  CA  GLU A 499      10.522  48.389  -3.941  1.00  0.00           C  
ATOM    910  C   GLU A 499       9.177  48.785  -3.354  1.00  0.00           C  
ATOM    911  O   GLU A 499       8.354  47.922  -3.047  1.00  0.00           O  
ATOM    912  CB  GLU A 499      11.572  48.365  -2.827  1.00  0.00           C  
ATOM    913  CG  GLU A 499      12.947  47.943  -3.297  1.00  0.00           C  
ATOM    914  CD  GLU A 499      13.965  47.919  -2.174  1.00  0.00           C  
ATOM    915  OE1 GLU A 499      13.828  47.066  -1.269  1.00  0.00           O  
ATOM    916  OE2 GLU A 499      14.895  48.754  -2.195  1.00  0.00           O  
ATOM    917  N   VAL A 500       8.960  50.090  -3.195  1.00  0.00           N  
ATOM    918  CA  VAL A 500       7.698  50.597  -2.652  1.00  0.00           C  
ATOM    919  C   VAL A 500       6.538  50.239  -3.583  1.00  0.00           C  
ATOM    920  O   VAL A 500       5.450  49.871  -3.134  1.00  0.00           O  
ATOM    921  CB  VAL A 500       7.728  52.130  -2.479  1.00  0.00           C  
ATOM    922  CG1 VAL A 500       6.374  52.617  -2.004  1.00  0.00           C  
ATOM    923  CG2 VAL A 500       8.810  52.522  -1.486  1.00  0.00           C  
ATOM    924  N   VAL A 501       6.777  50.363  -4.883  1.00  0.00           N  
ATOM    925  CA  VAL A 501       5.768  50.026  -5.877  1.00  0.00           C  
ATOM    926  C   VAL A 501       5.389  48.556  -5.702  1.00  0.00           C  
ATOM    927  O   VAL A 501       4.212  48.208  -5.673  1.00  0.00           O  
ATOM    928  CB  VAL A 501       6.305  50.252  -7.316  1.00  0.00           C  
ATOM    929  CG1 VAL A 501       5.346  49.637  -8.354  1.00  0.00           C  
ATOM    930  CG2 VAL A 501       6.467  51.744  -7.571  1.00  0.00           C  
ATOM    931  N   ARG A 502       6.393  47.698  -5.572  1.00  0.00           N  
ATOM    932  CA  ARG A 502       6.149  46.267  -5.396  1.00  0.00           C  
ATOM    933  C   ARG A 502       5.374  45.966  -4.120  1.00  0.00           C  
ATOM    934  O   ARG A 502       4.452  45.153  -4.134  1.00  0.00           O  
ATOM    935  CB  ARG A 502       7.474  45.501  -5.409  1.00  0.00           C  
ATOM    936  CG  ARG A 502       8.014  45.276  -6.814  1.00  0.00           C  
ATOM    937  CD  ARG A 502       9.467  44.828  -6.801  1.00  0.00           C  
ATOM    938  NE  ARG A 502       9.838  44.160  -8.045  1.00  0.00           N  
ATOM    939  CZ  ARG A 502       9.433  42.938  -8.383  1.00  0.00           C  
ATOM    940  NH1 ARG A 502       8.644  42.249  -7.568  1.00  0.00           N  
ATOM    941  NH2 ARG A 502       9.817  42.404  -9.536  1.00  0.00           N  
ATOM    942  N   LEU A 503       5.729  46.630  -3.022  1.00  0.00           N  
ATOM    943  CA  LEU A 503       5.031  46.420  -1.754  1.00  0.00           C  
ATOM    944  C   LEU A 503       3.552  46.819  -1.852  1.00  0.00           C  
ATOM    945  O   LEU A 503       2.663  46.038  -1.488  1.00  0.00           O  
ATOM    946  CB  LEU A 503       5.711  47.222  -0.633  1.00  0.00           C  
ATOM    947  CG  LEU A 503       7.049  46.708  -0.087  1.00  0.00           C  
ATOM    948  CD1 LEU A 503       7.697  47.773   0.784  1.00  0.00           C  
ATOM    949  CD2 LEU A 503       6.812  45.443   0.731  1.00  0.00           C  
ATOM    950  N   THR A 504       3.288  48.023  -2.360  1.00  0.00           N  
ATOM    951  CA  THR A 504       1.919  48.502  -2.480  1.00  0.00           C  
ATOM    952  C   THR A 504       1.086  47.710  -3.475  1.00  0.00           C  
ATOM    953  O   THR A 504      -0.137  47.732  -3.404  1.00  0.00           O  
ATOM    954  CB  THR A 504       1.850  50.003  -2.874  1.00  0.00           C  
ATOM    955  OG1 THR A 504       2.572  50.223  -4.094  1.00  0.00           O  
ATOM    956  CG2 THR A 504       2.415  50.876  -1.759  1.00  0.00           C  
ATOM    957  N   SER A 505       1.731  47.012  -4.403  1.00  0.00           N  
ATOM    958  CA  SER A 505       0.976  46.228  -5.375  1.00  0.00           C  
ATOM    959  C   SER A 505       0.302  45.015  -4.725  1.00  0.00           C  
ATOM    960  O   SER A 505      -0.583  44.399  -5.321  1.00  0.00           O  
ATOM    961  CB  SER A 505       1.891  45.749  -6.505  1.00  0.00           C  
ATOM    962  OG  SER A 505       2.819  44.777  -6.038  1.00  0.00           O  
ATOM    963  N   LEU A 506       0.707  44.684  -3.500  1.00  0.00           N  
ATOM    964  CA  LEU A 506       0.156  43.521  -2.799  1.00  0.00           C  
ATOM    965  C   LEU A 506      -1.257  43.717  -2.247  1.00  0.00           C  
ATOM    966  O   LEU A 506      -1.890  42.759  -1.793  1.00  0.00           O  
ATOM    967  CB  LEU A 506       1.098  43.109  -1.659  1.00  0.00           C  
ATOM    968  CG  LEU A 506       2.515  42.675  -2.053  1.00  0.00           C  
ATOM    969  CD1 LEU A 506       3.407  42.625  -0.808  1.00  0.00           C  
ATOM    970  CD2 LEU A 506       2.466  41.311  -2.748  1.00  0.00           C  
ATOM    971  N   MET A 513      -1.751  44.952  -2.284  1.00  0.00           N  
ATOM    972  CA  MET A 513      -3.084  45.258  -1.774  1.00  0.00           C  
ATOM    973  C   MET A 513      -3.873  46.129  -2.747  1.00  0.00           C  
ATOM    974  O   MET A 513      -3.293  46.846  -3.561  1.00  0.00           O  
ATOM    975  CB  MET A 513      -2.976  46.009  -0.444  1.00  0.00           C  
ATOM    976  CG  MET A 513      -2.230  45.272   0.655  1.00  0.00           C  
ATOM    977  SD  MET A 513      -3.274  44.086   1.502  1.00  0.00           S  
ATOM    978  CE  MET A 513      -4.140  45.164   2.636  1.00  0.00           C  
ATOM    979  N   THR A 514      -5.198  46.076  -2.642  1.00  0.00           N  
ATOM    980  CA  THR A 514      -6.064  46.885  -3.491  1.00  0.00           C  
ATOM    981  C   THR A 514      -6.558  48.082  -2.679  1.00  0.00           C  
ATOM    982  O   THR A 514      -6.511  48.072  -1.443  1.00  0.00           O  
ATOM    983  CB  THR A 514      -7.300  46.094  -3.960  1.00  0.00           C  
ATOM    984  OG1 THR A 514      -8.057  45.689  -2.814  1.00  0.00           O  
ATOM    985  CG2 THR A 514      -6.887  44.860  -4.768  1.00  0.00           C  
ATOM    986  N   VAL A 833      -7.033  49.112  -3.372  1.00  0.00           N  
ATOM    987  CA  VAL A 833      -7.548  50.297  -2.700  1.00  0.00           C  
ATOM    988  C   VAL A 833      -8.712  49.914  -1.790  1.00  0.00           C  
ATOM    989  O   VAL A 833      -8.818  50.394  -0.659  1.00  0.00           O  
ATOM    990  CB  VAL A 833      -8.011  51.357  -3.729  1.00  0.00           C  
ATOM    991  CG1 VAL A 833      -8.689  52.512  -3.021  1.00  0.00           C  
ATOM    992  CG2 VAL A 833      -6.805  51.864  -4.521  1.00  0.00           C  
ATOM    993  N   ALA A 834      -9.584  49.041  -2.282  1.00  0.00           N  
ATOM    994  CA  ALA A 834     -10.731  48.589  -1.500  1.00  0.00           C  
ATOM    995  C   ALA A 834     -10.273  47.916  -0.201  1.00  0.00           C  
ATOM    996  O   ALA A 834     -10.870  48.123   0.857  1.00  0.00           O  
ATOM    997  CB  ALA A 834     -11.574  47.623  -2.322  1.00  0.00           C  
ATOM    998  N   GLN A 835      -9.224  47.102  -0.282  1.00  0.00           N  
ATOM    999  CA  GLN A 835      -8.701  46.429   0.910  1.00  0.00           C  
ATOM   1000  C   GLN A 835      -8.199  47.441   1.939  1.00  0.00           C  
ATOM   1001  O   GLN A 835      -8.519  47.342   3.124  1.00  0.00           O  
ATOM   1002  CB  GLN A 835      -7.565  45.470   0.537  1.00  0.00           C  
ATOM   1003  CG  GLN A 835      -8.031  44.193  -0.151  1.00  0.00           C  
ATOM   1004  CD  GLN A 835      -6.877  43.286  -0.538  1.00  0.00           C  
ATOM   1005  OE1 GLN A 835      -6.077  43.615  -1.413  1.00  0.00           O  
ATOM   1006  NE2 GLN A 835      -6.781  42.138   0.125  1.00  0.00           N  
ATOM   1007  N   MET A 850      -7.416  48.415   1.483  1.00  0.00           N  
ATOM   1008  CA  MET A 850      -6.878  49.441   2.372  1.00  0.00           C  
ATOM   1009  C   MET A 850      -7.991  50.218   3.075  1.00  0.00           C  
ATOM   1010  O   MET A 850      -7.932  50.452   4.282  1.00  0.00           O  
ATOM   1011  CB  MET A 850      -5.998  50.431   1.594  1.00  0.00           C  
ATOM   1012  CG  MET A 850      -4.761  49.834   0.933  1.00  0.00           C  
ATOM   1013  SD  MET A 850      -3.681  48.891   2.042  1.00  0.00           S  
ATOM   1014  CE  MET A 850      -3.410  50.068   3.364  1.00  0.00           C  
ATOM   1015  N   LEU A 851      -9.006  50.623   2.322  1.00  0.00           N  
ATOM   1016  CA  LEU A 851     -10.098  51.382   2.913  1.00  0.00           C  
ATOM   1017  C   LEU A 851     -10.984  50.522   3.812  1.00  0.00           C  
ATOM   1018  O   LEU A 851     -12.012  50.991   4.304  1.00  0.00           O  
ATOM   1019  CB  LEU A 851     -10.936  52.057   1.821  1.00  0.00           C  
ATOM   1020  CG  LEU A 851     -10.201  53.140   1.020  1.00  0.00           C  
ATOM   1021  CD1 LEU A 851     -11.164  53.805   0.040  1.00  0.00           C  
ATOM   1022  CD2 LEU A 851      -9.619  54.177   1.974  1.00  0.00           C  
ATOM   1023  N   GLU A1082     -10.575  49.270   4.023  1.00  0.00           N  
ATOM   1024  CA  GLU A1082     -11.304  48.347   4.889  1.00  0.00           C  
ATOM   1025  C   GLU A1082     -10.846  48.557   6.328  1.00  0.00           C  
ATOM   1026  O   GLU A1082     -11.613  48.351   7.264  1.00  0.00           O  
ATOM   1027  CB  GLU A1082     -11.048  46.890   4.489  1.00  0.00           C  
ATOM   1028  CG  GLU A1082     -11.692  46.447   3.180  1.00  0.00           C  
ATOM   1029  CD  GLU A1082     -13.197  46.619   3.177  1.00  0.00           C  
ATOM   1030  OE1 GLU A1082     -13.796  46.609   4.274  1.00  0.00           O  
ATOM   1031  OE2 GLU A1082     -13.782  46.752   2.078  1.00  0.00           O  
ATOM   1032  N   ARG A1091      -9.586  48.952   6.500  1.00  0.00           N  
ATOM   1033  CA  ARG A1091      -9.043  49.213   7.828  1.00  0.00           C  
ATOM   1034  C   ARG A1091     -10.045  50.112   8.555  1.00  0.00           C  
ATOM   1035  O   ARG A1091     -10.434  51.163   8.040  1.00  0.00           O  
ATOM   1036  CB  ARG A1091      -7.675  49.896   7.707  1.00  0.00           C  
ATOM   1037  CG  ARG A1091      -7.061  50.358   9.026  1.00  0.00           C  
ATOM   1038  CD  ARG A1091      -5.579  50.697   8.863  1.00  0.00           C  
ATOM   1039  NE  ARG A1091      -5.109  51.613   9.900  1.00  0.00           N  
ATOM   1040  CZ  ARG A1091      -3.839  51.973  10.069  1.00  0.00           C  
ATOM   1041  NH1 ARG A1091      -2.893  51.492   9.273  1.00  0.00           N  
ATOM   1042  NH2 ARG A1091      -3.514  52.826  11.032  1.00  0.00           N  
ATOM   1043  N   GLU A1093     -10.470  49.676   9.740  1.00  0.00           N  
ATOM   1044  CA  GLU A1093     -11.454  50.394  10.551  1.00  0.00           C  
ATOM   1045  C   GLU A1093     -11.347  51.917  10.578  1.00  0.00           C  
ATOM   1046  O   GLU A1093     -12.313  52.610  10.262  1.00  0.00           O  
ATOM   1047  CB  GLU A1093     -11.436  49.869  11.995  1.00  0.00           C  
ATOM   1048  CG  GLU A1093     -10.059  49.848  12.646  1.00  0.00           C  
ATOM   1049  CD  GLU A1093     -10.130  49.602  14.151  1.00  0.00           C  
ATOM   1050  OE1 GLU A1093     -10.802  48.633  14.577  1.00  0.00           O  
ATOM   1051  OE2 GLU A1093      -9.504  50.376  14.912  1.00  0.00           O  
ATOM   1052  N   ASP A1098     -10.187  52.434  10.968  1.00  0.00           N  
ATOM   1053  CA  ASP A1098      -9.990  53.875  11.042  1.00  0.00           C  
ATOM   1054  C   ASP A1098     -10.194  54.574   9.699  1.00  0.00           C  
ATOM   1055  O   ASP A1098     -10.824  55.629   9.641  1.00  0.00           O  
ATOM   1056  CB  ASP A1098      -8.599  54.197  11.595  1.00  0.00           C  
ATOM   1057  CG  ASP A1098      -8.316  55.693  11.631  1.00  0.00           C  
ATOM   1058  OD1 ASP A1098      -7.761  56.222  10.643  1.00  0.00           O  
ATOM   1059  OD2 ASP A1098      -8.662  56.344  12.643  1.00  0.00           O  
ATOM   1060  N   PHE A1099      -9.672  53.990   8.624  1.00  0.00           N  
ATOM   1061  CA  PHE A1099      -9.825  54.593   7.302  1.00  0.00           C  
ATOM   1062  C   PHE A1099     -11.285  54.597   6.883  1.00  0.00           C  
ATOM   1063  O   PHE A1099     -11.793  55.597   6.376  1.00  0.00           O  
ATOM   1064  CB  PHE A1099      -9.008  53.836   6.246  1.00  0.00           C  
ATOM   1065  CG  PHE A1099      -7.523  54.026   6.364  1.00  0.00           C  
ATOM   1066  CD1 PHE A1099      -6.991  55.232   6.819  1.00  0.00           C  
ATOM   1067  CD2 PHE A1099      -6.648  53.015   5.967  1.00  0.00           C  
ATOM   1068  CE1 PHE A1099      -5.612  55.430   6.877  1.00  0.00           C  
ATOM   1069  CE2 PHE A1099      -5.266  53.201   6.020  1.00  0.00           C  
ATOM   1070  CZ  PHE A1099      -4.747  54.415   6.477  1.00  0.00           C  
ATOM   1071  N   LYS A1100     -11.957  53.473   7.105  1.00  0.00           N  
ATOM   1072  CA  LYS A1100     -13.356  53.322   6.740  1.00  0.00           C  
ATOM   1073  C   LYS A1100     -14.254  54.381   7.373  1.00  0.00           C  
ATOM   1074  O   LYS A1100     -15.087  54.979   6.691  1.00  0.00           O  
ATOM   1075  CB  LYS A1100     -13.847  51.927   7.134  1.00  0.00           C  
ATOM   1076  CG  LYS A1100     -15.243  51.593   6.637  1.00  0.00           C  
ATOM   1077  CD  LYS A1100     -15.659  50.197   7.085  1.00  0.00           C  
ATOM   1078  CE  LYS A1100     -17.053  49.855   6.600  1.00  0.00           C  
ATOM   1079  NZ  LYS A1100     -18.062  50.817   7.120  1.00  0.00           N  
ATOM   1080  N   LYS A1101     -14.093  54.609   8.674  1.00  0.00           N  
ATOM   1081  CA  LYS A1101     -14.906  55.609   9.363  1.00  0.00           C  
ATOM   1082  C   LYS A1101     -14.623  56.984   8.774  1.00  0.00           C  
ATOM   1083  O   LYS A1101     -15.540  57.770   8.545  1.00  0.00           O  
ATOM   1084  CB  LYS A1101     -14.598  55.630  10.866  1.00  0.00           C  
ATOM   1085  CG  LYS A1101     -14.862  54.326  11.614  1.00  0.00           C  
ATOM   1086  CD  LYS A1101     -16.323  53.878  11.548  1.00  0.00           C  
ATOM   1087  CE  LYS A1101     -16.625  53.090  10.274  1.00  0.00           C  
ATOM   1088  NZ  LYS A1101     -18.022  52.560  10.251  1.00  0.00           N  
ATOM   1089  N   ARG A1102     -13.350  57.268   8.524  1.00  0.00           N  
ATOM   1090  CA  ARG A1102     -12.959  58.553   7.964  1.00  0.00           C  
ATOM   1091  C   ARG A1102     -13.456  58.785   6.541  1.00  0.00           C  
ATOM   1092  O   ARG A1102     -14.028  59.835   6.242  1.00  0.00           O  
ATOM   1093  CB  ARG A1102     -11.435  58.712   7.995  1.00  0.00           C  
ATOM   1094  CG  ARG A1102     -10.894  59.199   9.326  1.00  0.00           C  
ATOM   1095  CD  ARG A1102      -9.555  59.885   9.141  1.00  0.00           C  
ATOM   1096  NE  ARG A1102      -8.434  58.960   9.197  1.00  0.00           N  
ATOM   1097  CZ  ARG A1102      -7.197  59.267   8.818  1.00  0.00           C  
ATOM   1098  NH1 ARG A1102      -6.921  60.476   8.343  1.00  0.00           N  
ATOM   1099  NH2 ARG A1102      -6.231  58.369   8.929  1.00  0.00           N  
ATOM   1100  N   TYR A1103     -13.241  57.807   5.668  1.00  0.00           N  
ATOM   1101  CA  TYR A1103     -13.652  57.930   4.275  1.00  0.00           C  
ATOM   1102  C   TYR A1103     -15.150  58.166   4.094  1.00  0.00           C  
ATOM   1103  O   TYR A1103     -15.562  58.908   3.200  1.00  0.00           O  
ATOM   1104  CB  TYR A1103     -13.245  56.685   3.482  1.00  0.00           C  
ATOM   1105  CG  TYR A1103     -13.426  56.853   1.992  1.00  0.00           C  
ATOM   1106  CD1 TYR A1103     -12.606  57.717   1.269  1.00  0.00           C  
ATOM   1107  CD2 TYR A1103     -14.430  56.174   1.309  1.00  0.00           C  
ATOM   1108  CE1 TYR A1103     -12.780  57.904  -0.096  1.00  0.00           C  
ATOM   1109  CE2 TYR A1103     -14.616  56.355  -0.064  1.00  0.00           C  
ATOM   1110  CZ  TYR A1103     -13.784  57.223  -0.757  1.00  0.00           C  
ATOM   1111  OH  TYR A1103     -13.954  57.417  -2.108  1.00  0.00           O  
ATOM   1112  N   GLU A1104     -15.962  57.522   4.927  1.00  0.00           N  
ATOM   1113  CA  GLU A1104     -17.414  57.669   4.844  1.00  0.00           C  
ATOM   1114  C   GLU A1104     -17.864  58.974   5.501  1.00  0.00           C  
ATOM   1115  O   GLU A1104     -18.914  59.513   5.161  1.00  0.00           O  
ATOM   1116  CB  GLU A1104     -18.117  56.485   5.524  1.00  0.00           C  
ATOM   1117  CG  GLU A1104     -17.768  55.119   4.944  1.00  0.00           C  
ATOM   1118  CD  GLU A1104     -18.527  53.987   5.618  1.00  0.00           C  
ATOM   1119  OE1 GLU A1104     -18.455  53.874   6.862  1.00  0.00           O  
ATOM   1120  OE2 GLU A1104     -19.193  53.207   4.905  1.00  0.00           O  
ATOM   1121  N   ALA A1105     -17.066  59.478   6.439  1.00  0.00           N  
ATOM   1122  CA  ALA A1105     -17.389  60.720   7.137  1.00  0.00           C  
ATOM   1123  C   ALA A1105     -16.880  61.959   6.397  1.00  0.00           C  
ATOM   1124  O   ALA A1105     -16.992  63.081   6.898  1.00  0.00           O  
ATOM   1125  CB  ALA A1105     -16.809  60.690   8.546  1.00  0.00           C  
ATOM   1126  N   GLY A1106     -16.325  61.755   5.206  1.00  0.00           N  
ATOM   1127  CA  GLY A1106     -15.809  62.872   4.439  1.00  0.00           C  
ATOM   1128  C   GLY A1106     -14.577  63.505   5.062  1.00  0.00           C  
ATOM   1129  O   GLY A1106     -14.243  64.651   4.765  1.00  0.00           O  
ATOM   1130  N   ILE A1107     -13.907  62.766   5.940  1.00  0.00           N  
ATOM   1131  CA  ILE A1107     -12.699  63.263   6.591  1.00  0.00           C  
ATOM   1132  C   ILE A1107     -11.510  62.858   5.726  1.00  0.00           C  
ATOM   1133  O   ILE A1107     -11.364  61.690   5.366  1.00  0.00           O  
ATOM   1134  CB  ILE A1107     -12.536  62.660   8.000  1.00  0.00           C  
ATOM   1135  CG1 ILE A1107     -13.764  62.994   8.848  1.00  0.00           C  
ATOM   1136  CG2 ILE A1107     -11.275  63.202   8.662  1.00  0.00           C  
ATOM   1137  CD1 ILE A1107     -13.741  62.366  10.230  1.00  0.00           C  
ATOM   1138  N   PRO A1179     -10.642  63.821   5.384  1.00  0.00           N  
ATOM   1139  CA  PRO A1179      -9.472  63.538   4.551  1.00  0.00           C  
ATOM   1140  C   PRO A1179      -8.489  62.513   5.099  1.00  0.00           C  
ATOM   1141  O   PRO A1179      -8.235  62.436   6.303  1.00  0.00           O  
ATOM   1142  CB  PRO A1179      -8.824  64.912   4.388  1.00  0.00           C  
ATOM   1143  CG  PRO A1179      -9.163  65.588   5.680  1.00  0.00           C  
ATOM   1144  CD  PRO A1179     -10.618  65.216   5.861  1.00  0.00           C  
ATOM   1145  N   ILE A1192      -7.946  61.718   4.185  1.00  0.00           N  
ATOM   1146  CA  ILE A1192      -6.950  60.715   4.516  1.00  0.00           C  
ATOM   1147  C   ILE A1192      -5.823  60.982   3.530  1.00  0.00           C  
ATOM   1148  O   ILE A1192      -5.987  60.782   2.333  1.00  0.00           O  
ATOM   1149  CB  ILE A1192      -7.469  59.281   4.293  1.00  0.00           C  
ATOM   1150  CG1 ILE A1192      -8.717  59.034   5.150  1.00  0.00           C  
ATOM   1151  CG2 ILE A1192      -6.365  58.271   4.637  1.00  0.00           C  
ATOM   1152  CD1 ILE A1192      -9.365  57.674   4.905  1.00  0.00           C  
ATOM   1153  N   SER A1193      -4.693  61.462   4.032  1.00  0.00           N  
ATOM   1154  CA  SER A1193      -3.560  61.750   3.170  1.00  0.00           C  
ATOM   1155  C   SER A1193      -3.057  60.425   2.590  1.00  0.00           C  
ATOM   1156  O   SER A1193      -2.962  59.416   3.304  1.00  0.00           O  
ATOM   1157  CB  SER A1193      -2.465  62.445   3.977  1.00  0.00           C  
ATOM   1158  OG  SER A1193      -1.414  62.889   3.137  1.00  0.00           O  
ATOM   1159  N   LEU A1194      -2.740  60.424   1.300  1.00  0.00           N  
ATOM   1160  CA  LEU A1194      -2.282  59.205   0.647  1.00  0.00           C  
ATOM   1161  C   LEU A1194      -1.076  58.546   1.316  1.00  0.00           C  
ATOM   1162  O   LEU A1194      -0.977  57.321   1.340  1.00  0.00           O  
ATOM   1163  CB  LEU A1194      -1.980  59.478  -0.829  1.00  0.00           C  
ATOM   1164  CG  LEU A1194      -1.670  58.265  -1.709  1.00  0.00           C  
ATOM   1165  CD1 LEU A1194      -2.800  57.241  -1.626  1.00  0.00           C  
ATOM   1166  CD2 LEU A1194      -1.486  58.727  -3.144  1.00  0.00           C  
ATOM   1167  N   HIS A1195      -0.171  59.344   1.877  1.00  0.00           N  
ATOM   1168  CA  HIS A1195       1.008  58.780   2.522  1.00  0.00           C  
ATOM   1169  C   HIS A1195       0.640  57.854   3.683  1.00  0.00           C  
ATOM   1170  O   HIS A1195       1.409  56.960   4.037  1.00  0.00           O  
ATOM   1171  CB  HIS A1195       1.950  59.897   3.003  1.00  0.00           C  
ATOM   1172  CG  HIS A1195       1.512  60.570   4.267  1.00  0.00           C  
ATOM   1173  ND1 HIS A1195       1.971  60.187   5.511  1.00  0.00           N  
ATOM   1174  CD2 HIS A1195       0.654  61.594   4.481  1.00  0.00           C  
ATOM   1175  CE1 HIS A1195       1.415  60.950   6.436  1.00  0.00           C  
ATOM   1176  NE2 HIS A1195       0.611  61.811   5.839  1.00  0.00           N  
ATOM   1177  N   GLU A1196      -0.536  58.057   4.265  1.00  0.00           N  
ATOM   1178  CA  GLU A1196      -0.977  57.222   5.374  1.00  0.00           C  
ATOM   1179  C   GLU A1196      -1.147  55.764   4.941  1.00  0.00           C  
ATOM   1180  O   GLU A1196      -0.957  54.852   5.743  1.00  0.00           O  
ATOM   1181  CB  GLU A1196      -2.295  57.748   5.954  1.00  0.00           C  
ATOM   1182  CG  GLU A1196      -2.201  59.159   6.543  1.00  0.00           C  
ATOM   1183  CD  GLU A1196      -3.478  59.591   7.241  1.00  0.00           C  
ATOM   1184  OE1 GLU A1196      -3.866  58.930   8.226  1.00  0.00           O  
ATOM   1185  OE2 GLU A1196      -4.100  60.588   6.807  1.00  0.00           O  
ATOM   1186  N   LEU A1198      -1.506  55.544   3.677  1.00  0.00           N  
ATOM   1187  CA  LEU A1198      -1.685  54.184   3.178  1.00  0.00           C  
ATOM   1188  C   LEU A1198      -0.359  53.461   2.968  1.00  0.00           C  
ATOM   1189  O   LEU A1198      -0.334  52.253   2.748  1.00  0.00           O  
ATOM   1190  CB  LEU A1198      -2.484  54.182   1.869  1.00  0.00           C  
ATOM   1191  CG  LEU A1198      -4.004  54.275   2.019  1.00  0.00           C  
ATOM   1192  CD1 LEU A1198      -4.380  55.598   2.671  1.00  0.00           C  
ATOM   1193  CD2 LEU A1198      -4.654  54.142   0.645  1.00  0.00           C  
ATOM   1194  N   LEU A1199       0.740  54.204   3.039  1.00  0.00           N  
ATOM   1195  CA  LEU A1199       2.070  53.628   2.871  1.00  0.00           C  
ATOM   1196  C   LEU A1199       2.642  53.075   4.178  1.00  0.00           C  
ATOM   1197  O   LEU A1199       3.430  52.128   4.172  1.00  0.00           O  
ATOM   1198  CB  LEU A1199       3.045  54.679   2.338  1.00  0.00           C  
ATOM   1199  CG  LEU A1199       2.817  55.277   0.950  1.00  0.00           C  
ATOM   1200  CD1 LEU A1199       3.925  56.283   0.676  1.00  0.00           C  
ATOM   1201  CD2 LEU A1199       2.813  54.180  -0.117  1.00  0.00           C  
ATOM   1202  N   TYR A1200       2.249  53.665   5.300  1.00  0.00           N  
ATOM   1203  CA  TYR A1200       2.782  53.230   6.580  1.00  0.00           C  
ATOM   1204  C   TYR A1200       2.619  51.757   6.956  1.00  0.00           C  
ATOM   1205  O   TYR A1200       3.533  51.167   7.524  1.00  0.00           O  
ATOM   1206  CB  TYR A1200       2.271  54.145   7.693  1.00  0.00           C  
ATOM   1207  CG  TYR A1200       2.963  55.503   7.665  1.00  0.00           C  
ATOM   1208  CD1 TYR A1200       4.271  55.624   7.190  1.00  0.00           C  
ATOM   1209  CD2 TYR A1200       2.332  56.651   8.143  1.00  0.00           C  
ATOM   1210  CE1 TYR A1200       4.934  56.851   7.191  1.00  0.00           C  
ATOM   1211  CE2 TYR A1200       2.990  57.883   8.151  1.00  0.00           C  
ATOM   1212  CZ  TYR A1200       4.288  57.970   7.674  1.00  0.00           C  
ATOM   1213  OH  TYR A1200       4.946  59.172   7.689  1.00  0.00           O  
ATOM   1214  N   PRO A1201       1.469  51.142   6.646  1.00  0.00           N  
ATOM   1215  CA  PRO A1201       1.316  49.725   7.003  1.00  0.00           C  
ATOM   1216  C   PRO A1201       2.371  48.871   6.296  1.00  0.00           C  
ATOM   1217  O   PRO A1201       2.792  47.830   6.803  1.00  0.00           O  
ATOM   1218  CB  PRO A1201      -0.099  49.402   6.525  1.00  0.00           C  
ATOM   1219  CG  PRO A1201      -0.812  50.717   6.691  1.00  0.00           C  
ATOM   1220  CD  PRO A1201       0.196  51.701   6.155  1.00  0.00           C  
ATOM   1221  N   PHE A1202       2.804  49.324   5.124  1.00  0.00           N  
ATOM   1222  CA  PHE A1202       3.805  48.592   4.365  1.00  0.00           C  
ATOM   1223  C   PHE A1202       5.193  48.775   4.968  1.00  0.00           C  
ATOM   1224  O   PHE A1202       6.034  47.885   4.873  1.00  0.00           O  
ATOM   1225  CB  PHE A1202       3.773  49.028   2.903  1.00  0.00           C  
ATOM   1226  CG  PHE A1202       2.495  48.662   2.201  1.00  0.00           C  
ATOM   1227  CD1 PHE A1202       2.272  47.353   1.766  1.00  0.00           C  
ATOM   1228  CD2 PHE A1202       1.489  49.605   2.031  1.00  0.00           C  
ATOM   1229  CE1 PHE A1202       1.063  46.990   1.178  1.00  0.00           C  
ATOM   1230  CE2 PHE A1202       0.271  49.254   1.442  1.00  0.00           C  
ATOM   1231  CZ  PHE A1202       0.059  47.942   1.016  1.00  0.00           C  
ATOM   1232  N   ALA A1203       5.430  49.922   5.595  1.00  0.00           N  
ATOM   1233  CA  ALA A1203       6.719  50.170   6.232  1.00  0.00           C  
ATOM   1234  C   ALA A1203       6.794  49.250   7.453  1.00  0.00           C  
ATOM   1235  O   ALA A1203       7.794  48.564   7.674  1.00  0.00           O  
ATOM   1236  CB  ALA A1203       6.834  51.633   6.666  1.00  0.00           C  
ATOM   1237  N   GLN A1204       5.723  49.233   8.240  1.00  0.00           N  
ATOM   1238  CA  GLN A1204       5.673  48.380   9.427  1.00  0.00           C  
ATOM   1239  C   GLN A1204       5.797  46.905   9.026  1.00  0.00           C  
ATOM   1240  O   GLN A1204       6.463  46.125   9.714  1.00  0.00           O  
ATOM   1241  CB  GLN A1204       4.363  48.605  10.200  1.00  0.00           C  
ATOM   1242  CG  GLN A1204       4.176  47.654  11.400  1.00  0.00           C  
ATOM   1243  CD  GLN A1204       2.986  48.022  12.271  1.00  0.00           C  
ATOM   1244  OE1 GLN A1204       2.362  49.061  12.069  1.00  0.00           O  
ATOM   1245  NE2 GLN A1204       2.674  47.174  13.255  1.00  0.00           N  
ATOM   1246  N   ALA A1205       5.162  46.527   7.915  1.00  0.00           N  
ATOM   1247  CA  ALA A1205       5.224  45.147   7.431  1.00  0.00           C  
ATOM   1248  C   ALA A1205       6.641  44.803   6.988  1.00  0.00           C  
ATOM   1249  O   ALA A1205       7.128  43.694   7.231  1.00  0.00           O  
ATOM   1250  CB  ALA A1205       4.257  44.939   6.262  1.00  0.00           C  
ATOM   1251  N   TYR A1206       7.307  45.747   6.333  1.00  0.00           N  
ATOM   1252  CA  TYR A1206       8.661  45.485   5.882  1.00  0.00           C  
ATOM   1253  C   TYR A1206       9.575  45.272   7.093  1.00  0.00           C  
ATOM   1254  O   TYR A1206      10.556  44.534   7.010  1.00  0.00           O  
ATOM   1255  CB  TYR A1206       9.196  46.630   5.021  1.00  0.00           C  
ATOM   1256  CG  TYR A1206      10.528  46.286   4.399  1.00  0.00           C  
ATOM   1257  CD1 TYR A1206      10.602  45.473   3.268  1.00  0.00           C  
ATOM   1258  CD2 TYR A1206      11.716  46.700   4.990  1.00  0.00           C  
ATOM   1259  CE1 TYR A1206      11.826  45.079   2.747  1.00  0.00           C  
ATOM   1260  CE2 TYR A1206      12.943  46.313   4.482  1.00  0.00           C  
ATOM   1261  CZ  TYR A1206      12.995  45.501   3.364  1.00  0.00           C  
ATOM   1262  OH  TYR A1206      14.216  45.095   2.885  1.00  0.00           O  
ATOM   1263  N   ASP A1207       9.251  45.912   8.214  1.00  0.00           N  
ATOM   1264  CA  ASP A1207      10.059  45.743   9.421  1.00  0.00           C  
ATOM   1265  C   ASP A1207      10.056  44.256   9.823  1.00  0.00           C  
ATOM   1266  O   ASP A1207      11.075  43.725  10.281  1.00  0.00           O  
ATOM   1267  CB  ASP A1207       9.513  46.601  10.578  1.00  0.00           C  
ATOM   1268  CG  ASP A1207       9.783  48.098  10.393  1.00  0.00           C  
ATOM   1269  OD1 ASP A1207      10.543  48.474   9.478  1.00  0.00           O  
ATOM   1270  OD2 ASP A1207       9.235  48.907  11.174  1.00  0.00           O  
ATOM   1271  N   SER A1208       8.915  43.591   9.659  1.00  0.00           N  
ATOM   1272  CA  SER A1208       8.811  42.168   9.986  1.00  0.00           C  
ATOM   1273  C   SER A1208       9.726  41.344   9.077  1.00  0.00           C  
ATOM   1274  O   SER A1208      10.284  40.336   9.505  1.00  0.00           O  
ATOM   1275  CB  SER A1208       7.371  41.673   9.839  1.00  0.00           C  
ATOM   1276  OG  SER A1208       6.550  42.178  10.881  1.00  0.00           O  
ATOM   1277  N   VAL A1209       9.877  41.770   7.826  1.00  0.00           N  
ATOM   1278  CA  VAL A1209      10.757  41.067   6.895  1.00  0.00           C  
ATOM   1279  C   VAL A1209      12.205  41.309   7.301  1.00  0.00           C  
ATOM   1280  O   VAL A1209      13.028  40.390   7.286  1.00  0.00           O  
ATOM   1281  CB  VAL A1209      10.567  41.560   5.429  1.00  0.00           C  
ATOM   1282  CG1 VAL A1209      11.698  41.031   4.536  1.00  0.00           C  
ATOM   1283  CG2 VAL A1209       9.239  41.079   4.885  1.00  0.00           C  
ATOM   1284  N   ALA A1210      12.508  42.548   7.682  1.00  0.00           N  
ATOM   1285  CA  ALA A1210      13.869  42.917   8.063  1.00  0.00           C  
ATOM   1286  C   ALA A1210      14.413  42.122   9.242  1.00  0.00           C  
ATOM   1287  O   ALA A1210      15.589  41.766   9.261  1.00  0.00           O  
ATOM   1288  CB  ALA A1210      13.944  44.409   8.371  1.00  0.00           C  
ATOM   1289  N   ILE A1211      13.566  41.830  10.221  1.00  0.00           N  
ATOM   1290  CA  ILE A1211      14.033  41.084  11.382  1.00  0.00           C  
ATOM   1291  C   ILE A1211      13.557  39.635  11.421  1.00  0.00           C  
ATOM   1292  O   ILE A1211      13.786  38.940  12.410  1.00  0.00           O  
ATOM   1293  CB  ILE A1211      13.606  41.780  12.686  1.00  0.00           C  
ATOM   1294  CG1 ILE A1211      12.084  41.720  12.839  1.00  0.00           C  
ATOM   1295  CG2 ILE A1211      14.074  43.232  12.662  1.00  0.00           C  
ATOM   1296  CD1 ILE A1211      11.614  41.794  14.270  1.00  0.00           C  
ATOM   1297  N   ARG A1291      12.913  39.189  10.343  1.00  0.00           N  
ATOM   1298  CA  ARG A1291      12.390  37.826  10.233  1.00  0.00           C  
ATOM   1299  C   ARG A1291      11.551  37.461  11.456  1.00  0.00           C  
ATOM   1300  O   ARG A1291      11.812  36.462  12.126  1.00  0.00           O  
ATOM   1301  CB  ARG A1291      13.541  36.821  10.070  1.00  0.00           C  
ATOM   1302  CG  ARG A1291      14.454  37.109   8.876  1.00  0.00           C  
ATOM   1303  CD  ARG A1291      15.606  36.110   8.793  1.00  0.00           C  
ATOM   1304  NE  ARG A1291      15.155  34.787   8.363  1.00  0.00           N  
ATOM   1305  CZ  ARG A1291      14.805  34.486   7.115  1.00  0.00           C  
ATOM   1306  NH1 ARG A1291      14.855  35.411   6.162  1.00  0.00           N  
ATOM   1307  NH2 ARG A1291      14.401  33.260   6.818  1.00  0.00           N  
ATOM   1308  N   ALA A1292      10.532  38.268  11.729  1.00  0.00           N  
ATOM   1309  CA  ALA A1292       9.662  38.057  12.883  1.00  0.00           C  
ATOM   1310  C   ALA A1292       8.826  36.783  12.809  1.00  0.00           C  
ATOM   1311  O   ALA A1292       8.229  36.485  11.773  1.00  0.00           O  
ATOM   1312  CB  ALA A1292       8.734  39.271  13.063  1.00  0.00           C  
ATOM   1313  N   ASP A1293       8.788  36.043  13.919  1.00  0.00           N  
ATOM   1314  CA  ASP A1293       8.002  34.813  14.026  1.00  0.00           C  
ATOM   1315  C   ASP A1293       6.632  35.193  14.580  1.00  0.00           C  
ATOM   1316  O   ASP A1293       5.608  34.600  14.228  1.00  0.00           O  
ATOM   1317  CB  ASP A1293       8.663  33.830  15.004  1.00  0.00           C  
ATOM   1318  CG  ASP A1293       9.921  33.208  14.447  1.00  0.00           C  
ATOM   1319  OD1 ASP A1293       9.827  32.531  13.401  1.00  0.00           O  
ATOM   1320  OD2 ASP A1293      10.999  33.390  15.056  1.00  0.00           O  
ATOM   1321  N   VAL A1294       6.645  36.178  15.474  1.00  0.00           N  
ATOM   1322  CA  VAL A1294       5.441  36.686  16.132  1.00  0.00           C  
ATOM   1323  C   VAL A1294       5.521  38.212  16.211  1.00  0.00           C  
ATOM   1324  O   VAL A1294       6.601  38.768  16.415  1.00  0.00           O  
ATOM   1325  CB  VAL A1294       5.337  36.174  17.607  1.00  0.00           C  
ATOM   1326  CG1 VAL A1294       4.047  36.676  18.242  1.00  0.00           C  
ATOM   1327  CG2 VAL A1294       5.415  34.654  17.666  1.00  0.00           C  
ATOM   1328  N   GLU A1295       4.396  38.893  16.024  1.00  0.00           N  
ATOM   1329  CA  GLU A1295       4.385  40.346  16.183  1.00  0.00           C  
ATOM   1330  C   GLU A1295       3.275  40.669  17.179  1.00  0.00           C  
ATOM   1331  O   GLU A1295       2.138  40.208  17.030  1.00  0.00           O  
ATOM   1332  CB  GLU A1295       4.138  41.112  14.866  1.00  0.00           C  
ATOM   1333  CG  GLU A1295       3.924  42.623  15.129  1.00  0.00           C  
ATOM   1334  CD  GLU A1295       3.996  43.513  13.889  1.00  0.00           C  
ATOM   1335  OE1 GLU A1295       3.753  43.023  12.763  1.00  0.00           O  
ATOM   1336  OE2 GLU A1295       4.280  44.725  14.052  1.00  0.00           O  
ATOM   1337  N   MET A1296       3.628  41.453  18.196  1.00  0.00           N  
ATOM   1338  CA  MET A1296       2.706  41.862  19.254  1.00  0.00           C  
ATOM   1339  C   MET A1296       1.977  43.151  18.891  1.00  0.00           C  
ATOM   1340  O   MET A1296       2.487  43.964  18.122  1.00  0.00           O  
ATOM   1341  CB  MET A1296       3.479  42.120  20.542  1.00  0.00           C  
ATOM   1342  CG  MET A1296       4.327  40.962  21.027  1.00  0.00           C  
ATOM   1343  SD  MET A1296       3.307  39.593  21.500  1.00  0.00           S  
ATOM   1344  CE  MET A1296       2.137  40.396  22.649  1.00  0.00           C  
ATOM   1345  N   GLY A1297       0.798  43.348  19.470  1.00  0.00           N  
ATOM   1346  CA  GLY A1297       0.056  44.567  19.205  1.00  0.00           C  
ATOM   1347  C   GLY A1297      -1.263  44.632  19.943  1.00  0.00           C  
ATOM   1348  O   GLY A1297      -1.750  43.616  20.437  1.00  0.00           O  
ATOM   1349  N   GLY A1298      -1.830  45.835  20.032  1.00  0.00           N  
ATOM   1350  CA  GLY A1298      -3.122  46.007  20.678  1.00  0.00           C  
ATOM   1351  C   GLY A1298      -4.148  45.639  19.623  1.00  0.00           C  
ATOM   1352  O   GLY A1298      -3.789  45.503  18.452  1.00  0.00           O  
ATOM   1353  N   THR A1299      -5.410  45.480  20.009  1.00  0.00           N  
ATOM   1354  CA  THR A1299      -6.447  45.108  19.047  1.00  0.00           C  
ATOM   1355  C   THR A1299      -6.622  46.135  17.925  1.00  0.00           C  
ATOM   1356  O   THR A1299      -7.190  45.825  16.880  1.00  0.00           O  
ATOM   1357  CB  THR A1299      -7.811  44.903  19.737  1.00  0.00           C  
ATOM   1358  OG1 THR A1299      -8.210  46.120  20.376  1.00  0.00           O  
ATOM   1359  CG2 THR A1299      -7.720  43.811  20.781  1.00  0.00           C  
ATOM   1360  N   ASP A1300      -6.136  47.351  18.139  1.00  0.00           N  
ATOM   1361  CA  ASP A1300      -6.246  48.398  17.131  1.00  0.00           C  
ATOM   1362  C   ASP A1300      -5.188  48.225  16.044  1.00  0.00           C  
ATOM   1363  O   ASP A1300      -5.240  48.880  15.003  1.00  0.00           O  
ATOM   1364  CB  ASP A1300      -6.065  49.767  17.782  1.00  0.00           C  
ATOM   1365  CG  ASP A1300      -4.671  49.957  18.356  1.00  0.00           C  
ATOM   1366  OD1 ASP A1300      -4.260  49.156  19.222  1.00  0.00           O  
ATOM   1367  OD2 ASP A1300      -3.980  50.908  17.937  1.00  0.00           O  
ATOM   1368  N   GLN A1301      -4.224  47.345  16.286  1.00  0.00           N  
ATOM   1369  CA  GLN A1301      -3.151  47.117  15.326  1.00  0.00           C  
ATOM   1370  C   GLN A1301      -3.371  45.877  14.462  1.00  0.00           C  
ATOM   1371  O   GLN A1301      -2.458  45.434  13.764  1.00  0.00           O  
ATOM   1372  CB  GLN A1301      -1.815  46.992  16.066  1.00  0.00           C  
ATOM   1373  CG  GLN A1301      -1.141  48.315  16.433  1.00  0.00           C  
ATOM   1374  CD  GLN A1301      -0.391  48.936  15.261  1.00  0.00           C  
ATOM   1375  OE1 GLN A1301      -0.992  49.486  14.337  1.00  0.00           O  
ATOM   1376  NE2 GLN A1301       0.928  48.834  15.290  1.00  0.00           N  
ATOM   1377  N   ARG A1302      -4.580  45.329  14.496  1.00  0.00           N  
ATOM   1378  CA  ARG A1302      -4.884  44.121  13.736  1.00  0.00           C  
ATOM   1379  C   ARG A1302      -4.537  44.211  12.247  1.00  0.00           C  
ATOM   1380  O   ARG A1302      -3.827  43.355  11.711  1.00  0.00           O  
ATOM   1381  CB  ARG A1302      -6.365  43.763  13.896  1.00  0.00           C  
ATOM   1382  CG  ARG A1302      -6.734  42.411  13.326  1.00  0.00           C  
ATOM   1383  CD  ARG A1302      -8.143  42.004  13.735  1.00  0.00           C  
ATOM   1384  NE  ARG A1302      -8.360  40.581  13.487  1.00  0.00           N  
ATOM   1385  CZ  ARG A1302      -8.546  40.044  12.282  1.00  0.00           C  
ATOM   1386  NH1 ARG A1302      -8.556  40.813  11.199  1.00  0.00           N  
ATOM   1387  NH2 ARG A1302      -8.691  38.731  12.158  1.00  0.00           N  
ATOM   1388  N   PHE A1303      -5.033  45.250  11.581  1.00  0.00           N  
ATOM   1389  CA  PHE A1303      -4.789  45.423  10.153  1.00  0.00           C  
ATOM   1390  C   PHE A1303      -3.310  45.449   9.768  1.00  0.00           C  
ATOM   1391  O   PHE A1303      -2.892  44.744   8.844  1.00  0.00           O  
ATOM   1392  CB  PHE A1303      -5.454  46.709   9.648  1.00  0.00           C  
ATOM   1393  CG  PHE A1303      -5.311  46.920   8.168  1.00  0.00           C  
ATOM   1394  CD1 PHE A1303      -6.224  46.358   7.279  1.00  0.00           C  
ATOM   1395  CD2 PHE A1303      -4.262  47.678   7.660  1.00  0.00           C  
ATOM   1396  CE1 PHE A1303      -6.094  46.552   5.903  1.00  0.00           C  
ATOM   1397  CE2 PHE A1303      -4.121  47.878   6.289  1.00  0.00           C  
ATOM   1398  CZ  PHE A1303      -5.042  47.312   5.407  1.00  0.00           C  
ATOM   1399  N   ASN A1304      -2.522  46.269  10.457  1.00  0.00           N  
ATOM   1400  CA  ASN A1304      -1.098  46.371  10.149  1.00  0.00           C  
ATOM   1401  C   ASN A1304      -0.404  45.020  10.313  1.00  0.00           C  
ATOM   1402  O   ASN A1304       0.429  44.645   9.492  1.00  0.00           O  
ATOM   1403  CB  ASN A1304      -0.404  47.405  11.052  1.00  0.00           C  
ATOM   1404  CG  ASN A1304      -0.749  48.854  10.689  1.00  0.00           C  
ATOM   1405  OD1 ASN A1304      -1.390  49.127   9.673  1.00  0.00           O  
ATOM   1406  ND2 ASN A1304      -0.311  49.790  11.530  1.00  0.00           N  
ATOM   1407  N   LEU A1306      -0.732  44.290  11.376  1.00  0.00           N  
ATOM   1408  CA  LEU A1306      -0.089  42.992  11.595  1.00  0.00           C  
ATOM   1409  C   LEU A1306      -0.419  42.003  10.474  1.00  0.00           C  
ATOM   1410  O   LEU A1306       0.435  41.218  10.058  1.00  0.00           O  
ATOM   1411  CB  LEU A1306      -0.478  42.431  12.969  1.00  0.00           C  
ATOM   1412  CG  LEU A1306       0.414  42.908  14.135  1.00  0.00           C  
ATOM   1413  CD1 LEU A1306       0.599  44.417  14.106  1.00  0.00           C  
ATOM   1414  CD2 LEU A1306      -0.197  42.487  15.452  1.00  0.00           C  
ATOM   1415  N   LEU A1310      -1.648  42.046   9.969  1.00  0.00           N  
ATOM   1416  CA  LEU A1310      -2.023  41.149   8.873  1.00  0.00           C  
ATOM   1417  C   LEU A1310      -1.286  41.524   7.582  1.00  0.00           C  
ATOM   1418  O   LEU A1310      -0.949  40.652   6.782  1.00  0.00           O  
ATOM   1419  CB  LEU A1310      -3.541  41.169   8.651  1.00  0.00           C  
ATOM   1420  CG  LEU A1310      -4.325  40.434   9.745  1.00  0.00           C  
ATOM   1421  CD1 LEU A1310      -5.818  40.618   9.538  1.00  0.00           C  
ATOM   1422  CD2 LEU A1310      -3.955  38.951   9.725  1.00  0.00           C  
ATOM   1423  N   VAL A1312      -1.031  42.817   7.374  1.00  0.00           N  
ATOM   1424  CA  VAL A1312      -0.295  43.238   6.188  1.00  0.00           C  
ATOM   1425  C   VAL A1312       1.118  42.668   6.311  1.00  0.00           C  
ATOM   1426  O   VAL A1312       1.758  42.332   5.312  1.00  0.00           O  
ATOM   1427  CB  VAL A1312      -0.222  44.783   6.065  1.00  0.00           C  
ATOM   1428  CG1 VAL A1312       0.664  45.174   4.890  1.00  0.00           C  
ATOM   1429  CG2 VAL A1312      -1.619  45.352   5.860  1.00  0.00           C  
ATOM   1430  N   GLY A1314       1.593  42.548   7.550  1.00  0.00           N  
ATOM   1431  CA  GLY A1314       2.919  41.998   7.785  1.00  0.00           C  
ATOM   1432  C   GLY A1314       3.004  40.571   7.279  1.00  0.00           C  
ATOM   1433  O   GLY A1314       4.012  40.171   6.697  1.00  0.00           O  
ATOM   1434  N   ARG A1316       1.948  39.796   7.501  1.00  0.00           N  
ATOM   1435  CA  ARG A1316       1.918  38.408   7.035  1.00  0.00           C  
ATOM   1436  C   ARG A1316       1.973  38.348   5.504  1.00  0.00           C  
ATOM   1437  O   ARG A1316       2.701  37.535   4.933  1.00  0.00           O  
ATOM   1438  CB  ARG A1316       0.647  37.704   7.531  1.00  0.00           C  
ATOM   1439  CG  ARG A1316       0.666  37.326   9.021  1.00  0.00           C  
ATOM   1440  CD  ARG A1316      -0.656  36.682   9.446  1.00  0.00           C  
ATOM   1441  NE  ARG A1316      -0.986  35.481   8.668  1.00  0.00           N  
ATOM   1442  CZ  ARG A1316      -0.466  34.272   8.880  1.00  0.00           C  
ATOM   1443  NH1 ARG A1316       0.419  34.079   9.850  1.00  0.00           N  
ATOM   1444  NH2 ARG A1316      -0.839  33.245   8.126  1.00  0.00           N  
ATOM   1445  N   GLU A1317       1.212  39.219   4.844  1.00  0.00           N  
ATOM   1446  CA  GLU A1317       1.174  39.244   3.378  1.00  0.00           C  
ATOM   1447  C   GLU A1317       2.523  39.628   2.785  1.00  0.00           C  
ATOM   1448  O   GLU A1317       2.976  39.026   1.809  1.00  0.00           O  
ATOM   1449  CB  GLU A1317       0.095  40.218   2.892  1.00  0.00           C  
ATOM   1450  CG  GLU A1317      -0.397  39.929   1.487  1.00  0.00           C  
ATOM   1451  CD  GLU A1317      -0.956  38.520   1.360  1.00  0.00           C  
ATOM   1452  OE1 GLU A1317      -1.876  38.176   2.133  1.00  0.00           O  
ATOM   1453  OE2 GLU A1317      -0.474  37.757   0.494  1.00  0.00           O  
ATOM   1454  N   VAL A1318       3.173  40.628   3.376  1.00  0.00           N  
ATOM   1455  CA  VAL A1318       4.473  41.064   2.895  1.00  0.00           C  
ATOM   1456  C   VAL A1318       5.517  39.968   3.139  1.00  0.00           C  
ATOM   1457  O   VAL A1318       6.350  39.690   2.277  1.00  0.00           O  
ATOM   1458  CB  VAL A1318       4.898  42.386   3.581  1.00  0.00           C  
ATOM   1459  CG1 VAL A1318       6.343  42.718   3.256  1.00  0.00           C  
ATOM   1460  CG2 VAL A1318       3.984  43.519   3.105  1.00  0.00           C  
ATOM   1461  N   GLN A1319       5.478  39.335   4.304  1.00  0.00           N  
ATOM   1462  CA  GLN A1319       6.441  38.272   4.562  1.00  0.00           C  
ATOM   1463  C   GLN A1319       6.279  37.159   3.522  1.00  0.00           C  
ATOM   1464  O   GLN A1319       7.267  36.626   3.030  1.00  0.00           O  
ATOM   1465  CB  GLN A1319       6.275  37.724   5.983  1.00  0.00           C  
ATOM   1466  CG  GLN A1319       7.003  38.558   7.036  1.00  0.00           C  
ATOM   1467  CD  GLN A1319       6.908  37.964   8.430  1.00  0.00           C  
ATOM   1468  OE1 GLN A1319       7.926  37.740   9.100  1.00  0.00           O  
ATOM   1469  NE2 GLN A1319       5.688  37.712   8.879  1.00  0.00           N  
ATOM   1470  N   ARG A1321       5.039  36.817   3.179  1.00  0.00           N  
ATOM   1471  CA  ARG A1321       4.805  35.778   2.172  1.00  0.00           C  
ATOM   1472  C   ARG A1321       5.437  36.200   0.848  1.00  0.00           C  
ATOM   1473  O   ARG A1321       6.090  35.398   0.176  1.00  0.00           O  
ATOM   1474  CB  ARG A1321       3.310  35.549   1.932  1.00  0.00           C  
ATOM   1475  CG  ARG A1321       2.547  34.845   3.029  1.00  0.00           C  
ATOM   1476  CD  ARG A1321       1.186  34.403   2.490  1.00  0.00           C  
ATOM   1477  NE  ARG A1321       0.302  33.855   3.515  1.00  0.00           N  
ATOM   1478  CZ  ARG A1321      -0.563  34.576   4.223  1.00  0.00           C  
ATOM   1479  NH1 ARG A1321      -0.665  35.885   4.019  1.00  0.00           N  
ATOM   1480  NH2 ARG A1321      -1.338  33.988   5.128  1.00  0.00           N  
ATOM   1481  N   ALA A1322       5.237  37.464   0.479  1.00  0.00           N  
ATOM   1482  CA  ALA A1322       5.779  37.993  -0.768  1.00  0.00           C  
ATOM   1483  C   ALA A1322       7.299  37.891  -0.815  1.00  0.00           C  
ATOM   1484  O   ALA A1322       7.881  37.717  -1.886  1.00  0.00           O  
ATOM   1485  CB  ALA A1322       5.343  39.454  -0.953  1.00  0.00           C  
ATOM   1486  N   TYR A1323       7.945  38.004   0.342  1.00  0.00           N  
ATOM   1487  CA  TYR A1323       9.395  37.913   0.401  1.00  0.00           C  
ATOM   1488  C   TYR A1323       9.871  36.493   0.683  1.00  0.00           C  
ATOM   1489  O   TYR A1323      11.045  36.268   0.969  1.00  0.00           O  
ATOM   1490  CB  TYR A1323       9.959  38.879   1.450  1.00  0.00           C  
ATOM   1491  CG  TYR A1323      10.076  40.305   0.944  1.00  0.00           C  
ATOM   1492  CD1 TYR A1323       8.941  41.095   0.752  1.00  0.00           C  
ATOM   1493  CD2 TYR A1323      11.319  40.851   0.628  1.00  0.00           C  
ATOM   1494  CE1 TYR A1323       9.044  42.400   0.256  1.00  0.00           C  
ATOM   1495  CE2 TYR A1323      11.436  42.152   0.131  1.00  0.00           C  
ATOM   1496  CZ  TYR A1323      10.295  42.919  -0.052  1.00  0.00           C  
ATOM   1497  OH  TYR A1323      10.405  44.198  -0.544  1.00  0.00           O  
ATOM   1498  N   GLY A1324       8.950  35.538   0.611  1.00  0.00           N  
ATOM   1499  CA  GLY A1324       9.312  34.146   0.830  1.00  0.00           C  
ATOM   1500  C   GLY A1324       9.553  33.716   2.265  1.00  0.00           C  
ATOM   1501  O   GLY A1324      10.194  32.690   2.501  1.00  0.00           O  
ATOM   1502  N   GLN A1325       9.055  34.490   3.224  1.00  0.00           N  
ATOM   1503  CA  GLN A1325       9.223  34.145   4.631  1.00  0.00           C  
ATOM   1504  C   GLN A1325       7.946  33.547   5.193  1.00  0.00           C  
ATOM   1505  O   GLN A1325       6.854  33.795   4.681  1.00  0.00           O  
ATOM   1506  CB  GLN A1325       9.583  35.386   5.464  1.00  0.00           C  
ATOM   1507  CG  GLN A1325      11.047  35.817   5.384  1.00  0.00           C  
ATOM   1508  CD  GLN A1325      11.315  37.107   6.149  1.00  0.00           C  
ATOM   1509  OE1 GLN A1325      10.613  37.430   7.108  1.00  0.00           O  
ATOM   1510  NE2 GLN A1325      12.341  37.840   5.738  1.00  0.00           N  
ATOM   1511  N   SER A1344       8.088  32.754   6.247  1.00  0.00           N  
ATOM   1512  CA  SER A1344       6.928  32.179   6.910  1.00  0.00           C  
ATOM   1513  C   SER A1344       6.169  33.390   7.461  1.00  0.00           C  
ATOM   1514  O   SER A1344       6.773  34.281   8.051  1.00  0.00           O  
ATOM   1515  CB  SER A1344       7.375  31.279   8.072  1.00  0.00           C  
ATOM   1516  OG  SER A1344       6.264  30.855   8.848  1.00  0.00           O  
ATOM   1517  N   PRO A1345       4.844  33.448   7.263  1.00  0.00           N  
ATOM   1518  CA  PRO A1345       4.098  34.599   7.783  1.00  0.00           C  
ATOM   1519  C   PRO A1345       4.003  34.597   9.321  1.00  0.00           C  
ATOM   1520  O   PRO A1345       3.645  33.595   9.944  1.00  0.00           O  
ATOM   1521  CB  PRO A1345       2.736  34.461   7.102  1.00  0.00           C  
ATOM   1522  CG  PRO A1345       2.589  32.962   6.962  1.00  0.00           C  
ATOM   1523  CD  PRO A1345       3.965  32.534   6.507  1.00  0.00           C  
ATOM   1524  N   GLN A1347       4.334  35.736   9.918  1.00  0.00           N  
ATOM   1525  CA  GLN A1347       4.313  35.899  11.366  1.00  0.00           C  
ATOM   1526  C   GLN A1347       2.968  35.613  12.025  1.00  0.00           C  
ATOM   1527  O   GLN A1347       1.907  35.810  11.428  1.00  0.00           O  
ATOM   1528  CB  GLN A1347       4.723  37.331  11.723  1.00  0.00           C  
ATOM   1529  CG  GLN A1347       3.829  38.382  11.065  1.00  0.00           C  
ATOM   1530  CD  GLN A1347       4.243  39.802  11.389  1.00  0.00           C  
ATOM   1531  OE1 GLN A1347       5.414  40.071  11.674  1.00  0.00           O  
ATOM   1532  NE2 GLN A1347       3.285  40.728  11.333  1.00  0.00           N  
ATOM   1533  N   VAL A1348       3.030  35.138  13.264  1.00  0.00           N  
ATOM   1534  CA  VAL A1348       1.835  34.893  14.055  1.00  0.00           C  
ATOM   1535  C   VAL A1348       1.457  36.288  14.572  1.00  0.00           C  
ATOM   1536  O   VAL A1348       2.330  37.053  14.996  1.00  0.00           O  
ATOM   1537  CB  VAL A1348       2.139  33.970  15.259  1.00  0.00           C  
ATOM   1538  CG1 VAL A1348       0.978  33.998  16.257  1.00  0.00           C  
ATOM   1539  CG2 VAL A1348       2.380  32.541  14.767  1.00  0.00           C  
ATOM   1540  N   CYS A1349       0.177  36.633  14.517  1.00  0.00           N  
ATOM   1541  CA  CYS A1349      -0.261  37.948  14.988  1.00  0.00           C  
ATOM   1542  C   CYS A1349      -0.851  37.783  16.377  1.00  0.00           C  
ATOM   1543  O   CYS A1349      -1.841  37.082  16.559  1.00  0.00           O  
ATOM   1544  CB  CYS A1349      -1.275  38.544  14.010  1.00  0.00           C  
ATOM   1545  SG  CYS A1349      -0.516  38.895  12.394  1.00  0.00           S  
ATOM   1546  N   PHE A1350      -0.227  38.441  17.352  1.00  0.00           N  
ATOM   1547  CA  PHE A1350      -0.618  38.328  18.757  1.00  0.00           C  
ATOM   1548  C   PHE A1350      -1.221  39.635  19.270  1.00  0.00           C  
ATOM   1549  O   PHE A1350      -0.503  40.611  19.532  1.00  0.00           O  
ATOM   1550  CB  PHE A1350       0.630  37.940  19.568  1.00  0.00           C  
ATOM   1551  CG  PHE A1350       0.339  37.138  20.806  1.00  0.00           C  
ATOM   1552  CD1 PHE A1350      -0.369  37.695  21.863  1.00  0.00           C  
ATOM   1553  CD2 PHE A1350       0.811  35.835  20.928  1.00  0.00           C  
ATOM   1554  CE1 PHE A1350      -0.601  36.968  23.031  1.00  0.00           C  
ATOM   1555  CE2 PHE A1350       0.588  35.099  22.087  1.00  0.00           C  
ATOM   1556  CZ  PHE A1350      -0.121  35.669  23.145  1.00  0.00           C  
ATOM   1557  N   LEU A1351      -2.540  39.643  19.424  1.00  0.00           N  
ATOM   1558  CA  LEU A1351      -3.247  40.838  19.868  1.00  0.00           C  
ATOM   1559  C   LEU A1351      -3.691  40.805  21.332  1.00  0.00           C  
ATOM   1560  O   LEU A1351      -4.208  39.799  21.816  1.00  0.00           O  
ATOM   1561  CB  LEU A1351      -4.475  41.070  18.971  1.00  0.00           C  
ATOM   1562  CG  LEU A1351      -4.267  41.081  17.448  1.00  0.00           C  
ATOM   1563  CD1 LEU A1351      -5.601  41.301  16.755  1.00  0.00           C  
ATOM   1564  CD2 LEU A1351      -3.291  42.179  17.055  1.00  0.00           C  
ATOM   1565  N   MET A1352      -3.495  41.924  22.023  1.00  0.00           N  
ATOM   1566  CA  MET A1352      -3.885  42.061  23.424  1.00  0.00           C  
ATOM   1567  C   MET A1352      -4.969  43.137  23.532  1.00  0.00           C  
ATOM   1568  O   MET A1352      -5.001  44.081  22.741  1.00  0.00           O  
ATOM   1569  CB  MET A1352      -2.683  42.484  24.271  1.00  0.00           C  
ATOM   1570  CG  MET A1352      -1.513  41.506  24.248  1.00  0.00           C  
ATOM   1571  SD  MET A1352      -1.931  39.919  24.982  1.00  0.00           S  
ATOM   1572  CE  MET A1352      -2.246  40.408  26.679  1.00  0.00           C  
ATOM   1573  N   PRO A1356      -5.864  43.014  24.519  1.00  0.00           N  
ATOM   1574  CA  PRO A1356      -6.920  44.017  24.671  1.00  0.00           C  
ATOM   1575  C   PRO A1356      -6.357  45.357  25.141  1.00  0.00           C  
ATOM   1576  O   PRO A1356      -5.247  45.416  25.688  1.00  0.00           O  
ATOM   1577  CB  PRO A1356      -7.861  43.374  25.686  1.00  0.00           C  
ATOM   1578  CG  PRO A1356      -6.948  42.568  26.529  1.00  0.00           C  
ATOM   1579  CD  PRO A1356      -5.972  41.964  25.546  1.00  0.00           C  
ATOM   1580  N   LEU A1360      -7.112  46.431  24.913  1.00  0.00           N  
ATOM   1581  CA  LEU A1360      -6.684  47.765  25.319  1.00  0.00           C  
ATOM   1582  C   LEU A1360      -7.189  48.122  26.705  1.00  0.00           C  
ATOM   1583  O   LEU A1360      -8.377  47.993  26.999  1.00  0.00           O  
ATOM   1584  CB  LEU A1360      -7.176  48.836  24.339  1.00  0.00           C  
ATOM   1585  CG  LEU A1360      -6.568  48.942  22.939  1.00  0.00           C  
ATOM   1586  CD1 LEU A1360      -5.072  48.665  22.977  1.00  0.00           C  
ATOM   1587  CD2 LEU A1360      -7.249  47.962  22.037  1.00  0.00           C  
ATOM   1588  N   LEU A1361      -6.280  48.590  27.551  1.00  0.00           N  
ATOM   1589  CA  LEU A1361      -6.628  48.973  28.907  1.00  0.00           C  
ATOM   1590  C   LEU A1361      -7.422  50.273  28.856  1.00  0.00           C  
ATOM   1591  O   LEU A1361      -7.007  51.232  28.207  1.00  0.00           O  
ATOM   1592  CB  LEU A1361      -5.366  49.198  29.737  1.00  0.00           C  
ATOM   1593  CG  LEU A1361      -5.609  49.498  31.219  1.00  0.00           C  
ATOM   1594  CD1 LEU A1361      -6.040  48.210  31.916  1.00  0.00           C  
ATOM   1595  CD2 LEU A1361      -4.335  50.049  31.865  1.00  0.00           C  
ATOM   1596  N   VAL A1365      -8.569  50.296  29.522  1.00  0.00           N  
ATOM   1597  CA  VAL A1365      -9.391  51.500  29.569  1.00  0.00           C  
ATOM   1598  C   VAL A1365      -8.797  52.428  30.634  1.00  0.00           C  
ATOM   1599  O   VAL A1365      -8.291  51.960  31.651  1.00  0.00           O  
ATOM   1600  CB  VAL A1365     -10.851  51.146  29.919  1.00  0.00           C  
ATOM   1601  CG1 VAL A1365     -11.687  52.409  30.065  1.00  0.00           C  
ATOM   1602  CG2 VAL A1365     -11.427  50.255  28.829  1.00  0.00           C  
ATOM   1603  N   GLY A1366      -8.856  53.736  30.388  1.00  0.00           N  
ATOM   1604  CA  GLY A1366      -8.308  54.715  31.316  1.00  0.00           C  
ATOM   1605  C   GLY A1366      -9.132  55.044  32.550  1.00  0.00           C  
ATOM   1606  O   GLY A1366     -10.218  54.501  32.756  1.00  0.00           O  
ATOM   1607  N   LEU A1368      -8.608  55.960  33.363  1.00  0.00           N  
ATOM   1608  CA  LEU A1368      -9.232  56.369  34.621  1.00  0.00           C  
ATOM   1609  C   LEU A1368     -10.620  57.010  34.510  1.00  0.00           C  
ATOM   1610  O   LEU A1368     -11.364  57.046  35.490  1.00  0.00           O  
ATOM   1611  CB  LEU A1368      -8.291  57.316  35.370  1.00  0.00           C  
ATOM   1612  CG  LEU A1368      -6.891  56.760  35.656  1.00  0.00           C  
ATOM   1613  CD1 LEU A1368      -6.010  57.856  36.245  1.00  0.00           C  
ATOM   1614  CD2 LEU A1368      -6.995  55.573  36.611  1.00  0.00           C  
ATOM   1615  N   ASP A1369     -10.955  57.526  33.332  1.00  0.00           N  
ATOM   1616  CA  ASP A1369     -12.258  58.147  33.111  1.00  0.00           C  
ATOM   1617  C   ASP A1369     -13.319  57.055  33.076  1.00  0.00           C  
ATOM   1618  O   ASP A1369     -14.501  57.313  33.299  1.00  0.00           O  
ATOM   1619  CB  ASP A1369     -12.272  58.915  31.786  1.00  0.00           C  
ATOM   1620  CG  ASP A1369     -11.910  58.036  30.608  1.00  0.00           C  
ATOM   1621  OD1 ASP A1369     -10.753  57.560  30.559  1.00  0.00           O  
ATOM   1622  OD2 ASP A1369     -12.781  57.811  29.738  1.00  0.00           O  
ATOM   1623  N   GLY A1370     -12.890  55.834  32.771  1.00  0.00           N  
ATOM   1624  CA  GLY A1370     -13.816  54.717  32.738  1.00  0.00           C  
ATOM   1625  C   GLY A1370     -14.441  54.384  31.399  1.00  0.00           C  
ATOM   1626  O   GLY A1370     -15.196  53.422  31.301  1.00  0.00           O  
ATOM   1627  N   ARG A1372     -14.127  55.151  30.362  1.00  0.00           N  
ATOM   1628  CA  ARG A1372     -14.705  54.891  29.048  1.00  0.00           C  
ATOM   1629  C   ARG A1372     -13.696  54.803  27.906  1.00  0.00           C  
ATOM   1630  O   ARG A1372     -13.796  53.918  27.057  1.00  0.00           O  
ATOM   1631  CB  ARG A1372     -15.742  55.971  28.708  1.00  0.00           C  
ATOM   1632  CG  ARG A1372     -16.798  56.188  29.784  1.00  0.00           C  
ATOM   1633  CD  ARG A1372     -17.911  57.115  29.297  1.00  0.00           C  
ATOM   1634  NE  ARG A1372     -17.444  58.481  29.076  1.00  0.00           N  
ATOM   1635  CZ  ARG A1372     -17.089  59.321  30.045  1.00  0.00           C  
ATOM   1636  NH1 ARG A1372     -17.149  58.940  31.312  1.00  0.00           N  
ATOM   1637  NH2 ARG A1372     -16.672  60.545  29.746  1.00  0.00           N  
ATOM   1638  N   GLU A1373     -12.732  55.721  27.886  1.00  0.00           N  
ATOM   1639  CA  GLU A1373     -11.731  55.764  26.824  1.00  0.00           C  
ATOM   1640  C   GLU A1373     -10.446  54.985  27.102  1.00  0.00           C  
ATOM   1641  O   GLU A1373     -10.076  54.740  28.247  1.00  0.00           O  
ATOM   1642  CB  GLU A1373     -11.339  57.215  26.536  1.00  0.00           C  
ATOM   1643  CG  GLU A1373     -12.494  58.162  26.246  1.00  0.00           C  
ATOM   1644  CD  GLU A1373     -13.109  57.940  24.879  1.00  0.00           C  
ATOM   1645  OE1 GLU A1373     -13.878  56.972  24.714  1.00  0.00           O  
ATOM   1646  OE2 GLU A1373     -12.814  58.736  23.963  1.00  0.00           O  
ATOM   1647  N   LYS A1414      -9.765  54.623  26.021  1.00  0.00           N  
ATOM   1648  CA  LYS A1414      -8.490  53.914  26.082  1.00  0.00           C  
ATOM   1649  C   LYS A1414      -7.504  54.762  26.890  1.00  0.00           C  
ATOM   1650  O   LYS A1414      -7.485  55.982  26.761  1.00  0.00           O  
ATOM   1651  CB  LYS A1414      -7.968  53.719  24.656  1.00  0.00           C  
ATOM   1652  CG  LYS A1414      -6.536  53.248  24.533  1.00  0.00           C  
ATOM   1653  CD  LYS A1414      -6.161  53.090  23.058  1.00  0.00           C  
ATOM   1654  CE  LYS A1414      -4.753  52.527  22.886  1.00  0.00           C  
ATOM   1655  NZ  LYS A1414      -4.399  52.308  21.446  1.00  0.00           N  
ATOM   1656  N   MET A1415      -6.697  54.134  27.736  1.00  0.00           N  
ATOM   1657  CA  MET A1415      -5.724  54.901  28.507  1.00  0.00           C  
ATOM   1658  C   MET A1415      -4.721  55.509  27.520  1.00  0.00           C  
ATOM   1659  O   MET A1415      -4.186  54.809  26.654  1.00  0.00           O  
ATOM   1660  CB  MET A1415      -4.983  54.009  29.514  1.00  0.00           C  
ATOM   1661  CG  MET A1415      -3.956  54.779  30.365  1.00  0.00           C  
ATOM   1662  SD  MET A1415      -3.144  53.837  31.683  1.00  0.00           S  
ATOM   1663  CE  MET A1415      -4.511  53.667  32.890  1.00  0.00           C  
ATOM   1664  N   SER A1416      -4.478  56.809  27.637  1.00  0.00           N  
ATOM   1665  CA  SER A1416      -3.529  57.470  26.740  1.00  0.00           C  
ATOM   1666  C   SER A1416      -3.092  58.834  27.255  1.00  0.00           C  
ATOM   1667  O   SER A1416      -3.836  59.522  27.960  1.00  0.00           O  
ATOM   1668  CB  SER A1416      -4.133  57.643  25.347  1.00  0.00           C  
ATOM   1669  OG  SER A1416      -5.087  58.690  25.343  1.00  0.00           O  
ATOM   1670  N   LYS A1417      -1.877  59.221  26.890  1.00  0.00           N  
ATOM   1671  CA  LYS A1417      -1.321  60.500  27.301  1.00  0.00           C  
ATOM   1672  C   LYS A1417      -2.204  61.650  26.844  1.00  0.00           C  
ATOM   1673  O   LYS A1417      -2.501  62.560  27.617  1.00  0.00           O  
ATOM   1674  CB  LYS A1417       0.080  60.670  26.708  1.00  0.00           C  
ATOM   1675  CG  LYS A1417       0.393  62.093  26.254  1.00  0.00           C  
ATOM   1676  CD  LYS A1417       1.736  62.178  25.533  1.00  0.00           C  
ATOM   1677  CE  LYS A1417       1.987  63.586  25.005  1.00  0.00           C  
ATOM   1678  NZ  LYS A1417       3.330  63.681  24.364  1.00  0.00           N  
ATOM   1679  N   SER A1441      -2.619  61.598  25.583  1.00  0.00           N  
ATOM   1680  CA  SER A1441      -3.447  62.648  24.999  1.00  0.00           C  
ATOM   1681  C   SER A1441      -4.759  62.883  25.731  1.00  0.00           C  
ATOM   1682  O   SER A1441      -5.307  63.981  25.671  1.00  0.00           O  
ATOM   1683  CB  SER A1441      -3.746  62.337  23.532  1.00  0.00           C  
ATOM   1684  OG  SER A1441      -4.651  61.252  23.412  1.00  0.00           O  
ATOM   1685  N   LEU A1444      -5.262  61.864  26.422  1.00  0.00           N  
ATOM   1686  CA  LEU A1444      -6.523  61.993  27.147  1.00  0.00           C  
ATOM   1687  C   LEU A1444      -6.335  62.294  28.630  1.00  0.00           C  
ATOM   1688  O   LEU A1444      -7.299  62.563  29.347  1.00  0.00           O  
ATOM   1689  CB  LEU A1444      -7.362  60.721  26.976  1.00  0.00           C  
ATOM   1690  CG  LEU A1444      -7.839  60.404  25.554  1.00  0.00           C  
ATOM   1691  CD1 LEU A1444      -8.588  59.084  25.549  1.00  0.00           C  
ATOM   1692  CD2 LEU A1444      -8.742  61.524  25.050  1.00  0.00           C  
ATOM   1693  N   ASP A1450      -5.092  62.245  29.091  1.00  0.00           N  
ATOM   1694  CA  ASP A1450      -4.783  62.525  30.491  1.00  0.00           C  
ATOM   1695  C   ASP A1450      -5.593  61.665  31.465  1.00  0.00           C  
ATOM   1696  O   ASP A1450      -6.074  62.151  32.489  1.00  0.00           O  
ATOM   1697  CB  ASP A1450      -5.038  64.002  30.794  1.00  0.00           C  
ATOM   1698  CG  ASP A1450      -4.066  64.560  31.807  1.00  0.00           C  
ATOM   1699  OD1 ASP A1450      -2.870  64.679  31.469  1.00  0.00           O  
ATOM   1700  OD2 ASP A1450      -4.494  64.872  32.939  1.00  0.00           O  
ATOM   1701  N   ASN A1452      -5.721  60.382  31.150  1.00  0.00           N  
ATOM   1702  CA  ASN A1452      -6.473  59.447  31.982  1.00  0.00           C  
ATOM   1703  C   ASN A1452      -5.570  58.255  32.291  1.00  0.00           C  
ATOM   1704  O   ASN A1452      -6.044  57.128  32.450  1.00  0.00           O  
ATOM   1705  CB  ASN A1452      -7.702  58.966  31.204  1.00  0.00           C  
ATOM   1706  CG  ASN A1452      -7.329  58.281  29.889  1.00  0.00           C  
ATOM   1707  OD1 ASN A1452      -6.156  58.233  29.509  1.00  0.00           O  
ATOM   1708  ND2 ASN A1452      -8.328  57.751  29.191  1.00  0.00           N  
ATOM   1709  N   TYR A1455      -4.271  58.518  32.404  1.00  0.00           N  
ATOM   1710  CA  TYR A1455      -3.295  57.457  32.608  1.00  0.00           C  
ATOM   1711  C   TYR A1455      -2.547  57.406  33.939  1.00  0.00           C  
ATOM   1712  O   TYR A1455      -2.683  58.270  34.805  1.00  0.00           O  
ATOM   1713  CB  TYR A1455      -2.255  57.535  31.490  1.00  0.00           C  
ATOM   1714  CG  TYR A1455      -1.464  58.818  31.555  1.00  0.00           C  
ATOM   1715  CD1 TYR A1455      -1.940  59.986  30.956  1.00  0.00           C  
ATOM   1716  CD2 TYR A1455      -0.282  58.891  32.292  1.00  0.00           C  
ATOM   1717  CE1 TYR A1455      -1.262  61.197  31.096  1.00  0.00           C  
ATOM   1718  CE2 TYR A1455       0.404  60.094  32.440  1.00  0.00           C  
ATOM   1719  CZ  TYR A1455      -0.093  61.243  31.841  1.00  0.00           C  
ATOM   1720  OH  TYR A1455       0.569  62.437  32.005  1.00  0.00           O  
ATOM   1721  N   ILE A1456      -1.742  56.360  34.072  1.00  0.00           N  
ATOM   1722  CA  ILE A1456      -0.905  56.156  35.243  1.00  0.00           C  
ATOM   1723  C   ILE A1456       0.447  55.738  34.676  1.00  0.00           C  
ATOM   1724  O   ILE A1456       0.578  54.660  34.095  1.00  0.00           O  
ATOM   1725  CB  ILE A1456      -1.462  55.045  36.151  1.00  0.00           C  
ATOM   1726  CG1 ILE A1456      -2.865  55.423  36.635  1.00  0.00           C  
ATOM   1727  CG2 ILE A1456      -0.539  54.837  37.339  1.00  0.00           C  
ATOM   1728  CD1 ILE A1456      -3.498  54.391  37.546  1.00  0.00           C  
ATOM   1729  N   GLY A1457       1.440  56.613  34.813  1.00  0.00           N  
ATOM   1730  CA  GLY A1457       2.764  56.325  34.290  1.00  0.00           C  
ATOM   1731  C   GLY A1457       3.537  55.307  35.108  1.00  0.00           C  
ATOM   1732  O   GLY A1457       3.433  55.271  36.332  1.00  0.00           O  
ATOM   1733  N   LEU A1458       4.323  54.478  34.427  1.00  0.00           N  
ATOM   1734  CA  LEU A1458       5.116  53.457  35.099  1.00  0.00           C  
ATOM   1735  C   LEU A1458       6.164  54.065  36.022  1.00  0.00           C  
ATOM   1736  O   LEU A1458       6.521  53.467  37.037  1.00  0.00           O  
ATOM   1737  CB  LEU A1458       5.818  52.551  34.068  1.00  0.00           C  
ATOM   1738  CG  LEU A1458       4.951  51.862  33.011  1.00  0.00           C  
ATOM   1739  CD1 LEU A1458       5.763  50.759  32.322  1.00  0.00           C  
ATOM   1740  CD2 LEU A1458       3.706  51.275  33.670  1.00  0.00           C  
ATOM   1741  N   THR A1459       6.659  55.250  35.676  1.00  0.00           N  
ATOM   1742  CA  THR A1459       7.683  55.885  36.498  1.00  0.00           C  
ATOM   1743  C   THR A1459       7.190  56.977  37.445  1.00  0.00           C  
ATOM   1744  O   THR A1459       7.999  57.680  38.045  1.00  0.00           O  
ATOM   1745  CB  THR A1459       8.832  56.462  35.627  1.00  0.00           C  
ATOM   1746  OG1 THR A1459       8.334  57.524  34.804  1.00  0.00           O  
ATOM   1747  CG2 THR A1459       9.412  55.376  34.731  1.00  0.00           C  
ATOM   1748  N   GLU A1460       5.877  57.138  37.584  1.00  0.00           N  
ATOM   1749  CA  GLU A1460       5.373  58.148  38.517  1.00  0.00           C  
ATOM   1750  C   GLU A1460       5.802  57.720  39.919  1.00  0.00           C  
ATOM   1751  O   GLU A1460       5.950  56.525  40.192  1.00  0.00           O  
ATOM   1752  CB  GLU A1460       3.840  58.251  38.456  1.00  0.00           C  
ATOM   1753  CG  GLU A1460       3.314  58.943  37.211  1.00  0.00           C  
ATOM   1754  CD  GLU A1460       1.828  59.246  37.288  1.00  0.00           C  
ATOM   1755  OE1 GLU A1460       1.398  59.824  38.307  1.00  0.00           O  
ATOM   1756  OE2 GLU A1460       1.094  58.916  36.330  1.00  0.00           O  
ATOM   1757  N   PRO A1461       6.032  58.687  40.826  1.00  0.00           N  
ATOM   1758  CA  PRO A1461       6.441  58.291  42.178  1.00  0.00           C  
ATOM   1759  C   PRO A1461       5.418  57.350  42.818  1.00  0.00           C  
ATOM   1760  O   PRO A1461       4.215  57.471  42.588  1.00  0.00           O  
ATOM   1761  CB  PRO A1461       6.583  59.631  42.914  1.00  0.00           C  
ATOM   1762  CG  PRO A1461       5.714  60.575  42.121  1.00  0.00           C  
ATOM   1763  CD  PRO A1461       5.967  60.152  40.696  1.00  0.00           C  
ATOM   1764  N   PRO A1462       5.894  56.383  43.615  1.00  0.00           N  
ATOM   1765  CA  PRO A1462       5.022  55.415  44.282  1.00  0.00           C  
ATOM   1766  C   PRO A1462       3.767  55.991  44.931  1.00  0.00           C  
ATOM   1767  O   PRO A1462       2.674  55.466  44.735  1.00  0.00           O  
ATOM   1768  CB  PRO A1462       5.958  54.760  45.282  1.00  0.00           C  
ATOM   1769  CG  PRO A1462       7.231  54.681  44.493  1.00  0.00           C  
ATOM   1770  CD  PRO A1462       7.312  56.066  43.870  1.00  0.00           C  
ATOM   1771  N   GLU A1463       3.914  57.069  45.696  1.00  0.00           N  
ATOM   1772  CA  GLU A1463       2.763  57.665  46.364  1.00  0.00           C  
ATOM   1773  C   GLU A1463       1.693  58.100  45.355  1.00  0.00           C  
ATOM   1774  O   GLU A1463       0.503  57.937  45.603  1.00  0.00           O  
ATOM   1775  CB  GLU A1463       3.208  58.857  47.223  1.00  0.00           C  
ATOM   1776  CG  GLU A1463       3.507  60.126  46.448  1.00  0.00           C  
ATOM   1777  CD  GLU A1463       2.430  61.183  46.638  1.00  0.00           C  
ATOM   1778  OE1 GLU A1463       2.287  61.686  47.778  1.00  0.00           O  
ATOM   1779  OE2 GLU A1463       1.728  61.507  45.654  1.00  0.00           O  
ATOM   1780  N   ALA A1465       2.130  58.632  44.215  1.00  0.00           N  
ATOM   1781  CA  ALA A1465       1.223  59.090  43.168  1.00  0.00           C  
ATOM   1782  C   ALA A1465       0.553  57.923  42.439  1.00  0.00           C  
ATOM   1783  O   ALA A1465      -0.629  57.990  42.105  1.00  0.00           O  
ATOM   1784  CB  ALA A1465       1.982  59.964  42.176  1.00  0.00           C  
ATOM   1785  N   MET A1467       1.303  56.853  42.184  1.00  0.00           N  
ATOM   1786  CA  MET A1467       0.725  55.697  41.508  1.00  0.00           C  
ATOM   1787  C   MET A1467      -0.311  55.033  42.421  1.00  0.00           C  
ATOM   1788  O   MET A1467      -1.403  54.683  41.983  1.00  0.00           O  
ATOM   1789  CB  MET A1467       1.811  54.675  41.137  1.00  0.00           C  
ATOM   1790  CG  MET A1467       1.258  53.416  40.460  1.00  0.00           C  
ATOM   1791  SD  MET A1467       2.512  52.198  39.957  1.00  0.00           S  
ATOM   1792  CE  MET A1467       3.053  52.883  38.408  1.00  0.00           C  
ATOM   1793  N   PHE A1506       0.046  54.868  43.691  1.00  0.00           N  
ATOM   1794  CA  PHE A1506      -0.836  54.242  44.671  1.00  0.00           C  
ATOM   1795  C   PHE A1506      -2.153  55.023  44.768  1.00  0.00           C  
ATOM   1796  O   PHE A1506      -3.240  54.450  44.763  1.00  0.00           O  
ATOM   1797  CB  PHE A1506      -0.132  54.211  46.037  1.00  0.00           C  
ATOM   1798  CG  PHE A1506      -0.811  53.338  47.053  1.00  0.00           C  
ATOM   1799  CD1 PHE A1506      -1.989  53.748  47.670  1.00  0.00           C  
ATOM   1800  CD2 PHE A1506      -0.299  52.078  47.356  1.00  0.00           C  
ATOM   1801  CE1 PHE A1506      -2.653  52.914  48.575  1.00  0.00           C  
ATOM   1802  CE2 PHE A1506      -0.952  51.233  48.258  1.00  0.00           C  
ATOM   1803  CZ  PHE A1506      -2.137  51.653  48.869  1.00  0.00           C  
ATOM   1804  N   LYS A1507      -2.034  56.342  44.848  1.00  0.00           N  
ATOM   1805  CA  LYS A1507      -3.185  57.234  44.948  1.00  0.00           C  
ATOM   1806  C   LYS A1507      -4.102  57.060  43.738  1.00  0.00           C  
ATOM   1807  O   LYS A1507      -5.317  56.902  43.878  1.00  0.00           O  
ATOM   1808  CB  LYS A1507      -2.675  58.670  45.028  1.00  0.00           C  
ATOM   1809  CG  LYS A1507      -3.657  59.720  45.499  1.00  0.00           C  
ATOM   1810  CD  LYS A1507      -2.890  61.030  45.686  1.00  0.00           C  
ATOM   1811  CE  LYS A1507      -3.771  62.178  46.134  1.00  0.00           C  
ATOM   1812  NZ  LYS A1507      -2.946  63.395  46.425  1.00  0.00           N  
ATOM   1813  N   LYS A1508      -3.521  57.086  42.544  1.00  0.00           N  
ATOM   1814  CA  LYS A1508      -4.314  56.933  41.332  1.00  0.00           C  
ATOM   1815  C   LYS A1508      -4.989  55.561  41.254  1.00  0.00           C  
ATOM   1816  O   LYS A1508      -6.161  55.457  40.873  1.00  0.00           O  
ATOM   1817  CB  LYS A1508      -3.444  57.173  40.096  1.00  0.00           C  
ATOM   1818  CG  LYS A1508      -3.042  58.632  39.908  1.00  0.00           C  
ATOM   1819  CD  LYS A1508      -2.235  58.835  38.636  1.00  0.00           C  
ATOM   1820  CE  LYS A1508      -1.806  60.287  38.475  1.00  0.00           C  
ATOM   1821  NZ  LYS A1508      -1.135  60.507  37.160  1.00  0.00           N  
ATOM   1822  N   LEU A1509      -4.264  54.511  41.635  1.00  0.00           N  
ATOM   1823  CA  LEU A1509      -4.833  53.163  41.594  1.00  0.00           C  
ATOM   1824  C   LEU A1509      -6.012  53.042  42.560  1.00  0.00           C  
ATOM   1825  O   LEU A1509      -7.015  52.404  42.243  1.00  0.00           O  
ATOM   1826  CB  LEU A1509      -3.760  52.109  41.922  1.00  0.00           C  
ATOM   1827  CG  LEU A1509      -2.703  51.903  40.823  1.00  0.00           C  
ATOM   1828  CD1 LEU A1509      -1.552  51.017  41.327  1.00  0.00           C  
ATOM   1829  CD2 LEU A1509      -3.367  51.273  39.600  1.00  0.00           C  
ATOM   1830  N   MET A1510      -5.890  53.649  43.736  1.00  0.00           N  
ATOM   1831  CA  MET A1510      -6.970  53.608  44.723  1.00  0.00           C  
ATOM   1832  C   MET A1510      -8.220  54.290  44.167  1.00  0.00           C  
ATOM   1833  O   MET A1510      -9.329  54.088  44.671  1.00  0.00           O  
ATOM   1834  CB  MET A1510      -6.555  54.325  46.012  1.00  0.00           C  
ATOM   1835  CG  MET A1510      -5.541  53.579  46.868  1.00  0.00           C  
ATOM   1836  SD  MET A1510      -6.130  51.946  47.351  1.00  0.00           S  
ATOM   1837  CE  MET A1510      -7.362  52.395  48.604  1.00  0.00           C  
ATOM   1838  N   ARG A1511      -8.043  55.092  43.121  1.00  0.00           N  
ATOM   1839  CA  ARG A1511      -9.169  55.810  42.542  1.00  0.00           C  
ATOM   1840  C   ARG A1511      -9.685  55.293  41.203  1.00  0.00           C  
ATOM   1841  O   ARG A1511     -10.481  55.957  40.545  1.00  0.00           O  
ATOM   1842  CB  ARG A1511      -8.826  57.299  42.460  1.00  0.00           C  
ATOM   1843  CG  ARG A1511      -8.597  57.882  43.849  1.00  0.00           C  
ATOM   1844  CD  ARG A1511      -8.202  59.346  43.853  1.00  0.00           C  
ATOM   1845  NE  ARG A1511      -7.911  59.776  45.219  1.00  0.00           N  
ATOM   1846  CZ  ARG A1511      -7.500  60.992  45.560  1.00  0.00           C  
ATOM   1847  NH1 ARG A1511      -7.329  61.924  44.632  1.00  0.00           N  
ATOM   1848  NH2 ARG A1511      -7.249  61.273  46.832  1.00  0.00           N  
ATOM   1849  N   VAL A1516      -9.257  54.100  40.807  1.00  0.00           N  
ATOM   1850  CA  VAL A1516      -9.732  53.518  39.557  1.00  0.00           C  
ATOM   1851  C   VAL A1516     -11.225  53.193  39.723  1.00  0.00           C  
ATOM   1852  O   VAL A1516     -11.646  52.713  40.772  1.00  0.00           O  
ATOM   1853  CB  VAL A1516      -8.964  52.213  39.217  1.00  0.00           C  
ATOM   1854  CG1 VAL A1516      -9.580  51.538  38.000  1.00  0.00           C  
ATOM   1855  CG2 VAL A1516      -7.494  52.522  38.963  1.00  0.00           C  
ATOM   1856  N   PRO A1517     -12.046  53.468  38.695  1.00  0.00           N  
ATOM   1857  CA  PRO A1517     -13.487  53.180  38.781  1.00  0.00           C  
ATOM   1858  C   PRO A1517     -13.754  51.709  39.098  1.00  0.00           C  
ATOM   1859  O   PRO A1517     -13.207  50.826  38.438  1.00  0.00           O  
ATOM   1860  CB  PRO A1517     -13.997  53.571  37.396  1.00  0.00           C  
ATOM   1861  CG  PRO A1517     -13.101  54.721  37.033  1.00  0.00           C  
ATOM   1862  CD  PRO A1517     -11.731  54.212  37.461  1.00  0.00           C  
ATOM   1863  N   ASP A1518     -14.598  51.446  40.098  1.00  0.00           N  
ATOM   1864  CA  ASP A1518     -14.910  50.067  40.489  1.00  0.00           C  
ATOM   1865  C   ASP A1518     -15.205  49.149  39.309  1.00  0.00           C  
ATOM   1866  O   ASP A1518     -14.778  47.994  39.295  1.00  0.00           O  
ATOM   1867  CB  ASP A1518     -16.096  50.014  41.462  1.00  0.00           C  
ATOM   1868  CG  ASP A1518     -15.818  50.732  42.773  1.00  0.00           C  
ATOM   1869  OD1 ASP A1518     -14.655  50.725  43.226  1.00  0.00           O  
ATOM   1870  OD2 ASP A1518     -16.770  51.289  43.360  1.00  0.00           O  
ATOM   1871  N   PRO A1527     -15.949  49.640  38.304  1.00  0.00           N  
ATOM   1872  CA  PRO A1527     -16.260  48.798  37.147  1.00  0.00           C  
ATOM   1873  C   PRO A1527     -15.029  48.269  36.412  1.00  0.00           C  
ATOM   1874  O   PRO A1527     -15.080  47.213  35.776  1.00  0.00           O  
ATOM   1875  CB  PRO A1527     -17.102  49.722  36.269  1.00  0.00           C  
ATOM   1876  CG  PRO A1527     -17.811  50.558  37.262  1.00  0.00           C  
ATOM   1877  CD  PRO A1527     -16.708  50.902  38.241  1.00  0.00           C  
ATOM   1878  N   LEU A1528     -13.921  49.000  36.502  1.00  0.00           N  
ATOM   1879  CA  LEU A1528     -12.688  48.600  35.823  1.00  0.00           C  
ATOM   1880  C   LEU A1528     -11.812  47.605  36.594  1.00  0.00           C  
ATOM   1881  O   LEU A1528     -10.897  47.009  36.018  1.00  0.00           O  
ATOM   1882  CB  LEU A1528     -11.854  49.841  35.497  1.00  0.00           C  
ATOM   1883  CG  LEU A1528     -12.407  50.828  34.463  1.00  0.00           C  
ATOM   1884  CD1 LEU A1528     -11.512  52.066  34.389  1.00  0.00           C  
ATOM   1885  CD2 LEU A1528     -12.486  50.150  33.113  1.00  0.00           C  
ATOM   1886  N   LEU A1549     -12.075  47.422  37.885  1.00  0.00           N  
ATOM   1887  CA  LEU A1549     -11.255  46.509  38.684  1.00  0.00           C  
ATOM   1888  C   LEU A1549     -11.030  45.159  38.021  1.00  0.00           C  
ATOM   1889  O   LEU A1549      -9.891  44.691  37.925  1.00  0.00           O  
ATOM   1890  CB  LEU A1549     -11.859  46.318  40.081  1.00  0.00           C  
ATOM   1891  CG  LEU A1549     -11.694  47.490  41.051  1.00  0.00           C  
ATOM   1892  CD1 LEU A1549     -12.419  47.177  42.356  1.00  0.00           C  
ATOM   1893  CD2 LEU A1549     -10.214  47.741  41.319  1.00  0.00           C  
ATOM   1894  N   PRO A1551     -12.105  44.511  37.540  1.00  0.00           N  
ATOM   1895  CA  PRO A1551     -11.944  43.207  36.889  1.00  0.00           C  
ATOM   1896  C   PRO A1551     -10.935  43.205  35.737  1.00  0.00           C  
ATOM   1897  O   PRO A1551     -10.084  42.318  35.652  1.00  0.00           O  
ATOM   1898  CB  PRO A1551     -13.362  42.882  36.413  1.00  0.00           C  
ATOM   1899  CG  PRO A1551     -14.213  43.512  37.463  1.00  0.00           C  
ATOM   1900  CD  PRO A1551     -13.534  44.857  37.667  1.00  0.00           C  
ATOM   1901  N   SER A1569     -11.025  44.189  34.846  1.00  0.00           N  
ATOM   1902  CA  SER A1569     -10.102  44.241  33.715  1.00  0.00           C  
ATOM   1903  C   SER A1569      -8.679  44.620  34.135  1.00  0.00           C  
ATOM   1904  O   SER A1569      -7.712  44.151  33.537  1.00  0.00           O  
ATOM   1905  CB  SER A1569     -10.605  45.216  32.633  1.00  0.00           C  
ATOM   1906  OG  SER A1569     -10.687  46.544  33.118  1.00  0.00           O  
ATOM   1907  N   TYR A1594      -8.543  45.460  35.157  1.00  0.00           N  
ATOM   1908  CA  TYR A1594      -7.207  45.849  35.602  1.00  0.00           C  
ATOM   1909  C   TYR A1594      -6.473  44.640  36.182  1.00  0.00           C  
ATOM   1910  O   TYR A1594      -5.282  44.452  35.925  1.00  0.00           O  
ATOM   1911  CB  TYR A1594      -7.277  46.999  36.624  1.00  0.00           C  
ATOM   1912  CG  TYR A1594      -7.269  48.388  35.990  1.00  0.00           C  
ATOM   1913  CD1 TYR A1594      -8.128  48.702  34.934  1.00  0.00           C  
ATOM   1914  CD2 TYR A1594      -6.393  49.386  36.438  1.00  0.00           C  
ATOM   1915  CE1 TYR A1594      -8.118  49.969  34.336  1.00  0.00           C  
ATOM   1916  CE2 TYR A1594      -6.378  50.661  35.847  1.00  0.00           C  
ATOM   1917  CZ  TYR A1594      -7.242  50.943  34.797  1.00  0.00           C  
ATOM   1918  OH  TYR A1594      -7.237  52.189  34.194  1.00  0.00           O  
ATOM   1919  N   PHE A1596      -7.180  43.811  36.947  1.00  0.00           N  
ATOM   1920  CA  PHE A1596      -6.569  42.617  37.524  1.00  0.00           C  
ATOM   1921  C   PHE A1596      -6.164  41.619  36.442  1.00  0.00           C  
ATOM   1922  O   PHE A1596      -5.075  41.047  36.492  1.00  0.00           O  
ATOM   1923  CB  PHE A1596      -7.526  41.942  38.516  1.00  0.00           C  
ATOM   1924  CG  PHE A1596      -7.482  42.531  39.901  1.00  0.00           C  
ATOM   1925  CD1 PHE A1596      -6.323  42.454  40.666  1.00  0.00           C  
ATOM   1926  CD2 PHE A1596      -8.596  43.164  40.439  1.00  0.00           C  
ATOM   1927  CE1 PHE A1596      -6.274  43.002  41.949  1.00  0.00           C  
ATOM   1928  CE2 PHE A1596      -8.557  43.715  41.719  1.00  0.00           C  
ATOM   1929  CZ  PHE A1596      -7.391  43.634  42.476  1.00  0.00           C  
ATOM   1930  N   ARG A1601      -7.033  41.422  35.453  1.00  0.00           N  
ATOM   1931  CA  ARG A1601      -6.745  40.484  34.373  1.00  0.00           C  
ATOM   1932  C   ARG A1601      -5.607  40.928  33.460  1.00  0.00           C  
ATOM   1933  O   ARG A1601      -4.756  40.122  33.077  1.00  0.00           O  
ATOM   1934  CB  ARG A1601      -7.998  40.246  33.515  1.00  0.00           C  
ATOM   1935  CG  ARG A1601      -9.212  39.750  34.291  1.00  0.00           C  
ATOM   1936  CD  ARG A1601     -10.214  39.069  33.367  1.00  0.00           C  
ATOM   1937  NE  ARG A1601     -11.406  38.629  34.086  1.00  0.00           N  
ATOM   1938  CZ  ARG A1601     -12.438  39.413  34.383  1.00  0.00           C  
ATOM   1939  NH1 ARG A1601     -12.438  40.689  34.020  1.00  0.00           N  
ATOM   1940  NH2 ARG A1601     -13.468  38.922  35.059  1.00  0.00           N  
ATOM   1941  N   LEU A1602      -5.592  42.211  33.110  1.00  0.00           N  
ATOM   1942  CA  LEU A1602      -4.574  42.742  32.209  1.00  0.00           C  
ATOM   1943  C   LEU A1602      -3.278  43.240  32.845  1.00  0.00           C  
ATOM   1944  O   LEU A1602      -2.263  43.358  32.157  1.00  0.00           O  
ATOM   1945  CB  LEU A1602      -5.164  43.883  31.375  1.00  0.00           C  
ATOM   1946  CG  LEU A1602      -6.384  43.551  30.516  1.00  0.00           C  
ATOM   1947  CD1 LEU A1602      -6.784  44.779  29.693  1.00  0.00           C  
ATOM   1948  CD2 LEU A1602      -6.047  42.371  29.607  1.00  0.00           C  
ATOM   1949  N   LEU A1603      -3.304  43.547  34.136  1.00  0.00           N  
ATOM   1950  CA  LEU A1603      -2.111  44.067  34.793  1.00  0.00           C  
ATOM   1951  C   LEU A1603      -1.479  43.122  35.807  1.00  0.00           C  
ATOM   1952  O   LEU A1603      -0.344  43.348  36.234  1.00  0.00           O  
ATOM   1953  CB  LEU A1603      -2.430  45.418  35.454  1.00  0.00           C  
ATOM   1954  CG  LEU A1603      -3.060  46.450  34.504  1.00  0.00           C  
ATOM   1955  CD1 LEU A1603      -3.436  47.713  35.255  1.00  0.00           C  
ATOM   1956  CD2 LEU A1603      -2.085  46.759  33.380  1.00  0.00           C  
ATOM   1957  N   THR A1604      -2.204  42.075  36.199  1.00  0.00           N  
ATOM   1958  CA  THR A1604      -1.671  41.097  37.153  1.00  0.00           C  
ATOM   1959  C   THR A1604      -1.868  39.673  36.636  1.00  0.00           C  
ATOM   1960  O   THR A1604      -2.468  39.458  35.581  1.00  0.00           O  
ATOM   1961  CB  THR A1604      -2.358  41.168  38.533  1.00  0.00           C  
ATOM   1962  OG1 THR A1604      -3.620  40.492  38.469  1.00  0.00           O  
ATOM   1963  CG2 THR A1604      -2.569  42.617  38.970  1.00  0.00           C  
ATOM   1964  N   ASP A1613      -1.372  38.701  37.393  1.00  0.00           N  
ATOM   1965  CA  ASP A1613      -1.507  37.303  37.006  1.00  0.00           C  
ATOM   1966  C   ASP A1613      -2.418  36.522  37.949  1.00  0.00           C  
ATOM   1967  O   ASP A1613      -2.460  35.290  37.891  1.00  0.00           O  
ATOM   1968  CB  ASP A1613      -0.132  36.635  36.963  1.00  0.00           C  
ATOM   1969  CG  ASP A1613       0.805  37.308  35.990  1.00  0.00           C  
ATOM   1970  OD1 ASP A1613       0.429  37.460  34.806  1.00  0.00           O  
ATOM   1971  OD2 ASP A1613       1.920  37.682  36.408  1.00  0.00           O  
ATOM   1972  N   LEU A1614      -3.147  37.232  38.810  1.00  0.00           N  
ATOM   1973  CA  LEU A1614      -4.052  36.578  39.754  1.00  0.00           C  
ATOM   1974  C   LEU A1614      -5.062  35.687  39.035  1.00  0.00           C  
ATOM   1975  O   LEU A1614      -5.534  36.025  37.948  1.00  0.00           O  
ATOM   1976  CB  LEU A1614      -4.808  37.619  40.590  1.00  0.00           C  
ATOM   1977  CG  LEU A1614      -3.974  38.452  41.567  1.00  0.00           C  
ATOM   1978  CD1 LEU A1614      -4.877  39.416  42.313  1.00  0.00           C  
ATOM   1979  CD2 LEU A1614      -3.246  37.532  42.539  1.00  0.00           C  
ATOM   1980  N   GLU A1615      -5.382  34.547  39.644  1.00  0.00           N  
ATOM   1981  CA  GLU A1615      -6.344  33.612  39.066  1.00  0.00           C  
ATOM   1982  C   GLU A1615      -7.745  34.207  39.175  1.00  0.00           C  
ATOM   1983  O   GLU A1615      -8.001  35.068  40.023  1.00  0.00           O  
ATOM   1984  CB  GLU A1615      -6.320  32.274  39.813  1.00  0.00           C  
ATOM   1985  CG  GLU A1615      -4.957  31.615  39.948  1.00  0.00           C  
ATOM   1986  CD  GLU A1615      -4.365  31.195  38.619  1.00  0.00           C  
ATOM   1987  OE1 GLU A1615      -5.114  30.667  37.772  1.00  0.00           O  
ATOM   1988  OE2 GLU A1615      -3.144  31.377  38.428  1.00  0.00           O  
ATOM   1989  N   GLU A1616      -8.652  33.738  38.320  1.00  0.00           N  
ATOM   1990  CA  GLU A1616     -10.032  34.217  38.327  1.00  0.00           C  
ATOM   1991  C   GLU A1616     -10.692  34.109  39.698  1.00  0.00           C  
ATOM   1992  O   GLU A1616     -11.381  35.034  40.136  1.00  0.00           O  
ATOM   1993  CB  GLU A1616     -10.875  33.445  37.307  1.00  0.00           C  
ATOM   1994  CG  GLU A1616     -10.690  33.880  35.862  1.00  0.00           C  
ATOM   1995  CD  GLU A1616     -10.913  35.370  35.673  1.00  0.00           C  
ATOM   1996  OE1 GLU A1616     -11.864  35.909  36.281  1.00  0.00           O  
ATOM   1997  OE2 GLU A1616     -10.143  36.001  34.913  1.00  0.00           O  
ATOM   1998  N   GLU A1617     -10.489  32.986  40.380  1.00  0.00           N  
ATOM   1999  CA  GLU A1617     -11.105  32.801  41.693  1.00  0.00           C  
ATOM   2000  C   GLU A1617     -10.506  33.729  42.736  1.00  0.00           C  
ATOM   2001  O   GLU A1617     -11.178  34.109  43.693  1.00  0.00           O  
ATOM   2002  CB  GLU A1617     -10.979  31.345  42.156  1.00  0.00           C  
ATOM   2003  CG  GLU A1617      -9.561  30.867  42.417  1.00  0.00           C  
ATOM   2004  CD  GLU A1617      -9.539  29.447  42.965  1.00  0.00           C  
ATOM   2005  OE1 GLU A1617     -10.125  28.549  42.313  1.00  0.00           O  
ATOM   2006  OE2 GLU A1617      -8.931  29.223  44.041  1.00  0.00           O  
ATOM   2007  N   GLU A1619      -9.241  34.094  42.555  1.00  0.00           N  
ATOM   2008  CA  GLU A1619      -8.593  34.997  43.497  1.00  0.00           C  
ATOM   2009  C   GLU A1619      -9.186  36.391  43.301  1.00  0.00           C  
ATOM   2010  O   GLU A1619      -9.453  37.107  44.265  1.00  0.00           O  
ATOM   2011  CB  GLU A1619      -7.077  35.015  43.265  1.00  0.00           C  
ATOM   2012  CG  GLU A1619      -6.431  33.641  43.411  1.00  0.00           C  
ATOM   2013  CD  GLU A1619      -4.929  33.651  43.197  1.00  0.00           C  
ATOM   2014  OE1 GLU A1619      -4.464  34.263  42.208  1.00  0.00           O  
ATOM   2015  OE2 GLU A1619      -4.214  33.029  44.013  1.00  0.00           O  
ATOM   2016  N   ILE A1620      -9.406  36.768  42.045  1.00  0.00           N  
ATOM   2017  CA  ILE A1620      -9.984  38.072  41.741  1.00  0.00           C  
ATOM   2018  C   ILE A1620     -11.404  38.162  42.298  1.00  0.00           C  
ATOM   2019  O   ILE A1620     -11.784  39.175  42.883  1.00  0.00           O  
ATOM   2020  CB  ILE A1620     -10.017  38.332  40.219  1.00  0.00           C  
ATOM   2021  CG1 ILE A1620      -8.585  38.405  39.678  1.00  0.00           C  
ATOM   2022  CG2 ILE A1620     -10.771  39.629  39.928  1.00  0.00           C  
ATOM   2023  CD1 ILE A1620      -8.503  38.493  38.167  1.00  0.00           C  
ATOM   2024  N   GLU A1621     -12.190  37.104  42.116  1.00  0.00           N  
ATOM   2025  CA  GLU A1621     -13.556  37.103  42.626  1.00  0.00           C  
ATOM   2026  C   GLU A1621     -13.555  37.275  44.140  1.00  0.00           C  
ATOM   2027  O   GLU A1621     -14.323  38.069  44.683  1.00  0.00           O  
ATOM   2028  CB  GLU A1621     -14.277  35.805  42.249  1.00  0.00           C  
ATOM   2029  CG  GLU A1621     -14.640  35.712  40.768  1.00  0.00           C  
ATOM   2030  CD  GLU A1621     -15.402  36.943  40.271  1.00  0.00           C  
ATOM   2031  OE1 GLU A1621     -16.482  37.254  40.825  1.00  0.00           O  
ATOM   2032  OE2 GLU A1621     -14.922  37.600  39.318  1.00  0.00           O  
ATOM   2033  N   ALA A1622     -12.679  36.540  44.817  1.00  0.00           N  
ATOM   2034  CA  ALA A1622     -12.582  36.624  46.269  1.00  0.00           C  
ATOM   2035  C   ALA A1622     -12.297  38.059  46.709  1.00  0.00           C  
ATOM   2036  O   ALA A1622     -12.865  38.543  47.691  1.00  0.00           O  
ATOM   2037  CB  ALA A1622     -11.494  35.694  46.768  1.00  0.00           C  
ATOM   2038  N   LEU A1729     -11.414  38.739  45.982  1.00  0.00           N  
ATOM   2039  CA  LEU A1729     -11.078  40.123  46.301  1.00  0.00           C  
ATOM   2040  C   LEU A1729     -12.293  41.026  46.122  1.00  0.00           C  
ATOM   2041  O   LEU A1729     -12.600  41.854  46.981  1.00  0.00           O  
ATOM   2042  CB  LEU A1729      -9.938  40.619  45.408  1.00  0.00           C  
ATOM   2043  CG  LEU A1729      -8.519  40.217  45.807  1.00  0.00           C  
ATOM   2044  CD1 LEU A1729      -7.526  40.759  44.788  1.00  0.00           C  
ATOM   2045  CD2 LEU A1729      -8.208  40.768  47.191  1.00  0.00           C  
ATOM   2046  N   LEU A1730     -12.978  40.870  44.996  1.00  0.00           N  
ATOM   2047  CA  LEU A1730     -14.163  41.669  44.725  1.00  0.00           C  
ATOM   2048  C   LEU A1730     -15.194  41.392  45.820  1.00  0.00           C  
ATOM   2049  O   LEU A1730     -15.723  42.317  46.442  1.00  0.00           O  
ATOM   2050  CB  LEU A1730     -14.732  41.313  43.348  1.00  0.00           C  
ATOM   2051  CG  LEU A1730     -13.809  41.610  42.158  1.00  0.00           C  
ATOM   2052  CD1 LEU A1730     -14.456  41.153  40.851  1.00  0.00           C  
ATOM   2053  CD2 LEU A1730     -13.509  43.102  42.116  1.00  0.00           C  
ATOM   2054  N   LYS A1731     -15.456  40.112  46.062  1.00  0.00           N  
ATOM   2055  CA  LYS A1731     -16.413  39.705  47.084  1.00  0.00           C  
ATOM   2056  C   LYS A1731     -16.101  40.368  48.420  1.00  0.00           C  
ATOM   2057  O   LYS A1731     -16.999  40.611  49.223  1.00  0.00           O  
ATOM   2058  CB  LYS A1731     -16.399  38.179  47.241  1.00  0.00           C  
ATOM   2059  CG  LYS A1731     -17.418  37.640  48.237  1.00  0.00           C  
ATOM   2060  CD  LYS A1731     -17.493  36.115  48.203  1.00  0.00           C  
ATOM   2061  CE  LYS A1731     -16.177  35.469  48.621  1.00  0.00           C  
ATOM   2062  NZ  LYS A1731     -16.235  33.981  48.509  1.00  0.00           N  
ATOM   2063  N   ALA A1732     -14.826  40.665  48.657  1.00  0.00           N  
ATOM   2064  CA  ALA A1732     -14.416  41.305  49.903  1.00  0.00           C  
ATOM   2065  C   ALA A1732     -14.833  42.773  49.924  1.00  0.00           C  
ATOM   2066  O   ALA A1732     -14.961  43.376  50.990  1.00  0.00           O  
ATOM   2067  CB  ALA A1732     -12.911  41.186  50.082  1.00  0.00           C  
ATOM   2068  N   GLY A1733     -15.039  43.348  48.744  1.00  0.00           N  
ATOM   2069  CA  GLY A1733     -15.447  44.740  48.670  1.00  0.00           C  
ATOM   2070  C   GLY A1733     -14.524  45.632  47.859  1.00  0.00           C  
ATOM   2071  O   GLY A1733     -13.362  45.288  47.635  1.00  0.00           O  
ATOM   2072  N   PRO A1741     -15.026  46.789  47.396  1.00  0.00           N  
ATOM   2073  CA  PRO A1741     -14.286  47.774  46.599  1.00  0.00           C  
ATOM   2074  C   PRO A1741     -12.992  48.277  47.239  1.00  0.00           C  
ATOM   2075  O   PRO A1741     -11.942  48.283  46.597  1.00  0.00           O  
ATOM   2076  CB  PRO A1741     -15.306  48.894  46.409  1.00  0.00           C  
ATOM   2077  CG  PRO A1741     -16.592  48.145  46.323  1.00  0.00           C  
ATOM   2078  CD  PRO A1741     -16.455  47.145  47.456  1.00  0.00           C  
ATOM   2079  N   VAL A1742     -13.060  48.706  48.495  1.00  0.00           N  
ATOM   2080  CA  VAL A1742     -11.866  49.208  49.161  1.00  0.00           C  
ATOM   2081  C   VAL A1742     -10.764  48.148  49.292  1.00  0.00           C  
ATOM   2082  O   VAL A1742      -9.602  48.416  48.985  1.00  0.00           O  
ATOM   2083  CB  VAL A1742     -12.203  49.837  50.540  1.00  0.00           C  
ATOM   2084  CG1 VAL A1742     -12.644  51.280  50.338  1.00  0.00           C  
ATOM   2085  CG2 VAL A1742     -13.328  49.075  51.226  1.00  0.00           C  
ATOM   2086  N   PRO A1743     -11.109  46.926  49.730  1.00  0.00           N  
ATOM   2087  CA  PRO A1743     -10.065  45.905  49.850  1.00  0.00           C  
ATOM   2088  C   PRO A1743      -9.425  45.594  48.494  1.00  0.00           C  
ATOM   2089  O   PRO A1743      -8.206  45.428  48.397  1.00  0.00           O  
ATOM   2090  CB  PRO A1743     -10.826  44.705  50.411  1.00  0.00           C  
ATOM   2091  CG  PRO A1743     -11.883  45.353  51.243  1.00  0.00           C  
ATOM   2092  CD  PRO A1743     -12.370  46.440  50.318  1.00  0.00           C  
ATOM   2093  N   ALA A1744     -10.253  45.512  47.454  1.00  0.00           N  
ATOM   2094  CA  ALA A1744      -9.766  45.220  46.111  1.00  0.00           C  
ATOM   2095  C   ALA A1744      -8.805  46.298  45.613  1.00  0.00           C  
ATOM   2096  O   ALA A1744      -7.807  45.988  44.965  1.00  0.00           O  
ATOM   2097  CB  ALA A1744     -10.937  45.076  45.146  1.00  0.00           C  
ATOM   2098  N   HIS A1745      -9.104  47.559  45.913  1.00  0.00           N  
ATOM   2099  CA  HIS A1745      -8.238  48.656  45.489  1.00  0.00           C  
ATOM   2100  C   HIS A1745      -6.880  48.597  46.189  1.00  0.00           C  
ATOM   2101  O   HIS A1745      -5.839  48.768  45.550  1.00  0.00           O  
ATOM   2102  CB  HIS A1745      -8.901  50.009  45.769  1.00  0.00           C  
ATOM   2103  CG  HIS A1745      -9.910  50.415  44.738  1.00  0.00           C  
ATOM   2104  ND1 HIS A1745      -9.555  50.963  43.523  1.00  0.00           N  
ATOM   2105  CD2 HIS A1745     -11.263  50.353  44.741  1.00  0.00           C  
ATOM   2106  CE1 HIS A1745     -10.645  51.223  42.824  1.00  0.00           C  
ATOM   2107  NE2 HIS A1745     -11.696  50.863  43.539  1.00  0.00           N  
ATOM   2108  N   ARG A1746      -6.890  48.352  47.496  1.00  0.00           N  
ATOM   2109  CA  ARG A1746      -5.646  48.282  48.251  1.00  0.00           C  
ATOM   2110  C   ARG A1746      -4.726  47.168  47.748  1.00  0.00           C  
ATOM   2111  O   ARG A1746      -3.521  47.373  47.606  1.00  0.00           O  
ATOM   2112  CB  ARG A1746      -5.932  48.114  49.754  1.00  0.00           C  
ATOM   2113  CG  ARG A1746      -6.428  49.399  50.429  1.00  0.00           C  
ATOM   2114  CD  ARG A1746      -6.442  49.299  51.950  1.00  0.00           C  
ATOM   2115  NE  ARG A1746      -7.043  50.481  52.575  1.00  0.00           N  
ATOM   2116  CZ  ARG A1746      -6.473  51.685  52.640  1.00  0.00           C  
ATOM   2117  NH1 ARG A1746      -5.270  51.890  52.123  1.00  0.00           N  
ATOM   2118  NH2 ARG A1746      -7.114  52.693  53.218  1.00  0.00           N  
ATOM   2119  N   VAL A1747      -5.284  45.997  47.457  1.00  0.00           N  
ATOM   2120  CA  VAL A1747      -4.462  44.896  46.960  1.00  0.00           C  
ATOM   2121  C   VAL A1747      -3.908  45.239  45.570  1.00  0.00           C  
ATOM   2122  O   VAL A1747      -2.737  44.980  45.273  1.00  0.00           O  
ATOM   2123  CB  VAL A1747      -5.267  43.576  46.894  1.00  0.00           C  
ATOM   2124  CG1 VAL A1747      -4.419  42.474  46.257  1.00  0.00           C  
ATOM   2125  CG2 VAL A1747      -5.684  43.161  48.302  1.00  0.00           C  
ATOM   2126  N   LEU A1748      -4.746  45.828  44.721  1.00  0.00           N  
ATOM   2127  CA  LEU A1748      -4.306  46.213  43.381  1.00  0.00           C  
ATOM   2128  C   LEU A1748      -3.226  47.287  43.491  1.00  0.00           C  
ATOM   2129  O   LEU A1748      -2.198  47.215  42.820  1.00  0.00           O  
ATOM   2130  CB  LEU A1748      -5.483  46.758  42.567  1.00  0.00           C  
ATOM   2131  CG  LEU A1748      -5.166  47.371  41.198  1.00  0.00           C  
ATOM   2132  CD1 LEU A1748      -4.748  46.275  40.218  1.00  0.00           C  
ATOM   2133  CD2 LEU A1748      -6.402  48.113  40.676  1.00  0.00           C  
ATOM   2134  N   ALA A1749      -3.465  48.282  44.344  1.00  0.00           N  
ATOM   2135  CA  ALA A1749      -2.518  49.377  44.524  1.00  0.00           C  
ATOM   2136  C   ALA A1749      -1.193  48.872  45.085  1.00  0.00           C  
ATOM   2137  O   ALA A1749      -0.128  49.314  44.668  1.00  0.00           O  
ATOM   2138  CB  ALA A1749      -3.108  50.437  45.448  1.00  0.00           C  
ATOM   2139  N   ARG A1750      -1.261  47.950  46.036  1.00  0.00           N  
ATOM   2140  CA  ARG A1750      -0.047  47.400  46.621  1.00  0.00           C  
ATOM   2141  C   ARG A1750       0.739  46.581  45.596  1.00  0.00           C  
ATOM   2142  O   ARG A1750       1.951  46.757  45.457  1.00  0.00           O  
ATOM   2143  CB  ARG A1750      -0.390  46.523  47.823  1.00  0.00           C  
ATOM   2144  CG  ARG A1750      -0.905  47.293  49.020  1.00  0.00           C  
ATOM   2145  CD  ARG A1750      -1.358  46.355  50.120  1.00  0.00           C  
ATOM   2146  NE  ARG A1750      -1.836  47.096  51.282  1.00  0.00           N  
ATOM   2147  CZ  ARG A1750      -2.452  46.543  52.322  1.00  0.00           C  
ATOM   2148  NH1 ARG A1750      -2.667  45.233  52.354  1.00  0.00           N  
ATOM   2149  NH2 ARG A1750      -2.867  47.305  53.325  1.00  0.00           N  
ATOM   2150  N   LEU A1751       0.055  45.690  44.879  1.00  0.00           N  
ATOM   2151  CA  LEU A1751       0.723  44.857  43.880  1.00  0.00           C  
ATOM   2152  C   LEU A1751       1.437  45.674  42.812  1.00  0.00           C  
ATOM   2153  O   LEU A1751       2.620  45.473  42.555  1.00  0.00           O  
ATOM   2154  CB  LEU A1751      -0.273  43.918  43.189  1.00  0.00           C  
ATOM   2155  CG  LEU A1751      -0.716  42.640  43.908  1.00  0.00           C  
ATOM   2156  CD1 LEU A1751      -1.857  41.998  43.124  1.00  0.00           C  
ATOM   2157  CD2 LEU A1751       0.462  41.679  44.036  1.00  0.00           C  
ATOM   2158  N   LEU A1752       0.717  46.598  42.189  1.00  0.00           N  
ATOM   2159  CA  LEU A1752       1.299  47.402  41.126  1.00  0.00           C  
ATOM   2160  C   LEU A1752       2.269  48.483  41.591  1.00  0.00           C  
ATOM   2161  O   LEU A1752       3.295  48.715  40.947  1.00  0.00           O  
ATOM   2162  CB  LEU A1752       0.187  48.005  40.260  1.00  0.00           C  
ATOM   2163  CG  LEU A1752      -0.720  46.969  39.580  1.00  0.00           C  
ATOM   2164  CD1 LEU A1752      -1.679  47.683  38.623  1.00  0.00           C  
ATOM   2165  CD2 LEU A1752       0.128  45.942  38.813  1.00  0.00           C  
ATOM   2166  N   THR A1753       1.975  49.145  42.703  1.00  0.00           N  
ATOM   2167  CA  THR A1753       2.902  50.165  43.177  1.00  0.00           C  
ATOM   2168  C   THR A1753       4.236  49.500  43.528  1.00  0.00           C  
ATOM   2169  O   THR A1753       5.295  50.027  43.198  1.00  0.00           O  
ATOM   2170  CB  THR A1753       2.357  50.912  44.404  1.00  0.00           C  
ATOM   2171  OG1 THR A1753       1.134  51.580  44.051  1.00  0.00           O  
ATOM   2172  CG2 THR A1753       3.376  51.949  44.883  1.00  0.00           C  
ATOM   2173  N   ALA A1754       4.175  48.331  44.169  1.00  0.00           N  
ATOM   2174  CA  ALA A1754       5.384  47.597  44.550  1.00  0.00           C  
ATOM   2175  C   ALA A1754       6.149  47.138  43.312  1.00  0.00           C  
ATOM   2176  O   ALA A1754       7.356  47.373  43.188  1.00  0.00           O  
ATOM   2177  CB  ALA A1754       5.017  46.378  45.433  1.00  0.00           C  
ATOM   2178  N   ALA A1755       5.444  46.504  42.378  1.00  0.00           N  
ATOM   2179  CA  ALA A1755       6.085  46.021  41.155  1.00  0.00           C  
ATOM   2180  C   ALA A1755       6.802  47.121  40.375  1.00  0.00           C  
ATOM   2181  O   ALA A1755       7.960  46.966  39.987  1.00  0.00           O  
ATOM   2182  CB  ALA A1755       5.049  45.338  40.255  1.00  0.00           C  
ATOM   2183  N   TYR A1756       6.123  48.238  40.143  1.00  0.00           N  
ATOM   2184  CA  TYR A1756       6.725  49.321  39.379  1.00  0.00           C  
ATOM   2185  C   TYR A1756       7.633  50.293  40.145  1.00  0.00           C  
ATOM   2186  O   TYR A1756       8.222  51.205  39.554  1.00  0.00           O  
ATOM   2187  CB  TYR A1756       5.627  50.054  38.608  1.00  0.00           C  
ATOM   2188  CG  TYR A1756       5.049  49.167  37.528  1.00  0.00           C  
ATOM   2189  CD1 TYR A1756       5.809  48.824  36.411  1.00  0.00           C  
ATOM   2190  CD2 TYR A1756       3.784  48.596  37.665  1.00  0.00           C  
ATOM   2191  CE1 TYR A1756       5.332  47.928  35.455  1.00  0.00           C  
ATOM   2192  CE2 TYR A1756       3.293  47.693  36.711  1.00  0.00           C  
ATOM   2193  CZ  TYR A1756       4.077  47.364  35.616  1.00  0.00           C  
ATOM   2194  OH  TYR A1756       3.638  46.429  34.712  1.00  0.00           O  
ATOM   2195  N   ALA A1757       7.756  50.096  41.451  1.00  0.00           N  
ATOM   2196  CA  ALA A1757       8.657  50.930  42.250  1.00  0.00           C  
ATOM   2197  C   ALA A1757      10.045  50.288  42.121  1.00  0.00           C  
ATOM   2198  O   ALA A1757      11.069  50.942  42.329  1.00  0.00           O  
ATOM   2199  CB  ALA A1757       8.227  50.938  43.716  1.00  0.00           C  
ATOM   2200  N   LEU A1758      10.062  49.001  41.774  1.00  0.00           N  
ATOM   2201  CA  LEU A1758      11.308  48.244  41.613  1.00  0.00           C  
ATOM   2202  C   LEU A1758      12.027  48.575  40.307  1.00  0.00           C  
ATOM   2203  O   LEU A1758      11.446  49.153  39.391  1.00  0.00           O  
ATOM   2204  CB  LEU A1758      11.015  46.740  41.610  1.00  0.00           C  
ATOM   2205  CG  LEU A1758      10.362  46.087  42.831  1.00  0.00           C  
ATOM   2206  CD1 LEU A1758       9.982  44.651  42.479  1.00  0.00           C  
ATOM   2207  CD2 LEU A1758      11.316  46.116  44.019  1.00  0.00           C  
ATOM   2208  N   PRO A1760      13.315  48.214  40.211  1.00  0.00           N  
ATOM   2209  CA  PRO A1760      14.070  48.477  38.983  1.00  0.00           C  
ATOM   2210  C   PRO A1760      13.450  47.671  37.827  1.00  0.00           C  
ATOM   2211  O   PRO A1760      13.402  48.135  36.684  1.00  0.00           O  
ATOM   2212  CB  PRO A1760      15.475  47.975  39.327  1.00  0.00           C  
ATOM   2213  CG  PRO A1760      15.564  48.203  40.801  1.00  0.00           C  
ATOM   2214  CD  PRO A1760      14.205  47.760  41.293  1.00  0.00           C  
ATOM   2215  N   GLN A1761      12.985  46.462  38.137  1.00  0.00           N  
ATOM   2216  CA  GLN A1761      12.375  45.580  37.135  1.00  0.00           C  
ATOM   2217  C   GLN A1761      11.318  44.722  37.824  1.00  0.00           C  
ATOM   2218  O   GLN A1761      11.517  44.286  38.955  1.00  0.00           O  
ATOM   2219  CB  GLN A1761      13.448  44.682  36.504  1.00  0.00           C  
ATOM   2220  CG  GLN A1761      12.986  43.894  35.286  1.00  0.00           C  
ATOM   2221  CD  GLN A1761      14.125  43.150  34.605  1.00  0.00           C  
ATOM   2222  OE1 GLN A1761      14.615  42.138  35.112  1.00  0.00           O  
ATOM   2223  NE2 GLN A1761      14.558  43.657  33.453  1.00  0.00           N  
ATOM   2224  N   ILE A1762      10.196  44.470  37.152  1.00  0.00           N  
ATOM   2225  CA  ILE A1762       9.143  43.681  37.771  1.00  0.00           C  
ATOM   2226  C   ILE A1762       9.496  42.204  37.814  1.00  0.00           C  
ATOM   2227  O   ILE A1762      10.374  41.752  37.086  1.00  0.00           O  
ATOM   2228  CB  ILE A1762       7.793  43.836  37.018  1.00  0.00           C  
ATOM   2229  CG1 ILE A1762       7.912  43.267  35.596  1.00  0.00           C  
ATOM   2230  CG2 ILE A1762       7.378  45.308  36.993  1.00  0.00           C  
ATOM   2231  CD1 ILE A1762       6.589  43.242  34.828  1.00  0.00           C  
ATOM   2232  N   PRO A1798       8.842  41.441  38.706  1.00  0.00           N  
ATOM   2233  CA  PRO A1798       9.099  40.002  38.804  1.00  0.00           C  
ATOM   2234  C   PRO A1798       8.416  39.377  37.587  1.00  0.00           C  
ATOM   2235  O   PRO A1798       7.612  40.034  36.923  1.00  0.00           O  
ATOM   2236  CB  PRO A1798       8.406  39.614  40.103  1.00  0.00           C  
ATOM   2237  CG  PRO A1798       7.259  40.576  40.179  1.00  0.00           C  
ATOM   2238  CD  PRO A1798       7.917  41.881  39.767  1.00  0.00           C  
ATOM   2239  N   PRO A1799       8.721  38.109  37.278  1.00  0.00           N  
ATOM   2240  CA  PRO A1799       8.073  37.507  36.111  1.00  0.00           C  
ATOM   2241  C   PRO A1799       6.593  37.211  36.321  1.00  0.00           C  
ATOM   2242  O   PRO A1799       5.868  36.952  35.363  1.00  0.00           O  
ATOM   2243  CB  PRO A1799       8.906  36.249  35.861  1.00  0.00           C  
ATOM   2244  CG  PRO A1799       9.395  35.890  37.238  1.00  0.00           C  
ATOM   2245  CD  PRO A1799       9.773  37.229  37.820  1.00  0.00           C  
ATOM   2246  N   ARG A1800       6.150  37.253  37.573  1.00  0.00           N  
ATOM   2247  CA  ARG A1800       4.749  36.998  37.895  1.00  0.00           C  
ATOM   2248  C   ARG A1800       4.255  37.973  38.962  1.00  0.00           C  
ATOM   2249  O   ARG A1800       4.845  38.080  40.030  1.00  0.00           O  
ATOM   2250  CB  ARG A1800       4.565  35.565  38.425  1.00  0.00           C  
ATOM   2251  CG  ARG A1800       4.973  34.458  37.459  1.00  0.00           C  
ATOM   2252  CD  ARG A1800       4.967  33.079  38.137  1.00  0.00           C  
ATOM   2253  NE  ARG A1800       5.268  32.007  37.185  1.00  0.00           N  
ATOM   2254  CZ  ARG A1800       5.293  30.708  37.481  1.00  0.00           C  
ATOM   2255  NH1 ARG A1800       5.040  30.289  38.717  1.00  0.00           N  
ATOM   2256  NH2 ARG A1800       5.554  29.821  36.529  1.00  0.00           N  
ATOM   2257  N   ILE A1801       3.181  38.694  38.665  1.00  0.00           N  
ATOM   2258  CA  ILE A1801       2.599  39.608  39.639  1.00  0.00           C  
ATOM   2259  C   ILE A1801       1.391  38.836  40.150  1.00  0.00           C  
ATOM   2260  O   ILE A1801       0.253  39.085  39.747  1.00  0.00           O  
ATOM   2261  CB  ILE A1801       2.161  40.946  38.986  1.00  0.00           C  
ATOM   2262  CG1 ILE A1801       3.390  41.665  38.414  1.00  0.00           C  
ATOM   2263  CG2 ILE A1801       1.458  41.824  40.020  1.00  0.00           C  
ATOM   2264  CD1 ILE A1801       3.089  43.007  37.759  1.00  0.00           C  
ATOM   2265  N   ASP A1802       1.660  37.879  41.033  1.00  0.00           N  
ATOM   2266  CA  ASP A1802       0.625  37.003  41.578  1.00  0.00           C  
ATOM   2267  C   ASP A1802       0.550  36.985  43.104  1.00  0.00           C  
ATOM   2268  O   ASP A1802       1.166  37.807  43.774  1.00  0.00           O  
ATOM   2269  CB  ASP A1802       0.848  35.575  41.058  1.00  0.00           C  
ATOM   2270  CG  ASP A1802       2.220  35.018  41.426  1.00  0.00           C  
ATOM   2271  OD1 ASP A1802       3.022  35.731  42.077  1.00  0.00           O  
ATOM   2272  OD2 ASP A1802       2.496  33.853  41.060  1.00  0.00           O  
ATOM   2273  N   ARG A1803      -0.214  36.044  43.649  1.00  0.00           N  
ATOM   2274  CA  ARG A1803      -0.355  35.946  45.101  1.00  0.00           C  
ATOM   2275  C   ARG A1803       0.996  35.721  45.776  1.00  0.00           C  
ATOM   2276  O   ARG A1803       1.281  36.321  46.813  1.00  0.00           O  
ATOM   2277  CB  ARG A1803      -1.324  34.818  45.477  1.00  0.00           C  
ATOM   2278  CG  ARG A1803      -1.514  34.657  46.985  1.00  0.00           C  
ATOM   2279  CD  ARG A1803      -2.523  33.567  47.305  1.00  0.00           C  
ATOM   2280  NE  ARG A1803      -2.498  33.203  48.718  1.00  0.00           N  
ATOM   2281  CZ  ARG A1803      -3.380  32.395  49.298  1.00  0.00           C  
ATOM   2282  NH1 ARG A1803      -4.364  31.863  48.587  1.00  0.00           N  
ATOM   2283  NH2 ARG A1803      -3.274  32.115  50.590  1.00  0.00           N  
ATOM   2284  N   ALA A1804       1.834  34.868  45.188  1.00  0.00           N  
ATOM   2285  CA  ALA A1804       3.157  34.608  45.764  1.00  0.00           C  
ATOM   2286  C   ALA A1804       3.960  35.906  45.864  1.00  0.00           C  
ATOM   2287  O   ALA A1804       4.635  36.156  46.864  1.00  0.00           O  
ATOM   2288  CB  ALA A1804       3.913  33.589  44.920  1.00  0.00           C  
ATOM   2289  N   PHE A1805       3.904  36.729  44.822  1.00  0.00           N  
ATOM   2290  CA  PHE A1805       4.618  38.001  44.848  1.00  0.00           C  
ATOM   2291  C   PHE A1805       4.055  38.860  45.980  1.00  0.00           C  
ATOM   2292  O   PHE A1805       4.812  39.454  46.749  1.00  0.00           O  
ATOM   2293  CB  PHE A1805       4.467  38.740  43.511  1.00  0.00           C  
ATOM   2294  CG  PHE A1805       5.037  40.142  43.517  1.00  0.00           C  
ATOM   2295  CD1 PHE A1805       6.386  40.363  43.789  1.00  0.00           C  
ATOM   2296  CD2 PHE A1805       4.219  41.240  43.253  1.00  0.00           C  
ATOM   2297  CE1 PHE A1805       6.912  41.661  43.798  1.00  0.00           C  
ATOM   2298  CE2 PHE A1805       4.730  42.538  43.260  1.00  0.00           C  
ATOM   2299  CZ  PHE A1805       6.077  42.752  43.532  1.00  0.00           C  
ATOM   2300  N   TYR A1807       2.725  38.908  46.085  1.00  0.00           N  
ATOM   2301  CA  TYR A1807       2.054  39.697  47.116  1.00  0.00           C  
ATOM   2302  C   TYR A1807       2.548  39.331  48.518  1.00  0.00           C  
ATOM   2303  O   TYR A1807       2.815  40.207  49.348  1.00  0.00           O  
ATOM   2304  CB  TYR A1807       0.539  39.482  47.040  1.00  0.00           C  
ATOM   2305  CG  TYR A1807      -0.269  40.383  47.952  1.00  0.00           C  
ATOM   2306  CD1 TYR A1807      -0.227  41.769  47.809  1.00  0.00           C  
ATOM   2307  CD2 TYR A1807      -1.080  39.850  48.957  1.00  0.00           C  
ATOM   2308  CE1 TYR A1807      -0.972  42.605  48.641  1.00  0.00           C  
ATOM   2309  CE2 TYR A1807      -1.831  40.678  49.797  1.00  0.00           C  
ATOM   2310  CZ  TYR A1807      -1.770  42.057  49.630  1.00  0.00           C  
ATOM   2311  OH  TYR A1807      -2.500  42.892  50.447  1.00  0.00           O  
ATOM   2312  N   GLU A1808       2.669  38.034  48.778  1.00  0.00           N  
ATOM   2313  CA  GLU A1808       3.123  37.575  50.083  1.00  0.00           C  
ATOM   2314  C   GLU A1808       4.629  37.746  50.256  1.00  0.00           C  
ATOM   2315  O   GLU A1808       5.121  37.819  51.375  1.00  0.00           O  
ATOM   2316  CB  GLU A1808       2.692  36.117  50.294  1.00  0.00           C  
ATOM   2317  CG  GLU A1808       1.180  35.954  50.174  1.00  0.00           C  
ATOM   2318  CD  GLU A1808       0.694  34.542  50.419  1.00  0.00           C  
ATOM   2319  OE1 GLU A1808       1.156  33.618  49.715  1.00  0.00           O  
ATOM   2320  OE2 GLU A1808      -0.160  34.360  51.316  1.00  0.00           O  
ATOM   2321  N   SER A1809       5.363  37.822  49.152  1.00  0.00           N  
ATOM   2322  CA  SER A1809       6.802  38.010  49.237  1.00  0.00           C  
ATOM   2323  C   SER A1809       7.066  39.438  49.712  1.00  0.00           C  
ATOM   2324  O   SER A1809       8.141  39.748  50.229  1.00  0.00           O  
ATOM   2325  CB  SER A1809       7.453  37.803  47.872  1.00  0.00           C  
ATOM   2326  OG  SER A1809       7.284  38.948  47.050  1.00  0.00           O  
ATOM   2327  N   LEU A1810       6.076  40.309  49.526  1.00  0.00           N  
ATOM   2328  CA  LEU A1810       6.193  41.704  49.935  1.00  0.00           C  
ATOM   2329  C   LEU A1810       5.981  41.838  51.438  1.00  0.00           C  
ATOM   2330  O   LEU A1810       6.383  42.837  52.042  1.00  0.00           O  
ATOM   2331  CB  LEU A1810       5.157  42.568  49.205  1.00  0.00           C  
ATOM   2332  CG  LEU A1810       5.228  42.641  47.679  1.00  0.00           C  
ATOM   2333  CD1 LEU A1810       4.004  43.390  47.146  1.00  0.00           C  
ATOM   2334  CD2 LEU A1810       6.523  43.332  47.262  1.00  0.00           C  
ATOM   2335  N   GLY A1812       5.331  40.839  52.032  1.00  0.00           N  
ATOM   2336  CA  GLY A1812       5.082  40.879  53.462  1.00  0.00           C  
ATOM   2337  C   GLY A1812       3.614  40.937  53.844  1.00  0.00           C  
ATOM   2338  O   GLY A1812       3.274  40.860  55.026  1.00  0.00           O  
ATOM   2339  N   TYR A1813       2.740  41.077  52.851  1.00  0.00           N  
ATOM   2340  CA  TYR A1813       1.304  41.139  53.108  1.00  0.00           C  
ATOM   2341  C   TYR A1813       0.732  39.737  53.279  1.00  0.00           C  
ATOM   2342  O   TYR A1813       1.359  38.749  52.902  1.00  0.00           O  
ATOM   2343  CB  TYR A1813       0.584  41.847  51.951  1.00  0.00           C  
ATOM   2344  CG  TYR A1813       1.029  43.276  51.742  1.00  0.00           C  
ATOM   2345  CD1 TYR A1813       0.690  44.273  52.656  1.00  0.00           C  
ATOM   2346  CD2 TYR A1813       1.827  43.624  50.650  1.00  0.00           C  
ATOM   2347  CE1 TYR A1813       1.138  45.584  52.489  1.00  0.00           C  
ATOM   2348  CE2 TYR A1813       2.280  44.933  50.476  1.00  0.00           C  
ATOM   2349  CZ  TYR A1813       1.932  45.904  51.400  1.00  0.00           C  
ATOM   2350  OH  TYR A1813       2.396  47.188  51.237  1.00  0.00           O  
ATOM   2351  N   ALA A1814      -0.460  39.659  53.857  1.00  0.00           N  
ATOM   2352  CA  ALA A1814      -1.131  38.380  54.065  1.00  0.00           C  
ATOM   2353  C   ALA A1814      -2.379  38.370  53.196  1.00  0.00           C  
ATOM   2354  O   ALA A1814      -3.244  39.232  53.338  1.00  0.00           O  
ATOM   2355  CB  ALA A1814      -1.513  38.217  55.537  1.00  0.00           C  
ATOM   2356  N   TRP A1815      -2.469  37.402  52.292  1.00  0.00           N  
ATOM   2357  CA  TRP A1815      -3.623  37.311  51.405  1.00  0.00           C  
ATOM   2358  C   TRP A1815      -4.951  37.258  52.167  1.00  0.00           C  
ATOM   2359  O   TRP A1815      -5.935  37.877  51.758  1.00  0.00           O  
ATOM   2360  CB  TRP A1815      -3.493  36.087  50.490  1.00  0.00           C  
ATOM   2361  CG  TRP A1815      -4.702  35.855  49.629  1.00  0.00           C  
ATOM   2362  CD1 TRP A1815      -5.789  35.079  49.928  1.00  0.00           C  
ATOM   2363  CD2 TRP A1815      -4.974  36.451  48.354  1.00  0.00           C  
ATOM   2364  NE1 TRP A1815      -6.720  35.157  48.920  1.00  0.00           N  
ATOM   2365  CE2 TRP A1815      -6.247  35.993  47.942  1.00  0.00           C  
ATOM   2366  CE3 TRP A1815      -4.268  37.329  47.522  1.00  0.00           C  
ATOM   2367  CZ2 TRP A1815      -6.831  36.386  46.731  1.00  0.00           C  
ATOM   2368  CZ3 TRP A1815      -4.850  37.721  46.314  1.00  0.00           C  
ATOM   2369  CH2 TRP A1815      -6.119  37.248  45.934  1.00  0.00           C  
ATOM   2370  N   GLU A1816      -4.978  36.535  53.282  1.00  0.00           N  
ATOM   2371  CA  GLU A1816      -6.202  36.412  54.064  1.00  0.00           C  
ATOM   2372  C   GLU A1816      -6.568  37.656  54.860  1.00  0.00           C  
ATOM   2373  O   GLU A1816      -7.647  37.722  55.449  1.00  0.00           O  
ATOM   2374  CB  GLU A1816      -6.108  35.213  55.011  1.00  0.00           C  
ATOM   2375  CG  GLU A1816      -6.346  33.870  54.338  1.00  0.00           C  
ATOM   2376  CD  GLU A1816      -7.712  33.782  53.679  1.00  0.00           C  
ATOM   2377  OE1 GLU A1816      -8.673  34.371  54.218  1.00  0.00           O  
ATOM   2378  OE2 GLU A1816      -7.828  33.114  52.629  1.00  0.00           O  
ATOM   2379  N   ALA A1817      -5.677  38.641  54.882  1.00  0.00           N  
ATOM   2380  CA  ALA A1817      -5.944  39.876  55.611  1.00  0.00           C  
ATOM   2381  C   ALA A1817      -6.743  40.834  54.726  1.00  0.00           C  
ATOM   2382  O   ALA A1817      -7.209  41.879  55.181  1.00  0.00           O  
ATOM   2383  CB  ALA A1817      -4.630  40.524  56.042  1.00  0.00           C  
ATOM   2384  N   PHE A1818      -6.889  40.457  53.459  1.00  0.00           N  
ATOM   2385  CA  PHE A1818      -7.616  41.244  52.463  1.00  0.00           C  
ATOM   2386  C   PHE A1818      -7.493  42.764  52.581  1.00  0.00           C  
ATOM   2387  O   PHE A1818      -8.495  43.482  52.585  1.00  0.00           O  
ATOM   2388  CB  PHE A1818      -9.089  40.829  52.453  1.00  0.00           C  
ATOM   2389  CG  PHE A1818      -9.317  39.450  51.907  1.00  0.00           C  
ATOM   2390  CD1 PHE A1818      -9.113  39.182  50.557  1.00  0.00           C  
ATOM   2391  CD2 PHE A1818      -9.691  38.406  52.749  1.00  0.00           C  
ATOM   2392  CE1 PHE A1818      -9.277  37.890  50.046  1.00  0.00           C  
ATOM   2393  CE2 PHE A1818      -9.858  37.110  52.251  1.00  0.00           C  
ATOM   2394  CZ  PHE A1818      -9.650  36.852  50.896  1.00  0.00           C  
ATOM   2395  N   GLY A1819      -6.252  43.241  52.678  1.00  0.00           N  
ATOM   2396  CA  GLY A1819      -5.996  44.669  52.748  1.00  0.00           C  
ATOM   2397  C   GLY A1819      -5.965  45.360  54.097  1.00  0.00           C  
ATOM   2398  O   GLY A1819      -5.560  46.522  54.180  1.00  0.00           O  
ATOM   2399  N   ARG A1820      -6.372  44.671  55.158  1.00  0.00           N  
ATOM   2400  CA  ARG A1820      -6.386  45.290  56.479  1.00  0.00           C  
ATOM   2401  C   ARG A1820      -5.014  45.429  57.148  1.00  0.00           C  
ATOM   2402  O   ARG A1820      -4.882  46.145  58.141  1.00  0.00           O  
ATOM   2403  CB  ARG A1820      -7.342  44.526  57.407  1.00  0.00           C  
ATOM   2404  CG  ARG A1820      -8.782  44.462  56.892  1.00  0.00           C  
ATOM   2405  CD  ARG A1820      -9.732  43.864  57.927  1.00  0.00           C  
ATOM   2406  NE  ARG A1820      -9.888  44.726  59.098  1.00  0.00           N  
ATOM   2407  CZ  ARG A1820     -10.622  44.423  60.166  1.00  0.00           C  
ATOM   2408  NH1 ARG A1820     -11.278  43.269  60.221  1.00  0.00           N  
ATOM   2409  NH2 ARG A1820     -10.699  45.274  61.183  1.00  0.00           N  
ATOM   2410  N   ASP A1821      -3.996  44.767  56.600  1.00  0.00           N  
ATOM   2411  CA  ASP A1821      -2.646  44.823  57.168  1.00  0.00           C  
ATOM   2412  C   ASP A1821      -1.765  45.878  56.492  1.00  0.00           C  
ATOM   2413  O   ASP A1821      -0.714  45.564  55.931  1.00  0.00           O  
ATOM   2414  CB  ASP A1821      -1.988  43.443  57.065  1.00  0.00           C  
ATOM   2415  CG  ASP A1821      -1.862  42.959  55.631  1.00  0.00           C  
ATOM   2416  OD1 ASP A1821      -2.684  43.369  54.784  1.00  0.00           O  
ATOM   2417  OD2 ASP A1821      -0.950  42.152  55.352  1.00  0.00           O  
ATOM   2418  N   LYS A1822      -2.193  47.134  56.578  1.00  0.00           N  
ATOM   2419  CA  LYS A1822      -1.480  48.248  55.957  1.00  0.00           C  
ATOM   2420  C   LYS A1822      -0.066  48.516  56.465  1.00  0.00           C  
ATOM   2421  O   LYS A1822       0.759  49.069  55.734  1.00  0.00           O  
ATOM   2422  CB  LYS A1822      -2.321  49.525  56.076  1.00  0.00           C  
ATOM   2423  CG  LYS A1822      -3.671  49.417  55.373  1.00  0.00           C  
ATOM   2424  CD  LYS A1822      -4.431  50.736  55.337  1.00  0.00           C  
ATOM   2425  CE  LYS A1822      -4.907  51.156  56.715  1.00  0.00           C  
ATOM   2426  NZ  LYS A1822      -5.809  52.340  56.638  1.00  0.00           N  
ATOM   2427  N   GLU A1823       0.223  48.128  57.703  1.00  0.00           N  
ATOM   2428  CA  GLU A1823       1.548  48.362  58.265  1.00  0.00           C  
ATOM   2429  C   GLU A1823       2.622  47.439  57.693  1.00  0.00           C  
ATOM   2430  O   GLU A1823       3.814  47.669  57.892  1.00  0.00           O  
ATOM   2431  CB  GLU A1823       1.515  48.219  59.788  1.00  0.00           C  
ATOM   2432  CG  GLU A1823       1.144  46.832  60.281  1.00  0.00           C  
ATOM   2433  CD  GLU A1823       1.541  46.606  61.733  1.00  0.00           C  
ATOM   2434  OE1 GLU A1823       2.094  47.544  62.357  1.00  0.00           O  
ATOM   2435  OE2 GLU A1823       1.305  45.490  62.248  1.00  0.00           O  
ATOM   2436  N   ALA A1824       2.206  46.392  56.988  1.00  0.00           N  
ATOM   2437  CA  ALA A1824       3.160  45.458  56.401  1.00  0.00           C  
ATOM   2438  C   ALA A1824       3.653  45.968  55.048  1.00  0.00           C  
ATOM   2439  O   ALA A1824       3.387  47.110  54.674  1.00  0.00           O  
ATOM   2440  CB  ALA A1824       2.518  44.082  56.245  1.00  0.00           C  
ATOM   2441  N   GLY A1825       4.381  45.121  54.328  1.00  0.00           N  
ATOM   2442  CA  GLY A1825       4.893  45.503  53.022  1.00  0.00           C  
ATOM   2443  C   GLY A1825       6.182  46.300  53.083  1.00  0.00           C  
ATOM   2444  O   GLY A1825       6.567  46.764  54.153  1.00  0.00           O  
ATOM   2445  N   PRO A1826       6.880  46.470  51.947  1.00  0.00           N  
ATOM   2446  CA  PRO A1826       8.133  47.230  51.920  1.00  0.00           C  
ATOM   2447  C   PRO A1826       7.876  48.690  52.291  1.00  0.00           C  
ATOM   2448  O   PRO A1826       6.767  49.197  52.114  1.00  0.00           O  
ATOM   2449  CB  PRO A1826       8.605  47.063  50.478  1.00  0.00           C  
ATOM   2450  CG  PRO A1826       7.323  46.968  49.720  1.00  0.00           C  
ATOM   2451  CD  PRO A1826       6.500  46.041  50.590  1.00  0.00           C  
ATOM   2452  N   GLU A1827       8.906  49.362  52.795  1.00  0.00           N  
ATOM   2453  CA  GLU A1827       8.780  50.749  53.224  1.00  0.00           C  
ATOM   2454  C   GLU A1827       8.346  51.744  52.154  1.00  0.00           C  
ATOM   2455  O   GLU A1827       7.673  52.720  52.461  1.00  0.00           O  
ATOM   2456  CB  GLU A1827      10.088  51.208  53.881  1.00  0.00           C  
ATOM   2457  CG  GLU A1827      10.348  50.501  55.208  1.00  0.00           C  
ATOM   2458  CD  GLU A1827       9.211  50.718  56.215  1.00  0.00           C  
ATOM   2459  OE1 GLU A1827       9.040  49.877  57.128  1.00  0.00           O  
ATOM   2460  OE2 GLU A1827       8.495  51.741  56.099  1.00  0.00           O  
ATOM   2461  N   GLU A1991       8.716  51.502  50.903  1.00  0.00           N  
ATOM   2462  CA  GLU A1991       8.332  52.402  49.824  1.00  0.00           C  
ATOM   2463  C   GLU A1991       6.816  52.336  49.579  1.00  0.00           C  
ATOM   2464  O   GLU A1991       6.171  53.362  49.341  1.00  0.00           O  
ATOM   2465  CB  GLU A1991       9.095  52.040  48.546  1.00  0.00           C  
ATOM   2466  CG  GLU A1991       9.393  53.229  47.648  1.00  0.00           C  
ATOM   2467  CD  GLU A1991      10.305  52.877  46.481  1.00  0.00           C  
ATOM   2468  OE1 GLU A1991      10.590  53.777  45.664  1.00  0.00           O  
ATOM   2469  OE2 GLU A1991      10.736  51.707  46.378  1.00  0.00           O  
ATOM   2470  N   VAL A1992       6.247  51.135  49.646  1.00  0.00           N  
ATOM   2471  CA  VAL A1992       4.809  50.966  49.437  1.00  0.00           C  
ATOM   2472  C   VAL A1992       4.040  51.373  50.688  1.00  0.00           C  
ATOM   2473  O   VAL A1992       2.972  51.983  50.608  1.00  0.00           O  
ATOM   2474  CB  VAL A1992       4.445  49.499  49.106  1.00  0.00           C  
ATOM   2475  CG1 VAL A1992       2.937  49.372  48.904  1.00  0.00           C  
ATOM   2476  CG2 VAL A1992       5.183  49.051  47.856  1.00  0.00           C  
ATOM   2477  N   ARG A1993       4.588  51.017  51.843  1.00  0.00           N  
ATOM   2478  CA  ARG A1993       3.976  51.343  53.123  1.00  0.00           C  
ATOM   2479  C   ARG A1993       3.805  52.855  53.263  1.00  0.00           C  
ATOM   2480  O   ARG A1993       2.767  53.326  53.718  1.00  0.00           O  
ATOM   2481  CB  ARG A1993       4.848  50.810  54.268  1.00  0.00           C  
ATOM   2482  CG  ARG A1993       4.237  50.978  55.647  1.00  0.00           C  
ATOM   2483  CD  ARG A1993       5.141  50.407  56.736  1.00  0.00           C  
ATOM   2484  NE  ARG A1993       4.550  50.584  58.061  1.00  0.00           N  
ATOM   2485  CZ  ARG A1993       5.123  50.205  59.201  1.00  0.00           C  
ATOM   2486  NH1 ARG A1993       6.314  49.622  59.190  1.00  0.00           N  
ATOM   2487  NH2 ARG A1993       4.504  50.412  60.356  1.00  0.00           N  
ATOM   2488  N   ARG A1994       4.829  53.611  52.871  1.00  0.00           N  
ATOM   2489  CA  ARG A1994       4.761  55.064  52.966  1.00  0.00           C  
ATOM   2490  C   ARG A1994       3.805  55.656  51.935  1.00  0.00           C  
ATOM   2491  O   ARG A1994       3.159  56.672  52.192  1.00  0.00           O  
ATOM   2492  CB  ARG A1994       6.152  55.681  52.801  1.00  0.00           C  
ATOM   2493  CG  ARG A1994       7.181  55.117  53.772  1.00  0.00           C  
ATOM   2494  CD  ARG A1994       8.338  56.071  53.996  1.00  0.00           C  
ATOM   2495  NE  ARG A1994       8.099  56.919  55.163  1.00  0.00           N  
ATOM   2496  CZ  ARG A1994       8.059  56.471  56.416  1.00  0.00           C  
ATOM   2497  NH1 ARG A1994       8.242  55.180  56.663  1.00  0.00           N  
ATOM   2498  NH2 ARG A1994       7.845  57.314  57.422  1.00  0.00           N  
ATOM   2499  N   ALA A1995       3.716  55.025  50.767  1.00  0.00           N  
ATOM   2500  CA  ALA A1995       2.817  55.511  49.729  1.00  0.00           C  
ATOM   2501  C   ALA A1995       1.370  55.357  50.199  1.00  0.00           C  
ATOM   2502  O   ALA A1995       0.539  56.242  49.981  1.00  0.00           O  
ATOM   2503  CB  ALA A1995       3.030  54.733  48.434  1.00  0.00           C  
ATOM   2504  N   GLU A1996       1.079  54.230  50.846  1.00  0.00           N  
ATOM   2505  CA  GLU A1996      -0.266  53.953  51.341  1.00  0.00           C  
ATOM   2506  C   GLU A1996      -0.599  54.888  52.503  1.00  0.00           C  
ATOM   2507  O   GLU A1996      -1.749  55.309  52.664  1.00  0.00           O  
ATOM   2508  CB  GLU A1996      -0.376  52.480  51.772  1.00  0.00           C  
ATOM   2509  CG  GLU A1996      -1.730  52.067  52.328  1.00  0.00           C  
ATOM   2510  CD  GLU A1996      -1.947  50.552  52.292  1.00  0.00           C  
ATOM   2511  OE1 GLU A1996      -1.000  49.811  51.963  1.00  0.00           O  
ATOM   2512  OE2 GLU A1996      -3.068  50.097  52.594  1.00  0.00           O  
ATOM   2513  N   ALA A1997       0.412  55.219  53.299  1.00  0.00           N  
ATOM   2514  CA  ALA A1997       0.220  56.120  54.427  1.00  0.00           C  
ATOM   2515  C   ALA A1997      -0.064  57.535  53.911  1.00  0.00           C  
ATOM   2516  O   ALA A1997      -0.863  58.265  54.493  1.00  0.00           O  
ATOM   2517  CB  ALA A1997       1.462  56.118  55.322  1.00  0.00           C  
ATOM   2518  N   ARG A1998       0.590  57.918  52.819  1.00  0.00           N  
ATOM   2519  CA  ARG A1998       0.380  59.244  52.244  1.00  0.00           C  
ATOM   2520  C   ARG A1998      -1.037  59.331  51.692  1.00  0.00           C  
ATOM   2521  O   ARG A1998      -1.676  60.387  51.749  1.00  0.00           O  
ATOM   2522  CB  ARG A1998       1.386  59.528  51.122  1.00  0.00           C  
ATOM   2523  CG  ARG A1998       2.833  59.721  51.593  1.00  0.00           C  
ATOM   2524  CD  ARG A1998       3.678  60.378  50.503  1.00  0.00           C  
ATOM   2525  NE  ARG A1998       5.052  60.635  50.933  1.00  0.00           N  
ATOM   2526  CZ  ARG A1998       5.971  59.692  51.127  1.00  0.00           C  
ATOM   2527  NH1 ARG A1998       5.670  58.413  50.926  1.00  0.00           N  
ATOM   2528  NH2 ARG A1998       7.192  60.028  51.524  1.00  0.00           N  
ATOM   2529  N   TYR A1999      -1.521  58.213  51.156  1.00  0.00           N  
ATOM   2530  CA  TYR A1999      -2.868  58.155  50.615  1.00  0.00           C  
ATOM   2531  C   TYR A1999      -3.882  58.333  51.741  1.00  0.00           C  
ATOM   2532  O   TYR A1999      -4.834  59.104  51.614  1.00  0.00           O  
ATOM   2533  CB  TYR A1999      -3.116  56.812  49.926  1.00  0.00           C  
ATOM   2534  CG  TYR A1999      -4.559  56.609  49.548  1.00  0.00           C  
ATOM   2535  CD1 TYR A1999      -5.144  57.375  48.541  1.00  0.00           C  
ATOM   2536  CD2 TYR A1999      -5.360  55.703  50.239  1.00  0.00           C  
ATOM   2537  CE1 TYR A1999      -6.487  57.252  48.235  1.00  0.00           C  
ATOM   2538  CE2 TYR A1999      -6.714  55.571  49.941  1.00  0.00           C  
ATOM   2539  CZ  TYR A1999      -7.267  56.354  48.937  1.00  0.00           C  
ATOM   2540  OH  TYR A1999      -8.602  56.258  48.641  1.00  0.00           O  
ATOM   2541  N   ASP A2000      -3.672  57.615  52.841  1.00  0.00           N  
ATOM   2542  CA  ASP A2000      -4.580  57.688  53.978  1.00  0.00           C  
ATOM   2543  C   ASP A2000      -4.603  59.077  54.621  1.00  0.00           C  
ATOM   2544  O   ASP A2000      -5.557  59.430  55.305  1.00  0.00           O  
ATOM   2545  CB  ASP A2000      -4.219  56.625  55.025  1.00  0.00           C  
ATOM   2546  CG  ASP A2000      -4.507  55.205  54.548  1.00  0.00           C  
ATOM   2547  OD1 ASP A2000      -5.403  55.023  53.695  1.00  0.00           O  
ATOM   2548  OD2 ASP A2000      -3.852  54.265  55.044  1.00  0.00           O  
ATOM   2549  N   GLU A2001      -3.560  59.864  54.400  1.00  0.00           N  
ATOM   2550  CA  GLU A2001      -3.513  61.208  54.961  1.00  0.00           C  
ATOM   2551  C   GLU A2001      -4.474  62.143  54.228  1.00  0.00           C  
ATOM   2552  O   GLU A2001      -5.038  63.058  54.829  1.00  0.00           O  
ATOM   2553  CB  GLU A2001      -2.104  61.797  54.861  1.00  0.00           C  
ATOM   2554  CG  GLU A2001      -1.020  60.982  55.525  1.00  0.00           C  
ATOM   2555  CD  GLU A2001       0.311  61.708  55.549  1.00  0.00           C  
ATOM   2556  OE1 GLU A2001       0.596  62.462  54.595  1.00  0.00           O  
ATOM   2557  OE2 GLU A2001       1.074  61.518  56.519  1.00  0.00           O  
ATOM   2558  N   VAL A2002      -4.660  61.908  52.932  1.00  0.00           N  
ATOM   2559  CA  VAL A2002      -5.522  62.765  52.119  1.00  0.00           C  
ATOM   2560  C   VAL A2002      -6.806  62.114  51.630  1.00  0.00           C  
ATOM   2561  O   VAL A2002      -7.630  62.776  51.003  1.00  0.00           O  
ATOM   2562  CB  VAL A2002      -4.764  63.294  50.873  1.00  0.00           C  
ATOM   2563  CG1 VAL A2002      -3.435  63.902  51.289  1.00  0.00           C  
ATOM   2564  CG2 VAL A2002      -4.551  62.164  49.867  1.00  0.00           C  
ATOM   2565  N   ALA A2003      -6.976  60.826  51.913  1.00  0.00           N  
ATOM   2566  CA  ALA A2003      -8.160  60.095  51.472  1.00  0.00           C  
ATOM   2567  C   ALA A2003      -9.463  60.862  51.688  1.00  0.00           C  
ATOM   2568  O   ALA A2003      -9.885  61.105  52.820  1.00  0.00           O  
ATOM   2569  CB  ALA A2003      -8.227  58.747  52.173  1.00  0.00           C  
ATOM   2570  N   LYS A2004     -10.093  61.238  50.582  1.00  0.00           N  
ATOM   2571  CA  LYS A2004     -11.352  61.966  50.602  1.00  0.00           C  
ATOM   2572  C   LYS A2004     -12.505  61.003  50.880  1.00  0.00           C  
ATOM   2573  O   LYS A2004     -12.766  60.131  50.030  1.00  0.00           O  
ATOM   2574  CB  LYS A2004     -11.563  62.659  49.254  1.00  0.00           C  
ATOM   2575  CG  LYS A2004     -12.969  63.183  49.019  1.00  0.00           C  
ATOM   2576  CD  LYS A2004     -13.115  63.720  47.603  1.00  0.00           C  
ATOM   2577  CE  LYS A2004     -14.549  64.147  47.314  1.00  0.00           C  
ATOM   2578  NZ  LYS A2004     -14.720  64.608  45.905  1.00  0.00           N  
ATOM   2579  N   GLU A2009     -19.050  67.216  50.457  1.00  0.00           N  
ATOM   2580  CA  GLU A2009     -18.227  68.064  49.544  1.00  0.00           C  
ATOM   2581  C   GLU A2009     -18.512  69.535  49.849  1.00  0.00           C  
ATOM   2582  O   GLU A2009     -17.820  70.434  49.364  1.00  0.00           O  
ATOM   2583  CB  GLU A2009     -18.571  67.732  48.085  1.00  0.00           C  
ATOM   2584  CG  GLU A2009     -17.498  68.132  47.073  1.00  0.00           C  
ATOM   2585  CD  GLU A2009     -17.629  67.378  45.752  1.00  0.00           C  
ATOM   2586  OE1 GLU A2009     -16.836  67.651  44.818  1.00  0.00           O  
ATOM   2587  OE2 GLU A2009     -18.525  66.505  45.647  1.00  0.00           O  
ATOM   2588  N   GLU A2010     -19.534  69.766  50.668  1.00  0.00           N  
ATOM   2589  CA  GLU A2010     -19.914  71.115  51.061  1.00  0.00           C  
ATOM   2590  C   GLU A2010     -18.959  71.601  52.149  1.00  0.00           C  
ATOM   2591  O   GLU A2010     -18.742  72.802  52.313  1.00  0.00           O  
ATOM   2592  CB  GLU A2010     -21.352  71.115  51.582  1.00  0.00           C  
ATOM   2593  CG  GLU A2010     -21.870  72.464  52.064  1.00  0.00           C  
ATOM   2594  CD  GLU A2010     -23.341  72.410  52.452  1.00  0.00           C  
ATOM   2595  OE1 GLU A2010     -23.902  73.464  52.845  1.00  0.00           O  
ATOM   2596  OE2 GLU A2010     -23.937  71.309  52.364  1.00  0.00           O  
ATOM   2597  N   ILE A2011     -18.383  70.657  52.888  1.00  0.00           N  
ATOM   2598  CA  ILE A2011     -17.454  71.002  53.956  1.00  0.00           C  
ATOM   2599  C   ILE A2011     -16.147  71.557  53.395  1.00  0.00           C  
ATOM   2600  O   ILE A2011     -15.493  70.922  52.571  1.00  0.00           O  
ATOM   2601  CB  ILE A2011     -17.124  69.780  54.846  1.00  0.00           C  
ATOM   2602  CG1 ILE A2011     -18.402  69.250  55.500  1.00  0.00           C  
ATOM   2603  CG2 ILE A2011     -16.117  70.180  55.919  1.00  0.00           C  
ATOM   2604  CD1 ILE A2011     -18.169  68.111  56.478  1.00  0.00           C  
ATOM   2605  N   PRO A2012     -15.756  72.762  53.835  1.00  0.00           N  
ATOM   2606  CA  PRO A2012     -14.518  73.396  53.371  1.00  0.00           C  
ATOM   2607  C   PRO A2012     -13.293  72.534  53.686  1.00  0.00           C  
ATOM   2608  O   PRO A2012     -13.176  71.989  54.784  1.00  0.00           O  
ATOM   2609  CB  PRO A2012     -14.498  74.715  54.139  1.00  0.00           C  
ATOM   2610  CG  PRO A2012     -15.952  75.011  54.344  1.00  0.00           C  
ATOM   2611  CD  PRO A2012     -16.506  73.663  54.724  1.00  0.00           C  
ATOM   2612  N   GLU A2013     -12.387  72.417  52.719  1.00  0.00           N  
ATOM   2613  CA  GLU A2013     -11.169  71.630  52.891  1.00  0.00           C  
ATOM   2614  C   GLU A2013      -9.955  72.563  52.982  1.00  0.00           C  
ATOM   2615  O   GLU A2013      -9.821  73.503  52.200  1.00  0.00           O  
ATOM   2616  CB  GLU A2013     -10.994  70.671  51.707  1.00  0.00           C  
ATOM   2617  CG  GLU A2013     -12.154  69.695  51.494  1.00  0.00           C  
ATOM   2618  CD  GLU A2013     -12.110  68.497  52.436  1.00  0.00           C  
ATOM   2619  OE1 GLU A2013     -13.056  67.677  52.410  1.00  0.00           O  
ATOM   2620  OE2 GLU A2013     -11.126  68.370  53.197  1.00  0.00           O  
ATOM   2621  N   VAL A2014      -9.074  72.303  53.941  1.00  0.00           N  
ATOM   2622  CA  VAL A2014      -7.881  73.121  54.121  1.00  0.00           C  
ATOM   2623  C   VAL A2014      -6.671  72.220  54.347  1.00  0.00           C  
ATOM   2624  O   VAL A2014      -6.740  71.276  55.138  1.00  0.00           O  
ATOM   2625  CB  VAL A2014      -8.033  74.056  55.347  1.00  0.00           C  
ATOM   2626  CG1 VAL A2014      -6.711  74.736  55.661  1.00  0.00           C  
ATOM   2627  CG2 VAL A2014      -9.113  75.085  55.081  1.00  0.00           C  
ATOM   2628  N   THR A2015      -5.569  72.502  53.655  1.00  0.00           N  
ATOM   2629  CA  THR A2015      -4.364  71.703  53.831  1.00  0.00           C  
ATOM   2630  C   THR A2015      -3.460  72.420  54.815  1.00  0.00           C  
ATOM   2631  O   THR A2015      -3.351  73.646  54.792  1.00  0.00           O  
ATOM   2632  CB  THR A2015      -3.601  71.478  52.495  1.00  0.00           C  
ATOM   2633  OG1 THR A2015      -3.000  72.705  52.059  1.00  0.00           O  
ATOM   2634  CG2 THR A2015      -4.556  70.977  51.426  1.00  0.00           C  
ATOM   2635  N   ILE A2016      -2.825  71.644  55.684  1.00  0.00           N  
ATOM   2636  CA  ILE A2016      -1.937  72.171  56.714  1.00  0.00           C  
ATOM   2637  C   ILE A2016      -0.484  71.965  56.303  1.00  0.00           C  
ATOM   2638  O   ILE A2016      -0.089  70.859  55.933  1.00  0.00           O  
ATOM   2639  CB  ILE A2016      -2.161  71.436  58.055  1.00  0.00           C  
ATOM   2640  CG1 ILE A2016      -3.637  71.516  58.464  1.00  0.00           C  
ATOM   2641  CG2 ILE A2016      -1.252  72.023  59.128  1.00  0.00           C  
ATOM   2642  CD1 ILE A2016      -4.156  72.935  58.727  1.00  0.00           C  
ATOM   2643  N   PRO A2017       0.335  73.027  56.369  1.00  0.00           N  
ATOM   2644  CA  PRO A2017       1.747  72.893  55.991  1.00  0.00           C  
ATOM   2645  C   PRO A2017       2.483  71.952  56.938  1.00  0.00           C  
ATOM   2646  O   PRO A2017       2.288  72.006  58.154  1.00  0.00           O  
ATOM   2647  CB  PRO A2017       2.266  74.327  56.082  1.00  0.00           C  
ATOM   2648  CG  PRO A2017       1.034  75.149  55.776  1.00  0.00           C  
ATOM   2649  CD  PRO A2017      -0.015  74.439  56.592  1.00  0.00           C  
ATOM   2650  N   ALA A2018       3.325  71.091  56.373  1.00  0.00           N  
ATOM   2651  CA  ALA A2018       4.096  70.134  57.161  1.00  0.00           C  
ATOM   2652  C   ALA A2018       4.971  70.842  58.190  1.00  0.00           C  
ATOM   2653  O   ALA A2018       5.252  70.297  59.258  1.00  0.00           O  
ATOM   2654  CB  ALA A2018       4.966  69.274  56.238  1.00  0.00           C  
ATOM   2655  N   SER A2019       5.401  72.059  57.868  1.00  0.00           N  
ATOM   2656  CA  SER A2019       6.249  72.825  58.774  1.00  0.00           C  
ATOM   2657  C   SER A2019       5.507  73.241  60.042  1.00  0.00           C  
ATOM   2658  O   SER A2019       6.122  73.689  61.010  1.00  0.00           O  
ATOM   2659  CB  SER A2019       6.803  74.064  58.063  1.00  0.00           C  
ATOM   2660  OG  SER A2019       5.766  74.934  57.648  1.00  0.00           O  
ATOM   2661  N   GLU A2020       4.186  73.093  60.036  1.00  0.00           N  
ATOM   2662  CA  GLU A2020       3.379  73.452  61.199  1.00  0.00           C  
ATOM   2663  C   GLU A2020       3.401  72.346  62.242  1.00  0.00           C  
ATOM   2664  O   GLU A2020       3.070  72.573  63.405  1.00  0.00           O  
ATOM   2665  CB  GLU A2020       1.931  73.719  60.786  1.00  0.00           C  
ATOM   2666  CG  GLU A2020       1.691  75.061  60.118  1.00  0.00           C  
ATOM   2667  CD  GLU A2020       1.874  76.227  61.071  1.00  0.00           C  
ATOM   2668  OE1 GLU A2020       1.502  76.087  62.255  1.00  0.00           O  
ATOM   2669  OE2 GLU A2020       2.377  77.285  60.638  1.00  0.00           O  
ATOM   2670  N   LEU A2021       3.793  71.148  61.822  1.00  0.00           N  
ATOM   2671  CA  LEU A2021       3.839  70.006  62.723  1.00  0.00           C  
ATOM   2672  C   LEU A2021       5.170  69.832  63.445  1.00  0.00           C  
ATOM   2673  O   LEU A2021       6.242  70.036  62.872  1.00  0.00           O  
ATOM   2674  CB  LEU A2021       3.496  68.718  61.965  1.00  0.00           C  
ATOM   2675  CG  LEU A2021       2.010  68.497  61.661  1.00  0.00           C  
ATOM   2676  CD1 LEU A2021       1.479  69.633  60.801  1.00  0.00           C  
ATOM   2677  CD2 LEU A2021       1.823  67.162  60.964  1.00  0.00           C  
ATOM   2678  N   LYS A2022       5.083  69.454  64.716  1.00  0.00           N  
ATOM   2679  CA  LYS A2022       6.258  69.228  65.542  1.00  0.00           C  
ATOM   2680  C   LYS A2022       6.324  67.747  65.883  1.00  0.00           C  
ATOM   2681  O   LYS A2022       5.607  67.262  66.760  1.00  0.00           O  
ATOM   2682  CB  LYS A2022       6.177  70.057  66.828  1.00  0.00           C  
ATOM   2683  CG  LYS A2022       7.347  69.855  67.787  1.00  0.00           C  
ATOM   2684  CD  LYS A2022       7.251  70.789  68.994  1.00  0.00           C  
ATOM   2685  CE  LYS A2022       5.965  70.563  69.795  1.00  0.00           C  
ATOM   2686  NZ  LYS A2022       5.869  69.182  70.354  1.00  0.00           N  
ATOM   2687  N   GLU A2023       7.178  67.032  65.162  1.00  0.00           N  
ATOM   2688  CA  GLU A2023       7.360  65.606  65.377  1.00  0.00           C  
ATOM   2689  C   GLU A2023       6.071  64.828  65.100  1.00  0.00           C  
ATOM   2690  O   GLU A2023       5.668  63.962  65.880  1.00  0.00           O  
ATOM   2691  CB  GLU A2023       7.849  65.360  66.810  1.00  0.00           C  
ATOM   2692  CG  GLU A2023       8.654  64.083  66.982  1.00  0.00           C  
ATOM   2693  CD  GLU A2023       9.446  64.067  68.275  1.00  0.00           C  
ATOM   2694  OE1 GLU A2023       8.824  64.119  69.357  1.00  0.00           O  
ATOM   2695  OE2 GLU A2023      10.692  64.006  68.209  1.00  0.00           O  
ATOM   2696  N   GLY A2024       5.426  65.152  63.981  1.00  0.00           N  
ATOM   2697  CA  GLY A2024       4.205  64.465  63.594  1.00  0.00           C  
ATOM   2698  C   GLY A2024       2.898  64.955  64.193  1.00  0.00           C  
ATOM   2699  O   GLY A2024       1.831  64.557  63.733  1.00  0.00           O  
ATOM   2700  N   ARG A2108       2.959  65.808  65.213  1.00  0.00           N  
ATOM   2701  CA  ARG A2108       1.734  66.308  65.833  1.00  0.00           C  
ATOM   2702  C   ARG A2108       1.629  67.828  65.824  1.00  0.00           C  
ATOM   2703  O   ARG A2108       2.614  68.530  65.598  1.00  0.00           O  
ATOM   2704  CB  ARG A2108       1.617  65.793  67.270  1.00  0.00           C  
ATOM   2705  CG  ARG A2108       1.293  64.310  67.366  1.00  0.00           C  
ATOM   2706  CD  ARG A2108       1.140  63.868  68.811  1.00  0.00           C  
ATOM   2707  NE  ARG A2108       0.681  62.485  68.918  1.00  0.00           N  
ATOM   2708  CZ  ARG A2108       0.466  61.857  70.072  1.00  0.00           C  
ATOM   2709  NH1 ARG A2108       0.670  62.489  71.225  1.00  0.00           N  
ATOM   2710  NH2 ARG A2108       0.044  60.596  70.076  1.00  0.00           N  
ATOM   2711  N   ILE A2109       0.423  68.332  66.065  1.00  0.00           N  
ATOM   2712  CA  ILE A2109       0.200  69.770  66.090  1.00  0.00           C  
ATOM   2713  C   ILE A2109      -0.808  70.140  67.170  1.00  0.00           C  
ATOM   2714  O   ILE A2109      -1.771  69.412  67.412  1.00  0.00           O  
ATOM   2715  CB  ILE A2109      -0.304  70.291  64.714  1.00  0.00           C  
ATOM   2716  CG1 ILE A2109      -0.405  71.821  64.740  1.00  0.00           C  
ATOM   2717  CG2 ILE A2109      -1.663  69.689  64.385  1.00  0.00           C  
ATOM   2718  CD1 ILE A2109      -0.881  72.432  63.431  1.00  0.00           C  
ATOM   2719  N   TRP A2110      -0.577  71.277  67.817  1.00  0.00           N  
ATOM   2720  CA  TRP A2110      -1.461  71.753  68.874  1.00  0.00           C  
ATOM   2721  C   TRP A2110      -2.858  72.011  68.297  1.00  0.00           C  
ATOM   2722  O   TRP A2110      -3.003  72.702  67.287  1.00  0.00           O  
ATOM   2723  CB  TRP A2110      -0.868  73.028  69.496  1.00  0.00           C  
ATOM   2724  CG  TRP A2110      -1.585  73.523  70.714  1.00  0.00           C  
ATOM   2725  CD1 TRP A2110      -2.374  72.794  71.560  1.00  0.00           C  
ATOM   2726  CD2 TRP A2110      -1.543  74.852  71.253  1.00  0.00           C  
ATOM   2727  NE1 TRP A2110      -2.827  73.587  72.590  1.00  0.00           N  
ATOM   2728  CE2 TRP A2110      -2.331  74.854  72.427  1.00  0.00           C  
ATOM   2729  CE3 TRP A2110      -0.915  76.041  70.858  1.00  0.00           C  
ATOM   2730  CZ2 TRP A2110      -2.507  75.999  73.210  1.00  0.00           C  
ATOM   2731  CZ3 TRP A2110      -1.090  77.182  71.639  1.00  0.00           C  
ATOM   2732  CH2 TRP A2110      -1.881  77.150  72.802  1.00  0.00           C  
ATOM   2733  N   VAL A2111      -3.880  71.442  68.933  1.00  0.00           N  
ATOM   2734  CA  VAL A2111      -5.255  71.606  68.468  1.00  0.00           C  
ATOM   2735  C   VAL A2111      -5.661  73.078  68.345  1.00  0.00           C  
ATOM   2736  O   VAL A2111      -6.400  73.444  67.437  1.00  0.00           O  
ATOM   2737  CB  VAL A2111      -6.262  70.876  69.403  1.00  0.00           C  
ATOM   2738  CG1 VAL A2111      -6.299  71.546  70.765  1.00  0.00           C  
ATOM   2739  CG2 VAL A2111      -7.646  70.867  68.777  1.00  0.00           C  
ATOM   2740  N   ALA A2112      -5.173  73.915  69.255  1.00  0.00           N  
ATOM   2741  CA  ALA A2112      -5.484  75.342  69.234  1.00  0.00           C  
ATOM   2742  C   ALA A2112      -5.013  75.975  67.923  1.00  0.00           C  
ATOM   2743  O   ALA A2112      -5.764  76.693  67.262  1.00  0.00           O  
ATOM   2744  CB  ALA A2112      -4.817  76.042  70.421  1.00  0.00           C  
ATOM   2745  N   ARG A2113      -3.764  75.705  67.560  1.00  0.00           N  
ATOM   2746  CA  ARG A2113      -3.177  76.236  66.335  1.00  0.00           C  
ATOM   2747  C   ARG A2113      -3.944  75.732  65.114  1.00  0.00           C  
ATOM   2748  O   ARG A2113      -4.154  76.464  64.142  1.00  0.00           O  
ATOM   2749  CB  ARG A2113      -1.708  75.804  66.240  1.00  0.00           C  
ATOM   2750  CG  ARG A2113      -1.005  76.153  64.931  1.00  0.00           C  
ATOM   2751  CD  ARG A2113      -1.014  77.651  64.653  1.00  0.00           C  
ATOM   2752  NE  ARG A2113      -0.178  77.983  63.504  1.00  0.00           N  
ATOM   2753  CZ  ARG A2113      -0.126  79.182  62.931  1.00  0.00           C  
ATOM   2754  NH1 ARG A2113      -0.866  80.180  63.397  1.00  0.00           N  
ATOM   2755  NH2 ARG A2113       0.666  79.381  61.885  1.00  0.00           N  
ATOM   2756  N   LEU A2121      -4.362  74.474  65.178  1.00  0.00           N  
ATOM   2757  CA  LEU A2121      -5.096  73.858  64.087  1.00  0.00           C  
ATOM   2758  C   LEU A2121      -6.403  74.605  63.825  1.00  0.00           C  
ATOM   2759  O   LEU A2121      -6.753  74.860  62.676  1.00  0.00           O  
ATOM   2760  CB  LEU A2121      -5.373  72.389  64.423  1.00  0.00           C  
ATOM   2761  CG  LEU A2121      -5.624  71.421  63.267  1.00  0.00           C  
ATOM   2762  CD1 LEU A2121      -4.466  71.489  62.276  1.00  0.00           C  
ATOM   2763  CD2 LEU A2121      -5.777  70.009  63.821  1.00  0.00           C  
ATOM   2764  N   PHE A2122      -7.123  74.963  64.885  1.00  0.00           N  
ATOM   2765  CA  PHE A2122      -8.376  75.688  64.709  1.00  0.00           C  
ATOM   2766  C   PHE A2122      -8.135  77.106  64.190  1.00  0.00           C  
ATOM   2767  O   PHE A2122      -8.956  77.644  63.450  1.00  0.00           O  
ATOM   2768  CB  PHE A2122      -9.173  75.743  66.019  1.00  0.00           C  
ATOM   2769  CG  PHE A2122     -10.047  74.539  66.251  1.00  0.00           C  
ATOM   2770  CD1 PHE A2122      -9.507  73.345  66.719  1.00  0.00           C  
ATOM   2771  CD2 PHE A2122     -11.409  74.595  65.975  1.00  0.00           C  
ATOM   2772  CE1 PHE A2122     -10.315  72.219  66.908  1.00  0.00           C  
ATOM   2773  CE2 PHE A2122     -12.226  73.475  66.160  1.00  0.00           C  
ATOM   2774  CZ  PHE A2122     -11.674  72.285  66.627  1.00  0.00           C  
ATOM   2775  N   THR A2123      -7.005  77.700  64.570  1.00  0.00           N  
ATOM   2776  CA  THR A2123      -6.664  79.053  64.130  1.00  0.00           C  
ATOM   2777  C   THR A2123      -6.295  79.066  62.641  1.00  0.00           C  
ATOM   2778  O   THR A2123      -6.782  79.910  61.882  1.00  0.00           O  
ATOM   2779  CB  THR A2123      -5.496  79.636  64.978  1.00  0.00           C  
ATOM   2780  OG1 THR A2123      -5.879  79.659  66.363  1.00  0.00           O  
ATOM   2781  CG2 THR A2123      -5.168  81.070  64.536  1.00  0.00           C  
ATOM   2782  N   LEU A2124      -5.447  78.129  62.222  1.00  0.00           N  
ATOM   2783  CA  LEU A2124      -5.048  78.025  60.818  1.00  0.00           C  
ATOM   2784  C   LEU A2124      -6.255  77.780  59.912  1.00  0.00           C  
ATOM   2785  O   LEU A2124      -6.326  78.310  58.800  1.00  0.00           O  
ATOM   2786  CB  LEU A2124      -4.038  76.886  60.627  1.00  0.00           C  
ATOM   2787  CG  LEU A2124      -2.580  77.188  60.981  1.00  0.00           C  
ATOM   2788  CD1 LEU A2124      -1.753  75.907  60.934  1.00  0.00           C  
ATOM   2789  CD2 LEU A2124      -2.028  78.235  60.001  1.00  0.00           C  
ATOM   2790  N   ALA A2126      -7.201  76.972  60.388  1.00  0.00           N  
ATOM   2791  CA  ALA A2126      -8.402  76.659  59.618  1.00  0.00           C  
ATOM   2792  C   ALA A2126      -9.371  77.847  59.559  1.00  0.00           C  
ATOM   2793  O   ALA A2126     -10.370  77.813  58.832  1.00  0.00           O  
ATOM   2794  CB  ALA A2126      -9.103  75.449  60.222  1.00  0.00           C  
ATOM   2795  N   GLY A2127      -9.080  78.890  60.332  1.00  0.00           N  
ATOM   2796  CA  GLY A2127      -9.935  80.066  60.339  1.00  0.00           C  
ATOM   2797  C   GLY A2127     -11.145  79.978  61.258  1.00  0.00           C  
ATOM   2798  O   GLY A2127     -12.005  80.867  61.233  1.00  0.00           O  
ATOM   2799  N   LEU A2128     -11.228  78.918  62.064  1.00  0.00           N  
ATOM   2800  CA  LEU A2128     -12.355  78.752  62.979  1.00  0.00           C  
ATOM   2801  C   LEU A2128     -12.210  79.615  64.230  1.00  0.00           C  
ATOM   2802  O   LEU A2128     -13.200  79.983  64.847  1.00  0.00           O  
ATOM   2803  CB  LEU A2128     -12.523  77.280  63.374  1.00  0.00           C  
ATOM   2804  CG  LEU A2128     -13.082  76.363  62.278  1.00  0.00           C  
ATOM   2805  CD1 LEU A2128     -13.038  74.916  62.758  1.00  0.00           C  
ATOM   2806  CD2 LEU A2128     -14.512  76.770  61.931  1.00  0.00           C  
ATOM   2807  N   THR A2129     -10.975  79.921  64.605  1.00  0.00           N  
ATOM   2808  CA  THR A2129     -10.706  80.770  65.762  1.00  0.00           C  
ATOM   2809  C   THR A2129      -9.665  81.814  65.340  1.00  0.00           C  
ATOM   2810  O   THR A2129      -8.799  81.532  64.515  1.00  0.00           O  
ATOM   2811  CB  THR A2129     -10.164  79.954  66.972  1.00  0.00           C  
ATOM   2812  OG1 THR A2129      -8.923  79.328  66.622  1.00  0.00           O  
ATOM   2813  CG2 THR A2129     -11.173  78.886  67.391  1.00  0.00           C  
ATOM   2814  N   PRO A2130      -9.751  83.040  65.888  1.00  0.00           N  
ATOM   2815  CA  PRO A2130      -8.805  84.110  65.550  1.00  0.00           C  
ATOM   2816  C   PRO A2130      -7.423  83.945  66.182  1.00  0.00           C  
ATOM   2817  O   PRO A2130      -6.451  84.572  65.750  1.00  0.00           O  
ATOM   2818  CB  PRO A2130      -9.527  85.366  66.031  1.00  0.00           C  
ATOM   2819  CG  PRO A2130     -10.274  84.871  67.237  1.00  0.00           C  
ATOM   2820  CD  PRO A2130     -10.841  83.551  66.739  1.00  0.00           C  
ATOM   2821  N   SER A2131      -7.337  83.095  67.199  1.00  0.00           N  
ATOM   2822  CA  SER A2131      -6.075  82.852  67.883  1.00  0.00           C  
ATOM   2823  C   SER A2131      -6.197  81.631  68.789  1.00  0.00           C  
ATOM   2824  O   SER A2131      -7.302  81.170  69.079  1.00  0.00           O  
ATOM   2825  CB  SER A2131      -5.687  84.068  68.729  1.00  0.00           C  
ATOM   2826  OG  SER A2131      -6.581  84.237  69.819  1.00  0.00           O  
ATOM   2827  N   ASN A2132      -5.058  81.120  69.243  1.00  0.00           N  
ATOM   2828  CA  ASN A2132      -5.039  79.956  70.118  1.00  0.00           C  
ATOM   2829  C   ASN A2132      -5.746  80.241  71.443  1.00  0.00           C  
ATOM   2830  O   ASN A2132      -6.418  79.368  71.996  1.00  0.00           O  
ATOM   2831  CB  ASN A2132      -3.596  79.523  70.385  1.00  0.00           C  
ATOM   2832  CG  ASN A2132      -2.781  79.395  69.109  1.00  0.00           C  
ATOM   2833  OD1 ASN A2132      -3.247  78.844  68.109  1.00  0.00           O  
ATOM   2834  ND2 ASN A2132      -1.552  79.901  69.141  1.00  0.00           N  
ATOM   2835  N   ALA A2133      -5.600  81.466  71.945  1.00  0.00           N  
ATOM   2836  CA  ALA A2133      -6.230  81.851  73.205  1.00  0.00           C  
ATOM   2837  C   ALA A2133      -7.744  81.740  73.092  1.00  0.00           C  
ATOM   2838  O   ALA A2133      -8.414  81.274  74.012  1.00  0.00           O  
ATOM   2839  CB  ALA A2133      -5.834  83.278  73.581  1.00  0.00           C  
ATOM   2840  N   GLU A2134      -8.285  82.173  71.959  1.00  0.00           N  
ATOM   2841  CA  GLU A2134      -9.723  82.103  71.748  1.00  0.00           C  
ATOM   2842  C   GLU A2134     -10.147  80.638  71.657  1.00  0.00           C  
ATOM   2843  O   GLU A2134     -11.204  80.254  72.162  1.00  0.00           O  
ATOM   2844  CB  GLU A2134     -10.107  82.852  70.467  1.00  0.00           C  
ATOM   2845  CG  GLU A2134     -11.600  82.886  70.175  1.00  0.00           C  
ATOM   2846  CD  GLU A2134     -12.427  83.470  71.315  1.00  0.00           C  
ATOM   2847  OE1 GLU A2134     -11.848  84.080  72.239  1.00  0.00           O  
ATOM   2848  OE2 GLU A2134     -13.667  83.328  71.278  1.00  0.00           O  
ATOM   2849  N   ALA A2140      -9.312  79.825  71.015  1.00  0.00           N  
ATOM   2850  CA  ALA A2140      -9.598  78.401  70.872  1.00  0.00           C  
ATOM   2851  C   ALA A2140      -9.683  77.742  72.252  1.00  0.00           C  
ATOM   2852  O   ALA A2140     -10.560  76.914  72.497  1.00  0.00           O  
ATOM   2853  CB  ALA A2140      -8.513  77.730  70.036  1.00  0.00           C  
ATOM   2854  N   ARG A2141      -8.772  78.112  73.149  1.00  0.00           N  
ATOM   2855  CA  ARG A2141      -8.772  77.551  74.501  1.00  0.00           C  
ATOM   2856  C   ARG A2141     -10.053  77.928  75.237  1.00  0.00           C  
ATOM   2857  O   ARG A2141     -10.635  77.110  75.953  1.00  0.00           O  
ATOM   2858  CB  ARG A2141      -7.566  78.048  75.303  1.00  0.00           C  
ATOM   2859  CG  ARG A2141      -6.218  77.700  74.696  1.00  0.00           C  
ATOM   2860  CD  ARG A2141      -5.116  77.699  75.754  1.00  0.00           C  
ATOM   2861  NE  ARG A2141      -3.968  78.516  75.370  1.00  0.00           N  
ATOM   2862  CZ  ARG A2141      -3.916  79.839  75.491  1.00  0.00           C  
ATOM   2863  NH1 ARG A2141      -4.948  80.506  75.993  1.00  0.00           N  
ATOM   2864  NH2 ARG A2141      -2.833  80.499  75.104  1.00  0.00           N  
ATOM   2865  N   ARG A2142     -10.495  79.167  75.052  1.00  0.00           N  
ATOM   2866  CA  ARG A2142     -11.710  79.640  75.702  1.00  0.00           C  
ATOM   2867  C   ARG A2142     -12.917  78.838  75.230  1.00  0.00           C  
ATOM   2868  O   ARG A2142     -13.760  78.434  76.034  1.00  0.00           O  
ATOM   2869  CB  ARG A2142     -11.933  81.128  75.401  1.00  0.00           C  
ATOM   2870  CG  ARG A2142     -13.106  81.755  76.157  1.00  0.00           C  
ATOM   2871  CD  ARG A2142     -13.272  83.244  75.817  1.00  0.00           C  
ATOM   2872  NE  ARG A2142     -13.901  83.452  74.514  1.00  0.00           N  
ATOM   2873  CZ  ARG A2142     -15.191  83.239  74.268  1.00  0.00           C  
ATOM   2874  NH1 ARG A2142     -15.992  82.817  75.237  1.00  0.00           N  
ATOM   2875  NH2 ARG A2142     -15.681  83.438  73.053  1.00  0.00           N  
ATOM   2876  N   LEU A2143     -13.001  78.615  73.922  1.00  0.00           N  
ATOM   2877  CA  LEU A2143     -14.115  77.869  73.353  1.00  0.00           C  
ATOM   2878  C   LEU A2143     -14.111  76.423  73.843  1.00  0.00           C  
ATOM   2879  O   LEU A2143     -15.168  75.811  74.013  1.00  0.00           O  
ATOM   2880  CB  LEU A2143     -14.044  77.914  71.824  1.00  0.00           C  
ATOM   2881  CG  LEU A2143     -14.123  79.324  71.225  1.00  0.00           C  
ATOM   2882  CD1 LEU A2143     -13.830  79.285  69.734  1.00  0.00           C  
ATOM   2883  CD2 LEU A2143     -15.500  79.903  71.482  1.00  0.00           C  
ATOM   2884  N   ILE A2144     -12.918  75.885  74.065  1.00  0.00           N  
ATOM   2885  CA  ILE A2144     -12.777  74.519  74.548  1.00  0.00           C  
ATOM   2886  C   ILE A2144     -13.318  74.454  75.969  1.00  0.00           C  
ATOM   2887  O   ILE A2144     -14.087  73.555  76.319  1.00  0.00           O  
ATOM   2888  CB  ILE A2144     -11.297  74.074  74.532  1.00  0.00           C  
ATOM   2889  CG1 ILE A2144     -10.837  73.883  73.080  1.00  0.00           C  
ATOM   2890  CG2 ILE A2144     -11.123  72.787  75.337  1.00  0.00           C  
ATOM   2891  CD1 ILE A2144      -9.390  73.476  72.934  1.00  0.00           C  
ATOM   2892  N   GLN A2145     -12.919  75.425  76.782  1.00  0.00           N  
ATOM   2893  CA  GLN A2145     -13.374  75.494  78.160  1.00  0.00           C  
ATOM   2894  C   GLN A2145     -14.900  75.590  78.193  1.00  0.00           C  
ATOM   2895  O   GLN A2145     -15.534  75.158  79.154  1.00  0.00           O  
ATOM   2896  CB  GLN A2145     -12.714  76.689  78.852  1.00  0.00           C  
ATOM   2897  CG  GLN A2145     -11.196  76.508  78.995  1.00  0.00           C  
ATOM   2898  CD  GLN A2145     -10.451  77.800  79.317  1.00  0.00           C  
ATOM   2899  OE1 GLN A2145      -9.239  77.785  79.570  1.00  0.00           O  
ATOM   2900  NE2 GLN A2145     -11.170  78.927  79.302  1.00  0.00           N  
ATOM   2901  N   ASN A2146     -15.488  76.133  77.129  1.00  0.00           N  
ATOM   2902  CA  ASN A2146     -16.942  76.253  77.037  1.00  0.00           C  
ATOM   2903  C   ASN A2146     -17.592  75.136  76.215  1.00  0.00           C  
ATOM   2904  O   ASN A2146     -18.771  75.221  75.871  1.00  0.00           O  
ATOM   2905  CB  ASN A2146     -17.335  77.608  76.439  1.00  0.00           C  
ATOM   2906  CG  ASN A2146     -17.145  78.753  77.413  1.00  0.00           C  
ATOM   2907  OD1 ASN A2146     -17.552  78.668  78.572  1.00  0.00           O  
ATOM   2908  ND2 ASN A2146     -16.535  79.837  76.945  1.00  0.00           N  
ATOM   2909  N   ARG A2147     -16.826  74.092  75.903  1.00  0.00           N  
ATOM   2910  CA  ARG A2147     -17.338  72.962  75.125  1.00  0.00           C  
ATOM   2911  C   ARG A2147     -17.914  73.382  73.774  1.00  0.00           C  
ATOM   2912  O   ARG A2147     -18.837  72.755  73.261  1.00  0.00           O  
ATOM   2913  CB  ARG A2147     -18.413  72.216  75.924  1.00  0.00           C  
ATOM   2914  CG  ARG A2147     -17.905  71.613  77.226  1.00  0.00           C  
ATOM   2915  CD  ARG A2147     -19.043  71.030  78.059  1.00  0.00           C  
ATOM   2916  NE  ARG A2147     -19.674  69.873  77.425  1.00  0.00           N  
ATOM   2917  CZ  ARG A2147     -19.098  68.680  77.292  1.00  0.00           C  
ATOM   2918  NH1 ARG A2147     -17.867  68.477  77.750  1.00  0.00           N  
ATOM   2919  NH2 ARG A2147     -19.755  67.687  76.707  1.00  0.00           N  
ATOM   2920  N   GLY A2148     -17.361  74.438  73.192  1.00  0.00           N  
ATOM   2921  CA  GLY A2148     -17.860  74.904  71.909  1.00  0.00           C  
ATOM   2922  C   GLY A2148     -17.138  74.348  70.692  1.00  0.00           C  
ATOM   2923  O   GLY A2148     -17.517  74.656  69.560  1.00  0.00           O  
ATOM   2924  N   LEU A2217     -16.109  73.532  70.910  1.00  0.00           N  
ATOM   2925  CA  LEU A2217     -15.349  72.958  69.803  1.00  0.00           C  
ATOM   2926  C   LEU A2217     -15.329  71.431  69.794  1.00  0.00           C  
ATOM   2927  O   LEU A2217     -15.262  70.789  70.846  1.00  0.00           O  
ATOM   2928  CB  LEU A2217     -13.903  73.464  69.833  1.00  0.00           C  
ATOM   2929  CG  LEU A2217     -13.664  74.978  69.869  1.00  0.00           C  
ATOM   2930  CD1 LEU A2217     -12.169  75.257  69.802  1.00  0.00           C  
ATOM   2931  CD2 LEU A2217     -14.392  75.648  68.710  1.00  0.00           C  
ATOM   2932  N   ARG A2218     -15.380  70.861  68.591  1.00  0.00           N  
ATOM   2933  CA  ARG A2218     -15.341  69.414  68.409  1.00  0.00           C  
ATOM   2934  C   ARG A2218     -14.260  69.020  67.397  1.00  0.00           C  
ATOM   2935  O   ARG A2218     -13.986  69.750  66.437  1.00  0.00           O  
ATOM   2936  CB  ARG A2218     -16.699  68.894  67.918  1.00  0.00           C  
ATOM   2937  CG  ARG A2218     -17.825  68.901  68.952  1.00  0.00           C  
ATOM   2938  CD  ARG A2218     -19.158  68.595  68.273  1.00  0.00           C  
ATOM   2939  NE  ARG A2218     -20.287  68.578  69.201  1.00  0.00           N  
ATOM   2940  CZ  ARG A2218     -20.586  67.564  70.012  1.00  0.00           C  
ATOM   2941  NH1 ARG A2218     -19.838  66.466  70.020  1.00  0.00           N  
ATOM   2942  NH2 ARG A2218     -21.638  67.646  70.819  1.00  0.00           N  
ATOM   2943  N   LEU A2219     -13.643  67.868  67.638  1.00  0.00           N  
ATOM   2944  CA  LEU A2219     -12.614  67.305  66.768  1.00  0.00           C  
ATOM   2945  C   LEU A2219     -13.130  65.910  66.413  1.00  0.00           C  
ATOM   2946  O   LEU A2219     -13.301  65.068  67.290  1.00  0.00           O  
ATOM   2947  CB  LEU A2219     -11.283  67.200  67.514  1.00  0.00           C  
ATOM   2948  CG  LEU A2219     -10.142  66.446  66.822  1.00  0.00           C  
ATOM   2949  CD1 LEU A2219      -9.768  67.134  65.518  1.00  0.00           C  
ATOM   2950  CD2 LEU A2219      -8.939  66.385  67.761  1.00  0.00           C  
ATOM   2951  N   ASP A2220     -13.385  65.671  65.130  1.00  0.00           N  
ATOM   2952  CA  ASP A2220     -13.929  64.390  64.682  1.00  0.00           C  
ATOM   2953  C   ASP A2220     -15.255  64.090  65.406  1.00  0.00           C  
ATOM   2954  O   ASP A2220     -15.565  62.938  65.723  1.00  0.00           O  
ATOM   2955  CB  ASP A2220     -12.929  63.246  64.917  1.00  0.00           C  
ATOM   2956  CG  ASP A2220     -11.732  63.312  63.978  1.00  0.00           C  
ATOM   2957  OD1 ASP A2220     -11.904  63.756  62.825  1.00  0.00           O  
ATOM   2958  OD2 ASP A2220     -10.621  62.908  64.382  1.00  0.00           O  
ATOM   2959  N   GLY A2240     -16.027  65.142  65.668  1.00  0.00           N  
ATOM   2960  CA  GLY A2240     -17.314  64.988  66.325  1.00  0.00           C  
ATOM   2961  C   GLY A2240     -17.281  64.799  67.832  1.00  0.00           C  
ATOM   2962  O   GLY A2240     -18.320  64.580  68.456  1.00  0.00           O  
ATOM   2963  N   GLU A2241     -16.096  64.888  68.423  1.00  0.00           N  
ATOM   2964  CA  GLU A2241     -15.950  64.713  69.863  1.00  0.00           C  
ATOM   2965  C   GLU A2241     -15.670  66.057  70.525  1.00  0.00           C  
ATOM   2966  O   GLU A2241     -14.819  66.817  70.062  1.00  0.00           O  
ATOM   2967  CB  GLU A2241     -14.796  63.752  70.155  1.00  0.00           C  
ATOM   2968  CG  GLU A2241     -14.877  63.071  71.509  1.00  0.00           C  
ATOM   2969  CD  GLU A2241     -13.670  62.191  71.788  1.00  0.00           C  
ATOM   2970  OE1 GLU A2241     -13.184  61.530  70.842  1.00  0.00           O  
ATOM   2971  OE2 GLU A2241     -13.214  62.152  72.953  1.00  0.00           O  
ATOM   2972  N   VAL A2242     -16.383  66.351  71.607  1.00  0.00           N  
ATOM   2973  CA  VAL A2242     -16.179  67.615  72.310  1.00  0.00           C  
ATOM   2974  C   VAL A2242     -14.767  67.664  72.874  1.00  0.00           C  
ATOM   2975  O   VAL A2242     -14.343  66.750  73.580  1.00  0.00           O  
ATOM   2976  CB  VAL A2242     -17.180  67.790  73.477  1.00  0.00           C  
ATOM   2977  CG1 VAL A2242     -16.931  69.124  74.179  1.00  0.00           C  
ATOM   2978  CG2 VAL A2242     -18.607  67.726  72.956  1.00  0.00           C  
ATOM   2979  N   LEU A2243     -14.033  68.723  72.548  1.00  0.00           N  
ATOM   2980  CA  LEU A2243     -12.676  68.876  73.044  1.00  0.00           C  
ATOM   2981  C   LEU A2243     -12.747  69.374  74.481  1.00  0.00           C  
ATOM   2982  O   LEU A2243     -13.605  70.188  74.817  1.00  0.00           O  
ATOM   2983  CB  LEU A2243     -11.901  69.875  72.180  1.00  0.00           C  
ATOM   2984  CG  LEU A2243     -11.498  69.391  70.783  1.00  0.00           C  
ATOM   2985  CD1 LEU A2243     -11.198  70.590  69.895  1.00  0.00           C  
ATOM   2986  CD2 LEU A2243     -10.288  68.461  70.883  1.00  0.00           C  
ATOM   2987  N   THR A2244     -11.854  68.873  75.325  1.00  0.00           N  
ATOM   2988  CA  THR A2244     -11.822  69.279  76.721  1.00  0.00           C  
ATOM   2989  C   THR A2244     -10.400  69.622  77.135  1.00  0.00           C  
ATOM   2990  O   THR A2244     -10.199  70.349  78.106  1.00  0.00           O  
ATOM   2991  CB  THR A2244     -12.353  68.166  77.648  1.00  0.00           C  
ATOM   2992  OG1 THR A2244     -11.544  66.992  77.502  1.00  0.00           O  
ATOM   2993  CG2 THR A2244     -13.798  67.834  77.308  1.00  0.00           C  
ATOM   2994  N   ASP A2245      -9.419  69.099  76.399  1.00  0.00           N  
ATOM   2995  CA  ASP A2245      -8.010  69.362  76.700  1.00  0.00           C  
ATOM   2996  C   ASP A2245      -7.444  70.511  75.864  1.00  0.00           C  
ATOM   2997  O   ASP A2245      -7.064  70.320  74.705  1.00  0.00           O  
ATOM   2998  CB  ASP A2245      -7.156  68.109  76.478  1.00  0.00           C  
ATOM   2999  CG  ASP A2245      -5.762  68.245  77.076  1.00  0.00           C  
ATOM   3000  OD1 ASP A2245      -5.277  69.391  77.189  1.00  0.00           O  
ATOM   3001  OD2 ASP A2245      -5.146  67.214  77.427  1.00  0.00           O  
ATOM   3002  N   PRO A2246      -7.354  71.717  76.453  1.00  0.00           N  
ATOM   3003  CA  PRO A2246      -6.831  72.878  75.729  1.00  0.00           C  
ATOM   3004  C   PRO A2246      -5.424  72.701  75.175  1.00  0.00           C  
ATOM   3005  O   PRO A2246      -5.017  73.432  74.274  1.00  0.00           O  
ATOM   3006  CB  PRO A2246      -6.913  73.995  76.768  1.00  0.00           C  
ATOM   3007  CG  PRO A2246      -6.681  73.266  78.051  1.00  0.00           C  
ATOM   3008  CD  PRO A2246      -7.567  72.053  77.872  1.00  0.00           C  
ATOM   3009  N   MET A2247      -4.686  71.733  75.708  1.00  0.00           N  
ATOM   3010  CA  MET A2247      -3.321  71.477  75.259  1.00  0.00           C  
ATOM   3011  C   MET A2247      -3.228  70.238  74.370  1.00  0.00           C  
ATOM   3012  O   MET A2247      -2.129  69.822  73.986  1.00  0.00           O  
ATOM   3013  CB  MET A2247      -2.394  71.295  76.467  1.00  0.00           C  
ATOM   3014  CG  MET A2247      -2.194  72.538  77.321  1.00  0.00           C  
ATOM   3015  SD  MET A2247      -1.297  73.837  76.462  1.00  0.00           S  
ATOM   3016  CE  MET A2247      -2.507  75.190  76.523  1.00  0.00           C  
ATOM   3017  N   LEU A2249      -4.374  69.644  74.049  1.00  0.00           N  
ATOM   3018  CA  LEU A2249      -4.390  68.447  73.212  1.00  0.00           C  
ATOM   3019  C   LEU A2249      -3.559  68.619  71.942  1.00  0.00           C  
ATOM   3020  O   LEU A2249      -3.558  69.687  71.323  1.00  0.00           O  
ATOM   3021  CB  LEU A2249      -5.829  68.080  72.828  1.00  0.00           C  
ATOM   3022  CG  LEU A2249      -6.001  66.878  71.888  1.00  0.00           C  
ATOM   3023  CD1 LEU A2249      -5.436  65.623  72.543  1.00  0.00           C  
ATOM   3024  CD2 LEU A2249      -7.481  66.686  71.554  1.00  0.00           C  
ATOM   3025  N   GLN A2250      -2.837  67.565  71.574  1.00  0.00           N  
ATOM   3026  CA  GLN A2250      -2.026  67.570  70.364  1.00  0.00           C  
ATOM   3027  C   GLN A2250      -2.589  66.514  69.425  1.00  0.00           C  
ATOM   3028  O   GLN A2250      -2.863  65.387  69.842  1.00  0.00           O  
ATOM   3029  CB  GLN A2250      -0.563  67.269  70.682  1.00  0.00           C  
ATOM   3030  CG  GLN A2250       0.155  68.410  71.378  1.00  0.00           C  
ATOM   3031  CD  GLN A2250       1.656  68.232  71.372  1.00  0.00           C  
ATOM   3032  OE1 GLN A2250       2.390  69.052  71.919  1.00  0.00           O  
ATOM   3033  NE2 GLN A2250       2.125  67.154  70.745  1.00  0.00           N  
ATOM   3034  N   VAL A2251      -2.758  66.886  68.160  1.00  0.00           N  
ATOM   3035  CA  VAL A2251      -3.330  65.990  67.162  1.00  0.00           C  
ATOM   3036  C   VAL A2251      -2.371  65.630  66.030  1.00  0.00           C  
ATOM   3037  O   VAL A2251      -1.516  66.432  65.642  1.00  0.00           O  
ATOM   3038  CB  VAL A2251      -4.581  66.632  66.522  1.00  0.00           C  
ATOM   3039  CG1 VAL A2251      -5.432  65.567  65.853  1.00  0.00           C  
ATOM   3040  CG2 VAL A2251      -5.373  67.392  67.572  1.00  0.00           C  
ATOM   3041  N   ASP A2252      -2.516  64.417  65.501  1.00  0.00           N  
ATOM   3042  CA  ASP A2252      -1.687  63.986  64.382  1.00  0.00           C  
ATOM   3043  C   ASP A2252      -2.583  64.019  63.149  1.00  0.00           C  
ATOM   3044  O   ASP A2252      -3.811  63.958  63.263  1.00  0.00           O  
ATOM   3045  CB  ASP A2252      -1.131  62.570  64.604  1.00  0.00           C  
ATOM   3046  CG  ASP A2252      -2.181  61.485  64.420  1.00  0.00           C  
ATOM   3047  OD1 ASP A2252      -2.646  61.278  63.276  1.00  0.00           O  
ATOM   3048  OD2 ASP A2252      -2.541  60.832  65.422  1.00  0.00           O  
ATOM   3049  N   LEU A2253      -1.972  64.122  61.976  1.00  0.00           N  
ATOM   3050  CA  LEU A2253      -2.735  64.170  60.743  1.00  0.00           C  
ATOM   3051  C   LEU A2253      -2.502  62.933  59.874  1.00  0.00           C  
ATOM   3052  O   LEU A2253      -2.406  63.029  58.652  1.00  0.00           O  
ATOM   3053  CB  LEU A2253      -2.391  65.454  59.980  1.00  0.00           C  
ATOM   3054  CG  LEU A2253      -2.691  66.741  60.765  1.00  0.00           C  
ATOM   3055  CD1 LEU A2253      -2.363  67.963  59.920  1.00  0.00           C  
ATOM   3056  CD2 LEU A2253      -4.158  66.760  61.169  1.00  0.00           C  
ATOM   3057  N   SER A2254      -2.417  61.769  60.514  1.00  0.00           N  
ATOM   3058  CA  SER A2254      -2.217  60.519  59.788  1.00  0.00           C  
ATOM   3059  C   SER A2254      -3.436  60.319  58.889  1.00  0.00           C  
ATOM   3060  O   SER A2254      -3.404  59.550  57.934  1.00  0.00           O  
ATOM   3061  CB  SER A2254      -2.061  59.343  60.766  1.00  0.00           C  
ATOM   3062  OG  SER A2254      -3.216  59.167  61.570  1.00  0.00           O  
ATOM   3063  N   ARG A2255      -4.513  61.030  59.213  1.00  0.00           N  
ATOM   3064  CA  ARG A2255      -5.750  60.984  58.438  1.00  0.00           C  
ATOM   3065  C   ARG A2255      -6.443  62.341  58.568  1.00  0.00           C  
ATOM   3066  O   ARG A2255      -6.218  63.066  59.538  1.00  0.00           O  
ATOM   3067  CB  ARG A2255      -6.668  59.865  58.942  1.00  0.00           C  
ATOM   3068  CG  ARG A2255      -6.937  59.882  60.437  1.00  0.00           C  
ATOM   3069  CD  ARG A2255      -7.835  58.708  60.832  1.00  0.00           C  
ATOM   3070  NE  ARG A2255      -8.067  58.628  62.277  1.00  0.00           N  
ATOM   3071  CZ  ARG A2255      -7.155  58.246  63.171  1.00  0.00           C  
ATOM   3072  NH1 ARG A2255      -5.937  57.901  62.777  1.00  0.00           N  
ATOM   3073  NH2 ARG A2255      -7.461  58.215  64.463  1.00  0.00           N  
ATOM   3074  N   PRO A2256      -7.279  62.711  57.584  1.00  0.00           N  
ATOM   3075  CA  PRO A2256      -7.979  63.999  57.640  1.00  0.00           C  
ATOM   3076  C   PRO A2256      -8.840  64.088  58.902  1.00  0.00           C  
ATOM   3077  O   PRO A2256      -9.356  63.073  59.370  1.00  0.00           O  
ATOM   3078  CB  PRO A2256      -8.825  63.987  56.367  1.00  0.00           C  
ATOM   3079  CG  PRO A2256      -8.016  63.132  55.426  1.00  0.00           C  
ATOM   3080  CD  PRO A2256      -7.585  61.999  56.330  1.00  0.00           C  
ATOM   3081  N   ARG A2257      -8.981  65.295  59.451  1.00  0.00           N  
ATOM   3082  CA  ARG A2257      -9.781  65.512  60.658  1.00  0.00           C  
ATOM   3083  C   ARG A2257     -10.823  66.603  60.414  1.00  0.00           C  
ATOM   3084  O   ARG A2257     -10.550  67.591  59.722  1.00  0.00           O  
ATOM   3085  CB  ARG A2257      -8.892  65.956  61.821  1.00  0.00           C  
ATOM   3086  CG  ARG A2257      -7.666  65.101  62.066  1.00  0.00           C  
ATOM   3087  CD  ARG A2257      -8.016  63.736  62.633  1.00  0.00           C  
ATOM   3088  NE  ARG A2257      -6.809  62.997  62.993  1.00  0.00           N  
ATOM   3089  CZ  ARG A2257      -6.802  61.758  63.472  1.00  0.00           C  
ATOM   3090  NH1 ARG A2257      -7.944  61.105  63.656  1.00  0.00           N  
ATOM   3091  NH2 ARG A2257      -5.648  61.168  63.761  1.00  0.00           N  
ATOM   3092  N   ILE A2258     -12.014  66.423  60.982  1.00  0.00           N  
ATOM   3093  CA  ILE A2258     -13.074  67.413  60.838  1.00  0.00           C  
ATOM   3094  C   ILE A2258     -13.151  68.248  62.107  1.00  0.00           C  
ATOM   3095  O   ILE A2258     -13.338  67.718  63.206  1.00  0.00           O  
ATOM   3096  CB  ILE A2258     -14.454  66.764  60.596  1.00  0.00           C  
ATOM   3097  CG1 ILE A2258     -14.440  65.993  59.275  1.00  0.00           C  
ATOM   3098  CG2 ILE A2258     -15.544  67.851  60.550  1.00  0.00           C  
ATOM   3099  CD1 ILE A2258     -15.776  65.386  58.900  1.00  0.00           C  
ATOM   3100  N   LEU A2259     -12.988  69.555  61.944  1.00  0.00           N  
ATOM   3101  CA  LEU A2259     -13.039  70.496  63.055  1.00  0.00           C  
ATOM   3102  C   LEU A2259     -14.407  71.164  63.052  1.00  0.00           C  
ATOM   3103  O   LEU A2259     -14.948  71.488  61.993  1.00  0.00           O  
ATOM   3104  CB  LEU A2259     -11.940  71.552  62.904  1.00  0.00           C  
ATOM   3105  CG  LEU A2259     -10.508  71.029  62.787  1.00  0.00           C  
ATOM   3106  CD1 LEU A2259      -9.540  72.207  62.708  1.00  0.00           C  
ATOM   3107  CD2 LEU A2259     -10.180  70.155  63.985  1.00  0.00           C  
ATOM   3108  N   GLN A2260     -14.972  71.368  64.235  1.00  0.00           N  
ATOM   3109  CA  GLN A2260     -16.285  71.985  64.314  1.00  0.00           C  
ATOM   3110  C   GLN A2260     -16.380  73.021  65.423  1.00  0.00           C  
ATOM   3111  O   GLN A2260     -15.908  72.799  66.538  1.00  0.00           O  
ATOM   3112  CB  GLN A2260     -17.363  70.914  64.531  1.00  0.00           C  
ATOM   3113  CG  GLN A2260     -18.791  71.446  64.441  1.00  0.00           C  
ATOM   3114  CD  GLN A2260     -19.829  70.436  64.897  1.00  0.00           C  
ATOM   3115  OE1 GLN A2260     -19.711  69.246  64.627  1.00  0.00           O  
ATOM   3116  NE2 GLN A2260     -20.862  70.913  65.581  1.00  0.00           N  
ATOM   3117  N   ARG A2261     -16.982  74.160  65.094  1.00  0.00           N  
ATOM   3118  CA  ARG A2261     -17.195  75.230  66.055  1.00  0.00           C  
ATOM   3119  C   ARG A2261     -18.688  75.534  66.097  1.00  0.00           C  
ATOM   3120  O   ARG A2261     -19.288  75.913  65.087  1.00  0.00           O  
ATOM   3121  CB  ARG A2261     -16.435  76.501  65.668  1.00  0.00           C  
ATOM   3122  CG  ARG A2261     -16.852  77.697  66.522  1.00  0.00           C  
ATOM   3123  CD  ARG A2261     -15.983  78.927  66.306  1.00  0.00           C  
ATOM   3124  NE  ARG A2261     -16.422  80.029  67.162  1.00  0.00           N  
ATOM   3125  CZ  ARG A2261     -15.760  81.171  67.324  1.00  0.00           C  
ATOM   3126  NH1 ARG A2261     -14.613  81.381  66.688  1.00  0.00           N  
ATOM   3127  NH2 ARG A2261     -16.243  82.105  68.133  1.00  0.00           N  
ATOM   3128  N   GLY A2262     -19.289  75.362  67.267  1.00  0.00           N  
ATOM   3129  CA  GLY A2262     -20.707  75.628  67.393  1.00  0.00           C  
ATOM   3130  C   GLY A2262     -21.532  74.566  66.696  1.00  0.00           C  
ATOM   3131  O   GLY A2262     -21.128  73.403  66.622  1.00  0.00           O  
ATOM   3132  N   LYS A2263     -22.679  74.967  66.157  1.00  0.00           N  
ATOM   3133  CA  LYS A2263     -23.568  74.024  65.491  1.00  0.00           C  
ATOM   3134  C   LYS A2263     -23.391  73.890  63.983  1.00  0.00           C  
ATOM   3135  O   LYS A2263     -23.658  72.825  63.424  1.00  0.00           O  
ATOM   3136  CB  LYS A2263     -25.026  74.401  65.773  1.00  0.00           C  
ATOM   3137  CG  LYS A2263     -25.220  75.282  67.001  1.00  0.00           C  
ATOM   3138  CD  LYS A2263     -26.697  75.607  67.235  1.00  0.00           C  
ATOM   3139  CE  LYS A2263     -26.864  76.602  68.383  1.00  0.00           C  
ATOM   3140  NZ  LYS A2263     -28.297  76.853  68.725  1.00  0.00           N  
ATOM   3141  N   ASP A2264     -22.940  74.950  63.319  1.00  0.00           N  
ATOM   3142  CA  ASP A2264     -22.814  74.892  61.866  1.00  0.00           C  
ATOM   3143  C   ASP A2264     -21.496  75.270  61.202  1.00  0.00           C  
ATOM   3144  O   ASP A2264     -21.462  75.502  59.993  1.00  0.00           O  
ATOM   3145  CB  ASP A2264     -23.940  75.711  61.223  1.00  0.00           C  
ATOM   3146  CG  ASP A2264     -24.310  76.937  62.035  1.00  0.00           C  
ATOM   3147  OD1 ASP A2264     -25.060  76.791  63.023  1.00  0.00           O  
ATOM   3148  OD2 ASP A2264     -23.847  78.045  61.690  1.00  0.00           O  
ATOM   3149  N   ARG A2265     -20.412  75.336  61.961  1.00  0.00           N  
ATOM   3150  CA  ARG A2265     -19.130  75.674  61.353  1.00  0.00           C  
ATOM   3151  C   ARG A2265     -18.210  74.456  61.325  1.00  0.00           C  
ATOM   3152  O   ARG A2265     -17.778  73.958  62.371  1.00  0.00           O  
ATOM   3153  CB  ARG A2265     -18.482  76.840  62.106  1.00  0.00           C  
ATOM   3154  CG  ARG A2265     -19.322  78.119  62.037  1.00  0.00           C  
ATOM   3155  CD  ARG A2265     -18.674  79.270  62.783  1.00  0.00           C  
ATOM   3156  NE  ARG A2265     -17.404  79.670  62.187  1.00  0.00           N  
ATOM   3157  CZ  ARG A2265     -16.616  80.624  62.676  1.00  0.00           C  
ATOM   3158  NH1 ARG A2265     -16.965  81.279  63.775  1.00  0.00           N  
ATOM   3159  NH2 ARG A2265     -15.478  80.926  62.066  1.00  0.00           N  
ATOM   3160  N   PHE A2266     -17.928  73.978  60.115  1.00  0.00           N  
ATOM   3161  CA  PHE A2266     -17.074  72.813  59.910  1.00  0.00           C  
ATOM   3162  C   PHE A2266     -15.952  73.098  58.922  1.00  0.00           C  
ATOM   3163  O   PHE A2266     -16.135  73.841  57.956  1.00  0.00           O  
ATOM   3164  CB  PHE A2266     -17.866  71.624  59.341  1.00  0.00           C  
ATOM   3165  CG  PHE A2266     -19.009  71.163  60.198  1.00  0.00           C  
ATOM   3166  CD1 PHE A2266     -20.191  71.903  60.273  1.00  0.00           C  
ATOM   3167  CD2 PHE A2266     -18.923  69.962  60.900  1.00  0.00           C  
ATOM   3168  CE1 PHE A2266     -21.272  71.448  61.033  1.00  0.00           C  
ATOM   3169  CE2 PHE A2266     -19.998  69.500  61.663  1.00  0.00           C  
ATOM   3170  CZ  PHE A2266     -21.175  70.245  61.727  1.00  0.00           C  
ATOM   3171  N   VAL A2267     -14.797  72.492  59.174  1.00  0.00           N  
ATOM   3172  CA  VAL A2267     -13.643  72.599  58.294  1.00  0.00           C  
ATOM   3173  C   VAL A2267     -12.895  71.274  58.400  1.00  0.00           C  
ATOM   3174  O   VAL A2267     -12.677  70.763  59.503  1.00  0.00           O  
ATOM   3175  CB  VAL A2267     -12.667  73.724  58.697  1.00  0.00           C  
ATOM   3176  CG1 VAL A2267     -11.463  73.700  57.759  1.00  0.00           C  
ATOM   3177  CG2 VAL A2267     -13.361  75.086  58.641  1.00  0.00           C  
ATOM   3178  N   ARG A2268     -12.515  70.717  57.256  1.00  0.00           N  
ATOM   3179  CA  ARG A2268     -11.779  69.462  57.223  1.00  0.00           C  
ATOM   3180  C   ARG A2268     -10.328  69.780  56.884  1.00  0.00           C  
ATOM   3181  O   ARG A2268     -10.047  70.399  55.856  1.00  0.00           O  
ATOM   3182  CB  ARG A2268     -12.387  68.536  56.169  1.00  0.00           C  
ATOM   3183  CG  ARG A2268     -11.797  67.141  56.120  1.00  0.00           C  
ATOM   3184  CD  ARG A2268     -12.795  66.206  55.449  1.00  0.00           C  
ATOM   3185  NE  ARG A2268     -12.335  64.823  55.365  1.00  0.00           N  
ATOM   3186  CZ  ARG A2268     -11.512  64.361  54.429  1.00  0.00           C  
ATOM   3187  NH1 ARG A2268     -11.047  65.173  53.486  1.00  0.00           N  
ATOM   3188  NH2 ARG A2268     -11.169  63.077  54.427  1.00  0.00           N  
ATOM   3189  N   VAL A2269      -9.412  69.366  57.756  1.00  0.00           N  
ATOM   3190  CA  VAL A2269      -7.996  69.625  57.554  1.00  0.00           C  
ATOM   3191  C   VAL A2269      -7.188  68.364  57.283  1.00  0.00           C  
ATOM   3192  O   VAL A2269      -7.502  67.288  57.791  1.00  0.00           O  
ATOM   3193  CB  VAL A2269      -7.380  70.348  58.778  1.00  0.00           C  
ATOM   3194  CG1 VAL A2269      -8.089  71.683  59.000  1.00  0.00           C  
ATOM   3195  CG2 VAL A2269      -7.484  69.465  60.019  1.00  0.00           C  
ATOM   3196  N   ARG A2270      -6.145  68.513  56.474  1.00  0.00           N  
ATOM   3197  CA  ARG A2270      -5.270  67.395  56.127  1.00  0.00           C  
ATOM   3198  C   ARG A2270      -3.898  67.905  55.733  1.00  0.00           C  
ATOM   3199  O   ARG A2270      -3.707  69.102  55.503  1.00  0.00           O  
ATOM   3200  CB  ARG A2270      -5.859  66.579  54.967  1.00  0.00           C  
ATOM   3201  CG  ARG A2270      -5.896  67.320  53.627  1.00  0.00           C  
ATOM   3202  CD  ARG A2270      -6.416  66.431  52.506  1.00  0.00           C  
ATOM   3203  NE  ARG A2270      -6.766  67.203  51.313  1.00  0.00           N  
ATOM   3204  CZ  ARG A2270      -5.881  67.781  50.502  1.00  0.00           C  
ATOM   3205  NH1 ARG A2270      -4.572  67.678  50.744  1.00  0.00           N  
ATOM   3206  NH2 ARG A2270      -6.297  68.475  49.445  1.00  0.00           N  
ATOM   3207  N   LEU A2271      -2.944  66.983  55.656  1.00  0.00           N  
ATOM   3208  CA  LEU A2271      -1.576  67.322  55.276  1.00  0.00           C  
ATOM   3209  C   LEU A2271      -1.408  67.545  53.775  1.00  0.00           C  
ATOM   3210  O   LEU A2271      -2.279  67.213  52.967  1.00  0.00           O  
ATOM   3211  CB  LEU A2271      -0.611  66.222  55.725  1.00  0.00           C  
ATOM   3212  CG  LEU A2271       0.052  66.325  57.098  1.00  0.00           C  
ATOM   3213  CD1 LEU A2271       0.883  65.078  57.393  1.00  0.00           C  
ATOM   3214  CD2 LEU A2271       0.948  67.554  57.122  1.00  0.00           C  
ATOM   3215  N   SER A2272      -0.256  68.120  53.446  1.00  0.00           N  
ATOM   3216  CA  SER A2272       0.203  68.457  52.095  1.00  0.00           C  
ATOM   3217  C   SER A2272      -0.731  68.206  50.920  1.00  0.00           C  
ATOM   3218  O   SER A2272      -1.294  67.115  50.772  1.00  0.00           O  
ATOM   3219  CB  SER A2272       1.524  67.741  51.836  1.00  0.00           C  
ATOM   3220  OG  SER A2272       2.337  67.750  52.995  1.00  0.00           O  
ATOM   3221  N   ASP A2273      -0.851  69.222  50.069  1.00  0.00           N  
ATOM   3222  CA  ASP A2273      -1.700  69.165  48.888  1.00  0.00           C  
ATOM   3223  C   ASP A2273      -0.885  69.081  47.594  1.00  0.00           C  
ATOM   3224  O   ASP A2273      -1.505  68.969  46.506  1.00  0.00           O  
ATOM   3225  CB  ASP A2273      -2.581  70.405  48.818  1.00  0.00           C  
ATOM   3226  CG  ASP A2273      -3.754  70.220  47.905  1.00  0.00           C  
ATOM   3227  OD1 ASP A2273      -4.575  71.162  47.799  1.00  0.00           O  
ATOM   3228  OD2 ASP A2273      -3.857  69.126  47.301  1.00  0.00           O  
ATOM   3229  OXT ASP A2273       0.368  69.140  47.668  1.00  0.00           O  
HETATM 3230  N   TYE A1433       2.149  50.517  14.002  1.00  0.00           N  
HETATM 3231  CA  TYE A1433       2.732  51.422  15.028  1.00  0.00           C  
HETATM 3232  C   TYE A1433       3.446  52.612  14.381  1.00  0.00           C  
HETATM 3233  O   TYE A1433       3.753  53.566  15.142  1.00  0.00           O  
HETATM 3234  CB  TYE A1433       3.712  50.643  15.915  1.00  0.00           C  
HETATM 3235  CG  TYE A1433       4.822  49.950  15.157  1.00  0.00           C  
HETATM 3236  CD1 TYE A1433       5.832  50.686  14.529  1.00  0.00           C  
HETATM 3237  CD2 TYE A1433       4.849  48.555  15.039  1.00  0.00           C  
HETATM 3238  CE1 TYE A1433       6.839  50.054  13.801  1.00  0.00           C  
HETATM 3239  CE2 TYE A1433       5.854  47.911  14.310  1.00  0.00           C  
HETATM 3240  CZ  TYE A1433       6.843  48.667  13.692  1.00  0.00           C  
HETATM 3241  OH  TYE A1433       7.819  48.042  12.954  1.00  0.00           O  
TER
END
