# Supplementary material for: Backbone Brackets and Arginine Tweezers delineate Class I and Class II aminoacyl tRNA synthetases
Source: PLoS Comput Biol. 2018 Apr 16;14(4):e1006101. doi: 10.1371/journal.pcbi.1006101 (PMC5919687; doi:10.1371/journal.pcbi.1006101)
Supplement: S11 File — All structures of Class I aaRS with residues renumbered according to the MSA. (GZ) [file pcbi.1006101.s023.tar.gz › 1h3f_B_renum.pdb]

ATOM      1  N   GLY B   5      10.018  86.325 -35.091  1.00  0.00           N  
ATOM      2  CA  GLY B   5       9.155  87.403 -35.631  1.00  0.00           C  
ATOM      3  C   GLY B   5       7.739  87.328 -35.093  1.00  0.00           C  
ATOM      4  O   GLY B   5       6.773  87.415 -35.852  1.00  0.00           O  
ATOM      5  N   HIS B 211       7.611  87.159 -33.781  1.00  0.00           N  
ATOM      6  CA  HIS B 211       6.302  87.083 -33.153  1.00  0.00           C  
ATOM      7  C   HIS B 211       6.278  87.784 -31.805  1.00  0.00           C  
ATOM      8  O   HIS B 211       7.256  87.748 -31.060  1.00  0.00           O  
ATOM      9  CB  HIS B 211       5.884  85.626 -32.940  1.00  0.00           C  
ATOM     10  CG  HIS B 211       5.623  84.873 -34.206  1.00  0.00           C  
ATOM     11  ND1 HIS B 211       6.618  84.224 -34.906  1.00  0.00           N  
ATOM     12  CD2 HIS B 211       4.476  84.656 -34.892  1.00  0.00           C  
ATOM     13  CE1 HIS B 211       6.093  83.635 -35.966  1.00  0.00           C  
ATOM     14  NE2 HIS B 211       4.795  83.882 -35.981  1.00  0.00           N  
ATOM     15  N   THR B 212       5.162  88.434 -31.498  1.00  0.00           N  
ATOM     16  CA  THR B 212       5.026  89.083 -30.206  1.00  0.00           C  
ATOM     17  C   THR B 212       4.430  88.008 -29.297  1.00  0.00           C  
ATOM     18  O   THR B 212       3.996  86.955 -29.773  1.00  0.00           O  
ATOM     19  CB  THR B 212       4.068  90.293 -30.264  1.00  0.00           C  
ATOM     20  OG1 THR B 212       2.750  89.846 -30.597  1.00  0.00           O  
ATOM     21  CG2 THR B 212       4.533  91.293 -31.314  1.00  0.00           C  
ATOM     22  N   PRO B 214       4.429  88.239 -27.977  1.00  0.00           N  
ATOM     23  CA  PRO B 214       3.862  87.233 -27.077  1.00  0.00           C  
ATOM     24  C   PRO B 214       2.408  86.899 -27.412  1.00  0.00           C  
ATOM     25  O   PRO B 214       2.011  85.730 -27.375  1.00  0.00           O  
ATOM     26  CB  PRO B 214       4.021  87.883 -25.711  1.00  0.00           C  
ATOM     27  CG  PRO B 214       5.349  88.585 -25.866  1.00  0.00           C  
ATOM     28  CD  PRO B 214       5.201  89.242 -27.223  1.00  0.00           C  
ATOM     29  N   GLU B 215       1.625  87.929 -27.737  1.00  0.00           N  
ATOM     30  CA  GLU B 215       0.216  87.761 -28.089  1.00  0.00           C  
ATOM     31  C   GLU B 215       0.087  86.939 -29.373  1.00  0.00           C  
ATOM     32  O   GLU B 215      -0.751  86.043 -29.467  1.00  0.00           O  
ATOM     33  CB  GLU B 215      -0.457  89.126 -28.299  1.00  0.00           C  
ATOM     34  CG  GLU B 215      -0.544  90.032 -27.069  1.00  0.00           C  
ATOM     35  CD  GLU B 215       0.815  90.480 -26.552  1.00  0.00           C  
ATOM     36  OE1 GLU B 215       1.717  90.742 -27.374  1.00  0.00           O  
ATOM     37  OE2 GLU B 215       0.978  90.586 -25.318  1.00  0.00           O  
ATOM     38  N   GLU B 216       0.915  87.251 -30.366  1.00  0.00           N  
ATOM     39  CA  GLU B 216       0.893  86.524 -31.635  1.00  0.00           C  
ATOM     40  C   GLU B 216       1.224  85.053 -31.396  1.00  0.00           C  
ATOM     41  O   GLU B 216       0.575  84.160 -31.946  1.00  0.00           O  
ATOM     42  CB  GLU B 216       1.902  87.137 -32.612  1.00  0.00           C  
ATOM     43  CG  GLU B 216       1.486  88.509 -33.140  1.00  0.00           C  
ATOM     44  CD  GLU B 216       2.583  89.211 -33.927  1.00  0.00           C  
ATOM     45  OE1 GLU B 216       2.277  90.229 -34.578  1.00  0.00           O  
ATOM     46  OE2 GLU B 216       3.745  88.756 -33.890  1.00  0.00           O  
ATOM     47  N   ALA B 217       2.237  84.814 -30.569  1.00  0.00           N  
ATOM     48  CA  ALA B 217       2.665  83.460 -30.232  1.00  0.00           C  
ATOM     49  C   ALA B 217       1.507  82.666 -29.626  1.00  0.00           C  
ATOM     50  O   ALA B 217       1.217  81.546 -30.052  1.00  0.00           O  
ATOM     51  CB  ALA B 217       3.833  83.518 -29.248  1.00  0.00           C  
ATOM     52  N   LEU B 218       0.840  83.255 -28.635  1.00  0.00           N  
ATOM     53  CA  LEU B 218      -0.282  82.592 -27.977  1.00  0.00           C  
ATOM     54  C   LEU B 218      -1.398  82.223 -28.950  1.00  0.00           C  
ATOM     55  O   LEU B 218      -1.955  81.128 -28.873  1.00  0.00           O  
ATOM     56  CB  LEU B 218      -0.857  83.477 -26.870  1.00  0.00           C  
ATOM     57  CG  LEU B 218      -2.126  82.909 -26.223  1.00  0.00           C  
ATOM     58  CD1 LEU B 218      -1.771  81.657 -25.424  1.00  0.00           C  
ATOM     59  CD2 LEU B 218      -2.771  83.962 -25.326  1.00  0.00           C  
ATOM     60  N   ALA B 219      -1.726  83.135 -29.862  1.00  0.00           N  
ATOM     61  CA  ALA B 219      -2.782  82.887 -30.839  1.00  0.00           C  
ATOM     62  C   ALA B 219      -2.467  81.678 -31.710  1.00  0.00           C  
ATOM     63  O   ALA B 219      -3.337  80.850 -31.971  1.00  0.00           O  
ATOM     64  CB  ALA B 219      -2.995  84.126 -31.718  1.00  0.00           C  
ATOM     65  N   LEU B 220      -1.225  81.583 -32.173  1.00  0.00           N  
ATOM     66  CA  LEU B 220      -0.817  80.458 -33.011  1.00  0.00           C  
ATOM     67  C   LEU B 220      -0.930  79.146 -32.234  1.00  0.00           C  
ATOM     68  O   LEU B 220      -1.466  78.157 -32.732  1.00  0.00           O  
ATOM     69  CB  LEU B 220       0.631  80.643 -33.476  1.00  0.00           C  
ATOM     70  CG  LEU B 220       0.920  81.834 -34.392  1.00  0.00           C  
ATOM     71  CD1 LEU B 220       2.423  81.974 -34.594  1.00  0.00           C  
ATOM     72  CD2 LEU B 220       0.208  81.636 -35.727  1.00  0.00           C  
ATOM     73  N   LEU B 221      -0.419  79.158 -31.006  1.00  0.00           N  
ATOM     74  CA  LEU B 221      -0.429  77.983 -30.140  1.00  0.00           C  
ATOM     75  C   LEU B 221      -1.835  77.537 -29.745  1.00  0.00           C  
ATOM     76  O   LEU B 221      -2.079  76.350 -29.533  1.00  0.00           O  
ATOM     77  CB  LEU B 221       0.406  78.269 -28.884  1.00  0.00           C  
ATOM     78  CG  LEU B 221       1.903  78.460 -29.146  1.00  0.00           C  
ATOM     79  CD1 LEU B 221       2.595  78.993 -27.902  1.00  0.00           C  
ATOM     80  CD2 LEU B 221       2.513  77.133 -29.580  1.00  0.00           C  
ATOM     81  N   LYS B 222      -2.760  78.485 -29.643  1.00  0.00           N  
ATOM     82  CA  LYS B 222      -4.135  78.157 -29.271  1.00  0.00           C  
ATOM     83  C   LYS B 222      -4.874  77.333 -30.326  1.00  0.00           C  
ATOM     84  O   LYS B 222      -5.767  76.554 -29.992  1.00  0.00           O  
ATOM     85  CB  LYS B 222      -4.939  79.435 -29.006  1.00  0.00           C  
ATOM     86  CG  LYS B 222      -4.863  79.954 -27.577  1.00  0.00           C  
ATOM     87  CD  LYS B 222      -5.558  81.310 -27.422  1.00  0.00           C  
ATOM     88  CE  LYS B 222      -7.041  81.242 -27.772  1.00  0.00           C  
ATOM     89  NZ  LYS B 222      -7.801  80.354 -26.851  1.00  0.00           N  
ATOM     90  N   ARG B 223      -4.512  77.503 -31.597  1.00  0.00           N  
ATOM     91  CA  ARG B 223      -5.197  76.792 -32.673  1.00  0.00           C  
ATOM     92  C   ARG B 223      -5.176  75.285 -32.500  1.00  0.00           C  
ATOM     93  O   ARG B 223      -4.112  74.687 -32.367  1.00  0.00           O  
ATOM     94  CB  ARG B 223      -4.593  77.135 -34.040  1.00  0.00           C  
ATOM     95  CG  ARG B 223      -4.646  78.602 -34.428  1.00  0.00           C  
ATOM     96  CD  ARG B 223      -4.464  78.740 -35.935  1.00  0.00           C  
ATOM     97  NE  ARG B 223      -5.581  78.130 -36.655  1.00  0.00           N  
ATOM     98  CZ  ARG B 223      -5.520  77.687 -37.908  1.00  0.00           C  
ATOM     99  NH1 ARG B 223      -4.388  77.777 -38.595  1.00  0.00           N  
ATOM    100  NH2 ARG B 223      -6.596  77.155 -38.476  1.00  0.00           N  
ATOM    101  N   GLY B 224      -6.360  74.681 -32.516  1.00  0.00           N  
ATOM    102  CA  GLY B 224      -6.472  73.241 -32.371  1.00  0.00           C  
ATOM    103  C   GLY B 224      -6.471  72.731 -30.941  1.00  0.00           C  
ATOM    104  O   GLY B 224      -6.866  71.594 -30.692  1.00  0.00           O  
ATOM    105  N   ALA B 225      -6.033  73.556 -29.995  1.00  0.00           N  
ATOM    106  CA  ALA B 225      -6.000  73.137 -28.597  1.00  0.00           C  
ATOM    107  C   ALA B 225      -7.405  72.905 -28.038  1.00  0.00           C  
ATOM    108  O   ALA B 225      -8.356  73.605 -28.392  1.00  0.00           O  
ATOM    109  CB  ALA B 225      -5.271  74.185 -27.753  1.00  0.00           C  
ATOM    110  N   GLU B 226      -7.521  71.906 -27.171  1.00  0.00           N  
ATOM    111  CA  GLU B 226      -8.782  71.568 -26.526  1.00  0.00           C  
ATOM    112  C   GLU B 226      -8.905  72.412 -25.251  1.00  0.00           C  
ATOM    113  O   GLU B 226      -9.972  72.937 -24.932  1.00  0.00           O  
ATOM    114  CB  GLU B 226      -8.794  70.078 -26.172  1.00  0.00           C  
ATOM    115  CG  GLU B 226      -9.779  69.697 -25.082  1.00  0.00           C  
ATOM    116  CD  GLU B 226     -11.215  69.757 -25.539  1.00  0.00           C  
ATOM    117  OE1 GLU B 226     -12.113  69.581 -24.687  1.00  0.00           O  
ATOM    118  OE2 GLU B 226     -11.449  69.973 -26.748  1.00  0.00           O  
ATOM    119  N   GLU B 227      -7.799  72.547 -24.531  1.00  0.00           N  
ATOM    120  CA  GLU B 227      -7.791  73.327 -23.301  1.00  0.00           C  
ATOM    121  C   GLU B 227      -6.385  73.713 -22.859  1.00  0.00           C  
ATOM    122  O   GLU B 227      -5.487  72.877 -22.801  1.00  0.00           O  
ATOM    123  CB  GLU B 227      -8.476  72.545 -22.171  1.00  0.00           C  
ATOM    124  CG  GLU B 227      -8.388  73.223 -20.807  1.00  0.00           C  
ATOM    125  CD  GLU B 227      -9.101  72.447 -19.699  1.00  0.00           C  
ATOM    126  OE1 GLU B 227      -8.945  71.207 -19.632  1.00  0.00           O  
ATOM    127  OE2 GLU B 227      -9.806  73.081 -18.884  1.00  0.00           O  
ATOM    128  N   ILE B 228      -6.201  74.993 -22.566  1.00  0.00           N  
ATOM    129  CA  ILE B 228      -4.927  75.491 -22.072  1.00  0.00           C  
ATOM    130  C   ILE B 228      -5.245  76.076 -20.697  1.00  0.00           C  
ATOM    131  O   ILE B 228      -6.004  77.034 -20.589  1.00  0.00           O  
ATOM    132  CB  ILE B 228      -4.350  76.608 -22.965  1.00  0.00           C  
ATOM    133  CG1 ILE B 228      -4.051  76.063 -24.366  1.00  0.00           C  
ATOM    134  CG2 ILE B 228      -3.082  77.180 -22.320  1.00  0.00           C  
ATOM    135  CD1 ILE B 228      -3.425  77.092 -25.309  1.00  0.00           C  
ATOM    136  N   VAL B 229      -4.686  75.496 -19.644  1.00  0.00           N  
ATOM    137  CA  VAL B 229      -4.966  75.998 -18.307  1.00  0.00           C  
ATOM    138  C   VAL B 229      -3.714  76.112 -17.448  1.00  0.00           C  
ATOM    139  O   VAL B 229      -2.995  75.129 -17.258  1.00  0.00           O  
ATOM    140  CB  VAL B 229      -6.003  75.091 -17.598  1.00  0.00           C  
ATOM    141  CG1 VAL B 229      -5.532  73.639 -17.618  1.00  0.00           C  
ATOM    142  CG2 VAL B 229      -6.223  75.566 -16.164  1.00  0.00           C  
ATOM    143  N   PRO B 230      -3.416  77.325 -16.939  1.00  0.00           N  
ATOM    144  CA  PRO B 230      -4.157  78.583 -17.116  1.00  0.00           C  
ATOM    145  C   PRO B 230      -3.641  79.336 -18.339  1.00  0.00           C  
ATOM    146  O   PRO B 230      -2.437  79.562 -18.467  1.00  0.00           O  
ATOM    147  CB  PRO B 230      -3.857  79.356 -15.827  1.00  0.00           C  
ATOM    148  CG  PRO B 230      -3.341  78.307 -14.866  1.00  0.00           C  
ATOM    149  CD  PRO B 230      -2.534  77.427 -15.769  1.00  0.00           C  
ATOM    150  N   GLU B 232      -4.544  79.737 -19.227  1.00  0.00           N  
ATOM    151  CA  GLU B 232      -4.135  80.448 -20.431  1.00  0.00           C  
ATOM    152  C   GLU B 232      -3.415  81.759 -20.126  1.00  0.00           C  
ATOM    153  O   GLU B 232      -2.502  82.152 -20.849  1.00  0.00           O  
ATOM    154  CB  GLU B 232      -5.346  80.712 -21.326  1.00  0.00           C  
ATOM    155  CG  GLU B 232      -4.986  81.201 -22.718  1.00  0.00           C  
ATOM    156  CD  GLU B 232      -6.194  81.269 -23.630  1.00  0.00           C  
ATOM    157  OE1 GLU B 232      -6.900  80.247 -23.752  1.00  0.00           O  
ATOM    158  OE2 GLU B 232      -6.435  82.338 -24.228  1.00  0.00           O  
ATOM    159  N   GLU B 233      -3.823  82.440 -19.060  1.00  0.00           N  
ATOM    160  CA  GLU B 233      -3.173  83.697 -18.693  1.00  0.00           C  
ATOM    161  C   GLU B 233      -1.727  83.439 -18.275  1.00  0.00           C  
ATOM    162  O   GLU B 233      -0.851  84.263 -18.530  1.00  0.00           O  
ATOM    163  CB  GLU B 233      -3.931  84.404 -17.558  1.00  0.00           C  
ATOM    164  CG  GLU B 233      -4.040  83.601 -16.266  1.00  0.00           C  
ATOM    165  CD  GLU B 233      -5.377  82.901 -16.111  1.00  0.00           C  
ATOM    166  OE1 GLU B 233      -5.794  82.194 -17.056  1.00  0.00           O  
ATOM    167  OE2 GLU B 233      -6.009  83.054 -15.038  1.00  0.00           O  
ATOM    168  N   GLU B 234      -1.471  82.292 -17.642  1.00  0.00           N  
ATOM    169  CA  GLU B 234      -0.112  81.963 -17.224  1.00  0.00           C  
ATOM    170  C   GLU B 234       0.797  81.692 -18.423  1.00  0.00           C  
ATOM    171  O   GLU B 234       1.989  81.997 -18.384  1.00  0.00           O  
ATOM    172  CB  GLU B 234      -0.084  80.749 -16.282  1.00  0.00           C  
ATOM    173  CG  GLU B 234       1.348  80.377 -15.874  1.00  0.00           C  
ATOM    174  CD  GLU B 234       1.430  79.245 -14.862  1.00  0.00           C  
ATOM    175  OE1 GLU B 234       0.449  78.483 -14.724  1.00  0.00           O  
ATOM    176  OE2 GLU B 234       2.494  79.111 -14.212  1.00  0.00           O  
ATOM    177  N   LEU B 235       0.249  81.116 -19.487  1.00  0.00           N  
ATOM    178  CA  LEU B 235       1.065  80.854 -20.671  1.00  0.00           C  
ATOM    179  C   LEU B 235       1.474  82.194 -21.283  1.00  0.00           C  
ATOM    180  O   LEU B 235       2.623  82.379 -21.680  1.00  0.00           O  
ATOM    181  CB  LEU B 235       0.296  80.013 -21.699  1.00  0.00           C  
ATOM    182  CG  LEU B 235       1.056  79.688 -23.000  1.00  0.00           C  
ATOM    183  CD1 LEU B 235       2.429  79.101 -22.691  1.00  0.00           C  
ATOM    184  CD2 LEU B 235       0.231  78.710 -23.836  1.00  0.00           C  
ATOM    185  N   LEU B 236       0.533  83.132 -21.346  1.00  0.00           N  
ATOM    186  CA  LEU B 236       0.832  84.456 -21.887  1.00  0.00           C  
ATOM    187  C   LEU B 236       1.922  85.116 -21.044  1.00  0.00           C  
ATOM    188  O   LEU B 236       2.844  85.736 -21.580  1.00  0.00           O  
ATOM    189  CB  LEU B 236      -0.424  85.336 -21.888  1.00  0.00           C  
ATOM    190  CG  LEU B 236      -0.265  86.774 -22.399  1.00  0.00           C  
ATOM    191  CD1 LEU B 236       0.261  86.765 -23.831  1.00  0.00           C  
ATOM    192  CD2 LEU B 236      -1.611  87.490 -22.322  1.00  0.00           C  
ATOM    193  N   ALA B 237       1.818  84.975 -19.722  1.00  0.00           N  
ATOM    194  CA  ALA B 237       2.803  85.553 -18.812  1.00  0.00           C  
ATOM    195  C   ALA B 237       4.193  84.974 -19.082  1.00  0.00           C  
ATOM    196  O   ALA B 237       5.177  85.709 -19.159  1.00  0.00           O  
ATOM    197  CB  ALA B 237       2.405  85.288 -17.373  1.00  0.00           C  
ATOM    198  N   LYS B 238       4.271  83.652 -19.216  1.00  0.00           N  
ATOM    199  CA  LYS B 238       5.549  82.994 -19.480  1.00  0.00           C  
ATOM    200  C   LYS B 238       6.080  83.356 -20.871  1.00  0.00           C  
ATOM    201  O   LYS B 238       7.287  83.391 -21.082  1.00  0.00           O  
ATOM    202  CB  LYS B 238       5.414  81.463 -19.362  1.00  0.00           C  
ATOM    203  CG  LYS B 238       5.350  80.922 -17.923  1.00  0.00           C  
ATOM    204  CD  LYS B 238       5.129  79.402 -17.912  1.00  0.00           C  
ATOM    205  CE  LYS B 238       5.075  78.819 -16.493  1.00  0.00           C  
ATOM    206  NZ  LYS B 238       6.414  78.795 -15.829  1.00  0.00           N  
ATOM    207  N   LEU B 240       5.184  83.623 -21.818  1.00  0.00           N  
ATOM    208  CA  LEU B 240       5.622  83.974 -23.165  1.00  0.00           C  
ATOM    209  C   LEU B 240       6.223  85.375 -23.213  1.00  0.00           C  
ATOM    210  O   LEU B 240       6.905  85.724 -24.172  1.00  0.00           O  
ATOM    211  CB  LEU B 240       4.461  83.872 -24.161  1.00  0.00           C  
ATOM    212  CG  LEU B 240       4.017  82.465 -24.591  1.00  0.00           C  
ATOM    213  CD1 LEU B 240       2.739  82.569 -25.421  1.00  0.00           C  
ATOM    214  CD2 LEU B 240       5.126  81.785 -25.396  1.00  0.00           C  
ATOM    215  N   LYS B 241       5.980  86.169 -22.171  1.00  0.00           N  
ATOM    216  CA  LYS B 241       6.508  87.532 -22.104  1.00  0.00           C  
ATOM    217  C   LYS B 241       7.819  87.605 -21.331  1.00  0.00           C  
ATOM    218  O   LYS B 241       8.429  88.671 -21.237  1.00  0.00           O  
ATOM    219  CB  LYS B 241       5.495  88.471 -21.443  1.00  0.00           C  
ATOM    220  CG  LYS B 241       4.244  88.715 -22.253  1.00  0.00           C  
ATOM    221  CD  LYS B 241       3.270  89.592 -21.480  1.00  0.00           C  
ATOM    222  CE  LYS B 241       1.979  89.794 -22.255  1.00  0.00           C  
ATOM    223  NZ  LYS B 241       0.983  90.581 -21.479  1.00  0.00           N  
ATOM    224  N   GLU B 243       8.258  86.473 -20.787  1.00  0.00           N  
ATOM    225  CA  GLU B 243       9.495  86.430 -20.011  1.00  0.00           C  
ATOM    226  C   GLU B 243      10.778  86.472 -20.839  1.00  0.00           C  
ATOM    227  O   GLU B 243      11.876  86.485 -20.282  1.00  0.00           O  
ATOM    228  CB  GLU B 243       9.517  85.188 -19.118  1.00  0.00           C  
ATOM    229  CG  GLU B 243       8.646  85.289 -17.889  1.00  0.00           C  
ATOM    230  CD  GLU B 243       8.733  84.046 -17.023  1.00  0.00           C  
ATOM    231  OE1 GLU B 243       9.864  83.559 -16.792  1.00  0.00           O  
ATOM    232  OE2 GLU B 243       7.677  83.561 -16.567  1.00  0.00           O  
ATOM    233  N   GLY B 244      10.646  86.481 -22.161  1.00  0.00           N  
ATOM    234  CA  GLY B 244      11.817  86.537 -23.019  1.00  0.00           C  
ATOM    235  C   GLY B 244      12.847  85.439 -22.814  1.00  0.00           C  
ATOM    236  O   GLY B 244      14.048  85.703 -22.844  1.00  0.00           O  
ATOM    237  N   ARG B 245      12.385  84.207 -22.611  1.00  0.00           N  
ATOM    238  CA  ARG B 245      13.278  83.069 -22.416  1.00  0.00           C  
ATOM    239  C   ARG B 245      12.632  81.802 -22.997  1.00  0.00           C  
ATOM    240  O   ARG B 245      11.408  81.694 -23.076  1.00  0.00           O  
ATOM    241  CB  ARG B 245      13.560  82.855 -20.919  1.00  0.00           C  
ATOM    242  CG  ARG B 245      12.364  82.325 -20.124  1.00  0.00           C  
ATOM    243  CD  ARG B 245      12.687  82.129 -18.638  1.00  0.00           C  
ATOM    244  NE  ARG B 245      11.503  81.732 -17.879  1.00  0.00           N  
ATOM    245  CZ  ARG B 245      10.982  80.505 -17.873  1.00  0.00           C  
ATOM    246  NH1 ARG B 245      11.542  79.528 -18.577  1.00  0.00           N  
ATOM    247  NH2 ARG B 245       9.878  80.260 -17.183  1.00  0.00           N  
ATOM    248  N   PRO B 265      13.449  80.829 -23.416  1.00  0.00           N  
ATOM    249  CA  PRO B 265      12.863  79.606 -23.969  1.00  0.00           C  
ATOM    250  C   PRO B 265      12.145  78.810 -22.879  1.00  0.00           C  
ATOM    251  O   PRO B 265      12.695  78.577 -21.812  1.00  0.00           O  
ATOM    252  CB  PRO B 265      14.077  78.871 -24.541  1.00  0.00           C  
ATOM    253  CG  PRO B 265      15.201  79.337 -23.665  1.00  0.00           C  
ATOM    254  CD  PRO B 265      14.919  80.811 -23.527  1.00  0.00           C  
ATOM    255  N   LEU B 266      10.907  78.417 -23.145  1.00  0.00           N  
ATOM    256  CA  LEU B 266      10.129  77.651 -22.181  1.00  0.00           C  
ATOM    257  C   LEU B 266      10.398  76.158 -22.336  1.00  0.00           C  
ATOM    258  O   LEU B 266      10.641  75.665 -23.444  1.00  0.00           O  
ATOM    259  CB  LEU B 266       8.634  77.919 -22.372  1.00  0.00           C  
ATOM    260  CG  LEU B 266       8.196  79.380 -22.200  1.00  0.00           C  
ATOM    261  CD1 LEU B 266       6.709  79.524 -22.508  1.00  0.00           C  
ATOM    262  CD2 LEU B 266       8.511  79.836 -20.783  1.00  0.00           C  
ATOM    263  N   THR B 267      10.366  75.438 -21.220  1.00  0.00           N  
ATOM    264  CA  THR B 267      10.585  74.000 -21.264  1.00  0.00           C  
ATOM    265  C   THR B 267       9.221  73.335 -21.429  1.00  0.00           C  
ATOM    266  O   THR B 267       8.352  73.440 -20.556  1.00  0.00           O  
ATOM    267  CB  THR B 267      11.287  73.516 -19.989  1.00  0.00           C  
ATOM    268  OG1 THR B 267      12.603  74.075 -19.954  1.00  0.00           O  
ATOM    269  CG2 THR B 267      11.404  71.986 -19.965  1.00  0.00           C  
ATOM    270  N   VAL B 268       9.043  72.672 -22.570  1.00  0.00           N  
ATOM    271  CA  VAL B 268       7.796  71.992 -22.917  1.00  0.00           C  
ATOM    272  C   VAL B 268       7.973  70.478 -22.791  1.00  0.00           C  
ATOM    273  O   VAL B 268       8.680  69.845 -23.581  1.00  0.00           O  
ATOM    274  CB  VAL B 268       7.375  72.343 -24.360  1.00  0.00           C  
ATOM    275  CG1 VAL B 268       6.064  71.673 -24.698  1.00  0.00           C  
ATOM    276  CG2 VAL B 268       7.253  73.856 -24.503  1.00  0.00           C  
ATOM    277  N   LYS B 269       7.287  69.914 -21.805  1.00  0.00           N  
ATOM    278  CA  LYS B 269       7.365  68.499 -21.472  1.00  0.00           C  
ATOM    279  C   LYS B 269       6.371  67.541 -22.125  1.00  0.00           C  
ATOM    280  O   LYS B 269       5.181  67.840 -22.235  1.00  0.00           O  
ATOM    281  CB  LYS B 269       7.224  68.356 -19.951  1.00  0.00           C  
ATOM    282  CG  LYS B 269       7.110  66.925 -19.434  1.00  0.00           C  
ATOM    283  CD  LYS B 269       6.595  66.901 -17.988  1.00  0.00           C  
ATOM    284  CE  LYS B 269       6.448  65.473 -17.469  1.00  0.00           C  
ATOM    285  NZ  LYS B 269       5.588  65.347 -16.255  1.00  0.00           N  
ATOM    286  N   LEU B 270       6.881  66.381 -22.542  1.00  0.00           N  
ATOM    287  CA  LEU B 270       6.044  65.310 -23.078  1.00  0.00           C  
ATOM    288  C   LEU B 270       6.624  64.001 -22.556  1.00  0.00           C  
ATOM    289  O   LEU B 270       7.819  63.736 -22.723  1.00  0.00           O  
ATOM    290  CB  LEU B 270       6.033  65.260 -24.611  1.00  0.00           C  
ATOM    291  CG  LEU B 270       5.291  64.014 -25.128  1.00  0.00           C  
ATOM    292  CD1 LEU B 270       3.833  64.046 -24.661  1.00  0.00           C  
ATOM    293  CD2 LEU B 270       5.364  63.938 -26.647  1.00  0.00           C  
ATOM    294  N   GLY B 272       5.785  63.205 -21.902  1.00  0.00           N  
ATOM    295  CA  GLY B 272       6.225  61.922 -21.392  1.00  0.00           C  
ATOM    296  C   GLY B 272       5.730  60.880 -22.375  1.00  0.00           C  
ATOM    297  O   GLY B 272       4.613  60.998 -22.882  1.00  0.00           O  
ATOM    298  N   ALA B 273       6.549  59.872 -22.656  1.00  0.00           N  
ATOM    299  CA  ALA B 273       6.172  58.829 -23.599  1.00  0.00           C  
ATOM    300  C   ALA B 273       6.344  57.424 -23.026  1.00  0.00           C  
ATOM    301  O   ALA B 273       7.301  57.147 -22.306  1.00  0.00           O  
ATOM    302  CB  ALA B 273       6.990  58.968 -24.879  1.00  0.00           C  
ATOM    303  N   ASP B 274       5.402  56.549 -23.369  1.00  0.00           N  
ATOM    304  CA  ASP B 274       5.390  55.151 -22.935  1.00  0.00           C  
ATOM    305  C   ASP B 274       6.314  54.299 -23.814  1.00  0.00           C  
ATOM    306  O   ASP B 274       6.061  54.115 -25.007  1.00  0.00           O  
ATOM    307  CB  ASP B 274       3.961  54.611 -23.022  1.00  0.00           C  
ATOM    308  CG  ASP B 274       3.843  53.179 -22.551  1.00  0.00           C  
ATOM    309  OD1 ASP B 274       2.698  52.685 -22.474  1.00  0.00           O  
ATOM    310  OD2 ASP B 274       4.879  52.545 -22.257  1.00  0.00           O  
ATOM    311  N   PRO B 275       7.389  53.753 -23.230  1.00  0.00           N  
ATOM    312  CA  PRO B 275       8.319  52.929 -24.009  1.00  0.00           C  
ATOM    313  C   PRO B 275       7.727  51.635 -24.582  1.00  0.00           C  
ATOM    314  O   PRO B 275       8.384  50.950 -25.370  1.00  0.00           O  
ATOM    315  CB  PRO B 275       9.456  52.672 -23.019  1.00  0.00           C  
ATOM    316  CG  PRO B 275       8.754  52.644 -21.707  1.00  0.00           C  
ATOM    317  CD  PRO B 275       7.806  53.825 -21.820  1.00  0.00           C  
ATOM    318  N   THR B 276       6.493  51.304 -24.200  1.00  0.00           N  
ATOM    319  CA  THR B 276       5.848  50.090 -24.696  1.00  0.00           C  
ATOM    320  C   THR B 276       5.008  50.373 -25.935  1.00  0.00           C  
ATOM    321  O   THR B 276       4.363  49.476 -26.477  1.00  0.00           O  
ATOM    322  CB  THR B 276       4.933  49.447 -23.633  1.00  0.00           C  
ATOM    323  OG1 THR B 276       3.823  50.315 -23.368  1.00  0.00           O  
ATOM    324  CG2 THR B 276       5.708  49.190 -22.340  1.00  0.00           C  
ATOM    325  N   ARG B 277       5.028  51.628 -26.374  1.00  0.00           N  
ATOM    326  CA  ARG B 277       4.290  52.073 -27.555  1.00  0.00           C  
ATOM    327  C   ARG B 277       5.224  52.915 -28.430  1.00  0.00           C  
ATOM    328  O   ARG B 277       5.028  54.122 -28.571  1.00  0.00           O  
ATOM    329  CB  ARG B 277       3.089  52.924 -27.129  1.00  0.00           C  
ATOM    330  CG  ARG B 277       1.738  52.256 -27.287  1.00  0.00           C  
ATOM    331  CD  ARG B 277       1.583  51.035 -26.404  1.00  0.00           C  
ATOM    332  NE  ARG B 277       0.366  50.297 -26.737  1.00  0.00           N  
ATOM    333  CZ  ARG B 277      -0.008  49.165 -26.149  1.00  0.00           C  
ATOM    334  NH1 ARG B 277       0.740  48.633 -25.188  1.00  0.00           N  
ATOM    335  NH2 ARG B 277      -1.127  48.558 -26.527  1.00  0.00           N  
ATOM    336  N   PRO B 278       6.245  52.280 -29.036  1.00  0.00           N  
ATOM    337  CA  PRO B 278       7.240  52.931 -29.901  1.00  0.00           C  
ATOM    338  C   PRO B 278       6.791  53.343 -31.306  1.00  0.00           C  
ATOM    339  O   PRO B 278       7.326  54.296 -31.875  1.00  0.00           O  
ATOM    340  CB  PRO B 278       8.360  51.899 -29.951  1.00  0.00           C  
ATOM    341  CG  PRO B 278       7.579  50.616 -30.013  1.00  0.00           C  
ATOM    342  CD  PRO B 278       6.515  50.832 -28.940  1.00  0.00           C  
ATOM    343  N   ASP B 279       5.825  52.622 -31.867  1.00  0.00           N  
ATOM    344  CA  ASP B 279       5.333  52.910 -33.212  1.00  0.00           C  
ATOM    345  C   ASP B 279       4.364  54.092 -33.184  1.00  0.00           C  
ATOM    346  O   ASP B 279       3.398  54.087 -32.421  1.00  0.00           O  
ATOM    347  CB  ASP B 279       4.636  51.672 -33.775  1.00  0.00           C  
ATOM    348  CG  ASP B 279       5.265  50.377 -33.282  1.00  0.00           C  
ATOM    349  OD1 ASP B 279       4.939  49.943 -32.155  1.00  0.00           O  
ATOM    350  OD2 ASP B 279       6.096  49.799 -34.013  1.00  0.00           O  
ATOM    351  N   LEU B 280       4.612  55.095 -34.020  1.00  0.00           N  
ATOM    352  CA  LEU B 280       3.758  56.278 -34.040  1.00  0.00           C  
ATOM    353  C   LEU B 280       2.782  56.321 -35.204  1.00  0.00           C  
ATOM    354  O   LEU B 280       3.069  55.838 -36.301  1.00  0.00           O  
ATOM    355  CB  LEU B 280       4.608  57.552 -34.077  1.00  0.00           C  
ATOM    356  CG  LEU B 280       5.738  57.677 -33.051  1.00  0.00           C  
ATOM    357  CD1 LEU B 280       6.422  59.040 -33.217  1.00  0.00           C  
ATOM    358  CD2 LEU B 280       5.184  57.513 -31.648  1.00  0.00           C  
ATOM    359  N   HIS B 281       1.619  56.908 -34.954  1.00  0.00           N  
ATOM    360  CA  HIS B 281       0.619  57.050 -35.995  1.00  0.00           C  
ATOM    361  C   HIS B 281       0.117  58.491 -35.980  1.00  0.00           C  
ATOM    362  O   HIS B 281       0.548  59.289 -35.143  1.00  0.00           O  
ATOM    363  CB  HIS B 281      -0.517  56.026 -35.802  1.00  0.00           C  
ATOM    364  CG  HIS B 281      -1.125  56.022 -34.434  1.00  0.00           C  
ATOM    365  ND1 HIS B 281      -1.824  57.078 -33.893  1.00  0.00           N  
ATOM    366  CD2 HIS B 281      -1.161  55.039 -33.498  1.00  0.00           C  
ATOM    367  CE1 HIS B 281      -2.254  56.707 -32.680  1.00  0.00           C  
ATOM    368  NE2 HIS B 281      -1.875  55.477 -32.396  1.00  0.00           N  
ATOM    369  N   LEU B 282      -0.769  58.839 -36.910  1.00  0.00           N  
ATOM    370  CA  LEU B 282      -1.273  60.203 -36.983  1.00  0.00           C  
ATOM    371  C   LEU B 282      -1.837  60.710 -35.657  1.00  0.00           C  
ATOM    372  O   LEU B 282      -1.829  61.908 -35.397  1.00  0.00           O  
ATOM    373  CB  LEU B 282      -2.329  60.329 -38.087  1.00  0.00           C  
ATOM    374  CG  LEU B 282      -1.827  60.249 -39.529  1.00  0.00           C  
ATOM    375  CD1 LEU B 282      -2.978  60.528 -40.484  1.00  0.00           C  
ATOM    376  CD2 LEU B 282      -0.711  61.266 -39.745  1.00  0.00           C  
ATOM    377  N   GLY B 283      -2.315  59.798 -34.815  1.00  0.00           N  
ATOM    378  CA  GLY B 283      -2.849  60.207 -33.528  1.00  0.00           C  
ATOM    379  C   GLY B 283      -1.778  60.905 -32.694  1.00  0.00           C  
ATOM    380  O   GLY B 283      -2.062  61.886 -32.004  1.00  0.00           O  
ATOM    381  N   HIS B 284      -0.544  60.403 -32.749  1.00  0.00           N  
ATOM    382  CA  HIS B 284       0.555  61.007 -31.991  1.00  0.00           C  
ATOM    383  C   HIS B 284       0.975  62.363 -32.561  1.00  0.00           C  
ATOM    384  O   HIS B 284       1.510  63.207 -31.842  1.00  0.00           O  
ATOM    385  CB  HIS B 284       1.787  60.089 -31.981  1.00  0.00           C  
ATOM    386  CG  HIS B 284       1.543  58.747 -31.368  1.00  0.00           C  
ATOM    387  ND1 HIS B 284       1.189  57.623 -32.082  1.00  0.00           N  
ATOM    388  CD2 HIS B 284       1.588  58.358 -30.067  1.00  0.00           C  
ATOM    389  CE1 HIS B 284       1.032  56.609 -31.212  1.00  0.00           C  
ATOM    390  NE2 HIS B 284       1.264  57.005 -29.975  1.00  0.00           N  
ATOM    391  N   ALA B 285       0.737  62.560 -33.853  1.00  0.00           N  
ATOM    392  CA  ALA B 285       1.127  63.796 -34.527  1.00  0.00           C  
ATOM    393  C   ALA B 285       0.415  65.038 -34.017  1.00  0.00           C  
ATOM    394  O   ALA B 285       0.920  66.160 -34.164  1.00  0.00           O  
ATOM    395  CB  ALA B 285       0.904  63.656 -36.033  1.00  0.00           C  
ATOM    396  N   VAL B 286      -0.772  64.846 -33.448  1.00  0.00           N  
ATOM    397  CA  VAL B 286      -1.544  65.962 -32.929  1.00  0.00           C  
ATOM    398  C   VAL B 286      -0.741  66.713 -31.874  1.00  0.00           C  
ATOM    399  O   VAL B 286      -0.519  67.921 -31.989  1.00  0.00           O  
ATOM    400  CB  VAL B 286      -2.874  65.473 -32.318  1.00  0.00           C  
ATOM    401  CG1 VAL B 286      -3.596  66.626 -31.659  1.00  0.00           C  
ATOM    402  CG2 VAL B 286      -3.749  64.852 -33.419  1.00  0.00           C  
ATOM    403  N   VAL B 288      -0.307  65.996 -30.846  1.00  0.00           N  
ATOM    404  CA  VAL B 288       0.483  66.599 -29.784  1.00  0.00           C  
ATOM    405  C   VAL B 288       1.910  66.903 -30.248  1.00  0.00           C  
ATOM    406  O   VAL B 288       2.450  67.953 -29.913  1.00  0.00           O  
ATOM    407  CB  VAL B 288       0.530  65.684 -28.531  1.00  0.00           C  
ATOM    408  CG1 VAL B 288       1.642  66.126 -27.582  1.00  0.00           C  
ATOM    409  CG2 VAL B 288      -0.796  65.752 -27.803  1.00  0.00           C  
ATOM    410  N   LEU B 289       2.517  66.010 -31.034  1.00  0.00           N  
ATOM    411  CA  LEU B 289       3.889  66.261 -31.484  1.00  0.00           C  
ATOM    412  C   LEU B 289       4.056  67.491 -32.384  1.00  0.00           C  
ATOM    413  O   LEU B 289       5.050  68.210 -32.264  1.00  0.00           O  
ATOM    414  CB  LEU B 289       4.470  65.020 -32.183  1.00  0.00           C  
ATOM    415  CG  LEU B 289       4.699  63.816 -31.267  1.00  0.00           C  
ATOM    416  CD1 LEU B 289       5.091  62.600 -32.109  1.00  0.00           C  
ATOM    417  CD2 LEU B 289       5.780  64.140 -30.243  1.00  0.00           C  
ATOM    418  N   ARG B 290       3.102  67.750 -33.278  1.00  0.00           N  
ATOM    419  CA  ARG B 290       3.222  68.917 -34.157  1.00  0.00           C  
ATOM    420  C   ARG B 290       2.995  70.229 -33.391  1.00  0.00           C  
ATOM    421  O   ARG B 290       3.521  71.278 -33.775  1.00  0.00           O  
ATOM    422  CB  ARG B 290       2.246  68.801 -35.343  1.00  0.00           C  
ATOM    423  CG  ARG B 290       2.848  69.232 -36.685  1.00  0.00           C  
ATOM    424  CD  ARG B 290       1.974  68.818 -37.864  1.00  0.00           C  
ATOM    425  NE  ARG B 290       0.663  69.456 -37.791  1.00  0.00           N  
ATOM    426  CZ  ARG B 290       0.432  70.724 -38.119  1.00  0.00           C  
ATOM    427  NH1 ARG B 290       1.418  71.494 -38.557  1.00  0.00           N  
ATOM    428  NH2 ARG B 290      -0.783  71.235 -37.979  1.00  0.00           N  
ATOM    429  N   LYS B 291       2.208  70.187 -32.316  1.00  0.00           N  
ATOM    430  CA  LYS B 291       1.991  71.401 -31.518  1.00  0.00           C  
ATOM    431  C   LYS B 291       3.335  71.705 -30.866  1.00  0.00           C  
ATOM    432  O   LYS B 291       3.729  72.857 -30.728  1.00  0.00           O  
ATOM    433  CB  LYS B 291       0.931  71.176 -30.431  1.00  0.00           C  
ATOM    434  CG  LYS B 291       0.694  72.385 -29.496  1.00  0.00           C  
ATOM    435  CD  LYS B 291       0.254  73.660 -30.256  1.00  0.00           C  
ATOM    436  CE  LYS B 291      -0.913  73.383 -31.208  1.00  0.00           C  
ATOM    437  NZ  LYS B 291      -1.364  74.624 -31.917  1.00  0.00           N  
ATOM    438  N   MET B 292       4.042  70.656 -30.467  1.00  0.00           N  
ATOM    439  CA  MET B 292       5.354  70.833 -29.859  1.00  0.00           C  
ATOM    440  C   MET B 292       6.337  71.405 -30.879  1.00  0.00           C  
ATOM    441  O   MET B 292       7.197  72.221 -30.535  1.00  0.00           O  
ATOM    442  CB  MET B 292       5.860  69.500 -29.303  1.00  0.00           C  
ATOM    443  CG  MET B 292       5.111  69.090 -28.031  1.00  0.00           C  
ATOM    444  SD  MET B 292       5.260  67.353 -27.653  1.00  0.00           S  
ATOM    445  CE  MET B 292       7.021  67.227 -27.323  1.00  0.00           C  
ATOM    446  N   ARG B 293       6.203  70.983 -32.134  1.00  0.00           N  
ATOM    447  CA  ARG B 293       7.076  71.493 -33.187  1.00  0.00           C  
ATOM    448  C   ARG B 293       6.853  73.007 -33.311  1.00  0.00           C  
ATOM    449  O   ARG B 293       7.796  73.763 -33.554  1.00  0.00           O  
ATOM    450  CB  ARG B 293       6.772  70.787 -34.514  1.00  0.00           C  
ATOM    451  CG  ARG B 293       7.492  71.371 -35.748  1.00  0.00           C  
ATOM    452  CD  ARG B 293       9.022  71.305 -35.641  1.00  0.00           C  
ATOM    453  NE  ARG B 293       9.661  71.874 -36.829  1.00  0.00           N  
ATOM    454  CZ  ARG B 293       9.677  71.294 -38.028  1.00  0.00           C  
ATOM    455  NH1 ARG B 293       9.100  70.113 -38.216  1.00  0.00           N  
ATOM    456  NH2 ARG B 293      10.255  71.904 -39.050  1.00  0.00           N  
ATOM    457  N   GLN B 294       5.609  73.453 -33.141  1.00  0.00           N  
ATOM    458  CA  GLN B 294       5.328  74.890 -33.216  1.00  0.00           C  
ATOM    459  C   GLN B 294       6.060  75.617 -32.101  1.00  0.00           C  
ATOM    460  O   GLN B 294       6.578  76.718 -32.304  1.00  0.00           O  
ATOM    461  CB  GLN B 294       3.830  75.180 -33.088  1.00  0.00           C  
ATOM    462  CG  GLN B 294       3.029  74.887 -34.335  1.00  0.00           C  
ATOM    463  CD  GLN B 294       1.582  75.322 -34.195  1.00  0.00           C  
ATOM    464  OE1 GLN B 294       1.269  76.515 -34.239  1.00  0.00           O  
ATOM    465  NE2 GLN B 294       0.695  74.355 -34.011  1.00  0.00           N  
ATOM    466  N   PHE B 295       6.085  75.009 -30.916  1.00  0.00           N  
ATOM    467  CA  PHE B 295       6.775  75.604 -29.780  1.00  0.00           C  
ATOM    468  C   PHE B 295       8.252  75.743 -30.143  1.00  0.00           C  
ATOM    469  O   PHE B 295       8.884  76.773 -29.865  1.00  0.00           O  
ATOM    470  CB  PHE B 295       6.614  74.723 -28.528  1.00  0.00           C  
ATOM    471  CG  PHE B 295       5.476  75.135 -27.619  1.00  0.00           C  
ATOM    472  CD1 PHE B 295       5.559  76.302 -26.860  1.00  0.00           C  
ATOM    473  CD2 PHE B 295       4.330  74.349 -27.509  1.00  0.00           C  
ATOM    474  CE1 PHE B 295       4.519  76.681 -26.001  1.00  0.00           C  
ATOM    475  CE2 PHE B 295       3.282  74.717 -26.655  1.00  0.00           C  
ATOM    476  CZ  PHE B 295       3.377  75.883 -25.899  1.00  0.00           C  
ATOM    477  N   GLN B 296       8.802  74.711 -30.781  1.00  0.00           N  
ATOM    478  CA  GLN B 296      10.208  74.738 -31.173  1.00  0.00           C  
ATOM    479  C   GLN B 296      10.497  75.843 -32.190  1.00  0.00           C  
ATOM    480  O   GLN B 296      11.510  76.538 -32.089  1.00  0.00           O  
ATOM    481  CB  GLN B 296      10.629  73.386 -31.756  1.00  0.00           C  
ATOM    482  CG  GLN B 296      10.580  72.227 -30.767  1.00  0.00           C  
ATOM    483  CD  GLN B 296      10.940  70.912 -31.425  1.00  0.00           C  
ATOM    484  OE1 GLN B 296      10.402  70.575 -32.476  1.00  0.00           O  
ATOM    485  NE2 GLN B 296      11.848  70.164 -30.812  1.00  0.00           N  
ATOM    486  N   GLU B 297       9.608  76.002 -33.166  1.00  0.00           N  
ATOM    487  CA  GLU B 297       9.789  77.023 -34.190  1.00  0.00           C  
ATOM    488  C   GLU B 297       9.688  78.425 -33.586  1.00  0.00           C  
ATOM    489  O   GLU B 297      10.172  79.394 -34.168  1.00  0.00           O  
ATOM    490  CB  GLU B 297       8.757  76.842 -35.311  1.00  0.00           C  
ATOM    491  CG  GLU B 297       8.901  75.542 -36.096  1.00  0.00           C  
ATOM    492  CD  GLU B 297      10.240  75.425 -36.825  1.00  0.00           C  
ATOM    493  OE1 GLU B 297      10.701  76.451 -37.374  1.00  0.00           O  
ATOM    494  OE2 GLU B 297      10.823  74.310 -36.861  1.00  0.00           O  
ATOM    495  N   LEU B 298       9.064  78.529 -32.416  1.00  0.00           N  
ATOM    496  CA  LEU B 298       8.940  79.815 -31.734  1.00  0.00           C  
ATOM    497  C   LEU B 298      10.131  80.034 -30.802  1.00  0.00           C  
ATOM    498  O   LEU B 298      10.199  81.045 -30.105  1.00  0.00           O  
ATOM    499  CB  LEU B 298       7.637  79.885 -30.927  1.00  0.00           C  
ATOM    500  CG  LEU B 298       6.337  80.000 -31.724  1.00  0.00           C  
ATOM    501  CD1 LEU B 298       5.138  79.899 -30.781  1.00  0.00           C  
ATOM    502  CD2 LEU B 298       6.311  81.337 -32.464  1.00  0.00           C  
ATOM    503  N   GLY B 305      11.061  79.081 -30.791  1.00  0.00           N  
ATOM    504  CA  GLY B 305      12.251  79.200 -29.961  1.00  0.00           C  
ATOM    505  C   GLY B 305      12.236  78.499 -28.612  1.00  0.00           C  
ATOM    506  O   GLY B 305      13.129  78.712 -27.792  1.00  0.00           O  
ATOM    507  N   HIS B 306      11.244  77.646 -28.378  1.00  0.00           N  
ATOM    508  CA  HIS B 306      11.142  76.955 -27.098  1.00  0.00           C  
ATOM    509  C   HIS B 306      11.724  75.544 -27.126  1.00  0.00           C  
ATOM    510  O   HIS B 306      11.874  74.939 -28.187  1.00  0.00           O  
ATOM    511  CB  HIS B 306       9.686  76.979 -26.649  1.00  0.00           C  
ATOM    512  CG  HIS B 306       9.136  78.368 -26.543  1.00  0.00           C  
ATOM    513  ND1 HIS B 306       9.521  79.275 -25.576  1.00  0.00           N  
ATOM    514  CD2 HIS B 306       8.300  79.045 -27.370  1.00  0.00           C  
ATOM    515  CE1 HIS B 306       8.928  80.448 -25.840  1.00  0.00           C  
ATOM    516  NE2 HIS B 306       8.176  80.365 -26.920  1.00  0.00           N  
ATOM    517  N   LYS B 307      12.052  75.023 -25.951  1.00  0.00           N  
ATOM    518  CA  LYS B 307      12.697  73.723 -25.853  1.00  0.00           C  
ATOM    519  C   LYS B 307      11.830  72.547 -25.425  1.00  0.00           C  
ATOM    520  O   LYS B 307      11.148  72.586 -24.398  1.00  0.00           O  
ATOM    521  CB  LYS B 307      13.906  73.844 -24.914  1.00  0.00           C  
ATOM    522  CG  LYS B 307      14.720  72.572 -24.767  1.00  0.00           C  
ATOM    523  CD  LYS B 307      15.901  72.778 -23.827  1.00  0.00           C  
ATOM    524  CE  LYS B 307      16.727  71.503 -23.713  1.00  0.00           C  
ATOM    525  NZ  LYS B 307      17.898  71.660 -22.801  1.00  0.00           N  
ATOM    526  N   VAL B 308      11.880  71.487 -26.223  1.00  0.00           N  
ATOM    527  CA  VAL B 308      11.120  70.283 -25.933  1.00  0.00           C  
ATOM    528  C   VAL B 308      11.969  69.299 -25.134  1.00  0.00           C  
ATOM    529  O   VAL B 308      13.138  69.069 -25.455  1.00  0.00           O  
ATOM    530  CB  VAL B 308      10.665  69.584 -27.240  1.00  0.00           C  
ATOM    531  CG1 VAL B 308      10.139  68.188 -26.930  1.00  0.00           C  
ATOM    532  CG2 VAL B 308       9.583  70.415 -27.937  1.00  0.00           C  
ATOM    533  N   VAL B 309      11.398  68.755 -24.064  1.00  0.00           N  
ATOM    534  CA  VAL B 309      12.087  67.739 -23.282  1.00  0.00           C  
ATOM    535  C   VAL B 309      11.169  66.524 -23.378  1.00  0.00           C  
ATOM    536  O   VAL B 309      10.047  66.529 -22.860  1.00  0.00           O  
ATOM    537  CB  VAL B 309      12.291  68.152 -21.800  1.00  0.00           C  
ATOM    538  CG1 VAL B 309      12.920  66.997 -21.013  1.00  0.00           C  
ATOM    539  CG2 VAL B 309      13.215  69.376 -21.724  1.00  0.00           C  
ATOM    540  N   LEU B 310      11.634  65.511 -24.102  1.00  0.00           N  
ATOM    541  CA  LEU B 310      10.882  64.277 -24.294  1.00  0.00           C  
ATOM    542  C   LEU B 310      11.360  63.311 -23.218  1.00  0.00           C  
ATOM    543  O   LEU B 310      12.553  63.023 -23.112  1.00  0.00           O  
ATOM    544  CB  LEU B 310      11.157  63.705 -25.689  1.00  0.00           C  
ATOM    545  CG  LEU B 310      10.468  62.397 -26.093  1.00  0.00           C  
ATOM    546  CD1 LEU B 310       8.963  62.580 -26.082  1.00  0.00           C  
ATOM    547  CD2 LEU B 310      10.935  61.987 -27.490  1.00  0.00           C  
ATOM    548  N   ILE B 311      10.430  62.816 -22.415  1.00  0.00           N  
ATOM    549  CA  ILE B 311      10.788  61.919 -21.326  1.00  0.00           C  
ATOM    550  C   ILE B 311      10.295  60.501 -21.567  1.00  0.00           C  
ATOM    551  O   ILE B 311       9.091  60.261 -21.637  1.00  0.00           O  
ATOM    552  CB  ILE B 311      10.198  62.424 -19.979  1.00  0.00           C  
ATOM    553  CG1 ILE B 311      10.703  63.844 -19.685  1.00  0.00           C  
ATOM    554  CG2 ILE B 311      10.601  61.491 -18.835  1.00  0.00           C  
ATOM    555  CD1 ILE B 311      10.223  64.393 -18.349  1.00  0.00           C  
ATOM    556  N   ILE B 312      11.227  59.563 -21.703  1.00  0.00           N  
ATOM    557  CA  ILE B 312      10.851  58.167 -21.900  1.00  0.00           C  
ATOM    558  C   ILE B 312      10.512  57.629 -20.516  1.00  0.00           C  
ATOM    559  O   ILE B 312      11.336  57.696 -19.601  1.00  0.00           O  
ATOM    560  CB  ILE B 312      12.014  57.329 -22.480  1.00  0.00           C  
ATOM    561  CG1 ILE B 312      12.539  57.968 -23.774  1.00  0.00           C  
ATOM    562  CG2 ILE B 312      11.534  55.903 -22.749  1.00  0.00           C  
ATOM    563  CD1 ILE B 312      11.527  58.040 -24.888  1.00  0.00           C  
ATOM    564  N   GLY B 313       9.303  57.101 -20.360  1.00  0.00           N  
ATOM    565  CA  GLY B 313       8.892  56.578 -19.066  1.00  0.00           C  
ATOM    566  C   GLY B 313       9.354  55.149 -18.863  1.00  0.00           C  
ATOM    567  O   GLY B 313       8.541  54.241 -18.712  1.00  0.00           O  
ATOM    568  N   ASP B 314      10.665  54.944 -18.855  1.00  0.00           N  
ATOM    569  CA  ASP B 314      11.202  53.604 -18.683  1.00  0.00           C  
ATOM    570  C   ASP B 314      11.048  53.068 -17.262  1.00  0.00           C  
ATOM    571  O   ASP B 314      10.922  51.857 -17.074  1.00  0.00           O  
ATOM    572  CB  ASP B 314      12.677  53.561 -19.128  1.00  0.00           C  
ATOM    573  CG  ASP B 314      13.578  54.451 -18.292  1.00  0.00           C  
ATOM    574  OD1 ASP B 314      13.104  55.484 -17.780  1.00  0.00           O  
ATOM    575  OD2 ASP B 314      14.778  54.126 -18.163  1.00  0.00           O  
ATOM    576  N   PHE B 315      11.034  53.953 -16.266  1.00  0.00           N  
ATOM    577  CA  PHE B 315      10.905  53.503 -14.882  1.00  0.00           C  
ATOM    578  C   PHE B 315       9.680  52.611 -14.677  1.00  0.00           C  
ATOM    579  O   PHE B 315       9.809  51.471 -14.232  1.00  0.00           O  
ATOM    580  CB  PHE B 315      10.836  54.685 -13.911  1.00  0.00           C  
ATOM    581  CG  PHE B 315      10.773  54.266 -12.468  1.00  0.00           C  
ATOM    582  CD1 PHE B 315      11.868  53.659 -11.859  1.00  0.00           C  
ATOM    583  CD2 PHE B 315       9.611  54.436 -11.731  1.00  0.00           C  
ATOM    584  CE1 PHE B 315      11.803  53.226 -10.536  1.00  0.00           C  
ATOM    585  CE2 PHE B 315       9.537  54.006 -10.407  1.00  0.00           C  
ATOM    586  CZ  PHE B 315      10.637  53.400  -9.809  1.00  0.00           C  
ATOM    587  N   THR B 316       8.498  53.131 -14.993  1.00  0.00           N  
ATOM    588  CA  THR B 316       7.264  52.359 -14.856  1.00  0.00           C  
ATOM    589  C   THR B 316       7.239  51.260 -15.918  1.00  0.00           C  
ATOM    590  O   THR B 316       6.705  50.174 -15.696  1.00  0.00           O  
ATOM    591  CB  THR B 316       6.020  53.238 -15.072  1.00  0.00           C  
ATOM    592  OG1 THR B 316       6.038  53.758 -16.406  1.00  0.00           O  
ATOM    593  CG2 THR B 316       5.999  54.389 -14.080  1.00  0.00           C  
ATOM    594  N   GLY B 317       7.820  51.561 -17.076  1.00  0.00           N  
ATOM    595  CA  GLY B 317       7.857  50.601 -18.165  1.00  0.00           C  
ATOM    596  C   GLY B 317       8.512  49.289 -17.782  1.00  0.00           C  
ATOM    597  O   GLY B 317       8.018  48.212 -18.124  1.00  0.00           O  
ATOM    598  N   MET B 333       9.627  49.375 -17.066  1.00  0.00           N  
ATOM    599  CA  MET B 333      10.348  48.181 -16.642  1.00  0.00           C  
ATOM    600  C   MET B 333       9.764  47.640 -15.342  1.00  0.00           C  
ATOM    601  O   MET B 333      10.351  46.774 -14.691  1.00  0.00           O  
ATOM    602  CB  MET B 333      11.835  48.503 -16.481  1.00  0.00           C  
ATOM    603  CG  MET B 333      12.462  49.044 -17.758  1.00  0.00           C  
ATOM    604  SD  MET B 333      14.229  49.351 -17.628  1.00  0.00           S  
ATOM    605  CE  MET B 333      14.254  50.772 -16.509  1.00  0.00           C  
ATOM    606  N   ILE B 334       8.597  48.167 -14.980  1.00  0.00           N  
ATOM    607  CA  ILE B 334       7.879  47.755 -13.780  1.00  0.00           C  
ATOM    608  C   ILE B 334       6.390  47.686 -14.119  1.00  0.00           C  
ATOM    609  O   ILE B 334       5.623  48.555 -13.640  1.00  0.00           O  
ATOM    610  CB  ILE B 334       8.074  48.755 -12.619  1.00  0.00           C  
ATOM    611  CG1 ILE B 334       9.565  48.984 -12.363  1.00  0.00           C  
ATOM    612  CG2 ILE B 334       7.421  48.211 -11.356  1.00  0.00           C  
ATOM    613  CD1 ILE B 334       9.845  50.056 -11.325  1.00  0.00           C  
ATOM    614  N   THR B 419      12.254  44.685 -20.401  1.00  0.00           N  
ATOM    615  CA  THR B 419      13.705  44.532 -20.076  1.00  0.00           C  
ATOM    616  C   THR B 419      14.487  45.744 -20.569  1.00  0.00           C  
ATOM    617  O   THR B 419      14.016  46.484 -21.433  1.00  0.00           O  
ATOM    618  CB  THR B 419      14.287  43.261 -20.727  1.00  0.00           C  
ATOM    619  OG1 THR B 419      13.477  42.133 -20.374  1.00  0.00           O  
ATOM    620  CG2 THR B 419      15.712  43.016 -20.243  1.00  0.00           C  
ATOM    621  N   LEU B 420      15.680  45.942 -20.016  1.00  0.00           N  
ATOM    622  CA  LEU B 420      16.519  47.073 -20.388  1.00  0.00           C  
ATOM    623  C   LEU B 420      16.932  47.021 -21.853  1.00  0.00           C  
ATOM    624  O   LEU B 420      17.323  48.034 -22.437  1.00  0.00           O  
ATOM    625  CB  LEU B 420      17.760  47.134 -19.493  1.00  0.00           C  
ATOM    626  CG  LEU B 420      18.570  48.435 -19.577  1.00  0.00           C  
ATOM    627  CD1 LEU B 420      19.262  48.690 -18.249  1.00  0.00           C  
ATOM    628  CD2 LEU B 420      19.576  48.359 -20.716  1.00  0.00           C  
ATOM    629  N   GLU B 421      16.841  45.838 -22.448  1.00  0.00           N  
ATOM    630  CA  GLU B 421      17.192  45.667 -23.850  1.00  0.00           C  
ATOM    631  C   GLU B 421      16.154  46.337 -24.748  1.00  0.00           C  
ATOM    632  O   GLU B 421      16.466  47.260 -25.501  1.00  0.00           O  
ATOM    633  CB  GLU B 421      17.279  44.179 -24.196  1.00  0.00           C  
ATOM    634  CG  GLU B 421      18.685  43.682 -24.477  1.00  0.00           C  
ATOM    635  CD  GLU B 421      19.341  44.420 -25.629  1.00  0.00           C  
ATOM    636  OE1 GLU B 421      19.731  45.595 -25.442  1.00  0.00           O  
ATOM    637  OE2 GLU B 421      19.458  43.827 -26.726  1.00  0.00           O  
ATOM    638  N   GLU B 422      14.916  45.860 -24.656  1.00  0.00           N  
ATOM    639  CA  GLU B 422      13.812  46.384 -25.451  1.00  0.00           C  
ATOM    640  C   GLU B 422      13.508  47.855 -25.174  1.00  0.00           C  
ATOM    641  O   GLU B 422      13.105  48.590 -26.079  1.00  0.00           O  
ATOM    642  CB  GLU B 422      12.568  45.522 -25.217  1.00  0.00           C  
ATOM    643  CG  GLU B 422      12.429  45.022 -23.789  1.00  0.00           C  
ATOM    644  CD  GLU B 422      11.578  43.771 -23.694  1.00  0.00           C  
ATOM    645  OE1 GLU B 422      11.891  42.789 -24.403  1.00  0.00           O  
ATOM    646  OE2 GLU B 422      10.603  43.763 -22.912  1.00  0.00           O  
ATOM    647  N   THR B 423      13.703  48.281 -23.929  1.00  0.00           N  
ATOM    648  CA  THR B 423      13.464  49.673 -23.557  1.00  0.00           C  
ATOM    649  C   THR B 423      14.291  50.570 -24.465  1.00  0.00           C  
ATOM    650  O   THR B 423      13.762  51.461 -25.132  1.00  0.00           O  
ATOM    651  CB  THR B 423      13.884  49.952 -22.100  1.00  0.00           C  
ATOM    652  OG1 THR B 423      13.027  49.232 -21.206  1.00  0.00           O  
ATOM    653  CG2 THR B 423      13.798  51.442 -21.797  1.00  0.00           C  
ATOM    654  N   ARG B 424      15.595  50.316 -24.481  1.00  0.00           N  
ATOM    655  CA  ARG B 424      16.540  51.072 -25.297  1.00  0.00           C  
ATOM    656  C   ARG B 424      16.184  51.021 -26.781  1.00  0.00           C  
ATOM    657  O   ARG B 424      16.233  52.037 -27.475  1.00  0.00           O  
ATOM    658  CB  ARG B 424      17.952  50.520 -25.090  1.00  0.00           C  
ATOM    659  CG  ARG B 424      18.531  50.782 -23.711  1.00  0.00           C  
ATOM    660  CD  ARG B 424      19.187  52.150 -23.656  1.00  0.00           C  
ATOM    661  NE  ARG B 424      20.288  52.248 -24.613  1.00  0.00           N  
ATOM    662  CZ  ARG B 424      21.068  53.316 -24.758  1.00  0.00           C  
ATOM    663  NH1 ARG B 424      20.874  54.392 -24.004  1.00  0.00           N  
ATOM    664  NH2 ARG B 424      22.042  53.309 -25.661  1.00  0.00           N  
ATOM    665  N   GLU B 425      15.833  49.833 -27.263  1.00  0.00           N  
ATOM    666  CA  GLU B 425      15.471  49.652 -28.665  1.00  0.00           C  
ATOM    667  C   GLU B 425      14.219  50.449 -29.019  1.00  0.00           C  
ATOM    668  O   GLU B 425      14.181  51.127 -30.049  1.00  0.00           O  
ATOM    669  CB  GLU B 425      15.237  48.171 -28.963  1.00  0.00           C  
ATOM    670  CG  GLU B 425      16.467  47.307 -28.776  1.00  0.00           C  
ATOM    671  CD  GLU B 425      16.125  45.832 -28.731  1.00  0.00           C  
ATOM    672  OE1 GLU B 425      15.538  45.327 -29.712  1.00  0.00           O  
ATOM    673  OE2 GLU B 425      16.440  45.179 -27.713  1.00  0.00           O  
ATOM    674  N   ASN B 426      13.201  50.360 -28.164  1.00  0.00           N  
ATOM    675  CA  ASN B 426      11.947  51.077 -28.381  1.00  0.00           C  
ATOM    676  C   ASN B 426      12.155  52.585 -28.294  1.00  0.00           C  
ATOM    677  O   ASN B 426      11.548  53.348 -29.042  1.00  0.00           O  
ATOM    678  CB  ASN B 426      10.899  50.633 -27.358  1.00  0.00           C  
ATOM    679  CG  ASN B 426      10.470  49.197 -27.558  1.00  0.00           C  
ATOM    680  OD1 ASN B 426      10.945  48.524 -28.468  1.00  0.00           O  
ATOM    681  ND2 ASN B 426       9.567  48.721 -26.710  1.00  0.00           N  
ATOM    682  N   ALA B 427      13.016  53.012 -27.379  1.00  0.00           N  
ATOM    683  CA  ALA B 427      13.302  54.432 -27.233  1.00  0.00           C  
ATOM    684  C   ALA B 427      13.839  54.936 -28.567  1.00  0.00           C  
ATOM    685  O   ALA B 427      13.468  56.014 -29.033  1.00  0.00           O  
ATOM    686  CB  ALA B 427      14.337  54.653 -26.133  1.00  0.00           C  
ATOM    687  N   LYS B 429      14.712  54.143 -29.183  1.00  0.00           N  
ATOM    688  CA  LYS B 429      15.299  54.509 -30.465  1.00  0.00           C  
ATOM    689  C   LYS B 429      14.226  54.566 -31.543  1.00  0.00           C  
ATOM    690  O   LYS B 429      14.231  55.462 -32.387  1.00  0.00           O  
ATOM    691  CB  LYS B 429      16.383  53.503 -30.866  1.00  0.00           C  
ATOM    692  CG  LYS B 429      17.578  53.463 -29.922  1.00  0.00           C  
ATOM    693  CD  LYS B 429      18.672  52.542 -30.452  1.00  0.00           C  
ATOM    694  CE  LYS B 429      19.862  52.487 -29.500  1.00  0.00           C  
ATOM    695  NZ  LYS B 429      20.933  51.566 -29.999  1.00  0.00           N  
ATOM    696  N   THR B 431      13.312  53.603 -31.510  1.00  0.00           N  
ATOM    697  CA  THR B 431      12.222  53.544 -32.478  1.00  0.00           C  
ATOM    698  C   THR B 431      11.333  54.779 -32.345  1.00  0.00           C  
ATOM    699  O   THR B 431      11.021  55.452 -33.332  1.00  0.00           O  
ATOM    700  CB  THR B 431      11.359  52.289 -32.259  1.00  0.00           C  
ATOM    701  OG1 THR B 431      12.160  51.121 -32.469  1.00  0.00           O  
ATOM    702  CG2 THR B 431      10.170  52.273 -33.230  1.00  0.00           C  
ATOM    703  N   TYR B 432      10.927  55.069 -31.115  1.00  0.00           N  
ATOM    704  CA  TYR B 432      10.084  56.222 -30.847  1.00  0.00           C  
ATOM    705  C   TYR B 432      10.771  57.525 -31.253  1.00  0.00           C  
ATOM    706  O   TYR B 432      10.189  58.353 -31.958  1.00  0.00           O  
ATOM    707  CB  TYR B 432       9.715  56.264 -29.360  1.00  0.00           C  
ATOM    708  CG  TYR B 432       8.840  57.436 -28.987  1.00  0.00           C  
ATOM    709  CD1 TYR B 432       9.387  58.705 -28.797  1.00  0.00           C  
ATOM    710  CD2 TYR B 432       7.458  57.290 -28.875  1.00  0.00           C  
ATOM    711  CE1 TYR B 432       8.580  59.802 -28.510  1.00  0.00           C  
ATOM    712  CE2 TYR B 432       6.638  58.386 -28.589  1.00  0.00           C  
ATOM    713  CZ  TYR B 432       7.209  59.638 -28.411  1.00  0.00           C  
ATOM    714  OH  TYR B 432       6.414  60.731 -28.157  1.00  0.00           O  
ATOM    715  N   VAL B 433      12.011  57.704 -30.809  1.00  0.00           N  
ATOM    716  CA  VAL B 433      12.756  58.916 -31.127  1.00  0.00           C  
ATOM    717  C   VAL B 433      12.974  59.078 -32.621  1.00  0.00           C  
ATOM    718  O   VAL B 433      12.849  60.182 -33.159  1.00  0.00           O  
ATOM    719  CB  VAL B 433      14.135  58.940 -30.424  1.00  0.00           C  
ATOM    720  CG1 VAL B 433      14.936  60.149 -30.891  1.00  0.00           C  
ATOM    721  CG2 VAL B 433      13.950  58.997 -28.923  1.00  0.00           C  
ATOM    722  N   ALA B 434      13.309  57.981 -33.294  1.00  0.00           N  
ATOM    723  CA  ALA B 434      13.538  58.035 -34.733  1.00  0.00           C  
ATOM    724  C   ALA B 434      12.283  58.543 -35.428  1.00  0.00           C  
ATOM    725  O   ALA B 434      12.340  59.429 -36.280  1.00  0.00           O  
ATOM    726  CB  ALA B 434      13.909  56.642 -35.264  1.00  0.00           C  
ATOM    727  N   GLN B 435      11.135  57.989 -35.058  1.00  0.00           N  
ATOM    728  CA  GLN B 435       9.895  58.411 -35.681  1.00  0.00           C  
ATOM    729  C   GLN B 435       9.448  59.810 -35.244  1.00  0.00           C  
ATOM    730  O   GLN B 435       8.903  60.564 -36.048  1.00  0.00           O  
ATOM    731  CB  GLN B 435       8.805  57.366 -35.422  1.00  0.00           C  
ATOM    732  CG  GLN B 435       8.951  56.134 -36.317  1.00  0.00           C  
ATOM    733  CD  GLN B 435       7.933  55.056 -36.019  1.00  0.00           C  
ATOM    734  OE1 GLN B 435       6.763  55.342 -35.759  1.00  0.00           O  
ATOM    735  NE2 GLN B 435       8.369  53.802 -36.070  1.00  0.00           N  
ATOM    736  N   ALA B 436       9.697  60.166 -33.989  1.00  0.00           N  
ATOM    737  CA  ALA B 436       9.315  61.488 -33.491  1.00  0.00           C  
ATOM    738  C   ALA B 436      10.102  62.588 -34.204  1.00  0.00           C  
ATOM    739  O   ALA B 436       9.635  63.726 -34.320  1.00  0.00           O  
ATOM    740  CB  ALA B 436       9.548  61.572 -31.987  1.00  0.00           C  
ATOM    741  N   GLY B 437      11.299  62.239 -34.675  1.00  0.00           N  
ATOM    742  CA  GLY B 437      12.145  63.195 -35.374  1.00  0.00           C  
ATOM    743  C   GLY B 437      11.590  63.595 -36.728  1.00  0.00           C  
ATOM    744  O   GLY B 437      12.095  64.520 -37.367  1.00  0.00           O  
ATOM    745  N   LYS B 438      10.559  62.888 -37.187  1.00  0.00           N  
ATOM    746  CA  LYS B 438       9.939  63.232 -38.456  1.00  0.00           C  
ATOM    747  C   LYS B 438       9.120  64.496 -38.229  1.00  0.00           C  
ATOM    748  O   LYS B 438       8.829  65.236 -39.164  1.00  0.00           O  
ATOM    749  CB  LYS B 438       9.021  62.098 -38.937  1.00  0.00           C  
ATOM    750  CG  LYS B 438       9.773  60.847 -39.409  1.00  0.00           C  
ATOM    751  CD  LYS B 438       8.829  59.694 -39.741  1.00  0.00           C  
ATOM    752  CE  LYS B 438       7.932  60.013 -40.925  1.00  0.00           C  
ATOM    753  NZ  LYS B 438       8.706  60.227 -42.177  1.00  0.00           N  
ATOM    754  N   ILE B 439       8.774  64.756 -36.970  1.00  0.00           N  
ATOM    755  CA  ILE B 439       7.963  65.925 -36.638  1.00  0.00           C  
ATOM    756  C   ILE B 439       8.699  66.984 -35.820  1.00  0.00           C  
ATOM    757  O   ILE B 439       8.572  68.183 -36.075  1.00  0.00           O  
ATOM    758  CB  ILE B 439       6.701  65.493 -35.847  1.00  0.00           C  
ATOM    759  CG1 ILE B 439       5.869  64.529 -36.700  1.00  0.00           C  
ATOM    760  CG2 ILE B 439       5.885  66.729 -35.447  1.00  0.00           C  
ATOM    761  CD1 ILE B 439       4.677  63.884 -35.970  1.00  0.00           C  
ATOM    762  N   LEU B 444       9.463  66.530 -34.836  1.00  0.00           N  
ATOM    763  CA  LEU B 444      10.194  67.419 -33.942  1.00  0.00           C  
ATOM    764  C   LEU B 444      11.603  67.792 -34.388  1.00  0.00           C  
ATOM    765  O   LEU B 444      12.327  66.968 -34.957  1.00  0.00           O  
ATOM    766  CB  LEU B 444      10.303  66.769 -32.558  1.00  0.00           C  
ATOM    767  CG  LEU B 444       9.044  66.407 -31.759  1.00  0.00           C  
ATOM    768  CD1 LEU B 444       9.474  65.641 -30.495  1.00  0.00           C  
ATOM    769  CD2 LEU B 444       8.271  67.681 -31.377  1.00  0.00           C  
ATOM    770  N   ARG B 445      11.988  69.040 -34.121  1.00  0.00           N  
ATOM    771  CA  ARG B 445      13.349  69.493 -34.404  1.00  0.00           C  
ATOM    772  C   ARG B 445      14.174  68.678 -33.404  1.00  0.00           C  
ATOM    773  O   ARG B 445      13.670  68.328 -32.326  1.00  0.00           O  
ATOM    774  CB  ARG B 445      13.490  70.985 -34.095  1.00  0.00           C  
ATOM    775  CG  ARG B 445      12.814  71.887 -35.115  1.00  0.00           C  
ATOM    776  CD  ARG B 445      13.654  71.970 -36.377  1.00  0.00           C  
ATOM    777  NE  ARG B 445      14.857  72.771 -36.161  1.00  0.00           N  
ATOM    778  CZ  ARG B 445      14.864  74.100 -36.111  1.00  0.00           C  
ATOM    779  NH1 ARG B 445      13.735  74.771 -36.267  1.00  0.00           N  
ATOM    780  NH2 ARG B 445      15.998  74.757 -35.905  1.00  0.00           N  
ATOM    781  N   GLN B 460      15.425  68.376 -33.738  1.00  0.00           N  
ATOM    782  CA  GLN B 460      16.250  67.561 -32.843  1.00  0.00           C  
ATOM    783  C   GLN B 460      17.500  68.197 -32.231  1.00  0.00           C  
ATOM    784  O   GLN B 460      18.154  67.565 -31.406  1.00  0.00           O  
ATOM    785  CB  GLN B 460      16.683  66.278 -33.560  1.00  0.00           C  
ATOM    786  CG  GLN B 460      15.551  65.350 -33.989  1.00  0.00           C  
ATOM    787  CD  GLN B 460      14.800  64.751 -32.817  1.00  0.00           C  
ATOM    788  OE1 GLN B 460      13.976  65.418 -32.173  1.00  0.00           O  
ATOM    789  NE2 GLN B 460      15.081  63.488 -32.528  1.00  0.00           N  
ATOM    790  N   GLU B 461      17.850  69.421 -32.613  1.00  0.00           N  
ATOM    791  CA  GLU B 461      19.060  70.031 -32.055  1.00  0.00           C  
ATOM    792  C   GLU B 461      18.945  70.345 -30.563  1.00  0.00           C  
ATOM    793  O   GLU B 461      17.863  70.668 -30.062  1.00  0.00           O  
ATOM    794  CB  GLU B 461      19.459  71.287 -32.846  1.00  0.00           C  
ATOM    795  CG  GLU B 461      18.434  72.388 -32.901  1.00  0.00           C  
ATOM    796  CD  GLU B 461      18.253  72.912 -34.314  1.00  0.00           C  
ATOM    797  OE1 GLU B 461      17.341  72.428 -35.018  1.00  0.00           O  
ATOM    798  OE2 GLU B 461      19.033  73.791 -34.726  1.00  0.00           O  
ATOM    799  N   PRO B 462      20.075  70.255 -29.835  1.00  0.00           N  
ATOM    800  CA  PRO B 462      20.173  70.502 -28.392  1.00  0.00           C  
ATOM    801  C   PRO B 462      19.432  71.711 -27.844  1.00  0.00           C  
ATOM    802  O   PRO B 462      18.834  71.646 -26.774  1.00  0.00           O  
ATOM    803  CB  PRO B 462      21.680  70.601 -28.160  1.00  0.00           C  
ATOM    804  CG  PRO B 462      22.227  69.651 -29.172  1.00  0.00           C  
ATOM    805  CD  PRO B 462      21.409  69.980 -30.404  1.00  0.00           C  
ATOM    806  N   HIS B 463      19.473  72.813 -28.574  1.00  0.00           N  
ATOM    807  CA  HIS B 463      18.825  74.034 -28.129  1.00  0.00           C  
ATOM    808  C   HIS B 463      17.299  73.941 -28.093  1.00  0.00           C  
ATOM    809  O   HIS B 463      16.651  74.628 -27.307  1.00  0.00           O  
ATOM    810  CB  HIS B 463      19.256  75.183 -29.039  1.00  0.00           C  
ATOM    811  CG  HIS B 463      18.674  76.507 -28.664  1.00  0.00           C  
ATOM    812  ND1 HIS B 463      17.802  77.193 -29.484  1.00  0.00           N  
ATOM    813  CD2 HIS B 463      18.863  77.287 -27.576  1.00  0.00           C  
ATOM    814  CE1 HIS B 463      17.480  78.341 -28.915  1.00  0.00           C  
ATOM    815  NE2 HIS B 463      18.110  78.424 -27.756  1.00  0.00           N  
ATOM    816  N   LEU B 471      16.727  73.079 -28.927  1.00  0.00           N  
ATOM    817  CA  LEU B 471      15.279  72.953 -28.993  1.00  0.00           C  
ATOM    818  C   LEU B 471      14.758  71.576 -28.582  1.00  0.00           C  
ATOM    819  O   LEU B 471      13.548  71.364 -28.516  1.00  0.00           O  
ATOM    820  CB  LEU B 471      14.812  73.256 -30.425  1.00  0.00           C  
ATOM    821  CG  LEU B 471      15.303  74.574 -31.042  1.00  0.00           C  
ATOM    822  CD1 LEU B 471      14.953  74.645 -32.536  1.00  0.00           C  
ATOM    823  CD2 LEU B 471      14.680  75.724 -30.281  1.00  0.00           C  
ATOM    824  N   PHE B 472      15.659  70.646 -28.294  1.00  0.00           N  
ATOM    825  CA  PHE B 472      15.238  69.297 -27.953  1.00  0.00           C  
ATOM    826  C   PHE B 472      16.211  68.578 -27.034  1.00  0.00           C  
ATOM    827  O   PHE B 472      17.421  68.685 -27.190  1.00  0.00           O  
ATOM    828  CB  PHE B 472      15.079  68.478 -29.246  1.00  0.00           C  
ATOM    829  CG  PHE B 472      14.638  67.058 -29.021  1.00  0.00           C  
ATOM    830  CD1 PHE B 472      13.289  66.749 -28.862  1.00  0.00           C  
ATOM    831  CD2 PHE B 472      15.571  66.030 -28.959  1.00  0.00           C  
ATOM    832  CE1 PHE B 472      12.878  65.440 -28.643  1.00  0.00           C  
ATOM    833  CE2 PHE B 472      15.167  64.711 -28.739  1.00  0.00           C  
ATOM    834  CZ  PHE B 472      13.822  64.415 -28.581  1.00  0.00           C  
ATOM    835  N   GLU B 473      15.663  67.824 -26.090  1.00  0.00           N  
ATOM    836  CA  GLU B 473      16.463  67.046 -25.164  1.00  0.00           C  
ATOM    837  C   GLU B 473      15.701  65.762 -24.831  1.00  0.00           C  
ATOM    838  O   GLU B 473      14.495  65.796 -24.580  1.00  0.00           O  
ATOM    839  CB  GLU B 473      16.749  67.866 -23.894  1.00  0.00           C  
ATOM    840  CG  GLU B 473      17.528  67.118 -22.831  1.00  0.00           C  
ATOM    841  CD  GLU B 473      18.051  68.028 -21.726  1.00  0.00           C  
ATOM    842  OE1 GLU B 473      17.527  69.153 -21.574  1.00  0.00           O  
ATOM    843  OE2 GLU B 473      18.982  67.608 -21.006  1.00  0.00           O  
ATOM    844  N   LEU B 474      16.397  64.630 -24.858  1.00  0.00           N  
ATOM    845  CA  LEU B 474      15.782  63.342 -24.553  1.00  0.00           C  
ATOM    846  C   LEU B 474      16.226  62.895 -23.157  1.00  0.00           C  
ATOM    847  O   LEU B 474      17.407  62.976 -22.839  1.00  0.00           O  
ATOM    848  CB  LEU B 474      16.216  62.300 -25.591  1.00  0.00           C  
ATOM    849  CG  LEU B 474      15.781  60.848 -25.361  1.00  0.00           C  
ATOM    850  CD1 LEU B 474      14.279  60.730 -25.547  1.00  0.00           C  
ATOM    851  CD2 LEU B 474      16.493  59.932 -26.351  1.00  0.00           C  
ATOM    852  N   ARG B 475      15.286  62.435 -22.330  1.00  0.00           N  
ATOM    853  CA  ARG B 475      15.613  61.967 -20.977  1.00  0.00           C  
ATOM    854  C   ARG B 475      14.844  60.684 -20.662  1.00  0.00           C  
ATOM    855  O   ARG B 475      13.814  60.409 -21.272  1.00  0.00           O  
ATOM    856  CB  ARG B 475      15.232  63.012 -19.908  1.00  0.00           C  
ATOM    857  CG  ARG B 475      15.845  64.414 -20.053  1.00  0.00           C  
ATOM    858  CD  ARG B 475      17.365  64.418 -19.895  1.00  0.00           C  
ATOM    859  NE  ARG B 475      17.817  64.064 -18.548  1.00  0.00           N  
ATOM    860  CZ  ARG B 475      17.798  64.882 -17.494  1.00  0.00           C  
ATOM    861  NH1 ARG B 475      17.346  66.127 -17.605  1.00  0.00           N  
ATOM    862  NH2 ARG B 475      18.239  64.453 -16.320  1.00  0.00           N  
ATOM    863  N   TYR B 476      15.351  59.909 -19.706  1.00  0.00           N  
ATOM    864  CA  TYR B 476      14.686  58.684 -19.253  1.00  0.00           C  
ATOM    865  C   TYR B 476      14.374  58.959 -17.785  1.00  0.00           C  
ATOM    866  O   TYR B 476      15.280  59.299 -17.025  1.00  0.00           O  
ATOM    867  CB  TYR B 476      15.619  57.474 -19.379  1.00  0.00           C  
ATOM    868  CG  TYR B 476      15.980  57.143 -20.807  1.00  0.00           C  
ATOM    869  CD1 TYR B 476      16.886  57.930 -21.520  1.00  0.00           C  
ATOM    870  CD2 TYR B 476      15.382  56.067 -21.462  1.00  0.00           C  
ATOM    871  CE1 TYR B 476      17.185  57.657 -22.856  1.00  0.00           C  
ATOM    872  CE2 TYR B 476      15.671  55.783 -22.797  1.00  0.00           C  
ATOM    873  CZ  TYR B 476      16.572  56.583 -23.487  1.00  0.00           C  
ATOM    874  OH  TYR B 476      16.848  56.317 -24.807  1.00  0.00           O  
ATOM    875  N   ASN B 477      13.113  58.827 -17.370  1.00  0.00           N  
ATOM    876  CA  ASN B 477      12.808  59.146 -15.984  1.00  0.00           C  
ATOM    877  C   ASN B 477      13.384  58.202 -14.940  1.00  0.00           C  
ATOM    878  O   ASN B 477      13.339  58.498 -13.750  1.00  0.00           O  
ATOM    879  CB  ASN B 477      11.298  59.380 -15.757  1.00  0.00           C  
ATOM    880  CG  ASN B 477      10.430  58.162 -16.046  1.00  0.00           C  
ATOM    881  OD1 ASN B 477      10.908  57.029 -16.162  1.00  0.00           O  
ATOM    882  ND2 ASN B 477       9.120  58.401 -16.139  1.00  0.00           N  
ATOM    883  N   SER B 478      13.945  57.078 -15.374  1.00  0.00           N  
ATOM    884  CA  SER B 478      14.571  56.161 -14.427  1.00  0.00           C  
ATOM    885  C   SER B 478      15.802  56.887 -13.879  1.00  0.00           C  
ATOM    886  O   SER B 478      16.276  56.604 -12.780  1.00  0.00           O  
ATOM    887  CB  SER B 478      15.006  54.870 -15.128  1.00  0.00           C  
ATOM    888  OG  SER B 478      15.991  55.142 -16.113  1.00  0.00           O  
ATOM    889  N   GLU B 479      16.307  57.837 -14.660  1.00  0.00           N  
ATOM    890  CA  GLU B 479      17.480  58.615 -14.282  1.00  0.00           C  
ATOM    891  C   GLU B 479      17.352  59.245 -12.895  1.00  0.00           C  
ATOM    892  O   GLU B 479      18.341  59.373 -12.166  1.00  0.00           O  
ATOM    893  CB  GLU B 479      17.730  59.720 -15.313  1.00  0.00           C  
ATOM    894  CG  GLU B 479      19.138  60.281 -15.280  1.00  0.00           C  
ATOM    895  CD  GLU B 479      19.299  61.534 -16.120  1.00  0.00           C  
ATOM    896  OE1 GLU B 479      18.647  61.637 -17.182  1.00  0.00           O  
ATOM    897  OE2 GLU B 479      20.094  62.411 -15.720  1.00  0.00           O  
ATOM    898  N   TRP B 482      16.140  59.648 -12.531  1.00  0.00           N  
ATOM    899  CA  TRP B 482      15.922  60.261 -11.232  1.00  0.00           C  
ATOM    900  C   TRP B 482      14.917  59.505 -10.366  1.00  0.00           C  
ATOM    901  O   TRP B 482      14.949  59.619  -9.151  1.00  0.00           O  
ATOM    902  CB  TRP B 482      15.469  61.717 -11.401  1.00  0.00           C  
ATOM    903  CG  TRP B 482      14.261  61.896 -12.296  1.00  0.00           C  
ATOM    904  CD1 TRP B 482      12.956  61.666 -11.973  1.00  0.00           C  
ATOM    905  CD2 TRP B 482      14.268  62.325 -13.664  1.00  0.00           C  
ATOM    906  NE1 TRP B 482      12.144  61.924 -13.059  1.00  0.00           N  
ATOM    907  CE2 TRP B 482      12.925  62.327 -14.109  1.00  0.00           C  
ATOM    908  CE3 TRP B 482      15.279  62.705 -14.557  1.00  0.00           C  
ATOM    909  CZ2 TRP B 482      12.567  62.697 -15.412  1.00  0.00           C  
ATOM    910  CZ3 TRP B 482      14.922  63.074 -15.859  1.00  0.00           C  
ATOM    911  CH2 TRP B 482      13.577  63.065 -16.269  1.00  0.00           C  
ATOM    912  N   LEU B 483      14.033  58.722 -10.978  1.00  0.00           N  
ATOM    913  CA  LEU B 483      13.044  57.995 -10.189  1.00  0.00           C  
ATOM    914  C   LEU B 483      13.628  56.784  -9.462  1.00  0.00           C  
ATOM    915  O   LEU B 483      13.244  56.489  -8.341  1.00  0.00           O  
ATOM    916  CB  LEU B 483      11.879  57.554 -11.077  1.00  0.00           C  
ATOM    917  CG  LEU B 483      10.962  58.658 -11.613  1.00  0.00           C  
ATOM    918  CD1 LEU B 483       9.830  58.015 -12.395  1.00  0.00           C  
ATOM    919  CD2 LEU B 483      10.392  59.486 -10.454  1.00  0.00           C  
ATOM    920  N   GLU B 485      14.556  56.090 -10.106  1.00  0.00           N  
ATOM    921  CA  GLU B 485      15.179  54.914  -9.517  1.00  0.00           C  
ATOM    922  C   GLU B 485      15.759  55.228  -8.143  1.00  0.00           C  
ATOM    923  O   GLU B 485      15.724  54.392  -7.234  1.00  0.00           O  
ATOM    924  CB  GLU B 485      16.290  54.410 -10.437  1.00  0.00           C  
ATOM    925  CG  GLU B 485      16.117  52.982 -10.909  1.00  0.00           C  
ATOM    926  CD  GLU B 485      16.958  52.678 -12.137  1.00  0.00           C  
ATOM    927  OE1 GLU B 485      18.187  52.914 -12.097  1.00  0.00           O  
ATOM    928  OE2 GLU B 485      16.387  52.202 -13.143  1.00  0.00           O  
ATOM    929  N   GLY B 494      16.275  56.443  -7.998  1.00  0.00           N  
ATOM    930  CA  GLY B 494      16.883  56.856  -6.746  1.00  0.00           C  
ATOM    931  C   GLY B 494      15.990  57.523  -5.715  1.00  0.00           C  
ATOM    932  O   GLY B 494      16.438  57.758  -4.592  1.00  0.00           O  
ATOM    933  N   LEU B 495      14.746  57.840  -6.064  1.00  0.00           N  
ATOM    934  CA  LEU B 495      13.855  58.474  -5.089  1.00  0.00           C  
ATOM    935  C   LEU B 495      13.783  57.627  -3.823  1.00  0.00           C  
ATOM    936  O   LEU B 495      13.459  56.436  -3.880  1.00  0.00           O  
ATOM    937  CB  LEU B 495      12.443  58.646  -5.654  1.00  0.00           C  
ATOM    938  CG  LEU B 495      12.108  59.932  -6.414  1.00  0.00           C  
ATOM    939  CD1 LEU B 495      10.639  59.908  -6.809  1.00  0.00           C  
ATOM    940  CD2 LEU B 495      12.394  61.148  -5.538  1.00  0.00           C  
ATOM    941  N   THR B 496      14.084  58.249  -2.684  1.00  0.00           N  
ATOM    942  CA  THR B 496      14.073  57.564  -1.393  1.00  0.00           C  
ATOM    943  C   THR B 496      12.661  57.424  -0.839  1.00  0.00           C  
ATOM    944  O   THR B 496      11.788  58.241  -1.124  1.00  0.00           O  
ATOM    945  CB  THR B 496      14.918  58.323  -0.344  1.00  0.00           C  
ATOM    946  OG1 THR B 496      14.326  59.606  -0.091  1.00  0.00           O  
ATOM    947  CG2 THR B 496      16.344  58.520  -0.847  1.00  0.00           C  
ATOM    948  N   PHE B 497      12.454  56.384  -0.035  1.00  0.00           N  
ATOM    949  CA  PHE B 497      11.161  56.123   0.578  1.00  0.00           C  
ATOM    950  C   PHE B 497      10.665  57.361   1.321  1.00  0.00           C  
ATOM    951  O   PHE B 497       9.471  57.634   1.351  1.00  0.00           O  
ATOM    952  CB  PHE B 497      11.281  54.934   1.537  1.00  0.00           C  
ATOM    953  CG  PHE B 497       9.977  54.509   2.156  1.00  0.00           C  
ATOM    954  CD1 PHE B 497       8.783  54.619   1.451  1.00  0.00           C  
ATOM    955  CD2 PHE B 497       9.952  53.957   3.432  1.00  0.00           C  
ATOM    956  CE1 PHE B 497       7.587  54.185   2.005  1.00  0.00           C  
ATOM    957  CE2 PHE B 497       8.759  53.517   3.996  1.00  0.00           C  
ATOM    958  CZ  PHE B 497       7.573  53.632   3.281  1.00  0.00           C  
ATOM    959  N   LYS B 498      11.594  58.110   1.909  1.00  0.00           N  
ATOM    960  CA  LYS B 498      11.251  59.325   2.640  1.00  0.00           C  
ATOM    961  C   LYS B 498      10.681  60.363   1.675  1.00  0.00           C  
ATOM    962  O   LYS B 498       9.703  61.042   1.987  1.00  0.00           O  
ATOM    963  CB  LYS B 498      12.492  59.889   3.339  1.00  0.00           C  
ATOM    964  CG  LYS B 498      12.222  61.097   4.226  1.00  0.00           C  
ATOM    965  CD  LYS B 498      13.507  61.588   4.881  1.00  0.00           C  
ATOM    966  CE  LYS B 498      13.256  62.793   5.777  1.00  0.00           C  
ATOM    967  NZ  LYS B 498      14.521  63.356   6.344  1.00  0.00           N  
ATOM    968  N   GLU B 499      11.293  60.479   0.499  1.00  0.00           N  
ATOM    969  CA  GLU B 499      10.830  61.427  -0.510  1.00  0.00           C  
ATOM    970  C   GLU B 499       9.472  60.991  -1.065  1.00  0.00           C  
ATOM    971  O   GLU B 499       8.618  61.827  -1.364  1.00  0.00           O  
ATOM    972  CB  GLU B 499      11.859  61.535  -1.642  1.00  0.00           C  
ATOM    973  CG  GLU B 499      13.197  62.127  -1.208  1.00  0.00           C  
ATOM    974  CD  GLU B 499      14.284  61.993  -2.270  1.00  0.00           C  
ATOM    975  OE1 GLU B 499      14.644  60.847  -2.619  1.00  0.00           O  
ATOM    976  OE2 GLU B 499      14.781  63.033  -2.755  1.00  0.00           O  
ATOM    977  N   VAL B 500       9.271  59.680  -1.197  1.00  0.00           N  
ATOM    978  CA  VAL B 500       8.003  59.157  -1.699  1.00  0.00           C  
ATOM    979  C   VAL B 500       6.888  59.471  -0.703  1.00  0.00           C  
ATOM    980  O   VAL B 500       5.754  59.748  -1.092  1.00  0.00           O  
ATOM    981  CB  VAL B 500       8.057  57.620  -1.917  1.00  0.00           C  
ATOM    982  CG1 VAL B 500       6.672  57.095  -2.288  1.00  0.00           C  
ATOM    983  CG2 VAL B 500       9.053  57.286  -3.019  1.00  0.00           C  
ATOM    984  N   VAL B 501       7.216  59.420   0.584  1.00  0.00           N  
ATOM    985  CA  VAL B 501       6.242  59.725   1.620  1.00  0.00           C  
ATOM    986  C   VAL B 501       5.829  61.194   1.509  1.00  0.00           C  
ATOM    987  O   VAL B 501       4.642  61.507   1.508  1.00  0.00           O  
ATOM    988  CB  VAL B 501       6.816  59.468   3.026  1.00  0.00           C  
ATOM    989  CG1 VAL B 501       5.866  60.010   4.076  1.00  0.00           C  
ATOM    990  CG2 VAL B 501       7.023  57.972   3.237  1.00  0.00           C  
ATOM    991  N   ARG B 502       6.805  62.093   1.406  1.00  0.00           N  
ATOM    992  CA  ARG B 502       6.491  63.518   1.282  1.00  0.00           C  
ATOM    993  C   ARG B 502       5.668  63.775   0.020  1.00  0.00           C  
ATOM    994  O   ARG B 502       4.727  64.570   0.028  1.00  0.00           O  
ATOM    995  CB  ARG B 502       7.776  64.345   1.248  1.00  0.00           C  
ATOM    996  CG  ARG B 502       8.530  64.347   2.570  1.00  0.00           C  
ATOM    997  CD  ARG B 502       9.892  64.999   2.416  1.00  0.00           C  
ATOM    998  NE  ARG B 502      10.578  65.139   3.695  1.00  0.00           N  
ATOM    999  CZ  ARG B 502      11.827  65.575   3.828  1.00  0.00           C  
ATOM   1000  NH1 ARG B 502      12.534  65.913   2.755  1.00  0.00           N  
ATOM   1001  NH2 ARG B 502      12.369  65.678   5.036  1.00  0.00           N  
ATOM   1002  N   LEU B 503       6.014  63.086  -1.061  1.00  0.00           N  
ATOM   1003  CA  LEU B 503       5.284  63.238  -2.320  1.00  0.00           C  
ATOM   1004  C   LEU B 503       3.810  62.865  -2.209  1.00  0.00           C  
ATOM   1005  O   LEU B 503       2.935  63.659  -2.566  1.00  0.00           O  
ATOM   1006  CB  LEU B 503       5.921  62.382  -3.416  1.00  0.00           C  
ATOM   1007  CG  LEU B 503       6.860  63.067  -4.402  1.00  0.00           C  
ATOM   1008  CD1 LEU B 503       7.441  62.022  -5.345  1.00  0.00           C  
ATOM   1009  CD2 LEU B 503       6.095  64.136  -5.185  1.00  0.00           C  
ATOM   1010  N   THR B 504       3.532  61.660  -1.715  1.00  0.00           N  
ATOM   1011  CA  THR B 504       2.154  61.197  -1.604  1.00  0.00           C  
ATOM   1012  C   THR B 504       1.320  61.918  -0.549  1.00  0.00           C  
ATOM   1013  O   THR B 504       0.099  61.786  -0.544  1.00  0.00           O  
ATOM   1014  CB  THR B 504       2.081  59.671  -1.340  1.00  0.00           C  
ATOM   1015  OG1 THR B 504       2.714  59.358  -0.095  1.00  0.00           O  
ATOM   1016  CG2 THR B 504       2.774  58.906  -2.454  1.00  0.00           C  
ATOM   1017  N   SER B 505       1.965  62.677   0.339  1.00  0.00           N  
ATOM   1018  CA  SER B 505       1.222  63.417   1.358  1.00  0.00           C  
ATOM   1019  C   SER B 505       0.552  64.645   0.739  1.00  0.00           C  
ATOM   1020  O   SER B 505      -0.236  65.314   1.393  1.00  0.00           O  
ATOM   1021  CB  SER B 505       2.145  63.880   2.490  1.00  0.00           C  
ATOM   1022  OG  SER B 505       3.012  64.909   2.057  1.00  0.00           O  
ATOM   1023  N   LEU B 506       0.864  64.932  -0.525  1.00  0.00           N  
ATOM   1024  CA  LEU B 506       0.295  66.098  -1.208  1.00  0.00           C  
ATOM   1025  C   LEU B 506      -1.141  65.930  -1.710  1.00  0.00           C  
ATOM   1026  O   LEU B 506      -1.759  66.896  -2.166  1.00  0.00           O  
ATOM   1027  CB  LEU B 506       1.214  66.517  -2.366  1.00  0.00           C  
ATOM   1028  CG  LEU B 506       2.642  66.895  -1.935  1.00  0.00           C  
ATOM   1029  CD1 LEU B 506       3.513  67.132  -3.152  1.00  0.00           C  
ATOM   1030  CD2 LEU B 506       2.601  68.138  -1.047  1.00  0.00           C  
ATOM   1031  N   MET B 513      -1.674  64.712  -1.637  1.00  0.00           N  
ATOM   1032  CA  MET B 513      -3.047  64.465  -2.068  1.00  0.00           C  
ATOM   1033  C   MET B 513      -3.757  63.461  -1.167  1.00  0.00           C  
ATOM   1034  O   MET B 513      -3.119  62.606  -0.560  1.00  0.00           O  
ATOM   1035  CB  MET B 513      -3.084  63.959  -3.508  1.00  0.00           C  
ATOM   1036  CG  MET B 513      -2.707  65.012  -4.539  1.00  0.00           C  
ATOM   1037  SD  MET B 513      -3.088  64.458  -6.199  1.00  0.00           S  
ATOM   1038  CE  MET B 513      -4.751  65.124  -6.404  1.00  0.00           C  
ATOM   1039  N   THR B 514      -5.079  63.572  -1.083  1.00  0.00           N  
ATOM   1040  CA  THR B 514      -5.853  62.655  -0.252  1.00  0.00           C  
ATOM   1041  C   THR B 514      -6.373  61.484  -1.074  1.00  0.00           C  
ATOM   1042  O   THR B 514      -6.322  61.500  -2.307  1.00  0.00           O  
ATOM   1043  CB  THR B 514      -7.063  63.348   0.401  1.00  0.00           C  
ATOM   1044  OG1 THR B 514      -7.988  63.755  -0.616  1.00  0.00           O  
ATOM   1045  CG2 THR B 514      -6.608  64.560   1.206  1.00  0.00           C  
ATOM   1046  N   VAL B 833      -6.869  60.467  -0.379  1.00  0.00           N  
ATOM   1047  CA  VAL B 833      -7.406  59.292  -1.043  1.00  0.00           C  
ATOM   1048  C   VAL B 833      -8.642  59.679  -1.845  1.00  0.00           C  
ATOM   1049  O   VAL B 833      -8.814  59.249  -2.985  1.00  0.00           O  
ATOM   1050  CB  VAL B 833      -7.783  58.194  -0.016  1.00  0.00           C  
ATOM   1051  CG1 VAL B 833      -8.399  56.993  -0.736  1.00  0.00           C  
ATOM   1052  CG2 VAL B 833      -6.548  57.772   0.764  1.00  0.00           C  
ATOM   1053  N   ALA B 834      -9.501  60.496  -1.247  1.00  0.00           N  
ATOM   1054  CA  ALA B 834     -10.710  60.937  -1.932  1.00  0.00           C  
ATOM   1055  C   ALA B 834     -10.348  61.697  -3.206  1.00  0.00           C  
ATOM   1056  O   ALA B 834     -10.974  61.512  -4.246  1.00  0.00           O  
ATOM   1057  CB  ALA B 834     -11.546  61.820  -1.010  1.00  0.00           C  
ATOM   1058  N   GLN B 835      -9.332  62.547  -3.122  1.00  0.00           N  
ATOM   1059  CA  GLN B 835      -8.893  63.324  -4.277  1.00  0.00           C  
ATOM   1060  C   GLN B 835      -8.468  62.419  -5.425  1.00  0.00           C  
ATOM   1061  O   GLN B 835      -8.899  62.594  -6.565  1.00  0.00           O  
ATOM   1062  CB  GLN B 835      -7.704  64.207  -3.911  1.00  0.00           C  
ATOM   1063  CG  GLN B 835      -8.046  65.534  -3.300  1.00  0.00           C  
ATOM   1064  CD  GLN B 835      -6.803  66.364  -3.071  1.00  0.00           C  
ATOM   1065  OE1 GLN B 835      -6.034  66.107  -2.145  1.00  0.00           O  
ATOM   1066  NE2 GLN B 835      -6.582  67.353  -3.935  1.00  0.00           N  
ATOM   1067  N   MET B 850      -7.600  61.463  -5.114  1.00  0.00           N  
ATOM   1068  CA  MET B 850      -7.098  60.529  -6.114  1.00  0.00           C  
ATOM   1069  C   MET B 850      -8.232  59.780  -6.796  1.00  0.00           C  
ATOM   1070  O   MET B 850      -8.272  59.676  -8.017  1.00  0.00           O  
ATOM   1071  CB  MET B 850      -6.148  59.510  -5.472  1.00  0.00           C  
ATOM   1072  CG  MET B 850      -4.878  60.099  -4.883  1.00  0.00           C  
ATOM   1073  SD  MET B 850      -3.869  60.965  -6.100  1.00  0.00           S  
ATOM   1074  CE  MET B 850      -4.046  59.884  -7.556  1.00  0.00           C  
ATOM   1075  N   LEU B 851      -9.151  59.255  -6.002  1.00  0.00           N  
ATOM   1076  CA  LEU B 851     -10.265  58.496  -6.547  1.00  0.00           C  
ATOM   1077  C   LEU B 851     -11.183  59.314  -7.455  1.00  0.00           C  
ATOM   1078  O   LEU B 851     -12.199  58.809  -7.927  1.00  0.00           O  
ATOM   1079  CB  LEU B 851     -11.066  57.857  -5.406  1.00  0.00           C  
ATOM   1080  CG  LEU B 851     -10.263  56.822  -4.604  1.00  0.00           C  
ATOM   1081  CD1 LEU B 851     -11.128  56.223  -3.507  1.00  0.00           C  
ATOM   1082  CD2 LEU B 851      -9.761  55.731  -5.540  1.00  0.00           C  
ATOM   1083  N   GLU B1082     -10.820  60.573  -7.695  1.00  0.00           N  
ATOM   1084  CA  GLU B1082     -11.602  61.448  -8.568  1.00  0.00           C  
ATOM   1085  C   GLU B1082     -11.175  61.278 -10.025  1.00  0.00           C  
ATOM   1086  O   GLU B1082     -11.933  61.583 -10.943  1.00  0.00           O  
ATOM   1087  CB  GLU B1082     -11.432  62.913  -8.154  1.00  0.00           C  
ATOM   1088  CG  GLU B1082     -12.172  63.288  -6.885  1.00  0.00           C  
ATOM   1089  CD  GLU B1082     -13.653  62.980  -6.974  1.00  0.00           C  
ATOM   1090  OE1 GLU B1082     -14.289  63.378  -7.978  1.00  0.00           O  
ATOM   1091  OE2 GLU B1082     -14.184  62.341  -6.040  1.00  0.00           O  
ATOM   1092  N   ARG B1091      -9.954  60.796 -10.233  1.00  0.00           N  
ATOM   1093  CA  ARG B1091      -9.441  60.577 -11.581  1.00  0.00           C  
ATOM   1094  C   ARG B1091     -10.399  59.652 -12.345  1.00  0.00           C  
ATOM   1095  O   ARG B1091     -10.790  58.598 -11.837  1.00  0.00           O  
ATOM   1096  CB  ARG B1091      -8.038  59.973 -11.506  1.00  0.00           C  
ATOM   1097  CG  ARG B1091      -7.419  59.680 -12.854  1.00  0.00           C  
ATOM   1098  CD  ARG B1091      -5.975  59.253 -12.698  1.00  0.00           C  
ATOM   1099  NE  ARG B1091      -5.451  58.702 -13.937  1.00  0.00           N  
ATOM   1100  CZ  ARG B1091      -4.190  58.325 -14.116  1.00  0.00           C  
ATOM   1101  NH1 ARG B1091      -3.314  58.442 -13.131  1.00  0.00           N  
ATOM   1102  NH2 ARG B1091      -3.805  57.830 -15.285  1.00  0.00           N  
ATOM   1103  N   GLU B1093     -10.771  60.065 -13.559  1.00  0.00           N  
ATOM   1104  CA  GLU B1093     -11.713  59.328 -14.412  1.00  0.00           C  
ATOM   1105  C   GLU B1093     -11.881  57.839 -14.151  1.00  0.00           C  
ATOM   1106  O   GLU B1093     -12.896  57.400 -13.606  1.00  0.00           O  
ATOM   1107  CB  GLU B1093     -11.369  59.514 -15.901  1.00  0.00           C  
ATOM   1108  CG  GLU B1093     -11.984  60.751 -16.541  1.00  0.00           C  
ATOM   1109  CD  GLU B1093     -12.212  60.596 -18.048  1.00  0.00           C  
ATOM   1110  OE1 GLU B1093     -12.636  61.587 -18.690  1.00  0.00           O  
ATOM   1111  OE2 GLU B1093     -11.976  59.487 -18.591  1.00  0.00           O  
ATOM   1112  N   ASP B1098     -10.885  57.069 -14.568  1.00  0.00           N  
ATOM   1113  CA  ASP B1098     -10.911  55.623 -14.421  1.00  0.00           C  
ATOM   1114  C   ASP B1098     -11.024  55.125 -12.980  1.00  0.00           C  
ATOM   1115  O   ASP B1098     -11.823  54.230 -12.702  1.00  0.00           O  
ATOM   1116  CB  ASP B1098      -9.672  55.027 -15.083  1.00  0.00           C  
ATOM   1117  CG  ASP B1098      -8.391  55.594 -14.520  1.00  0.00           C  
ATOM   1118  OD1 ASP B1098      -8.269  56.838 -14.463  1.00  0.00           O  
ATOM   1119  OD2 ASP B1098      -7.507  54.796 -14.139  1.00  0.00           O  
ATOM   1120  N   PHE B1099     -10.236  55.690 -12.065  1.00  0.00           N  
ATOM   1121  CA  PHE B1099     -10.298  55.252 -10.671  1.00  0.00           C  
ATOM   1122  C   PHE B1099     -11.716  55.365 -10.134  1.00  0.00           C  
ATOM   1123  O   PHE B1099     -12.229  54.440  -9.504  1.00  0.00           O  
ATOM   1124  CB  PHE B1099      -9.359  56.076  -9.776  1.00  0.00           C  
ATOM   1125  CG  PHE B1099      -7.893  55.820 -10.014  1.00  0.00           C  
ATOM   1126  CD1 PHE B1099      -7.452  54.601 -10.516  1.00  0.00           C  
ATOM   1127  CD2 PHE B1099      -6.950  56.790  -9.697  1.00  0.00           C  
ATOM   1128  CE1 PHE B1099      -6.091  54.350 -10.699  1.00  0.00           C  
ATOM   1129  CE2 PHE B1099      -5.588  56.550  -9.874  1.00  0.00           C  
ATOM   1130  CZ  PHE B1099      -5.158  55.325 -10.377  1.00  0.00           C  
ATOM   1131  N   LYS B1100     -12.351  56.502 -10.386  1.00  0.00           N  
ATOM   1132  CA  LYS B1100     -13.709  56.731  -9.913  1.00  0.00           C  
ATOM   1133  C   LYS B1100     -14.702  55.687 -10.420  1.00  0.00           C  
ATOM   1134  O   LYS B1100     -15.481  55.135  -9.643  1.00  0.00           O  
ATOM   1135  CB  LYS B1100     -14.171  58.129 -10.322  1.00  0.00           C  
ATOM   1136  CG  LYS B1100     -15.613  58.440  -9.979  1.00  0.00           C  
ATOM   1137  CD  LYS B1100     -15.931  59.898 -10.282  1.00  0.00           C  
ATOM   1138  CE  LYS B1100     -17.429  60.128 -10.382  1.00  0.00           C  
ATOM   1139  NZ  LYS B1100     -18.003  59.410 -11.560  1.00  0.00           N  
ATOM   1140  N   LYS B1101     -14.685  55.422 -11.721  1.00  0.00           N  
ATOM   1141  CA  LYS B1101     -15.605  54.444 -12.289  1.00  0.00           C  
ATOM   1142  C   LYS B1101     -15.334  53.078 -11.686  1.00  0.00           C  
ATOM   1143  O   LYS B1101     -16.252  52.397 -11.224  1.00  0.00           O  
ATOM   1144  CB  LYS B1101     -15.455  54.378 -13.812  1.00  0.00           C  
ATOM   1145  CG  LYS B1101     -15.924  55.632 -14.538  1.00  0.00           C  
ATOM   1146  CD  LYS B1101     -17.391  55.919 -14.241  1.00  0.00           C  
ATOM   1147  CE  LYS B1101     -17.909  57.092 -15.056  1.00  0.00           C  
ATOM   1148  NZ  LYS B1101     -19.351  57.354 -14.783  1.00  0.00           N  
ATOM   1149  N   ARG B1102     -14.064  52.687 -11.680  1.00  0.00           N  
ATOM   1150  CA  ARG B1102     -13.679  51.399 -11.127  1.00  0.00           C  
ATOM   1151  C   ARG B1102     -14.047  51.207  -9.661  1.00  0.00           C  
ATOM   1152  O   ARG B1102     -14.617  50.178  -9.292  1.00  0.00           O  
ATOM   1153  CB  ARG B1102     -12.179  51.174 -11.311  1.00  0.00           C  
ATOM   1154  CG  ARG B1102     -11.815  50.589 -12.661  1.00  0.00           C  
ATOM   1155  CD  ARG B1102     -10.445  49.935 -12.598  1.00  0.00           C  
ATOM   1156  NE  ARG B1102      -9.378  50.906 -12.772  1.00  0.00           N  
ATOM   1157  CZ  ARG B1102      -8.103  50.687 -12.466  1.00  0.00           C  
ATOM   1158  NH1 ARG B1102      -7.724  49.522 -11.954  1.00  0.00           N  
ATOM   1159  NH2 ARG B1102      -7.206  51.638 -12.692  1.00  0.00           N  
ATOM   1160  N   TYR B1103     -13.731  52.193  -8.825  1.00  0.00           N  
ATOM   1161  CA  TYR B1103     -14.018  52.092  -7.398  1.00  0.00           C  
ATOM   1162  C   TYR B1103     -15.509  51.991  -7.091  1.00  0.00           C  
ATOM   1163  O   TYR B1103     -15.914  51.248  -6.195  1.00  0.00           O  
ATOM   1164  CB  TYR B1103     -13.439  53.287  -6.636  1.00  0.00           C  
ATOM   1165  CG  TYR B1103     -13.506  53.102  -5.136  1.00  0.00           C  
ATOM   1166  CD1 TYR B1103     -12.697  52.164  -4.500  1.00  0.00           C  
ATOM   1167  CD2 TYR B1103     -14.418  53.818  -4.360  1.00  0.00           C  
ATOM   1168  CE1 TYR B1103     -12.792  51.936  -3.135  1.00  0.00           C  
ATOM   1169  CE2 TYR B1103     -14.523  53.596  -2.988  1.00  0.00           C  
ATOM   1170  CZ  TYR B1103     -13.704  52.651  -2.385  1.00  0.00           C  
ATOM   1171  OH  TYR B1103     -13.792  52.412  -1.033  1.00  0.00           O  
ATOM   1172  N   GLU B1104     -16.326  52.745  -7.823  1.00  0.00           N  
ATOM   1173  CA  GLU B1104     -17.767  52.712  -7.597  1.00  0.00           C  
ATOM   1174  C   GLU B1104     -18.375  51.398  -8.078  1.00  0.00           C  
ATOM   1175  O   GLU B1104     -19.318  50.891  -7.478  1.00  0.00           O  
ATOM   1176  CB  GLU B1104     -18.454  53.885  -8.311  1.00  0.00           C  
ATOM   1177  CG  GLU B1104     -17.883  55.245  -7.946  1.00  0.00           C  
ATOM   1178  CD  GLU B1104     -18.772  56.400  -8.376  1.00  0.00           C  
ATOM   1179  OE1 GLU B1104     -19.166  56.450  -9.562  1.00  0.00           O  
ATOM   1180  OE2 GLU B1104     -19.068  57.263  -7.524  1.00  0.00           O  
ATOM   1181  N   ALA B1105     -17.831  50.852  -9.162  1.00  0.00           N  
ATOM   1182  CA  ALA B1105     -18.328  49.599  -9.730  1.00  0.00           C  
ATOM   1183  C   ALA B1105     -17.866  48.373  -8.940  1.00  0.00           C  
ATOM   1184  O   ALA B1105     -18.548  47.346  -8.907  1.00  0.00           O  
ATOM   1185  CB  ALA B1105     -17.874  49.473 -11.179  1.00  0.00           C  
ATOM   1186  N   GLY B1106     -16.699  48.480  -8.316  1.00  0.00           N  
ATOM   1187  CA  GLY B1106     -16.174  47.369  -7.548  1.00  0.00           C  
ATOM   1188  C   GLY B1106     -15.062  46.678  -8.304  1.00  0.00           C  
ATOM   1189  O   GLY B1106     -14.712  45.537  -8.011  1.00  0.00           O  
ATOM   1190  N   ILE B1107     -14.519  47.361  -9.303  1.00  0.00           N  
ATOM   1191  CA  ILE B1107     -13.428  46.796 -10.075  1.00  0.00           C  
ATOM   1192  C   ILE B1107     -12.158  47.063  -9.277  1.00  0.00           C  
ATOM   1193  O   ILE B1107     -11.923  48.185  -8.836  1.00  0.00           O  
ATOM   1194  CB  ILE B1107     -13.302  47.462 -11.458  1.00  0.00           C  
ATOM   1195  CG1 ILE B1107     -14.596  47.266 -12.256  1.00  0.00           C  
ATOM   1196  CG2 ILE B1107     -12.115  46.868 -12.208  1.00  0.00           C  
ATOM   1197  CD1 ILE B1107     -14.890  45.816 -12.622  1.00  0.00           C  
ATOM   1198  N   PRO B1179     -11.331  46.026  -9.071  1.00  0.00           N  
ATOM   1199  CA  PRO B1179     -10.081  46.149  -8.318  1.00  0.00           C  
ATOM   1200  C   PRO B1179      -9.102  47.202  -8.841  1.00  0.00           C  
ATOM   1201  O   PRO B1179      -8.888  47.340 -10.048  1.00  0.00           O  
ATOM   1202  CB  PRO B1179      -9.489  44.742  -8.402  1.00  0.00           C  
ATOM   1203  CG  PRO B1179     -10.718  43.867  -8.477  1.00  0.00           C  
ATOM   1204  CD  PRO B1179     -11.566  44.623  -9.466  1.00  0.00           C  
ATOM   1205  N   ILE B1192      -8.511  47.937  -7.909  1.00  0.00           N  
ATOM   1206  CA  ILE B1192      -7.515  48.948  -8.228  1.00  0.00           C  
ATOM   1207  C   ILE B1192      -6.322  48.630  -7.339  1.00  0.00           C  
ATOM   1208  O   ILE B1192      -6.416  48.738  -6.122  1.00  0.00           O  
ATOM   1209  CB  ILE B1192      -7.985  50.366  -7.867  1.00  0.00           C  
ATOM   1210  CG1 ILE B1192      -9.250  50.726  -8.645  1.00  0.00           C  
ATOM   1211  CG2 ILE B1192      -6.873  51.359  -8.165  1.00  0.00           C  
ATOM   1212  CD1 ILE B1192      -9.865  52.036  -8.195  1.00  0.00           C  
ATOM   1213  N   SER B1193      -5.212  48.218  -7.934  1.00  0.00           N  
ATOM   1214  CA  SER B1193      -4.041  47.911  -7.134  1.00  0.00           C  
ATOM   1215  C   SER B1193      -3.548  49.234  -6.545  1.00  0.00           C  
ATOM   1216  O   SER B1193      -3.493  50.249  -7.242  1.00  0.00           O  
ATOM   1217  CB  SER B1193      -2.962  47.265  -8.002  1.00  0.00           C  
ATOM   1218  OG  SER B1193      -1.826  46.950  -7.224  1.00  0.00           O  
ATOM   1219  N   LEU B1194      -3.200  49.224  -5.262  1.00  0.00           N  
ATOM   1220  CA  LEU B1194      -2.743  50.440  -4.598  1.00  0.00           C  
ATOM   1221  C   LEU B1194      -1.557  51.135  -5.282  1.00  0.00           C  
ATOM   1222  O   LEU B1194      -1.433  52.358  -5.217  1.00  0.00           O  
ATOM   1223  CB  LEU B1194      -2.400  50.142  -3.128  1.00  0.00           C  
ATOM   1224  CG  LEU B1194      -1.957  51.337  -2.274  1.00  0.00           C  
ATOM   1225  CD1 LEU B1194      -3.069  52.384  -2.218  1.00  0.00           C  
ATOM   1226  CD2 LEU B1194      -1.618  50.860  -0.869  1.00  0.00           C  
ATOM   1227  N   HIS B1195      -0.693  50.376  -5.951  1.00  0.00           N  
ATOM   1228  CA  HIS B1195       0.463  50.986  -6.604  1.00  0.00           C  
ATOM   1229  C   HIS B1195       0.064  51.892  -7.770  1.00  0.00           C  
ATOM   1230  O   HIS B1195       0.827  52.783  -8.163  1.00  0.00           O  
ATOM   1231  CB  HIS B1195       1.452  49.913  -7.087  1.00  0.00           C  
ATOM   1232  CG  HIS B1195       1.056  49.250  -8.367  1.00  0.00           C  
ATOM   1233  ND1 HIS B1195       0.029  48.336  -8.449  1.00  0.00           N  
ATOM   1234  CD2 HIS B1195       1.540  49.388  -9.625  1.00  0.00           C  
ATOM   1235  CE1 HIS B1195      -0.103  47.939  -9.702  1.00  0.00           C  
ATOM   1236  NE2 HIS B1195       0.801  48.563 -10.436  1.00  0.00           N  
ATOM   1237  N   GLU B1196      -1.125  51.668  -8.326  1.00  0.00           N  
ATOM   1238  CA  GLU B1196      -1.611  52.498  -9.427  1.00  0.00           C  
ATOM   1239  C   GLU B1196      -1.744  53.959  -8.965  1.00  0.00           C  
ATOM   1240  O   GLU B1196      -1.602  54.886  -9.758  1.00  0.00           O  
ATOM   1241  CB  GLU B1196      -2.966  51.995  -9.932  1.00  0.00           C  
ATOM   1242  CG  GLU B1196      -2.948  50.581 -10.492  1.00  0.00           C  
ATOM   1243  CD  GLU B1196      -4.268  50.211 -11.152  1.00  0.00           C  
ATOM   1244  OE1 GLU B1196      -4.645  50.891 -12.125  1.00  0.00           O  
ATOM   1245  OE2 GLU B1196      -4.926  49.245 -10.703  1.00  0.00           O  
ATOM   1246  N   LEU B1198      -2.009  54.159  -7.680  1.00  0.00           N  
ATOM   1247  CA  LEU B1198      -2.141  55.508  -7.152  1.00  0.00           C  
ATOM   1248  C   LEU B1198      -0.801  56.235  -7.019  1.00  0.00           C  
ATOM   1249  O   LEU B1198      -0.772  57.445  -6.804  1.00  0.00           O  
ATOM   1250  CB  LEU B1198      -2.878  55.489  -5.807  1.00  0.00           C  
ATOM   1251  CG  LEU B1198      -4.404  55.390  -5.905  1.00  0.00           C  
ATOM   1252  CD1 LEU B1198      -4.799  54.063  -6.527  1.00  0.00           C  
ATOM   1253  CD2 LEU B1198      -5.018  55.534  -4.521  1.00  0.00           C  
ATOM   1254  N   LEU B1199       0.306  55.507  -7.159  1.00  0.00           N  
ATOM   1255  CA  LEU B1199       1.629  56.124  -7.071  1.00  0.00           C  
ATOM   1256  C   LEU B1199       2.099  56.693  -8.408  1.00  0.00           C  
ATOM   1257  O   LEU B1199       2.918  57.617  -8.442  1.00  0.00           O  
ATOM   1258  CB  LEU B1199       2.677  55.115  -6.603  1.00  0.00           C  
ATOM   1259  CG  LEU B1199       2.518  54.546  -5.194  1.00  0.00           C  
ATOM   1260  CD1 LEU B1199       3.628  53.543  -4.933  1.00  0.00           C  
ATOM   1261  CD2 LEU B1199       2.550  55.680  -4.174  1.00  0.00           C  
ATOM   1262  N   TYR B1200       1.590  56.140  -9.505  1.00  0.00           N  
ATOM   1263  CA  TYR B1200       2.017  56.597 -10.815  1.00  0.00           C  
ATOM   1264  C   TYR B1200       1.809  58.079 -11.127  1.00  0.00           C  
ATOM   1265  O   TYR B1200       2.681  58.700 -11.715  1.00  0.00           O  
ATOM   1266  CB  TYR B1200       1.428  55.693 -11.902  1.00  0.00           C  
ATOM   1267  CG  TYR B1200       2.141  54.344 -11.938  1.00  0.00           C  
ATOM   1268  CD1 TYR B1200       3.472  54.235 -11.520  1.00  0.00           C  
ATOM   1269  CD2 TYR B1200       1.506  53.192 -12.406  1.00  0.00           C  
ATOM   1270  CE1 TYR B1200       4.150  53.025 -11.566  1.00  0.00           C  
ATOM   1271  CE2 TYR B1200       2.183  51.968 -12.458  1.00  0.00           C  
ATOM   1272  CZ  TYR B1200       3.506  51.898 -12.035  1.00  0.00           C  
ATOM   1273  OH  TYR B1200       4.194  50.708 -12.091  1.00  0.00           O  
ATOM   1274  N   PRO B1201       0.672  58.671 -10.729  1.00  0.00           N  
ATOM   1275  CA  PRO B1201       0.497  60.099 -11.030  1.00  0.00           C  
ATOM   1276  C   PRO B1201       1.602  60.947 -10.371  1.00  0.00           C  
ATOM   1277  O   PRO B1201       2.047  61.952 -10.926  1.00  0.00           O  
ATOM   1278  CB  PRO B1201      -0.886  60.403 -10.456  1.00  0.00           C  
ATOM   1279  CG  PRO B1201      -1.615  59.099 -10.641  1.00  0.00           C  
ATOM   1280  CD  PRO B1201      -0.572  58.090 -10.192  1.00  0.00           C  
ATOM   1281  N   PHE B1202       2.050  60.532  -9.189  1.00  0.00           N  
ATOM   1282  CA  PHE B1202       3.112  61.255  -8.485  1.00  0.00           C  
ATOM   1283  C   PHE B1202       4.449  61.095  -9.189  1.00  0.00           C  
ATOM   1284  O   PHE B1202       5.289  61.995  -9.153  1.00  0.00           O  
ATOM   1285  CB  PHE B1202       3.220  60.764  -7.044  1.00  0.00           C  
ATOM   1286  CG  PHE B1202       2.040  61.133  -6.206  1.00  0.00           C  
ATOM   1287  CD1 PHE B1202       1.919  62.418  -5.686  1.00  0.00           C  
ATOM   1288  CD2 PHE B1202       1.015  60.220  -5.987  1.00  0.00           C  
ATOM   1289  CE1 PHE B1202       0.790  62.788  -4.962  1.00  0.00           C  
ATOM   1290  CE2 PHE B1202      -0.119  60.583  -5.264  1.00  0.00           C  
ATOM   1291  CZ  PHE B1202      -0.231  61.872  -4.750  1.00  0.00           C  
ATOM   1292  N   ALA B1203       4.652  59.941  -9.822  1.00  0.00           N  
ATOM   1293  CA  ALA B1203       5.891  59.707 -10.550  1.00  0.00           C  
ATOM   1294  C   ALA B1203       5.911  60.664 -11.741  1.00  0.00           C  
ATOM   1295  O   ALA B1203       6.901  61.355 -11.987  1.00  0.00           O  
ATOM   1296  CB  ALA B1203       5.962  58.257 -11.033  1.00  0.00           C  
ATOM   1297  N   GLN B1204       4.807  60.709 -12.477  1.00  0.00           N  
ATOM   1298  CA  GLN B1204       4.720  61.597 -13.634  1.00  0.00           C  
ATOM   1299  C   GLN B1204       4.866  63.054 -13.194  1.00  0.00           C  
ATOM   1300  O   GLN B1204       5.497  63.857 -13.879  1.00  0.00           O  
ATOM   1301  CB  GLN B1204       3.379  61.410 -14.357  1.00  0.00           C  
ATOM   1302  CG  GLN B1204       3.112  62.462 -15.436  1.00  0.00           C  
ATOM   1303  CD  GLN B1204       2.035  62.029 -16.408  1.00  0.00           C  
ATOM   1304  OE1 GLN B1204       1.507  60.925 -16.304  1.00  0.00           O  
ATOM   1305  NE2 GLN B1204       1.712  62.892 -17.366  1.00  0.00           N  
ATOM   1306  N   ALA B1205       4.291  63.379 -12.040  1.00  0.00           N  
ATOM   1307  CA  ALA B1205       4.347  64.738 -11.512  1.00  0.00           C  
ATOM   1308  C   ALA B1205       5.761  65.106 -11.090  1.00  0.00           C  
ATOM   1309  O   ALA B1205       6.196  66.239 -11.297  1.00  0.00           O  
ATOM   1310  CB  ALA B1205       3.390  64.889 -10.339  1.00  0.00           C  
ATOM   1311  N   TYR B1206       6.486  64.157 -10.502  1.00  0.00           N  
ATOM   1312  CA  TYR B1206       7.853  64.443 -10.090  1.00  0.00           C  
ATOM   1313  C   TYR B1206       8.744  64.700 -11.309  1.00  0.00           C  
ATOM   1314  O   TYR B1206       9.710  65.465 -11.225  1.00  0.00           O  
ATOM   1315  CB  TYR B1206       8.443  63.297  -9.268  1.00  0.00           C  
ATOM   1316  CG  TYR B1206       9.791  63.649  -8.683  1.00  0.00           C  
ATOM   1317  CD1 TYR B1206       9.897  64.521  -7.597  1.00  0.00           C  
ATOM   1318  CD2 TYR B1206      10.962  63.146  -9.240  1.00  0.00           C  
ATOM   1319  CE1 TYR B1206      11.150  64.885  -7.082  1.00  0.00           C  
ATOM   1320  CE2 TYR B1206      12.210  63.499  -8.740  1.00  0.00           C  
ATOM   1321  CZ  TYR B1206      12.298  64.370  -7.662  1.00  0.00           C  
ATOM   1322  OH  TYR B1206      13.542  64.728  -7.188  1.00  0.00           O  
ATOM   1323  N   ASP B1207       8.429  64.057 -12.433  1.00  0.00           N  
ATOM   1324  CA  ASP B1207       9.202  64.262 -13.665  1.00  0.00           C  
ATOM   1325  C   ASP B1207       9.182  65.754 -14.056  1.00  0.00           C  
ATOM   1326  O   ASP B1207      10.188  66.295 -14.538  1.00  0.00           O  
ATOM   1327  CB  ASP B1207       8.629  63.432 -14.825  1.00  0.00           C  
ATOM   1328  CG  ASP B1207       8.815  61.919 -14.636  1.00  0.00           C  
ATOM   1329  OD1 ASP B1207       9.591  61.496 -13.752  1.00  0.00           O  
ATOM   1330  OD2 ASP B1207       8.183  61.148 -15.390  1.00  0.00           O  
ATOM   1331  N   SER B1208       8.038  66.410 -13.856  1.00  0.00           N  
ATOM   1332  CA  SER B1208       7.908  67.839 -14.177  1.00  0.00           C  
ATOM   1333  C   SER B1208       8.811  68.679 -13.273  1.00  0.00           C  
ATOM   1334  O   SER B1208       9.328  69.716 -13.693  1.00  0.00           O  
ATOM   1335  CB  SER B1208       6.465  68.297 -14.023  1.00  0.00           C  
ATOM   1336  OG  SER B1208       5.648  67.736 -15.033  1.00  0.00           O  
ATOM   1337  N   VAL B1209       8.994  68.230 -12.031  1.00  0.00           N  
ATOM   1338  CA  VAL B1209       9.864  68.927 -11.082  1.00  0.00           C  
ATOM   1339  C   VAL B1209      11.318  68.694 -11.480  1.00  0.00           C  
ATOM   1340  O   VAL B1209      12.148  69.605 -11.421  1.00  0.00           O  
ATOM   1341  CB  VAL B1209       9.660  68.407  -9.633  1.00  0.00           C  
ATOM   1342  CG1 VAL B1209      10.760  68.926  -8.718  1.00  0.00           C  
ATOM   1343  CG2 VAL B1209       8.321  68.850  -9.114  1.00  0.00           C  
ATOM   1344  N   ALA B1210      11.613  67.468 -11.903  1.00  0.00           N  
ATOM   1345  CA  ALA B1210      12.962  67.084 -12.306  1.00  0.00           C  
ATOM   1346  C   ALA B1210      13.503  67.897 -13.479  1.00  0.00           C  
ATOM   1347  O   ALA B1210      14.691  68.218 -13.514  1.00  0.00           O  
ATOM   1348  CB  ALA B1210      13.002  65.585 -12.652  1.00  0.00           C  
ATOM   1349  N   ILE B1211      12.645  68.227 -14.441  1.00  0.00           N  
ATOM   1350  CA  ILE B1211      13.098  69.003 -15.588  1.00  0.00           C  
ATOM   1351  C   ILE B1211      12.603  70.451 -15.568  1.00  0.00           C  
ATOM   1352  O   ILE B1211      12.807  71.179 -16.542  1.00  0.00           O  
ATOM   1353  CB  ILE B1211      12.653  68.367 -16.930  1.00  0.00           C  
ATOM   1354  CG1 ILE B1211      11.129  68.420 -17.051  1.00  0.00           C  
ATOM   1355  CG2 ILE B1211      13.162  66.932 -17.024  1.00  0.00           C  
ATOM   1356  CD1 ILE B1211      10.630  68.174 -18.441  1.00  0.00           C  
ATOM   1357  N   ARG B1291      11.970  70.857 -14.463  1.00  0.00           N  
ATOM   1358  CA  ARG B1291      11.431  72.220 -14.301  1.00  0.00           C  
ATOM   1359  C   ARG B1291      10.587  72.610 -15.505  1.00  0.00           C  
ATOM   1360  O   ARG B1291      10.876  73.592 -16.190  1.00  0.00           O  
ATOM   1361  CB  ARG B1291      12.565  73.237 -14.131  1.00  0.00           C  
ATOM   1362  CG  ARG B1291      13.310  73.149 -12.801  1.00  0.00           C  
ATOM   1363  CD  ARG B1291      14.562  74.023 -12.822  1.00  0.00           C  
ATOM   1364  NE  ARG B1291      14.268  75.384 -13.263  1.00  0.00           N  
ATOM   1365  CZ  ARG B1291      15.185  76.255 -13.673  1.00  0.00           C  
ATOM   1366  NH1 ARG B1291      16.464  75.913 -13.700  1.00  0.00           N  
ATOM   1367  NH2 ARG B1291      14.819  77.465 -14.071  1.00  0.00           N  
ATOM   1368  N   ALA B1292       9.531  71.845 -15.753  1.00  0.00           N  
ATOM   1369  CA  ALA B1292       8.669  72.095 -16.901  1.00  0.00           C  
ATOM   1370  C   ALA B1292       7.841  73.378 -16.775  1.00  0.00           C  
ATOM   1371  O   ALA B1292       7.313  73.679 -15.705  1.00  0.00           O  
ATOM   1372  CB  ALA B1292       7.749  70.895 -17.114  1.00  0.00           C  
ATOM   1373  N   ASP B1293       7.760  74.133 -17.870  1.00  0.00           N  
ATOM   1374  CA  ASP B1293       6.973  75.364 -17.923  1.00  0.00           C  
ATOM   1375  C   ASP B1293       5.607  75.007 -18.494  1.00  0.00           C  
ATOM   1376  O   ASP B1293       4.604  75.658 -18.192  1.00  0.00           O  
ATOM   1377  CB  ASP B1293       7.620  76.395 -18.848  1.00  0.00           C  
ATOM   1378  CG  ASP B1293       8.828  77.067 -18.226  1.00  0.00           C  
ATOM   1379  OD1 ASP B1293       8.655  77.757 -17.198  1.00  0.00           O  
ATOM   1380  OD2 ASP B1293       9.943  76.906 -18.769  1.00  0.00           O  
ATOM   1381  N   VAL B1294       5.592  73.965 -19.322  1.00  0.00           N  
ATOM   1382  CA  VAL B1294       4.377  73.486 -19.981  1.00  0.00           C  
ATOM   1383  C   VAL B1294       4.455  71.968 -20.132  1.00  0.00           C  
ATOM   1384  O   VAL B1294       5.533  71.423 -20.398  1.00  0.00           O  
ATOM   1385  CB  VAL B1294       4.249  74.054 -21.421  1.00  0.00           C  
ATOM   1386  CG1 VAL B1294       2.942  73.563 -22.071  1.00  0.00           C  
ATOM   1387  CG2 VAL B1294       4.323  75.577 -21.407  1.00  0.00           C  
ATOM   1388  N   GLU B1295       3.330  71.284 -19.940  1.00  0.00           N  
ATOM   1389  CA  GLU B1295       3.303  69.841 -20.149  1.00  0.00           C  
ATOM   1390  C   GLU B1295       2.174  69.566 -21.125  1.00  0.00           C  
ATOM   1391  O   GLU B1295       1.047  70.022 -20.929  1.00  0.00           O  
ATOM   1392  CB  GLU B1295       3.077  69.035 -18.858  1.00  0.00           C  
ATOM   1393  CG  GLU B1295       2.871  67.538 -19.164  1.00  0.00           C  
ATOM   1394  CD  GLU B1295       3.003  66.615 -17.959  1.00  0.00           C  
ATOM   1395  OE1 GLU B1295       2.902  67.093 -16.807  1.00  0.00           O  
ATOM   1396  OE2 GLU B1295       3.196  65.393 -18.174  1.00  0.00           O  
ATOM   1397  N   MET B1296       2.495  68.831 -22.183  1.00  0.00           N  
ATOM   1398  CA  MET B1296       1.533  68.482 -23.220  1.00  0.00           C  
ATOM   1399  C   MET B1296       0.852  67.161 -22.888  1.00  0.00           C  
ATOM   1400  O   MET B1296       1.411  66.333 -22.171  1.00  0.00           O  
ATOM   1401  CB  MET B1296       2.251  68.309 -24.562  1.00  0.00           C  
ATOM   1402  CG  MET B1296       3.114  69.479 -24.995  1.00  0.00           C  
ATOM   1403  SD  MET B1296       2.124  70.917 -25.396  1.00  0.00           S  
ATOM   1404  CE  MET B1296       1.062  70.226 -26.682  1.00  0.00           C  
ATOM   1405  N   GLY B1297      -0.344  66.958 -23.436  1.00  0.00           N  
ATOM   1406  CA  GLY B1297      -1.042  65.709 -23.209  1.00  0.00           C  
ATOM   1407  C   GLY B1297      -2.364  65.645 -23.944  1.00  0.00           C  
ATOM   1408  O   GLY B1297      -2.839  66.653 -24.469  1.00  0.00           O  
ATOM   1409  N   GLY B1298      -2.951  64.455 -24.005  1.00  0.00           N  
ATOM   1410  CA  GLY B1298      -4.249  64.318 -24.642  1.00  0.00           C  
ATOM   1411  C   GLY B1298      -5.288  64.638 -23.574  1.00  0.00           C  
ATOM   1412  O   GLY B1298      -4.958  64.663 -22.386  1.00  0.00           O  
ATOM   1413  N   THR B1299      -6.537  64.875 -23.969  1.00  0.00           N  
ATOM   1414  CA  THR B1299      -7.584  65.195 -22.994  1.00  0.00           C  
ATOM   1415  C   THR B1299      -7.691  64.169 -21.866  1.00  0.00           C  
ATOM   1416  O   THR B1299      -8.131  64.488 -20.770  1.00  0.00           O  
ATOM   1417  CB  THR B1299      -8.964  65.322 -23.670  1.00  0.00           C  
ATOM   1418  OG1 THR B1299      -9.172  64.207 -24.543  1.00  0.00           O  
ATOM   1419  CG2 THR B1299      -9.050  66.612 -24.470  1.00  0.00           C  
ATOM   1420  N   ASP B1300      -7.271  62.940 -22.138  1.00  0.00           N  
ATOM   1421  CA  ASP B1300      -7.328  61.868 -21.149  1.00  0.00           C  
ATOM   1422  C   ASP B1300      -6.240  61.973 -20.078  1.00  0.00           C  
ATOM   1423  O   ASP B1300      -6.273  61.255 -19.081  1.00  0.00           O  
ATOM   1424  CB  ASP B1300      -7.216  60.520 -21.863  1.00  0.00           C  
ATOM   1425  CG  ASP B1300      -5.957  60.414 -22.709  1.00  0.00           C  
ATOM   1426  OD1 ASP B1300      -5.624  61.390 -23.413  1.00  0.00           O  
ATOM   1427  OD2 ASP B1300      -5.305  59.352 -22.678  1.00  0.00           O  
ATOM   1428  N   GLN B1301      -5.279  62.866 -20.285  1.00  0.00           N  
ATOM   1429  CA  GLN B1301      -4.175  63.049 -19.340  1.00  0.00           C  
ATOM   1430  C   GLN B1301      -4.379  64.256 -18.424  1.00  0.00           C  
ATOM   1431  O   GLN B1301      -3.479  64.635 -17.669  1.00  0.00           O  
ATOM   1432  CB  GLN B1301      -2.855  63.222 -20.104  1.00  0.00           C  
ATOM   1433  CG  GLN B1301      -2.268  61.942 -20.686  1.00  0.00           C  
ATOM   1434  CD  GLN B1301      -1.699  61.020 -19.614  1.00  0.00           C  
ATOM   1435  OE1 GLN B1301      -0.804  61.403 -18.853  1.00  0.00           O  
ATOM   1436  NE2 GLN B1301      -2.216  59.798 -19.553  1.00  0.00           N  
ATOM   1437  N   ARG B1302      -5.566  64.850 -18.486  1.00  0.00           N  
ATOM   1438  CA  ARG B1302      -5.870  66.029 -17.681  1.00  0.00           C  
ATOM   1439  C   ARG B1302      -5.564  65.901 -16.192  1.00  0.00           C  
ATOM   1440  O   ARG B1302      -4.881  66.755 -15.613  1.00  0.00           O  
ATOM   1441  CB  ARG B1302      -7.337  66.420 -17.861  1.00  0.00           C  
ATOM   1442  CG  ARG B1302      -7.742  67.670 -17.103  1.00  0.00           C  
ATOM   1443  CD  ARG B1302      -9.105  68.131 -17.574  1.00  0.00           C  
ATOM   1444  NE  ARG B1302      -9.641  69.228 -16.779  1.00  0.00           N  
ATOM   1445  CZ  ARG B1302      -9.055  70.410 -16.638  1.00  0.00           C  
ATOM   1446  NH1 ARG B1302      -7.899  70.656 -17.242  1.00  0.00           N  
ATOM   1447  NH2 ARG B1302      -9.631  71.351 -15.898  1.00  0.00           N  
ATOM   1448  N   PHE B1303      -6.062  64.839 -15.566  1.00  0.00           N  
ATOM   1449  CA  PHE B1303      -5.834  64.667 -14.137  1.00  0.00           C  
ATOM   1450  C   PHE B1303      -4.362  64.616 -13.786  1.00  0.00           C  
ATOM   1451  O   PHE B1303      -3.926  65.291 -12.860  1.00  0.00           O  
ATOM   1452  CB  PHE B1303      -6.530  63.407 -13.617  1.00  0.00           C  
ATOM   1453  CG  PHE B1303      -6.381  63.203 -12.135  1.00  0.00           C  
ATOM   1454  CD1 PHE B1303      -5.196  62.709 -11.598  1.00  0.00           C  
ATOM   1455  CD2 PHE B1303      -7.427  63.511 -11.270  1.00  0.00           C  
ATOM   1456  CE1 PHE B1303      -5.056  62.522 -10.224  1.00  0.00           C  
ATOM   1457  CE2 PHE B1303      -7.295  63.329  -9.895  1.00  0.00           C  
ATOM   1458  CZ  PHE B1303      -6.108  62.834  -9.373  1.00  0.00           C  
ATOM   1459  N   ASN B1304      -3.592  63.822 -14.523  1.00  0.00           N  
ATOM   1460  CA  ASN B1304      -2.167  63.703 -14.249  1.00  0.00           C  
ATOM   1461  C   ASN B1304      -1.397  65.012 -14.408  1.00  0.00           C  
ATOM   1462  O   ASN B1304      -0.509  65.307 -13.612  1.00  0.00           O  
ATOM   1463  CB  ASN B1304      -1.549  62.614 -15.133  1.00  0.00           C  
ATOM   1464  CG  ASN B1304      -1.696  61.222 -14.527  1.00  0.00           C  
ATOM   1465  OD1 ASN B1304      -2.602  60.970 -13.734  1.00  0.00           O  
ATOM   1466  ND2 ASN B1304      -0.808  60.313 -14.907  1.00  0.00           N  
ATOM   1467  N   LEU B1306      -1.727  65.800 -15.427  1.00  0.00           N  
ATOM   1468  CA  LEU B1306      -1.019  67.058 -15.627  1.00  0.00           C  
ATOM   1469  C   LEU B1306      -1.282  68.005 -14.462  1.00  0.00           C  
ATOM   1470  O   LEU B1306      -0.376  68.709 -14.007  1.00  0.00           O  
ATOM   1471  CB  LEU B1306      -1.429  67.701 -16.958  1.00  0.00           C  
ATOM   1472  CG  LEU B1306      -0.551  67.265 -18.146  1.00  0.00           C  
ATOM   1473  CD1 LEU B1306      -0.449  65.734 -18.217  1.00  0.00           C  
ATOM   1474  CD2 LEU B1306      -1.140  67.823 -19.440  1.00  0.00           C  
ATOM   1475  N   LEU B1310      -2.516  68.004 -13.968  1.00  0.00           N  
ATOM   1476  CA  LEU B1310      -2.878  68.864 -12.847  1.00  0.00           C  
ATOM   1477  C   LEU B1310      -2.154  68.477 -11.566  1.00  0.00           C  
ATOM   1478  O   LEU B1310      -1.838  69.345 -10.750  1.00  0.00           O  
ATOM   1479  CB  LEU B1310      -4.396  68.857 -12.629  1.00  0.00           C  
ATOM   1480  CG  LEU B1310      -5.159  69.622 -13.716  1.00  0.00           C  
ATOM   1481  CD1 LEU B1310      -6.661  69.500 -13.498  1.00  0.00           C  
ATOM   1482  CD2 LEU B1310      -4.730  71.085 -13.700  1.00  0.00           C  
ATOM   1483  N   VAL B1312      -1.889  67.184 -11.377  1.00  0.00           N  
ATOM   1484  CA  VAL B1312      -1.164  66.758 -10.186  1.00  0.00           C  
ATOM   1485  C   VAL B1312       0.252  67.314 -10.295  1.00  0.00           C  
ATOM   1486  O   VAL B1312       0.868  67.686  -9.292  1.00  0.00           O  
ATOM   1487  CB  VAL B1312      -1.081  65.219 -10.058  1.00  0.00           C  
ATOM   1488  CG1 VAL B1312      -0.199  64.846  -8.870  1.00  0.00           C  
ATOM   1489  CG2 VAL B1312      -2.472  64.632  -9.861  1.00  0.00           C  
ATOM   1490  N   GLY B1314       0.768  67.362 -11.520  1.00  0.00           N  
ATOM   1491  CA  GLY B1314       2.103  67.893 -11.731  1.00  0.00           C  
ATOM   1492  C   GLY B1314       2.199  69.327 -11.228  1.00  0.00           C  
ATOM   1493  O   GLY B1314       3.212  69.717 -10.661  1.00  0.00           O  
ATOM   1494  N   ARG B1316       1.144  70.108 -11.439  1.00  0.00           N  
ATOM   1495  CA  ARG B1316       1.113  71.498 -10.981  1.00  0.00           C  
ATOM   1496  C   ARG B1316       1.177  71.569  -9.458  1.00  0.00           C  
ATOM   1497  O   ARG B1316       1.924  72.376  -8.893  1.00  0.00           O  
ATOM   1498  CB  ARG B1316      -0.168  72.191 -11.451  1.00  0.00           C  
ATOM   1499  CG  ARG B1316      -0.146  72.656 -12.897  1.00  0.00           C  
ATOM   1500  CD  ARG B1316      -1.511  73.188 -13.311  1.00  0.00           C  
ATOM   1501  NE  ARG B1316      -1.923  74.357 -12.535  1.00  0.00           N  
ATOM   1502  CZ  ARG B1316      -1.412  75.576 -12.682  1.00  0.00           C  
ATOM   1503  NH1 ARG B1316      -0.463  75.794 -13.582  1.00  0.00           N  
ATOM   1504  NH2 ARG B1316      -1.854  76.578 -11.933  1.00  0.00           N  
ATOM   1505  N   GLU B1317       0.381  70.726  -8.801  1.00  0.00           N  
ATOM   1506  CA  GLU B1317       0.348  70.696  -7.344  1.00  0.00           C  
ATOM   1507  C   GLU B1317       1.679  70.251  -6.756  1.00  0.00           C  
ATOM   1508  O   GLU B1317       2.107  70.763  -5.721  1.00  0.00           O  
ATOM   1509  CB  GLU B1317      -0.779  69.783  -6.853  1.00  0.00           C  
ATOM   1510  CG  GLU B1317      -2.165  70.384  -7.036  1.00  0.00           C  
ATOM   1511  CD  GLU B1317      -2.384  71.633  -6.189  1.00  0.00           C  
ATOM   1512  OE1 GLU B1317      -3.399  72.329  -6.410  1.00  0.00           O  
ATOM   1513  OE2 GLU B1317      -1.548  71.916  -5.299  1.00  0.00           O  
ATOM   1514  N   VAL B1318       2.343  69.305  -7.412  1.00  0.00           N  
ATOM   1515  CA  VAL B1318       3.627  68.844  -6.922  1.00  0.00           C  
ATOM   1516  C   VAL B1318       4.715  69.902  -7.147  1.00  0.00           C  
ATOM   1517  O   VAL B1318       5.562  70.129  -6.277  1.00  0.00           O  
ATOM   1518  CB  VAL B1318       4.033  67.520  -7.593  1.00  0.00           C  
ATOM   1519  CG1 VAL B1318       5.445  67.140  -7.184  1.00  0.00           C  
ATOM   1520  CG2 VAL B1318       3.048  66.416  -7.188  1.00  0.00           C  
ATOM   1521  N   GLN B1319       4.699  70.555  -8.306  1.00  0.00           N  
ATOM   1522  CA  GLN B1319       5.697  71.586  -8.573  1.00  0.00           C  
ATOM   1523  C   GLN B1319       5.553  72.707  -7.544  1.00  0.00           C  
ATOM   1524  O   GLN B1319       6.543  73.268  -7.079  1.00  0.00           O  
ATOM   1525  CB  GLN B1319       5.531  72.162  -9.981  1.00  0.00           C  
ATOM   1526  CG  GLN B1319       6.202  71.353 -11.084  1.00  0.00           C  
ATOM   1527  CD  GLN B1319       5.991  71.975 -12.459  1.00  0.00           C  
ATOM   1528  OE1 GLN B1319       4.856  72.190 -12.884  1.00  0.00           O  
ATOM   1529  NE2 GLN B1319       7.085  72.266 -13.155  1.00  0.00           N  
ATOM   1530  N   ARG B1321       4.314  73.028  -7.193  1.00  0.00           N  
ATOM   1531  CA  ARG B1321       4.069  74.082  -6.218  1.00  0.00           C  
ATOM   1532  C   ARG B1321       4.729  73.686  -4.889  1.00  0.00           C  
ATOM   1533  O   ARG B1321       5.410  74.490  -4.250  1.00  0.00           O  
ATOM   1534  CB  ARG B1321       2.568  74.278  -6.032  1.00  0.00           C  
ATOM   1535  CG  ARG B1321       2.132  75.729  -6.014  1.00  0.00           C  
ATOM   1536  CD  ARG B1321       0.691  75.868  -5.546  1.00  0.00           C  
ATOM   1537  NE  ARG B1321      -0.283  75.520  -6.574  1.00  0.00           N  
ATOM   1538  CZ  ARG B1321      -0.655  76.333  -7.556  1.00  0.00           C  
ATOM   1539  NH1 ARG B1321      -0.132  77.549  -7.648  1.00  0.00           N  
ATOM   1540  NH2 ARG B1321      -1.564  75.937  -8.439  1.00  0.00           N  
ATOM   1541  N   ALA B1322       4.552  72.427  -4.502  1.00  0.00           N  
ATOM   1542  CA  ALA B1322       5.122  71.915  -3.260  1.00  0.00           C  
ATOM   1543  C   ALA B1322       6.641  71.899  -3.283  1.00  0.00           C  
ATOM   1544  O   ALA B1322       7.272  71.892  -2.230  1.00  0.00           O  
ATOM   1545  CB  ALA B1322       4.592  70.511  -2.982  1.00  0.00           C  
ATOM   1546  N   TYR B1323       7.233  71.884  -4.474  1.00  0.00           N  
ATOM   1547  CA  TYR B1323       8.689  71.877  -4.593  1.00  0.00           C  
ATOM   1548  C   TYR B1323       9.309  73.234  -4.947  1.00  0.00           C  
ATOM   1549  O   TYR B1323      10.399  73.296  -5.515  1.00  0.00           O  
ATOM   1550  CB  TYR B1323       9.145  70.820  -5.612  1.00  0.00           C  
ATOM   1551  CG  TYR B1323       9.187  69.413  -5.052  1.00  0.00           C  
ATOM   1552  CD1 TYR B1323       8.014  68.699  -4.814  1.00  0.00           C  
ATOM   1553  CD2 TYR B1323      10.402  68.815  -4.722  1.00  0.00           C  
ATOM   1554  CE1 TYR B1323       8.052  67.423  -4.257  1.00  0.00           C  
ATOM   1555  CE2 TYR B1323      10.450  67.541  -4.163  1.00  0.00           C  
ATOM   1556  CZ  TYR B1323       9.273  66.853  -3.934  1.00  0.00           C  
ATOM   1557  OH  TYR B1323       9.317  65.593  -3.383  1.00  0.00           O  
ATOM   1558  N   GLY B1324       8.613  74.317  -4.620  1.00  0.00           N  
ATOM   1559  CA  GLY B1324       9.145  75.645  -4.886  1.00  0.00           C  
ATOM   1560  C   GLY B1324       9.284  76.068  -6.339  1.00  0.00           C  
ATOM   1561  O   GLY B1324      10.142  76.891  -6.669  1.00  0.00           O  
ATOM   1562  N   GLN B1325       8.438  75.525  -7.209  1.00  0.00           N  
ATOM   1563  CA  GLN B1325       8.490  75.866  -8.626  1.00  0.00           C  
ATOM   1564  C   GLN B1325       7.182  76.455  -9.123  1.00  0.00           C  
ATOM   1565  O   GLN B1325       6.118  76.209  -8.552  1.00  0.00           O  
ATOM   1566  CB  GLN B1325       8.811  74.621  -9.473  1.00  0.00           C  
ATOM   1567  CG  GLN B1325      10.258  74.160  -9.429  1.00  0.00           C  
ATOM   1568  CD  GLN B1325      10.506  72.958 -10.324  1.00  0.00           C  
ATOM   1569  OE1 GLN B1325       9.810  72.760 -11.321  1.00  0.00           O  
ATOM   1570  NE2 GLN B1325      11.509  72.156  -9.979  1.00  0.00           N  
ATOM   1571  N   SER B1344       7.269  77.237 -10.195  1.00  0.00           N  
ATOM   1572  CA  SER B1344       6.083  77.813 -10.807  1.00  0.00           C  
ATOM   1573  C   SER B1344       5.322  76.615 -11.362  1.00  0.00           C  
ATOM   1574  O   SER B1344       5.921  75.733 -11.974  1.00  0.00           O  
ATOM   1575  CB  SER B1344       6.476  78.745 -11.958  1.00  0.00           C  
ATOM   1576  OG  SER B1344       5.391  78.916 -12.857  1.00  0.00           O  
ATOM   1577  N   PRO B1345       4.003  76.555 -11.142  1.00  0.00           N  
ATOM   1578  CA  PRO B1345       3.226  75.421 -11.654  1.00  0.00           C  
ATOM   1579  C   PRO B1345       3.122  75.426 -13.184  1.00  0.00           C  
ATOM   1580  O   PRO B1345       2.821  76.446 -13.797  1.00  0.00           O  
ATOM   1581  CB  PRO B1345       1.880  75.586 -10.956  1.00  0.00           C  
ATOM   1582  CG  PRO B1345       1.763  77.084 -10.821  1.00  0.00           C  
ATOM   1583  CD  PRO B1345       3.153  77.480 -10.371  1.00  0.00           C  
ATOM   1584  N   GLN B1347       3.369  74.274 -13.795  1.00  0.00           N  
ATOM   1585  CA  GLN B1347       3.332  74.161 -15.255  1.00  0.00           C  
ATOM   1586  C   GLN B1347       1.975  74.447 -15.890  1.00  0.00           C  
ATOM   1587  O   GLN B1347       0.933  74.153 -15.315  1.00  0.00           O  
ATOM   1588  CB  GLN B1347       3.756  72.754 -15.674  1.00  0.00           C  
ATOM   1589  CG  GLN B1347       2.741  71.680 -15.260  1.00  0.00           C  
ATOM   1590  CD  GLN B1347       3.237  70.272 -15.526  1.00  0.00           C  
ATOM   1591  OE1 GLN B1347       4.397  70.071 -15.888  1.00  0.00           O  
ATOM   1592  NE2 GLN B1347       2.359  69.287 -15.346  1.00  0.00           N  
ATOM   1593  N   VAL B1348       1.998  75.016 -17.091  1.00  0.00           N  
ATOM   1594  CA  VAL B1348       0.768  75.260 -17.827  1.00  0.00           C  
ATOM   1595  C   VAL B1348       0.396  73.881 -18.371  1.00  0.00           C  
ATOM   1596  O   VAL B1348       1.266  73.155 -18.847  1.00  0.00           O  
ATOM   1597  CB  VAL B1348       1.010  76.205 -19.020  1.00  0.00           C  
ATOM   1598  CG1 VAL B1348      -0.225  76.253 -19.909  1.00  0.00           C  
ATOM   1599  CG2 VAL B1348       1.371  77.597 -18.516  1.00  0.00           C  
ATOM   1600  N   CYS B1349      -0.874  73.504 -18.280  1.00  0.00           N  
ATOM   1601  CA  CYS B1349      -1.315  72.214 -18.794  1.00  0.00           C  
ATOM   1602  C   CYS B1349      -1.941  72.434 -20.172  1.00  0.00           C  
ATOM   1603  O   CYS B1349      -2.953  73.131 -20.317  1.00  0.00           O  
ATOM   1604  CB  CYS B1349      -2.298  71.578 -17.812  1.00  0.00           C  
ATOM   1605  SG  CYS B1349      -1.496  71.278 -16.215  1.00  0.00           S  
ATOM   1606  N   PHE B1350      -1.309  71.843 -21.182  1.00  0.00           N  
ATOM   1607  CA  PHE B1350      -1.718  72.008 -22.568  1.00  0.00           C  
ATOM   1608  C   PHE B1350      -2.331  70.725 -23.118  1.00  0.00           C  
ATOM   1609  O   PHE B1350      -1.610  69.768 -23.421  1.00  0.00           O  
ATOM   1610  CB  PHE B1350      -0.474  72.407 -23.373  1.00  0.00           C  
ATOM   1611  CG  PHE B1350      -0.767  73.216 -24.601  1.00  0.00           C  
ATOM   1612  CD1 PHE B1350      -1.510  72.682 -25.645  1.00  0.00           C  
ATOM   1613  CD2 PHE B1350      -0.274  74.509 -24.723  1.00  0.00           C  
ATOM   1614  CE1 PHE B1350      -1.757  73.422 -26.797  1.00  0.00           C  
ATOM   1615  CE2 PHE B1350      -0.517  75.258 -25.873  1.00  0.00           C  
ATOM   1616  CZ  PHE B1350      -1.260  74.708 -26.910  1.00  0.00           C  
ATOM   1617  N   LEU B1351      -3.654  70.705 -23.262  1.00  0.00           N  
ATOM   1618  CA  LEU B1351      -4.349  69.512 -23.755  1.00  0.00           C  
ATOM   1619  C   LEU B1351      -4.823  69.606 -25.206  1.00  0.00           C  
ATOM   1620  O   LEU B1351      -5.358  70.631 -25.631  1.00  0.00           O  
ATOM   1621  CB  LEU B1351      -5.559  69.203 -22.864  1.00  0.00           C  
ATOM   1622  CG  LEU B1351      -5.317  69.073 -21.356  1.00  0.00           C  
ATOM   1623  CD1 LEU B1351      -6.648  68.775 -20.670  1.00  0.00           C  
ATOM   1624  CD2 LEU B1351      -4.311  67.970 -21.066  1.00  0.00           C  
ATOM   1625  N   MET B1352      -4.627  68.521 -25.950  1.00  0.00           N  
ATOM   1626  CA  MET B1352      -5.041  68.441 -27.350  1.00  0.00           C  
ATOM   1627  C   MET B1352      -6.115  67.360 -27.469  1.00  0.00           C  
ATOM   1628  O   MET B1352      -6.135  66.410 -26.686  1.00  0.00           O  
ATOM   1629  CB  MET B1352      -3.862  68.046 -28.254  1.00  0.00           C  
ATOM   1630  CG  MET B1352      -2.674  69.003 -28.247  1.00  0.00           C  
ATOM   1631  SD  MET B1352      -3.121  70.662 -28.763  1.00  0.00           S  
ATOM   1632  CE  MET B1352      -3.543  70.387 -30.470  1.00  0.00           C  
ATOM   1633  N   PRO B1356      -7.022  67.493 -28.449  1.00  0.00           N  
ATOM   1634  CA  PRO B1356      -8.080  66.493 -28.633  1.00  0.00           C  
ATOM   1635  C   PRO B1356      -7.452  65.177 -29.095  1.00  0.00           C  
ATOM   1636  O   PRO B1356      -6.325  65.164 -29.600  1.00  0.00           O  
ATOM   1637  CB  PRO B1356      -8.955  67.102 -29.733  1.00  0.00           C  
ATOM   1638  CG  PRO B1356      -8.665  68.573 -29.669  1.00  0.00           C  
ATOM   1639  CD  PRO B1356      -7.186  68.612 -29.393  1.00  0.00           C  
ATOM   1640  N   LEU B1360      -8.177  64.076 -28.927  1.00  0.00           N  
ATOM   1641  CA  LEU B1360      -7.685  62.771 -29.356  1.00  0.00           C  
ATOM   1642  C   LEU B1360      -8.236  62.473 -30.749  1.00  0.00           C  
ATOM   1643  O   LEU B1360      -9.451  62.486 -30.959  1.00  0.00           O  
ATOM   1644  CB  LEU B1360      -8.134  61.680 -28.382  1.00  0.00           C  
ATOM   1645  CG  LEU B1360      -7.625  61.782 -26.944  1.00  0.00           C  
ATOM   1646  CD1 LEU B1360      -8.235  60.664 -26.107  1.00  0.00           C  
ATOM   1647  CD2 LEU B1360      -6.107  61.698 -26.930  1.00  0.00           C  
ATOM   1648  N   LEU B1361      -7.344  62.202 -31.697  1.00  0.00           N  
ATOM   1649  CA  LEU B1361      -7.751  61.916 -33.068  1.00  0.00           C  
ATOM   1650  C   LEU B1361      -8.536  60.616 -33.111  1.00  0.00           C  
ATOM   1651  O   LEU B1361      -8.130  59.630 -32.501  1.00  0.00           O  
ATOM   1652  CB  LEU B1361      -6.521  61.788 -33.970  1.00  0.00           C  
ATOM   1653  CG  LEU B1361      -6.784  61.787 -35.476  1.00  0.00           C  
ATOM   1654  CD1 LEU B1361      -7.220  63.182 -35.892  1.00  0.00           C  
ATOM   1655  CD2 LEU B1361      -5.515  61.386 -36.242  1.00  0.00           C  
ATOM   1656  N   VAL B1365      -9.661  60.615 -33.826  1.00  0.00           N  
ATOM   1657  CA  VAL B1365     -10.479  59.411 -33.951  1.00  0.00           C  
ATOM   1658  C   VAL B1365      -9.923  58.554 -35.095  1.00  0.00           C  
ATOM   1659  O   VAL B1365      -9.401  59.079 -36.074  1.00  0.00           O  
ATOM   1660  CB  VAL B1365     -11.966  59.784 -34.232  1.00  0.00           C  
ATOM   1661  CG1 VAL B1365     -12.795  58.534 -34.491  1.00  0.00           C  
ATOM   1662  CG2 VAL B1365     -12.532  60.558 -33.042  1.00  0.00           C  
ATOM   1663  N   GLY B1366     -10.037  57.236 -34.967  1.00  0.00           N  
ATOM   1664  CA  GLY B1366      -9.529  56.340 -35.994  1.00  0.00           C  
ATOM   1665  C   GLY B1366     -10.387  56.175 -37.240  1.00  0.00           C  
ATOM   1666  O   GLY B1366     -11.466  56.763 -37.364  1.00  0.00           O  
ATOM   1667  N   LEU B1368      -9.894  55.350 -38.159  1.00  0.00           N  
ATOM   1668  CA  LEU B1368     -10.553  55.077 -39.430  1.00  0.00           C  
ATOM   1669  C   LEU B1368     -11.939  54.445 -39.330  1.00  0.00           C  
ATOM   1670  O   LEU B1368     -12.686  54.439 -40.316  1.00  0.00           O  
ATOM   1671  CB  LEU B1368      -9.655  54.190 -40.300  1.00  0.00           C  
ATOM   1672  CG  LEU B1368      -8.320  54.792 -40.746  1.00  0.00           C  
ATOM   1673  CD1 LEU B1368      -7.522  53.745 -41.508  1.00  0.00           C  
ATOM   1674  CD2 LEU B1368      -8.568  56.020 -41.621  1.00  0.00           C  
ATOM   1675  N   ASP B1369     -12.276  53.901 -38.164  1.00  0.00           N  
ATOM   1676  CA  ASP B1369     -13.590  53.292 -37.967  1.00  0.00           C  
ATOM   1677  C   ASP B1369     -14.647  54.384 -37.789  1.00  0.00           C  
ATOM   1678  O   ASP B1369     -15.836  54.164 -38.044  1.00  0.00           O  
ATOM   1679  CB  ASP B1369     -13.583  52.372 -36.741  1.00  0.00           C  
ATOM   1680  CG  ASP B1369     -13.131  53.083 -35.476  1.00  0.00           C  
ATOM   1681  OD1 ASP B1369     -11.964  53.521 -35.422  1.00  0.00           O  
ATOM   1682  OD2 ASP B1369     -13.940  53.203 -34.531  1.00  0.00           O  
ATOM   1683  N   GLY B1370     -14.204  55.558 -37.345  1.00  0.00           N  
ATOM   1684  CA  GLY B1370     -15.107  56.680 -37.158  1.00  0.00           C  
ATOM   1685  C   GLY B1370     -15.769  56.762 -35.797  1.00  0.00           C  
ATOM   1686  O   GLY B1370     -16.621  57.625 -35.570  1.00  0.00           O  
ATOM   1687  N   ARG B1372     -15.369  55.886 -34.880  1.00  0.00           N  
ATOM   1688  CA  ARG B1372     -15.963  55.873 -33.551  1.00  0.00           C  
ATOM   1689  C   ARG B1372     -14.954  55.946 -32.408  1.00  0.00           C  
ATOM   1690  O   ARG B1372     -15.107  56.753 -31.496  1.00  0.00           O  
ATOM   1691  CB  ARG B1372     -16.819  54.612 -33.380  1.00  0.00           C  
ATOM   1692  CG  ARG B1372     -17.851  54.396 -34.487  1.00  0.00           C  
ATOM   1693  CD  ARG B1372     -18.727  53.179 -34.197  1.00  0.00           C  
ATOM   1694  NE  ARG B1372     -17.958  51.937 -34.185  1.00  0.00           N  
ATOM   1695  CZ  ARG B1372     -17.508  51.321 -35.274  1.00  0.00           C  
ATOM   1696  NH1 ARG B1372     -17.753  51.826 -36.474  1.00  0.00           N  
ATOM   1697  NH2 ARG B1372     -16.809  50.200 -35.164  1.00  0.00           N  
ATOM   1698  N   GLU B1373     -13.924  55.106 -32.464  1.00  0.00           N  
ATOM   1699  CA  GLU B1373     -12.920  55.048 -31.405  1.00  0.00           C  
ATOM   1700  C   GLU B1373     -11.666  55.871 -31.682  1.00  0.00           C  
ATOM   1701  O   GLU B1373     -11.377  56.224 -32.816  1.00  0.00           O  
ATOM   1702  CB  GLU B1373     -12.507  53.592 -31.172  1.00  0.00           C  
ATOM   1703  CG  GLU B1373     -13.648  52.593 -31.319  1.00  0.00           C  
ATOM   1704  CD  GLU B1373     -14.528  52.507 -30.088  1.00  0.00           C  
ATOM   1705  OE1 GLU B1373     -14.657  53.522 -29.371  1.00  0.00           O  
ATOM   1706  OE2 GLU B1373     -15.102  51.421 -29.845  1.00  0.00           O  
ATOM   1707  N   LYS B1414     -10.926  56.162 -30.621  1.00  0.00           N  
ATOM   1708  CA  LYS B1414      -9.680  56.910 -30.720  1.00  0.00           C  
ATOM   1709  C   LYS B1414      -8.710  56.096 -31.574  1.00  0.00           C  
ATOM   1710  O   LYS B1414      -8.725  54.862 -31.532  1.00  0.00           O  
ATOM   1711  CB  LYS B1414      -9.081  57.099 -29.326  1.00  0.00           C  
ATOM   1712  CG  LYS B1414      -7.687  57.688 -29.318  1.00  0.00           C  
ATOM   1713  CD  LYS B1414      -6.968  57.381 -28.015  1.00  0.00           C  
ATOM   1714  CE  LYS B1414      -6.753  55.882 -27.858  1.00  0.00           C  
ATOM   1715  NZ  LYS B1414      -5.989  55.551 -26.624  1.00  0.00           N  
ATOM   1716  N   MET B1415      -7.878  56.775 -32.360  1.00  0.00           N  
ATOM   1717  CA  MET B1415      -6.912  56.060 -33.178  1.00  0.00           C  
ATOM   1718  C   MET B1415      -5.909  55.404 -32.236  1.00  0.00           C  
ATOM   1719  O   MET B1415      -5.382  56.052 -31.331  1.00  0.00           O  
ATOM   1720  CB  MET B1415      -6.181  57.006 -34.129  1.00  0.00           C  
ATOM   1721  CG  MET B1415      -5.212  56.289 -35.049  1.00  0.00           C  
ATOM   1722  SD  MET B1415      -4.459  57.336 -36.309  1.00  0.00           S  
ATOM   1723  CE  MET B1415      -5.829  57.507 -37.462  1.00  0.00           C  
ATOM   1724  N   SER B1416      -5.662  54.113 -32.441  1.00  0.00           N  
ATOM   1725  CA  SER B1416      -4.721  53.379 -31.601  1.00  0.00           C  
ATOM   1726  C   SER B1416      -4.279  52.088 -32.281  1.00  0.00           C  
ATOM   1727  O   SER B1416      -5.006  51.522 -33.096  1.00  0.00           O  
ATOM   1728  CB  SER B1416      -5.359  53.053 -30.250  1.00  0.00           C  
ATOM   1729  OG  SER B1416      -6.371  52.070 -30.387  1.00  0.00           O  
ATOM   1730  N   LYS B1417      -3.086  51.623 -31.929  1.00  0.00           N  
ATOM   1731  CA  LYS B1417      -2.524  50.405 -32.502  1.00  0.00           C  
ATOM   1732  C   LYS B1417      -3.378  49.167 -32.226  1.00  0.00           C  
ATOM   1733  O   LYS B1417      -3.639  48.371 -33.129  1.00  0.00           O  
ATOM   1734  CB  LYS B1417      -1.112  50.183 -31.951  1.00  0.00           C  
ATOM   1735  CG  LYS B1417      -0.325  49.081 -32.653  1.00  0.00           C  
ATOM   1736  CD  LYS B1417       1.040  48.892 -32.003  1.00  0.00           C  
ATOM   1737  CE  LYS B1417       1.885  47.871 -32.754  1.00  0.00           C  
ATOM   1738  NZ  LYS B1417       2.210  48.335 -34.135  1.00  0.00           N  
ATOM   1739  N   SER B1441      -3.823  49.020 -30.984  1.00  0.00           N  
ATOM   1740  CA  SER B1441      -4.621  47.865 -30.583  1.00  0.00           C  
ATOM   1741  C   SER B1441      -5.991  47.740 -31.251  1.00  0.00           C  
ATOM   1742  O   SER B1441      -6.654  46.708 -31.118  1.00  0.00           O  
ATOM   1743  CB  SER B1441      -4.805  47.867 -29.066  1.00  0.00           C  
ATOM   1744  OG  SER B1441      -5.534  49.008 -28.649  1.00  0.00           O  
ATOM   1745  N   LEU B1444      -6.420  48.780 -31.962  1.00  0.00           N  
ATOM   1746  CA  LEU B1444      -7.718  48.749 -32.624  1.00  0.00           C  
ATOM   1747  C   LEU B1444      -7.623  48.623 -34.142  1.00  0.00           C  
ATOM   1748  O   LEU B1444      -8.642  48.486 -34.818  1.00  0.00           O  
ATOM   1749  CB  LEU B1444      -8.522  50.002 -32.262  1.00  0.00           C  
ATOM   1750  CG  LEU B1444      -8.999  50.128 -30.812  1.00  0.00           C  
ATOM   1751  CD1 LEU B1444      -9.745  51.448 -30.630  1.00  0.00           C  
ATOM   1752  CD2 LEU B1444      -9.910  48.951 -30.471  1.00  0.00           C  
ATOM   1753  N   ASP B1450      -6.406  48.670 -34.676  1.00  0.00           N  
ATOM   1754  CA  ASP B1450      -6.199  48.557 -36.118  1.00  0.00           C  
ATOM   1755  C   ASP B1450      -6.998  49.577 -36.927  1.00  0.00           C  
ATOM   1756  O   ASP B1450      -7.497  49.273 -38.012  1.00  0.00           O  
ATOM   1757  CB  ASP B1450      -6.550  47.143 -36.589  1.00  0.00           C  
ATOM   1758  CG  ASP B1450      -5.439  46.150 -36.317  1.00  0.00           C  
ATOM   1759  OD1 ASP B1450      -4.380  46.249 -36.976  1.00  0.00           O  
ATOM   1760  OD2 ASP B1450      -5.620  45.276 -35.442  1.00  0.00           O  
ATOM   1761  N   ASN B1452      -7.099  50.792 -36.403  1.00  0.00           N  
ATOM   1762  CA  ASN B1452      -7.839  51.856 -37.069  1.00  0.00           C  
ATOM   1763  C   ASN B1452      -6.914  53.055 -37.248  1.00  0.00           C  
ATOM   1764  O   ASN B1452      -7.366  54.195 -37.376  1.00  0.00           O  
ATOM   1765  CB  ASN B1452      -9.039  52.251 -36.204  1.00  0.00           C  
ATOM   1766  CG  ASN B1452      -8.625  52.760 -34.831  1.00  0.00           C  
ATOM   1767  OD1 ASN B1452      -7.507  52.506 -34.369  1.00  0.00           O  
ATOM   1768  ND2 ASN B1452      -9.530  53.469 -34.163  1.00  0.00           N  
ATOM   1769  N   TYR B1455      -5.614  52.780 -37.284  1.00  0.00           N  
ATOM   1770  CA  TYR B1455      -4.615  53.833 -37.382  1.00  0.00           C  
ATOM   1771  C   TYR B1455      -3.899  53.952 -38.714  1.00  0.00           C  
ATOM   1772  O   TYR B1455      -4.009  53.089 -39.589  1.00  0.00           O  
ATOM   1773  CB  TYR B1455      -3.558  53.619 -36.300  1.00  0.00           C  
ATOM   1774  CG  TYR B1455      -2.769  52.345 -36.509  1.00  0.00           C  
ATOM   1775  CD1 TYR B1455      -3.267  51.116 -36.081  1.00  0.00           C  
ATOM   1776  CD2 TYR B1455      -1.552  52.359 -37.197  1.00  0.00           C  
ATOM   1777  CE1 TYR B1455      -2.578  49.928 -36.337  1.00  0.00           C  
ATOM   1778  CE2 TYR B1455      -0.857  51.177 -37.460  1.00  0.00           C  
ATOM   1779  CZ  TYR B1455      -1.377  49.967 -37.028  1.00  0.00           C  
ATOM   1780  OH  TYR B1455      -0.708  48.797 -37.302  1.00  0.00           O  
ATOM   1781  N   ILE B1456      -3.157  55.047 -38.847  1.00  0.00           N  
ATOM   1782  CA  ILE B1456      -2.340  55.300 -40.024  1.00  0.00           C  
ATOM   1783  C   ILE B1456      -0.952  55.617 -39.458  1.00  0.00           C  
ATOM   1784  O   ILE B1456      -0.766  56.638 -38.781  1.00  0.00           O  
ATOM   1785  CB  ILE B1456      -2.848  56.498 -40.836  1.00  0.00           C  
ATOM   1786  CG1 ILE B1456      -4.302  56.261 -41.269  1.00  0.00           C  
ATOM   1787  CG2 ILE B1456      -1.967  56.693 -42.061  1.00  0.00           C  
ATOM   1788  CD1 ILE B1456      -4.903  57.400 -42.087  1.00  0.00           C  
ATOM   1789  N   GLY B1457       0.006  54.728 -39.715  1.00  0.00           N  
ATOM   1790  CA  GLY B1457       1.360  54.917 -39.213  1.00  0.00           C  
ATOM   1791  C   GLY B1457       2.130  56.029 -39.900  1.00  0.00           C  
ATOM   1792  O   GLY B1457       1.958  56.268 -41.091  1.00  0.00           O  
ATOM   1793  N   LEU B1458       2.991  56.709 -39.150  1.00  0.00           N  
ATOM   1794  CA  LEU B1458       3.776  57.794 -39.717  1.00  0.00           C  
ATOM   1795  C   LEU B1458       4.778  57.298 -40.753  1.00  0.00           C  
ATOM   1796  O   LEU B1458       5.072  58.006 -41.715  1.00  0.00           O  
ATOM   1797  CB  LEU B1458       4.522  58.553 -38.616  1.00  0.00           C  
ATOM   1798  CG  LEU B1458       3.664  59.233 -37.545  1.00  0.00           C  
ATOM   1799  CD1 LEU B1458       4.552  60.131 -36.694  1.00  0.00           C  
ATOM   1800  CD2 LEU B1458       2.549  60.054 -38.205  1.00  0.00           C  
ATOM   1801  N   THR B1459       5.295  56.087 -40.566  1.00  0.00           N  
ATOM   1802  CA  THR B1459       6.270  55.547 -41.506  1.00  0.00           C  
ATOM   1803  C   THR B1459       5.678  54.620 -42.568  1.00  0.00           C  
ATOM   1804  O   THR B1459       6.420  53.957 -43.296  1.00  0.00           O  
ATOM   1805  CB  THR B1459       7.395  54.784 -40.780  1.00  0.00           C  
ATOM   1806  OG1 THR B1459       6.853  53.633 -40.131  1.00  0.00           O  
ATOM   1807  CG2 THR B1459       8.057  55.670 -39.745  1.00  0.00           C  
ATOM   1808  N   GLU B1460       4.352  54.567 -42.665  1.00  0.00           N  
ATOM   1809  CA  GLU B1460       3.730  53.712 -43.666  1.00  0.00           C  
ATOM   1810  C   GLU B1460       4.078  54.203 -45.063  1.00  0.00           C  
ATOM   1811  O   GLU B1460       4.267  55.401 -45.284  1.00  0.00           O  
ATOM   1812  CB  GLU B1460       2.203  53.673 -43.495  1.00  0.00           C  
ATOM   1813  CG  GLU B1460       1.730  52.690 -42.431  1.00  0.00           C  
ATOM   1814  CD  GLU B1460       0.228  52.446 -42.478  1.00  0.00           C  
ATOM   1815  OE1 GLU B1460      -0.292  52.103 -43.563  1.00  0.00           O  
ATOM   1816  OE2 GLU B1460      -0.432  52.588 -41.430  1.00  0.00           O  
ATOM   1817  N   PRO B1461       4.184  53.274 -46.027  1.00  0.00           N  
ATOM   1818  CA  PRO B1461       4.513  53.637 -47.407  1.00  0.00           C  
ATOM   1819  C   PRO B1461       3.536  54.682 -47.950  1.00  0.00           C  
ATOM   1820  O   PRO B1461       2.325  54.575 -47.757  1.00  0.00           O  
ATOM   1821  CB  PRO B1461       4.405  52.304 -48.144  1.00  0.00           C  
ATOM   1822  CG  PRO B1461       4.816  51.312 -47.103  1.00  0.00           C  
ATOM   1823  CD  PRO B1461       4.085  51.810 -45.877  1.00  0.00           C  
ATOM   1824  N   PRO B1462       4.051  55.708 -48.637  1.00  0.00           N  
ATOM   1825  CA  PRO B1462       3.198  56.758 -49.198  1.00  0.00           C  
ATOM   1826  C   PRO B1462       1.917  56.235 -49.857  1.00  0.00           C  
ATOM   1827  O   PRO B1462       0.853  56.849 -49.747  1.00  0.00           O  
ATOM   1828  CB  PRO B1462       4.124  57.445 -50.189  1.00  0.00           C  
ATOM   1829  CG  PRO B1462       5.444  57.381 -49.479  1.00  0.00           C  
ATOM   1830  CD  PRO B1462       5.470  55.953 -48.960  1.00  0.00           C  
ATOM   1831  N   GLU B1463       2.021  55.097 -50.533  1.00  0.00           N  
ATOM   1832  CA  GLU B1463       0.875  54.508 -51.209  1.00  0.00           C  
ATOM   1833  C   GLU B1463      -0.161  54.010 -50.204  1.00  0.00           C  
ATOM   1834  O   GLU B1463      -1.360  54.227 -50.376  1.00  0.00           O  
ATOM   1835  CB  GLU B1463       1.341  53.361 -52.114  1.00  0.00           C  
ATOM   1836  CG  GLU B1463       0.238  52.707 -52.922  1.00  0.00           C  
ATOM   1837  CD  GLU B1463       0.782  51.744 -53.967  1.00  0.00           C  
ATOM   1838  OE1 GLU B1463       1.620  50.877 -53.616  1.00  0.00           O  
ATOM   1839  OE2 GLU B1463       0.365  51.850 -55.143  1.00  0.00           O  
ATOM   1840  N   ALA B1465       0.308  53.348 -49.152  1.00  0.00           N  
ATOM   1841  CA  ALA B1465      -0.576  52.825 -48.119  1.00  0.00           C  
ATOM   1842  C   ALA B1465      -1.206  53.961 -47.312  1.00  0.00           C  
ATOM   1843  O   ALA B1465      -2.350  53.856 -46.862  1.00  0.00           O  
ATOM   1844  CB  ALA B1465       0.199  51.898 -47.196  1.00  0.00           C  
ATOM   1845  N   MET B1467      -0.458  55.048 -47.135  1.00  0.00           N  
ATOM   1846  CA  MET B1467      -0.957  56.186 -46.380  1.00  0.00           C  
ATOM   1847  C   MET B1467      -2.010  56.966 -47.149  1.00  0.00           C  
ATOM   1848  O   MET B1467      -3.053  57.316 -46.597  1.00  0.00           O  
ATOM   1849  CB  MET B1467       0.181  57.134 -45.994  1.00  0.00           C  
ATOM   1850  CG  MET B1467      -0.312  58.343 -45.210  1.00  0.00           C  
ATOM   1851  SD  MET B1467       0.992  59.425 -44.616  1.00  0.00           S  
ATOM   1852  CE  MET B1467       1.623  58.469 -43.241  1.00  0.00           C  
ATOM   1853  N   PHE B1506      -1.735  57.241 -48.420  1.00  0.00           N  
ATOM   1854  CA  PHE B1506      -2.664  57.996 -49.256  1.00  0.00           C  
ATOM   1855  C   PHE B1506      -4.013  57.282 -49.360  1.00  0.00           C  
ATOM   1856  O   PHE B1506      -5.069  57.917 -49.325  1.00  0.00           O  
ATOM   1857  CB  PHE B1506      -2.059  58.204 -50.652  1.00  0.00           C  
ATOM   1858  CG  PHE B1506      -2.811  59.190 -51.500  1.00  0.00           C  
ATOM   1859  CD1 PHE B1506      -3.992  58.822 -52.147  1.00  0.00           C  
ATOM   1860  CD2 PHE B1506      -2.349  60.495 -51.639  1.00  0.00           C  
ATOM   1861  CE1 PHE B1506      -4.698  59.736 -52.916  1.00  0.00           C  
ATOM   1862  CE2 PHE B1506      -3.048  61.424 -52.409  1.00  0.00           C  
ATOM   1863  CZ  PHE B1506      -4.228  61.044 -53.051  1.00  0.00           C  
ATOM   1864  N   LYS B1507      -3.969  55.959 -49.478  1.00  0.00           N  
ATOM   1865  CA  LYS B1507      -5.180  55.151 -49.586  1.00  0.00           C  
ATOM   1866  C   LYS B1507      -6.021  55.208 -48.305  1.00  0.00           C  
ATOM   1867  O   LYS B1507      -7.248  55.295 -48.360  1.00  0.00           O  
ATOM   1868  CB  LYS B1507      -4.800  53.703 -49.895  1.00  0.00           C  
ATOM   1869  CG  LYS B1507      -5.956  52.721 -49.885  1.00  0.00           C  
ATOM   1870  CD  LYS B1507      -5.472  51.330 -50.293  1.00  0.00           C  
ATOM   1871  CE  LYS B1507      -6.568  50.279 -50.153  1.00  0.00           C  
ATOM   1872  NZ  LYS B1507      -6.103  48.935 -50.620  1.00  0.00           N  
ATOM   1873  N   LYS B1508      -5.366  55.153 -47.150  1.00  0.00           N  
ATOM   1874  CA  LYS B1508      -6.093  55.210 -45.889  1.00  0.00           C  
ATOM   1875  C   LYS B1508      -6.692  56.599 -45.662  1.00  0.00           C  
ATOM   1876  O   LYS B1508      -7.814  56.726 -45.171  1.00  0.00           O  
ATOM   1877  CB  LYS B1508      -5.176  54.828 -44.725  1.00  0.00           C  
ATOM   1878  CG  LYS B1508      -4.769  53.366 -44.730  1.00  0.00           C  
ATOM   1879  CD  LYS B1508      -3.955  53.007 -43.494  1.00  0.00           C  
ATOM   1880  CE  LYS B1508      -3.584  51.525 -43.482  1.00  0.00           C  
ATOM   1881  NZ  LYS B1508      -2.754  51.174 -42.293  1.00  0.00           N  
ATOM   1882  N   LEU B1509      -5.956  57.642 -46.030  1.00  0.00           N  
ATOM   1883  CA  LEU B1509      -6.464  58.996 -45.853  1.00  0.00           C  
ATOM   1884  C   LEU B1509      -7.699  59.261 -46.725  1.00  0.00           C  
ATOM   1885  O   LEU B1509      -8.579  60.049 -46.345  1.00  0.00           O  
ATOM   1886  CB  LEU B1509      -5.371  60.019 -46.152  1.00  0.00           C  
ATOM   1887  CG  LEU B1509      -4.264  60.123 -45.092  1.00  0.00           C  
ATOM   1888  CD1 LEU B1509      -3.109  60.965 -45.633  1.00  0.00           C  
ATOM   1889  CD2 LEU B1509      -4.831  60.745 -43.814  1.00  0.00           C  
ATOM   1890  N   MET B1510      -7.769  58.612 -47.888  1.00  0.00           N  
ATOM   1891  CA  MET B1510      -8.923  58.784 -48.774  1.00  0.00           C  
ATOM   1892  C   MET B1510     -10.146  58.114 -48.150  1.00  0.00           C  
ATOM   1893  O   MET B1510     -11.285  58.405 -48.525  1.00  0.00           O  
ATOM   1894  CB  MET B1510      -8.673  58.158 -50.152  1.00  0.00           C  
ATOM   1895  CG  MET B1510      -7.712  58.914 -51.054  1.00  0.00           C  
ATOM   1896  SD  MET B1510      -8.175  60.622 -51.345  1.00  0.00           S  
ATOM   1897  CE  MET B1510      -9.598  60.427 -52.460  1.00  0.00           C  
ATOM   1898  N   ARG B1511      -9.897  57.222 -47.194  1.00  0.00           N  
ATOM   1899  CA  ARG B1511     -10.960  56.485 -46.517  1.00  0.00           C  
ATOM   1900  C   ARG B1511     -11.402  57.051 -45.166  1.00  0.00           C  
ATOM   1901  O   ARG B1511     -12.269  56.482 -44.506  1.00  0.00           O  
ATOM   1902  CB  ARG B1511     -10.536  55.023 -46.359  1.00  0.00           C  
ATOM   1903  CG  ARG B1511     -10.276  54.352 -47.699  1.00  0.00           C  
ATOM   1904  CD  ARG B1511      -9.855  52.897 -47.575  1.00  0.00           C  
ATOM   1905  NE  ARG B1511      -9.864  52.241 -48.884  1.00  0.00           N  
ATOM   1906  CZ  ARG B1511      -9.490  50.984 -49.102  1.00  0.00           C  
ATOM   1907  NH1 ARG B1511      -9.065  50.229 -48.096  1.00  0.00           N  
ATOM   1908  NH2 ARG B1511      -9.549  50.478 -50.327  1.00  0.00           N  
ATOM   1909  N   VAL B1516     -10.818  58.170 -44.750  1.00  0.00           N  
ATOM   1910  CA  VAL B1516     -11.200  58.780 -43.478  1.00  0.00           C  
ATOM   1911  C   VAL B1516     -12.702  59.090 -43.472  1.00  0.00           C  
ATOM   1912  O   VAL B1516     -13.217  59.732 -44.387  1.00  0.00           O  
ATOM   1913  CB  VAL B1516     -10.420  60.090 -43.230  1.00  0.00           C  
ATOM   1914  CG1 VAL B1516     -11.023  60.852 -42.058  1.00  0.00           C  
ATOM   1915  CG2 VAL B1516      -8.959  59.772 -42.953  1.00  0.00           C  
ATOM   1916  N   PRO B1517     -13.428  58.614 -42.448  1.00  0.00           N  
ATOM   1917  CA  PRO B1517     -14.870  58.875 -42.376  1.00  0.00           C  
ATOM   1918  C   PRO B1517     -15.207  60.359 -42.522  1.00  0.00           C  
ATOM   1919  O   PRO B1517     -14.632  61.214 -41.845  1.00  0.00           O  
ATOM   1920  CB  PRO B1517     -15.244  58.315 -41.012  1.00  0.00           C  
ATOM   1921  CG  PRO B1517     -14.351  57.118 -40.913  1.00  0.00           C  
ATOM   1922  CD  PRO B1517     -13.016  57.666 -41.399  1.00  0.00           C  
ATOM   1923  N   ASP B1518     -16.152  60.647 -43.412  1.00  0.00           N  
ATOM   1924  CA  ASP B1518     -16.586  62.012 -43.693  1.00  0.00           C  
ATOM   1925  C   ASP B1518     -16.784  62.920 -42.482  1.00  0.00           C  
ATOM   1926  O   ASP B1518     -16.376  64.079 -42.504  1.00  0.00           O  
ATOM   1927  CB  ASP B1518     -17.880  61.981 -44.512  1.00  0.00           C  
ATOM   1928  CG  ASP B1518     -17.628  61.894 -46.007  1.00  0.00           C  
ATOM   1929  OD1 ASP B1518     -16.633  61.256 -46.424  1.00  0.00           O  
ATOM   1930  OD2 ASP B1518     -18.441  62.460 -46.766  1.00  0.00           O  
ATOM   1931  N   PRO B1527     -17.432  62.417 -41.417  1.00  0.00           N  
ATOM   1932  CA  PRO B1527     -17.657  63.241 -40.226  1.00  0.00           C  
ATOM   1933  C   PRO B1527     -16.360  63.740 -39.581  1.00  0.00           C  
ATOM   1934  O   PRO B1527     -16.349  64.768 -38.901  1.00  0.00           O  
ATOM   1935  CB  PRO B1527     -18.427  62.300 -39.293  1.00  0.00           C  
ATOM   1936  CG  PRO B1527     -19.134  61.381 -40.235  1.00  0.00           C  
ATOM   1937  CD  PRO B1527     -18.072  61.099 -41.267  1.00  0.00           C  
ATOM   1938  N   LEU B1528     -15.271  63.011 -39.806  1.00  0.00           N  
ATOM   1939  CA  LEU B1528     -13.975  63.364 -39.218  1.00  0.00           C  
ATOM   1940  C   LEU B1528     -13.130  64.374 -39.995  1.00  0.00           C  
ATOM   1941  O   LEU B1528     -12.192  64.948 -39.438  1.00  0.00           O  
ATOM   1942  CB  LEU B1528     -13.146  62.093 -39.003  1.00  0.00           C  
ATOM   1943  CG  LEU B1528     -13.816  60.965 -38.215  1.00  0.00           C  
ATOM   1944  CD1 LEU B1528     -12.839  59.808 -38.067  1.00  0.00           C  
ATOM   1945  CD2 LEU B1528     -14.266  61.471 -36.851  1.00  0.00           C  
ATOM   1946  N   LEU B1549     -13.448  64.592 -41.269  1.00  0.00           N  
ATOM   1947  CA  LEU B1549     -12.675  65.522 -42.096  1.00  0.00           C  
ATOM   1948  C   LEU B1549     -12.289  66.827 -41.416  1.00  0.00           C  
ATOM   1949  O   LEU B1549     -11.114  67.194 -41.398  1.00  0.00           O  
ATOM   1950  CB  LEU B1549     -13.415  65.838 -43.401  1.00  0.00           C  
ATOM   1951  CG  LEU B1549     -13.335  64.775 -44.498  1.00  0.00           C  
ATOM   1952  CD1 LEU B1549     -14.211  65.182 -45.686  1.00  0.00           C  
ATOM   1953  CD2 LEU B1549     -11.881  64.610 -44.929  1.00  0.00           C  
ATOM   1954  N   PRO B1551     -13.270  67.557 -40.859  1.00  0.00           N  
ATOM   1955  CA  PRO B1551     -12.961  68.825 -40.187  1.00  0.00           C  
ATOM   1956  C   PRO B1551     -11.901  68.682 -39.091  1.00  0.00           C  
ATOM   1957  O   PRO B1551     -10.966  69.489 -39.016  1.00  0.00           O  
ATOM   1958  CB  PRO B1551     -14.316  69.258 -39.626  1.00  0.00           C  
ATOM   1959  CG  PRO B1551     -15.284  68.688 -40.635  1.00  0.00           C  
ATOM   1960  CD  PRO B1551     -14.723  67.302 -40.851  1.00  0.00           C  
ATOM   1961  N   SER B1569     -12.038  67.663 -38.243  1.00  0.00           N  
ATOM   1962  CA  SER B1569     -11.069  67.472 -37.166  1.00  0.00           C  
ATOM   1963  C   SER B1569      -9.688  67.065 -37.695  1.00  0.00           C  
ATOM   1964  O   SER B1569      -8.669  67.389 -37.087  1.00  0.00           O  
ATOM   1965  CB  SER B1569     -11.576  66.446 -36.130  1.00  0.00           C  
ATOM   1966  OG  SER B1569     -11.707  65.142 -36.667  1.00  0.00           O  
ATOM   1967  N   TYR B1594      -9.651  66.367 -38.823  1.00  0.00           N  
ATOM   1968  CA  TYR B1594      -8.374  65.959 -39.400  1.00  0.00           C  
ATOM   1969  C   TYR B1594      -7.629  67.173 -39.937  1.00  0.00           C  
ATOM   1970  O   TYR B1594      -6.411  67.285 -39.774  1.00  0.00           O  
ATOM   1971  CB  TYR B1594      -8.578  64.921 -40.511  1.00  0.00           C  
ATOM   1972  CG  TYR B1594      -8.521  63.490 -40.008  1.00  0.00           C  
ATOM   1973  CD1 TYR B1594      -7.647  62.561 -40.580  1.00  0.00           C  
ATOM   1974  CD2 TYR B1594      -9.320  63.072 -38.939  1.00  0.00           C  
ATOM   1975  CE1 TYR B1594      -7.566  61.248 -40.099  1.00  0.00           C  
ATOM   1976  CE2 TYR B1594      -9.250  61.763 -38.449  1.00  0.00           C  
ATOM   1977  CZ  TYR B1594      -8.369  60.855 -39.034  1.00  0.00           C  
ATOM   1978  OH  TYR B1594      -8.297  59.566 -38.545  1.00  0.00           O  
ATOM   1979  N   PHE B1596      -8.364  68.082 -40.574  1.00  0.00           N  
ATOM   1980  CA  PHE B1596      -7.774  69.299 -41.112  1.00  0.00           C  
ATOM   1981  C   PHE B1596      -7.254  70.190 -39.991  1.00  0.00           C  
ATOM   1982  O   PHE B1596      -6.155  70.741 -40.088  1.00  0.00           O  
ATOM   1983  CB  PHE B1596      -8.803  70.083 -41.929  1.00  0.00           C  
ATOM   1984  CG  PHE B1596      -9.040  69.529 -43.300  1.00  0.00           C  
ATOM   1985  CD1 PHE B1596      -7.992  69.431 -44.214  1.00  0.00           C  
ATOM   1986  CD2 PHE B1596     -10.311  69.120 -43.689  1.00  0.00           C  
ATOM   1987  CE1 PHE B1596      -8.207  68.932 -45.497  1.00  0.00           C  
ATOM   1988  CE2 PHE B1596     -10.535  68.619 -44.970  1.00  0.00           C  
ATOM   1989  CZ  PHE B1596      -9.479  68.525 -45.875  1.00  0.00           C  
ATOM   1990  N   ARG B1601      -8.047  70.323 -38.929  1.00  0.00           N  
ATOM   1991  CA  ARG B1601      -7.674  71.160 -37.792  1.00  0.00           C  
ATOM   1992  C   ARG B1601      -6.539  70.583 -36.945  1.00  0.00           C  
ATOM   1993  O   ARG B1601      -5.668  71.320 -36.469  1.00  0.00           O  
ATOM   1994  CB  ARG B1601      -8.892  71.403 -36.885  1.00  0.00           C  
ATOM   1995  CG  ARG B1601     -10.055  72.147 -37.550  1.00  0.00           C  
ATOM   1996  CD  ARG B1601     -11.122  72.541 -36.530  1.00  0.00           C  
ATOM   1997  NE  ARG B1601     -11.663  71.394 -35.800  1.00  0.00           N  
ATOM   1998  CZ  ARG B1601     -12.889  70.902 -35.969  1.00  0.00           C  
ATOM   1999  NH1 ARG B1601     -13.720  71.455 -36.850  1.00  0.00           N  
ATOM   2000  NH2 ARG B1601     -13.290  69.857 -35.250  1.00  0.00           N  
ATOM   2001  N   LEU B1602      -6.541  69.268 -36.758  1.00  0.00           N  
ATOM   2002  CA  LEU B1602      -5.521  68.650 -35.921  1.00  0.00           C  
ATOM   2003  C   LEU B1602      -4.269  68.160 -36.637  1.00  0.00           C  
ATOM   2004  O   LEU B1602      -3.260  67.895 -35.988  1.00  0.00           O  
ATOM   2005  CB  LEU B1602      -6.139  67.494 -35.126  1.00  0.00           C  
ATOM   2006  CG  LEU B1602      -7.326  67.857 -34.223  1.00  0.00           C  
ATOM   2007  CD1 LEU B1602      -7.891  66.603 -33.572  1.00  0.00           C  
ATOM   2008  CD2 LEU B1602      -6.884  68.843 -33.163  1.00  0.00           C  
ATOM   2009  N   LEU B1603      -4.321  68.048 -37.962  1.00  0.00           N  
ATOM   2010  CA  LEU B1603      -3.173  67.545 -38.709  1.00  0.00           C  
ATOM   2011  C   LEU B1603      -2.564  68.525 -39.709  1.00  0.00           C  
ATOM   2012  O   LEU B1603      -1.473  68.276 -40.229  1.00  0.00           O  
ATOM   2013  CB  LEU B1603      -3.558  66.242 -39.417  1.00  0.00           C  
ATOM   2014  CG  LEU B1603      -4.071  65.132 -38.487  1.00  0.00           C  
ATOM   2015  CD1 LEU B1603      -4.538  63.928 -39.312  1.00  0.00           C  
ATOM   2016  CD2 LEU B1603      -2.967  64.718 -37.504  1.00  0.00           C  
ATOM   2017  N   THR B1604      -3.263  69.628 -39.985  1.00  0.00           N  
ATOM   2018  CA  THR B1604      -2.762  70.637 -40.918  1.00  0.00           C  
ATOM   2019  C   THR B1604      -2.955  72.014 -40.293  1.00  0.00           C  
ATOM   2020  O   THR B1604      -3.548  72.134 -39.220  1.00  0.00           O  
ATOM   2021  CB  THR B1604      -3.515  70.612 -42.278  1.00  0.00           C  
ATOM   2022  OG1 THR B1604      -4.765  71.308 -42.156  1.00  0.00           O  
ATOM   2023  CG2 THR B1604      -3.784  69.176 -42.716  1.00  0.00           C  
ATOM   2024  N   ASP B1613      -2.452  73.049 -40.960  1.00  0.00           N  
ATOM   2025  CA  ASP B1613      -2.585  74.415 -40.456  1.00  0.00           C  
ATOM   2026  C   ASP B1613      -3.492  75.266 -41.341  1.00  0.00           C  
ATOM   2027  O   ASP B1613      -3.509  76.492 -41.215  1.00  0.00           O  
ATOM   2028  CB  ASP B1613      -1.212  75.090 -40.352  1.00  0.00           C  
ATOM   2029  CG  ASP B1613      -0.287  74.383 -39.386  1.00  0.00           C  
ATOM   2030  OD1 ASP B1613      -0.653  74.243 -38.198  1.00  0.00           O  
ATOM   2031  OD2 ASP B1613       0.806  73.963 -39.817  1.00  0.00           O  
ATOM   2032  N   LEU B1614      -4.241  74.621 -42.231  1.00  0.00           N  
ATOM   2033  CA  LEU B1614      -5.148  75.344 -43.123  1.00  0.00           C  
ATOM   2034  C   LEU B1614      -6.093  76.232 -42.319  1.00  0.00           C  
ATOM   2035  O   LEU B1614      -6.560  75.844 -41.248  1.00  0.00           O  
ATOM   2036  CB  LEU B1614      -5.969  74.367 -43.969  1.00  0.00           C  
ATOM   2037  CG  LEU B1614      -5.212  73.570 -45.031  1.00  0.00           C  
ATOM   2038  CD1 LEU B1614      -6.160  72.599 -45.704  1.00  0.00           C  
ATOM   2039  CD2 LEU B1614      -4.606  74.519 -46.056  1.00  0.00           C  
ATOM   2040  N   GLU B1615      -6.363  77.428 -42.838  1.00  0.00           N  
ATOM   2041  CA  GLU B1615      -7.254  78.373 -42.171  1.00  0.00           C  
ATOM   2042  C   GLU B1615      -8.679  77.834 -42.154  1.00  0.00           C  
ATOM   2043  O   GLU B1615      -9.048  76.994 -42.976  1.00  0.00           O  
ATOM   2044  CB  GLU B1615      -7.237  79.725 -42.889  1.00  0.00           C  
ATOM   2045  CG  GLU B1615      -5.876  80.412 -42.950  1.00  0.00           C  
ATOM   2046  CD  GLU B1615      -5.273  80.670 -41.579  1.00  0.00           C  
ATOM   2047  OE1 GLU B1615      -6.042  80.834 -40.609  1.00  0.00           O  
ATOM   2048  OE2 GLU B1615      -4.027  80.726 -41.475  1.00  0.00           O  
ATOM   2049  N   GLU B1616      -9.481  78.322 -41.217  1.00  0.00           N  
ATOM   2050  CA  GLU B1616     -10.867  77.880 -41.107  1.00  0.00           C  
ATOM   2051  C   GLU B1616     -11.608  78.082 -42.436  1.00  0.00           C  
ATOM   2052  O   GLU B1616     -12.302  77.182 -42.911  1.00  0.00           O  
ATOM   2053  CB  GLU B1616     -11.566  78.650 -39.983  1.00  0.00           C  
ATOM   2054  CG  GLU B1616     -12.872  78.030 -39.509  1.00  0.00           C  
ATOM   2055  CD  GLU B1616     -12.728  76.551 -39.161  1.00  0.00           C  
ATOM   2056  OE1 GLU B1616     -11.824  76.190 -38.370  1.00  0.00           O  
ATOM   2057  OE2 GLU B1616     -13.530  75.748 -39.680  1.00  0.00           O  
ATOM   2058  N   GLU B1617     -11.445  79.256 -43.042  1.00  0.00           N  
ATOM   2059  CA  GLU B1617     -12.109  79.547 -44.309  1.00  0.00           C  
ATOM   2060  C   GLU B1617     -11.681  78.588 -45.412  1.00  0.00           C  
ATOM   2061  O   GLU B1617     -12.508  78.136 -46.203  1.00  0.00           O  
ATOM   2062  CB  GLU B1617     -11.822  80.981 -44.753  1.00  0.00           C  
ATOM   2063  CG  GLU B1617     -12.314  82.037 -43.786  1.00  0.00           C  
ATOM   2064  CD  GLU B1617     -12.390  83.411 -44.427  1.00  0.00           C  
ATOM   2065  OE1 GLU B1617     -11.382  83.848 -45.030  1.00  0.00           O  
ATOM   2066  OE2 GLU B1617     -13.460  84.056 -44.324  1.00  0.00           O  
ATOM   2067  N   GLU B1619     -10.387  78.284 -45.464  1.00  0.00           N  
ATOM   2068  CA  GLU B1619      -9.851  77.375 -46.471  1.00  0.00           C  
ATOM   2069  C   GLU B1619     -10.482  76.000 -46.287  1.00  0.00           C  
ATOM   2070  O   GLU B1619     -10.852  75.339 -47.258  1.00  0.00           O  
ATOM   2071  CB  GLU B1619      -8.323  77.292 -46.345  1.00  0.00           C  
ATOM   2072  CG  GLU B1619      -7.650  78.668 -46.274  1.00  0.00           C  
ATOM   2073  CD  GLU B1619      -6.129  78.601 -46.271  1.00  0.00           C  
ATOM   2074  OE1 GLU B1619      -5.563  77.770 -45.528  1.00  0.00           O  
ATOM   2075  OE2 GLU B1619      -5.497  79.393 -47.003  1.00  0.00           O  
ATOM   2076  N   ILE B1620     -10.611  75.578 -45.033  1.00  0.00           N  
ATOM   2077  CA  ILE B1620     -11.219  74.291 -44.721  1.00  0.00           C  
ATOM   2078  C   ILE B1620     -12.699  74.323 -45.109  1.00  0.00           C  
ATOM   2079  O   ILE B1620     -13.181  73.450 -45.841  1.00  0.00           O  
ATOM   2080  CB  ILE B1620     -11.119  73.971 -43.210  1.00  0.00           C  
ATOM   2081  CG1 ILE B1620      -9.665  73.691 -42.828  1.00  0.00           C  
ATOM   2082  CG2 ILE B1620     -11.994  72.779 -42.870  1.00  0.00           C  
ATOM   2083  CD1 ILE B1620      -9.472  73.384 -41.356  1.00  0.00           C  
ATOM   2084  N   GLU B1621     -13.412  75.332 -44.608  1.00  0.00           N  
ATOM   2085  CA  GLU B1621     -14.838  75.473 -44.890  1.00  0.00           C  
ATOM   2086  C   GLU B1621     -15.095  75.540 -46.391  1.00  0.00           C  
ATOM   2087  O   GLU B1621     -16.140  75.099 -46.867  1.00  0.00           O  
ATOM   2088  CB  GLU B1621     -15.400  76.722 -44.202  1.00  0.00           C  
ATOM   2089  CG  GLU B1621     -15.234  76.709 -42.686  1.00  0.00           C  
ATOM   2090  CD  GLU B1621     -15.978  77.830 -41.982  1.00  0.00           C  
ATOM   2091  OE1 GLU B1621     -17.222  77.870 -42.084  1.00  0.00           O  
ATOM   2092  OE2 GLU B1621     -15.317  78.676 -41.338  1.00  0.00           O  
ATOM   2093  N   ALA B1622     -14.131  76.079 -47.132  1.00  0.00           N  
ATOM   2094  CA  ALA B1622     -14.250  76.189 -48.580  1.00  0.00           C  
ATOM   2095  C   ALA B1622     -13.944  74.846 -49.233  1.00  0.00           C  
ATOM   2096  O   ALA B1622     -14.466  74.524 -50.303  1.00  0.00           O  
ATOM   2097  CB  ALA B1622     -13.297  77.252 -49.103  1.00  0.00           C  
ATOM   2098  N   LEU B1729     -13.088  74.066 -48.582  1.00  0.00           N  
ATOM   2099  CA  LEU B1729     -12.706  72.752 -49.086  1.00  0.00           C  
ATOM   2100  C   LEU B1729     -13.860  71.766 -48.920  1.00  0.00           C  
ATOM   2101  O   LEU B1729     -14.106  70.929 -49.786  1.00  0.00           O  
ATOM   2102  CB  LEU B1729     -11.481  72.238 -48.325  1.00  0.00           C  
ATOM   2103  CG  LEU B1729     -10.208  71.973 -49.129  1.00  0.00           C  
ATOM   2104  CD1 LEU B1729      -9.082  71.590 -48.178  1.00  0.00           C  
ATOM   2105  CD2 LEU B1729     -10.458  70.865 -50.146  1.00  0.00           C  
ATOM   2106  N   LEU B1730     -14.557  71.869 -47.792  1.00  0.00           N  
ATOM   2107  CA  LEU B1730     -15.689  70.995 -47.505  1.00  0.00           C  
ATOM   2108  C   LEU B1730     -16.859  71.354 -48.409  1.00  0.00           C  
ATOM   2109  O   LEU B1730     -17.611  70.485 -48.844  1.00  0.00           O  
ATOM   2110  CB  LEU B1730     -16.114  71.142 -46.044  1.00  0.00           C  
ATOM   2111  CG  LEU B1730     -15.118  70.666 -44.988  1.00  0.00           C  
ATOM   2112  CD1 LEU B1730     -15.643  71.018 -43.605  1.00  0.00           C  
ATOM   2113  CD2 LEU B1730     -14.902  69.168 -45.128  1.00  0.00           C  
ATOM   2114  N   LYS B1731     -17.002  72.648 -48.679  1.00  0.00           N  
ATOM   2115  CA  LYS B1731     -18.068  73.151 -49.536  1.00  0.00           C  
ATOM   2116  C   LYS B1731     -17.884  72.604 -50.947  1.00  0.00           C  
ATOM   2117  O   LYS B1731     -18.821  72.591 -51.743  1.00  0.00           O  
ATOM   2118  CB  LYS B1731     -18.036  74.683 -49.555  1.00  0.00           C  
ATOM   2119  CG  LYS B1731     -19.134  75.345 -50.374  1.00  0.00           C  
ATOM   2120  CD  LYS B1731     -19.045  76.873 -50.275  1.00  0.00           C  
ATOM   2121  CE  LYS B1731     -20.122  77.567 -51.117  1.00  0.00           C  
ATOM   2122  NZ  LYS B1731     -20.074  79.061 -50.994  1.00  0.00           N  
ATOM   2123  N   ALA B1732     -16.672  72.140 -51.246  1.00  0.00           N  
ATOM   2124  CA  ALA B1732     -16.353  71.595 -52.562  1.00  0.00           C  
ATOM   2125  C   ALA B1732     -16.734  70.125 -52.713  1.00  0.00           C  
ATOM   2126  O   ALA B1732     -16.791  69.603 -53.829  1.00  0.00           O  
ATOM   2127  CB  ALA B1732     -14.868  71.774 -52.851  1.00  0.00           C  
ATOM   2128  N   GLY B1733     -16.986  69.454 -51.594  1.00  0.00           N  
ATOM   2129  CA  GLY B1733     -17.359  68.053 -51.656  1.00  0.00           C  
ATOM   2130  C   GLY B1733     -16.412  67.127 -50.914  1.00  0.00           C  
ATOM   2131  O   GLY B1733     -15.242  67.457 -50.730  1.00  0.00           O  
ATOM   2132  N   PRO B1741     -16.898  65.954 -50.473  1.00  0.00           N  
ATOM   2133  CA  PRO B1741     -16.119  64.951 -49.741  1.00  0.00           C  
ATOM   2134  C   PRO B1741     -14.854  64.487 -50.461  1.00  0.00           C  
ATOM   2135  O   PRO B1741     -13.751  64.609 -49.927  1.00  0.00           O  
ATOM   2136  CB  PRO B1741     -17.119  63.813 -49.550  1.00  0.00           C  
ATOM   2137  CG  PRO B1741     -18.415  64.535 -49.441  1.00  0.00           C  
ATOM   2138  CD  PRO B1741     -18.312  65.548 -50.553  1.00  0.00           C  
ATOM   2139  N   VAL B1742     -15.014  63.945 -51.664  1.00  0.00           N  
ATOM   2140  CA  VAL B1742     -13.871  63.460 -52.430  1.00  0.00           C  
ATOM   2141  C   VAL B1742     -12.823  64.548 -52.634  1.00  0.00           C  
ATOM   2142  O   VAL B1742     -11.636  64.319 -52.407  1.00  0.00           O  
ATOM   2143  CB  VAL B1742     -14.304  62.908 -53.798  1.00  0.00           C  
ATOM   2144  CG1 VAL B1742     -13.078  62.577 -54.638  1.00  0.00           C  
ATOM   2145  CG2 VAL B1742     -15.157  61.664 -53.599  1.00  0.00           C  
ATOM   2146  N   PRO B1743     -13.245  65.744 -53.075  1.00  0.00           N  
ATOM   2147  CA  PRO B1743     -12.269  66.820 -53.276  1.00  0.00           C  
ATOM   2148  C   PRO B1743     -11.487  67.071 -51.984  1.00  0.00           C  
ATOM   2149  O   PRO B1743     -10.253  67.114 -51.985  1.00  0.00           O  
ATOM   2150  CB  PRO B1743     -13.146  68.004 -53.668  1.00  0.00           C  
ATOM   2151  CG  PRO B1743     -14.257  67.343 -54.432  1.00  0.00           C  
ATOM   2152  CD  PRO B1743     -14.579  66.152 -53.552  1.00  0.00           C  
ATOM   2153  N   ALA B1744     -12.217  67.224 -50.882  1.00  0.00           N  
ATOM   2154  CA  ALA B1744     -11.601  67.456 -49.583  1.00  0.00           C  
ATOM   2155  C   ALA B1744     -10.596  66.347 -49.251  1.00  0.00           C  
ATOM   2156  O   ALA B1744      -9.485  66.630 -48.815  1.00  0.00           O  
ATOM   2157  CB  ALA B1744     -12.674  67.542 -48.503  1.00  0.00           C  
ATOM   2158  N   HIS B1745     -10.983  65.092 -49.463  1.00  0.00           N  
ATOM   2159  CA  HIS B1745     -10.098  63.962 -49.187  1.00  0.00           C  
ATOM   2160  C   HIS B1745      -8.794  63.996 -49.982  1.00  0.00           C  
ATOM   2161  O   HIS B1745      -7.749  63.549 -49.495  1.00  0.00           O  
ATOM   2162  CB  HIS B1745     -10.789  62.632 -49.489  1.00  0.00           C  
ATOM   2163  CG  HIS B1745     -11.670  62.135 -48.387  1.00  0.00           C  
ATOM   2164  ND1 HIS B1745     -12.982  62.534 -48.241  1.00  0.00           N  
ATOM   2165  CD2 HIS B1745     -11.427  61.264 -47.379  1.00  0.00           C  
ATOM   2166  CE1 HIS B1745     -13.509  61.927 -47.192  1.00  0.00           C  
ATOM   2167  NE2 HIS B1745     -12.586  61.151 -46.652  1.00  0.00           N  
ATOM   2168  N   ARG B1746      -8.858  64.496 -51.212  1.00  0.00           N  
ATOM   2169  CA  ARG B1746      -7.669  64.561 -52.053  1.00  0.00           C  
ATOM   2170  C   ARG B1746      -6.646  65.561 -51.515  1.00  0.00           C  
ATOM   2171  O   ARG B1746      -5.455  65.261 -51.447  1.00  0.00           O  
ATOM   2172  CB  ARG B1746      -8.050  64.925 -53.493  1.00  0.00           C  
ATOM   2173  CG  ARG B1746      -8.762  63.812 -54.255  1.00  0.00           C  
ATOM   2174  CD  ARG B1746      -9.125  64.276 -55.662  1.00  0.00           C  
ATOM   2175  NE  ARG B1746      -9.882  63.273 -56.405  1.00  0.00           N  
ATOM   2176  CZ  ARG B1746      -9.372  62.135 -56.867  1.00  0.00           C  
ATOM   2177  NH1 ARG B1746      -8.092  61.844 -56.668  1.00  0.00           N  
ATOM   2178  NH2 ARG B1746     -10.145  61.285 -57.531  1.00  0.00           N  
ATOM   2179  N   VAL B1747      -7.107  66.750 -51.142  1.00  0.00           N  
ATOM   2180  CA  VAL B1747      -6.202  67.755 -50.607  1.00  0.00           C  
ATOM   2181  C   VAL B1747      -5.561  67.236 -49.314  1.00  0.00           C  
ATOM   2182  O   VAL B1747      -4.355  67.385 -49.109  1.00  0.00           O  
ATOM   2183  CB  VAL B1747      -6.935  69.084 -50.323  1.00  0.00           C  
ATOM   2184  CG1 VAL B1747      -5.958  70.106 -49.779  1.00  0.00           C  
ATOM   2185  CG2 VAL B1747      -7.570  69.613 -51.603  1.00  0.00           C  
ATOM   2186  N   LEU B1748      -6.363  66.614 -48.452  1.00  0.00           N  
ATOM   2187  CA  LEU B1748      -5.854  66.070 -47.191  1.00  0.00           C  
ATOM   2188  C   LEU B1748      -4.823  64.962 -47.425  1.00  0.00           C  
ATOM   2189  O   LEU B1748      -3.731  64.976 -46.842  1.00  0.00           O  
ATOM   2190  CB  LEU B1748      -7.007  65.507 -46.349  1.00  0.00           C  
ATOM   2191  CG  LEU B1748      -6.615  64.704 -45.099  1.00  0.00           C  
ATOM   2192  CD1 LEU B1748      -6.041  65.649 -44.046  1.00  0.00           C  
ATOM   2193  CD2 LEU B1748      -7.836  63.964 -44.544  1.00  0.00           C  
ATOM   2194  N   ALA B1749      -5.175  64.004 -48.278  1.00  0.00           N  
ATOM   2195  CA  ALA B1749      -4.296  62.879 -48.567  1.00  0.00           C  
ATOM   2196  C   ALA B1749      -2.990  63.337 -49.200  1.00  0.00           C  
ATOM   2197  O   ALA B1749      -1.937  62.755 -48.944  1.00  0.00           O  
ATOM   2198  CB  ALA B1749      -4.995  61.886 -49.473  1.00  0.00           C  
ATOM   2199  N   ARG B1750      -3.061  64.378 -50.023  1.00  0.00           N  
ATOM   2200  CA  ARG B1750      -1.871  64.912 -50.681  1.00  0.00           C  
ATOM   2201  C   ARG B1750      -0.977  65.606 -49.666  1.00  0.00           C  
ATOM   2202  O   ARG B1750       0.218  65.333 -49.589  1.00  0.00           O  
ATOM   2203  CB  ARG B1750      -2.258  65.918 -51.766  1.00  0.00           C  
ATOM   2204  CG  ARG B1750      -2.814  65.292 -53.032  1.00  0.00           C  
ATOM   2205  CD  ARG B1750      -3.324  66.364 -53.971  1.00  0.00           C  
ATOM   2206  NE  ARG B1750      -3.990  65.790 -55.136  1.00  0.00           N  
ATOM   2207  CZ  ARG B1750      -4.744  66.488 -55.978  1.00  0.00           C  
ATOM   2208  NH1 ARG B1750      -4.928  67.789 -55.790  1.00  0.00           N  
ATOM   2209  NH2 ARG B1750      -5.331  65.883 -56.996  1.00  0.00           N  
ATOM   2210  N   LEU B1751      -1.573  66.513 -48.899  1.00  0.00           N  
ATOM   2211  CA  LEU B1751      -0.856  67.263 -47.881  1.00  0.00           C  
ATOM   2212  C   LEU B1751      -0.085  66.373 -46.921  1.00  0.00           C  
ATOM   2213  O   LEU B1751       1.115  66.565 -46.727  1.00  0.00           O  
ATOM   2214  CB  LEU B1751      -1.828  68.137 -47.084  1.00  0.00           C  
ATOM   2215  CG  LEU B1751      -2.180  69.500 -47.682  1.00  0.00           C  
ATOM   2216  CD1 LEU B1751      -3.321  70.138 -46.899  1.00  0.00           C  
ATOM   2217  CD2 LEU B1751      -0.949  70.392 -47.657  1.00  0.00           C  
ATOM   2218  N   LEU B1752      -0.774  65.400 -46.330  1.00  0.00           N  
ATOM   2219  CA  LEU B1752      -0.152  64.515 -45.358  1.00  0.00           C  
ATOM   2220  C   LEU B1752       0.751  63.456 -45.963  1.00  0.00           C  
ATOM   2221  O   LEU B1752       1.800  63.147 -45.403  1.00  0.00           O  
ATOM   2222  CB  LEU B1752      -1.221  63.856 -44.473  1.00  0.00           C  
ATOM   2223  CG  LEU B1752      -2.083  64.823 -43.652  1.00  0.00           C  
ATOM   2224  CD1 LEU B1752      -3.044  64.031 -42.766  1.00  0.00           C  
ATOM   2225  CD2 LEU B1752      -1.200  65.713 -42.799  1.00  0.00           C  
ATOM   2226  N   THR B1753       0.353  62.886 -47.094  1.00  0.00           N  
ATOM   2227  CA  THR B1753       1.190  61.877 -47.736  1.00  0.00           C  
ATOM   2228  C   THR B1753       2.562  62.489 -48.051  1.00  0.00           C  
ATOM   2229  O   THR B1753       3.595  61.907 -47.737  1.00  0.00           O  
ATOM   2230  CB  THR B1753       0.547  61.365 -49.040  1.00  0.00           C  
ATOM   2231  OG1 THR B1753      -0.685  60.702 -48.728  1.00  0.00           O  
ATOM   2232  CG2 THR B1753       1.485  60.393 -49.758  1.00  0.00           C  
ATOM   2233  N   ALA B1754       2.563  63.665 -48.668  1.00  0.00           N  
ATOM   2234  CA  ALA B1754       3.811  64.342 -49.001  1.00  0.00           C  
ATOM   2235  C   ALA B1754       4.603  64.672 -47.733  1.00  0.00           C  
ATOM   2236  O   ALA B1754       5.766  64.281 -47.594  1.00  0.00           O  
ATOM   2237  CB  ALA B1754       3.522  65.611 -49.767  1.00  0.00           C  
ATOM   2238  N   ALA B1755       3.961  65.383 -46.811  1.00  0.00           N  
ATOM   2239  CA  ALA B1755       4.600  65.776 -45.561  1.00  0.00           C  
ATOM   2240  C   ALA B1755       5.325  64.627 -44.859  1.00  0.00           C  
ATOM   2241  O   ALA B1755       6.485  64.763 -44.465  1.00  0.00           O  
ATOM   2242  CB  ALA B1755       3.559  66.391 -44.616  1.00  0.00           C  
ATOM   2243  N   TYR B1756       4.645  63.497 -44.704  1.00  0.00           N  
ATOM   2244  CA  TYR B1756       5.232  62.356 -44.024  1.00  0.00           C  
ATOM   2245  C   TYR B1756       6.116  61.445 -44.871  1.00  0.00           C  
ATOM   2246  O   TYR B1756       6.660  60.460 -44.367  1.00  0.00           O  
ATOM   2247  CB  TYR B1756       4.123  61.568 -43.311  1.00  0.00           C  
ATOM   2248  CG  TYR B1756       3.618  62.339 -42.106  1.00  0.00           C  
ATOM   2249  CD1 TYR B1756       4.395  62.435 -40.948  1.00  0.00           C  
ATOM   2250  CD2 TYR B1756       2.432  63.070 -42.163  1.00  0.00           C  
ATOM   2251  CE1 TYR B1756       4.012  63.249 -39.881  1.00  0.00           C  
ATOM   2252  CE2 TYR B1756       2.036  63.889 -41.096  1.00  0.00           C  
ATOM   2253  CZ  TYR B1756       2.837  63.973 -39.962  1.00  0.00           C  
ATOM   2254  OH  TYR B1756       2.485  64.799 -38.927  1.00  0.00           O  
ATOM   2255  N   ALA B1757       6.266  61.775 -46.151  1.00  0.00           N  
ATOM   2256  CA  ALA B1757       7.138  60.995 -47.027  1.00  0.00           C  
ATOM   2257  C   ALA B1757       8.537  61.627 -46.947  1.00  0.00           C  
ATOM   2258  O   ALA B1757       9.537  61.019 -47.343  1.00  0.00           O  
ATOM   2259  CB  ALA B1757       6.621  61.028 -48.471  1.00  0.00           C  
ATOM   2260  N   LEU B1758       8.593  62.853 -46.428  1.00  0.00           N  
ATOM   2261  CA  LEU B1758       9.854  63.576 -46.279  1.00  0.00           C  
ATOM   2262  C   LEU B1758      10.600  63.091 -45.041  1.00  0.00           C  
ATOM   2263  O   LEU B1758      10.023  62.423 -44.182  1.00  0.00           O  
ATOM   2264  CB  LEU B1758       9.591  65.075 -46.143  1.00  0.00           C  
ATOM   2265  CG  LEU B1758       8.916  65.811 -47.303  1.00  0.00           C  
ATOM   2266  CD1 LEU B1758       8.530  67.212 -46.838  1.00  0.00           C  
ATOM   2267  CD2 LEU B1758       9.847  65.881 -48.517  1.00  0.00           C  
ATOM   2268  N   PRO B1760      11.910  63.390 -44.946  1.00  0.00           N  
ATOM   2269  CA  PRO B1760      12.636  62.941 -43.752  1.00  0.00           C  
ATOM   2270  C   PRO B1760      12.134  63.691 -42.509  1.00  0.00           C  
ATOM   2271  O   PRO B1760      12.197  63.176 -41.395  1.00  0.00           O  
ATOM   2272  CB  PRO B1760      14.101  63.239 -44.094  1.00  0.00           C  
ATOM   2273  CG  PRO B1760      14.016  64.335 -45.119  1.00  0.00           C  
ATOM   2274  CD  PRO B1760      12.839  63.907 -45.964  1.00  0.00           C  
ATOM   2275  N   GLN B1761      11.626  64.904 -42.721  1.00  0.00           N  
ATOM   2276  CA  GLN B1761      11.073  65.729 -41.649  1.00  0.00           C  
ATOM   2277  C   GLN B1761      10.027  66.672 -42.240  1.00  0.00           C  
ATOM   2278  O   GLN B1761      10.235  67.258 -43.305  1.00  0.00           O  
ATOM   2279  CB  GLN B1761      12.173  66.539 -40.949  1.00  0.00           C  
ATOM   2280  CG  GLN B1761      11.677  67.310 -39.723  1.00  0.00           C  
ATOM   2281  CD  GLN B1761      12.799  67.976 -38.950  1.00  0.00           C  
ATOM   2282  OE1 GLN B1761      13.324  69.010 -39.358  1.00  0.00           O  
ATOM   2283  NE2 GLN B1761      13.186  67.369 -37.827  1.00  0.00           N  
ATOM   2284  N   ILE B1762       8.896  66.821 -41.555  1.00  0.00           N  
ATOM   2285  CA  ILE B1762       7.835  67.687 -42.059  1.00  0.00           C  
ATOM   2286  C   ILE B1762       8.213  69.159 -42.008  1.00  0.00           C  
ATOM   2287  O   ILE B1762       9.060  69.563 -41.225  1.00  0.00           O  
ATOM   2288  CB  ILE B1762       6.514  67.538 -41.239  1.00  0.00           C  
ATOM   2289  CG1 ILE B1762       6.738  67.995 -39.790  1.00  0.00           C  
ATOM   2290  CG2 ILE B1762       6.020  66.100 -41.275  1.00  0.00           C  
ATOM   2291  CD1 ILE B1762       5.475  67.900 -38.916  1.00  0.00           C  
ATOM   2292  N   PRO B1798       7.578  69.983 -42.854  1.00  0.00           N  
ATOM   2293  CA  PRO B1798       7.853  71.422 -42.875  1.00  0.00           C  
ATOM   2294  C   PRO B1798       7.236  72.014 -41.603  1.00  0.00           C  
ATOM   2295  O   PRO B1798       6.428  71.364 -40.947  1.00  0.00           O  
ATOM   2296  CB  PRO B1798       7.140  71.890 -44.139  1.00  0.00           C  
ATOM   2297  CG  PRO B1798       5.984  70.964 -44.225  1.00  0.00           C  
ATOM   2298  CD  PRO B1798       6.577  69.622 -43.872  1.00  0.00           C  
ATOM   2299  N   PRO B1799       7.600  73.256 -41.249  1.00  0.00           N  
ATOM   2300  CA  PRO B1799       7.078  73.921 -40.047  1.00  0.00           C  
ATOM   2301  C   PRO B1799       5.578  74.208 -40.121  1.00  0.00           C  
ATOM   2302  O   PRO B1799       4.907  74.343 -39.092  1.00  0.00           O  
ATOM   2303  CB  PRO B1799       7.887  75.220 -39.985  1.00  0.00           C  
ATOM   2304  CG  PRO B1799       9.112  74.930 -40.807  1.00  0.00           C  
ATOM   2305  CD  PRO B1799       8.561  74.126 -41.945  1.00  0.00           C  
ATOM   2306  N   ARG B1800       5.068  74.328 -41.343  1.00  0.00           N  
ATOM   2307  CA  ARG B1800       3.653  74.603 -41.557  1.00  0.00           C  
ATOM   2308  C   ARG B1800       3.126  73.745 -42.690  1.00  0.00           C  
ATOM   2309  O   ARG B1800       3.720  73.685 -43.766  1.00  0.00           O  
ATOM   2310  CB  ARG B1800       3.438  76.075 -41.916  1.00  0.00           C  
ATOM   2311  CG  ARG B1800       4.069  77.053 -40.945  1.00  0.00           C  
ATOM   2312  CD  ARG B1800       4.245  78.420 -41.596  1.00  0.00           C  
ATOM   2313  NE  ARG B1800       5.261  79.213 -40.912  1.00  0.00           N  
ATOM   2314  CZ  ARG B1800       5.923  80.222 -41.472  1.00  0.00           C  
ATOM   2315  NH1 ARG B1800       5.675  80.565 -42.730  1.00  0.00           N  
ATOM   2316  NH2 ARG B1800       6.843  80.882 -40.777  1.00  0.00           N  
ATOM   2317  N   ILE B1801       2.025  73.056 -42.435  1.00  0.00           N  
ATOM   2318  CA  ILE B1801       1.400  72.240 -43.461  1.00  0.00           C  
ATOM   2319  C   ILE B1801       0.196  73.086 -43.840  1.00  0.00           C  
ATOM   2320  O   ILE B1801      -0.909  72.896 -43.328  1.00  0.00           O  
ATOM   2321  CB  ILE B1801       0.964  70.870 -42.904  1.00  0.00           C  
ATOM   2322  CG1 ILE B1801       2.192  70.122 -42.367  1.00  0.00           C  
ATOM   2323  CG2 ILE B1801       0.296  70.047 -44.002  1.00  0.00           C  
ATOM   2324  CD1 ILE B1801       1.889  68.733 -41.797  1.00  0.00           C  
ATOM   2325  N   ASP B1802       0.440  74.056 -44.715  1.00  0.00           N  
ATOM   2326  CA  ASP B1802      -0.594  74.979 -45.151  1.00  0.00           C  
ATOM   2327  C   ASP B1802      -0.700  75.085 -46.671  1.00  0.00           C  
ATOM   2328  O   ASP B1802      -0.166  74.255 -47.416  1.00  0.00           O  
ATOM   2329  CB  ASP B1802      -0.324  76.368 -44.563  1.00  0.00           C  
ATOM   2330  CG  ASP B1802       1.068  76.892 -44.907  1.00  0.00           C  
ATOM   2331  OD1 ASP B1802       1.748  76.285 -45.761  1.00  0.00           O  
ATOM   2332  OD2 ASP B1802       1.480  77.921 -44.325  1.00  0.00           O  
ATOM   2333  N   ARG B1803      -1.404  76.119 -47.117  1.00  0.00           N  
ATOM   2334  CA  ARG B1803      -1.597  76.358 -48.539  1.00  0.00           C  
ATOM   2335  C   ARG B1803      -0.244  76.524 -49.229  1.00  0.00           C  
ATOM   2336  O   ARG B1803       0.014  75.920 -50.272  1.00  0.00           O  
ATOM   2337  CB  ARG B1803      -2.456  77.611 -48.735  1.00  0.00           C  
ATOM   2338  CG  ARG B1803      -2.714  77.960 -50.190  1.00  0.00           C  
ATOM   2339  CD  ARG B1803      -3.667  79.130 -50.325  1.00  0.00           C  
ATOM   2340  NE  ARG B1803      -3.760  79.566 -51.715  1.00  0.00           N  
ATOM   2341  CZ  ARG B1803      -4.610  80.486 -52.162  1.00  0.00           C  
ATOM   2342  NH1 ARG B1803      -5.455  81.079 -51.327  1.00  0.00           N  
ATOM   2343  NH2 ARG B1803      -4.610  80.812 -53.447  1.00  0.00           N  
ATOM   2344  N   ALA B1804       0.627  77.330 -48.628  1.00  0.00           N  
ATOM   2345  CA  ALA B1804       1.956  77.579 -49.179  1.00  0.00           C  
ATOM   2346  C   ALA B1804       2.710  76.276 -49.422  1.00  0.00           C  
ATOM   2347  O   ALA B1804       3.366  76.116 -50.452  1.00  0.00           O  
ATOM   2348  CB  ALA B1804       2.752  78.481 -48.240  1.00  0.00           C  
ATOM   2349  N   PHE B1805       2.618  75.346 -48.475  1.00  0.00           N  
ATOM   2350  CA  PHE B1805       3.293  74.062 -48.620  1.00  0.00           C  
ATOM   2351  C   PHE B1805       2.606  73.276 -49.724  1.00  0.00           C  
ATOM   2352  O   PHE B1805       3.252  72.593 -50.516  1.00  0.00           O  
ATOM   2353  CB  PHE B1805       3.233  73.267 -47.311  1.00  0.00           C  
ATOM   2354  CG  PHE B1805       3.738  71.848 -47.432  1.00  0.00           C  
ATOM   2355  CD1 PHE B1805       5.052  71.588 -47.819  1.00  0.00           C  
ATOM   2356  CD2 PHE B1805       2.899  70.774 -47.151  1.00  0.00           C  
ATOM   2357  CE1 PHE B1805       5.523  70.279 -47.926  1.00  0.00           C  
ATOM   2358  CE2 PHE B1805       3.361  69.459 -47.253  1.00  0.00           C  
ATOM   2359  CZ  PHE B1805       4.679  69.212 -47.643  1.00  0.00           C  
ATOM   2360  N   TYR B1807       1.284  73.383 -49.769  1.00  0.00           N  
ATOM   2361  CA  TYR B1807       0.495  72.682 -50.770  1.00  0.00           C  
ATOM   2362  C   TYR B1807       0.900  73.110 -52.180  1.00  0.00           C  
ATOM   2363  O   TYR B1807       1.062  72.277 -53.074  1.00  0.00           O  
ATOM   2364  CB  TYR B1807      -0.994  72.963 -50.550  1.00  0.00           C  
ATOM   2365  CG  TYR B1807      -1.903  72.164 -51.454  1.00  0.00           C  
ATOM   2366  CD1 TYR B1807      -1.839  70.775 -51.482  1.00  0.00           C  
ATOM   2367  CD2 TYR B1807      -2.828  72.797 -52.284  1.00  0.00           C  
ATOM   2368  CE1 TYR B1807      -2.668  70.032 -52.312  1.00  0.00           C  
ATOM   2369  CE2 TYR B1807      -3.669  72.061 -53.121  1.00  0.00           C  
ATOM   2370  CZ  TYR B1807      -3.581  70.680 -53.129  1.00  0.00           C  
ATOM   2371  OH  TYR B1807      -4.403  69.946 -53.952  1.00  0.00           O  
ATOM   2372  N   GLU B1808       1.073  74.413 -52.370  1.00  0.00           N  
ATOM   2373  CA  GLU B1808       1.448  74.943 -53.672  1.00  0.00           C  
ATOM   2374  C   GLU B1808       2.916  74.668 -53.985  1.00  0.00           C  
ATOM   2375  O   GLU B1808       3.282  74.478 -55.143  1.00  0.00           O  
ATOM   2376  CB  GLU B1808       1.147  76.444 -53.727  1.00  0.00           C  
ATOM   2377  CG  GLU B1808      -0.266  76.769 -53.260  1.00  0.00           C  
ATOM   2378  CD  GLU B1808      -0.714  78.169 -53.626  1.00  0.00           C  
ATOM   2379  OE1 GLU B1808       0.061  79.125 -53.409  1.00  0.00           O  
ATOM   2380  OE2 GLU B1808      -1.851  78.314 -54.124  1.00  0.00           O  
ATOM   2381  N   SER B1809       3.755  74.632 -52.954  1.00  0.00           N  
ATOM   2382  CA  SER B1809       5.169  74.357 -53.158  1.00  0.00           C  
ATOM   2383  C   SER B1809       5.314  72.915 -53.636  1.00  0.00           C  
ATOM   2384  O   SER B1809       6.405  72.481 -54.006  1.00  0.00           O  
ATOM   2385  CB  SER B1809       5.955  74.544 -51.858  1.00  0.00           C  
ATOM   2386  OG  SER B1809       5.857  73.397 -51.031  1.00  0.00           O  
ATOM   2387  N   LEU B1810       4.210  72.173 -53.608  1.00  0.00           N  
ATOM   2388  CA  LEU B1810       4.206  70.785 -54.060  1.00  0.00           C  
ATOM   2389  C   LEU B1810       3.833  70.762 -55.539  1.00  0.00           C  
ATOM   2390  O   LEU B1810       3.944  69.735 -56.209  1.00  0.00           O  
ATOM   2391  CB  LEU B1810       3.187  69.956 -53.272  1.00  0.00           C  
ATOM   2392  CG  LEU B1810       3.419  69.699 -51.777  1.00  0.00           C  
ATOM   2393  CD1 LEU B1810       2.279  68.844 -51.242  1.00  0.00           C  
ATOM   2394  CD2 LEU B1810       4.753  68.994 -51.565  1.00  0.00           C  
ATOM   2395  N   GLY B1812       3.386  71.908 -56.039  1.00  0.00           N  
ATOM   2396  CA  GLY B1812       3.002  72.003 -57.434  1.00  0.00           C  
ATOM   2397  C   GLY B1812       1.518  71.792 -57.659  1.00  0.00           C  
ATOM   2398  O   GLY B1812       1.116  71.281 -58.704  1.00  0.00           O  
ATOM   2399  N   TYR B1813       0.705  72.175 -56.675  1.00  0.00           N  
ATOM   2400  CA  TYR B1813      -0.748  72.047 -56.764  1.00  0.00           C  
ATOM   2401  C   TYR B1813      -1.352  73.447 -56.785  1.00  0.00           C  
ATOM   2402  O   TYR B1813      -0.669  74.424 -56.476  1.00  0.00           O  
ATOM   2403  CB  TYR B1813      -1.294  71.268 -55.560  1.00  0.00           C  
ATOM   2404  CG  TYR B1813      -1.001  69.783 -55.580  1.00  0.00           C  
ATOM   2405  CD1 TYR B1813      -1.575  68.954 -56.542  1.00  0.00           C  
ATOM   2406  CD2 TYR B1813      -0.160  69.205 -54.630  1.00  0.00           C  
ATOM   2407  CE1 TYR B1813      -1.320  67.586 -56.560  1.00  0.00           C  
ATOM   2408  CE2 TYR B1813       0.102  67.834 -54.638  1.00  0.00           C  
ATOM   2409  CZ  TYR B1813      -0.483  67.033 -55.608  1.00  0.00           C  
ATOM   2410  OH  TYR B1813      -0.230  65.682 -55.630  1.00  0.00           O  
ATOM   2411  N   ALA B1814      -2.628  73.544 -57.146  1.00  0.00           N  
ATOM   2412  CA  ALA B1814      -3.307  74.835 -57.205  1.00  0.00           C  
ATOM   2413  C   ALA B1814      -4.417  74.898 -56.176  1.00  0.00           C  
ATOM   2414  O   ALA B1814      -5.348  74.101 -56.210  1.00  0.00           O  
ATOM   2415  CB  ALA B1814      -3.888  75.060 -58.594  1.00  0.00           C  
ATOM   2416  N   TRP B1815      -4.339  75.843 -55.254  1.00  0.00           N  
ATOM   2417  CA  TRP B1815      -5.398  75.921 -54.274  1.00  0.00           C  
ATOM   2418  C   TRP B1815      -6.755  76.119 -54.956  1.00  0.00           C  
ATOM   2419  O   TRP B1815      -7.779  75.721 -54.410  1.00  0.00           O  
ATOM   2420  CB  TRP B1815      -5.157  77.060 -53.287  1.00  0.00           C  
ATOM   2421  CG  TRP B1815      -6.243  77.131 -52.267  1.00  0.00           C  
ATOM   2422  CD1 TRP B1815      -7.231  78.068 -52.179  1.00  0.00           C  
ATOM   2423  CD2 TRP B1815      -6.494  76.180 -51.226  1.00  0.00           C  
ATOM   2424  NE1 TRP B1815      -8.086  77.759 -51.147  1.00  0.00           N  
ATOM   2425  CE2 TRP B1815      -7.657  76.605 -50.546  1.00  0.00           C  
ATOM   2426  CE3 TRP B1815      -5.851  75.008 -50.803  1.00  0.00           C  
ATOM   2427  CZ2 TRP B1815      -8.191  75.900 -49.462  1.00  0.00           C  
ATOM   2428  CZ3 TRP B1815      -6.383  74.306 -49.724  1.00  0.00           C  
ATOM   2429  CH2 TRP B1815      -7.543  74.757 -49.068  1.00  0.00           C  
ATOM   2430  N   GLU B1816      -6.759  76.700 -56.157  1.00  0.00           N  
ATOM   2431  CA  GLU B1816      -8.000  76.991 -56.897  1.00  0.00           C  
ATOM   2432  C   GLU B1816      -8.756  75.844 -57.603  1.00  0.00           C  
ATOM   2433  O   GLU B1816      -9.989  75.901 -57.734  1.00  0.00           O  
ATOM   2434  CB  GLU B1816      -7.720  78.121 -57.899  1.00  0.00           C  
ATOM   2435  CG  GLU B1816      -7.433  79.475 -57.242  1.00  0.00           C  
ATOM   2436  CD  GLU B1816      -8.468  79.841 -56.183  1.00  0.00           C  
ATOM   2437  OE1 GLU B1816      -9.680  79.826 -56.497  1.00  0.00           O  
ATOM   2438  OE2 GLU B1816      -8.070  80.145 -55.037  1.00  0.00           O  
ATOM   2439  N   ALA B1817      -8.009  74.828 -58.049  1.00  0.00           N  
ATOM   2440  CA  ALA B1817      -8.519  73.633 -58.745  1.00  0.00           C  
ATOM   2441  C   ALA B1817      -9.141  72.665 -57.751  1.00  0.00           C  
ATOM   2442  O   ALA B1817      -9.621  71.593 -58.120  1.00  0.00           O  
ATOM   2443  CB  ALA B1817      -7.365  72.921 -59.468  1.00  0.00           C  
ATOM   2444  N   PHE B1818      -9.103  73.063 -56.485  1.00  0.00           N  
ATOM   2445  CA  PHE B1818      -9.602  72.279 -55.358  1.00  0.00           C  
ATOM   2446  C   PHE B1818      -9.590  70.765 -55.479  1.00  0.00           C  
ATOM   2447  O   PHE B1818     -10.645  70.149 -55.607  1.00  0.00           O  
ATOM   2448  CB  PHE B1818     -11.017  72.702 -54.961  1.00  0.00           C  
ATOM   2449  CG  PHE B1818     -11.095  74.083 -54.389  1.00  0.00           C  
ATOM   2450  CD1 PHE B1818     -10.914  75.185 -55.207  1.00  0.00           C  
ATOM   2451  CD2 PHE B1818     -11.354  74.288 -53.035  1.00  0.00           C  
ATOM   2452  CE1 PHE B1818     -10.991  76.474 -54.701  1.00  0.00           C  
ATOM   2453  CE2 PHE B1818     -11.434  75.582 -52.512  1.00  0.00           C  
ATOM   2454  CZ  PHE B1818     -11.251  76.678 -53.353  1.00  0.00           C  
ATOM   2455  N   GLY B1819      -8.413  70.151 -55.405  1.00  0.00           N  
ATOM   2456  CA  GLY B1819      -8.356  68.701 -55.478  1.00  0.00           C  
ATOM   2457  C   GLY B1819      -8.290  68.179 -56.890  1.00  0.00           C  
ATOM   2458  O   GLY B1819      -7.650  67.168 -57.157  1.00  0.00           O  
ATOM   2459  N   ARG B1820      -8.956  68.871 -57.801  1.00  0.00           N  
ATOM   2460  CA  ARG B1820      -8.980  68.447 -59.202  1.00  0.00           C  
ATOM   2461  C   ARG B1820      -7.579  68.508 -59.878  1.00  0.00           C  
ATOM   2462  O   ARG B1820      -7.288  67.783 -60.852  1.00  0.00           O  
ATOM   2463  CB  ARG B1820      -9.965  69.323 -59.959  1.00  0.00           C  
ATOM   2464  CG  ARG B1820     -11.320  69.414 -59.288  1.00  0.00           C  
ATOM   2465  CD  ARG B1820     -12.484  69.525 -60.238  1.00  0.00           C  
ATOM   2466  NE  ARG B1820     -13.688  69.436 -59.425  1.00  0.00           N  
ATOM   2467  CZ  ARG B1820     -14.920  69.396 -59.908  1.00  0.00           C  
ATOM   2468  NH1 ARG B1820     -15.109  69.438 -61.221  1.00  0.00           N  
ATOM   2469  NH2 ARG B1820     -15.958  69.316 -59.078  1.00  0.00           N  
ATOM   2470  N   ASP B1821      -6.743  69.410 -59.351  1.00  0.00           N  
ATOM   2471  CA  ASP B1821      -5.359  69.645 -59.787  1.00  0.00           C  
ATOM   2472  C   ASP B1821      -4.588  68.347 -59.604  1.00  0.00           C  
ATOM   2473  O   ASP B1821      -3.424  68.356 -59.240  1.00  0.00           O  
ATOM   2474  CB  ASP B1821      -4.681  70.724 -58.906  1.00  0.00           C  
ATOM   2475  CG  ASP B1821      -5.513  71.125 -57.679  1.00  0.00           C  
ATOM   2476  OD1 ASP B1821      -6.154  70.276 -57.034  1.00  0.00           O  
ATOM   2477  OD2 ASP B1821      -5.529  72.337 -57.416  1.00  0.00           O  
ATOM   2478  N   LYS B1822      -5.287  67.249 -59.839  1.00  0.00           N  
ATOM   2479  CA  LYS B1822      -4.830  65.878 -59.686  1.00  0.00           C  
ATOM   2480  C   LYS B1822      -3.630  65.357 -60.479  1.00  0.00           C  
ATOM   2481  O   LYS B1822      -3.071  64.297 -60.175  1.00  0.00           O  
ATOM   2482  CB  LYS B1822      -6.019  64.981 -60.002  1.00  0.00           C  
ATOM   2483  CG  LYS B1822      -5.858  63.545 -59.688  1.00  0.00           C  
ATOM   2484  CD  LYS B1822      -6.891  62.690 -60.423  1.00  0.00           C  
ATOM   2485  CE  LYS B1822      -6.457  62.425 -61.869  1.00  0.00           C  
ATOM   2486  NZ  LYS B1822      -7.281  61.395 -62.578  1.00  0.00           N  
ATOM   2487  N   GLU B1823      -3.227  66.081 -61.500  1.00  0.00           N  
ATOM   2488  CA  GLU B1823      -2.148  65.585 -62.313  1.00  0.00           C  
ATOM   2489  C   GLU B1823      -0.798  66.210 -62.030  1.00  0.00           C  
ATOM   2490  O   GLU B1823       0.231  65.794 -62.584  1.00  0.00           O  
ATOM   2491  CB  GLU B1823      -2.511  65.766 -63.779  1.00  0.00           C  
ATOM   2492  CG  GLU B1823      -2.048  64.653 -64.680  1.00  0.00           C  
ATOM   2493  CD  GLU B1823      -2.973  63.450 -64.665  1.00  0.00           C  
ATOM   2494  OE1 GLU B1823      -4.174  63.611 -64.962  1.00  0.00           O  
ATOM   2495  OE2 GLU B1823      -2.487  62.343 -64.366  1.00  0.00           O  
ATOM   2496  N   ALA B1824      -0.790  67.207 -61.161  1.00  0.00           N  
ATOM   2497  CA  ALA B1824       0.449  67.895 -60.821  1.00  0.00           C  
ATOM   2498  C   ALA B1824       1.071  67.297 -59.564  1.00  0.00           C  
ATOM   2499  O   ALA B1824       0.981  66.092 -59.326  1.00  0.00           O  
ATOM   2500  CB  ALA B1824       0.169  69.373 -60.619  1.00  0.00           C  
ATOM   2501  N   GLY B1825       1.725  68.139 -58.773  1.00  0.00           N  
ATOM   2502  CA  GLY B1825       2.357  67.673 -57.547  1.00  0.00           C  
ATOM   2503  C   GLY B1825       3.514  66.710 -57.745  1.00  0.00           C  
ATOM   2504  O   GLY B1825       3.793  66.302 -58.869  1.00  0.00           O  
ATOM   2505  N   PRO B1826       4.200  66.316 -56.656  1.00  0.00           N  
ATOM   2506  CA  PRO B1826       5.340  65.391 -56.713  1.00  0.00           C  
ATOM   2507  C   PRO B1826       5.038  64.061 -57.398  1.00  0.00           C  
ATOM   2508  O   PRO B1826       3.901  63.797 -57.780  1.00  0.00           O  
ATOM   2509  CB  PRO B1826       5.715  65.214 -55.240  1.00  0.00           C  
ATOM   2510  CG  PRO B1826       4.410  65.390 -54.542  1.00  0.00           C  
ATOM   2511  CD  PRO B1826       3.822  66.580 -55.257  1.00  0.00           C  
ATOM   2512  N   GLU B1827       6.067  63.230 -57.547  1.00  0.00           N  
ATOM   2513  CA  GLU B1827       5.926  61.928 -58.193  1.00  0.00           C  
ATOM   2514  C   GLU B1827       5.157  60.925 -57.346  1.00  0.00           C  
ATOM   2515  O   GLU B1827       4.072  60.488 -57.729  1.00  0.00           O  
ATOM   2516  CB  GLU B1827       7.303  61.356 -58.540  1.00  0.00           C  
ATOM   2517  CG  GLU B1827       7.988  62.083 -59.685  1.00  0.00           C  
ATOM   2518  CD  GLU B1827       7.235  61.929 -60.995  1.00  0.00           C  
ATOM   2519  OE1 GLU B1827       7.592  62.615 -61.978  1.00  0.00           O  
ATOM   2520  OE2 GLU B1827       6.287  61.115 -61.042  1.00  0.00           O  
ATOM   2521  N   GLU B1991       5.719  60.558 -56.198  1.00  0.00           N  
ATOM   2522  CA  GLU B1991       5.067  59.600 -55.311  1.00  0.00           C  
ATOM   2523  C   GLU B1991       3.599  59.948 -55.090  1.00  0.00           C  
ATOM   2524  O   GLU B1991       2.722  59.114 -55.296  1.00  0.00           O  
ATOM   2525  CB  GLU B1991       5.777  59.546 -53.956  1.00  0.00           C  
ATOM   2526  CG  GLU B1991       7.238  59.159 -54.026  1.00  0.00           C  
ATOM   2527  CD  GLU B1991       7.807  58.813 -52.665  1.00  0.00           C  
ATOM   2528  OE1 GLU B1991       7.389  57.784 -52.093  1.00  0.00           O  
ATOM   2529  OE2 GLU B1991       8.667  59.570 -52.164  1.00  0.00           O  
ATOM   2530  N   VAL B1992       3.338  61.184 -54.675  1.00  0.00           N  
ATOM   2531  CA  VAL B1992       1.973  61.629 -54.420  1.00  0.00           C  
ATOM   2532  C   VAL B1992       1.080  61.494 -55.650  1.00  0.00           C  
ATOM   2533  O   VAL B1992       0.074  60.783 -55.614  1.00  0.00           O  
ATOM   2534  CB  VAL B1992       1.941  63.095 -53.940  1.00  0.00           C  
ATOM   2535  CG1 VAL B1992       0.502  63.538 -53.703  1.00  0.00           C  
ATOM   2536  CG2 VAL B1992       2.746  63.232 -52.660  1.00  0.00           C  
ATOM   2537  N   ARG B1993       1.448  62.177 -56.731  1.00  0.00           N  
ATOM   2538  CA  ARG B1993       0.676  62.127 -57.970  1.00  0.00           C  
ATOM   2539  C   ARG B1993       0.449  60.679 -58.398  1.00  0.00           C  
ATOM   2540  O   ARG B1993      -0.623  60.329 -58.896  1.00  0.00           O  
ATOM   2541  CB  ARG B1993       1.403  62.898 -59.082  1.00  0.00           C  
ATOM   2542  CG  ARG B1993       1.845  62.050 -60.267  1.00  0.00           C  
ATOM   2543  CD  ARG B1993       2.476  62.901 -61.363  1.00  0.00           C  
ATOM   2544  NE  ARG B1993       2.653  62.138 -62.597  1.00  0.00           N  
ATOM   2545  CZ  ARG B1993       3.066  62.655 -63.752  1.00  0.00           C  
ATOM   2546  NH1 ARG B1993       3.355  63.948 -63.843  1.00  0.00           N  
ATOM   2547  NH2 ARG B1993       3.176  61.878 -64.825  1.00  0.00           N  
ATOM   2548  N   ARG B1994       1.463  59.844 -58.191  1.00  0.00           N  
ATOM   2549  CA  ARG B1994       1.392  58.434 -58.556  1.00  0.00           C  
ATOM   2550  C   ARG B1994       0.500  57.670 -57.589  1.00  0.00           C  
ATOM   2551  O   ARG B1994      -0.404  56.949 -58.007  1.00  0.00           O  
ATOM   2552  CB  ARG B1994       2.800  57.823 -58.579  1.00  0.00           C  
ATOM   2553  CG  ARG B1994       3.701  58.409 -59.677  1.00  0.00           C  
ATOM   2554  CD  ARG B1994       5.186  58.174 -59.403  1.00  0.00           C  
ATOM   2555  NE  ARG B1994       5.648  56.839 -59.777  1.00  0.00           N  
ATOM   2556  CZ  ARG B1994       5.789  56.418 -61.031  1.00  0.00           C  
ATOM   2557  NH1 ARG B1994       5.501  57.229 -62.043  1.00  0.00           N  
ATOM   2558  NH2 ARG B1994       6.231  55.190 -61.275  1.00  0.00           N  
ATOM   2559  N   ALA B1995       0.750  57.840 -56.295  1.00  0.00           N  
ATOM   2560  CA  ALA B1995      -0.038  57.168 -55.270  1.00  0.00           C  
ATOM   2561  C   ALA B1995      -1.515  57.475 -55.480  1.00  0.00           C  
ATOM   2562  O   ALA B1995      -2.366  56.608 -55.298  1.00  0.00           O  
ATOM   2563  CB  ALA B1995       0.400  57.631 -53.884  1.00  0.00           C  
ATOM   2564  N   GLU B1996      -1.806  58.712 -55.871  1.00  0.00           N  
ATOM   2565  CA  GLU B1996      -3.180  59.140 -56.111  1.00  0.00           C  
ATOM   2566  C   GLU B1996      -3.740  58.423 -57.333  1.00  0.00           C  
ATOM   2567  O   GLU B1996      -4.943  58.174 -57.421  1.00  0.00           O  
ATOM   2568  CB  GLU B1996      -3.235  60.657 -56.317  1.00  0.00           C  
ATOM   2569  CG  GLU B1996      -4.630  61.213 -56.580  1.00  0.00           C  
ATOM   2570  CD  GLU B1996      -4.671  62.731 -56.511  1.00  0.00           C  
ATOM   2571  OE1 GLU B1996      -5.743  63.323 -56.769  1.00  0.00           O  
ATOM   2572  OE2 GLU B1996      -3.624  63.333 -56.189  1.00  0.00           O  
ATOM   2573  N   ALA B1997      -2.859  58.088 -58.270  1.00  0.00           N  
ATOM   2574  CA  ALA B1997      -3.269  57.390 -59.481  1.00  0.00           C  
ATOM   2575  C   ALA B1997      -3.592  55.940 -59.146  1.00  0.00           C  
ATOM   2576  O   ALA B1997      -4.606  55.401 -59.593  1.00  0.00           O  
ATOM   2577  CB  ALA B1997      -2.157  57.455 -60.527  1.00  0.00           C  
ATOM   2578  N   ARG B1998      -2.725  55.317 -58.352  1.00  0.00           N  
ATOM   2579  CA  ARG B1998      -2.908  53.929 -57.943  1.00  0.00           C  
ATOM   2580  C   ARG B1998      -4.255  53.783 -57.244  1.00  0.00           C  
ATOM   2581  O   ARG B1998      -4.900  52.739 -57.326  1.00  0.00           O  
ATOM   2582  CB  ARG B1998      -1.799  53.500 -56.978  1.00  0.00           C  
ATOM   2583  CG  ARG B1998      -0.380  53.866 -57.407  1.00  0.00           C  
ATOM   2584  CD  ARG B1998       0.042  53.158 -58.691  1.00  0.00           C  
ATOM   2585  NE  ARG B1998       1.478  53.297 -58.940  1.00  0.00           N  
ATOM   2586  CZ  ARG B1998       2.425  52.732 -58.194  1.00  0.00           C  
ATOM   2587  NH1 ARG B1998       2.093  51.982 -57.150  1.00  0.00           N  
ATOM   2588  NH2 ARG B1998       3.708  52.923 -58.485  1.00  0.00           N  
ATOM   2589  N   TYR B1999      -4.667  54.837 -56.546  1.00  0.00           N  
ATOM   2590  CA  TYR B1999      -5.937  54.821 -55.835  1.00  0.00           C  
ATOM   2591  C   TYR B1999      -7.100  55.024 -56.802  1.00  0.00           C  
ATOM   2592  O   TYR B1999      -8.093  54.301 -56.746  1.00  0.00           O  
ATOM   2593  CB  TYR B1999      -5.971  55.915 -54.765  1.00  0.00           C  
ATOM   2594  CG  TYR B1999      -7.264  55.938 -53.986  1.00  0.00           C  
ATOM   2595  CD1 TYR B1999      -7.547  54.956 -53.036  1.00  0.00           C  
ATOM   2596  CD2 TYR B1999      -8.222  56.923 -54.223  1.00  0.00           C  
ATOM   2597  CE1 TYR B1999      -8.757  54.953 -52.341  1.00  0.00           C  
ATOM   2598  CE2 TYR B1999      -9.433  56.931 -53.538  1.00  0.00           C  
ATOM   2599  CZ  TYR B1999      -9.696  55.944 -52.598  1.00  0.00           C  
ATOM   2600  OH  TYR B1999     -10.900  55.945 -51.924  1.00  0.00           O  
ATOM   2601  N   ASP B2000      -6.981  56.016 -57.680  1.00  0.00           N  
ATOM   2602  CA  ASP B2000      -8.033  56.286 -58.652  1.00  0.00           C  
ATOM   2603  C   ASP B2000      -8.213  55.098 -59.591  1.00  0.00           C  
ATOM   2604  O   ASP B2000      -9.196  55.025 -60.327  1.00  0.00           O  
ATOM   2605  CB  ASP B2000      -7.715  57.542 -59.470  1.00  0.00           C  
ATOM   2606  CG  ASP B2000      -7.888  58.823 -58.671  1.00  0.00           C  
ATOM   2607  OD1 ASP B2000      -8.869  58.917 -57.903  1.00  0.00           O  
ATOM   2608  OD2 ASP B2000      -7.053  59.741 -58.821  1.00  0.00           O  
ATOM   2609  N   GLU B2010     -19.082  42.685 -56.645  1.00  0.00           N  
ATOM   2610  CA  GLU B2010     -20.558  42.525 -56.784  1.00  0.00           C  
ATOM   2611  C   GLU B2010     -20.951  41.658 -57.966  1.00  0.00           C  
ATOM   2612  O   GLU B2010     -22.138  41.413 -58.198  1.00  0.00           O  
ATOM   2613  N   ILE B2011     -19.950  41.191 -58.709  1.00  0.00           N  
ATOM   2614  CA  ILE B2011     -20.167  40.343 -59.883  1.00  0.00           C  
ATOM   2615  C   ILE B2011     -20.981  39.087 -59.568  1.00  0.00           C  
ATOM   2616  O   ILE B2011     -20.656  38.344 -58.642  1.00  0.00           O  
ATOM   2617  CB  ILE B2011     -18.822  39.889 -60.494  1.00  0.00           C  
ATOM   2618  CG1 ILE B2011     -17.970  41.109 -60.852  1.00  0.00           C  
ATOM   2619  CG2 ILE B2011     -19.071  39.033 -61.728  1.00  0.00           C  
ATOM   2620  CD1 ILE B2011     -16.579  40.752 -61.351  1.00  0.00           C  
ATOM   2621  N   PRO B2012     -22.048  38.835 -60.344  1.00  0.00           N  
ATOM   2622  CA  PRO B2012     -22.910  37.662 -60.152  1.00  0.00           C  
ATOM   2623  C   PRO B2012     -22.105  36.357 -60.187  1.00  0.00           C  
ATOM   2624  O   PRO B2012     -21.056  36.278 -60.834  1.00  0.00           O  
ATOM   2625  CB  PRO B2012     -23.890  37.765 -61.318  1.00  0.00           C  
ATOM   2626  CG  PRO B2012     -24.002  39.242 -61.524  1.00  0.00           C  
ATOM   2627  CD  PRO B2012     -22.568  39.693 -61.424  1.00  0.00           C  
ATOM   2628  N   GLU B2013     -22.607  35.334 -59.501  1.00  0.00           N  
ATOM   2629  CA  GLU B2013     -21.925  34.046 -59.437  1.00  0.00           C  
ATOM   2630  C   GLU B2013     -22.879  32.900 -59.765  1.00  0.00           C  
ATOM   2631  O   GLU B2013     -24.023  32.882 -59.314  1.00  0.00           O  
ATOM   2632  CB  GLU B2013     -21.328  33.860 -58.035  1.00  0.00           C  
ATOM   2633  CG  GLU B2013     -20.403  32.658 -57.845  1.00  0.00           C  
ATOM   2634  CD  GLU B2013     -21.142  31.333 -57.790  1.00  0.00           C  
ATOM   2635  OE1 GLU B2013     -22.257  31.297 -57.227  1.00  0.00           O  
ATOM   2636  OE2 GLU B2013     -20.600  30.325 -58.293  1.00  0.00           O  
ATOM   2637  N   VAL B2014     -22.400  31.949 -60.561  1.00  0.00           N  
ATOM   2638  CA  VAL B2014     -23.199  30.791 -60.952  1.00  0.00           C  
ATOM   2639  C   VAL B2014     -22.380  29.512 -60.813  1.00  0.00           C  
ATOM   2640  O   VAL B2014     -21.292  29.397 -61.380  1.00  0.00           O  
ATOM   2641  CB  VAL B2014     -23.680  30.908 -62.413  1.00  0.00           C  
ATOM   2642  CG1 VAL B2014     -24.343  29.603 -62.852  1.00  0.00           C  
ATOM   2643  CG2 VAL B2014     -24.654  32.070 -62.543  1.00  0.00           C  
ATOM   2644  N   THR B2015     -22.907  28.553 -60.058  1.00  0.00           N  
ATOM   2645  CA  THR B2015     -22.215  27.283 -59.856  1.00  0.00           C  
ATOM   2646  C   THR B2015     -22.643  26.286 -60.932  1.00  0.00           C  
ATOM   2647  O   THR B2015     -23.830  26.166 -61.240  1.00  0.00           O  
ATOM   2648  CB  THR B2015     -22.531  26.686 -58.468  1.00  0.00           C  
ATOM   2649  OG1 THR B2015     -22.354  27.692 -57.463  1.00  0.00           O  
ATOM   2650  CG2 THR B2015     -21.597  25.520 -58.167  1.00  0.00           C  
ATOM   2651  N   ILE B2016     -21.670  25.577 -61.497  1.00  0.00           N  
ATOM   2652  CA  ILE B2016     -21.929  24.595 -62.546  1.00  0.00           C  
ATOM   2653  C   ILE B2016     -21.833  23.166 -62.005  1.00  0.00           C  
ATOM   2654  O   ILE B2016     -20.764  22.729 -61.576  1.00  0.00           O  
ATOM   2655  CB  ILE B2016     -20.912  24.747 -63.705  1.00  0.00           C  
ATOM   2656  CG1 ILE B2016     -20.928  26.186 -64.235  1.00  0.00           C  
ATOM   2657  CG2 ILE B2016     -21.229  23.753 -64.814  1.00  0.00           C  
ATOM   2658  CD1 ILE B2016     -22.282  26.653 -64.750  1.00  0.00           C  
ATOM   2659  N   PRO B2017     -22.951  22.418 -62.024  1.00  0.00           N  
ATOM   2660  CA  PRO B2017     -22.946  21.038 -61.525  1.00  0.00           C  
ATOM   2661  C   PRO B2017     -21.899  20.188 -62.243  1.00  0.00           C  
ATOM   2662  O   PRO B2017     -21.631  20.391 -63.428  1.00  0.00           O  
ATOM   2663  CB  PRO B2017     -24.369  20.562 -61.816  1.00  0.00           C  
ATOM   2664  CG  PRO B2017     -25.172  21.819 -61.715  1.00  0.00           C  
ATOM   2665  CD  PRO B2017     -24.303  22.808 -62.460  1.00  0.00           C  
ATOM   2666  N   ALA B2018     -21.310  19.240 -61.521  1.00  0.00           N  
ATOM   2667  CA  ALA B2018     -20.295  18.362 -62.095  1.00  0.00           C  
ATOM   2668  C   ALA B2018     -20.844  17.584 -63.290  1.00  0.00           C  
ATOM   2669  O   ALA B2018     -20.089  17.168 -64.168  1.00  0.00           O  
ATOM   2670  CB  ALA B2018     -19.780  17.391 -61.033  1.00  0.00           C  
ATOM   2671  N   SER B2019     -22.159  17.385 -63.318  1.00  0.00           N  
ATOM   2672  CA  SER B2019     -22.788  16.651 -64.410  1.00  0.00           C  
ATOM   2673  C   SER B2019     -22.563  17.356 -65.744  1.00  0.00           C  
ATOM   2674  O   SER B2019     -22.455  16.708 -66.786  1.00  0.00           O  
ATOM   2675  CB  SER B2019     -24.289  16.488 -64.149  1.00  0.00           C  
ATOM   2676  OG  SER B2019     -24.939  17.743 -64.046  1.00  0.00           O  
ATOM   2677  N   GLU B2020     -22.478  18.684 -65.703  1.00  0.00           N  
ATOM   2678  CA  GLU B2020     -22.269  19.480 -66.907  1.00  0.00           C  
ATOM   2679  C   GLU B2020     -20.878  19.291 -67.507  1.00  0.00           C  
ATOM   2680  O   GLU B2020     -20.654  19.598 -68.680  1.00  0.00           O  
ATOM   2681  CB  GLU B2020     -22.485  20.965 -66.605  1.00  0.00           C  
ATOM   2682  CG  GLU B2020     -23.927  21.365 -66.335  1.00  0.00           C  
ATOM   2683  CD  GLU B2020     -24.849  21.095 -67.516  1.00  0.00           C  
ATOM   2684  OE1 GLU B2020     -24.427  21.302 -68.676  1.00  0.00           O  
ATOM   2685  OE2 GLU B2020     -26.006  20.688 -67.279  1.00  0.00           O  
ATOM   2686  N   LEU B2021     -19.943  18.794 -66.705  1.00  0.00           N  
ATOM   2687  CA  LEU B2021     -18.582  18.583 -67.183  1.00  0.00           C  
ATOM   2688  C   LEU B2021     -18.359  17.166 -67.702  1.00  0.00           C  
ATOM   2689  O   LEU B2021     -19.068  16.231 -67.327  1.00  0.00           O  
ATOM   2690  CB  LEU B2021     -17.569  18.885 -66.070  1.00  0.00           C  
ATOM   2691  CG  LEU B2021     -17.397  20.340 -65.608  1.00  0.00           C  
ATOM   2692  CD1 LEU B2021     -16.957  21.192 -66.786  1.00  0.00           C  
ATOM   2693  CD2 LEU B2021     -18.696  20.872 -65.027  1.00  0.00           C  
ATOM   2694  N   LYS B2022     -17.364  17.025 -68.570  1.00  0.00           N  
ATOM   2695  CA  LYS B2022     -17.002  15.743 -69.159  1.00  0.00           C  
ATOM   2696  C   LYS B2022     -15.487  15.661 -69.037  1.00  0.00           C  
ATOM   2697  O   LYS B2022     -14.759  16.297 -69.800  1.00  0.00           O  
ATOM   2698  CB  LYS B2022     -17.412  15.703 -70.631  1.00  0.00           C  
ATOM   2699  CG  LYS B2022     -17.503  14.310 -71.227  1.00  0.00           C  
ATOM   2700  CD  LYS B2022     -18.952  13.954 -71.528  1.00  0.00           C  
ATOM   2701  CE  LYS B2022     -19.052  12.680 -72.358  1.00  0.00           C  
ATOM   2702  NZ  LYS B2022     -20.463  12.376 -72.747  1.00  0.00           N  
ATOM   2703  N   GLU B2023     -15.017  14.882 -68.071  1.00  0.00           N  
ATOM   2704  CA  GLU B2023     -13.586  14.750 -67.825  1.00  0.00           C  
ATOM   2705  C   GLU B2023     -13.026  16.117 -67.427  1.00  0.00           C  
ATOM   2706  O   GLU B2023     -11.962  16.527 -67.885  1.00  0.00           O  
ATOM   2707  CB  GLU B2023     -12.858  14.215 -69.065  1.00  0.00           C  
ATOM   2708  CG  GLU B2023     -13.371  12.867 -69.555  1.00  0.00           C  
ATOM   2709  CD  GLU B2023     -12.337  12.102 -70.370  1.00  0.00           C  
ATOM   2710  OE1 GLU B2023     -11.692  12.713 -71.251  1.00  0.00           O  
ATOM   2711  OE2 GLU B2023     -12.176  10.884 -70.131  1.00  0.00           O  
ATOM   2712  N   GLY B2024     -13.771  16.818 -66.579  1.00  0.00           N  
ATOM   2713  CA  GLY B2024     -13.347  18.124 -66.099  1.00  0.00           C  
ATOM   2714  C   GLY B2024     -13.438  19.281 -67.081  1.00  0.00           C  
ATOM   2715  O   GLY B2024     -12.931  20.369 -66.796  1.00  0.00           O  
ATOM   2716  N   ARG B2108     -14.077  19.067 -68.228  1.00  0.00           N  
ATOM   2717  CA  ARG B2108     -14.204  20.128 -69.221  1.00  0.00           C  
ATOM   2718  C   ARG B2108     -15.616  20.294 -69.764  1.00  0.00           C  
ATOM   2719  O   ARG B2108     -16.404  19.342 -69.809  1.00  0.00           O  
ATOM   2720  CB  ARG B2108     -13.241  19.888 -70.382  1.00  0.00           C  
ATOM   2721  CG  ARG B2108     -11.783  19.934 -69.980  1.00  0.00           C  
ATOM   2722  CD  ARG B2108     -10.877  19.850 -71.189  1.00  0.00           C  
ATOM   2723  NE  ARG B2108      -9.475  19.783 -70.795  1.00  0.00           N  
ATOM   2724  CZ  ARG B2108      -8.939  18.772 -70.117  1.00  0.00           C  
ATOM   2725  NH1 ARG B2108      -9.688  17.737 -69.757  1.00  0.00           N  
ATOM   2726  NH2 ARG B2108      -7.652  18.796 -69.798  1.00  0.00           N  
ATOM   2727  N   ILE B2109     -15.920  21.516 -70.191  1.00  0.00           N  
ATOM   2728  CA  ILE B2109     -17.232  21.849 -70.725  1.00  0.00           C  
ATOM   2729  C   ILE B2109     -17.105  22.750 -71.951  1.00  0.00           C  
ATOM   2730  O   ILE B2109     -16.122  23.479 -72.107  1.00  0.00           O  
ATOM   2731  CB  ILE B2109     -18.083  22.559 -69.649  1.00  0.00           C  
ATOM   2732  CG1 ILE B2109     -19.508  22.778 -70.156  1.00  0.00           C  
ATOM   2733  CG2 ILE B2109     -17.423  23.878 -69.257  1.00  0.00           C  
ATOM   2734  CD1 ILE B2109     -20.479  23.210 -69.071  1.00  0.00           C  
ATOM   2735  N   TRP B2110     -18.102  22.682 -72.827  1.00  0.00           N  
ATOM   2736  CA  TRP B2110     -18.122  23.492 -74.041  1.00  0.00           C  
ATOM   2737  C   TRP B2110     -18.314  24.948 -73.630  1.00  0.00           C  
ATOM   2738  O   TRP B2110     -19.245  25.270 -72.893  1.00  0.00           O  
ATOM   2739  CB  TRP B2110     -19.270  23.027 -74.946  1.00  0.00           C  
ATOM   2740  CG  TRP B2110     -19.335  23.706 -76.286  1.00  0.00           C  
ATOM   2741  CD1 TRP B2110     -18.307  24.308 -76.956  1.00  0.00           C  
ATOM   2742  CD2 TRP B2110     -20.477  23.779 -77.154  1.00  0.00           C  
ATOM   2743  NE1 TRP B2110     -18.736  24.748 -78.187  1.00  0.00           N  
ATOM   2744  CE2 TRP B2110     -20.063  24.436 -78.334  1.00  0.00           C  
ATOM   2745  CE3 TRP B2110     -21.809  23.352 -77.048  1.00  0.00           C  
ATOM   2746  CZ2 TRP B2110     -20.933  24.676 -79.403  1.00  0.00           C  
ATOM   2747  CZ3 TRP B2110     -22.673  23.590 -78.111  1.00  0.00           C  
ATOM   2748  CH2 TRP B2110     -22.230  24.247 -79.273  1.00  0.00           C  
ATOM   2749  N   VAL B2111     -17.430  25.823 -74.096  1.00  0.00           N  
ATOM   2750  CA  VAL B2111     -17.517  27.238 -73.742  1.00  0.00           C  
ATOM   2751  C   VAL B2111     -18.901  27.816 -74.039  1.00  0.00           C  
ATOM   2752  O   VAL B2111     -19.420  28.630 -73.274  1.00  0.00           O  
ATOM   2753  CB  VAL B2111     -16.453  28.071 -74.489  1.00  0.00           C  
ATOM   2754  CG1 VAL B2111     -16.759  28.098 -75.984  1.00  0.00           C  
ATOM   2755  CG2 VAL B2111     -16.397  29.476 -73.914  1.00  0.00           C  
ATOM   2756  N   ALA B2112     -19.503  27.386 -75.143  1.00  0.00           N  
ATOM   2757  CA  ALA B2112     -20.824  27.877 -75.528  1.00  0.00           C  
ATOM   2758  C   ALA B2112     -21.854  27.594 -74.442  1.00  0.00           C  
ATOM   2759  O   ALA B2112     -22.629  28.477 -74.058  1.00  0.00           O  
ATOM   2760  CB  ALA B2112     -21.261  27.233 -76.841  1.00  0.00           C  
ATOM   2761  N   ARG B2113     -21.858  26.360 -73.948  1.00  0.00           N  
ATOM   2762  CA  ARG B2113     -22.798  25.961 -72.909  1.00  0.00           C  
ATOM   2763  C   ARG B2113     -22.547  26.712 -71.604  1.00  0.00           C  
ATOM   2764  O   ARG B2113     -23.481  27.014 -70.861  1.00  0.00           O  
ATOM   2765  CB  ARG B2113     -22.698  24.451 -72.658  1.00  0.00           C  
ATOM   2766  CG  ARG B2113     -23.726  23.924 -71.664  1.00  0.00           C  
ATOM   2767  CD  ARG B2113     -25.139  24.168 -72.179  1.00  0.00           C  
ATOM   2768  NE  ARG B2113     -26.163  23.877 -71.179  1.00  0.00           N  
ATOM   2769  CZ  ARG B2113     -26.386  22.675 -70.659  1.00  0.00           C  
ATOM   2770  NH1 ARG B2113     -25.655  21.636 -71.042  1.00  0.00           N  
ATOM   2771  NH2 ARG B2113     -27.345  22.511 -69.756  1.00  0.00           N  
ATOM   2772  N   LEU B2121     -21.280  27.010 -71.330  1.00  0.00           N  
ATOM   2773  CA  LEU B2121     -20.913  27.715 -70.107  1.00  0.00           C  
ATOM   2774  C   LEU B2121     -21.575  29.095 -70.034  1.00  0.00           C  
ATOM   2775  O   LEU B2121     -22.143  29.466 -69.004  1.00  0.00           O  
ATOM   2776  CB  LEU B2121     -19.388  27.844 -70.020  1.00  0.00           C  
ATOM   2777  CG  LEU B2121     -18.792  28.146 -68.641  1.00  0.00           C  
ATOM   2778  CD1 LEU B2121     -19.313  27.141 -67.609  1.00  0.00           C  
ATOM   2779  CD2 LEU B2121     -17.275  28.086 -68.726  1.00  0.00           C  
ATOM   2780  N   PHE B2122     -21.506  29.849 -71.129  1.00  0.00           N  
ATOM   2781  CA  PHE B2122     -22.115  31.177 -71.179  1.00  0.00           C  
ATOM   2782  C   PHE B2122     -23.632  31.084 -71.074  1.00  0.00           C  
ATOM   2783  O   PHE B2122     -24.277  31.928 -70.450  1.00  0.00           O  
ATOM   2784  CB  PHE B2122     -21.741  31.898 -72.480  1.00  0.00           C  
ATOM   2785  CG  PHE B2122     -20.395  32.562 -72.441  1.00  0.00           C  
ATOM   2786  CD1 PHE B2122     -19.226  31.813 -72.537  1.00  0.00           C  
ATOM   2787  CD2 PHE B2122     -20.295  33.944 -72.285  1.00  0.00           C  
ATOM   2788  CE1 PHE B2122     -17.974  32.432 -72.475  1.00  0.00           C  
ATOM   2789  CE2 PHE B2122     -19.054  34.572 -72.222  1.00  0.00           C  
ATOM   2790  CZ  PHE B2122     -17.890  33.816 -72.316  1.00  0.00           C  
ATOM   2791  N   THR B2123     -24.199  30.050 -71.686  1.00  0.00           N  
ATOM   2792  CA  THR B2123     -25.641  29.854 -71.656  1.00  0.00           C  
ATOM   2793  C   THR B2123     -26.085  29.528 -70.232  1.00  0.00           C  
ATOM   2794  O   THR B2123     -27.054  30.099 -69.728  1.00  0.00           O  
ATOM   2795  CB  THR B2123     -26.063  28.712 -72.596  1.00  0.00           C  
ATOM   2796  OG1 THR B2123     -25.581  28.983 -73.919  1.00  0.00           O  
ATOM   2797  CG2 THR B2123     -27.582  28.585 -72.630  1.00  0.00           C  
ATOM   2798  N   LEU B2124     -25.368  28.615 -69.584  1.00  0.00           N  
ATOM   2799  CA  LEU B2124     -25.694  28.230 -68.215  1.00  0.00           C  
ATOM   2800  C   LEU B2124     -25.483  29.407 -67.258  1.00  0.00           C  
ATOM   2801  O   LEU B2124     -26.132  29.496 -66.212  1.00  0.00           O  
ATOM   2802  CB  LEU B2124     -24.826  27.044 -67.779  1.00  0.00           C  
ATOM   2803  CG  LEU B2124     -25.579  25.791 -67.318  1.00  0.00           C  
ATOM   2804  CD1 LEU B2124     -26.483  26.136 -66.141  1.00  0.00           C  
ATOM   2805  CD2 LEU B2124     -26.402  25.236 -68.461  1.00  0.00           C  
ATOM   2806  N   ALA B2126     -24.578  30.312 -67.623  1.00  0.00           N  
ATOM   2807  CA  ALA B2126     -24.288  31.479 -66.797  1.00  0.00           C  
ATOM   2808  C   ALA B2126     -25.354  32.557 -66.975  1.00  0.00           C  
ATOM   2809  O   ALA B2126     -25.451  33.485 -66.170  1.00  0.00           O  
ATOM   2810  CB  ALA B2126     -22.913  32.038 -67.148  1.00  0.00           C  
ATOM   2811  N   GLY B2127     -26.149  32.429 -68.034  1.00  0.00           N  
ATOM   2812  CA  GLY B2127     -27.204  33.395 -68.299  1.00  0.00           C  
ATOM   2813  C   GLY B2127     -26.774  34.561 -69.174  1.00  0.00           C  
ATOM   2814  O   GLY B2127     -27.508  35.542 -69.312  1.00  0.00           O  
ATOM   2815  N   LEU B2128     -25.591  34.452 -69.773  1.00  0.00           N  
ATOM   2816  CA  LEU B2128     -25.061  35.509 -70.631  1.00  0.00           C  
ATOM   2817  C   LEU B2128     -25.508  35.360 -72.078  1.00  0.00           C  
ATOM   2818  O   LEU B2128     -25.373  36.286 -72.880  1.00  0.00           O  
ATOM   2819  CB  LEU B2128     -23.532  35.525 -70.568  1.00  0.00           C  
ATOM   2820  CG  LEU B2128     -22.903  36.014 -69.261  1.00  0.00           C  
ATOM   2821  CD1 LEU B2128     -21.391  35.854 -69.329  1.00  0.00           C  
ATOM   2822  CD2 LEU B2128     -23.279  37.472 -69.028  1.00  0.00           C  
ATOM   2823  N   THR B2129     -26.027  34.185 -72.409  1.00  0.00           N  
ATOM   2824  CA  THR B2129     -26.509  33.909 -73.753  1.00  0.00           C  
ATOM   2825  C   THR B2129     -27.771  33.056 -73.658  1.00  0.00           C  
ATOM   2826  O   THR B2129     -27.899  32.227 -72.755  1.00  0.00           O  
ATOM   2827  CB  THR B2129     -25.445  33.164 -74.589  1.00  0.00           C  
ATOM   2828  OG1 THR B2129     -25.007  31.994 -73.884  1.00  0.00           O  
ATOM   2829  CG2 THR B2129     -24.251  34.070 -74.857  1.00  0.00           C  
ATOM   2830  N   PRO B2130     -28.726  33.261 -74.583  1.00  0.00           N  
ATOM   2831  CA  PRO B2130     -29.988  32.512 -74.607  1.00  0.00           C  
ATOM   2832  C   PRO B2130     -29.843  31.067 -75.088  1.00  0.00           C  
ATOM   2833  O   PRO B2130     -30.675  30.213 -74.780  1.00  0.00           O  
ATOM   2834  CB  PRO B2130     -30.862  33.348 -75.541  1.00  0.00           C  
ATOM   2835  CG  PRO B2130     -29.863  33.877 -76.526  1.00  0.00           C  
ATOM   2836  CD  PRO B2130     -28.719  34.306 -75.624  1.00  0.00           C  
ATOM   2837  N   SER B2131     -28.788  30.800 -75.850  1.00  0.00           N  
ATOM   2838  CA  SER B2131     -28.544  29.462 -76.367  1.00  0.00           C  
ATOM   2839  C   SER B2131     -27.072  29.308 -76.695  1.00  0.00           C  
ATOM   2840  O   SER B2131     -26.320  30.280 -76.670  1.00  0.00           O  
ATOM   2841  CB  SER B2131     -29.369  29.219 -77.632  1.00  0.00           C  
ATOM   2842  OG  SER B2131     -28.958  30.081 -78.681  1.00  0.00           O  
ATOM   2843  N   ASN B2132     -26.667  28.082 -77.010  1.00  0.00           N  
ATOM   2844  CA  ASN B2132     -25.280  27.809 -77.350  1.00  0.00           C  
ATOM   2845  C   ASN B2132     -24.974  28.342 -78.749  1.00  0.00           C  
ATOM   2846  O   ASN B2132     -23.845  28.739 -79.042  1.00  0.00           O  
ATOM   2847  CB  ASN B2132     -25.011  26.304 -77.282  1.00  0.00           C  
ATOM   2848  CG  ASN B2132     -25.413  25.702 -75.944  1.00  0.00           C  
ATOM   2849  OD1 ASN B2132     -25.069  26.230 -74.885  1.00  0.00           O  
ATOM   2850  ND2 ASN B2132     -26.142  24.591 -75.987  1.00  0.00           N  
ATOM   2851  N   ALA B2133     -25.989  28.358 -79.607  1.00  0.00           N  
ATOM   2852  CA  ALA B2133     -25.821  28.853 -80.971  1.00  0.00           C  
ATOM   2853  C   ALA B2133     -25.446  30.335 -80.965  1.00  0.00           C  
ATOM   2854  O   ALA B2133     -24.551  30.761 -81.696  1.00  0.00           O  
ATOM   2855  CB  ALA B2133     -27.105  28.639 -81.768  1.00  0.00           C  
ATOM   2856  N   GLU B2134     -26.136  31.119 -80.143  1.00  0.00           N  
ATOM   2857  CA  GLU B2134     -25.857  32.548 -80.049  1.00  0.00           C  
ATOM   2858  C   GLU B2134     -24.438  32.761 -79.528  1.00  0.00           C  
ATOM   2859  O   GLU B2134     -23.682  33.580 -80.059  1.00  0.00           O  
ATOM   2860  CB  GLU B2134     -26.870  33.222 -79.116  1.00  0.00           C  
ATOM   2861  CG  GLU B2134     -26.554  34.674 -78.775  1.00  0.00           C  
ATOM   2862  CD  GLU B2134     -27.758  35.591 -78.935  1.00  0.00           C  
ATOM   2863  OE1 GLU B2134     -27.809  36.633 -78.248  1.00  0.00           O  
ATOM   2864  OE2 GLU B2134     -28.646  35.277 -79.757  1.00  0.00           O  
ATOM   2865  N   ALA B2140     -24.082  32.008 -78.490  1.00  0.00           N  
ATOM   2866  CA  ALA B2140     -22.755  32.104 -77.898  1.00  0.00           C  
ATOM   2867  C   ALA B2140     -21.690  31.921 -78.972  1.00  0.00           C  
ATOM   2868  O   ALA B2140     -20.685  32.633 -78.988  1.00  0.00           O  
ATOM   2869  CB  ALA B2140     -22.587  31.042 -76.800  1.00  0.00           C  
ATOM   2870  N   ARG B2141     -21.915  30.970 -79.873  1.00  0.00           N  
ATOM   2871  CA  ARG B2141     -20.958  30.699 -80.943  1.00  0.00           C  
ATOM   2872  C   ARG B2141     -20.800  31.874 -81.901  1.00  0.00           C  
ATOM   2873  O   ARG B2141     -19.681  32.229 -82.291  1.00  0.00           O  
ATOM   2874  CB  ARG B2141     -21.373  29.446 -81.720  1.00  0.00           C  
ATOM   2875  CG  ARG B2141     -21.176  28.159 -80.939  1.00  0.00           C  
ATOM   2876  CD  ARG B2141     -21.467  26.928 -81.789  1.00  0.00           C  
ATOM   2877  NE  ARG B2141     -22.892  26.765 -82.058  1.00  0.00           N  
ATOM   2878  CZ  ARG B2141     -23.423  25.706 -82.662  1.00  0.00           C  
ATOM   2879  NH1 ARG B2141     -22.645  24.709 -83.063  1.00  0.00           N  
ATOM   2880  NH2 ARG B2141     -24.734  25.644 -82.866  1.00  0.00           N  
ATOM   2881  N   ARG B2142     -21.922  32.474 -82.282  1.00  0.00           N  
ATOM   2882  CA  ARG B2142     -21.898  33.612 -83.192  1.00  0.00           C  
ATOM   2883  C   ARG B2142     -21.148  34.776 -82.548  1.00  0.00           C  
ATOM   2884  O   ARG B2142     -20.334  35.440 -83.195  1.00  0.00           O  
ATOM   2885  CB  ARG B2142     -23.329  34.029 -83.549  1.00  0.00           C  
ATOM   2886  CG  ARG B2142     -24.116  32.936 -84.270  1.00  0.00           C  
ATOM   2887  CD  ARG B2142     -25.468  33.422 -84.779  1.00  0.00           C  
ATOM   2888  NE  ARG B2142     -26.558  32.610 -84.245  1.00  0.00           N  
ATOM   2889  CZ  ARG B2142     -27.402  33.018 -83.302  1.00  0.00           C  
ATOM   2890  NH1 ARG B2142     -27.294  34.237 -82.788  1.00  0.00           N  
ATOM   2891  NH2 ARG B2142     -28.343  32.196 -82.858  1.00  0.00           N  
ATOM   2892  N   LEU B2143     -21.416  35.009 -81.266  1.00  0.00           N  
ATOM   2893  CA  LEU B2143     -20.763  36.087 -80.535  1.00  0.00           C  
ATOM   2894  C   LEU B2143     -19.247  35.909 -80.521  1.00  0.00           C  
ATOM   2895  O   LEU B2143     -18.501  36.872 -80.717  1.00  0.00           O  
ATOM   2896  CB  LEU B2143     -21.300  36.150 -79.102  1.00  0.00           C  
ATOM   2897  CG  LEU B2143     -22.738  36.661 -78.961  1.00  0.00           C  
ATOM   2898  CD1 LEU B2143     -23.218  36.512 -77.526  1.00  0.00           C  
ATOM   2899  CD2 LEU B2143     -22.794  38.118 -79.392  1.00  0.00           C  
ATOM   2900  N   ILE B2144     -18.794  34.678 -80.296  1.00  0.00           N  
ATOM   2901  CA  ILE B2144     -17.362  34.390 -80.265  1.00  0.00           C  
ATOM   2902  C   ILE B2144     -16.729  34.720 -81.614  1.00  0.00           C  
ATOM   2903  O   ILE B2144     -15.631  35.276 -81.679  1.00  0.00           O  
ATOM   2904  CB  ILE B2144     -17.098  32.904 -79.917  1.00  0.00           C  
ATOM   2905  CG1 ILE B2144     -17.532  32.627 -78.473  1.00  0.00           C  
ATOM   2906  CG2 ILE B2144     -15.619  32.576 -80.094  1.00  0.00           C  
ATOM   2907  CD1 ILE B2144     -17.320  31.194 -78.020  1.00  0.00           C  
ATOM   2908  N   GLN B2145     -17.433  34.381 -82.689  1.00  0.00           N  
ATOM   2909  CA  GLN B2145     -16.947  34.648 -84.040  1.00  0.00           C  
ATOM   2910  C   GLN B2145     -16.847  36.149 -84.305  1.00  0.00           C  
ATOM   2911  O   GLN B2145     -16.023  36.594 -85.103  1.00  0.00           O  
ATOM   2912  CB  GLN B2145     -17.876  33.999 -85.066  1.00  0.00           C  
ATOM   2913  CG  GLN B2145     -17.786  32.481 -85.104  1.00  0.00           C  
ATOM   2914  CD  GLN B2145     -18.933  31.848 -85.868  1.00  0.00           C  
ATOM   2915  OE1 GLN B2145     -18.897  30.660 -86.195  1.00  0.00           O  
ATOM   2916  NE2 GLN B2145     -19.967  32.637 -86.145  1.00  0.00           N  
ATOM   2917  N   ASN B2146     -17.690  36.925 -83.629  1.00  0.00           N  
ATOM   2918  CA  ASN B2146     -17.693  38.375 -83.789  1.00  0.00           C  
ATOM   2919  C   ASN B2146     -16.882  39.055 -82.685  1.00  0.00           C  
ATOM   2920  O   ASN B2146     -16.952  40.274 -82.513  1.00  0.00           O  
ATOM   2921  CB  ASN B2146     -19.134  38.903 -83.790  1.00  0.00           C  
ATOM   2922  CG  ASN B2146     -19.914  38.468 -85.020  1.00  0.00           C  
ATOM   2923  OD1 ASN B2146     -19.440  37.656 -85.816  1.00  0.00           O  
ATOM   2924  ND2 ASN B2146     -21.118  39.005 -85.179  1.00  0.00           N  
ATOM   2925  N   ARG B2147     -16.117  38.255 -81.945  1.00  0.00           N  
ATOM   2926  CA  ARG B2147     -15.272  38.750 -80.858  1.00  0.00           C  
ATOM   2927  C   ARG B2147     -16.060  39.493 -79.777  1.00  0.00           C  
ATOM   2928  O   ARG B2147     -15.570  40.472 -79.211  1.00  0.00           O  
ATOM   2929  CB  ARG B2147     -14.189  39.693 -81.398  1.00  0.00           C  
ATOM   2930  CG  ARG B2147     -13.422  39.200 -82.616  1.00  0.00           C  
ATOM   2931  CD  ARG B2147     -12.860  37.807 -82.429  1.00  0.00           C  
ATOM   2932  NE  ARG B2147     -11.636  37.626 -83.202  1.00  0.00           N  
ATOM   2933  CZ  ARG B2147     -11.133  36.446 -83.543  1.00  0.00           C  
ATOM   2934  NH1 ARG B2147     -11.758  35.332 -83.184  1.00  0.00           N  
ATOM   2935  NH2 ARG B2147     -10.002  36.379 -84.237  1.00  0.00           N  
ATOM   2936  N   GLY B2148     -17.268  39.030 -79.482  1.00  0.00           N  
ATOM   2937  CA  GLY B2148     -18.070  39.698 -78.471  1.00  0.00           C  
ATOM   2938  C   GLY B2148     -17.962  39.127 -77.067  1.00  0.00           C  
ATOM   2939  O   GLY B2148     -18.492  39.710 -76.116  1.00  0.00           O  
ATOM   2940  N   LEU B2217     -17.275  37.998 -76.919  1.00  0.00           N  
ATOM   2941  CA  LEU B2217     -17.140  37.369 -75.604  1.00  0.00           C  
ATOM   2942  C   LEU B2217     -15.707  37.272 -75.089  1.00  0.00           C  
ATOM   2943  O   LEU B2217     -14.753  37.117 -75.859  1.00  0.00           O  
ATOM   2944  CB  LEU B2217     -17.757  35.968 -75.624  1.00  0.00           C  
ATOM   2945  CG  LEU B2217     -19.243  35.853 -75.974  1.00  0.00           C  
ATOM   2946  CD1 LEU B2217     -19.657  34.386 -75.912  1.00  0.00           C  
ATOM   2947  CD2 LEU B2217     -20.079  36.688 -75.009  1.00  0.00           C  
ATOM   2948  N   ARG B2218     -15.569  37.358 -73.771  1.00  0.00           N  
ATOM   2949  CA  ARG B2218     -14.268  37.270 -73.129  1.00  0.00           C  
ATOM   2950  C   ARG B2218     -14.265  36.223 -72.021  1.00  0.00           C  
ATOM   2951  O   ARG B2218     -15.293  35.946 -71.405  1.00  0.00           O  
ATOM   2952  CB  ARG B2218     -13.874  38.622 -72.530  1.00  0.00           C  
ATOM   2953  CG  ARG B2218     -13.438  39.672 -73.532  1.00  0.00           C  
ATOM   2954  CD  ARG B2218     -12.942  40.911 -72.797  1.00  0.00           C  
ATOM   2955  NE  ARG B2218     -12.015  41.713 -73.595  1.00  0.00           N  
ATOM   2956  CZ  ARG B2218     -12.353  42.404 -74.678  1.00  0.00           C  
ATOM   2957  NH1 ARG B2218     -13.609  42.403 -75.108  1.00  0.00           N  
ATOM   2958  NH2 ARG B2218     -11.431  43.095 -75.337  1.00  0.00           N  
ATOM   2959  N   LEU B2219     -13.094  35.647 -71.779  1.00  0.00           N  
ATOM   2960  CA  LEU B2219     -12.911  34.651 -70.733  1.00  0.00           C  
ATOM   2961  C   LEU B2219     -11.695  35.117 -69.951  1.00  0.00           C  
ATOM   2962  O   LEU B2219     -10.604  35.242 -70.508  1.00  0.00           O  
ATOM   2963  CB  LEU B2219     -12.652  33.270 -71.341  1.00  0.00           C  
ATOM   2964  CG  LEU B2219     -12.386  32.119 -70.363  1.00  0.00           C  
ATOM   2965  CD1 LEU B2219     -13.484  32.052 -69.304  1.00  0.00           C  
ATOM   2966  CD2 LEU B2219     -12.306  30.813 -71.141  1.00  0.00           C  
ATOM   2967  N   ASP B2220     -11.887  35.394 -68.669  1.00  0.00           N  
ATOM   2968  CA  ASP B2220     -10.799  35.872 -67.834  1.00  0.00           C  
ATOM   2969  C   ASP B2220     -10.071  37.045 -68.492  1.00  0.00           C  
ATOM   2970  O   ASP B2220      -8.845  37.129 -68.446  1.00  0.00           O  
ATOM   2971  CB  ASP B2220      -9.812  34.736 -67.536  1.00  0.00           C  
ATOM   2972  CG  ASP B2220     -10.419  33.655 -66.655  1.00  0.00           C  
ATOM   2973  OD1 ASP B2220     -11.044  34.004 -65.627  1.00  0.00           O  
ATOM   2974  OD2 ASP B2220     -10.267  32.459 -66.984  1.00  0.00           O  
ATOM   2975  N   GLY B2240     -10.834  37.938 -69.115  1.00  0.00           N  
ATOM   2976  CA  GLY B2240     -10.251  39.110 -69.749  1.00  0.00           C  
ATOM   2977  C   GLY B2240      -9.730  38.943 -71.164  1.00  0.00           C  
ATOM   2978  O   GLY B2240      -9.361  39.926 -71.814  1.00  0.00           O  
ATOM   2979  N   GLU B2241      -9.697  37.708 -71.651  1.00  0.00           N  
ATOM   2980  CA  GLU B2241      -9.206  37.445 -72.998  1.00  0.00           C  
ATOM   2981  C   GLU B2241     -10.353  37.269 -73.988  1.00  0.00           C  
ATOM   2982  O   GLU B2241     -11.378  36.669 -73.663  1.00  0.00           O  
ATOM   2983  CB  GLU B2241      -8.333  36.186 -73.007  1.00  0.00           C  
ATOM   2984  CG  GLU B2241      -7.123  36.240 -72.078  1.00  0.00           C  
ATOM   2985  CD  GLU B2241      -6.135  37.329 -72.456  1.00  0.00           C  
ATOM   2986  OE1 GLU B2241      -6.475  38.525 -72.314  1.00  0.00           O  
ATOM   2987  OE2 GLU B2241      -5.017  36.984 -72.899  1.00  0.00           O  
ATOM   2988  N   VAL B2242     -10.174  37.796 -75.196  1.00  0.00           N  
ATOM   2989  CA  VAL B2242     -11.187  37.681 -76.237  1.00  0.00           C  
ATOM   2990  C   VAL B2242     -11.193  36.252 -76.785  1.00  0.00           C  
ATOM   2991  O   VAL B2242     -10.157  35.736 -77.203  1.00  0.00           O  
ATOM   2992  CB  VAL B2242     -10.911  38.667 -77.401  1.00  0.00           C  
ATOM   2993  CG1 VAL B2242     -11.958  38.495 -78.496  1.00  0.00           C  
ATOM   2994  CG2 VAL B2242     -10.915  40.098 -76.880  1.00  0.00           C  
ATOM   2995  N   LEU B2243     -12.362  35.617 -76.771  1.00  0.00           N  
ATOM   2996  CA  LEU B2243     -12.501  34.251 -77.266  1.00  0.00           C  
ATOM   2997  C   LEU B2243     -12.512  34.221 -78.793  1.00  0.00           C  
ATOM   2998  O   LEU B2243     -13.229  34.995 -79.431  1.00  0.00           O  
ATOM   2999  CB  LEU B2243     -13.790  33.624 -76.720  1.00  0.00           C  
ATOM   3000  CG  LEU B2243     -13.790  33.279 -75.227  1.00  0.00           C  
ATOM   3001  CD1 LEU B2243     -15.187  32.908 -74.767  1.00  0.00           C  
ATOM   3002  CD2 LEU B2243     -12.823  32.128 -74.981  1.00  0.00           C  
ATOM   3003  N   THR B2244     -11.716  33.326 -79.375  1.00  0.00           N  
ATOM   3004  CA  THR B2244     -11.636  33.205 -80.828  1.00  0.00           C  
ATOM   3005  C   THR B2244     -11.976  31.802 -81.327  1.00  0.00           C  
ATOM   3006  O   THR B2244     -11.992  31.556 -82.530  1.00  0.00           O  
ATOM   3007  CB  THR B2244     -10.227  33.571 -81.343  1.00  0.00           C  
ATOM   3008  OG1 THR B2244      -9.283  32.581 -80.915  1.00  0.00           O  
ATOM   3009  CG2 THR B2244      -9.806  34.933 -80.807  1.00  0.00           C  
ATOM   3010  N   ASP B2245     -12.249  30.882 -80.407  1.00  0.00           N  
ATOM   3011  CA  ASP B2245     -12.589  29.515 -80.788  1.00  0.00           C  
ATOM   3012  C   ASP B2245     -13.954  29.094 -80.246  1.00  0.00           C  
ATOM   3013  O   ASP B2245     -14.139  28.947 -79.038  1.00  0.00           O  
ATOM   3014  CB  ASP B2245     -11.506  28.549 -80.301  1.00  0.00           C  
ATOM   3015  CG  ASP B2245     -11.871  27.096 -80.538  1.00  0.00           C  
ATOM   3016  OD1 ASP B2245     -12.425  26.783 -81.614  1.00  0.00           O  
ATOM   3017  OD2 ASP B2245     -11.593  26.263 -79.650  1.00  0.00           O  
ATOM   3018  N   PRO B2246     -14.928  28.885 -81.146  1.00  0.00           N  
ATOM   3019  CA  PRO B2246     -16.287  28.483 -80.775  1.00  0.00           C  
ATOM   3020  C   PRO B2246     -16.396  27.068 -80.213  1.00  0.00           C  
ATOM   3021  O   PRO B2246     -17.342  26.755 -79.491  1.00  0.00           O  
ATOM   3022  CB  PRO B2246     -17.055  28.646 -82.082  1.00  0.00           C  
ATOM   3023  CG  PRO B2246     -16.029  28.267 -83.104  1.00  0.00           C  
ATOM   3024  CD  PRO B2246     -14.803  29.005 -82.611  1.00  0.00           C  
ATOM   3025  N   MET B2247     -15.430  26.219 -80.545  1.00  0.00           N  
ATOM   3026  CA  MET B2247     -15.435  24.837 -80.073  1.00  0.00           C  
ATOM   3027  C   MET B2247     -14.626  24.667 -78.786  1.00  0.00           C  
ATOM   3028  O   MET B2247     -14.549  23.569 -78.232  1.00  0.00           O  
ATOM   3029  CB  MET B2247     -14.871  23.911 -81.159  1.00  0.00           C  
ATOM   3030  CG  MET B2247     -15.734  23.796 -82.414  1.00  0.00           C  
ATOM   3031  SD  MET B2247     -17.307  22.926 -82.132  1.00  0.00           S  
ATOM   3032  CE  MET B2247     -18.419  24.309 -81.855  1.00  0.00           C  
ATOM   3033  N   LEU B2249     -14.039  25.762 -78.309  1.00  0.00           N  
ATOM   3034  CA  LEU B2249     -13.220  25.742 -77.100  1.00  0.00           C  
ATOM   3035  C   LEU B2249     -13.800  24.945 -75.936  1.00  0.00           C  
ATOM   3036  O   LEU B2249     -14.984  25.060 -75.606  1.00  0.00           O  
ATOM   3037  CB  LEU B2249     -12.939  27.171 -76.624  1.00  0.00           C  
ATOM   3038  CG  LEU B2249     -12.032  27.265 -75.391  1.00  0.00           C  
ATOM   3039  CD1 LEU B2249     -10.641  26.754 -75.746  1.00  0.00           C  
ATOM   3040  CD2 LEU B2249     -11.959  28.700 -74.897  1.00  0.00           C  
ATOM   3041  N   GLN B2250     -12.943  24.132 -75.324  1.00  0.00           N  
ATOM   3042  CA  GLN B2250     -13.307  23.316 -74.169  1.00  0.00           C  
ATOM   3043  C   GLN B2250     -12.695  24.007 -72.951  1.00  0.00           C  
ATOM   3044  O   GLN B2250     -11.501  24.309 -72.936  1.00  0.00           O  
ATOM   3045  CB  GLN B2250     -12.736  21.901 -74.315  1.00  0.00           C  
ATOM   3046  CG  GLN B2250     -13.509  20.999 -75.273  1.00  0.00           C  
ATOM   3047  CD  GLN B2250     -14.671  20.286 -74.600  1.00  0.00           C  
ATOM   3048  OE1 GLN B2250     -15.613  20.917 -74.120  1.00  0.00           O  
ATOM   3049  NE2 GLN B2250     -14.603  18.960 -74.559  1.00  0.00           N  
ATOM   3050  N   VAL B2251     -13.513  24.255 -71.935  1.00  0.00           N  
ATOM   3051  CA  VAL B2251     -13.044  24.946 -70.740  1.00  0.00           C  
ATOM   3052  C   VAL B2251     -13.120  24.108 -69.467  1.00  0.00           C  
ATOM   3053  O   VAL B2251     -14.049  23.321 -69.283  1.00  0.00           O  
ATOM   3054  CB  VAL B2251     -13.860  26.248 -70.517  1.00  0.00           C  
ATOM   3055  CG1 VAL B2251     -13.393  26.961 -69.252  1.00  0.00           C  
ATOM   3056  CG2 VAL B2251     -13.712  27.159 -71.725  1.00  0.00           C  
ATOM   3057  N   ASP B2252     -12.132  24.278 -68.590  1.00  0.00           N  
ATOM   3058  CA  ASP B2252     -12.130  23.562 -67.318  1.00  0.00           C  
ATOM   3059  C   ASP B2252     -12.387  24.564 -66.201  1.00  0.00           C  
ATOM   3060  O   ASP B2252     -12.156  25.765 -66.364  1.00  0.00           O  
ATOM   3061  CB  ASP B2252     -10.795  22.832 -67.074  1.00  0.00           C  
ATOM   3062  CG  ASP B2252      -9.631  23.780 -66.801  1.00  0.00           C  
ATOM   3063  OD1 ASP B2252      -9.755  24.683 -65.943  1.00  0.00           O  
ATOM   3064  OD2 ASP B2252      -8.573  23.604 -67.439  1.00  0.00           O  
ATOM   3065  N   LEU B2253     -12.882  24.073 -65.074  1.00  0.00           N  
ATOM   3066  CA  LEU B2253     -13.143  24.937 -63.940  1.00  0.00           C  
ATOM   3067  C   LEU B2253     -12.140  24.655 -62.818  1.00  0.00           C  
ATOM   3068  O   LEU B2253     -12.514  24.543 -61.651  1.00  0.00           O  
ATOM   3069  CB  LEU B2253     -14.582  24.744 -63.449  1.00  0.00           C  
ATOM   3070  CG  LEU B2253     -15.672  25.204 -64.429  1.00  0.00           C  
ATOM   3071  CD1 LEU B2253     -17.051  24.993 -63.819  1.00  0.00           C  
ATOM   3072  CD2 LEU B2253     -15.465  26.678 -64.769  1.00  0.00           C  
ATOM   3073  N   SER B2254     -10.864  24.539 -63.182  1.00  0.00           N  
ATOM   3074  CA  SER B2254      -9.811  24.284 -62.199  1.00  0.00           C  
ATOM   3075  C   SER B2254      -9.834  25.381 -61.134  1.00  0.00           C  
ATOM   3076  O   SER B2254      -9.335  25.201 -60.022  1.00  0.00           O  
ATOM   3077  CB  SER B2254      -8.441  24.233 -62.881  1.00  0.00           C  
ATOM   3078  OG  SER B2254      -8.185  25.411 -63.619  1.00  0.00           O  
ATOM   3079  N   ARG B2255     -10.421  26.518 -61.495  1.00  0.00           N  
ATOM   3080  CA  ARG B2255     -10.565  27.656 -60.595  1.00  0.00           C  
ATOM   3081  C   ARG B2255     -11.727  28.499 -61.118  1.00  0.00           C  
ATOM   3082  O   ARG B2255     -12.154  28.328 -62.262  1.00  0.00           O  
ATOM   3083  CB  ARG B2255      -9.279  28.494 -60.562  1.00  0.00           C  
ATOM   3084  CG  ARG B2255      -8.911  29.183 -61.869  1.00  0.00           C  
ATOM   3085  CD  ARG B2255      -7.544  29.845 -61.739  1.00  0.00           C  
ATOM   3086  NE  ARG B2255      -7.055  30.416 -62.993  1.00  0.00           N  
ATOM   3087  CZ  ARG B2255      -7.550  31.507 -63.571  1.00  0.00           C  
ATOM   3088  NH1 ARG B2255      -8.560  32.164 -63.013  1.00  0.00           N  
ATOM   3089  NH2 ARG B2255      -7.026  31.948 -64.709  1.00  0.00           N  
ATOM   3090  N   PRO B2256     -12.269  29.402 -60.283  1.00  0.00           N  
ATOM   3091  CA  PRO B2256     -13.383  30.233 -60.748  1.00  0.00           C  
ATOM   3092  C   PRO B2256     -12.979  30.992 -62.008  1.00  0.00           C  
ATOM   3093  O   PRO B2256     -11.877  31.535 -62.081  1.00  0.00           O  
ATOM   3094  CB  PRO B2256     -13.634  31.167 -59.566  1.00  0.00           C  
ATOM   3095  CG  PRO B2256     -13.241  30.320 -58.384  1.00  0.00           C  
ATOM   3096  CD  PRO B2256     -11.961  29.678 -58.869  1.00  0.00           C  
ATOM   3097  N   ARG B2257     -13.863  31.005 -63.000  1.00  0.00           N  
ATOM   3098  CA  ARG B2257     -13.605  31.701 -64.259  1.00  0.00           C  
ATOM   3099  C   ARG B2257     -14.533  32.914 -64.357  1.00  0.00           C  
ATOM   3100  O   ARG B2257     -15.653  32.896 -63.841  1.00  0.00           O  
ATOM   3101  CB  ARG B2257     -13.874  30.776 -65.451  1.00  0.00           C  
ATOM   3102  CG  ARG B2257     -13.033  29.507 -65.504  1.00  0.00           C  
ATOM   3103  CD  ARG B2257     -11.586  29.793 -65.840  1.00  0.00           C  
ATOM   3104  NE  ARG B2257     -10.807  28.563 -65.941  1.00  0.00           N  
ATOM   3105  CZ  ARG B2257      -9.489  28.525 -66.114  1.00  0.00           C  
ATOM   3106  NH1 ARG B2257      -8.800  29.655 -66.211  1.00  0.00           N  
ATOM   3107  NH2 ARG B2257      -8.859  27.358 -66.180  1.00  0.00           N  
ATOM   3108  N   ILE B2258     -14.067  33.963 -65.022  1.00  0.00           N  
ATOM   3109  CA  ILE B2258     -14.868  35.170 -65.190  1.00  0.00           C  
ATOM   3110  C   ILE B2258     -15.373  35.253 -66.625  1.00  0.00           C  
ATOM   3111  O   ILE B2258     -14.591  35.482 -67.548  1.00  0.00           O  
ATOM   3112  CB  ILE B2258     -14.045  36.442 -64.895  1.00  0.00           C  
ATOM   3113  CG1 ILE B2258     -13.467  36.375 -63.477  1.00  0.00           C  
ATOM   3114  CG2 ILE B2258     -14.923  37.683 -65.072  1.00  0.00           C  
ATOM   3115  CD1 ILE B2258     -14.523  36.295 -62.382  1.00  0.00           C  
ATOM   3116  N   LEU B2259     -16.672  35.045 -66.812  1.00  0.00           N  
ATOM   3117  CA  LEU B2259     -17.271  35.117 -68.145  1.00  0.00           C  
ATOM   3118  C   LEU B2259     -17.709  36.559 -68.385  1.00  0.00           C  
ATOM   3119  O   LEU B2259     -18.243  37.207 -67.486  1.00  0.00           O  
ATOM   3120  CB  LEU B2259     -18.484  34.183 -68.246  1.00  0.00           C  
ATOM   3121  CG  LEU B2259     -18.275  32.691 -67.950  1.00  0.00           C  
ATOM   3122  CD1 LEU B2259     -19.591  31.954 -68.147  1.00  0.00           C  
ATOM   3123  CD2 LEU B2259     -17.205  32.110 -68.862  1.00  0.00           C  
ATOM   3124  N   GLN B2260     -17.487  37.055 -69.596  1.00  0.00           N  
ATOM   3125  CA  GLN B2260     -17.848  38.426 -69.927  1.00  0.00           C  
ATOM   3126  C   GLN B2260     -18.427  38.585 -71.328  1.00  0.00           C  
ATOM   3127  O   GLN B2260     -17.936  37.990 -72.283  1.00  0.00           O  
ATOM   3128  CB  GLN B2260     -16.614  39.326 -69.772  1.00  0.00           C  
ATOM   3129  CG  GLN B2260     -16.734  40.705 -70.406  1.00  0.00           C  
ATOM   3130  CD  GLN B2260     -15.486  41.550 -70.195  1.00  0.00           C  
ATOM   3131  OE1 GLN B2260     -14.418  41.028 -69.868  1.00  0.00           O  
ATOM   3132  NE2 GLN B2260     -15.612  42.860 -70.396  1.00  0.00           N  
ATOM   3133  N   ARG B2261     -19.482  39.389 -71.435  1.00  0.00           N  
ATOM   3134  CA  ARG B2261     -20.118  39.679 -72.720  1.00  0.00           C  
ATOM   3135  C   ARG B2261     -20.211  41.201 -72.832  1.00  0.00           C  
ATOM   3136  O   ARG B2261     -20.814  41.863 -71.982  1.00  0.00           O  
ATOM   3137  CB  ARG B2261     -21.520  39.064 -72.801  1.00  0.00           C  
ATOM   3138  CG  ARG B2261     -22.249  39.400 -74.104  1.00  0.00           C  
ATOM   3139  CD  ARG B2261     -23.641  38.788 -74.175  1.00  0.00           C  
ATOM   3140  NE  ARG B2261     -24.308  39.149 -75.426  1.00  0.00           N  
ATOM   3141  CZ  ARG B2261     -25.518  38.732 -75.785  1.00  0.00           C  
ATOM   3142  NH1 ARG B2261     -26.213  37.928 -74.992  1.00  0.00           N  
ATOM   3143  NH2 ARG B2261     -26.038  39.124 -76.942  1.00  0.00           N  
ATOM   3144  N   GLY B2262     -19.612  41.756 -73.876  1.00  0.00           N  
ATOM   3145  CA  GLY B2262     -19.639  43.197 -74.030  1.00  0.00           C  
ATOM   3146  C   GLY B2262     -18.802  43.827 -72.931  1.00  0.00           C  
ATOM   3147  O   GLY B2262     -17.942  43.167 -72.343  1.00  0.00           O  
ATOM   3148  N   LYS B2263     -19.070  45.089 -72.621  1.00  0.00           N  
ATOM   3149  CA  LYS B2263     -18.298  45.790 -71.603  1.00  0.00           C  
ATOM   3150  C   LYS B2263     -18.891  45.797 -70.196  1.00  0.00           C  
ATOM   3151  O   LYS B2263     -18.183  46.087 -69.231  1.00  0.00           O  
ATOM   3152  CB  LYS B2263     -18.072  47.238 -72.049  1.00  0.00           C  
ATOM   3153  CG  LYS B2263     -17.341  47.380 -73.372  1.00  0.00           C  
ATOM   3154  CD  LYS B2263     -15.923  46.848 -73.275  1.00  0.00           C  
ATOM   3155  CE  LYS B2263     -15.184  46.994 -74.595  1.00  0.00           C  
ATOM   3156  NZ  LYS B2263     -13.807  46.427 -74.521  1.00  0.00           N  
ATOM   3157  N   ASP B2264     -20.170  45.460 -70.067  1.00  0.00           N  
ATOM   3158  CA  ASP B2264     -20.824  45.512 -68.761  1.00  0.00           C  
ATOM   3159  C   ASP B2264     -21.541  44.251 -68.275  1.00  0.00           C  
ATOM   3160  O   ASP B2264     -22.363  44.327 -67.363  1.00  0.00           O  
ATOM   3161  CB  ASP B2264     -21.822  46.668 -68.769  1.00  0.00           C  
ATOM   3162  CG  ASP B2264     -22.988  46.418 -69.711  1.00  0.00           C  
ATOM   3163  OD1 ASP B2264     -22.798  45.708 -70.721  1.00  0.00           O  
ATOM   3164  OD2 ASP B2264     -24.089  46.934 -69.449  1.00  0.00           O  
ATOM   3165  N   ARG B2265     -21.248  43.102 -68.871  1.00  0.00           N  
ATOM   3166  CA  ARG B2265     -21.898  41.861 -68.451  1.00  0.00           C  
ATOM   3167  C   ARG B2265     -20.870  40.824 -68.004  1.00  0.00           C  
ATOM   3168  O   ARG B2265     -20.218  40.187 -68.829  1.00  0.00           O  
ATOM   3169  CB  ARG B2265     -22.750  41.308 -69.597  1.00  0.00           C  
ATOM   3170  CG  ARG B2265     -24.027  42.101 -69.843  1.00  0.00           C  
ATOM   3171  CD  ARG B2265     -24.505  41.966 -71.280  1.00  0.00           C  
ATOM   3172  NE  ARG B2265     -23.782  42.864 -72.179  1.00  0.00           N  
ATOM   3173  CZ  ARG B2265     -23.948  42.895 -73.498  1.00  0.00           C  
ATOM   3174  NH1 ARG B2265     -24.813  42.074 -74.081  1.00  0.00           N  
ATOM   3175  NH2 ARG B2265     -23.254  43.753 -74.233  1.00  0.00           N  
ATOM   3176  N   PHE B2266     -20.731  40.665 -66.691  1.00  0.00           N  
ATOM   3177  CA  PHE B2266     -19.776  39.716 -66.126  1.00  0.00           C  
ATOM   3178  C   PHE B2266     -20.464  38.668 -65.266  1.00  0.00           C  
ATOM   3179  O   PHE B2266     -21.504  38.929 -64.660  1.00  0.00           O  
ATOM   3180  CB  PHE B2266     -18.732  40.442 -65.270  1.00  0.00           C  
ATOM   3181  CG  PHE B2266     -17.965  41.495 -66.008  1.00  0.00           C  
ATOM   3182  CD1 PHE B2266     -18.568  42.698 -66.359  1.00  0.00           C  
ATOM   3183  CD2 PHE B2266     -16.637  41.283 -66.361  1.00  0.00           C  
ATOM   3184  CE1 PHE B2266     -17.861  43.675 -67.048  1.00  0.00           C  
ATOM   3185  CE2 PHE B2266     -15.918  42.257 -67.052  1.00  0.00           C  
ATOM   3186  CZ  PHE B2266     -16.534  43.457 -67.396  1.00  0.00           C  
ATOM   3187  N   VAL B2267     -19.872  37.480 -65.218  1.00  0.00           N  
ATOM   3188  CA  VAL B2267     -20.399  36.380 -64.420  1.00  0.00           C  
ATOM   3189  C   VAL B2267     -19.241  35.487 -63.987  1.00  0.00           C  
ATOM   3190  O   VAL B2267     -18.353  35.188 -64.788  1.00  0.00           O  
ATOM   3191  CB  VAL B2267     -21.404  35.515 -65.220  1.00  0.00           C  
ATOM   3192  CG1 VAL B2267     -21.800  34.290 -64.404  1.00  0.00           C  
ATOM   3193  CG2 VAL B2267     -22.641  36.336 -65.573  1.00  0.00           C  
ATOM   3194  N   ARG B2268     -19.253  35.076 -62.721  1.00  0.00           N  
ATOM   3195  CA  ARG B2268     -18.214  34.199 -62.188  1.00  0.00           C  
ATOM   3196  C   ARG B2268     -18.751  32.773 -62.082  1.00  0.00           C  
ATOM   3197  O   ARG B2268     -19.734  32.526 -61.387  1.00  0.00           O  
ATOM   3198  CB  ARG B2268     -17.765  34.670 -60.800  1.00  0.00           C  
ATOM   3199  CG  ARG B2268     -16.739  33.748 -60.148  1.00  0.00           C  
ATOM   3200  CD  ARG B2268     -16.369  34.189 -58.735  1.00  0.00           C  
ATOM   3201  NE  ARG B2268     -15.944  35.586 -58.686  1.00  0.00           N  
ATOM   3202  CZ  ARG B2268     -16.743  36.602 -58.371  1.00  0.00           C  
ATOM   3203  NH1 ARG B2268     -18.016  36.383 -58.068  1.00  0.00           N  
ATOM   3204  NH2 ARG B2268     -16.268  37.841 -58.365  1.00  0.00           N  
ATOM   3205  N   VAL B2269     -18.104  31.838 -62.770  1.00  0.00           N  
ATOM   3206  CA  VAL B2269     -18.529  30.443 -62.734  1.00  0.00           C  
ATOM   3207  C   VAL B2269     -17.490  29.548 -62.066  1.00  0.00           C  
ATOM   3208  O   VAL B2269     -16.284  29.714 -62.266  1.00  0.00           O  
ATOM   3209  CB  VAL B2269     -18.787  29.896 -64.154  1.00  0.00           C  
ATOM   3210  CG1 VAL B2269     -19.990  30.602 -64.775  1.00  0.00           C  
ATOM   3211  CG2 VAL B2269     -17.541  30.091 -65.019  1.00  0.00           C  
ATOM   3212  N   ARG B2270     -17.967  28.594 -61.275  1.00  0.00           N  
ATOM   3213  CA  ARG B2270     -17.087  27.658 -60.587  1.00  0.00           C  
ATOM   3214  C   ARG B2270     -17.879  26.439 -60.144  1.00  0.00           C  
ATOM   3215  O   ARG B2270     -19.111  26.439 -60.185  1.00  0.00           O  
ATOM   3216  CB  ARG B2270     -16.448  28.316 -59.361  1.00  0.00           C  
ATOM   3217  CG  ARG B2270     -17.448  28.716 -58.286  1.00  0.00           C  
ATOM   3218  CD  ARG B2270     -16.742  29.254 -57.048  1.00  0.00           C  
ATOM   3219  NE  ARG B2270     -17.689  29.780 -56.071  1.00  0.00           N  
ATOM   3220  CZ  ARG B2270     -18.635  29.057 -55.479  1.00  0.00           C  
ATOM   3221  NH1 ARG B2270     -18.765  27.767 -55.760  1.00  0.00           N  
ATOM   3222  NH2 ARG B2270     -19.457  29.628 -54.609  1.00  0.00           N  
ATOM   3223  N   LEU B2271     -17.166  25.404 -59.715  1.00  0.00           N  
ATOM   3224  CA  LEU B2271     -17.806  24.182 -59.260  1.00  0.00           C  
ATOM   3225  C   LEU B2271     -18.308  24.329 -57.829  1.00  0.00           C  
ATOM   3226  O   LEU B2271     -17.996  25.311 -57.153  1.00  0.00           O  
ATOM   3227  CB  LEU B2271     -16.828  23.008 -59.369  1.00  0.00           C  
ATOM   3228  CG  LEU B2271     -16.393  22.671 -60.800  1.00  0.00           C  
ATOM   3229  CD1 LEU B2271     -15.398  21.525 -60.791  1.00  0.00           C  
ATOM   3230  CD2 LEU B2271     -17.616  22.305 -61.627  1.00  0.00           C  
ATOM   3231  N   SER B2272     -19.087  23.344 -57.391  1.00  0.00           N  
ATOM   3232  CA  SER B2272     -19.683  23.302 -56.057  1.00  0.00           C  
ATOM   3233  C   SER B2272     -18.978  24.137 -54.990  1.00  0.00           C  
ATOM   3234  O   SER B2272     -19.542  25.126 -54.527  1.00  0.00           O  
ATOM   3235  CB  SER B2272     -19.805  21.847 -55.597  1.00  0.00           C  
ATOM   3236  OG  SER B2272     -18.749  21.061 -56.119  1.00  0.00           O  
ATOM   3237  N   ASP B2273     -17.768  23.733 -54.603  1.00  0.00           N  
ATOM   3238  CA  ASP B2273     -16.956  24.440 -53.601  1.00  0.00           C  
ATOM   3239  C   ASP B2273     -16.627  23.562 -52.397  1.00  0.00           C  
ATOM   3240  O   ASP B2273     -15.437  23.204 -52.238  1.00  0.00           O  
ATOM   3241  CB  ASP B2273     -17.663  25.707 -53.107  1.00  0.00           C  
ATOM   3242  CG  ASP B2273     -16.733  26.652 -52.390  1.00  0.00           C  
ATOM   3243  OD1 ASP B2273     -17.216  27.684 -51.878  1.00  0.00           O  
ATOM   3244  OD2 ASP B2273     -15.519  26.370 -52.345  1.00  0.00           O  
ATOM   3245  OXT ASP B2273     -17.561  23.245 -51.629  1.00  0.00           O  
HETATM 3246  N   TYE B1433       1.046  59.941 -18.537  1.00  0.00           N  
HETATM 3247  CA  TYE B1433       1.576  58.775 -19.284  1.00  0.00           C  
HETATM 3248  C   TYE B1433       1.951  57.632 -18.344  1.00  0.00           C  
HETATM 3249  O   TYE B1433       2.140  57.887 -17.127  1.00  0.00           O  
HETATM 3250  CB  TYE B1433       2.799  59.188 -20.112  1.00  0.00           C  
HETATM 3251  CG  TYE B1433       3.828  59.998 -19.347  1.00  0.00           C  
HETATM 3252  CD1 TYE B1433       3.695  61.383 -19.207  1.00  0.00           C  
HETATM 3253  CD2 TYE B1433       4.950  59.382 -18.781  1.00  0.00           C  
HETATM 3254  CE1 TYE B1433       4.658  62.138 -18.528  1.00  0.00           C  
HETATM 3255  CE2 TYE B1433       5.920  60.125 -18.100  1.00  0.00           C  
HETATM 3256  CZ  TYE B1433       5.769  61.502 -17.981  1.00  0.00           C  
HETATM 3257  OH  TYE B1433       6.741  62.245 -17.346  1.00  0.00           O  
TER
END
