# Supplementary material for: Backbone Brackets and Arginine Tweezers delineate Class I and Class II aminoacyl tRNA synthetases
Source: PLoS Comput Biol. 2018 Apr 16;14(4):e1006101. doi: 10.1371/journal.pcbi.1006101 (PMC5919687; doi:10.1371/journal.pcbi.1006101)
Supplement: S11 File — All structures of Class I aaRS with residues renumbered according to the MSA. (GZ) [file pcbi.1006101.s023.tar.gz › 1h3n_A_renum.pdb]

ATOM      1  N   MET A 209      63.375  21.390  94.511  1.00  0.00           N  
ATOM      2  CA  MET A 209      62.957  21.455  93.081  1.00  0.00           C  
ATOM      3  C   MET A 209      62.330  22.817  92.793  1.00  0.00           C  
ATOM      4  O   MET A 209      61.464  23.277  93.538  1.00  0.00           O  
ATOM      5  CB  MET A 209      61.953  20.338  92.782  1.00  0.00           C  
ATOM      6  CG  MET A 209      61.605  20.185  91.310  1.00  0.00           C  
ATOM      7  SD  MET A 209      60.559  18.743  91.005  1.00  0.00           S  
ATOM      8  CE  MET A 209      58.919  19.482  91.108  1.00  0.00           C  
ATOM      9  N   GLU A 210      62.769  23.460  91.713  1.00  0.00           N  
ATOM     10  CA  GLU A 210      62.256  24.777  91.351  1.00  0.00           C  
ATOM     11  C   GLU A 210      60.782  24.722  90.961  1.00  0.00           C  
ATOM     12  O   GLU A 210      60.242  23.654  90.663  1.00  0.00           O  
ATOM     13  CB  GLU A 210      63.066  25.372  90.192  1.00  0.00           C  
ATOM     14  CG  GLU A 210      62.675  24.864  88.805  1.00  0.00           C  
ATOM     15  CD  GLU A 210      63.159  23.454  88.515  1.00  0.00           C  
ATOM     16  OE1 GLU A 210      62.760  22.901  87.467  1.00  0.00           O  
ATOM     17  OE2 GLU A 210      63.942  22.904  89.324  1.00  0.00           O  
ATOM     18  N   LYS A 211      60.139  25.884  90.952  1.00  0.00           N  
ATOM     19  CA  LYS A 211      58.731  25.963  90.601  1.00  0.00           C  
ATOM     20  C   LYS A 211      58.466  26.864  89.399  1.00  0.00           C  
ATOM     21  O   LYS A 211      59.322  27.647  88.982  1.00  0.00           O  
ATOM     22  CB  LYS A 211      57.920  26.442  91.807  1.00  0.00           C  
ATOM     23  CG  LYS A 211      57.962  25.465  92.963  1.00  0.00           C  
ATOM     24  CD  LYS A 211      57.121  25.922  94.141  1.00  0.00           C  
ATOM     25  CE  LYS A 211      57.268  24.951  95.304  1.00  0.00           C  
ATOM     26  NZ  LYS A 211      56.475  25.346  96.507  1.00  0.00           N  
ATOM     27  N   TYR A 212      57.269  26.731  88.838  1.00  0.00           N  
ATOM     28  CA  TYR A 212      56.853  27.515  87.682  1.00  0.00           C  
ATOM     29  C   TYR A 212      57.086  29.003  87.938  1.00  0.00           C  
ATOM     30  O   TYR A 212      56.672  29.532  88.966  1.00  0.00           O  
ATOM     31  CB  TYR A 212      55.372  27.244  87.406  1.00  0.00           C  
ATOM     32  CG  TYR A 212      54.700  28.209  86.456  1.00  0.00           C  
ATOM     33  CD1 TYR A 212      55.142  28.350  85.146  1.00  0.00           C  
ATOM     34  CD2 TYR A 212      53.597  28.963  86.868  1.00  0.00           C  
ATOM     35  CE1 TYR A 212      54.500  29.219  84.256  1.00  0.00           C  
ATOM     36  CE2 TYR A 212      52.947  29.839  85.988  1.00  0.00           C  
ATOM     37  CZ  TYR A 212      53.407  29.956  84.686  1.00  0.00           C  
ATOM     38  OH  TYR A 212      52.777  30.803  83.810  1.00  0.00           O  
ATOM     39  N   ASN A 214      57.762  29.663  87.004  1.00  0.00           N  
ATOM     40  CA  ASN A 214      58.041  31.090  87.116  1.00  0.00           C  
ATOM     41  C   ASN A 214      57.742  31.717  85.758  1.00  0.00           C  
ATOM     42  O   ASN A 214      58.517  31.563  84.819  1.00  0.00           O  
ATOM     43  CB  ASN A 214      59.509  31.326  87.474  1.00  0.00           C  
ATOM     44  CG  ASN A 214      59.774  32.750  87.918  1.00  0.00           C  
ATOM     45  OD1 ASN A 214      59.264  33.703  87.327  1.00  0.00           O  
ATOM     46  ND2 ASN A 214      60.581  32.904  88.961  1.00  0.00           N  
ATOM     47  N   PRO A 215      56.612  32.437  85.643  1.00  0.00           N  
ATOM     48  CA  PRO A 215      56.195  33.089  84.397  1.00  0.00           C  
ATOM     49  C   PRO A 215      57.096  34.240  83.953  1.00  0.00           C  
ATOM     50  O   PRO A 215      57.145  34.585  82.773  1.00  0.00           O  
ATOM     51  CB  PRO A 215      54.773  33.549  84.714  1.00  0.00           C  
ATOM     52  CG  PRO A 215      54.863  33.884  86.182  1.00  0.00           C  
ATOM     53  CD  PRO A 215      55.651  32.713  86.730  1.00  0.00           C  
ATOM     54  N   HIS A 216      57.820  34.824  84.900  1.00  0.00           N  
ATOM     55  CA  HIS A 216      58.704  35.935  84.582  1.00  0.00           C  
ATOM     56  C   HIS A 216      59.819  35.520  83.631  1.00  0.00           C  
ATOM     57  O   HIS A 216      60.385  34.424  83.741  1.00  0.00           O  
ATOM     58  CB  HIS A 216      59.295  36.514  85.866  1.00  0.00           C  
ATOM     59  CG  HIS A 216      58.260  36.987  86.836  1.00  0.00           C  
ATOM     60  ND1 HIS A 216      57.323  37.946  86.514  1.00  0.00           N  
ATOM     61  CD2 HIS A 216      57.988  36.607  88.107  1.00  0.00           C  
ATOM     62  CE1 HIS A 216      56.517  38.135  87.543  1.00  0.00           C  
ATOM     63  NE2 HIS A 216      56.899  37.335  88.523  1.00  0.00           N  
ATOM     64  N   ALA A 217      60.109  36.402  82.682  1.00  0.00           N  
ATOM     65  CA  ALA A 217      61.155  36.173  81.692  1.00  0.00           C  
ATOM     66  C   ALA A 217      60.792  35.203  80.564  1.00  0.00           C  
ATOM     67  O   ALA A 217      60.998  35.533  79.391  1.00  0.00           O  
ATOM     68  CB  ALA A 217      62.445  35.713  82.384  1.00  0.00           C  
ATOM     69  N   ILE A 218      60.259  34.020  80.884  1.00  0.00           N  
ATOM     70  CA  ILE A 218      59.936  33.084  79.806  1.00  0.00           C  
ATOM     71  C   ILE A 218      58.878  33.585  78.830  1.00  0.00           C  
ATOM     72  O   ILE A 218      58.964  33.302  77.642  1.00  0.00           O  
ATOM     73  CB  ILE A 218      59.473  31.684  80.308  1.00  0.00           C  
ATOM     74  CG1 ILE A 218      58.081  31.772  80.934  1.00  0.00           C  
ATOM     75  CG2 ILE A 218      60.501  31.105  81.276  1.00  0.00           C  
ATOM     76  CD1 ILE A 218      57.417  30.408  81.133  1.00  0.00           C  
ATOM     77  N   GLU A 219      57.889  34.329  79.320  1.00  0.00           N  
ATOM     78  CA  GLU A 219      56.831  34.823  78.440  1.00  0.00           C  
ATOM     79  C   GLU A 219      57.358  35.845  77.430  1.00  0.00           C  
ATOM     80  O   GLU A 219      57.030  35.775  76.252  1.00  0.00           O  
ATOM     81  CB  GLU A 219      55.670  35.396  79.276  1.00  0.00           C  
ATOM     82  CG  GLU A 219      55.088  34.353  80.245  1.00  0.00           C  
ATOM     83  CD  GLU A 219      53.797  34.779  80.934  1.00  0.00           C  
ATOM     84  OE1 GLU A 219      53.588  35.995  81.123  1.00  0.00           O  
ATOM     85  OE2 GLU A 219      52.998  33.885  81.306  1.00  0.00           O  
ATOM     86  N   ALA A 220      58.187  36.783  77.879  1.00  0.00           N  
ATOM     87  CA  ALA A 220      58.756  37.776  76.961  1.00  0.00           C  
ATOM     88  C   ALA A 220      59.612  37.071  75.909  1.00  0.00           C  
ATOM     89  O   ALA A 220      59.602  37.440  74.735  1.00  0.00           O  
ATOM     90  CB  ALA A 220      59.602  38.796  77.736  1.00  0.00           C  
ATOM     91  N   LYS A 221      60.345  36.047  76.335  1.00  0.00           N  
ATOM     92  CA  LYS A 221      61.197  35.280  75.432  1.00  0.00           C  
ATOM     93  C   LYS A 221      60.405  34.615  74.298  1.00  0.00           C  
ATOM     94  O   LYS A 221      60.749  34.747  73.122  1.00  0.00           O  
ATOM     95  CB  LYS A 221      61.958  34.212  76.226  1.00  0.00           C  
ATOM     96  CG  LYS A 221      62.763  33.239  75.372  1.00  0.00           C  
ATOM     97  CD  LYS A 221      63.447  32.188  76.238  1.00  0.00           C  
ATOM     98  CE  LYS A 221      62.422  31.292  76.933  1.00  0.00           C  
ATOM     99  NZ  LYS A 221      63.005  30.561  78.094  1.00  0.00           N  
ATOM    100  N   TRP A 222      59.338  33.901  74.642  1.00  0.00           N  
ATOM    101  CA  TRP A 222      58.550  33.226  73.619  1.00  0.00           C  
ATOM    102  C   TRP A 222      57.727  34.188  72.764  1.00  0.00           C  
ATOM    103  O   TRP A 222      57.511  33.934  71.579  1.00  0.00           O  
ATOM    104  CB  TRP A 222      57.668  32.152  74.262  1.00  0.00           C  
ATOM    105  CG  TRP A 222      58.496  31.026  74.849  1.00  0.00           C  
ATOM    106  CD1 TRP A 222      58.470  30.570  76.139  1.00  0.00           C  
ATOM    107  CD2 TRP A 222      59.511  30.264  74.177  1.00  0.00           C  
ATOM    108  NE1 TRP A 222      59.410  29.578  76.312  1.00  0.00           N  
ATOM    109  CE2 TRP A 222      60.061  29.370  75.124  1.00  0.00           C  
ATOM    110  CE3 TRP A 222      60.011  30.253  72.866  1.00  0.00           C  
ATOM    111  CZ2 TRP A 222      61.090  28.473  74.802  1.00  0.00           C  
ATOM    112  CZ3 TRP A 222      61.037  29.359  72.545  1.00  0.00           C  
ATOM    113  CH2 TRP A 222      61.563  28.484  73.513  1.00  0.00           C  
ATOM    114  N   GLN A 223      57.289  35.302  73.345  1.00  0.00           N  
ATOM    115  CA  GLN A 223      56.522  36.270  72.569  1.00  0.00           C  
ATOM    116  C   GLN A 223      57.370  36.804  71.413  1.00  0.00           C  
ATOM    117  O   GLN A 223      56.883  36.922  70.291  1.00  0.00           O  
ATOM    118  CB  GLN A 223      56.043  37.417  73.464  1.00  0.00           C  
ATOM    119  CG  GLN A 223      54.821  37.037  74.301  1.00  0.00           C  
ATOM    120  CD  GLN A 223      54.652  37.882  75.549  1.00  0.00           C  
ATOM    121  OE1 GLN A 223      55.269  38.939  75.694  1.00  0.00           O  
ATOM    122  NE2 GLN A 223      53.794  37.421  76.458  1.00  0.00           N  
ATOM    123  N   ARG A 224      58.641  37.107  71.673  1.00  0.00           N  
ATOM    124  CA  ARG A 224      59.507  37.624  70.613  1.00  0.00           C  
ATOM    125  C   ARG A 224      59.800  36.527  69.596  1.00  0.00           C  
ATOM    126  O   ARG A 224      59.833  36.778  68.391  1.00  0.00           O  
ATOM    127  CB  ARG A 224      60.823  38.166  71.189  1.00  0.00           C  
ATOM    128  CG  ARG A 224      61.778  38.710  70.119  1.00  0.00           C  
ATOM    129  CD  ARG A 224      63.080  39.218  70.728  1.00  0.00           C  
ATOM    130  NE  ARG A 224      62.879  40.383  71.586  1.00  0.00           N  
ATOM    131  CZ  ARG A 224      62.577  41.599  71.139  1.00  0.00           C  
ATOM    132  NH1 ARG A 224      62.442  41.814  69.837  1.00  0.00           N  
ATOM    133  NH2 ARG A 224      62.409  42.601  71.992  1.00  0.00           N  
ATOM    134  N   PHE A 225      60.003  35.310  70.091  1.00  0.00           N  
ATOM    135  CA  PHE A 225      60.278  34.153  69.240  1.00  0.00           C  
ATOM    136  C   PHE A 225      59.157  33.931  68.225  1.00  0.00           C  
ATOM    137  O   PHE A 225      59.407  33.782  67.027  1.00  0.00           O  
ATOM    138  CB  PHE A 225      60.437  32.896  70.108  1.00  0.00           C  
ATOM    139  CG  PHE A 225      60.506  31.607  69.326  1.00  0.00           C  
ATOM    140  CD1 PHE A 225      61.633  31.289  68.570  1.00  0.00           C  
ATOM    141  CD2 PHE A 225      59.453  30.694  69.375  1.00  0.00           C  
ATOM    142  CE1 PHE A 225      61.715  30.081  67.877  1.00  0.00           C  
ATOM    143  CE2 PHE A 225      59.520  29.479  68.685  1.00  0.00           C  
ATOM    144  CZ  PHE A 225      60.658  29.172  67.934  1.00  0.00           C  
ATOM    145  N   TRP A 226      57.919  33.898  68.707  1.00  0.00           N  
ATOM    146  CA  TRP A 226      56.784  33.672  67.818  1.00  0.00           C  
ATOM    147  C   TRP A 226      56.653  34.776  66.773  1.00  0.00           C  
ATOM    148  O   TRP A 226      56.318  34.518  65.625  1.00  0.00           O  
ATOM    149  CB  TRP A 226      55.473  33.591  68.612  1.00  0.00           C  
ATOM    150  CG  TRP A 226      55.388  32.438  69.568  1.00  0.00           C  
ATOM    151  CD1 TRP A 226      55.768  31.141  69.338  1.00  0.00           C  
ATOM    152  CD2 TRP A 226      54.812  32.461  70.880  1.00  0.00           C  
ATOM    153  NE1 TRP A 226      55.459  30.356  70.432  1.00  0.00           N  
ATOM    154  CE2 TRP A 226      54.872  31.144  71.390  1.00  0.00           C  
ATOM    155  CE3 TRP A 226      54.248  33.472  71.675  1.00  0.00           C  
ATOM    156  CZ2 TRP A 226      54.387  30.808  72.657  1.00  0.00           C  
ATOM    157  CZ3 TRP A 226      53.762  33.136  72.944  1.00  0.00           C  
ATOM    158  CH2 TRP A 226      53.837  31.814  73.419  1.00  0.00           C  
ATOM    159  N   GLU A 227      56.911  36.010  67.179  1.00  0.00           N  
ATOM    160  CA  GLU A 227      56.794  37.127  66.253  1.00  0.00           C  
ATOM    161  C   GLU A 227      57.882  37.044  65.179  1.00  0.00           C  
ATOM    162  O   GLU A 227      57.594  37.194  63.994  1.00  0.00           O  
ATOM    163  CB  GLU A 227      56.872  38.458  67.007  1.00  0.00           C  
ATOM    164  CG  GLU A 227      56.524  39.669  66.171  1.00  0.00           C  
ATOM    165  CD  GLU A 227      55.228  39.494  65.392  1.00  0.00           C  
ATOM    166  OE1 GLU A 227      54.203  39.111  66.007  1.00  0.00           O  
ATOM    167  OE2 GLU A 227      55.227  39.676  64.169  1.00  0.00           O  
ATOM    168  N   GLU A 228      59.124  36.801  65.595  1.00  0.00           N  
ATOM    169  CA  GLU A 228      60.257  36.708  64.670  1.00  0.00           C  
ATOM    170  C   GLU A 228      60.068  35.593  63.660  1.00  0.00           C  
ATOM    171  O   GLU A 228      60.433  35.727  62.498  1.00  0.00           O  
ATOM    172  CB  GLU A 228      61.563  36.428  65.419  1.00  0.00           C  
ATOM    173  CG  GLU A 228      61.960  37.443  66.455  1.00  0.00           C  
ATOM    174  CD  GLU A 228      63.332  37.144  67.032  1.00  0.00           C  
ATOM    175  OE1 GLU A 228      63.607  35.959  67.335  1.00  0.00           O  
ATOM    176  OE2 GLU A 228      64.130  38.094  67.186  1.00  0.00           O  
ATOM    177  N   LYS A 229      59.527  34.473  64.122  1.00  0.00           N  
ATOM    178  CA  LYS A 229      59.301  33.319  63.262  1.00  0.00           C  
ATOM    179  C   LYS A 229      58.147  33.537  62.295  1.00  0.00           C  
ATOM    180  O   LYS A 229      58.054  32.861  61.267  1.00  0.00           O  
ATOM    181  CB  LYS A 229      59.033  32.084  64.123  1.00  0.00           C  
ATOM    182  CG  LYS A 229      60.287  31.445  64.694  1.00  0.00           C  
ATOM    183  CD  LYS A 229      61.045  30.724  63.595  1.00  0.00           C  
ATOM    184  CE  LYS A 229      62.234  29.965  64.141  1.00  0.00           C  
ATOM    185  NZ  LYS A 229      62.889  29.165  63.070  1.00  0.00           N  
ATOM    186  N   GLY A 230      57.264  34.473  62.631  1.00  0.00           N  
ATOM    187  CA  GLY A 230      56.122  34.763  61.775  1.00  0.00           C  
ATOM    188  C   GLY A 230      55.151  33.603  61.614  1.00  0.00           C  
ATOM    189  O   GLY A 230      54.529  33.453  60.562  1.00  0.00           O  
ATOM    190  N   PHE A 232      55.011  32.783  62.654  1.00  0.00           N  
ATOM    191  CA  PHE A 232      54.105  31.636  62.597  1.00  0.00           C  
ATOM    192  C   PHE A 232      52.663  31.994  62.253  1.00  0.00           C  
ATOM    193  O   PHE A 232      51.950  31.193  61.642  1.00  0.00           O  
ATOM    194  CB  PHE A 232      54.108  30.882  63.927  1.00  0.00           C  
ATOM    195  CG  PHE A 232      55.397  30.172  64.220  1.00  0.00           C  
ATOM    196  CD1 PHE A 232      55.906  29.229  63.331  1.00  0.00           C  
ATOM    197  CD2 PHE A 232      56.082  30.417  65.403  1.00  0.00           C  
ATOM    198  CE1 PHE A 232      57.081  28.536  63.622  1.00  0.00           C  
ATOM    199  CE2 PHE A 232      57.256  29.731  65.703  1.00  0.00           C  
ATOM    200  CZ  PHE A 232      57.755  28.785  64.808  1.00  0.00           C  
ATOM    201  N   MET A 233      52.221  33.182  62.651  1.00  0.00           N  
ATOM    202  CA  MET A 233      50.848  33.583  62.372  1.00  0.00           C  
ATOM    203  C   MET A 233      50.684  34.500  61.170  1.00  0.00           C  
ATOM    204  O   MET A 233      49.667  35.180  61.030  1.00  0.00           O  
ATOM    205  CB  MET A 233      50.218  34.216  63.616  1.00  0.00           C  
ATOM    206  CG  MET A 233      49.876  33.188  64.700  1.00  0.00           C  
ATOM    207  SD  MET A 233      48.810  31.827  64.080  1.00  0.00           S  
ATOM    208  CE  MET A 233      47.443  32.754  63.474  1.00  0.00           C  
ATOM    209  N   LYS A 234      51.686  34.524  60.297  1.00  0.00           N  
ATOM    210  CA  LYS A 234      51.590  35.342  59.101  1.00  0.00           C  
ATOM    211  C   LYS A 234      50.668  34.575  58.159  1.00  0.00           C  
ATOM    212  O   LYS A 234      50.791  33.359  58.030  1.00  0.00           O  
ATOM    213  CB  LYS A 234      52.965  35.520  58.461  1.00  0.00           C  
ATOM    214  CG  LYS A 234      52.941  36.387  57.214  1.00  0.00           C  
ATOM    215  CD  LYS A 234      54.305  36.444  56.549  1.00  0.00           C  
ATOM    216  CE  LYS A 234      54.276  37.343  55.322  1.00  0.00           C  
ATOM    217  NZ  LYS A 234      55.577  37.344  54.596  1.00  0.00           N  
ATOM    218  N   ALA A 235      49.741  35.275  57.512  1.00  0.00           N  
ATOM    219  CA  ALA A 235      48.802  34.629  56.594  1.00  0.00           C  
ATOM    220  C   ALA A 235      49.193  34.808  55.128  1.00  0.00           C  
ATOM    221  O   ALA A 235      49.638  35.884  54.719  1.00  0.00           O  
ATOM    222  CB  ALA A 235      47.393  35.174  56.819  1.00  0.00           C  
ATOM    223  N   LYS A 236      49.011  33.745  54.348  1.00  0.00           N  
ATOM    224  CA  LYS A 236      49.322  33.753  52.920  1.00  0.00           C  
ATOM    225  C   LYS A 236      48.378  34.672  52.154  1.00  0.00           C  
ATOM    226  O   LYS A 236      47.209  34.813  52.517  1.00  0.00           O  
ATOM    227  CB  LYS A 236      49.189  32.344  52.335  1.00  0.00           C  
ATOM    228  CG  LYS A 236      50.435  31.486  52.419  1.00  0.00           C  
ATOM    229  CD  LYS A 236      50.203  30.149  51.725  1.00  0.00           C  
ATOM    230  CE  LYS A 236      51.500  29.375  51.560  1.00  0.00           C  
ATOM    231  NZ  LYS A 236      52.171  29.129  52.867  1.00  0.00           N  
ATOM    232  N   ASP A 237      48.885  35.289  51.090  1.00  0.00           N  
ATOM    233  CA  ASP A 237      48.054  36.163  50.272  1.00  0.00           C  
ATOM    234  C   ASP A 237      46.894  35.337  49.727  1.00  0.00           C  
ATOM    235  O   ASP A 237      45.754  35.799  49.701  1.00  0.00           O  
ATOM    236  CB  ASP A 237      48.871  36.762  49.125  1.00  0.00           C  
ATOM    237  CG  ASP A 237      49.866  37.808  49.603  1.00  0.00           C  
ATOM    238  OD1 ASP A 237      50.680  38.279  48.780  1.00  0.00           O  
ATOM    239  OD2 ASP A 237      49.833  38.163  50.801  1.00  0.00           O  
ATOM    240  N   LEU A 238      47.191  34.110  49.306  1.00  0.00           N  
ATOM    241  CA  LEU A 238      46.173  33.194  48.781  1.00  0.00           C  
ATOM    242  C   LEU A 238      46.378  31.811  49.405  1.00  0.00           C  
ATOM    243  O   LEU A 238      47.416  31.178  49.200  1.00  0.00           O  
ATOM    244  CB  LEU A 238      46.273  33.102  47.253  1.00  0.00           C  
ATOM    245  CG  LEU A 238      45.880  34.343  46.446  1.00  0.00           C  
ATOM    246  CD1 LEU A 238      46.115  34.079  44.967  1.00  0.00           C  
ATOM    247  CD2 LEU A 238      44.416  34.682  46.694  1.00  0.00           C  
ATOM    248  N   PRO A 240      45.391  31.333  50.183  1.00  0.00           N  
ATOM    249  CA  PRO A 240      45.405  30.034  50.869  1.00  0.00           C  
ATOM    250  C   PRO A 240      45.714  28.812  50.003  1.00  0.00           C  
ATOM    251  O   PRO A 240      44.918  28.417  49.141  1.00  0.00           O  
ATOM    252  CB  PRO A 240      44.013  29.958  51.478  1.00  0.00           C  
ATOM    253  CG  PRO A 240      43.705  31.392  51.783  1.00  0.00           C  
ATOM    254  CD  PRO A 240      44.162  32.079  50.517  1.00  0.00           C  
ATOM    255  N   GLY A 241      46.877  28.209  50.251  1.00  0.00           N  
ATOM    256  CA  GLY A 241      47.275  27.034  49.503  1.00  0.00           C  
ATOM    257  C   GLY A 241      46.202  25.981  49.651  1.00  0.00           C  
ATOM    258  O   GLY A 241      45.491  25.968  50.655  1.00  0.00           O  
ATOM    259  N   GLY A 243      46.066  25.111  48.655  1.00  0.00           N  
ATOM    260  CA  GLY A 243      45.049  24.077  48.721  1.00  0.00           C  
ATOM    261  C   GLY A 243      45.277  23.068  49.839  1.00  0.00           C  
ATOM    262  O   GLY A 243      45.707  21.932  49.586  1.00  0.00           O  
ATOM    263  N   ARG A 244      44.994  23.479  51.073  1.00  0.00           N  
ATOM    264  CA  ARG A 244      45.140  22.622  52.242  1.00  0.00           C  
ATOM    265  C   ARG A 244      44.004  22.944  53.222  1.00  0.00           C  
ATOM    266  O   ARG A 244      43.716  22.183  54.150  1.00  0.00           O  
ATOM    267  CB  ARG A 244      46.491  22.870  52.917  1.00  0.00           C  
ATOM    268  CG  ARG A 244      46.777  21.958  54.105  1.00  0.00           C  
ATOM    269  CD  ARG A 244      48.156  22.283  54.675  1.00  0.00           C  
ATOM    270  NE  ARG A 244      48.535  21.401  55.781  1.00  0.00           N  
ATOM    271  CZ  ARG A 244      49.710  21.465  56.403  1.00  0.00           C  
ATOM    272  NH1 ARG A 244      50.611  22.370  56.026  1.00  0.00           N  
ATOM    273  NH2 ARG A 244      49.998  20.626  57.396  1.00  0.00           N  
ATOM    274  N   GLY A 245      43.347  24.082  52.988  1.00  0.00           N  
ATOM    275  CA  GLY A 245      42.257  24.489  53.853  1.00  0.00           C  
ATOM    276  C   GLY A 245      42.596  25.790  54.559  1.00  0.00           C  
ATOM    277  O   GLY A 245      43.748  26.027  54.936  1.00  0.00           O  
ATOM    278  N   LYS A 265      41.598  26.645  54.747  1.00  0.00           N  
ATOM    279  CA  LYS A 265      41.831  27.917  55.415  1.00  0.00           C  
ATOM    280  C   LYS A 265      40.829  28.136  56.533  1.00  0.00           C  
ATOM    281  O   LYS A 265      39.761  27.525  56.560  1.00  0.00           O  
ATOM    282  CB  LYS A 265      41.750  29.065  54.401  1.00  0.00           C  
ATOM    283  CG  LYS A 265      40.381  29.250  53.740  1.00  0.00           C  
ATOM    284  CD  LYS A 265      39.428  30.049  54.625  1.00  0.00           C  
ATOM    285  CE  LYS A 265      38.100  30.300  53.943  1.00  0.00           C  
ATOM    286  NZ  LYS A 265      37.151  31.055  54.815  1.00  0.00           N  
ATOM    287  N   GLN A 266      41.201  28.999  57.472  1.00  0.00           N  
ATOM    288  CA  GLN A 266      40.344  29.345  58.591  1.00  0.00           C  
ATOM    289  C   GLN A 266      40.513  30.837  58.831  1.00  0.00           C  
ATOM    290  O   GLN A 266      41.618  31.313  59.092  1.00  0.00           O  
ATOM    291  CB  GLN A 266      40.743  28.576  59.854  1.00  0.00           C  
ATOM    292  CG  GLN A 266      40.414  27.087  59.856  1.00  0.00           C  
ATOM    293  CD  GLN A 266      38.925  26.806  59.803  1.00  0.00           C  
ATOM    294  OE1 GLN A 266      38.115  27.566  60.332  1.00  0.00           O  
ATOM    295  NE2 GLN A 266      38.559  25.693  59.181  1.00  0.00           N  
ATOM    296  N   TYR A 267      39.418  31.576  58.709  1.00  0.00           N  
ATOM    297  CA  TYR A 267      39.439  33.013  58.935  1.00  0.00           C  
ATOM    298  C   TYR A 267      38.851  33.189  60.331  1.00  0.00           C  
ATOM    299  O   TYR A 267      37.652  33.003  60.526  1.00  0.00           O  
ATOM    300  CB  TYR A 267      38.559  33.723  57.901  1.00  0.00           C  
ATOM    301  CG  TYR A 267      38.682  35.236  57.885  1.00  0.00           C  
ATOM    302  CD1 TYR A 267      39.250  35.933  58.959  1.00  0.00           C  
ATOM    303  CD2 TYR A 267      38.205  35.974  56.799  1.00  0.00           C  
ATOM    304  CE1 TYR A 267      39.336  37.327  58.948  1.00  0.00           C  
ATOM    305  CE2 TYR A 267      38.284  37.360  56.777  1.00  0.00           C  
ATOM    306  CZ  TYR A 267      38.847  38.033  57.850  1.00  0.00           C  
ATOM    307  OH  TYR A 267      38.903  39.406  57.825  1.00  0.00           O  
ATOM    308  N   VAL A 268      39.710  33.517  61.296  1.00  0.00           N  
ATOM    309  CA  VAL A 268      39.294  33.706  62.680  1.00  0.00           C  
ATOM    310  C   VAL A 268      39.350  35.195  62.967  1.00  0.00           C  
ATOM    311  O   VAL A 268      40.429  35.796  63.004  1.00  0.00           O  
ATOM    312  CB  VAL A 268      40.229  32.945  63.657  1.00  0.00           C  
ATOM    313  CG1 VAL A 268      39.777  33.171  65.103  1.00  0.00           C  
ATOM    314  CG2 VAL A 268      40.210  31.457  63.332  1.00  0.00           C  
ATOM    315  N   LEU A 269      38.178  35.787  63.174  1.00  0.00           N  
ATOM    316  CA  LEU A 269      38.083  37.222  63.400  1.00  0.00           C  
ATOM    317  C   LEU A 269      37.454  37.634  64.717  1.00  0.00           C  
ATOM    318  O   LEU A 269      36.445  37.072  65.141  1.00  0.00           O  
ATOM    319  CB  LEU A 269      37.278  37.855  62.259  1.00  0.00           C  
ATOM    320  CG  LEU A 269      37.087  39.376  62.263  1.00  0.00           C  
ATOM    321  CD1 LEU A 269      38.423  40.067  61.985  1.00  0.00           C  
ATOM    322  CD2 LEU A 269      36.057  39.759  61.200  1.00  0.00           C  
ATOM    323  N   VAL A 270      38.057  38.627  65.362  1.00  0.00           N  
ATOM    324  CA  VAL A 270      37.515  39.171  66.596  1.00  0.00           C  
ATOM    325  C   VAL A 270      37.195  40.617  66.243  1.00  0.00           C  
ATOM    326  O   VAL A 270      37.879  41.213  65.408  1.00  0.00           O  
ATOM    327  CB  VAL A 270      38.542  39.123  67.775  1.00  0.00           C  
ATOM    328  CG1 VAL A 270      38.875  37.670  68.112  1.00  0.00           C  
ATOM    329  CG2 VAL A 270      39.822  39.887  67.415  1.00  0.00           C  
ATOM    330  N   MET A 271      36.153  41.176  66.850  1.00  0.00           N  
ATOM    331  CA  MET A 271      35.768  42.562  66.578  1.00  0.00           C  
ATOM    332  C   MET A 271      36.863  43.545  66.991  1.00  0.00           C  
ATOM    333  O   MET A 271      37.196  43.641  68.179  1.00  0.00           O  
ATOM    334  CB  MET A 271      34.481  42.904  67.322  1.00  0.00           C  
ATOM    335  CG  MET A 271      33.236  42.215  66.768  1.00  0.00           C  
ATOM    336  SD  MET A 271      31.749  42.750  67.631  1.00  0.00           S  
ATOM    337  CE  MET A 271      30.536  41.544  66.987  1.00  0.00           C  
ATOM    338  N   PHE A 272      37.421  44.277  66.025  1.00  0.00           N  
ATOM    339  CA  PHE A 272      38.484  45.225  66.358  1.00  0.00           C  
ATOM    340  C   PHE A 272      37.954  46.331  67.263  1.00  0.00           C  
ATOM    341  O   PHE A 272      36.818  46.792  67.117  1.00  0.00           O  
ATOM    342  CB  PHE A 272      39.196  45.756  65.085  1.00  0.00           C  
ATOM    343  CG  PHE A 272      38.354  46.637  64.183  1.00  0.00           C  
ATOM    344  CD1 PHE A 272      36.964  46.627  64.234  1.00  0.00           C  
ATOM    345  CD2 PHE A 272      38.985  47.462  63.238  1.00  0.00           C  
ATOM    346  CE1 PHE A 272      36.206  47.421  63.355  1.00  0.00           C  
ATOM    347  CE2 PHE A 272      38.241  48.259  62.356  1.00  0.00           C  
ATOM    348  CZ  PHE A 272      36.850  48.237  62.416  1.00  0.00           C  
ATOM    349  N   PRO A 273      38.777  46.762  68.235  1.00  0.00           N  
ATOM    350  CA  PRO A 273      38.411  47.797  69.199  1.00  0.00           C  
ATOM    351  C   PRO A 273      38.474  49.259  68.799  1.00  0.00           C  
ATOM    352  O   PRO A 273      39.180  49.647  67.869  1.00  0.00           O  
ATOM    353  CB  PRO A 273      39.359  47.511  70.354  1.00  0.00           C  
ATOM    354  CG  PRO A 273      40.645  47.227  69.602  1.00  0.00           C  
ATOM    355  CD  PRO A 273      40.171  46.320  68.452  1.00  0.00           C  
ATOM    356  N   TYR A 274      37.708  50.060  69.534  1.00  0.00           N  
ATOM    357  CA  TYR A 274      37.707  51.504  69.373  1.00  0.00           C  
ATOM    358  C   TYR A 274      38.907  51.912  70.233  1.00  0.00           C  
ATOM    359  O   TYR A 274      38.971  51.548  71.408  1.00  0.00           O  
ATOM    360  CB  TYR A 274      36.447  52.122  69.987  1.00  0.00           C  
ATOM    361  CG  TYR A 274      35.175  51.859  69.222  1.00  0.00           C  
ATOM    362  CD1 TYR A 274      35.064  52.220  67.880  1.00  0.00           C  
ATOM    363  CD2 TYR A 274      34.072  51.271  69.841  1.00  0.00           C  
ATOM    364  CE1 TYR A 274      33.892  52.001  67.171  1.00  0.00           C  
ATOM    365  CE2 TYR A 274      32.885  51.050  69.137  1.00  0.00           C  
ATOM    366  CZ  TYR A 274      32.808  51.415  67.804  1.00  0.00           C  
ATOM    367  OH  TYR A 274      31.663  51.172  67.087  1.00  0.00           O  
ATOM    368  N   PRO A 275      39.877  52.642  69.662  1.00  0.00           N  
ATOM    369  CA  PRO A 275      41.044  53.058  70.450  1.00  0.00           C  
ATOM    370  C   PRO A 275      40.699  54.292  71.283  1.00  0.00           C  
ATOM    371  O   PRO A 275      41.299  55.357  71.120  1.00  0.00           O  
ATOM    372  CB  PRO A 275      42.093  53.340  69.377  1.00  0.00           C  
ATOM    373  CG  PRO A 275      41.269  53.891  68.259  1.00  0.00           C  
ATOM    374  CD  PRO A 275      40.053  52.981  68.237  1.00  0.00           C  
ATOM    375  N   SER A 276      39.721  54.129  72.172  1.00  0.00           N  
ATOM    376  CA  SER A 276      39.243  55.211  73.024  1.00  0.00           C  
ATOM    377  C   SER A 276      39.670  55.063  74.481  1.00  0.00           C  
ATOM    378  O   SER A 276      39.198  55.801  75.347  1.00  0.00           O  
ATOM    379  CB  SER A 276      37.718  55.273  72.959  1.00  0.00           C  
ATOM    380  OG  SER A 276      37.143  54.059  73.422  1.00  0.00           O  
ATOM    381  N   GLY A 277      40.554  54.111  74.753  1.00  0.00           N  
ATOM    382  CA  GLY A 277      41.007  53.908  76.116  1.00  0.00           C  
ATOM    383  C   GLY A 277      41.878  52.676  76.265  1.00  0.00           C  
ATOM    384  O   GLY A 277      42.229  52.028  75.281  1.00  0.00           O  
ATOM    385  N   ASP A 279      42.228  52.354  77.504  1.00  0.00           N  
ATOM    386  CA  ASP A 279      43.062  51.192  77.793  1.00  0.00           C  
ATOM    387  C   ASP A 279      42.250  49.906  77.685  1.00  0.00           C  
ATOM    388  O   ASP A 279      41.067  49.881  78.028  1.00  0.00           O  
ATOM    389  CB  ASP A 279      43.637  51.302  79.210  1.00  0.00           C  
ATOM    390  CG  ASP A 279      44.563  52.494  79.378  1.00  0.00           C  
ATOM    391  OD1 ASP A 279      44.866  52.852  80.537  1.00  0.00           O  
ATOM    392  OD2 ASP A 279      44.994  53.066  78.352  1.00  0.00           O  
ATOM    393  N   LEU A 280      42.883  48.841  77.200  1.00  0.00           N  
ATOM    394  CA  LEU A 280      42.201  47.557  77.098  1.00  0.00           C  
ATOM    395  C   LEU A 280      42.265  46.892  78.468  1.00  0.00           C  
ATOM    396  O   LEU A 280      43.241  47.062  79.200  1.00  0.00           O  
ATOM    397  CB  LEU A 280      42.881  46.654  76.067  1.00  0.00           C  
ATOM    398  CG  LEU A 280      42.818  47.090  74.602  1.00  0.00           C  
ATOM    399  CD1 LEU A 280      43.427  45.998  73.725  1.00  0.00           C  
ATOM    400  CD2 LEU A 280      41.374  47.343  74.206  1.00  0.00           C  
ATOM    401  N   HIS A 281      41.225  46.147  78.822  1.00  0.00           N  
ATOM    402  CA  HIS A 281      41.200  45.458  80.108  1.00  0.00           C  
ATOM    403  C   HIS A 281      40.903  43.981  79.881  1.00  0.00           C  
ATOM    404  O   HIS A 281      40.753  43.549  78.735  1.00  0.00           O  
ATOM    405  CB  HIS A 281      40.161  46.098  81.046  1.00  0.00           C  
ATOM    406  CG  HIS A 281      38.810  46.278  80.428  1.00  0.00           C  
ATOM    407  ND1 HIS A 281      38.067  45.209  79.993  1.00  0.00           N  
ATOM    408  CD2 HIS A 281      38.121  47.426  80.192  1.00  0.00           C  
ATOM    409  CE1 HIS A 281      36.953  45.719  79.504  1.00  0.00           C  
ATOM    410  NE2 HIS A 281      36.938  47.058  79.602  1.00  0.00           N  
ATOM    411  N   MET A 282      40.821  43.204  80.958  1.00  0.00           N  
ATOM    412  CA  MET A 282      40.570  41.769  80.825  1.00  0.00           C  
ATOM    413  C   MET A 282      39.256  41.444  80.113  1.00  0.00           C  
ATOM    414  O   MET A 282      39.051  40.315  79.670  1.00  0.00           O  
ATOM    415  CB  MET A 282      40.620  41.087  82.194  1.00  0.00           C  
ATOM    416  CG  MET A 282      42.029  41.010  82.790  1.00  0.00           C  
ATOM    417  SD  MET A 282      43.258  40.287  81.640  1.00  0.00           S  
ATOM    418  CE  MET A 282      44.755  40.424  82.659  1.00  0.00           C  
ATOM    419  N   GLY A 283      38.368  42.429  80.014  1.00  0.00           N  
ATOM    420  CA  GLY A 283      37.114  42.215  79.311  1.00  0.00           C  
ATOM    421  C   GLY A 283      37.433  42.069  77.833  1.00  0.00           C  
ATOM    422  O   GLY A 283      37.015  41.106  77.185  1.00  0.00           O  
ATOM    423  N   HIS A 284      38.182  43.029  77.295  1.00  0.00           N  
ATOM    424  CA  HIS A 284      38.588  42.976  75.895  1.00  0.00           C  
ATOM    425  C   HIS A 284      39.412  41.720  75.664  1.00  0.00           C  
ATOM    426  O   HIS A 284      39.233  41.014  74.673  1.00  0.00           O  
ATOM    427  CB  HIS A 284      39.448  44.189  75.523  1.00  0.00           C  
ATOM    428  CG  HIS A 284      38.770  45.502  75.740  1.00  0.00           C  
ATOM    429  ND1 HIS A 284      39.070  46.301  76.816  1.00  0.00           N  
ATOM    430  CD2 HIS A 284      37.798  46.095  75.001  1.00  0.00           C  
ATOM    431  CE1 HIS A 284      38.281  47.354  76.715  1.00  0.00           C  
ATOM    432  NE2 HIS A 284      37.492  47.275  75.631  1.00  0.00           N  
ATOM    433  N   LEU A 285      40.321  41.442  76.591  1.00  0.00           N  
ATOM    434  CA  LEU A 285      41.185  40.276  76.462  1.00  0.00           C  
ATOM    435  C   LEU A 285      40.462  38.939  76.470  1.00  0.00           C  
ATOM    436  O   LEU A 285      40.995  37.962  75.954  1.00  0.00           O  
ATOM    437  CB  LEU A 285      42.288  40.307  77.531  1.00  0.00           C  
ATOM    438  CG  LEU A 285      43.547  41.048  77.046  1.00  0.00           C  
ATOM    439  CD1 LEU A 285      44.223  40.230  75.944  1.00  0.00           C  
ATOM    440  CD2 LEU A 285      43.183  42.435  76.516  1.00  0.00           C  
ATOM    441  N   LYS A 286      39.264  38.866  77.048  1.00  0.00           N  
ATOM    442  CA  LYS A 286      38.544  37.588  76.996  1.00  0.00           C  
ATOM    443  C   LYS A 286      38.207  37.365  75.516  1.00  0.00           C  
ATOM    444  O   LYS A 286      38.458  36.293  74.951  1.00  0.00           O  
ATOM    445  CB  LYS A 286      37.246  37.625  77.807  1.00  0.00           C  
ATOM    446  CG  LYS A 286      36.366  36.391  77.562  1.00  0.00           C  
ATOM    447  CD  LYS A 286      35.009  36.474  78.263  1.00  0.00           C  
ATOM    448  CE  LYS A 286      34.142  35.253  77.914  1.00  0.00           C  
ATOM    449  NZ  LYS A 286      32.838  35.249  78.629  1.00  0.00           N  
ATOM    450  N   ASN A 288      37.657  38.403  74.893  1.00  0.00           N  
ATOM    451  CA  ASN A 288      37.284  38.360  73.477  1.00  0.00           C  
ATOM    452  C   ASN A 288      38.496  38.035  72.600  1.00  0.00           C  
ATOM    453  O   ASN A 288      38.429  37.172  71.727  1.00  0.00           O  
ATOM    454  CB  ASN A 288      36.692  39.724  73.068  1.00  0.00           C  
ATOM    455  CG  ASN A 288      36.059  39.720  71.671  1.00  0.00           C  
ATOM    456  OD1 ASN A 288      35.367  40.672  71.304  1.00  0.00           O  
ATOM    457  ND2 ASN A 288      36.294  38.665  70.892  1.00  0.00           N  
ATOM    458  N   TYR A 289      39.617  38.705  72.851  1.00  0.00           N  
ATOM    459  CA  TYR A 289      40.801  38.496  72.028  1.00  0.00           C  
ATOM    460  C   TYR A 289      41.600  37.239  72.353  1.00  0.00           C  
ATOM    461  O   TYR A 289      42.245  36.669  71.474  1.00  0.00           O  
ATOM    462  CB  TYR A 289      41.670  39.763  72.052  1.00  0.00           C  
ATOM    463  CG  TYR A 289      40.884  40.991  71.615  1.00  0.00           C  
ATOM    464  CD1 TYR A 289      39.870  40.881  70.654  1.00  0.00           C  
ATOM    465  CD2 TYR A 289      41.138  42.250  72.159  1.00  0.00           C  
ATOM    466  CE1 TYR A 289      39.126  41.991  70.248  1.00  0.00           C  
ATOM    467  CE2 TYR A 289      40.398  43.373  71.759  1.00  0.00           C  
ATOM    468  CZ  TYR A 289      39.394  43.230  70.800  1.00  0.00           C  
ATOM    469  OH  TYR A 289      38.664  44.316  70.381  1.00  0.00           O  
ATOM    470  N   THR A 290      41.547  36.788  73.600  1.00  0.00           N  
ATOM    471  CA  THR A 290      42.235  35.553  73.960  1.00  0.00           C  
ATOM    472  C   THR A 290      41.483  34.388  73.299  1.00  0.00           C  
ATOM    473  O   THR A 290      42.097  33.416  72.845  1.00  0.00           O  
ATOM    474  CB  THR A 290      42.260  35.338  75.486  1.00  0.00           C  
ATOM    475  OG1 THR A 290      43.052  36.366  76.103  1.00  0.00           O  
ATOM    476  CG2 THR A 290      42.850  33.985  75.814  1.00  0.00           C  
ATOM    477  N   MET A 291      40.155  34.492  73.241  1.00  0.00           N  
ATOM    478  CA  MET A 291      39.329  33.453  72.607  1.00  0.00           C  
ATOM    479  C   MET A 291      39.744  33.298  71.147  1.00  0.00           C  
ATOM    480  O   MET A 291      39.832  32.182  70.627  1.00  0.00           O  
ATOM    481  CB  MET A 291      37.843  33.820  72.672  1.00  0.00           C  
ATOM    482  CG  MET A 291      37.180  33.570  74.028  1.00  0.00           C  
ATOM    483  SD  MET A 291      35.536  34.331  74.117  1.00  0.00           S  
ATOM    484  CE  MET A 291      34.586  33.224  72.998  1.00  0.00           C  
ATOM    485  N   GLY A 292      39.995  34.426  70.488  1.00  0.00           N  
ATOM    486  CA  GLY A 292      40.415  34.382  69.100  1.00  0.00           C  
ATOM    487  C   GLY A 292      41.771  33.718  68.939  1.00  0.00           C  
ATOM    488  O   GLY A 292      41.977  32.928  68.023  1.00  0.00           O  
ATOM    489  N   ASP A 293      42.697  34.038  69.839  1.00  0.00           N  
ATOM    490  CA  ASP A 293      44.047  33.487  69.799  1.00  0.00           C  
ATOM    491  C   ASP A 293      44.048  31.978  70.022  1.00  0.00           C  
ATOM    492  O   ASP A 293      44.822  31.249  69.402  1.00  0.00           O  
ATOM    493  CB  ASP A 293      44.921  34.174  70.863  1.00  0.00           C  
ATOM    494  CG  ASP A 293      46.404  33.876  70.689  1.00  0.00           C  
ATOM    495  OD1 ASP A 293      46.990  33.214  71.571  1.00  0.00           O  
ATOM    496  OD2 ASP A 293      46.990  34.309  69.671  1.00  0.00           O  
ATOM    497  N   VAL A 294      43.181  31.508  70.913  1.00  0.00           N  
ATOM    498  CA  VAL A 294      43.098  30.081  71.192  1.00  0.00           C  
ATOM    499  C   VAL A 294      42.713  29.326  69.927  1.00  0.00           C  
ATOM    500  O   VAL A 294      43.355  28.345  69.550  1.00  0.00           O  
ATOM    501  CB  VAL A 294      42.051  29.784  72.301  1.00  0.00           C  
ATOM    502  CG1 VAL A 294      41.832  28.284  72.423  1.00  0.00           C  
ATOM    503  CG2 VAL A 294      42.533  30.358  73.643  1.00  0.00           C  
ATOM    504  N   LEU A 295      41.662  29.796  69.270  1.00  0.00           N  
ATOM    505  CA  LEU A 295      41.173  29.160  68.053  1.00  0.00           C  
ATOM    506  C   LEU A 295      42.206  29.251  66.940  1.00  0.00           C  
ATOM    507  O   LEU A 295      42.454  28.277  66.228  1.00  0.00           O  
ATOM    508  CB  LEU A 295      39.878  29.839  67.599  1.00  0.00           C  
ATOM    509  CG  LEU A 295      38.607  28.999  67.471  1.00  0.00           C  
ATOM    510  CD1 LEU A 295      37.527  29.856  66.813  1.00  0.00           C  
ATOM    511  CD2 LEU A 295      38.867  27.749  66.638  1.00  0.00           C  
ATOM    512  N   ALA A 296      42.809  30.428  66.796  1.00  0.00           N  
ATOM    513  CA  ALA A 296      43.808  30.650  65.761  1.00  0.00           C  
ATOM    514  C   ALA A 296      44.998  29.709  65.900  1.00  0.00           C  
ATOM    515  O   ALA A 296      45.434  29.115  64.915  1.00  0.00           O  
ATOM    516  CB  ALA A 296      44.282  32.102  65.792  1.00  0.00           C  
ATOM    517  N   ARG A 297      45.537  29.595  67.115  1.00  0.00           N  
ATOM    518  CA  ARG A 297      46.672  28.706  67.368  1.00  0.00           C  
ATOM    519  C   ARG A 297      46.299  27.259  67.063  1.00  0.00           C  
ATOM    520  O   ARG A 297      47.047  26.546  66.396  1.00  0.00           O  
ATOM    521  CB  ARG A 297      47.132  28.814  68.829  1.00  0.00           C  
ATOM    522  CG  ARG A 297      47.981  30.054  69.135  1.00  0.00           C  
ATOM    523  CD  ARG A 297      48.224  30.189  70.636  1.00  0.00           C  
ATOM    524  NE  ARG A 297      48.937  31.412  71.001  1.00  0.00           N  
ATOM    525  CZ  ARG A 297      50.261  31.551  70.971  1.00  0.00           C  
ATOM    526  NH1 ARG A 297      51.033  30.542  70.584  1.00  0.00           N  
ATOM    527  NH2 ARG A 297      50.818  32.689  71.363  1.00  0.00           N  
ATOM    528  N   PHE A 298      45.143  26.836  67.565  1.00  0.00           N  
ATOM    529  CA  PHE A 298      44.638  25.482  67.348  1.00  0.00           C  
ATOM    530  C   PHE A 298      44.527  25.172  65.851  1.00  0.00           C  
ATOM    531  O   PHE A 298      45.069  24.167  65.372  1.00  0.00           O  
ATOM    532  CB  PHE A 298      43.274  25.337  68.047  1.00  0.00           C  
ATOM    533  CG  PHE A 298      42.468  24.135  67.611  1.00  0.00           C  
ATOM    534  CD1 PHE A 298      42.960  22.846  67.773  1.00  0.00           C  
ATOM    535  CD2 PHE A 298      41.190  24.301  67.074  1.00  0.00           C  
ATOM    536  CE1 PHE A 298      42.187  21.731  67.410  1.00  0.00           C  
ATOM    537  CE2 PHE A 298      40.410  23.199  66.708  1.00  0.00           C  
ATOM    538  CZ  PHE A 298      40.910  21.913  66.877  1.00  0.00           C  
ATOM    539  N   ARG A 299      43.841  26.036  65.106  1.00  0.00           N  
ATOM    540  CA  ARG A 299      43.684  25.818  63.665  1.00  0.00           C  
ATOM    541  C   ARG A 299      45.023  25.821  62.927  1.00  0.00           C  
ATOM    542  O   ARG A 299      45.224  25.051  61.985  1.00  0.00           O  
ATOM    543  CB  ARG A 299      42.750  26.874  63.054  1.00  0.00           C  
ATOM    544  CG  ARG A 299      41.310  26.795  63.560  1.00  0.00           C  
ATOM    545  CD  ARG A 299      40.747  25.391  63.369  1.00  0.00           C  
ATOM    546  NE  ARG A 299      39.298  25.341  63.552  1.00  0.00           N  
ATOM    547  CZ  ARG A 299      38.567  24.238  63.416  1.00  0.00           C  
ATOM    548  NH1 ARG A 299      39.148  23.091  63.099  1.00  0.00           N  
ATOM    549  NH2 ARG A 299      37.252  24.285  63.586  1.00  0.00           N  
ATOM    550  N   ARG A 300      45.941  26.680  63.359  1.00  0.00           N  
ATOM    551  CA  ARG A 300      47.252  26.752  62.726  1.00  0.00           C  
ATOM    552  C   ARG A 300      47.998  25.437  62.965  1.00  0.00           C  
ATOM    553  O   ARG A 300      48.657  24.914  62.057  1.00  0.00           O  
ATOM    554  CB  ARG A 300      48.054  27.934  63.288  1.00  0.00           C  
ATOM    555  CG  ARG A 300      49.359  28.221  62.543  1.00  0.00           C  
ATOM    556  CD  ARG A 300      49.119  28.384  61.043  1.00  0.00           C  
ATOM    557  NE  ARG A 300      50.315  28.822  60.327  1.00  0.00           N  
ATOM    558  CZ  ARG A 300      50.499  28.680  59.015  1.00  0.00           C  
ATOM    559  NH1 ARG A 300      49.567  28.105  58.267  1.00  0.00           N  
ATOM    560  NH2 ARG A 300      51.615  29.121  58.446  1.00  0.00           N  
ATOM    561  N   MET A 301      47.879  24.896  64.178  1.00  0.00           N  
ATOM    562  CA  MET A 301      48.541  23.635  64.517  1.00  0.00           C  
ATOM    563  C   MET A 301      47.987  22.476  63.690  1.00  0.00           C  
ATOM    564  O   MET A 301      48.711  21.530  63.387  1.00  0.00           O  
ATOM    565  CB  MET A 301      48.371  23.308  66.009  1.00  0.00           C  
ATOM    566  CG  MET A 301      49.165  24.185  66.963  1.00  0.00           C  
ATOM    567  SD  MET A 301      48.770  23.790  68.704  1.00  0.00           S  
ATOM    568  CE  MET A 301      49.945  22.474  69.019  1.00  0.00           C  
ATOM    569  N   GLN A 302      46.705  22.543  63.335  1.00  0.00           N  
ATOM    570  CA  GLN A 302      46.078  21.485  62.538  1.00  0.00           C  
ATOM    571  C   GLN A 302      46.493  21.522  61.071  1.00  0.00           C  
ATOM    572  O   GLN A 302      46.162  20.610  60.314  1.00  0.00           O  
ATOM    573  CB  GLN A 302      44.555  21.570  62.605  1.00  0.00           C  
ATOM    574  CG  GLN A 302      43.941  21.141  63.919  1.00  0.00           C  
ATOM    575  CD  GLN A 302      42.427  21.210  63.880  1.00  0.00           C  
ATOM    576  OE1 GLN A 302      41.848  22.263  63.582  1.00  0.00           O  
ATOM    577  NE2 GLN A 302      41.771  20.091  64.185  1.00  0.00           N  
ATOM    578  N   GLY A 303      47.198  22.575  60.667  1.00  0.00           N  
ATOM    579  CA  GLY A 303      47.645  22.673  59.285  1.00  0.00           C  
ATOM    580  C   GLY A 303      46.891  23.657  58.398  1.00  0.00           C  
ATOM    581  O   GLY A 303      47.241  23.835  57.231  1.00  0.00           O  
ATOM    582  N   TYR A 304      45.859  24.301  58.934  1.00  0.00           N  
ATOM    583  CA  TYR A 304      45.089  25.270  58.152  1.00  0.00           C  
ATOM    584  C   TYR A 304      45.871  26.557  57.904  1.00  0.00           C  
ATOM    585  O   TYR A 304      46.725  26.936  58.706  1.00  0.00           O  
ATOM    586  CB  TYR A 304      43.800  25.650  58.891  1.00  0.00           C  
ATOM    587  CG  TYR A 304      42.738  24.580  58.935  1.00  0.00           C  
ATOM    588  CD1 TYR A 304      41.948  24.309  57.817  1.00  0.00           C  
ATOM    589  CD2 TYR A 304      42.500  23.854  60.105  1.00  0.00           C  
ATOM    590  CE1 TYR A 304      40.938  23.343  57.864  1.00  0.00           C  
ATOM    591  CE2 TYR A 304      41.498  22.886  60.163  1.00  0.00           C  
ATOM    592  CZ  TYR A 304      40.717  22.638  59.038  1.00  0.00           C  
ATOM    593  OH  TYR A 304      39.708  21.699  59.097  1.00  0.00           O  
ATOM    594  N   GLU A 305      45.594  27.220  56.785  1.00  0.00           N  
ATOM    595  CA  GLU A 305      46.223  28.513  56.513  1.00  0.00           C  
ATOM    596  C   GLU A 305      45.320  29.430  57.349  1.00  0.00           C  
ATOM    597  O   GLU A 305      44.125  29.513  57.089  1.00  0.00           O  
ATOM    598  CB  GLU A 305      46.105  28.893  55.031  1.00  0.00           C  
ATOM    599  CG  GLU A 305      46.874  27.998  54.063  1.00  0.00           C  
ATOM    600  CD  GLU A 305      48.372  27.985  54.323  1.00  0.00           C  
ATOM    601  OE1 GLU A 305      48.961  29.066  54.534  1.00  0.00           O  
ATOM    602  OE2 GLU A 305      48.966  26.888  54.303  1.00  0.00           O  
ATOM    603  N   VAL A 306      45.875  30.107  58.347  1.00  0.00           N  
ATOM    604  CA  VAL A 306      45.055  30.943  59.227  1.00  0.00           C  
ATOM    605  C   VAL A 306      45.205  32.455  59.112  1.00  0.00           C  
ATOM    606  O   VAL A 306      46.310  32.996  59.150  1.00  0.00           O  
ATOM    607  CB  VAL A 306      45.293  30.561  60.722  1.00  0.00           C  
ATOM    608  CG1 VAL A 306      44.395  31.394  61.641  1.00  0.00           C  
ATOM    609  CG2 VAL A 306      45.033  29.080  60.924  1.00  0.00           C  
ATOM    610  N   LEU A 307      44.067  33.130  58.981  1.00  0.00           N  
ATOM    611  CA  LEU A 307      44.025  34.583  58.917  1.00  0.00           C  
ATOM    612  C   LEU A 307      43.396  35.007  60.240  1.00  0.00           C  
ATOM    613  O   LEU A 307      42.230  34.724  60.497  1.00  0.00           O  
ATOM    614  CB  LEU A 307      43.160  35.062  57.741  1.00  0.00           C  
ATOM    615  CG  LEU A 307      42.871  36.571  57.704  1.00  0.00           C  
ATOM    616  CD1 LEU A 307      44.181  37.361  57.652  1.00  0.00           C  
ATOM    617  CD2 LEU A 307      42.009  36.900  56.499  1.00  0.00           C  
ATOM    618  N   HIS A 308      44.191  35.664  61.080  1.00  0.00           N  
ATOM    619  CA  HIS A 308      43.767  36.133  62.401  1.00  0.00           C  
ATOM    620  C   HIS A 308      44.355  37.540  62.499  1.00  0.00           C  
ATOM    621  O   HIS A 308      45.471  37.729  62.979  1.00  0.00           O  
ATOM    622  CB  HIS A 308      44.360  35.219  63.481  1.00  0.00           C  
ATOM    623  CG  HIS A 308      43.971  35.588  64.879  1.00  0.00           C  
ATOM    624  ND1 HIS A 308      44.875  35.604  65.921  1.00  0.00           N  
ATOM    625  CD2 HIS A 308      42.773  35.918  65.417  1.00  0.00           C  
ATOM    626  CE1 HIS A 308      44.250  35.927  67.040  1.00  0.00           C  
ATOM    627  NE2 HIS A 308      42.974  36.123  66.762  1.00  0.00           N  
ATOM    628  N   PRO A 309      43.608  38.544  62.019  1.00  0.00           N  
ATOM    629  CA  PRO A 309      44.029  39.947  62.019  1.00  0.00           C  
ATOM    630  C   PRO A 309      43.519  40.847  63.140  1.00  0.00           C  
ATOM    631  O   PRO A 309      42.528  40.553  63.810  1.00  0.00           O  
ATOM    632  CB  PRO A 309      43.526  40.426  60.667  1.00  0.00           C  
ATOM    633  CG  PRO A 309      42.166  39.767  60.625  1.00  0.00           C  
ATOM    634  CD  PRO A 309      42.428  38.357  61.146  1.00  0.00           C  
ATOM    635  N   MET A 310      44.210  41.966  63.314  1.00  0.00           N  
ATOM    636  CA  MET A 310      43.834  42.964  64.300  1.00  0.00           C  
ATOM    637  C   MET A 310      43.985  44.329  63.634  1.00  0.00           C  
ATOM    638  O   MET A 310      44.820  44.510  62.743  1.00  0.00           O  
ATOM    639  CB  MET A 310      44.725  42.867  65.545  1.00  0.00           C  
ATOM    640  CG  MET A 310      44.457  43.940  66.601  1.00  0.00           C  
ATOM    641  SD  MET A 310      42.729  44.153  67.129  1.00  0.00           S  
ATOM    642  CE  MET A 310      42.270  42.458  67.576  1.00  0.00           C  
ATOM    643  N   GLY A 311      43.170  45.283  64.063  1.00  0.00           N  
ATOM    644  CA  GLY A 311      43.214  46.612  63.483  1.00  0.00           C  
ATOM    645  C   GLY A 311      42.538  47.615  64.390  1.00  0.00           C  
ATOM    646  O   GLY A 311      42.093  47.256  65.478  1.00  0.00           O  
ATOM    647  N   TRP A 312      42.425  48.861  63.948  1.00  0.00           N  
ATOM    648  CA  TRP A 312      41.836  49.887  64.797  1.00  0.00           C  
ATOM    649  C   TRP A 312      40.646  50.641  64.198  1.00  0.00           C  
ATOM    650  O   TRP A 312      40.744  51.248  63.133  1.00  0.00           O  
ATOM    651  CB  TRP A 312      42.944  50.867  65.224  1.00  0.00           C  
ATOM    652  CG  TRP A 312      44.233  50.140  65.505  1.00  0.00           C  
ATOM    653  CD1 TRP A 312      45.304  50.015  64.664  1.00  0.00           C  
ATOM    654  CD2 TRP A 312      44.515  49.302  66.636  1.00  0.00           C  
ATOM    655  NE1 TRP A 312      46.226  49.144  65.193  1.00  0.00           N  
ATOM    656  CE2 TRP A 312      45.768  48.692  66.403  1.00  0.00           C  
ATOM    657  CE3 TRP A 312      43.827  49.003  67.821  1.00  0.00           C  
ATOM    658  CZ2 TRP A 312      46.349  47.800  67.309  1.00  0.00           C  
ATOM    659  CZ3 TRP A 312      44.407  48.110  68.725  1.00  0.00           C  
ATOM    660  CH2 TRP A 312      45.657  47.522  68.459  1.00  0.00           C  
ATOM    661  N   ASP A 313      39.523  50.573  64.904  1.00  0.00           N  
ATOM    662  CA  ASP A 313      38.276  51.240  64.518  1.00  0.00           C  
ATOM    663  C   ASP A 313      38.506  52.631  65.084  1.00  0.00           C  
ATOM    664  O   ASP A 313      37.887  53.025  66.072  1.00  0.00           O  
ATOM    665  CB  ASP A 313      37.102  50.555  65.229  1.00  0.00           C  
ATOM    666  CG  ASP A 313      35.784  50.725  64.491  1.00  0.00           C  
ATOM    667  OD1 ASP A 313      35.733  51.521  63.529  1.00  0.00           O  
ATOM    668  OD2 ASP A 313      34.798  50.061  64.881  1.00  0.00           O  
ATOM    669  N   ALA A 314      39.412  53.360  64.439  1.00  0.00           N  
ATOM    670  CA  ALA A 314      39.860  54.670  64.898  1.00  0.00           C  
ATOM    671  C   ALA A 314      39.107  55.947  64.528  1.00  0.00           C  
ATOM    672  O   ALA A 314      39.490  57.025  64.980  1.00  0.00           O  
ATOM    673  CB  ALA A 314      41.339  54.828  64.519  1.00  0.00           C  
ATOM    674  N   PHE A 315      38.059  55.847  63.717  1.00  0.00           N  
ATOM    675  CA  PHE A 315      37.295  57.032  63.322  1.00  0.00           C  
ATOM    676  C   PHE A 315      35.970  57.105  64.071  1.00  0.00           C  
ATOM    677  O   PHE A 315      35.576  56.163  64.764  1.00  0.00           O  
ATOM    678  CB  PHE A 315      36.998  57.007  61.816  1.00  0.00           C  
ATOM    679  CG  PHE A 315      37.720  58.066  61.019  1.00  0.00           C  
ATOM    680  CD1 PHE A 315      38.349  59.138  61.647  1.00  0.00           C  
ATOM    681  CD2 PHE A 315      37.747  57.997  59.625  1.00  0.00           C  
ATOM    682  CE1 PHE A 315      38.996  60.122  60.901  1.00  0.00           C  
ATOM    683  CE2 PHE A 315      38.390  58.974  58.868  1.00  0.00           C  
ATOM    684  CZ  PHE A 315      39.018  60.042  59.509  1.00  0.00           C  
ATOM    685  N   GLY A 316      35.286  58.235  63.932  1.00  0.00           N  
ATOM    686  CA  GLY A 316      33.994  58.394  64.571  1.00  0.00           C  
ATOM    687  C   GLY A 316      33.936  58.848  66.016  1.00  0.00           C  
ATOM    688  O   GLY A 316      34.936  59.249  66.619  1.00  0.00           O  
ATOM    689  N   LEU A 317      32.727  58.758  66.564  1.00  0.00           N  
ATOM    690  CA  LEU A 317      32.420  59.173  67.925  1.00  0.00           C  
ATOM    691  C   LEU A 317      33.272  58.586  69.047  1.00  0.00           C  
ATOM    692  O   LEU A 317      33.773  59.324  69.896  1.00  0.00           O  
ATOM    693  CB  LEU A 317      30.940  58.905  68.212  1.00  0.00           C  
ATOM    694  CG  LEU A 317      29.979  59.740  67.359  1.00  0.00           C  
ATOM    695  CD1 LEU A 317      28.545  59.272  67.571  1.00  0.00           C  
ATOM    696  CD2 LEU A 317      30.135  61.216  67.724  1.00  0.00           C  
ATOM    697  N   PRO A 333      33.440  57.254  69.076  1.00  0.00           N  
ATOM    698  CA  PRO A 333      34.250  56.655  70.145  1.00  0.00           C  
ATOM    699  C   PRO A 333      35.599  57.344  70.361  1.00  0.00           C  
ATOM    700  O   PRO A 333      35.868  57.873  71.439  1.00  0.00           O  
ATOM    701  CB  PRO A 333      34.394  55.205  69.690  1.00  0.00           C  
ATOM    702  CG  PRO A 333      33.086  54.956  68.986  1.00  0.00           C  
ATOM    703  CD  PRO A 333      32.930  56.216  68.160  1.00  0.00           C  
ATOM    704  N   ALA A 334      36.433  57.349  69.326  1.00  0.00           N  
ATOM    705  CA  ALA A 334      37.758  57.958  69.401  1.00  0.00           C  
ATOM    706  C   ALA A 334      37.736  59.458  69.706  1.00  0.00           C  
ATOM    707  O   ALA A 334      38.447  59.927  70.596  1.00  0.00           O  
ATOM    708  CB  ALA A 334      38.518  57.702  68.099  1.00  0.00           C  
ATOM    709  N   GLU A 336      36.920  60.209  68.970  1.00  0.00           N  
ATOM    710  CA  GLU A 336      36.844  61.657  69.160  1.00  0.00           C  
ATOM    711  C   GLU A 336      36.220  62.084  70.488  1.00  0.00           C  
ATOM    712  O   GLU A 336      36.678  63.051  71.100  1.00  0.00           O  
ATOM    713  CB  GLU A 336      36.088  62.309  67.994  1.00  0.00           C  
ATOM    714  CG  GLU A 336      36.056  63.836  68.052  1.00  0.00           C  
ATOM    715  CD  GLU A 336      35.475  64.458  66.795  1.00  0.00           C  
ATOM    716  OE1 GLU A 336      34.345  64.089  66.415  1.00  0.00           O  
ATOM    717  OE2 GLU A 336      36.147  65.317  66.188  1.00  0.00           O  
ATOM    718  N   ASN A 340      35.182  61.380  70.933  1.00  0.00           N  
ATOM    719  CA  ASN A 340      34.545  61.721  72.204  1.00  0.00           C  
ATOM    720  C   ASN A 340      35.519  61.541  73.371  1.00  0.00           C  
ATOM    721  O   ASN A 340      35.535  62.348  74.305  1.00  0.00           O  
ATOM    722  CB  ASN A 340      33.300  60.858  72.448  1.00  0.00           C  
ATOM    723  CG  ASN A 340      32.077  61.374  71.709  1.00  0.00           C  
ATOM    724  OD1 ASN A 340      32.100  62.465  71.142  1.00  0.00           O  
ATOM    725  ND2 ASN A 340      30.997  60.596  71.727  1.00  0.00           N  
ATOM    726  N   ALA A 341      36.326  60.482  73.311  1.00  0.00           N  
ATOM    727  CA  ALA A 341      37.302  60.194  74.362  1.00  0.00           C  
ATOM    728  C   ALA A 341      38.440  61.214  74.346  1.00  0.00           C  
ATOM    729  O   ALA A 341      38.854  61.710  75.395  1.00  0.00           O  
ATOM    730  CB  ALA A 341      37.865  58.780  74.184  1.00  0.00           C  
ATOM    731  N   ALA A 342      38.942  61.521  73.152  1.00  0.00           N  
ATOM    732  CA  ALA A 342      40.032  62.481  73.003  1.00  0.00           C  
ATOM    733  C   ALA A 342      39.611  63.859  73.498  1.00  0.00           C  
ATOM    734  O   ALA A 342      40.359  64.533  74.204  1.00  0.00           O  
ATOM    735  CB  ALA A 342      40.464  62.565  71.539  1.00  0.00           C  
ATOM    736  N   LEU A 343      38.406  64.269  73.122  1.00  0.00           N  
ATOM    737  CA  LEU A 343      37.883  65.567  73.517  1.00  0.00           C  
ATOM    738  C   LEU A 343      37.566  65.686  75.004  1.00  0.00           C  
ATOM    739  O   LEU A 343      37.639  66.781  75.563  1.00  0.00           O  
ATOM    740  CB  LEU A 343      36.638  65.904  72.691  1.00  0.00           C  
ATOM    741  CG  LEU A 343      36.881  66.539  71.316  1.00  0.00           C  
ATOM    742  CD1 LEU A 343      37.919  65.759  70.531  1.00  0.00           C  
ATOM    743  CD2 LEU A 343      35.566  66.595  70.560  1.00  0.00           C  
ATOM    744  N   LYS A 344      37.213  64.576  75.651  1.00  0.00           N  
ATOM    745  CA  LYS A 344      36.903  64.628  77.079  1.00  0.00           C  
ATOM    746  C   LYS A 344      38.119  65.098  77.882  1.00  0.00           C  
ATOM    747  O   LYS A 344      37.977  65.772  78.905  1.00  0.00           O  
ATOM    748  CB  LYS A 344      36.465  63.260  77.613  1.00  0.00           C  
ATOM    749  CG  LYS A 344      36.069  63.318  79.091  1.00  0.00           C  
ATOM    750  CD  LYS A 344      36.214  61.981  79.807  1.00  0.00           C  
ATOM    751  CE  LYS A 344      35.206  60.956  79.324  1.00  0.00           C  
ATOM    752  NZ  LYS A 344      35.328  59.682  80.087  1.00  0.00           N  
ATOM    753  N   PHE A 345      39.311  64.733  77.418  1.00  0.00           N  
ATOM    754  CA  PHE A 345      40.541  65.122  78.100  1.00  0.00           C  
ATOM    755  C   PHE A 345      41.268  66.234  77.345  1.00  0.00           C  
ATOM    756  O   PHE A 345      42.478  66.409  77.489  1.00  0.00           O  
ATOM    757  CB  PHE A 345      41.463  63.907  78.265  1.00  0.00           C  
ATOM    758  CG  PHE A 345      40.793  62.720  78.904  1.00  0.00           C  
ATOM    759  CD1 PHE A 345      40.088  61.803  78.130  1.00  0.00           C  
ATOM    760  CD2 PHE A 345      40.834  62.539  80.285  1.00  0.00           C  
ATOM    761  CE1 PHE A 345      39.432  60.720  78.719  1.00  0.00           C  
ATOM    762  CE2 PHE A 345      40.181  61.460  80.886  1.00  0.00           C  
ATOM    763  CZ  PHE A 345      39.478  60.549  80.100  1.00  0.00           C  
ATOM    764  N   GLY A 407      40.517  66.980  76.540  1.00  0.00           N  
ATOM    765  CA  GLY A 407      41.095  68.074  75.778  1.00  0.00           C  
ATOM    766  C   GLY A 407      42.291  67.703  74.921  1.00  0.00           C  
ATOM    767  O   GLY A 407      43.206  68.509  74.743  1.00  0.00           O  
ATOM    768  N   VAL A 408      42.286  66.490  74.378  1.00  0.00           N  
ATOM    769  CA  VAL A 408      43.388  66.033  73.539  1.00  0.00           C  
ATOM    770  C   VAL A 408      42.986  65.955  72.067  1.00  0.00           C  
ATOM    771  O   VAL A 408      41.823  65.710  71.740  1.00  0.00           O  
ATOM    772  CB  VAL A 408      43.883  64.635  73.986  1.00  0.00           C  
ATOM    773  CG1 VAL A 408      45.104  64.228  73.176  1.00  0.00           C  
ATOM    774  CG2 VAL A 408      44.203  64.647  75.477  1.00  0.00           C  
ATOM    775  N   HIS A 418      43.954  66.173  71.183  1.00  0.00           N  
ATOM    776  CA  HIS A 418      43.707  66.098  69.750  1.00  0.00           C  
ATOM    777  C   HIS A 418      43.415  64.637  69.383  1.00  0.00           C  
ATOM    778  O   HIS A 418      44.128  63.728  69.810  1.00  0.00           O  
ATOM    779  CB  HIS A 418      44.931  66.585  68.975  1.00  0.00           C  
ATOM    780  CG  HIS A 418      44.740  66.583  67.492  1.00  0.00           C  
ATOM    781  ND1 HIS A 418      43.859  67.430  66.853  1.00  0.00           N  
ATOM    782  CD2 HIS A 418      45.297  65.822  66.521  1.00  0.00           C  
ATOM    783  CE1 HIS A 418      43.882  67.191  65.556  1.00  0.00           C  
ATOM    784  NE2 HIS A 418      44.747  66.218  65.326  1.00  0.00           N  
ATOM    785  N   PRO A 419      42.373  64.398  68.570  1.00  0.00           N  
ATOM    786  CA  PRO A 419      41.993  63.043  68.155  1.00  0.00           C  
ATOM    787  C   PRO A 419      43.108  62.199  67.537  1.00  0.00           C  
ATOM    788  O   PRO A 419      43.253  61.026  67.873  1.00  0.00           O  
ATOM    789  CB  PRO A 419      40.837  63.293  67.185  1.00  0.00           C  
ATOM    790  CG  PRO A 419      41.172  64.628  66.604  1.00  0.00           C  
ATOM    791  CD  PRO A 419      41.592  65.402  67.827  1.00  0.00           C  
ATOM    792  N   LYS A 420      43.893  62.783  66.640  1.00  0.00           N  
ATOM    793  CA  LYS A 420      44.972  62.032  66.007  1.00  0.00           C  
ATOM    794  C   LYS A 420      46.044  61.582  67.002  1.00  0.00           C  
ATOM    795  O   LYS A 420      46.517  60.445  66.937  1.00  0.00           O  
ATOM    796  CB  LYS A 420      45.624  62.852  64.894  1.00  0.00           C  
ATOM    797  CG  LYS A 420      46.705  62.086  64.153  1.00  0.00           C  
ATOM    798  CD  LYS A 420      47.252  62.873  62.983  1.00  0.00           C  
ATOM    799  CE  LYS A 420      48.279  62.057  62.219  1.00  0.00           C  
ATOM    800  NZ  LYS A 420      48.782  62.785  61.023  1.00  0.00           N  
ATOM    801  N   ASP A 421      46.429  62.472  67.913  1.00  0.00           N  
ATOM    802  CA  ASP A 421      47.444  62.145  68.913  1.00  0.00           C  
ATOM    803  C   ASP A 421      46.915  61.082  69.867  1.00  0.00           C  
ATOM    804  O   ASP A 421      47.571  60.076  70.123  1.00  0.00           O  
ATOM    805  CB  ASP A 421      47.832  63.385  69.728  1.00  0.00           C  
ATOM    806  CG  ASP A 421      48.466  64.471  68.883  1.00  0.00           C  
ATOM    807  OD1 ASP A 421      49.436  64.176  68.154  1.00  0.00           O  
ATOM    808  OD2 ASP A 421      47.998  65.626  68.959  1.00  0.00           O  
ATOM    809  N   TRP A 422      45.724  61.331  70.396  1.00  0.00           N  
ATOM    810  CA  TRP A 422      45.077  60.423  71.329  1.00  0.00           C  
ATOM    811  C   TRP A 422      44.922  59.013  70.761  1.00  0.00           C  
ATOM    812  O   TRP A 422      45.196  58.025  71.442  1.00  0.00           O  
ATOM    813  CB  TRP A 422      43.707  60.986  71.719  1.00  0.00           C  
ATOM    814  CG  TRP A 422      42.852  60.048  72.515  1.00  0.00           C  
ATOM    815  CD1 TRP A 422      42.034  59.068  72.030  1.00  0.00           C  
ATOM    816  CD2 TRP A 422      42.749  59.988  73.941  1.00  0.00           C  
ATOM    817  NE1 TRP A 422      41.426  58.400  73.067  1.00  0.00           N  
ATOM    818  CE2 TRP A 422      41.848  58.946  74.252  1.00  0.00           C  
ATOM    819  CE3 TRP A 422      43.333  60.714  74.988  1.00  0.00           C  
ATOM    820  CZ2 TRP A 422      41.517  58.609  75.570  1.00  0.00           C  
ATOM    821  CZ3 TRP A 422      43.004  60.381  76.300  1.00  0.00           C  
ATOM    822  CH2 TRP A 422      42.103  59.337  76.578  1.00  0.00           C  
ATOM    823  N   THR A 423      44.490  58.930  69.507  1.00  0.00           N  
ATOM    824  CA  THR A 423      44.275  57.649  68.856  1.00  0.00           C  
ATOM    825  C   THR A 423      45.532  56.798  68.759  1.00  0.00           C  
ATOM    826  O   THR A 423      45.537  55.647  69.185  1.00  0.00           O  
ATOM    827  CB  THR A 423      43.685  57.844  67.440  1.00  0.00           C  
ATOM    828  OG1 THR A 423      42.377  58.422  67.548  1.00  0.00           O  
ATOM    829  CG2 THR A 423      43.578  56.511  66.717  1.00  0.00           C  
ATOM    830  N   TYR A 424      46.596  57.363  68.205  1.00  0.00           N  
ATOM    831  CA  TYR A 424      47.844  56.629  68.048  1.00  0.00           C  
ATOM    832  C   TYR A 424      48.528  56.262  69.365  1.00  0.00           C  
ATOM    833  O   TYR A 424      49.200  55.234  69.454  1.00  0.00           O  
ATOM    834  CB  TYR A 424      48.788  57.417  67.141  1.00  0.00           C  
ATOM    835  CG  TYR A 424      48.386  57.316  65.688  1.00  0.00           C  
ATOM    836  CD1 TYR A 424      48.812  56.245  64.902  1.00  0.00           C  
ATOM    837  CD2 TYR A 424      47.531  58.259  65.112  1.00  0.00           C  
ATOM    838  CE1 TYR A 424      48.395  56.111  63.577  1.00  0.00           C  
ATOM    839  CE2 TYR A 424      47.107  58.135  63.789  1.00  0.00           C  
ATOM    840  CZ  TYR A 424      47.543  57.060  63.028  1.00  0.00           C  
ATOM    841  OH  TYR A 424      47.131  56.933  61.718  1.00  0.00           O  
ATOM    842  N   ALA A 425      48.354  57.090  70.387  1.00  0.00           N  
ATOM    843  CA  ALA A 425      48.948  56.789  71.683  1.00  0.00           C  
ATOM    844  C   ALA A 425      48.169  55.608  72.263  1.00  0.00           C  
ATOM    845  O   ALA A 425      48.740  54.730  72.913  1.00  0.00           O  
ATOM    846  CB  ALA A 425      48.846  57.992  72.609  1.00  0.00           C  
ATOM    847  N   ASN A 426      46.863  55.585  72.010  1.00  0.00           N  
ATOM    848  CA  ASN A 426      46.020  54.507  72.511  1.00  0.00           C  
ATOM    849  C   ASN A 426      46.317  53.216  71.758  1.00  0.00           C  
ATOM    850  O   ASN A 426      46.314  52.133  72.339  1.00  0.00           O  
ATOM    851  CB  ASN A 426      44.545  54.866  72.364  1.00  0.00           C  
ATOM    852  CG  ASN A 426      43.725  54.414  73.549  1.00  0.00           C  
ATOM    853  OD1 ASN A 426      43.912  54.903  74.665  1.00  0.00           O  
ATOM    854  ND2 ASN A 426      42.818  53.470  73.320  1.00  0.00           N  
ATOM    855  N   ILE A 427      46.576  53.339  70.463  1.00  0.00           N  
ATOM    856  CA  ILE A 427      46.899  52.186  69.631  1.00  0.00           C  
ATOM    857  C   ILE A 427      48.197  51.522  70.120  1.00  0.00           C  
ATOM    858  O   ILE A 427      48.276  50.294  70.216  1.00  0.00           O  
ATOM    859  CB  ILE A 427      47.041  52.612  68.136  1.00  0.00           C  
ATOM    860  CG1 ILE A 427      45.653  52.879  67.530  1.00  0.00           C  
ATOM    861  CG2 ILE A 427      47.782  51.546  67.345  1.00  0.00           C  
ATOM    862  CD1 ILE A 427      45.693  53.432  66.100  1.00  0.00           C  
ATOM    863  N   ARG A 429      49.199  52.342  70.436  1.00  0.00           N  
ATOM    864  CA  ARG A 429      50.502  51.871  70.921  1.00  0.00           C  
ATOM    865  C   ARG A 429      50.305  51.048  72.195  1.00  0.00           C  
ATOM    866  O   ARG A 429      50.901  49.984  72.362  1.00  0.00           O  
ATOM    867  CB  ARG A 429      51.408  53.074  71.215  1.00  0.00           C  
ATOM    868  CG  ARG A 429      52.887  52.765  71.299  1.00  0.00           C  
ATOM    869  CD  ARG A 429      53.647  53.950  71.888  1.00  0.00           C  
ATOM    870  NE  ARG A 429      54.889  54.191  71.166  1.00  0.00           N  
ATOM    871  CZ  ARG A 429      55.946  54.826  71.661  1.00  0.00           C  
ATOM    872  NH1 ARG A 429      55.928  55.301  72.900  1.00  0.00           N  
ATOM    873  NH2 ARG A 429      57.034  54.964  70.916  1.00  0.00           N  
ATOM    874  N   GLN A 431      49.457  51.546  73.088  1.00  0.00           N  
ATOM    875  CA  GLN A 431      49.171  50.860  74.347  1.00  0.00           C  
ATOM    876  C   GLN A 431      48.416  49.546  74.138  1.00  0.00           C  
ATOM    877  O   GLN A 431      48.723  48.534  74.772  1.00  0.00           O  
ATOM    878  CB  GLN A 431      48.365  51.778  75.267  1.00  0.00           C  
ATOM    879  CG  GLN A 431      49.174  52.941  75.831  1.00  0.00           C  
ATOM    880  CD  GLN A 431      48.304  54.114  76.252  1.00  0.00           C  
ATOM    881  OE1 GLN A 431      47.287  53.940  76.926  1.00  0.00           O  
ATOM    882  NE2 GLN A 431      48.706  55.319  75.859  1.00  0.00           N  
ATOM    883  N   ALA A 432      47.434  49.563  73.239  1.00  0.00           N  
ATOM    884  CA  ALA A 432      46.642  48.372  72.961  1.00  0.00           C  
ATOM    885  C   ALA A 432      47.516  47.245  72.415  1.00  0.00           C  
ATOM    886  O   ALA A 432      47.341  46.084  72.787  1.00  0.00           O  
ATOM    887  CB  ALA A 432      45.528  48.708  71.973  1.00  0.00           C  
ATOM    888  N   LYS A 433      48.447  47.592  71.528  1.00  0.00           N  
ATOM    889  CA  LYS A 433      49.357  46.616  70.937  1.00  0.00           C  
ATOM    890  C   LYS A 433      50.190  45.939  72.010  1.00  0.00           C  
ATOM    891  O   LYS A 433      50.412  44.732  71.966  1.00  0.00           O  
ATOM    892  CB  LYS A 433      50.311  47.286  69.942  1.00  0.00           C  
ATOM    893  CG  LYS A 433      49.764  47.432  68.542  1.00  0.00           C  
ATOM    894  CD  LYS A 433      50.790  48.071  67.613  1.00  0.00           C  
ATOM    895  CE  LYS A 433      50.224  48.224  66.211  1.00  0.00           C  
ATOM    896  NZ  LYS A 433      51.069  49.091  65.344  1.00  0.00           N  
ATOM    897  N   GLU A 434      50.666  46.726  72.968  1.00  0.00           N  
ATOM    898  CA  GLU A 434      51.478  46.175  74.038  1.00  0.00           C  
ATOM    899  C   GLU A 434      50.654  45.192  74.864  1.00  0.00           C  
ATOM    900  O   GLU A 434      51.124  44.103  75.177  1.00  0.00           O  
ATOM    901  CB  GLU A 434      52.017  47.293  74.931  1.00  0.00           C  
ATOM    902  CG  GLU A 434      53.057  46.816  75.925  1.00  0.00           C  
ATOM    903  CD  GLU A 434      53.708  47.959  76.675  1.00  0.00           C  
ATOM    904  OE1 GLU A 434      53.434  49.132  76.323  1.00  0.00           O  
ATOM    905  OE2 GLU A 434      54.486  47.690  77.620  1.00  0.00           O  
ATOM    906  N   SER A 435      49.425  45.577  75.204  1.00  0.00           N  
ATOM    907  CA  SER A 435      48.532  44.725  75.992  1.00  0.00           C  
ATOM    908  C   SER A 435      48.266  43.393  75.301  1.00  0.00           C  
ATOM    909  O   SER A 435      48.198  42.347  75.951  1.00  0.00           O  
ATOM    910  CB  SER A 435      47.187  45.421  76.229  1.00  0.00           C  
ATOM    911  OG  SER A 435      47.350  46.618  76.959  1.00  0.00           O  
ATOM    912  N   LEU A 436      48.096  43.438  73.982  1.00  0.00           N  
ATOM    913  CA  LEU A 436      47.838  42.229  73.209  1.00  0.00           C  
ATOM    914  C   LEU A 436      49.101  41.367  73.152  1.00  0.00           C  
ATOM    915  O   LEU A 436      49.047  40.152  73.356  1.00  0.00           O  
ATOM    916  CB  LEU A 436      47.388  42.593  71.789  1.00  0.00           C  
ATOM    917  CG  LEU A 436      46.048  43.325  71.650  1.00  0.00           C  
ATOM    918  CD1 LEU A 436      45.891  43.839  70.224  1.00  0.00           C  
ATOM    919  CD2 LEU A 436      44.905  42.379  72.010  1.00  0.00           C  
ATOM    920  N   ARG A 437      50.238  42.001  72.880  1.00  0.00           N  
ATOM    921  CA  ARG A 437      51.502  41.272  72.797  1.00  0.00           C  
ATOM    922  C   ARG A 437      51.904  40.645  74.132  1.00  0.00           C  
ATOM    923  O   ARG A 437      52.442  39.539  74.170  1.00  0.00           O  
ATOM    924  CB  ARG A 437      52.622  42.199  72.304  1.00  0.00           C  
ATOM    925  CG  ARG A 437      54.004  41.538  72.275  1.00  0.00           C  
ATOM    926  CD  ARG A 437      55.060  42.471  71.674  1.00  0.00           C  
ATOM    927  NE  ARG A 437      56.429  41.972  71.833  1.00  0.00           N  
ATOM    928  CZ  ARG A 437      56.899  40.854  71.286  1.00  0.00           C  
ATOM    929  NH1 ARG A 437      56.114  40.097  70.534  1.00  0.00           N  
ATOM    930  NH2 ARG A 437      58.164  40.498  71.485  1.00  0.00           N  
ATOM    931  N   LEU A 438      51.631  41.347  75.223  1.00  0.00           N  
ATOM    932  CA  LEU A 438      51.977  40.864  76.555  1.00  0.00           C  
ATOM    933  C   LEU A 438      51.136  39.676  77.010  1.00  0.00           C  
ATOM    934  O   LEU A 438      51.495  38.994  77.972  1.00  0.00           O  
ATOM    935  CB  LEU A 438      51.852  41.996  77.579  1.00  0.00           C  
ATOM    936  CG  LEU A 438      52.910  43.104  77.517  1.00  0.00           C  
ATOM    937  CD1 LEU A 438      52.609  44.138  78.576  1.00  0.00           C  
ATOM    938  CD2 LEU A 438      54.302  42.516  77.742  1.00  0.00           C  
ATOM    939  N   MET A 439      50.021  39.431  76.327  1.00  0.00           N  
ATOM    940  CA  MET A 439      49.153  38.312  76.675  1.00  0.00           C  
ATOM    941  C   MET A 439      49.456  37.116  75.790  1.00  0.00           C  
ATOM    942  O   MET A 439      48.784  36.085  75.869  1.00  0.00           O  
ATOM    943  CB  MET A 439      47.677  38.700  76.535  1.00  0.00           C  
ATOM    944  CG  MET A 439      47.129  39.518  77.706  1.00  0.00           C  
ATOM    945  SD  MET A 439      46.956  38.565  79.241  1.00  0.00           S  
ATOM    946  CE  MET A 439      45.466  37.627  78.879  1.00  0.00           C  
ATOM    947  N   GLY A 444      50.470  37.257  74.941  1.00  0.00           N  
ATOM    948  CA  GLY A 444      50.842  36.160  74.068  1.00  0.00           C  
ATOM    949  C   GLY A 444      49.914  35.991  72.876  1.00  0.00           C  
ATOM    950  O   GLY A 444      49.892  34.935  72.246  1.00  0.00           O  
ATOM    951  N   ILE A 445      49.135  37.020  72.571  1.00  0.00           N  
ATOM    952  CA  ILE A 445      48.228  36.962  71.427  1.00  0.00           C  
ATOM    953  C   ILE A 445      49.030  37.270  70.159  1.00  0.00           C  
ATOM    954  O   ILE A 445      49.824  38.213  70.126  1.00  0.00           O  
ATOM    955  CB  ILE A 445      47.076  37.971  71.597  1.00  0.00           C  
ATOM    956  CG1 ILE A 445      46.285  37.616  72.871  1.00  0.00           C  
ATOM    957  CG2 ILE A 445      46.159  37.936  70.371  1.00  0.00           C  
ATOM    958  CD1 ILE A 445      45.165  38.560  73.181  1.00  0.00           C  
ATOM    959  N   LEU A 457      48.824  36.468  69.122  1.00  0.00           N  
ATOM    960  CA  LEU A 457      49.551  36.629  67.867  1.00  0.00           C  
ATOM    961  C   LEU A 457      48.633  36.925  66.681  1.00  0.00           C  
ATOM    962  O   LEU A 457      47.708  36.166  66.405  1.00  0.00           O  
ATOM    963  CB  LEU A 457      50.339  35.353  67.575  1.00  0.00           C  
ATOM    964  CG  LEU A 457      51.348  34.900  68.634  1.00  0.00           C  
ATOM    965  CD1 LEU A 457      51.876  33.521  68.260  1.00  0.00           C  
ATOM    966  CD2 LEU A 457      52.496  35.921  68.733  1.00  0.00           C  
ATOM    967  N   TYR A 461      48.905  38.023  65.983  1.00  0.00           N  
ATOM    968  CA  TYR A 461      48.128  38.436  64.812  1.00  0.00           C  
ATOM    969  C   TYR A 461      49.085  38.590  63.636  1.00  0.00           C  
ATOM    970  O   TYR A 461      50.304  38.608  63.823  1.00  0.00           O  
ATOM    971  CB  TYR A 461      47.479  39.807  65.041  1.00  0.00           C  
ATOM    972  CG  TYR A 461      46.427  39.850  66.117  1.00  0.00           C  
ATOM    973  CD1 TYR A 461      45.175  39.267  65.914  1.00  0.00           C  
ATOM    974  CD2 TYR A 461      46.690  40.454  67.355  1.00  0.00           C  
ATOM    975  CE1 TYR A 461      44.205  39.276  66.920  1.00  0.00           C  
ATOM    976  CE2 TYR A 461      45.726  40.468  68.370  1.00  0.00           C  
ATOM    977  CZ  TYR A 461      44.489  39.874  68.144  1.00  0.00           C  
ATOM    978  OH  TYR A 461      43.543  39.853  69.146  1.00  0.00           O  
ATOM    979  N   ASP A 463      48.530  38.693  62.429  1.00  0.00           N  
ATOM    980  CA  ASP A 463      49.351  38.930  61.248  1.00  0.00           C  
ATOM    981  C   ASP A 463      49.336  40.447  61.179  1.00  0.00           C  
ATOM    982  O   ASP A 463      48.477  41.041  60.522  1.00  0.00           O  
ATOM    983  CB  ASP A 463      48.715  38.366  59.976  1.00  0.00           C  
ATOM    984  CG  ASP A 463      49.550  38.659  58.736  1.00  0.00           C  
ATOM    985  OD1 ASP A 463      50.458  39.510  58.827  1.00  0.00           O  
ATOM    986  OD2 ASP A 463      49.299  38.052  57.673  1.00  0.00           O  
ATOM    987  N   TRP A 471      50.269  41.071  61.887  1.00  0.00           N  
ATOM    988  CA  TRP A 471      50.335  42.521  61.923  1.00  0.00           C  
ATOM    989  C   TRP A 471      50.602  43.190  60.583  1.00  0.00           C  
ATOM    990  O   TRP A 471      50.470  44.408  60.464  1.00  0.00           O  
ATOM    991  CB  TRP A 471      51.361  42.968  62.963  1.00  0.00           C  
ATOM    992  CG  TRP A 471      50.853  42.739  64.354  1.00  0.00           C  
ATOM    993  CD1 TRP A 471      51.254  41.772  65.232  1.00  0.00           C  
ATOM    994  CD2 TRP A 471      49.819  43.479  65.015  1.00  0.00           C  
ATOM    995  NE1 TRP A 471      50.533  41.867  66.402  1.00  0.00           N  
ATOM    996  CE2 TRP A 471      49.648  42.906  66.295  1.00  0.00           C  
ATOM    997  CE3 TRP A 471      49.020  44.572  64.648  1.00  0.00           C  
ATOM    998  CZ2 TRP A 471      48.710  43.393  67.215  1.00  0.00           C  
ATOM    999  CZ3 TRP A 471      48.087  45.054  65.561  1.00  0.00           C  
ATOM   1000  CH2 TRP A 471      47.942  44.464  66.831  1.00  0.00           C  
ATOM   1001  N   ASP A 472      50.965  42.405  59.576  1.00  0.00           N  
ATOM   1002  CA  ASP A 472      51.210  42.967  58.250  1.00  0.00           C  
ATOM   1003  C   ASP A 472      49.888  43.378  57.602  1.00  0.00           C  
ATOM   1004  O   ASP A 472      49.873  44.091  56.598  1.00  0.00           O  
ATOM   1005  CB  ASP A 472      51.915  41.953  57.345  1.00  0.00           C  
ATOM   1006  CG  ASP A 472      53.320  41.631  57.813  1.00  0.00           C  
ATOM   1007  OD1 ASP A 472      54.041  42.569  58.215  1.00  0.00           O  
ATOM   1008  OD2 ASP A 472      53.707  40.446  57.765  1.00  0.00           O  
ATOM   1009  N   ARG A 473      48.780  42.930  58.184  1.00  0.00           N  
ATOM   1010  CA  ARG A 473      47.463  43.245  57.644  1.00  0.00           C  
ATOM   1011  C   ARG A 473      46.716  44.268  58.489  1.00  0.00           C  
ATOM   1012  O   ARG A 473      45.523  44.500  58.297  1.00  0.00           O  
ATOM   1013  CB  ARG A 473      46.650  41.958  57.517  1.00  0.00           C  
ATOM   1014  CG  ARG A 473      47.261  40.972  56.533  1.00  0.00           C  
ATOM   1015  CD  ARG A 473      46.582  39.631  56.590  1.00  0.00           C  
ATOM   1016  NE  ARG A 473      47.210  38.684  55.678  1.00  0.00           N  
ATOM   1017  CZ  ARG A 473      46.864  38.526  54.406  1.00  0.00           C  
ATOM   1018  NH1 ARG A 473      45.879  39.253  53.888  1.00  0.00           N  
ATOM   1019  NH2 ARG A 473      47.515  37.651  53.651  1.00  0.00           N  
ATOM   1020  N   GLU A 474      47.436  44.884  59.420  1.00  0.00           N  
ATOM   1021  CA  GLU A 474      46.868  45.888  60.302  1.00  0.00           C  
ATOM   1022  C   GLU A 474      46.213  47.018  59.511  1.00  0.00           C  
ATOM   1023  O   GLU A 474      46.728  47.446  58.476  1.00  0.00           O  
ATOM   1024  CB  GLU A 474      47.973  46.454  61.208  1.00  0.00           C  
ATOM   1025  CG  GLU A 474      47.645  47.782  61.886  1.00  0.00           C  
ATOM   1026  CD  GLU A 474      48.778  48.273  62.777  1.00  0.00           C  
ATOM   1027  OE1 GLU A 474      49.951  48.022  62.442  1.00  0.00           O  
ATOM   1028  OE2 GLU A 474      48.503  48.919  63.806  1.00  0.00           O  
ATOM   1029  N   VAL A 475      45.065  47.486  59.989  1.00  0.00           N  
ATOM   1030  CA  VAL A 475      44.380  48.596  59.336  1.00  0.00           C  
ATOM   1031  C   VAL A 475      44.036  49.635  60.386  1.00  0.00           C  
ATOM   1032  O   VAL A 475      43.752  49.302  61.537  1.00  0.00           O  
ATOM   1033  CB  VAL A 475      43.063  48.165  58.614  1.00  0.00           C  
ATOM   1034  CG1 VAL A 475      43.350  47.072  57.595  1.00  0.00           C  
ATOM   1035  CG2 VAL A 475      42.030  47.707  59.623  1.00  0.00           C  
ATOM   1036  N   THR A 476      44.095  50.898  59.989  1.00  0.00           N  
ATOM   1037  CA  THR A 476      43.767  52.006  60.875  1.00  0.00           C  
ATOM   1038  C   THR A 476      42.797  52.851  60.050  1.00  0.00           C  
ATOM   1039  O   THR A 476      43.204  53.561  59.130  1.00  0.00           O  
ATOM   1040  CB  THR A 476      45.032  52.815  61.235  1.00  0.00           C  
ATOM   1041  OG1 THR A 476      46.032  51.930  61.761  1.00  0.00           O  
ATOM   1042  CG2 THR A 476      44.711  53.866  62.273  1.00  0.00           C  
ATOM   1043  N   THR A 477      41.512  52.756  60.383  1.00  0.00           N  
ATOM   1044  CA  THR A 477      40.460  53.447  59.642  1.00  0.00           C  
ATOM   1045  C   THR A 477      40.551  54.969  59.510  1.00  0.00           C  
ATOM   1046  O   THR A 477      39.949  55.540  58.603  1.00  0.00           O  
ATOM   1047  CB  THR A 477      39.067  53.091  60.214  1.00  0.00           C  
ATOM   1048  OG1 THR A 477      38.952  53.589  61.552  1.00  0.00           O  
ATOM   1049  CG2 THR A 477      38.865  51.582  60.221  1.00  0.00           C  
ATOM   1050  N   CYS A 478      41.291  55.631  60.394  1.00  0.00           N  
ATOM   1051  CA  CYS A 478      41.394  57.088  60.320  1.00  0.00           C  
ATOM   1052  C   CYS A 478      42.460  57.555  59.335  1.00  0.00           C  
ATOM   1053  O   CYS A 478      42.673  58.753  59.159  1.00  0.00           O  
ATOM   1054  CB  CYS A 478      41.682  57.676  61.704  1.00  0.00           C  
ATOM   1055  SG  CYS A 478      43.216  57.077  62.462  1.00  0.00           S  
ATOM   1056  N   GLU A 479      43.126  56.608  58.690  1.00  0.00           N  
ATOM   1057  CA  GLU A 479      44.156  56.941  57.720  1.00  0.00           C  
ATOM   1058  C   GLU A 479      43.559  57.044  56.320  1.00  0.00           C  
ATOM   1059  O   GLU A 479      42.642  56.299  55.971  1.00  0.00           O  
ATOM   1060  CB  GLU A 479      45.259  55.882  57.744  1.00  0.00           C  
ATOM   1061  CG  GLU A 479      46.007  55.836  59.069  1.00  0.00           C  
ATOM   1062  CD  GLU A 479      47.100  54.786  59.101  1.00  0.00           C  
ATOM   1063  OE1 GLU A 479      47.861  54.757  60.096  1.00  0.00           O  
ATOM   1064  OE2 GLU A 479      47.196  53.988  58.140  1.00  0.00           O  
ATOM   1065  N   PRO A 482      44.075  57.976  55.500  1.00  0.00           N  
ATOM   1066  CA  PRO A 482      43.594  58.181  54.130  1.00  0.00           C  
ATOM   1067  C   PRO A 482      43.665  56.898  53.319  1.00  0.00           C  
ATOM   1068  O   PRO A 482      42.806  56.636  52.482  1.00  0.00           O  
ATOM   1069  CB  PRO A 482      44.537  59.256  53.592  1.00  0.00           C  
ATOM   1070  CG  PRO A 482      44.884  60.040  54.825  1.00  0.00           C  
ATOM   1071  CD  PRO A 482      45.125  58.955  55.839  1.00  0.00           C  
ATOM   1072  N   GLU A 485      44.703  56.105  53.571  1.00  0.00           N  
ATOM   1073  CA  GLU A 485      44.896  54.844  52.872  1.00  0.00           C  
ATOM   1074  C   GLU A 485      43.702  53.908  53.076  1.00  0.00           C  
ATOM   1075  O   GLU A 485      43.520  52.955  52.321  1.00  0.00           O  
ATOM   1076  CB  GLU A 485      46.185  54.161  53.350  1.00  0.00           C  
ATOM   1077  CG  GLU A 485      47.480  54.885  52.947  1.00  0.00           C  
ATOM   1078  CD  GLU A 485      47.729  56.168  53.735  1.00  0.00           C  
ATOM   1079  OE1 GLU A 485      48.664  56.913  53.367  1.00  0.00           O  
ATOM   1080  OE2 GLU A 485      47.000  56.428  54.721  1.00  0.00           O  
ATOM   1081  N   TYR A 486      42.898  54.170  54.106  1.00  0.00           N  
ATOM   1082  CA  TYR A 486      41.720  53.349  54.352  1.00  0.00           C  
ATOM   1083  C   TYR A 486      40.426  54.057  53.962  1.00  0.00           C  
ATOM   1084  O   TYR A 486      39.654  53.536  53.155  1.00  0.00           O  
ATOM   1085  CB  TYR A 486      41.631  52.931  55.825  1.00  0.00           C  
ATOM   1086  CG  TYR A 486      40.476  51.984  56.118  1.00  0.00           C  
ATOM   1087  CD1 TYR A 486      39.204  52.466  56.427  1.00  0.00           C  
ATOM   1088  CD2 TYR A 486      40.655  50.606  56.054  1.00  0.00           C  
ATOM   1089  CE1 TYR A 486      38.137  51.591  56.666  1.00  0.00           C  
ATOM   1090  CE2 TYR A 486      39.601  49.726  56.288  1.00  0.00           C  
ATOM   1091  CZ  TYR A 486      38.346  50.223  56.591  1.00  0.00           C  
ATOM   1092  OH  TYR A 486      37.312  49.340  56.805  1.00  0.00           O  
ATOM   1093  N   TYR A 489      40.188  55.246  54.512  1.00  0.00           N  
ATOM   1094  CA  TYR A 489      38.937  55.926  54.213  1.00  0.00           C  
ATOM   1095  C   TYR A 489      38.723  56.359  52.766  1.00  0.00           C  
ATOM   1096  O   TYR A 489      37.600  56.691  52.383  1.00  0.00           O  
ATOM   1097  CB  TYR A 489      38.687  57.095  55.182  1.00  0.00           C  
ATOM   1098  CG  TYR A 489      39.578  58.318  55.071  1.00  0.00           C  
ATOM   1099  CD1 TYR A 489      40.557  58.584  56.035  1.00  0.00           C  
ATOM   1100  CD2 TYR A 489      39.374  59.263  54.064  1.00  0.00           C  
ATOM   1101  CE1 TYR A 489      41.299  59.768  56.004  1.00  0.00           C  
ATOM   1102  CE2 TYR A 489      40.108  60.443  54.020  1.00  0.00           C  
ATOM   1103  CZ  TYR A 489      41.065  60.694  54.993  1.00  0.00           C  
ATOM   1104  OH  TYR A 489      41.753  61.888  54.970  1.00  0.00           O  
ATOM   1105  N   ARG A 490      39.773  56.338  51.951  1.00  0.00           N  
ATOM   1106  CA  ARG A 490      39.604  56.700  50.550  1.00  0.00           C  
ATOM   1107  C   ARG A 490      38.697  55.633  49.943  1.00  0.00           C  
ATOM   1108  O   ARG A 490      37.954  55.891  48.997  1.00  0.00           O  
ATOM   1109  CB  ARG A 490      40.947  56.723  49.807  1.00  0.00           C  
ATOM   1110  CG  ARG A 490      41.660  55.383  49.722  1.00  0.00           C  
ATOM   1111  CD  ARG A 490      42.867  55.465  48.791  1.00  0.00           C  
ATOM   1112  NE  ARG A 490      42.477  55.721  47.403  1.00  0.00           N  
ATOM   1113  CZ  ARG A 490      43.338  55.854  46.396  1.00  0.00           C  
ATOM   1114  NH1 ARG A 490      44.643  55.759  46.616  1.00  0.00           N  
ATOM   1115  NH2 ARG A 490      42.898  56.075  45.165  1.00  0.00           N  
ATOM   1116  N   TRP A 494      38.755  54.432  50.508  1.00  0.00           N  
ATOM   1117  CA  TRP A 494      37.937  53.332  50.023  1.00  0.00           C  
ATOM   1118  C   TRP A 494      36.515  53.419  50.576  1.00  0.00           C  
ATOM   1119  O   TRP A 494      35.579  52.867  49.992  1.00  0.00           O  
ATOM   1120  CB  TRP A 494      38.620  52.001  50.358  1.00  0.00           C  
ATOM   1121  CG  TRP A 494      39.991  51.928  49.728  1.00  0.00           C  
ATOM   1122  CD1 TRP A 494      41.189  51.753  50.371  1.00  0.00           C  
ATOM   1123  CD2 TRP A 494      40.308  52.128  48.343  1.00  0.00           C  
ATOM   1124  NE1 TRP A 494      42.229  51.842  49.472  1.00  0.00           N  
ATOM   1125  CE2 TRP A 494      41.718  52.071  48.222  1.00  0.00           C  
ATOM   1126  CE3 TRP A 494      39.537  52.354  47.193  1.00  0.00           C  
ATOM   1127  CZ2 TRP A 494      42.376  52.232  46.996  1.00  0.00           C  
ATOM   1128  CZ3 TRP A 494      40.194  52.516  45.965  1.00  0.00           C  
ATOM   1129  CH2 TRP A 494      41.599  52.454  45.881  1.00  0.00           C  
ATOM   1130  N   ASN A 495      36.345  54.116  51.696  1.00  0.00           N  
ATOM   1131  CA  ASN A 495      35.010  54.316  52.240  1.00  0.00           C  
ATOM   1132  C   ASN A 495      34.309  55.204  51.211  1.00  0.00           C  
ATOM   1133  O   ASN A 495      33.152  54.975  50.854  1.00  0.00           O  
ATOM   1134  CB  ASN A 495      35.030  55.090  53.559  1.00  0.00           C  
ATOM   1135  CG  ASN A 495      35.387  54.229  54.762  1.00  0.00           C  
ATOM   1136  OD1 ASN A 495      35.164  53.015  54.779  1.00  0.00           O  
ATOM   1137  ND2 ASN A 495      35.920  54.873  55.796  1.00  0.00           N  
ATOM   1138  N   GLN A 496      35.031  56.229  50.759  1.00  0.00           N  
ATOM   1139  CA  GLN A 496      34.520  57.193  49.782  1.00  0.00           C  
ATOM   1140  C   GLN A 496      34.208  56.502  48.457  1.00  0.00           C  
ATOM   1141  O   GLN A 496      33.211  56.812  47.802  1.00  0.00           O  
ATOM   1142  CB  GLN A 496      35.547  58.330  49.584  1.00  0.00           C  
ATOM   1143  CG  GLN A 496      35.962  58.990  50.905  1.00  0.00           C  
ATOM   1144  CD  GLN A 496      36.992  60.109  50.757  1.00  0.00           C  
ATOM   1145  OE1 GLN A 496      37.940  60.002  49.984  1.00  0.00           O  
ATOM   1146  NE2 GLN A 496      36.814  61.179  51.523  1.00  0.00           N  
ATOM   1147  N   TRP A 498      35.060  55.554  48.079  1.00  0.00           N  
ATOM   1148  CA  TRP A 498      34.895  54.790  46.848  1.00  0.00           C  
ATOM   1149  C   TRP A 498      33.585  53.999  46.904  1.00  0.00           C  
ATOM   1150  O   TRP A 498      32.790  54.012  45.956  1.00  0.00           O  
ATOM   1151  CB  TRP A 498      36.070  53.826  46.695  1.00  0.00           C  
ATOM   1152  CG  TRP A 498      36.152  53.126  45.377  1.00  0.00           C  
ATOM   1153  CD1 TRP A 498      36.849  53.534  44.276  1.00  0.00           C  
ATOM   1154  CD2 TRP A 498      35.558  51.867  45.032  1.00  0.00           C  
ATOM   1155  NE1 TRP A 498      36.734  52.603  43.271  1.00  0.00           N  
ATOM   1156  CE2 TRP A 498      35.948  51.570  43.708  1.00  0.00           C  
ATOM   1157  CE3 TRP A 498      34.738  50.958  45.715  1.00  0.00           C  
ATOM   1158  CZ2 TRP A 498      35.547  50.402  43.052  1.00  0.00           C  
ATOM   1159  CZ3 TRP A 498      34.339  49.799  45.063  1.00  0.00           C  
ATOM   1160  CH2 TRP A 498      34.746  49.530  43.743  1.00  0.00           C  
ATOM   1161  N   ILE A 499      33.371  53.299  48.015  1.00  0.00           N  
ATOM   1162  CA  ILE A 499      32.153  52.511  48.196  1.00  0.00           C  
ATOM   1163  C   ILE A 499      30.953  53.455  48.238  1.00  0.00           C  
ATOM   1164  O   ILE A 499      29.888  53.150  47.689  1.00  0.00           O  
ATOM   1165  CB  ILE A 499      32.216  51.668  49.499  1.00  0.00           C  
ATOM   1166  CG1 ILE A 499      33.268  50.559  49.351  1.00  0.00           C  
ATOM   1167  CG2 ILE A 499      30.849  51.058  49.800  1.00  0.00           C  
ATOM   1168  CD1 ILE A 499      33.588  49.809  50.662  1.00  0.00           C  
ATOM   1169  N   PHE A 500      31.125  54.610  48.874  1.00  0.00           N  
ATOM   1170  CA  PHE A 500      30.035  55.581  48.946  1.00  0.00           C  
ATOM   1171  C   PHE A 500      29.579  55.983  47.535  1.00  0.00           C  
ATOM   1172  O   PHE A 500      28.381  56.068  47.259  1.00  0.00           O  
ATOM   1173  CB  PHE A 500      30.469  56.828  49.722  1.00  0.00           C  
ATOM   1174  CG  PHE A 500      29.367  57.843  49.900  1.00  0.00           C  
ATOM   1175  CD1 PHE A 500      29.056  58.748  48.886  1.00  0.00           C  
ATOM   1176  CD2 PHE A 500      28.623  57.875  51.069  1.00  0.00           C  
ATOM   1177  CE1 PHE A 500      28.018  59.664  49.038  1.00  0.00           C  
ATOM   1178  CE2 PHE A 500      27.584  58.787  51.232  1.00  0.00           C  
ATOM   1179  CZ  PHE A 500      27.282  59.682  50.215  1.00  0.00           C  
ATOM   1180  N   LEU A 501      30.538  56.234  46.649  1.00  0.00           N  
ATOM   1181  CA  LEU A 501      30.228  56.613  45.274  1.00  0.00           C  
ATOM   1182  C   LEU A 501      29.478  55.501  44.538  1.00  0.00           C  
ATOM   1183  O   LEU A 501      28.576  55.768  43.740  1.00  0.00           O  
ATOM   1184  CB  LEU A 501      31.516  56.957  44.520  1.00  0.00           C  
ATOM   1185  CG  LEU A 501      32.237  58.213  45.014  1.00  0.00           C  
ATOM   1186  CD1 LEU A 501      33.519  58.423  44.214  1.00  0.00           C  
ATOM   1187  CD2 LEU A 501      31.306  59.416  44.879  1.00  0.00           C  
ATOM   1188  N   LYS A 502      29.853  54.253  44.795  1.00  0.00           N  
ATOM   1189  CA  LYS A 502      29.183  53.136  44.143  1.00  0.00           C  
ATOM   1190  C   LYS A 502      27.721  53.056  44.570  1.00  0.00           C  
ATOM   1191  O   LYS A 502      26.846  52.793  43.748  1.00  0.00           O  
ATOM   1192  CB  LYS A 502      29.895  51.819  44.459  1.00  0.00           C  
ATOM   1193  CG  LYS A 502      31.285  51.718  43.857  1.00  0.00           C  
ATOM   1194  CD  LYS A 502      31.244  51.766  42.335  1.00  0.00           C  
ATOM   1195  CE  LYS A 502      32.656  51.751  41.756  1.00  0.00           C  
ATOM   1196  NZ  LYS A 502      32.673  51.765  40.269  1.00  0.00           N  
ATOM   1197  N   MET A 503      27.458  53.285  45.854  1.00  0.00           N  
ATOM   1198  CA  MET A 503      26.092  53.251  46.364  1.00  0.00           C  
ATOM   1199  C   MET A 503      25.282  54.402  45.770  1.00  0.00           C  
ATOM   1200  O   MET A 503      24.090  54.258  45.500  1.00  0.00           O  
ATOM   1201  CB  MET A 503      26.095  53.344  47.893  1.00  0.00           C  
ATOM   1202  CG  MET A 503      26.783  52.166  48.576  1.00  0.00           C  
ATOM   1203  SD  MET A 503      26.754  52.287  50.382  1.00  0.00           S  
ATOM   1204  CE  MET A 503      27.116  50.568  50.825  1.00  0.00           C  
ATOM   1205  N   TRP A 504      25.936  55.544  45.571  1.00  0.00           N  
ATOM   1206  CA  TRP A 504      25.284  56.713  44.984  1.00  0.00           C  
ATOM   1207  C   TRP A 504      24.840  56.388  43.558  1.00  0.00           C  
ATOM   1208  O   TRP A 504      23.707  56.673  43.166  1.00  0.00           O  
ATOM   1209  CB  TRP A 504      26.255  57.904  44.976  1.00  0.00           C  
ATOM   1210  CG  TRP A 504      25.931  58.980  43.967  1.00  0.00           C  
ATOM   1211  CD1 TRP A 504      26.343  59.035  42.664  1.00  0.00           C  
ATOM   1212  CD2 TRP A 504      25.132  60.149  44.184  1.00  0.00           C  
ATOM   1213  NE1 TRP A 504      25.853  60.169  42.059  1.00  0.00           N  
ATOM   1214  CE2 TRP A 504      25.107  60.870  42.970  1.00  0.00           C  
ATOM   1215  CE3 TRP A 504      24.435  60.657  45.289  1.00  0.00           C  
ATOM   1216  CZ2 TRP A 504      24.411  62.080  42.828  1.00  0.00           C  
ATOM   1217  CZ3 TRP A 504      23.746  61.859  45.150  1.00  0.00           C  
ATOM   1218  CH2 TRP A 504      23.740  62.558  43.925  1.00  0.00           C  
ATOM   1219  N   GLU A 505      25.748  55.784  42.799  1.00  0.00           N  
ATOM   1220  CA  GLU A 505      25.503  55.400  41.414  1.00  0.00           C  
ATOM   1221  C   GLU A 505      24.428  54.322  41.279  1.00  0.00           C  
ATOM   1222  O   GLU A 505      23.751  54.232  40.249  1.00  0.00           O  
ATOM   1223  CB  GLU A 505      26.809  54.898  40.787  1.00  0.00           C  
ATOM   1224  CG  GLU A 505      27.928  55.931  40.804  1.00  0.00           C  
ATOM   1225  CD  GLU A 505      29.257  55.367  40.332  1.00  0.00           C  
ATOM   1226  OE1 GLU A 505      29.365  54.131  40.179  1.00  0.00           O  
ATOM   1227  OE2 GLU A 505      30.201  56.160  40.124  1.00  0.00           O  
ATOM   1228  N   LYS A 506      24.275  53.508  42.320  1.00  0.00           N  
ATOM   1229  CA  LYS A 506      23.295  52.427  42.312  1.00  0.00           C  
ATOM   1230  C   LYS A 506      22.003  52.773  43.044  1.00  0.00           C  
ATOM   1231  O   LYS A 506      21.219  51.884  43.382  1.00  0.00           O  
ATOM   1232  CB  LYS A 506      23.913  51.167  42.922  1.00  0.00           C  
ATOM   1233  CG  LYS A 506      25.107  50.629  42.141  1.00  0.00           C  
ATOM   1234  CD  LYS A 506      24.669  50.074  40.794  1.00  0.00           C  
ATOM   1235  CE  LYS A 506      25.848  49.583  39.967  1.00  0.00           C  
ATOM   1236  NZ  LYS A 506      25.383  49.010  38.669  1.00  0.00           N  
ATOM   1237  N   GLY A 507      21.789  54.062  43.297  1.00  0.00           N  
ATOM   1238  CA  GLY A 507      20.579  54.497  43.972  1.00  0.00           C  
ATOM   1239  C   GLY A 507      20.427  54.045  45.415  1.00  0.00           C  
ATOM   1240  O   GLY A 507      19.303  53.870  45.895  1.00  0.00           O  
ATOM   1241  N   LEU A 508      21.547  53.868  46.113  1.00  0.00           N  
ATOM   1242  CA  LEU A 508      21.519  53.436  47.510  1.00  0.00           C  
ATOM   1243  C   LEU A 508      21.954  54.539  48.477  1.00  0.00           C  
ATOM   1244  O   LEU A 508      21.835  54.389  49.694  1.00  0.00           O  
ATOM   1245  CB  LEU A 508      22.395  52.192  47.693  1.00  0.00           C  
ATOM   1246  CG  LEU A 508      21.941  50.951  46.913  1.00  0.00           C  
ATOM   1247  CD1 LEU A 508      22.880  49.792  47.202  1.00  0.00           C  
ATOM   1248  CD2 LEU A 508      20.511  50.584  47.301  1.00  0.00           C  
ATOM   1249  N   ALA A 509      22.454  55.647  47.936  1.00  0.00           N  
ATOM   1250  CA  ALA A 509      22.873  56.777  48.761  1.00  0.00           C  
ATOM   1251  C   ALA A 509      22.110  58.019  48.315  1.00  0.00           C  
ATOM   1252  O   ALA A 509      22.159  58.396  47.143  1.00  0.00           O  
ATOM   1253  CB  ALA A 509      24.373  57.005  48.626  1.00  0.00           C  
ATOM   1254  N   TYR A 510      21.413  58.660  49.246  1.00  0.00           N  
ATOM   1255  CA  TYR A 510      20.642  59.844  48.898  1.00  0.00           C  
ATOM   1256  C   TYR A 510      20.581  60.896  49.999  1.00  0.00           C  
ATOM   1257  O   TYR A 510      20.875  60.617  51.163  1.00  0.00           O  
ATOM   1258  CB  TYR A 510      19.220  59.422  48.500  1.00  0.00           C  
ATOM   1259  CG  TYR A 510      18.396  58.835  49.630  1.00  0.00           C  
ATOM   1260  CD1 TYR A 510      17.723  59.662  50.532  1.00  0.00           C  
ATOM   1261  CD2 TYR A 510      18.251  57.453  49.773  1.00  0.00           C  
ATOM   1262  CE1 TYR A 510      16.918  59.129  51.544  1.00  0.00           C  
ATOM   1263  CE2 TYR A 510      17.447  56.911  50.783  1.00  0.00           C  
ATOM   1264  CZ  TYR A 510      16.784  57.757  51.659  1.00  0.00           C  
ATOM   1265  OH  TYR A 510      15.961  57.235  52.636  1.00  0.00           O  
ATOM   1266  N   ARG A 511      20.204  62.111  49.610  1.00  0.00           N  
ATOM   1267  CA  ARG A 511      20.076  63.233  50.537  1.00  0.00           C  
ATOM   1268  C   ARG A 511      18.599  63.549  50.680  1.00  0.00           C  
ATOM   1269  O   ARG A 511      17.889  63.651  49.682  1.00  0.00           O  
ATOM   1270  CB  ARG A 511      20.799  64.473  49.995  1.00  0.00           C  
ATOM   1271  CG  ARG A 511      21.996  64.917  50.809  1.00  0.00           C  
ATOM   1272  CD  ARG A 511      22.747  66.051  50.116  1.00  0.00           C  
ATOM   1273  NE  ARG A 511      22.283  67.375  50.524  1.00  0.00           N  
ATOM   1274  CZ  ARG A 511      22.504  67.909  51.722  1.00  0.00           C  
ATOM   1275  NH1 ARG A 511      23.185  67.233  52.639  1.00  0.00           N  
ATOM   1276  NH2 ARG A 511      22.049  69.124  52.002  1.00  0.00           N  
ATOM   1277  N   ALA A 512      18.135  63.708  51.912  1.00  0.00           N  
ATOM   1278  CA  ALA A 512      16.731  64.008  52.150  1.00  0.00           C  
ATOM   1279  C   ALA A 512      16.557  64.822  53.417  1.00  0.00           C  
ATOM   1280  O   ALA A 512      17.363  64.732  54.347  1.00  0.00           O  
ATOM   1281  CB  ALA A 512      15.933  62.721  52.256  1.00  0.00           C  
ATOM   1282  N   LYS A 513      15.497  65.621  53.448  1.00  0.00           N  
ATOM   1283  CA  LYS A 513      15.203  66.441  54.612  1.00  0.00           C  
ATOM   1284  C   LYS A 513      14.125  65.733  55.426  1.00  0.00           C  
ATOM   1285  O   LYS A 513      13.291  65.019  54.875  1.00  0.00           O  
ATOM   1286  CB  LYS A 513      14.722  67.827  54.170  1.00  0.00           C  
ATOM   1287  CG  LYS A 513      14.300  68.738  55.315  1.00  0.00           C  
ATOM   1288  CD  LYS A 513      13.782  70.072  54.795  1.00  0.00           C  
ATOM   1289  CE  LYS A 513      12.835  70.712  55.808  1.00  0.00           C  
ATOM   1290  NZ  LYS A 513      12.203  71.971  55.296  1.00  0.00           N  
ATOM   1291  N   GLY A 514      14.151  65.918  56.739  1.00  0.00           N  
ATOM   1292  CA  GLY A 514      13.163  65.279  57.586  1.00  0.00           C  
ATOM   1293  C   GLY A 514      13.622  65.273  59.026  1.00  0.00           C  
ATOM   1294  O   GLY A 514      14.708  65.762  59.336  1.00  0.00           O  
ATOM   1295  N   LEU A 515      12.802  64.721  59.911  1.00  0.00           N  
ATOM   1296  CA  LEU A 515      13.156  64.668  61.319  1.00  0.00           C  
ATOM   1297  C   LEU A 515      14.185  63.575  61.568  1.00  0.00           C  
ATOM   1298  O   LEU A 515      14.096  62.478  61.016  1.00  0.00           O  
ATOM   1299  CB  LEU A 515      11.911  64.426  62.171  1.00  0.00           C  
ATOM   1300  CG  LEU A 515      10.809  65.480  62.021  1.00  0.00           C  
ATOM   1301  CD1 LEU A 515       9.725  65.209  63.056  1.00  0.00           C  
ATOM   1302  CD2 LEU A 515      11.384  66.886  62.207  1.00  0.00           C  
ATOM   1303  N   VAL A 516      15.163  63.886  62.409  1.00  0.00           N  
ATOM   1304  CA  VAL A 516      16.226  62.942  62.723  1.00  0.00           C  
ATOM   1305  C   VAL A 516      16.509  62.906  64.225  1.00  0.00           C  
ATOM   1306  O   VAL A 516      16.116  63.812  64.965  1.00  0.00           O  
ATOM   1307  CB  VAL A 516      17.530  63.334  61.988  1.00  0.00           C  
ATOM   1308  CG1 VAL A 516      17.289  63.391  60.482  1.00  0.00           C  
ATOM   1309  CG2 VAL A 516      18.020  64.683  62.491  1.00  0.00           C  
ATOM   1310  N   ASN A 517      17.179  61.848  64.674  1.00  0.00           N  
ATOM   1311  CA  ASN A 517      17.538  61.727  66.083  1.00  0.00           C  
ATOM   1312  C   ASN A 517      18.789  62.566  66.318  1.00  0.00           C  
ATOM   1313  O   ASN A 517      19.691  62.599  65.478  1.00  0.00           O  
ATOM   1314  CB  ASN A 517      17.814  60.270  66.456  1.00  0.00           C  
ATOM   1315  CG  ASN A 517      16.560  59.425  66.466  1.00  0.00           C  
ATOM   1316  OD1 ASN A 517      16.282  58.687  65.520  1.00  0.00           O  
ATOM   1317  ND2 ASN A 517      15.786  59.536  67.540  1.00  0.00           N  
ATOM   1318  N   TRP A 518      18.843  63.235  67.464  1.00  0.00           N  
ATOM   1319  CA  TRP A 518      19.967  64.099  67.796  1.00  0.00           C  
ATOM   1320  C   TRP A 518      20.349  64.009  69.276  1.00  0.00           C  
ATOM   1321  O   TRP A 518      19.491  63.961  70.154  1.00  0.00           O  
ATOM   1322  CB  TRP A 518      19.602  65.538  67.393  1.00  0.00           C  
ATOM   1323  CG  TRP A 518      20.495  66.610  67.916  1.00  0.00           C  
ATOM   1324  CD1 TRP A 518      20.465  67.162  69.162  1.00  0.00           C  
ATOM   1325  CD2 TRP A 518      21.554  67.270  67.208  1.00  0.00           C  
ATOM   1326  NE1 TRP A 518      21.438  68.125  69.278  1.00  0.00           N  
ATOM   1327  CE2 TRP A 518      22.122  68.212  68.093  1.00  0.00           C  
ATOM   1328  CE3 TRP A 518      22.079  67.155  65.911  1.00  0.00           C  
ATOM   1329  CZ2 TRP A 518      23.192  69.038  67.727  1.00  0.00           C  
ATOM   1330  CZ3 TRP A 518      23.142  67.976  65.545  1.00  0.00           C  
ATOM   1331  CH2 TRP A 518      23.687  68.906  66.453  1.00  0.00           C  
ATOM   1332  N   CYS A 519      21.651  63.966  69.535  1.00  0.00           N  
ATOM   1333  CA  CYS A 519      22.181  63.896  70.895  1.00  0.00           C  
ATOM   1334  C   CYS A 519      22.836  65.250  71.196  1.00  0.00           C  
ATOM   1335  O   CYS A 519      23.773  65.647  70.507  1.00  0.00           O  
ATOM   1336  CB  CYS A 519      23.219  62.771  70.995  1.00  0.00           C  
ATOM   1337  SG  CYS A 519      24.118  62.778  72.589  1.00  0.00           S  
ATOM   1338  N   PRO A 520      22.341  65.981  72.215  1.00  0.00           N  
ATOM   1339  CA  PRO A 520      22.914  67.289  72.560  1.00  0.00           C  
ATOM   1340  C   PRO A 520      24.352  67.189  73.057  1.00  0.00           C  
ATOM   1341  O   PRO A 520      25.117  68.150  72.962  1.00  0.00           O  
ATOM   1342  CB  PRO A 520      21.950  67.821  73.621  1.00  0.00           C  
ATOM   1343  CG  PRO A 520      21.471  66.573  74.293  1.00  0.00           C  
ATOM   1344  CD  PRO A 520      21.223  65.649  73.116  1.00  0.00           C  
ATOM   1345  N   LYS A 521      24.721  66.018  73.570  1.00  0.00           N  
ATOM   1346  CA  LYS A 521      26.080  65.809  74.062  1.00  0.00           C  
ATOM   1347  C   LYS A 521      27.071  65.584  72.925  1.00  0.00           C  
ATOM   1348  O   LYS A 521      28.148  66.178  72.918  1.00  0.00           O  
ATOM   1349  CB  LYS A 521      26.139  64.626  75.032  1.00  0.00           C  
ATOM   1350  CG  LYS A 521      25.768  64.975  76.466  1.00  0.00           C  
ATOM   1351  CD  LYS A 521      26.240  63.891  77.425  1.00  0.00           C  
ATOM   1352  CE  LYS A 521      26.059  64.311  78.877  1.00  0.00           C  
ATOM   1353  NZ  LYS A 521      26.666  63.317  79.811  1.00  0.00           N  
ATOM   1354  N   CYS A 744      26.722  64.721  71.975  1.00  0.00           N  
ATOM   1355  CA  CYS A 744      27.606  64.467  70.839  1.00  0.00           C  
ATOM   1356  C   CYS A 744      27.538  65.633  69.854  1.00  0.00           C  
ATOM   1357  O   CYS A 744      28.440  65.816  69.032  1.00  0.00           O  
ATOM   1358  CB  CYS A 744      27.206  63.176  70.104  1.00  0.00           C  
ATOM   1359  SG  CYS A 744      27.578  61.602  70.963  1.00  0.00           S  
ATOM   1360  N   GLN A 745      26.463  66.414  69.937  1.00  0.00           N  
ATOM   1361  CA  GLN A 745      26.258  67.546  69.034  1.00  0.00           C  
ATOM   1362  C   GLN A 745      26.218  67.083  67.577  1.00  0.00           C  
ATOM   1363  O   GLN A 745      26.836  67.687  66.700  1.00  0.00           O  
ATOM   1364  CB  GLN A 745      27.368  68.590  69.209  1.00  0.00           C  
ATOM   1365  CG  GLN A 745      27.206  69.500  70.422  1.00  0.00           C  
ATOM   1366  CD  GLN A 745      25.890  70.263  70.412  1.00  0.00           C  
ATOM   1367  OE1 GLN A 745      24.878  69.786  70.925  1.00  0.00           O  
ATOM   1368  NE2 GLN A 745      25.896  71.446  69.812  1.00  0.00           N  
ATOM   1369  N   THR A 746      25.487  66.004  67.326  1.00  0.00           N  
ATOM   1370  CA  THR A 746      25.363  65.467  65.977  1.00  0.00           C  
ATOM   1371  C   THR A 746      24.154  64.552  65.891  1.00  0.00           C  
ATOM   1372  O   THR A 746      23.629  64.100  66.910  1.00  0.00           O  
ATOM   1373  CB  THR A 746      26.615  64.654  65.572  1.00  0.00           C  
ATOM   1374  OG1 THR A 746      26.496  64.235  64.208  1.00  0.00           O  
ATOM   1375  CG2 THR A 746      26.764  63.420  66.461  1.00  0.00           C  
ATOM   1376  N   VAL A 747      23.713  64.286  64.667  1.00  0.00           N  
ATOM   1377  CA  VAL A 747      22.578  63.407  64.442  1.00  0.00           C  
ATOM   1378  C   VAL A 747      23.043  61.971  64.662  1.00  0.00           C  
ATOM   1379  O   VAL A 747      24.236  61.678  64.572  1.00  0.00           O  
ATOM   1380  CB  VAL A 747      22.039  63.547  62.994  1.00  0.00           C  
ATOM   1381  CG1 VAL A 747      21.600  64.982  62.739  1.00  0.00           C  
ATOM   1382  CG2 VAL A 747      23.113  63.141  61.991  1.00  0.00           C  
ATOM   1383  N   LEU A 750      22.100  61.082  64.955  1.00  0.00           N  
ATOM   1384  CA  LEU A 750      22.411  59.678  65.180  1.00  0.00           C  
ATOM   1385  C   LEU A 750      21.480  58.795  64.361  1.00  0.00           C  
ATOM   1386  O   LEU A 750      20.339  59.165  64.096  1.00  0.00           O  
ATOM   1387  CB  LEU A 750      22.252  59.323  66.662  1.00  0.00           C  
ATOM   1388  CG  LEU A 750      23.244  59.929  67.658  1.00  0.00           C  
ATOM   1389  CD1 LEU A 750      22.866  59.491  69.066  1.00  0.00           C  
ATOM   1390  CD2 LEU A 750      24.663  59.488  67.316  1.00  0.00           C  
ATOM   1391  N   ALA A 751      21.972  57.629  63.963  1.00  0.00           N  
ATOM   1392  CA  ALA A 751      21.162  56.692  63.198  1.00  0.00           C  
ATOM   1393  C   ALA A 751      20.206  55.996  64.171  1.00  0.00           C  
ATOM   1394  O   ALA A 751      20.478  55.923  65.373  1.00  0.00           O  
ATOM   1395  CB  ALA A 751      22.060  55.668  62.501  1.00  0.00           C  
ATOM   1396  N   ASN A 752      19.084  55.502  63.655  1.00  0.00           N  
ATOM   1397  CA  ASN A 752      18.093  54.815  64.480  1.00  0.00           C  
ATOM   1398  C   ASN A 752      18.721  53.726  65.353  1.00  0.00           C  
ATOM   1399  O   ASN A 752      18.370  53.574  66.523  1.00  0.00           O  
ATOM   1400  CB  ASN A 752      17.019  54.194  63.586  1.00  0.00           C  
ATOM   1401  CG  ASN A 752      16.210  55.236  62.834  1.00  0.00           C  
ATOM   1402  OD1 ASN A 752      15.686  54.967  61.753  1.00  0.00           O  
ATOM   1403  ND2 ASN A 752      16.094  56.426  63.409  1.00  0.00           N  
ATOM   1404  N   GLU A 753      19.647  52.969  64.777  1.00  0.00           N  
ATOM   1405  CA  GLU A 753      20.315  51.895  65.499  1.00  0.00           C  
ATOM   1406  C   GLU A 753      21.169  52.406  66.670  1.00  0.00           C  
ATOM   1407  O   GLU A 753      21.405  51.674  67.637  1.00  0.00           O  
ATOM   1408  CB  GLU A 753      21.196  51.085  64.540  1.00  0.00           C  
ATOM   1409  CG  GLU A 753      20.452  50.330  63.436  1.00  0.00           C  
ATOM   1410  CD  GLU A 753      19.753  51.240  62.433  1.00  0.00           C  
ATOM   1411  OE1 GLU A 753      20.327  52.290  62.058  1.00  0.00           O  
ATOM   1412  OE2 GLU A 753      18.632  50.890  62.003  1.00  0.00           O  
ATOM   1413  N   GLN A 754      21.627  53.654  66.583  1.00  0.00           N  
ATOM   1414  CA  GLN A 754      22.451  54.244  67.637  1.00  0.00           C  
ATOM   1415  C   GLN A 754      21.638  54.845  68.786  1.00  0.00           C  
ATOM   1416  O   GLN A 754      22.186  55.527  69.658  1.00  0.00           O  
ATOM   1417  CB  GLN A 754      23.381  55.306  67.050  1.00  0.00           C  
ATOM   1418  CG  GLN A 754      24.449  54.738  66.127  1.00  0.00           C  
ATOM   1419  CD  GLN A 754      25.270  55.819  65.461  1.00  0.00           C  
ATOM   1420  OE1 GLN A 754      24.726  56.695  64.785  1.00  0.00           O  
ATOM   1421  NE2 GLN A 754      26.587  55.767  65.644  1.00  0.00           N  
ATOM   1422  N   VAL A 755      20.332  54.598  68.780  1.00  0.00           N  
ATOM   1423  CA  VAL A 755      19.463  55.089  69.844  1.00  0.00           C  
ATOM   1424  C   VAL A 755      18.978  53.870  70.624  1.00  0.00           C  
ATOM   1425  O   VAL A 755      18.222  53.050  70.099  1.00  0.00           O  
ATOM   1426  CB  VAL A 755      18.246  55.854  69.284  1.00  0.00           C  
ATOM   1427  CG1 VAL A 755      17.365  56.345  70.431  1.00  0.00           C  
ATOM   1428  CG2 VAL A 755      18.718  57.027  68.432  1.00  0.00           C  
ATOM   1429  N   VAL A 762      19.430  53.758  71.872  1.00  0.00           N  
ATOM   1430  CA  VAL A 762      19.087  52.636  72.750  1.00  0.00           C  
ATOM   1431  C   VAL A 762      18.173  53.116  73.877  1.00  0.00           C  
ATOM   1432  O   VAL A 762      18.592  53.905  74.727  1.00  0.00           O  
ATOM   1433  CB  VAL A 762      20.367  52.029  73.384  1.00  0.00           C  
ATOM   1434  CG1 VAL A 762      20.013  50.801  74.206  1.00  0.00           C  
ATOM   1435  CG2 VAL A 762      21.375  51.684  72.299  1.00  0.00           C  
ATOM   1436  N   GLU A 763      16.935  52.634  73.892  1.00  0.00           N  
ATOM   1437  CA  GLU A 763      15.982  53.042  74.916  1.00  0.00           C  
ATOM   1438  C   GLU A 763      15.745  54.552  74.887  1.00  0.00           C  
ATOM   1439  O   GLU A 763      15.474  55.160  75.921  1.00  0.00           O  
ATOM   1440  CB  GLU A 763      16.496  52.664  76.303  1.00  0.00           C  
ATOM   1441  CG  GLU A 763      16.593  51.187  76.622  1.00  0.00           C  
ATOM   1442  CD  GLU A 763      16.848  50.975  78.101  1.00  0.00           C  
ATOM   1443  OE1 GLU A 763      16.890  49.811  78.549  1.00  0.00           O  
ATOM   1444  OE2 GLU A 763      17.004  51.989  78.819  1.00  0.00           O  
ATOM   1445  N   GLY A 768      15.861  55.164  73.717  1.00  0.00           N  
ATOM   1446  CA  GLY A 768      15.657  56.597  73.642  1.00  0.00           C  
ATOM   1447  C   GLY A 768      16.879  57.387  74.085  1.00  0.00           C  
ATOM   1448  O   GLY A 768      16.830  58.615  74.173  1.00  0.00           O  
ATOM   1449  N   ARG A 770      17.975  56.683  74.361  1.00  0.00           N  
ATOM   1450  CA  ARG A 770      19.221  57.312  74.788  1.00  0.00           C  
ATOM   1451  C   ARG A 770      20.325  57.067  73.755  1.00  0.00           C  
ATOM   1452  O   ARG A 770      20.243  56.152  72.934  1.00  0.00           O  
ATOM   1453  CB  ARG A 770      19.660  56.753  76.151  1.00  0.00           C  
ATOM   1454  CG  ARG A 770      18.601  56.849  77.253  1.00  0.00           C  
ATOM   1455  CD  ARG A 770      18.291  58.305  77.624  1.00  0.00           C  
ATOM   1456  NE  ARG A 770      17.210  58.410  78.609  1.00  0.00           N  
ATOM   1457  CZ  ARG A 770      17.269  57.917  79.846  1.00  0.00           C  
ATOM   1458  NH1 ARG A 770      18.363  57.282  80.257  1.00  0.00           N  
ATOM   1459  NH2 ARG A 770      16.239  58.058  80.678  1.00  0.00           N  
ATOM   1460  N   CYS A 771      21.349  57.909  73.806  1.00  0.00           N  
ATOM   1461  CA  CYS A 771      22.499  57.826  72.918  1.00  0.00           C  
ATOM   1462  C   CYS A 771      23.319  56.565  73.253  1.00  0.00           C  
ATOM   1463  O   CYS A 771      23.544  56.272  74.430  1.00  0.00           O  
ATOM   1464  CB  CYS A 771      23.342  59.088  73.102  1.00  0.00           C  
ATOM   1465  SG  CYS A 771      24.880  59.058  72.142  1.00  0.00           S  
ATOM   1466  N   TRP A 772      23.753  55.819  72.233  1.00  0.00           N  
ATOM   1467  CA  TRP A 772      24.529  54.591  72.451  1.00  0.00           C  
ATOM   1468  C   TRP A 772      25.840  54.880  73.175  1.00  0.00           C  
ATOM   1469  O   TRP A 772      26.453  53.979  73.748  1.00  0.00           O  
ATOM   1470  CB  TRP A 772      24.835  53.888  71.120  1.00  0.00           C  
ATOM   1471  CG  TRP A 772      25.795  54.637  70.230  1.00  0.00           C  
ATOM   1472  CD1 TRP A 772      25.654  55.913  69.768  1.00  0.00           C  
ATOM   1473  CD2 TRP A 772      27.021  54.138  69.664  1.00  0.00           C  
ATOM   1474  NE1 TRP A 772      26.710  56.241  68.946  1.00  0.00           N  
ATOM   1475  CE2 TRP A 772      27.563  55.170  68.866  1.00  0.00           C  
ATOM   1476  CE3 TRP A 772      27.711  52.920  69.755  1.00  0.00           C  
ATOM   1477  CZ2 TRP A 772      28.766  55.024  68.158  1.00  0.00           C  
ATOM   1478  CZ3 TRP A 772      28.909  52.774  69.052  1.00  0.00           C  
ATOM   1479  CH2 TRP A 772      29.423  53.823  68.264  1.00  0.00           C  
ATOM   1480  N   ARG A 773      26.272  56.139  73.143  1.00  0.00           N  
ATOM   1481  CA  ARG A 773      27.515  56.524  73.806  1.00  0.00           C  
ATOM   1482  C   ARG A 773      27.230  57.196  75.143  1.00  0.00           C  
ATOM   1483  O   ARG A 773      27.977  57.034  76.110  1.00  0.00           O  
ATOM   1484  CB  ARG A 773      28.323  57.482  72.923  1.00  0.00           C  
ATOM   1485  CG  ARG A 773      28.728  56.912  71.570  1.00  0.00           C  
ATOM   1486  CD  ARG A 773      29.463  55.578  71.708  1.00  0.00           C  
ATOM   1487  NE  ARG A 773      30.728  55.691  72.432  1.00  0.00           N  
ATOM   1488  CZ  ARG A 773      31.539  54.664  72.678  1.00  0.00           C  
ATOM   1489  NH1 ARG A 773      31.219  53.444  72.260  1.00  0.00           N  
ATOM   1490  NH2 ARG A 773      32.673  54.852  73.340  1.00  0.00           N  
ATOM   1491  N   HIS A 791      26.138  57.951  75.182  1.00  0.00           N  
ATOM   1492  CA  HIS A 791      25.727  58.681  76.378  1.00  0.00           C  
ATOM   1493  C   HIS A 791      24.395  58.162  76.889  1.00  0.00           C  
ATOM   1494  O   HIS A 791      23.349  58.800  76.725  1.00  0.00           O  
ATOM   1495  CB  HIS A 791      25.610  60.169  76.055  1.00  0.00           C  
ATOM   1496  CG  HIS A 791      26.897  60.789  75.611  1.00  0.00           C  
ATOM   1497  ND1 HIS A 791      27.081  61.298  74.337  1.00  0.00           N  
ATOM   1498  CD2 HIS A 791      28.042  60.959  76.332  1.00  0.00           C  
ATOM   1499  CE1 HIS A 791      28.321  61.763  74.324  1.00  0.00           C  
ATOM   1500  NE2 HIS A 791      28.942  61.576  75.514  1.00  0.00           N  
ATOM   1501  N   GLU A 792      24.458  57.007  77.537  1.00  0.00           N  
ATOM   1502  CA  GLU A 792      23.286  56.323  78.059  1.00  0.00           C  
ATOM   1503  C   GLU A 792      22.406  57.125  79.000  1.00  0.00           C  
ATOM   1504  O   GLU A 792      21.269  56.738  79.254  1.00  0.00           O  
ATOM   1505  CB  GLU A 792      23.720  55.028  78.743  1.00  0.00           C  
ATOM   1506  CG  GLU A 792      22.655  53.934  78.774  1.00  0.00           C  
ATOM   1507  CD  GLU A 792      23.277  52.550  78.841  1.00  0.00           C  
ATOM   1508  OE1 GLU A 792      22.538  51.539  78.860  1.00  0.00           O  
ATOM   1509  OE2 GLU A 792      24.524  52.479  78.872  1.00  0.00           O  
ATOM   1510  N   ASP A 793      22.918  58.244  79.500  1.00  0.00           N  
ATOM   1511  CA  ASP A 793      22.157  59.085  80.420  1.00  0.00           C  
ATOM   1512  C   ASP A 793      21.498  60.269  79.711  1.00  0.00           C  
ATOM   1513  O   ASP A 793      20.723  61.012  80.316  1.00  0.00           O  
ATOM   1514  CB  ASP A 793      23.081  59.606  81.524  1.00  0.00           C  
ATOM   1515  CG  ASP A 793      24.157  60.546  80.991  1.00  0.00           C  
ATOM   1516  OD1 ASP A 793      24.876  60.167  80.038  1.00  0.00           O  
ATOM   1517  OD2 ASP A 793      24.283  61.666  81.530  1.00  0.00           O  
ATOM   1518  N   THR A 794      21.801  60.441  78.428  1.00  0.00           N  
ATOM   1519  CA  THR A 794      21.249  61.553  77.670  1.00  0.00           C  
ATOM   1520  C   THR A 794      20.156  61.149  76.685  1.00  0.00           C  
ATOM   1521  O   THR A 794      20.394  60.379  75.751  1.00  0.00           O  
ATOM   1522  CB  THR A 794      22.354  62.288  76.887  1.00  0.00           C  
ATOM   1523  OG1 THR A 794      23.408  62.658  77.786  1.00  0.00           O  
ATOM   1524  CG2 THR A 794      21.793  63.543  76.222  1.00  0.00           C  
ATOM   1525  N   PRO A 795      18.934  61.662  76.890  1.00  0.00           N  
ATOM   1526  CA  PRO A 795      17.814  61.345  76.001  1.00  0.00           C  
ATOM   1527  C   PRO A 795      18.020  61.992  74.631  1.00  0.00           C  
ATOM   1528  O   PRO A 795      18.428  63.150  74.536  1.00  0.00           O  
ATOM   1529  CB  PRO A 795      16.611  61.931  76.737  1.00  0.00           C  
ATOM   1530  CG  PRO A 795      17.028  61.871  78.180  1.00  0.00           C  
ATOM   1531  CD  PRO A 795      18.455  62.349  78.102  1.00  0.00           C  
ATOM   1532  N   VAL A 826      17.743  61.234  73.576  1.00  0.00           N  
ATOM   1533  CA  VAL A 826      17.891  61.733  72.214  1.00  0.00           C  
ATOM   1534  C   VAL A 826      16.765  62.716  71.903  1.00  0.00           C  
ATOM   1535  O   VAL A 826      15.630  62.529  72.344  1.00  0.00           O  
ATOM   1536  CB  VAL A 826      17.850  60.571  71.191  1.00  0.00           C  
ATOM   1537  CG1 VAL A 826      18.039  61.105  69.786  1.00  0.00           C  
ATOM   1538  CG2 VAL A 826      18.930  59.552  71.519  1.00  0.00           C  
ATOM   1539  N   GLU A 827      17.089  63.766  71.153  1.00  0.00           N  
ATOM   1540  CA  GLU A 827      16.108  64.782  70.777  1.00  0.00           C  
ATOM   1541  C   GLU A 827      15.831  64.739  69.279  1.00  0.00           C  
ATOM   1542  O   GLU A 827      16.557  64.096  68.524  1.00  0.00           O  
ATOM   1543  CB  GLU A 827      16.608  66.176  71.169  1.00  0.00           C  
ATOM   1544  CG  GLU A 827      16.543  66.464  72.657  1.00  0.00           C  
ATOM   1545  CD  GLU A 827      17.324  67.705  73.040  1.00  0.00           C  
ATOM   1546  OE1 GLU A 827      17.220  68.719  72.319  1.00  0.00           O  
ATOM   1547  OE2 GLU A 827      18.036  67.669  74.066  1.00  0.00           O  
ATOM   1548  N   LYS A 829      14.780  65.431  68.855  1.00  0.00           N  
ATOM   1549  CA  LYS A 829      14.404  65.457  67.449  1.00  0.00           C  
ATOM   1550  C   LYS A 829      14.652  66.804  66.792  1.00  0.00           C  
ATOM   1551  O   LYS A 829      14.444  67.853  67.400  1.00  0.00           O  
ATOM   1552  CB  LYS A 829      12.930  65.076  67.296  1.00  0.00           C  
ATOM   1553  CG  LYS A 829      12.648  63.592  67.468  1.00  0.00           C  
ATOM   1554  CD  LYS A 829      11.162  63.315  67.735  1.00  0.00           C  
ATOM   1555  CE  LYS A 829      10.698  63.823  69.106  1.00  0.00           C  
ATOM   1556  NZ  LYS A 829       9.282  63.407  69.391  1.00  0.00           N  
ATOM   1557  N   ARG A 830      15.093  66.760  65.538  1.00  0.00           N  
ATOM   1558  CA  ARG A 830      15.372  67.963  64.766  1.00  0.00           C  
ATOM   1559  C   ARG A 830      15.091  67.750  63.281  1.00  0.00           C  
ATOM   1560  O   ARG A 830      15.021  66.614  62.804  1.00  0.00           O  
ATOM   1561  CB  ARG A 830      16.828  68.386  64.964  1.00  0.00           C  
ATOM   1562  CG  ARG A 830      17.084  69.096  66.286  1.00  0.00           C  
ATOM   1563  CD  ARG A 830      18.569  69.303  66.538  1.00  0.00           C  
ATOM   1564  NE  ARG A 830      18.825  70.212  67.656  1.00  0.00           N  
ATOM   1565  CZ  ARG A 830      18.318  70.071  68.879  1.00  0.00           C  
ATOM   1566  NH1 ARG A 830      17.514  69.054  69.162  1.00  0.00           N  
ATOM   1567  NH2 ARG A 830      18.622  70.952  69.824  1.00  0.00           N  
ATOM   1568  N   GLU A 831      14.930  68.852  62.556  1.00  0.00           N  
ATOM   1569  CA  GLU A 831      14.660  68.803  61.125  1.00  0.00           C  
ATOM   1570  C   GLU A 831      15.908  69.218  60.357  1.00  0.00           C  
ATOM   1571  O   GLU A 831      16.316  70.378  60.398  1.00  0.00           O  
ATOM   1572  CB  GLU A 831      13.495  69.735  60.779  1.00  0.00           C  
ATOM   1573  CG  GLU A 831      13.170  69.818  59.294  1.00  0.00           C  
ATOM   1574  CD  GLU A 831      11.983  70.724  59.009  1.00  0.00           C  
ATOM   1575  OE1 GLU A 831      12.002  71.891  59.452  1.00  0.00           O  
ATOM   1576  OE2 GLU A 831      11.032  70.271  58.337  1.00  0.00           O  
ATOM   1577  N   LEU A 832      16.512  68.267  59.652  1.00  0.00           N  
ATOM   1578  CA  LEU A 832      17.722  68.549  58.898  1.00  0.00           C  
ATOM   1579  C   LEU A 832      17.804  67.739  57.615  1.00  0.00           C  
ATOM   1580  O   LEU A 832      17.140  66.715  57.467  1.00  0.00           O  
ATOM   1581  CB  LEU A 832      18.950  68.244  59.762  1.00  0.00           C  
ATOM   1582  CG  LEU A 832      19.070  69.036  61.067  1.00  0.00           C  
ATOM   1583  CD1 LEU A 832      20.142  68.416  61.952  1.00  0.00           C  
ATOM   1584  CD2 LEU A 832      19.395  70.494  60.752  1.00  0.00           C  
ATOM   1585  N   GLU A 833      18.622  68.212  56.685  1.00  0.00           N  
ATOM   1586  CA  GLU A 833      18.822  67.517  55.428  1.00  0.00           C  
ATOM   1587  C   GLU A 833      20.093  66.687  55.606  1.00  0.00           C  
ATOM   1588  O   GLU A 833      21.176  67.235  55.822  1.00  0.00           O  
ATOM   1589  CB  GLU A 833      18.978  68.525  54.291  1.00  0.00           C  
ATOM   1590  CG  GLU A 833      19.046  67.891  52.918  1.00  0.00           C  
ATOM   1591  CD  GLU A 833      18.779  68.888  51.811  1.00  0.00           C  
ATOM   1592  OE1 GLU A 833      19.506  69.904  51.731  1.00  0.00           O  
ATOM   1593  OE2 GLU A 833      17.839  68.653  51.022  1.00  0.00           O  
ATOM   1594  N   GLN A 834      19.956  65.365  55.521  1.00  0.00           N  
ATOM   1595  CA  GLN A 834      21.089  64.465  55.722  1.00  0.00           C  
ATOM   1596  C   GLN A 834      21.271  63.397  54.648  1.00  0.00           C  
ATOM   1597  O   GLN A 834      20.472  63.277  53.717  1.00  0.00           O  
ATOM   1598  CB  GLN A 834      20.939  63.780  57.078  1.00  0.00           C  
ATOM   1599  CG  GLN A 834      20.920  64.740  58.246  1.00  0.00           C  
ATOM   1600  CD  GLN A 834      22.296  65.270  58.559  1.00  0.00           C  
ATOM   1601  OE1 GLN A 834      23.191  64.514  58.934  1.00  0.00           O  
ATOM   1602  NE2 GLN A 834      22.480  66.573  58.399  1.00  0.00           N  
ATOM   1603  N   TRP A 835      22.340  62.620  54.793  1.00  0.00           N  
ATOM   1604  CA  TRP A 835      22.634  61.539  53.862  1.00  0.00           C  
ATOM   1605  C   TRP A 835      22.163  60.208  54.436  1.00  0.00           C  
ATOM   1606  O   TRP A 835      22.350  59.934  55.626  1.00  0.00           O  
ATOM   1607  CB  TRP A 835      24.130  61.457  53.584  1.00  0.00           C  
ATOM   1608  CG  TRP A 835      24.626  62.496  52.635  1.00  0.00           C  
ATOM   1609  CD1 TRP A 835      25.240  63.680  52.948  1.00  0.00           C  
ATOM   1610  CD2 TRP A 835      24.566  62.440  51.208  1.00  0.00           C  
ATOM   1611  NE1 TRP A 835      25.570  64.358  51.800  1.00  0.00           N  
ATOM   1612  CE2 TRP A 835      25.167  63.620  50.717  1.00  0.00           C  
ATOM   1613  CE3 TRP A 835      24.060  61.503  50.292  1.00  0.00           C  
ATOM   1614  CZ2 TRP A 835      25.279  63.891  49.348  1.00  0.00           C  
ATOM   1615  CZ3 TRP A 835      24.171  61.773  48.928  1.00  0.00           C  
ATOM   1616  CH2 TRP A 835      24.777  62.960  48.472  1.00  0.00           C  
ATOM   1617  N   TYR A 836      21.563  59.382  53.585  1.00  0.00           N  
ATOM   1618  CA  TYR A 836      21.062  58.079  54.003  1.00  0.00           C  
ATOM   1619  C   TYR A 836      21.522  56.965  53.067  1.00  0.00           C  
ATOM   1620  O   TYR A 836      21.756  57.193  51.876  1.00  0.00           O  
ATOM   1621  CB  TYR A 836      19.525  58.069  54.021  1.00  0.00           C  
ATOM   1622  CG  TYR A 836      18.873  59.020  55.001  1.00  0.00           C  
ATOM   1623  CD1 TYR A 836      18.738  60.379  54.706  1.00  0.00           C  
ATOM   1624  CD2 TYR A 836      18.393  58.560  56.230  1.00  0.00           C  
ATOM   1625  CE1 TYR A 836      18.140  61.256  55.611  1.00  0.00           C  
ATOM   1626  CE2 TYR A 836      17.794  59.426  57.141  1.00  0.00           C  
ATOM   1627  CZ  TYR A 836      17.672  60.771  56.827  1.00  0.00           C  
ATOM   1628  OH  TYR A 836      17.098  61.627  57.736  1.00  0.00           O  
ATOM   1629  N   LEU A 837      21.655  55.760  53.610  1.00  0.00           N  
ATOM   1630  CA  LEU A 837      22.010  54.602  52.800  1.00  0.00           C  
ATOM   1631  C   LEU A 837      20.724  53.781  52.783  1.00  0.00           C  
ATOM   1632  O   LEU A 837      20.185  53.441  53.833  1.00  0.00           O  
ATOM   1633  CB  LEU A 837      23.162  53.813  53.427  1.00  0.00           C  
ATOM   1634  CG  LEU A 837      24.501  54.559  53.486  1.00  0.00           C  
ATOM   1635  CD1 LEU A 837      25.599  53.602  53.954  1.00  0.00           C  
ATOM   1636  CD2 LEU A 837      24.849  55.118  52.103  1.00  0.00           C  
ATOM   1637  N   ARG A 838      20.222  53.498  51.584  1.00  0.00           N  
ATOM   1638  CA  ARG A 838      18.969  52.768  51.415  1.00  0.00           C  
ATOM   1639  C   ARG A 838      19.053  51.286  51.789  1.00  0.00           C  
ATOM   1640  O   ARG A 838      18.862  50.408  50.943  1.00  0.00           O  
ATOM   1641  CB  ARG A 838      18.487  52.909  49.966  1.00  0.00           C  
ATOM   1642  CG  ARG A 838      16.967  52.844  49.816  1.00  0.00           C  
ATOM   1643  CD  ARG A 838      16.564  52.739  48.355  1.00  0.00           C  
ATOM   1644  NE  ARG A 838      16.995  53.876  47.546  1.00  0.00           N  
ATOM   1645  CZ  ARG A 838      16.351  55.037  47.466  1.00  0.00           C  
ATOM   1646  NH1 ARG A 838      15.234  55.241  48.156  1.00  0.00           N  
ATOM   1647  NH2 ARG A 838      16.808  55.986  46.662  1.00  0.00           N  
ATOM   1648  N   ILE A 839      19.320  51.010  53.062  1.00  0.00           N  
ATOM   1649  CA  ILE A 839      19.420  49.631  53.523  1.00  0.00           C  
ATOM   1650  C   ILE A 839      18.070  48.901  53.425  1.00  0.00           C  
ATOM   1651  O   ILE A 839      18.025  47.669  53.384  1.00  0.00           O  
ATOM   1652  CB  ILE A 839      19.959  49.574  54.987  1.00  0.00           C  
ATOM   1653  CG1 ILE A 839      20.228  48.123  55.391  1.00  0.00           C  
ATOM   1654  CG2 ILE A 839      18.962  50.210  55.943  1.00  0.00           C  
ATOM   1655  CD1 ILE A 839      20.913  47.980  56.751  1.00  0.00           C  
ATOM   1656  N   THR A 840      16.971  49.655  53.376  1.00  0.00           N  
ATOM   1657  CA  THR A 840      15.648  49.036  53.267  1.00  0.00           C  
ATOM   1658  C   THR A 840      15.497  48.313  51.931  1.00  0.00           C  
ATOM   1659  O   THR A 840      14.627  47.457  51.778  1.00  0.00           O  
ATOM   1660  CB  THR A 840      14.492  50.064  53.404  1.00  0.00           C  
ATOM   1661  OG1 THR A 840      14.663  51.113  52.447  1.00  0.00           O  
ATOM   1662  CG2 THR A 840      14.452  50.644  54.813  1.00  0.00           C  
ATOM   1663  N   ALA A 841      16.354  48.643  50.971  1.00  0.00           N  
ATOM   1664  CA  ALA A 841      16.296  47.994  49.669  1.00  0.00           C  
ATOM   1665  C   ALA A 841      16.752  46.537  49.781  1.00  0.00           C  
ATOM   1666  O   ALA A 841      16.519  45.738  48.870  1.00  0.00           O  
ATOM   1667  CB  ALA A 841      17.167  48.746  48.663  1.00  0.00           C  
ATOM   1668  N   TYR A 844      17.405  46.196  50.895  1.00  0.00           N  
ATOM   1669  CA  TYR A 844      17.874  44.827  51.127  1.00  0.00           C  
ATOM   1670  C   TYR A 844      17.145  44.187  52.305  1.00  0.00           C  
ATOM   1671  O   TYR A 844      17.542  43.126  52.773  1.00  0.00           O  
ATOM   1672  CB  TYR A 844      19.377  44.802  51.437  1.00  0.00           C  
ATOM   1673  CG  TYR A 844      20.280  45.072  50.261  1.00  0.00           C  
ATOM   1674  CD1 TYR A 844      20.377  46.349  49.709  1.00  0.00           C  
ATOM   1675  CD2 TYR A 844      21.020  44.044  49.680  1.00  0.00           C  
ATOM   1676  CE1 TYR A 844      21.185  46.595  48.597  1.00  0.00           C  
ATOM   1677  CE2 TYR A 844      21.832  44.278  48.570  1.00  0.00           C  
ATOM   1678  CZ  TYR A 844      21.904  45.557  48.032  1.00  0.00           C  
ATOM   1679  OH  TYR A 844      22.672  45.791  46.912  1.00  0.00           O  
ATOM   1680  N   ALA A 845      16.088  44.834  52.783  1.00  0.00           N  
ATOM   1681  CA  ALA A 845      15.341  44.336  53.938  1.00  0.00           C  
ATOM   1682  C   ALA A 845      14.907  42.872  53.842  1.00  0.00           C  
ATOM   1683  O   ALA A 845      15.101  42.099  54.778  1.00  0.00           O  
ATOM   1684  CB  ALA A 845      14.125  45.220  54.185  1.00  0.00           C  
ATOM   1685  N   GLU A 846      14.315  42.499  52.711  1.00  0.00           N  
ATOM   1686  CA  GLU A 846      13.836  41.138  52.504  1.00  0.00           C  
ATOM   1687  C   GLU A 846      14.974  40.116  52.509  1.00  0.00           C  
ATOM   1688  O   GLU A 846      14.853  39.046  53.104  1.00  0.00           O  
ATOM   1689  CB  GLU A 846      13.060  41.057  51.179  1.00  0.00           C  
ATOM   1690  CG  GLU A 846      12.367  39.729  50.939  1.00  0.00           C  
ATOM   1691  CD  GLU A 846      11.457  39.320  52.090  1.00  0.00           C  
ATOM   1692  OE1 GLU A 846      10.668  40.163  52.576  1.00  0.00           O  
ATOM   1693  OE2 GLU A 846      11.530  38.144  52.508  1.00  0.00           O  
ATOM   1694  N   ARG A 847      16.075  40.444  51.846  1.00  0.00           N  
ATOM   1695  CA  ARG A 847      17.218  39.543  51.799  1.00  0.00           C  
ATOM   1696  C   ARG A 847      17.904  39.458  53.167  1.00  0.00           C  
ATOM   1697  O   ARG A 847      18.417  38.407  53.541  1.00  0.00           O  
ATOM   1698  CB  ARG A 847      18.219  40.018  50.744  1.00  0.00           C  
ATOM   1699  CG  ARG A 847      17.678  39.976  49.323  1.00  0.00           C  
ATOM   1700  CD  ARG A 847      18.523  40.814  48.381  1.00  0.00           C  
ATOM   1701  NE  ARG A 847      19.865  40.274  48.187  1.00  0.00           N  
ATOM   1702  CZ  ARG A 847      20.799  40.870  47.455  1.00  0.00           C  
ATOM   1703  NH1 ARG A 847      20.534  42.026  46.855  1.00  0.00           N  
ATOM   1704  NH2 ARG A 847      21.989  40.307  47.304  1.00  0.00           N  
ATOM   1705  N   LEU A 848      17.921  40.566  53.905  1.00  0.00           N  
ATOM   1706  CA  LEU A 848      18.542  40.579  55.229  1.00  0.00           C  
ATOM   1707  C   LEU A 848      17.751  39.678  56.167  1.00  0.00           C  
ATOM   1708  O   LEU A 848      18.315  39.011  57.030  1.00  0.00           O  
ATOM   1709  CB  LEU A 848      18.595  42.005  55.786  1.00  0.00           C  
ATOM   1710  CG  LEU A 848      19.663  42.896  55.139  1.00  0.00           C  
ATOM   1711  CD1 LEU A 848      19.477  44.344  55.549  1.00  0.00           C  
ATOM   1712  CD2 LEU A 848      21.042  42.392  55.548  1.00  0.00           C  
ATOM   1713  N   LEU A 849      16.437  39.647  55.975  1.00  0.00           N  
ATOM   1714  CA  LEU A 849      15.567  38.823  56.802  1.00  0.00           C  
ATOM   1715  C   LEU A 849      15.645  37.343  56.406  1.00  0.00           C  
ATOM   1716  O   LEU A 849      15.892  36.479  57.245  1.00  0.00           O  
ATOM   1717  CB  LEU A 849      14.126  39.326  56.687  1.00  0.00           C  
ATOM   1718  CG  LEU A 849      13.073  38.680  57.585  1.00  0.00           C  
ATOM   1719  CD1 LEU A 849      13.396  38.951  59.052  1.00  0.00           C  
ATOM   1720  CD2 LEU A 849      11.704  39.246  57.228  1.00  0.00           C  
ATOM   1721  N   LYS A 850      15.450  37.062  55.123  1.00  0.00           N  
ATOM   1722  CA  LYS A 850      15.481  35.694  54.608  1.00  0.00           C  
ATOM   1723  C   LYS A 850      16.823  34.976  54.778  1.00  0.00           C  
ATOM   1724  O   LYS A 850      16.864  33.794  55.126  1.00  0.00           O  
ATOM   1725  CB  LYS A 850      15.103  35.695  53.121  1.00  0.00           C  
ATOM   1726  CG  LYS A 850      15.145  34.323  52.449  1.00  0.00           C  
ATOM   1727  CD  LYS A 850      14.875  34.426  50.950  1.00  0.00           C  
ATOM   1728  CE  LYS A 850      15.059  33.083  50.249  1.00  0.00           C  
ATOM   1729  NZ  LYS A 850      14.809  33.199  48.785  1.00  0.00           N  
ATOM   1730  N   ASP A 851      17.919  35.682  54.526  1.00  0.00           N  
ATOM   1731  CA  ASP A 851      19.239  35.072  54.618  1.00  0.00           C  
ATOM   1732  C   ASP A 851      19.720  34.742  56.032  1.00  0.00           C  
ATOM   1733  O   ASP A 851      20.819  34.221  56.213  1.00  0.00           O  
ATOM   1734  CB  ASP A 851      20.264  35.948  53.886  1.00  0.00           C  
ATOM   1735  CG  ASP A 851      19.970  36.057  52.395  1.00  0.00           C  
ATOM   1736  OD1 ASP A 851      19.021  35.387  51.931  1.00  0.00           O  
ATOM   1737  OD2 ASP A 851      20.681  36.802  51.685  1.00  0.00           O  
ATOM   1738  N   LEU A 852      18.891  35.029  57.028  1.00  0.00           N  
ATOM   1739  CA  LEU A 852      19.232  34.734  58.417  1.00  0.00           C  
ATOM   1740  C   LEU A 852      19.043  33.252  58.733  1.00  0.00           C  
ATOM   1741  O   LEU A 852      19.744  32.692  59.577  1.00  0.00           O  
ATOM   1742  CB  LEU A 852      18.350  35.552  59.360  1.00  0.00           C  
ATOM   1743  CG  LEU A 852      18.763  36.990  59.662  1.00  0.00           C  
ATOM   1744  CD1 LEU A 852      17.635  37.703  60.402  1.00  0.00           C  
ATOM   1745  CD2 LEU A 852      20.044  36.982  60.494  1.00  0.00           C  
ATOM   1746  N   GLU A 853      18.091  32.627  58.046  1.00  0.00           N  
ATOM   1747  CA  GLU A 853      17.757  31.220  58.257  1.00  0.00           C  
ATOM   1748  C   GLU A 853      18.934  30.248  58.355  1.00  0.00           C  
ATOM   1749  O   GLU A 853      19.067  29.528  59.347  1.00  0.00           O  
ATOM   1750  CB  GLU A 853      16.786  30.761  57.165  1.00  0.00           C  
ATOM   1751  CG  GLU A 853      15.492  31.570  57.144  1.00  0.00           C  
ATOM   1752  CD  GLU A 853      14.553  31.160  56.024  1.00  0.00           C  
ATOM   1753  OE1 GLU A 853      14.975  31.193  54.847  1.00  0.00           O  
ATOM   1754  OE2 GLU A 853      13.391  30.809  56.320  1.00  0.00           O  
ATOM   1755  N   GLY A 854      19.785  30.217  57.337  1.00  0.00           N  
ATOM   1756  CA  GLY A 854      20.916  29.306  57.373  1.00  0.00           C  
ATOM   1757  C   GLY A 854      21.933  29.608  58.463  1.00  0.00           C  
ATOM   1758  O   GLY A 854      22.303  28.730  59.246  1.00  0.00           O  
ATOM   1759  N   LEU A 855      22.378  30.860  58.498  1.00  0.00           N  
ATOM   1760  CA  LEU A 855      23.367  31.366  59.449  1.00  0.00           C  
ATOM   1761  C   LEU A 855      23.595  30.627  60.774  1.00  0.00           C  
ATOM   1762  O   LEU A 855      22.664  30.374  61.543  1.00  0.00           O  
ATOM   1763  CB  LEU A 855      23.055  32.836  59.750  1.00  0.00           C  
ATOM   1764  CG  LEU A 855      23.994  33.897  59.167  1.00  0.00           C  
ATOM   1765  CD1 LEU A 855      24.357  33.561  57.731  1.00  0.00           C  
ATOM   1766  CD2 LEU A 855      23.324  35.261  59.266  1.00  0.00           C  
ATOM   1767  N   ASN A 859      24.857  30.303  61.035  1.00  0.00           N  
ATOM   1768  CA  ASN A 859      25.252  29.636  62.270  1.00  0.00           C  
ATOM   1769  C   ASN A 859      25.553  30.736  63.289  1.00  0.00           C  
ATOM   1770  O   ASN A 859      26.702  30.955  63.680  1.00  0.00           O  
ATOM   1771  CB  ASN A 859      26.490  28.765  62.026  1.00  0.00           C  
ATOM   1772  CG  ASN A 859      27.005  28.103  63.295  1.00  0.00           C  
ATOM   1773  OD1 ASN A 859      26.286  27.984  64.290  1.00  0.00           O  
ATOM   1774  ND2 ASN A 859      28.255  27.655  63.259  1.00  0.00           N  
ATOM   1775  N   TRP A 860      24.491  31.435  63.683  1.00  0.00           N  
ATOM   1776  CA  TRP A 860      24.537  32.537  64.637  1.00  0.00           C  
ATOM   1777  C   TRP A 860      23.646  32.185  65.817  1.00  0.00           C  
ATOM   1778  O   TRP A 860      22.763  31.341  65.696  1.00  0.00           O  
ATOM   1779  CB  TRP A 860      23.974  33.809  63.996  1.00  0.00           C  
ATOM   1780  CG  TRP A 860      24.876  34.517  63.045  1.00  0.00           C  
ATOM   1781  CD1 TRP A 860      25.855  33.970  62.267  1.00  0.00           C  
ATOM   1782  CD2 TRP A 860      24.836  35.910  62.722  1.00  0.00           C  
ATOM   1783  NE1 TRP A 860      26.428  34.939  61.477  1.00  0.00           N  
ATOM   1784  CE2 TRP A 860      25.820  36.140  61.738  1.00  0.00           C  
ATOM   1785  CE3 TRP A 860      24.059  36.989  63.171  1.00  0.00           C  
ATOM   1786  CZ2 TRP A 860      26.051  37.405  61.190  1.00  0.00           C  
ATOM   1787  CZ3 TRP A 860      24.289  38.252  62.625  1.00  0.00           C  
ATOM   1788  CH2 TRP A 860      25.279  38.446  61.644  1.00  0.00           C  
ATOM   1789  N   PRO A 861      23.860  32.837  66.973  1.00  0.00           N  
ATOM   1790  CA  PRO A 861      23.036  32.562  68.156  1.00  0.00           C  
ATOM   1791  C   PRO A 861      21.608  33.006  67.852  1.00  0.00           C  
ATOM   1792  O   PRO A 861      21.398  34.076  67.271  1.00  0.00           O  
ATOM   1793  CB  PRO A 861      23.677  33.430  69.237  1.00  0.00           C  
ATOM   1794  CG  PRO A 861      25.122  33.511  68.799  1.00  0.00           C  
ATOM   1795  CD  PRO A 861      24.984  33.729  67.310  1.00  0.00           C  
ATOM   1796  N   GLU A 862      20.629  32.197  68.241  1.00  0.00           N  
ATOM   1797  CA  GLU A 862      19.235  32.539  67.984  1.00  0.00           C  
ATOM   1798  C   GLU A 862      18.870  33.923  68.522  1.00  0.00           C  
ATOM   1799  O   GLU A 862      18.083  34.648  67.914  1.00  0.00           O  
ATOM   1800  CB  GLU A 862      18.310  31.479  68.596  1.00  0.00           C  
ATOM   1801  CG  GLU A 862      16.831  31.707  68.303  1.00  0.00           C  
ATOM   1802  CD  GLU A 862      16.549  31.829  66.814  1.00  0.00           C  
ATOM   1803  OE1 GLU A 862      17.029  30.959  66.050  1.00  0.00           O  
ATOM   1804  OE2 GLU A 862      15.847  32.788  66.414  1.00  0.00           O  
ATOM   1805  N   LYS A 863      19.444  34.303  69.655  1.00  0.00           N  
ATOM   1806  CA  LYS A 863      19.133  35.604  70.222  1.00  0.00           C  
ATOM   1807  C   LYS A 863      19.470  36.742  69.259  1.00  0.00           C  
ATOM   1808  O   LYS A 863      18.727  37.726  69.164  1.00  0.00           O  
ATOM   1809  CB  LYS A 863      19.875  35.793  71.543  1.00  0.00           C  
ATOM   1810  CG  LYS A 863      19.731  37.174  72.142  1.00  0.00           C  
ATOM   1811  CD  LYS A 863      19.597  37.091  73.663  1.00  0.00           C  
ATOM   1812  CE  LYS A 863      19.487  38.490  74.285  1.00  0.00           C  
ATOM   1813  NZ  LYS A 863      19.176  38.493  75.764  1.00  0.00           N  
ATOM   1814  N   VAL A 864      20.577  36.612  68.534  1.00  0.00           N  
ATOM   1815  CA  VAL A 864      20.958  37.655  67.593  1.00  0.00           C  
ATOM   1816  C   VAL A 864      20.005  37.658  66.394  1.00  0.00           C  
ATOM   1817  O   VAL A 864      19.572  38.716  65.938  1.00  0.00           O  
ATOM   1818  CB  VAL A 864      22.415  37.480  67.110  1.00  0.00           C  
ATOM   1819  CG1 VAL A 864      22.744  38.522  66.051  1.00  0.00           C  
ATOM   1820  CG2 VAL A 864      23.369  37.630  68.291  1.00  0.00           C  
ATOM   1821  N   LYS A 865      19.671  36.473  65.894  1.00  0.00           N  
ATOM   1822  CA  LYS A 865      18.754  36.366  64.766  1.00  0.00           C  
ATOM   1823  C   LYS A 865      17.409  36.990  65.124  1.00  0.00           C  
ATOM   1824  O   LYS A 865      16.811  37.703  64.320  1.00  0.00           O  
ATOM   1825  CB  LYS A 865      18.544  34.903  64.392  1.00  0.00           C  
ATOM   1826  CG  LYS A 865      19.774  34.205  63.844  1.00  0.00           C  
ATOM   1827  CD  LYS A 865      19.428  32.775  63.461  1.00  0.00           C  
ATOM   1828  CE  LYS A 865      20.516  32.143  62.618  1.00  0.00           C  
ATOM   1829  NZ  LYS A 865      20.104  30.801  62.131  1.00  0.00           N  
ATOM   1830  N   ALA A 866      16.937  36.714  66.338  1.00  0.00           N  
ATOM   1831  CA  ALA A 866      15.661  37.245  66.805  1.00  0.00           C  
ATOM   1832  C   ALA A 866      15.680  38.771  66.869  1.00  0.00           C  
ATOM   1833  O   ALA A 866      14.718  39.432  66.464  1.00  0.00           O  
ATOM   1834  CB  ALA A 866      15.321  36.660  68.178  1.00  0.00           C  
ATOM   1835  N   MET A 867      16.771  39.337  67.376  1.00  0.00           N  
ATOM   1836  CA  MET A 867      16.876  40.788  67.459  1.00  0.00           C  
ATOM   1837  C   MET A 867      16.847  41.433  66.075  1.00  0.00           C  
ATOM   1838  O   MET A 867      16.242  42.487  65.888  1.00  0.00           O  
ATOM   1839  CB  MET A 867      18.155  41.199  68.193  1.00  0.00           C  
ATOM   1840  CG  MET A 867      18.073  41.015  69.698  1.00  0.00           C  
ATOM   1841  SD  MET A 867      19.615  41.442  70.536  1.00  0.00           S  
ATOM   1842  CE  MET A 867      20.495  39.901  70.378  1.00  0.00           C  
ATOM   1843  N   GLN A 868      17.499  40.807  65.105  1.00  0.00           N  
ATOM   1844  CA  GLN A 868      17.509  41.364  63.762  1.00  0.00           C  
ATOM   1845  C   GLN A 868      16.132  41.237  63.104  1.00  0.00           C  
ATOM   1846  O   GLN A 868      15.690  42.156  62.413  1.00  0.00           O  
ATOM   1847  CB  GLN A 868      18.588  40.695  62.903  1.00  0.00           C  
ATOM   1848  CG  GLN A 868      20.006  41.010  63.374  1.00  0.00           C  
ATOM   1849  CD  GLN A 868      21.042  40.931  62.263  1.00  0.00           C  
ATOM   1850  OE1 GLN A 868      20.768  40.427  61.171  1.00  0.00           O  
ATOM   1851  NE2 GLN A 868      22.248  41.427  62.542  1.00  0.00           N  
ATOM   1852  N   ARG A 869      15.449  40.115  63.332  1.00  0.00           N  
ATOM   1853  CA  ARG A 869      14.121  39.931  62.754  1.00  0.00           C  
ATOM   1854  C   ARG A 869      13.162  40.973  63.315  1.00  0.00           C  
ATOM   1855  O   ARG A 869      12.370  41.560  62.579  1.00  0.00           O  
ATOM   1856  CB  ARG A 869      13.577  38.537  63.055  1.00  0.00           C  
ATOM   1857  CG  ARG A 869      14.344  37.417  62.393  1.00  0.00           C  
ATOM   1858  CD  ARG A 869      13.614  36.091  62.547  1.00  0.00           C  
ATOM   1859  NE  ARG A 869      14.325  35.018  61.861  1.00  0.00           N  
ATOM   1860  CZ  ARG A 869      14.998  34.054  62.476  1.00  0.00           C  
ATOM   1861  NH1 ARG A 869      15.050  34.022  63.802  1.00  0.00           N  
ATOM   1862  NH2 ARG A 869      15.625  33.128  61.764  1.00  0.00           N  
ATOM   1863  N   ALA A 870      13.242  41.208  64.620  1.00  0.00           N  
ATOM   1864  CA  ALA A 870      12.369  42.184  65.264  1.00  0.00           C  
ATOM   1865  C   ALA A 870      12.690  43.602  64.794  1.00  0.00           C  
ATOM   1866  O   ALA A 870      11.791  44.427  64.627  1.00  0.00           O  
ATOM   1867  CB  ALA A 870      12.502  42.089  66.780  1.00  0.00           C  
ATOM   1868  N   TRP A 872      13.971  43.880  64.571  1.00  0.00           N  
ATOM   1869  CA  TRP A 872      14.392  45.204  64.124  1.00  0.00           C  
ATOM   1870  C   TRP A 872      13.887  45.488  62.710  1.00  0.00           C  
ATOM   1871  O   TRP A 872      13.369  46.565  62.434  1.00  0.00           O  
ATOM   1872  CB  TRP A 872      15.916  45.315  64.166  1.00  0.00           C  
ATOM   1873  CG  TRP A 872      16.414  46.705  63.942  1.00  0.00           C  
ATOM   1874  CD1 TRP A 872      16.983  47.202  62.807  1.00  0.00           C  
ATOM   1875  CD2 TRP A 872      16.375  47.785  64.881  1.00  0.00           C  
ATOM   1876  NE1 TRP A 872      17.306  48.528  62.980  1.00  0.00           N  
ATOM   1877  CE2 TRP A 872      16.941  48.911  64.245  1.00  0.00           C  
ATOM   1878  CE3 TRP A 872      15.914  47.911  66.201  1.00  0.00           C  
ATOM   1879  CZ2 TRP A 872      17.059  50.153  64.884  1.00  0.00           C  
ATOM   1880  CZ3 TRP A 872      16.031  49.143  66.837  1.00  0.00           C  
ATOM   1881  CH2 TRP A 872      16.601  50.249  66.174  1.00  0.00           C  
ATOM   1882  N   ILE A 873      14.043  44.515  61.819  1.00  0.00           N  
ATOM   1883  CA  ILE A 873      13.587  44.661  60.441  1.00  0.00           C  
ATOM   1884  C   ILE A 873      12.057  44.750  60.421  1.00  0.00           C  
ATOM   1885  O   ILE A 873      11.482  45.547  59.683  1.00  0.00           O  
ATOM   1886  CB  ILE A 873      14.081  43.478  59.584  1.00  0.00           C  
ATOM   1887  CG1 ILE A 873      15.615  43.478  59.569  1.00  0.00           C  
ATOM   1888  CG2 ILE A 873      13.536  43.590  58.164  1.00  0.00           C  
ATOM   1889  CD1 ILE A 873      16.250  42.274  58.906  1.00  0.00           C  
ATOM   1890  N   GLY A 874      11.418  43.929  61.251  1.00  0.00           N  
ATOM   1891  CA  GLY A 874       9.968  43.924  61.387  1.00  0.00           C  
ATOM   1892  C   GLY A 874       9.103  43.881  60.140  1.00  0.00           C  
ATOM   1893  O   GLY A 874       8.385  44.840  59.853  1.00  0.00           O  
ATOM   1894  N   ARG A 875       9.155  42.772  59.406  1.00  0.00           N  
ATOM   1895  CA  ARG A 875       8.344  42.619  58.197  1.00  0.00           C  
ATOM   1896  C   ARG A 875       6.866  42.692  58.583  1.00  0.00           C  
ATOM   1897  O   ARG A 875       6.432  42.044  59.537  1.00  0.00           O  
ATOM   1898  CB  ARG A 875       8.639  41.275  57.532  1.00  0.00           C  
ATOM   1899  CG  ARG A 875       7.974  41.079  56.177  1.00  0.00           C  
ATOM   1900  CD  ARG A 875       8.538  39.840  55.497  1.00  0.00           C  
ATOM   1901  NE  ARG A 875       8.173  39.757  54.087  1.00  0.00           N  
ATOM   1902  CZ  ARG A 875       6.967  39.428  53.636  1.00  0.00           C  
ATOM   1903  NH1 ARG A 875       5.987  39.144  54.485  1.00  0.00           N  
ATOM   1904  NH2 ARG A 875       6.742  39.382  52.331  1.00  0.00           N  
ATOM   1905  N   SER A 876       6.097  43.480  57.836  1.00  0.00           N  
ATOM   1906  CA  SER A 876       4.678  43.655  58.118  1.00  0.00           C  
ATOM   1907  C   SER A 876       3.773  43.476  56.894  1.00  0.00           C  
ATOM   1908  O   SER A 876       4.087  43.953  55.800  1.00  0.00           O  
ATOM   1909  CB  SER A 876       4.456  45.041  58.725  1.00  0.00           C  
ATOM   1910  OG  SER A 876       3.079  45.356  58.798  1.00  0.00           O  
ATOM   1911  N   GLU A 877       2.655  42.781  57.104  1.00  0.00           N  
ATOM   1912  CA  GLU A 877       1.652  42.513  56.070  1.00  0.00           C  
ATOM   1913  C   GLU A 877       0.637  43.653  56.034  1.00  0.00           C  
ATOM   1914  O   GLU A 877      -0.221  43.754  56.916  1.00  0.00           O  
ATOM   1915  CB  GLU A 877       0.907  41.208  56.376  1.00  0.00           C  
ATOM   1916  CG  GLU A 877       1.692  39.915  56.139  1.00  0.00           C  
ATOM   1917  CD  GLU A 877       1.959  39.652  54.667  1.00  0.00           C  
ATOM   1918  OE1 GLU A 877       1.037  39.842  53.839  1.00  0.00           O  
ATOM   1919  OE2 GLU A 877       3.087  39.239  54.330  1.00  0.00           O  
ATOM   1920  N   GLY A 878       0.724  44.501  55.018  1.00  0.00           N  
ATOM   1921  CA  GLY A 878      -0.199  45.619  54.924  1.00  0.00           C  
ATOM   1922  C   GLY A 878      -1.002  45.608  53.636  1.00  0.00           C  
ATOM   1923  O   GLY A 878      -0.991  44.624  52.894  1.00  0.00           O  
ATOM   1924  N   ALA A 879      -1.712  46.696  53.361  1.00  0.00           N  
ATOM   1925  CA  ALA A 879      -2.489  46.751  52.130  1.00  0.00           C  
ATOM   1926  C   ALA A 879      -2.889  48.152  51.737  1.00  0.00           C  
ATOM   1927  O   ALA A 879      -2.988  49.044  52.578  1.00  0.00           O  
ATOM   1928  CB  ALA A 879      -3.745  45.883  52.256  1.00  0.00           C  
ATOM   1929  N   GLU A 880      -3.091  48.340  50.436  1.00  0.00           N  
ATOM   1930  CA  GLU A 880      -3.563  49.614  49.928  1.00  0.00           C  
ATOM   1931  C   GLU A 880      -5.001  49.281  49.541  1.00  0.00           C  
ATOM   1932  O   GLU A 880      -5.242  48.380  48.738  1.00  0.00           O  
ATOM   1933  CB  GLU A 880      -2.781  50.073  48.698  1.00  0.00           C  
ATOM   1934  CG  GLU A 880      -3.084  51.529  48.356  1.00  0.00           C  
ATOM   1935  CD  GLU A 880      -2.389  52.009  47.098  1.00  0.00           C  
ATOM   1936  OE1 GLU A 880      -2.740  51.521  45.999  1.00  0.00           O  
ATOM   1937  OE2 GLU A 880      -1.492  52.874  47.212  1.00  0.00           O  
ATOM   1938  N   ILE A 881      -5.948  49.990  50.138  1.00  0.00           N  
ATOM   1939  CA  ILE A 881      -7.362  49.747  49.896  1.00  0.00           C  
ATOM   1940  C   ILE A 881      -7.970  50.951  49.199  1.00  0.00           C  
ATOM   1941  O   ILE A 881      -7.671  52.091  49.556  1.00  0.00           O  
ATOM   1942  CB  ILE A 881      -8.085  49.486  51.246  1.00  0.00           C  
ATOM   1943  CG1 ILE A 881      -7.398  48.317  51.965  1.00  0.00           C  
ATOM   1944  CG2 ILE A 881      -9.569  49.211  51.017  1.00  0.00           C  
ATOM   1945  CD1 ILE A 881      -7.953  48.006  53.350  1.00  0.00           C  
ATOM   1946  N   LEU A 882      -8.826  50.695  48.212  1.00  0.00           N  
ATOM   1947  CA  LEU A 882      -9.465  51.765  47.447  1.00  0.00           C  
ATOM   1948  C   LEU A 882     -10.863  52.107  47.948  1.00  0.00           C  
ATOM   1949  O   LEU A 882     -11.735  51.244  48.019  1.00  0.00           O  
ATOM   1950  CB  LEU A 882      -9.545  51.371  45.968  1.00  0.00           C  
ATOM   1951  CG  LEU A 882      -8.221  51.122  45.234  1.00  0.00           C  
ATOM   1952  CD1 LEU A 882      -8.504  50.488  43.886  1.00  0.00           C  
ATOM   1953  CD2 LEU A 882      -7.460  52.436  45.063  1.00  0.00           C  
ATOM   1954  N   PHE A 883     -11.078  53.372  48.287  1.00  0.00           N  
ATOM   1955  CA  PHE A 883     -12.386  53.813  48.757  1.00  0.00           C  
ATOM   1956  C   PHE A 883     -13.047  54.744  47.740  1.00  0.00           C  
ATOM   1957  O   PHE A 883     -12.584  55.869  47.517  1.00  0.00           O  
ATOM   1958  CB  PHE A 883     -12.281  54.554  50.098  1.00  0.00           C  
ATOM   1959  CG  PHE A 883     -11.966  53.667  51.274  1.00  0.00           C  
ATOM   1960  CD1 PHE A 883     -10.684  53.157  51.460  1.00  0.00           C  
ATOM   1961  CD2 PHE A 883     -12.947  53.373  52.223  1.00  0.00           C  
ATOM   1962  CE1 PHE A 883     -10.380  52.368  52.580  1.00  0.00           C  
ATOM   1963  CE2 PHE A 883     -12.656  52.586  53.343  1.00  0.00           C  
ATOM   1964  CZ  PHE A 883     -11.368  52.085  53.522  1.00  0.00           C  
ATOM   1965  N   PRO A 884     -14.137  54.283  47.106  1.00  0.00           N  
ATOM   1966  CA  PRO A 884     -14.880  55.067  46.111  1.00  0.00           C  
ATOM   1967  C   PRO A 884     -15.540  56.288  46.757  1.00  0.00           C  
ATOM   1968  O   PRO A 884     -16.206  56.163  47.784  1.00  0.00           O  
ATOM   1969  CB  PRO A 884     -15.939  54.079  45.610  1.00  0.00           C  
ATOM   1970  CG  PRO A 884     -15.306  52.749  45.818  1.00  0.00           C  
ATOM   1971  CD  PRO A 884     -14.667  52.909  47.181  1.00  0.00           C  
ATOM   1972  N   VAL A 885     -15.354  57.463  46.169  1.00  0.00           N  
ATOM   1973  CA  VAL A 885     -15.971  58.667  46.715  1.00  0.00           C  
ATOM   1974  C   VAL A 885     -17.369  58.825  46.117  1.00  0.00           C  
ATOM   1975  O   VAL A 885     -17.542  58.792  44.902  1.00  0.00           O  
ATOM   1976  CB  VAL A 885     -15.136  59.930  46.399  1.00  0.00           C  
ATOM   1977  CG1 VAL A 885     -15.898  61.181  46.824  1.00  0.00           C  
ATOM   1978  CG2 VAL A 885     -13.797  59.864  47.137  1.00  0.00           C  
ATOM   1979  N   GLU A 886     -18.362  58.983  46.986  1.00  0.00           N  
ATOM   1980  CA  GLU A 886     -19.745  59.138  46.553  1.00  0.00           C  
ATOM   1981  C   GLU A 886     -19.883  60.258  45.523  1.00  0.00           C  
ATOM   1982  O   GLU A 886     -19.500  61.399  45.780  1.00  0.00           O  
ATOM   1983  CB  GLU A 886     -20.636  59.441  47.761  1.00  0.00           C  
ATOM   1984  CG  GLU A 886     -22.114  59.277  47.499  1.00  0.00           C  
ATOM   1985  CD  GLU A 886     -22.966  59.640  48.698  1.00  0.00           C  
ATOM   1986  OE1 GLU A 886     -23.142  60.849  48.963  1.00  0.00           O  
ATOM   1987  OE2 GLU A 886     -23.457  58.715  49.377  1.00  0.00           O  
ATOM   1988  N   GLY A 887     -20.417  59.916  44.352  1.00  0.00           N  
ATOM   1989  CA  GLY A 887     -20.624  60.899  43.304  1.00  0.00           C  
ATOM   1990  C   GLY A 887     -19.407  61.378  42.535  1.00  0.00           C  
ATOM   1991  O   GLY A 887     -19.518  62.281  41.704  1.00  0.00           O  
ATOM   1992  N   LYS A 888     -18.249  60.781  42.786  1.00  0.00           N  
ATOM   1993  CA  LYS A 888     -17.034  61.199  42.098  1.00  0.00           C  
ATOM   1994  C   LYS A 888     -16.343  60.010  41.458  1.00  0.00           C  
ATOM   1995  O   LYS A 888     -16.561  58.870  41.857  1.00  0.00           O  
ATOM   1996  CB  LYS A 888     -16.064  61.864  43.090  1.00  0.00           C  
ATOM   1997  CG  LYS A 888     -16.691  62.946  43.951  1.00  0.00           C  
ATOM   1998  CD  LYS A 888     -17.082  64.165  43.133  1.00  0.00           C  
ATOM   1999  CE  LYS A 888     -15.862  64.855  42.552  1.00  0.00           C  
ATOM   2000  NZ  LYS A 888     -16.225  66.127  41.862  1.00  0.00           N  
ATOM   2001  N   GLU A 889     -15.491  60.288  40.480  1.00  0.00           N  
ATOM   2002  CA  GLU A 889     -14.760  59.239  39.789  1.00  0.00           C  
ATOM   2003  C   GLU A 889     -13.648  58.646  40.654  1.00  0.00           C  
ATOM   2004  O   GLU A 889     -13.467  57.430  40.702  1.00  0.00           O  
ATOM   2005  CB  GLU A 889     -14.141  59.784  38.505  1.00  0.00           C  
ATOM   2006  CG  GLU A 889     -13.503  58.707  37.646  1.00  0.00           C  
ATOM   2007  CD  GLU A 889     -12.844  59.261  36.404  1.00  0.00           C  
ATOM   2008  OE1 GLU A 889     -13.190  60.390  35.994  1.00  0.00           O  
ATOM   2009  OE2 GLU A 889     -11.986  58.560  35.828  1.00  0.00           O  
ATOM   2010  N   VAL A 890     -12.911  59.512  41.339  1.00  0.00           N  
ATOM   2011  CA  VAL A 890     -11.797  59.076  42.171  1.00  0.00           C  
ATOM   2012  C   VAL A 890     -12.120  58.050  43.250  1.00  0.00           C  
ATOM   2013  O   VAL A 890     -13.162  58.105  43.904  1.00  0.00           O  
ATOM   2014  CB  VAL A 890     -11.105  60.284  42.874  1.00  0.00           C  
ATOM   2015  CG1 VAL A 890     -11.976  60.791  44.026  1.00  0.00           C  
ATOM   2016  CG2 VAL A 890      -9.729  59.872  43.388  1.00  0.00           C  
ATOM   2017  N   ARG A 891     -11.208  57.098  43.406  1.00  0.00           N  
ATOM   2018  CA  ARG A 891     -11.297  56.084  44.443  1.00  0.00           C  
ATOM   2019  C   ARG A 891     -10.027  56.332  45.263  1.00  0.00           C  
ATOM   2020  O   ARG A 891      -8.918  56.106  44.784  1.00  0.00           O  
ATOM   2021  CB  ARG A 891     -11.287  54.678  43.845  1.00  0.00           C  
ATOM   2022  CG  ARG A 891     -12.536  54.345  43.045  1.00  0.00           C  
ATOM   2023  CD  ARG A 891     -12.659  52.842  42.840  1.00  0.00           C  
ATOM   2024  NE  ARG A 891     -11.665  52.317  41.909  1.00  0.00           N  
ATOM   2025  CZ  ARG A 891     -11.279  51.044  41.870  1.00  0.00           C  
ATOM   2026  NH1 ARG A 891     -11.797  50.155  42.715  1.00  0.00           N  
ATOM   2027  NH2 ARG A 891     -10.382  50.656  40.976  1.00  0.00           N  
ATOM   2028  N   ILE A 892     -10.198  56.824  46.486  1.00  0.00           N  
ATOM   2029  CA  ILE A 892      -9.071  57.149  47.359  1.00  0.00           C  
ATOM   2030  C   ILE A 892      -8.258  55.952  47.829  1.00  0.00           C  
ATOM   2031  O   ILE A 892      -8.770  55.089  48.540  1.00  0.00           O  
ATOM   2032  CB  ILE A 892      -9.542  57.906  48.611  1.00  0.00           C  
ATOM   2033  CG1 ILE A 892     -10.322  59.157  48.204  1.00  0.00           C  
ATOM   2034  CG2 ILE A 892      -8.336  58.278  49.481  1.00  0.00           C  
ATOM   2035  CD1 ILE A 892     -11.025  59.831  49.369  1.00  0.00           C  
ATOM   2036  N   PRO A 893      -6.973  55.892  47.437  1.00  0.00           N  
ATOM   2037  CA  PRO A 893      -6.077  54.799  47.827  1.00  0.00           C  
ATOM   2038  C   PRO A 893      -5.652  55.032  49.276  1.00  0.00           C  
ATOM   2039  O   PRO A 893      -5.163  56.109  49.617  1.00  0.00           O  
ATOM   2040  CB  PRO A 893      -4.888  54.948  46.871  1.00  0.00           C  
ATOM   2041  CG  PRO A 893      -5.399  55.860  45.765  1.00  0.00           C  
ATOM   2042  CD  PRO A 893      -6.302  56.801  46.495  1.00  0.00           C  
ATOM   2043  N   VAL A 894      -5.847  54.035  50.127  1.00  0.00           N  
ATOM   2044  CA  VAL A 894      -5.470  54.169  51.527  1.00  0.00           C  
ATOM   2045  C   VAL A 894      -4.541  53.029  51.934  1.00  0.00           C  
ATOM   2046  O   VAL A 894      -4.811  51.861  51.642  1.00  0.00           O  
ATOM   2047  CB  VAL A 894      -6.727  54.150  52.447  1.00  0.00           C  
ATOM   2048  CG1 VAL A 894      -6.319  53.962  53.890  1.00  0.00           C  
ATOM   2049  CG2 VAL A 894      -7.513  55.450  52.296  1.00  0.00           C  
ATOM   2050  N   PHE A 895      -3.434  53.362  52.588  1.00  0.00           N  
ATOM   2051  CA  PHE A 895      -2.524  52.323  53.050  1.00  0.00           C  
ATOM   2052  C   PHE A 895      -2.808  52.029  54.520  1.00  0.00           C  
ATOM   2053  O   PHE A 895      -3.050  52.944  55.303  1.00  0.00           O  
ATOM   2054  CB  PHE A 895      -1.058  52.737  52.931  1.00  0.00           C  
ATOM   2055  CG  PHE A 895      -0.127  51.785  53.631  1.00  0.00           C  
ATOM   2056  CD1 PHE A 895       0.121  50.522  53.102  1.00  0.00           C  
ATOM   2057  CD2 PHE A 895       0.406  52.106  54.879  1.00  0.00           C  
ATOM   2058  CE1 PHE A 895       0.882  49.585  53.807  1.00  0.00           C  
ATOM   2059  CE2 PHE A 895       1.168  51.179  55.594  1.00  0.00           C  
ATOM   2060  CZ  PHE A 895       1.403  49.916  55.058  1.00  0.00           C  
ATOM   2061  N   THR A 896      -2.773  50.754  54.891  1.00  0.00           N  
ATOM   2062  CA  THR A 896      -3.011  50.361  56.277  1.00  0.00           C  
ATOM   2063  C   THR A 896      -2.211  49.118  56.638  1.00  0.00           C  
ATOM   2064  O   THR A 896      -1.996  48.242  55.801  1.00  0.00           O  
ATOM   2065  CB  THR A 896      -4.504  50.062  56.539  1.00  0.00           C  
ATOM   2066  OG1 THR A 896      -4.667  49.594  57.885  1.00  0.00           O  
ATOM   2067  CG2 THR A 896      -5.023  48.996  55.567  1.00  0.00           C  
ATOM   2068  N   THR A 897      -1.755  49.056  57.885  1.00  0.00           N  
ATOM   2069  CA  THR A 897      -1.010  47.900  58.366  1.00  0.00           C  
ATOM   2070  C   THR A 897      -2.032  46.963  59.025  1.00  0.00           C  
ATOM   2071  O   THR A 897      -1.693  45.856  59.445  1.00  0.00           O  
ATOM   2072  CB  THR A 897       0.041  48.311  59.422  1.00  0.00           C  
ATOM   2073  OG1 THR A 897      -0.627  48.817  60.583  1.00  0.00           O  
ATOM   2074  CG2 THR A 897       0.957  49.399  58.873  1.00  0.00           C  
ATOM   2075  N   ARG A 898      -3.286  47.416  59.104  1.00  0.00           N  
ATOM   2076  CA  ARG A 898      -4.362  46.627  59.719  1.00  0.00           C  
ATOM   2077  C   ARG A 898      -5.554  46.361  58.783  1.00  0.00           C  
ATOM   2078  O   ARG A 898      -6.683  46.792  59.055  1.00  0.00           O  
ATOM   2079  CB  ARG A 898      -4.874  47.325  60.988  1.00  0.00           C  
ATOM   2080  CG  ARG A 898      -3.861  47.416  62.146  1.00  0.00           C  
ATOM   2081  CD  ARG A 898      -3.406  46.032  62.614  1.00  0.00           C  
ATOM   2082  NE  ARG A 898      -4.516  45.207  63.095  1.00  0.00           N  
ATOM   2083  CZ  ARG A 898      -5.038  45.272  64.319  1.00  0.00           C  
ATOM   2084  NH1 ARG A 898      -4.554  46.123  65.215  1.00  0.00           N  
ATOM   2085  NH2 ARG A 898      -6.054  44.484  64.648  1.00  0.00           N  
ATOM   2086  N   PRO A 899      -5.320  45.657  57.666  1.00  0.00           N  
ATOM   2087  CA  PRO A 899      -6.429  45.377  56.749  1.00  0.00           C  
ATOM   2088  C   PRO A 899      -7.457  44.464  57.411  1.00  0.00           C  
ATOM   2089  O   PRO A 899      -8.590  44.360  56.954  1.00  0.00           O  
ATOM   2090  CB  PRO A 899      -5.737  44.718  55.559  1.00  0.00           C  
ATOM   2091  CG  PRO A 899      -4.526  44.066  56.184  1.00  0.00           C  
ATOM   2092  CD  PRO A 899      -4.049  45.126  57.139  1.00  0.00           C  
ATOM   2093  N   ASP A 900      -7.056  43.817  58.504  1.00  0.00           N  
ATOM   2094  CA  ASP A 900      -7.957  42.928  59.227  1.00  0.00           C  
ATOM   2095  C   ASP A 900      -9.053  43.701  59.950  1.00  0.00           C  
ATOM   2096  O   ASP A 900     -10.010  43.104  60.446  1.00  0.00           O  
ATOM   2097  CB  ASP A 900      -7.170  42.063  60.227  1.00  0.00           C  
ATOM   2098  CG  ASP A 900      -6.338  42.888  61.204  1.00  0.00           C  
ATOM   2099  OD1 ASP A 900      -5.638  43.826  60.761  1.00  0.00           O  
ATOM   2100  OD2 ASP A 900      -6.368  42.588  62.416  1.00  0.00           O  
ATOM   2101  N   THR A 901      -8.924  45.027  60.003  1.00  0.00           N  
ATOM   2102  CA  THR A 901      -9.920  45.864  60.675  1.00  0.00           C  
ATOM   2103  C   THR A 901     -10.758  46.688  59.695  1.00  0.00           C  
ATOM   2104  O   THR A 901     -11.473  47.603  60.099  1.00  0.00           O  
ATOM   2105  CB  THR A 901      -9.259  46.854  61.664  1.00  0.00           C  
ATOM   2106  OG1 THR A 901      -8.421  47.768  60.941  1.00  0.00           O  
ATOM   2107  CG2 THR A 901      -8.421  46.101  62.706  1.00  0.00           C  
ATOM   2108  N   LEU A 902     -10.670  46.361  58.412  1.00  0.00           N  
ATOM   2109  CA  LEU A 902     -11.406  47.089  57.370  1.00  0.00           C  
ATOM   2110  C   LEU A 902     -12.899  47.294  57.641  1.00  0.00           C  
ATOM   2111  O   LEU A 902     -13.428  48.383  57.412  1.00  0.00           O  
ATOM   2112  CB  LEU A 902     -11.220  46.386  56.018  1.00  0.00           C  
ATOM   2113  CG  LEU A 902     -11.998  46.927  54.811  1.00  0.00           C  
ATOM   2114  CD1 LEU A 902     -11.713  48.408  54.626  1.00  0.00           C  
ATOM   2115  CD2 LEU A 902     -11.601  46.153  53.557  1.00  0.00           C  
ATOM   2116  N   PHE A 903     -13.585  46.256  58.114  1.00  0.00           N  
ATOM   2117  CA  PHE A 903     -15.015  46.378  58.383  1.00  0.00           C  
ATOM   2118  C   PHE A 903     -15.310  47.383  59.492  1.00  0.00           C  
ATOM   2119  O   PHE A 903     -16.453  47.802  59.668  1.00  0.00           O  
ATOM   2120  CB  PHE A 903     -15.626  45.022  58.762  1.00  0.00           C  
ATOM   2121  CG  PHE A 903     -15.729  44.051  57.618  1.00  0.00           C  
ATOM   2122  CD1 PHE A 903     -14.611  43.346  57.175  1.00  0.00           C  
ATOM   2123  CD2 PHE A 903     -16.952  43.835  56.983  1.00  0.00           C  
ATOM   2124  CE1 PHE A 903     -14.706  42.437  56.118  1.00  0.00           C  
ATOM   2125  CE2 PHE A 903     -17.060  42.928  55.924  1.00  0.00           C  
ATOM   2126  CZ  PHE A 903     -15.933  42.229  55.493  1.00  0.00           C  
ATOM   2127  N   GLY A 904     -14.278  47.767  60.237  1.00  0.00           N  
ATOM   2128  CA  GLY A 904     -14.462  48.715  61.320  1.00  0.00           C  
ATOM   2129  C   GLY A 904     -14.068  50.134  60.964  1.00  0.00           C  
ATOM   2130  O   GLY A 904     -14.051  51.010  61.829  1.00  0.00           O  
ATOM   2131  N   ALA A 905     -13.742  50.376  59.697  1.00  0.00           N  
ATOM   2132  CA  ALA A 905     -13.366  51.720  59.272  1.00  0.00           C  
ATOM   2133  C   ALA A 905     -14.644  52.551  59.148  1.00  0.00           C  
ATOM   2134  O   ALA A 905     -15.454  52.331  58.246  1.00  0.00           O  
ATOM   2135  CB  ALA A 905     -12.618  51.668  57.933  1.00  0.00           C  
ATOM   2136  N   THR A 906     -14.814  53.508  60.057  1.00  0.00           N  
ATOM   2137  CA  THR A 906     -16.011  54.352  60.085  1.00  0.00           C  
ATOM   2138  C   THR A 906     -15.862  55.743  59.469  1.00  0.00           C  
ATOM   2139  O   THR A 906     -16.830  56.498  59.379  1.00  0.00           O  
ATOM   2140  CB  THR A 906     -16.527  54.486  61.521  1.00  0.00           C  
ATOM   2141  OG1 THR A 906     -15.478  54.993  62.359  1.00  0.00           O  
ATOM   2142  CG2 THR A 906     -16.974  53.120  62.040  1.00  0.00           C  
ATOM   2143  N   PHE A 907     -14.645  56.093  59.073  1.00  0.00           N  
ATOM   2144  CA  PHE A 907     -14.398  57.359  58.409  1.00  0.00           C  
ATOM   2145  C   PHE A 907     -12.994  57.396  57.848  1.00  0.00           C  
ATOM   2146  O   PHE A 907     -12.158  56.552  58.184  1.00  0.00           O  
ATOM   2147  CB  PHE A 907     -14.672  58.581  59.320  1.00  0.00           C  
ATOM   2148  CG  PHE A 907     -13.800  58.676  60.548  1.00  0.00           C  
ATOM   2149  CD1 PHE A 907     -14.067  57.903  61.674  1.00  0.00           C  
ATOM   2150  CD2 PHE A 907     -12.745  59.585  60.595  1.00  0.00           C  
ATOM   2151  CE1 PHE A 907     -13.297  58.036  62.838  1.00  0.00           C  
ATOM   2152  CE2 PHE A 907     -11.965  59.730  61.753  1.00  0.00           C  
ATOM   2153  CZ  PHE A 907     -12.245  58.951  62.877  1.00  0.00           C  
ATOM   2154  N   LEU A 908     -12.753  58.338  56.945  1.00  0.00           N  
ATOM   2155  CA  LEU A 908     -11.441  58.484  56.346  1.00  0.00           C  
ATOM   2156  C   LEU A 908     -10.858  59.820  56.780  1.00  0.00           C  
ATOM   2157  O   LEU A 908     -11.593  60.769  57.056  1.00  0.00           O  
ATOM   2158  CB  LEU A 908     -11.521  58.434  54.811  1.00  0.00           C  
ATOM   2159  CG  LEU A 908     -12.003  57.159  54.106  1.00  0.00           C  
ATOM   2160  CD1 LEU A 908     -11.877  57.347  52.598  1.00  0.00           C  
ATOM   2161  CD2 LEU A 908     -11.171  55.957  54.545  1.00  0.00           C  
ATOM   2162  N   VAL A 909      -9.537  59.888  56.851  1.00  0.00           N  
ATOM   2163  CA  VAL A 909      -8.874  61.126  57.230  1.00  0.00           C  
ATOM   2164  C   VAL A 909      -7.769  61.438  56.240  1.00  0.00           C  
ATOM   2165  O   VAL A 909      -6.871  60.619  56.003  1.00  0.00           O  
ATOM   2166  CB  VAL A 909      -8.264  61.036  58.638  1.00  0.00           C  
ATOM   2167  CG1 VAL A 909      -7.688  62.389  59.036  1.00  0.00           C  
ATOM   2168  CG2 VAL A 909      -9.324  60.602  59.633  1.00  0.00           C  
ATOM   2169  N   LEU A 910      -7.837  62.623  55.652  1.00  0.00           N  
ATOM   2170  CA  LEU A 910      -6.830  63.036  54.688  1.00  0.00           C  
ATOM   2171  C   LEU A 910      -5.887  64.060  55.299  1.00  0.00           C  
ATOM   2172  O   LEU A 910      -6.307  64.924  56.068  1.00  0.00           O  
ATOM   2173  CB  LEU A 910      -7.485  63.669  53.454  1.00  0.00           C  
ATOM   2174  CG  LEU A 910      -8.579  62.910  52.702  1.00  0.00           C  
ATOM   2175  CD1 LEU A 910      -9.021  63.749  51.506  1.00  0.00           C  
ATOM   2176  CD2 LEU A 910      -8.072  61.563  52.245  1.00  0.00           C  
ATOM   2177  N   ALA A 911      -4.613  63.959  54.948  1.00  0.00           N  
ATOM   2178  CA  ALA A 911      -3.628  64.916  55.425  1.00  0.00           C  
ATOM   2179  C   ALA A 911      -4.054  66.260  54.843  1.00  0.00           C  
ATOM   2180  O   ALA A 911      -4.596  66.322  53.733  1.00  0.00           O  
ATOM   2181  CB  ALA A 911      -2.240  64.546  54.910  1.00  0.00           C  
ATOM   2182  N   PRO A 912      -3.835  67.350  55.589  1.00  0.00           N  
ATOM   2183  CA  PRO A 912      -4.207  68.685  55.111  1.00  0.00           C  
ATOM   2184  C   PRO A 912      -3.611  68.982  53.739  1.00  0.00           C  
ATOM   2185  O   PRO A 912      -4.224  69.676  52.929  1.00  0.00           O  
ATOM   2186  CB  PRO A 912      -3.646  69.602  56.195  1.00  0.00           C  
ATOM   2187  CG  PRO A 912      -3.833  68.769  57.439  1.00  0.00           C  
ATOM   2188  CD  PRO A 912      -3.358  67.404  56.984  1.00  0.00           C  
ATOM   2189  N   GLU A 913      -2.423  68.441  53.477  1.00  0.00           N  
ATOM   2190  CA  GLU A 913      -1.744  68.677  52.204  1.00  0.00           C  
ATOM   2191  C   GLU A 913      -2.152  67.732  51.075  1.00  0.00           C  
ATOM   2192  O   GLU A 913      -1.721  67.901  49.936  1.00  0.00           O  
ATOM   2193  CB  GLU A 913      -0.225  68.602  52.385  1.00  0.00           C  
ATOM   2194  CG  GLU A 913       0.330  69.550  53.435  1.00  0.00           C  
ATOM   2195  CD  GLU A 913       0.544  68.868  54.773  1.00  0.00           C  
ATOM   2196  OE1 GLU A 913      -0.391  68.208  55.268  1.00  0.00           O  
ATOM   2197  OE2 GLU A 913       1.652  68.991  55.331  1.00  0.00           O  
ATOM   2198  N   HIS A 914      -2.971  66.736  51.380  1.00  0.00           N  
ATOM   2199  CA  HIS A 914      -3.400  65.802  50.347  1.00  0.00           C  
ATOM   2200  C   HIS A 914      -4.184  66.592  49.294  1.00  0.00           C  
ATOM   2201  O   HIS A 914      -5.043  67.412  49.627  1.00  0.00           O  
ATOM   2202  CB  HIS A 914      -4.279  64.711  50.969  1.00  0.00           C  
ATOM   2203  CG  HIS A 914      -4.542  63.551  50.061  1.00  0.00           C  
ATOM   2204  ND1 HIS A 914      -5.208  63.699  48.869  1.00  0.00           N  
ATOM   2205  CD2 HIS A 914      -4.207  62.245  50.224  1.00  0.00           C  
ATOM   2206  CE1 HIS A 914      -5.264  62.495  48.336  1.00  0.00           C  
ATOM   2207  NE2 HIS A 914      -4.672  61.582  49.119  1.00  0.00           N  
ATOM   2208  N   PRO A 915      -3.882  66.372  48.006  1.00  0.00           N  
ATOM   2209  CA  PRO A 915      -4.561  67.066  46.905  1.00  0.00           C  
ATOM   2210  C   PRO A 915      -6.085  67.001  46.972  1.00  0.00           C  
ATOM   2211  O   PRO A 915      -6.769  67.971  46.642  1.00  0.00           O  
ATOM   2212  CB  PRO A 915      -4.012  66.361  45.672  1.00  0.00           C  
ATOM   2213  CG  PRO A 915      -2.605  66.032  46.094  1.00  0.00           C  
ATOM   2214  CD  PRO A 915      -2.810  65.499  47.491  1.00  0.00           C  
ATOM   2215  N   LEU A 916      -6.614  65.861  47.407  1.00  0.00           N  
ATOM   2216  CA  LEU A 916      -8.058  65.679  47.495  1.00  0.00           C  
ATOM   2217  C   LEU A 916      -8.753  66.456  48.604  1.00  0.00           C  
ATOM   2218  O   LEU A 916      -9.962  66.648  48.557  1.00  0.00           O  
ATOM   2219  CB  LEU A 916      -8.392  64.192  47.638  1.00  0.00           C  
ATOM   2220  CG  LEU A 916      -8.098  63.326  46.409  1.00  0.00           C  
ATOM   2221  CD1 LEU A 916      -8.502  61.885  46.691  1.00  0.00           C  
ATOM   2222  CD2 LEU A 916      -8.864  63.865  45.204  1.00  0.00           C  
ATOM   2223  N   THR A 917      -8.005  66.916  49.600  1.00  0.00           N  
ATOM   2224  CA  THR A 917      -8.628  67.650  50.701  1.00  0.00           C  
ATOM   2225  C   THR A 917      -9.416  68.867  50.233  1.00  0.00           C  
ATOM   2226  O   THR A 917     -10.557  69.071  50.646  1.00  0.00           O  
ATOM   2227  CB  THR A 917      -7.584  68.095  51.743  1.00  0.00           C  
ATOM   2228  OG1 THR A 917      -7.027  66.936  52.369  1.00  0.00           O  
ATOM   2229  CG2 THR A 917      -8.231  68.968  52.810  1.00  0.00           C  
ATOM   2230  N   LEU A 918      -8.809  69.679  49.377  1.00  0.00           N  
ATOM   2231  CA  LEU A 918      -9.487  70.862  48.868  1.00  0.00           C  
ATOM   2232  C   LEU A 918     -10.410  70.513  47.706  1.00  0.00           C  
ATOM   2233  O   LEU A 918     -11.499  71.070  47.578  1.00  0.00           O  
ATOM   2234  CB  LEU A 918      -8.463  71.907  48.420  1.00  0.00           C  
ATOM   2235  CG  LEU A 918      -7.712  72.590  49.569  1.00  0.00           C  
ATOM   2236  CD1 LEU A 918      -6.592  73.478  49.028  1.00  0.00           C  
ATOM   2237  CD2 LEU A 918      -8.702  73.405  50.384  1.00  0.00           C  
ATOM   2238  N   GLU A 919      -9.971  69.585  46.865  1.00  0.00           N  
ATOM   2239  CA  GLU A 919     -10.759  69.169  45.712  1.00  0.00           C  
ATOM   2240  C   GLU A 919     -12.115  68.570  46.093  1.00  0.00           C  
ATOM   2241  O   GLU A 919     -13.121  68.848  45.444  1.00  0.00           O  
ATOM   2242  CB  GLU A 919      -9.965  68.154  44.887  1.00  0.00           C  
ATOM   2243  CG  GLU A 919     -10.586  67.807  43.551  1.00  0.00           C  
ATOM   2244  CD  GLU A 919      -9.729  66.839  42.754  1.00  0.00           C  
ATOM   2245  OE1 GLU A 919      -8.514  67.104  42.608  1.00  0.00           O  
ATOM   2246  OE2 GLU A 919     -10.265  65.817  42.271  1.00  0.00           O  
ATOM   2247  N   LEU A 920     -12.149  67.757  47.147  1.00  0.00           N  
ATOM   2248  CA  LEU A 920     -13.398  67.121  47.567  1.00  0.00           C  
ATOM   2249  C   LEU A 920     -14.244  67.938  48.535  1.00  0.00           C  
ATOM   2250  O   LEU A 920     -15.366  67.547  48.867  1.00  0.00           O  
ATOM   2251  CB  LEU A 920     -13.106  65.756  48.197  1.00  0.00           C  
ATOM   2252  CG  LEU A 920     -12.399  64.729  47.308  1.00  0.00           C  
ATOM   2253  CD1 LEU A 920     -12.194  63.441  48.089  1.00  0.00           C  
ATOM   2254  CD2 LEU A 920     -13.231  64.476  46.050  1.00  0.00           C  
ATOM   2255  N   ALA A 921     -13.713  69.066  48.994  1.00  0.00           N  
ATOM   2256  CA  ALA A 921     -14.439  69.904  49.939  1.00  0.00           C  
ATOM   2257  C   ALA A 921     -15.730  70.445  49.333  1.00  0.00           C  
ATOM   2258  O   ALA A 921     -15.736  70.935  48.204  1.00  0.00           O  
ATOM   2259  CB  ALA A 921     -13.557  71.055  50.394  1.00  0.00           C  
ATOM   2260  N   ALA A 922     -16.825  70.339  50.079  1.00  0.00           N  
ATOM   2261  CA  ALA A 922     -18.103  70.849  49.605  1.00  0.00           C  
ATOM   2262  C   ALA A 922     -17.967  72.362  49.504  1.00  0.00           C  
ATOM   2263  O   ALA A 922     -17.199  72.976  50.251  1.00  0.00           O  
ATOM   2264  CB  ALA A 922     -19.214  70.484  50.575  1.00  0.00           C  
ATOM   2265  N   PRO A 923     -18.708  72.986  48.575  1.00  0.00           N  
ATOM   2266  CA  PRO A 923     -18.643  74.442  48.397  1.00  0.00           C  
ATOM   2267  C   PRO A 923     -18.725  75.221  49.711  1.00  0.00           C  
ATOM   2268  O   PRO A 923     -17.892  76.088  49.981  1.00  0.00           O  
ATOM   2269  CB  PRO A 923     -19.829  74.726  47.479  1.00  0.00           C  
ATOM   2270  CG  PRO A 923     -19.895  73.474  46.638  1.00  0.00           C  
ATOM   2271  CD  PRO A 923     -19.713  72.390  47.675  1.00  0.00           C  
ATOM   2272  N   GLU A 924     -19.723  74.896  50.525  1.00  0.00           N  
ATOM   2273  CA  GLU A 924     -19.933  75.568  51.802  1.00  0.00           C  
ATOM   2274  C   GLU A 924     -18.820  75.300  52.822  1.00  0.00           C  
ATOM   2275  O   GLU A 924     -18.725  75.999  53.831  1.00  0.00           O  
ATOM   2276  CB  GLU A 924     -21.273  75.137  52.405  1.00  0.00           C  
ATOM   2277  CG  GLU A 924     -21.229  73.781  53.102  1.00  0.00           C  
ATOM   2278  CD  GLU A 924     -22.567  73.380  53.695  1.00  0.00           C  
ATOM   2279  OE1 GLU A 924     -23.283  74.268  54.200  1.00  0.00           O  
ATOM   2280  OE2 GLU A 924     -22.899  72.175  53.669  1.00  0.00           O  
ATOM   2281  N   LYS A 925     -17.993  74.289  52.564  1.00  0.00           N  
ATOM   2282  CA  LYS A 925     -16.901  73.933  53.475  1.00  0.00           C  
ATOM   2283  C   LYS A 925     -15.538  74.440  52.996  1.00  0.00           C  
ATOM   2284  O   LYS A 925     -14.578  74.474  53.770  1.00  0.00           O  
ATOM   2285  CB  LYS A 925     -16.812  72.408  53.633  1.00  0.00           C  
ATOM   2286  CG  LYS A 925     -18.069  71.715  54.130  1.00  0.00           C  
ATOM   2287  CD  LYS A 925     -18.258  71.860  55.625  1.00  0.00           C  
ATOM   2288  CE  LYS A 925     -19.474  71.072  56.081  1.00  0.00           C  
ATOM   2289  NZ  LYS A 925     -19.679  71.143  57.557  1.00  0.00           N  
ATOM   2290  N   ARG A 926     -15.455  74.832  51.728  1.00  0.00           N  
ATOM   2291  CA  ARG A 926     -14.196  75.284  51.142  1.00  0.00           C  
ATOM   2292  C   ARG A 926     -13.433  76.330  51.959  1.00  0.00           C  
ATOM   2293  O   ARG A 926     -12.210  76.248  52.087  1.00  0.00           O  
ATOM   2294  CB  ARG A 926     -14.446  75.803  49.720  1.00  0.00           C  
ATOM   2295  CG  ARG A 926     -13.204  75.877  48.848  1.00  0.00           C  
ATOM   2296  CD  ARG A 926     -13.574  75.990  47.371  1.00  0.00           C  
ATOM   2297  NE  ARG A 926     -12.410  75.819  46.505  1.00  0.00           N  
ATOM   2298  CZ  ARG A 926     -12.478  75.593  45.195  1.00  0.00           C  
ATOM   2299  NH1 ARG A 926     -13.656  75.510  44.595  1.00  0.00           N  
ATOM   2300  NH2 ARG A 926     -11.367  75.436  44.480  1.00  0.00           N  
ATOM   2301  N   GLU A 927     -14.146  77.300  52.522  1.00  0.00           N  
ATOM   2302  CA  GLU A 927     -13.504  78.352  53.307  1.00  0.00           C  
ATOM   2303  C   GLU A 927     -12.827  77.819  54.568  1.00  0.00           C  
ATOM   2304  O   GLU A 927     -11.665  78.129  54.835  1.00  0.00           O  
ATOM   2305  CB  GLU A 927     -14.526  79.430  53.685  1.00  0.00           C  
ATOM   2306  CG  GLU A 927     -13.924  80.606  54.436  1.00  0.00           C  
ATOM   2307  CD  GLU A 927     -14.849  81.809  54.479  1.00  0.00           C  
ATOM   2308  OE1 GLU A 927     -15.955  81.700  55.051  1.00  0.00           O  
ATOM   2309  OE2 GLU A 927     -14.465  82.867  53.935  1.00  0.00           O  
ATOM   2310  N   GLU A 928     -13.557  77.019  55.338  1.00  0.00           N  
ATOM   2311  CA  GLU A 928     -13.021  76.448  56.567  1.00  0.00           C  
ATOM   2312  C   GLU A 928     -11.882  75.470  56.280  1.00  0.00           C  
ATOM   2313  O   GLU A 928     -10.882  75.442  56.994  1.00  0.00           O  
ATOM   2314  CB  GLU A 928     -14.139  75.750  57.349  1.00  0.00           C  
ATOM   2315  CG  GLU A 928     -13.659  74.916  58.524  1.00  0.00           C  
ATOM   2316  CD  GLU A 928     -14.798  74.442  59.404  1.00  0.00           C  
ATOM   2317  OE1 GLU A 928     -15.889  74.158  58.866  1.00  0.00           O  
ATOM   2318  OE2 GLU A 928     -14.599  74.341  60.636  1.00  0.00           O  
ATOM   2319  N   VAL A 929     -12.027  74.677  55.225  1.00  0.00           N  
ATOM   2320  CA  VAL A 929     -10.999  73.710  54.870  1.00  0.00           C  
ATOM   2321  C   VAL A 929      -9.709  74.412  54.451  1.00  0.00           C  
ATOM   2322  O   VAL A 929      -8.618  74.034  54.884  1.00  0.00           O  
ATOM   2323  CB  VAL A 929     -11.469  72.789  53.723  1.00  0.00           C  
ATOM   2324  CG1 VAL A 929     -10.335  71.865  53.299  1.00  0.00           C  
ATOM   2325  CG2 VAL A 929     -12.675  71.973  54.173  1.00  0.00           C  
ATOM   2326  N   LEU A 930      -9.835  75.436  53.614  1.00  0.00           N  
ATOM   2327  CA  LEU A 930      -8.672  76.176  53.141  1.00  0.00           C  
ATOM   2328  C   LEU A 930      -7.920  76.840  54.297  1.00  0.00           C  
ATOM   2329  O   LEU A 930      -6.692  76.867  54.311  1.00  0.00           O  
ATOM   2330  CB  LEU A 930      -9.099  77.238  52.126  1.00  0.00           C  
ATOM   2331  CG  LEU A 930      -7.969  78.045  51.487  1.00  0.00           C  
ATOM   2332  CD1 LEU A 930      -6.994  77.103  50.794  1.00  0.00           C  
ATOM   2333  CD2 LEU A 930      -8.553  79.041  50.494  1.00  0.00           C  
ATOM   2334  N   ALA A 931      -8.662  77.377  55.260  1.00  0.00           N  
ATOM   2335  CA  ALA A 931      -8.050  78.022  56.412  1.00  0.00           C  
ATOM   2336  C   ALA A 931      -7.283  76.988  57.230  1.00  0.00           C  
ATOM   2337  O   ALA A 931      -6.170  77.247  57.686  1.00  0.00           O  
ATOM   2338  CB  ALA A 931      -9.122  78.681  57.278  1.00  0.00           C  
ATOM   2339  N   TYR A 932      -7.884  75.815  57.407  1.00  0.00           N  
ATOM   2340  CA  TYR A 932      -7.265  74.741  58.175  1.00  0.00           C  
ATOM   2341  C   TYR A 932      -5.991  74.245  57.499  1.00  0.00           C  
ATOM   2342  O   TYR A 932      -4.983  73.992  58.162  1.00  0.00           O  
ATOM   2343  CB  TYR A 932      -8.257  73.584  58.354  1.00  0.00           C  
ATOM   2344  CG  TYR A 932      -7.771  72.510  59.300  1.00  0.00           C  
ATOM   2345  CD1 TYR A 932      -7.044  71.413  58.832  1.00  0.00           C  
ATOM   2346  CD2 TYR A 932      -8.009  72.608  60.671  1.00  0.00           C  
ATOM   2347  CE1 TYR A 932      -6.565  70.436  59.710  1.00  0.00           C  
ATOM   2348  CE2 TYR A 932      -7.533  71.639  61.558  1.00  0.00           C  
ATOM   2349  CZ  TYR A 932      -6.812  70.557  61.070  1.00  0.00           C  
ATOM   2350  OH  TYR A 932      -6.336  69.604  61.947  1.00  0.00           O  
ATOM   2351  N   VAL A 933      -6.037  74.115  56.178  1.00  0.00           N  
ATOM   2352  CA  VAL A 933      -4.882  73.662  55.415  1.00  0.00           C  
ATOM   2353  C   VAL A 933      -3.754  74.689  55.520  1.00  0.00           C  
ATOM   2354  O   VAL A 933      -2.587  74.326  55.675  1.00  0.00           O  
ATOM   2355  CB  VAL A 933      -5.247  73.452  53.924  1.00  0.00           C  
ATOM   2356  CG1 VAL A 933      -3.985  73.199  53.100  1.00  0.00           C  
ATOM   2357  CG2 VAL A 933      -6.209  72.272  53.790  1.00  0.00           C  
ATOM   2358  N   GLU A 934      -4.109  75.969  55.439  1.00  0.00           N  
ATOM   2359  CA  GLU A 934      -3.120  77.038  55.531  1.00  0.00           C  
ATOM   2360  C   GLU A 934      -2.475  77.082  56.910  1.00  0.00           C  
ATOM   2361  O   GLU A 934      -1.267  77.272  57.026  1.00  0.00           O  
ATOM   2362  CB  GLU A 934      -3.768  78.391  55.218  1.00  0.00           C  
ATOM   2363  CG  GLU A 934      -4.162  78.532  53.757  1.00  0.00           C  
ATOM   2364  CD  GLU A 934      -4.809  79.867  53.440  1.00  0.00           C  
ATOM   2365  OE1 GLU A 934      -5.058  80.138  52.238  1.00  0.00           O  
ATOM   2366  OE2 GLU A 934      -5.086  80.641  54.386  1.00  0.00           O  
ATOM   2367  N   ALA A 935      -3.285  76.904  57.950  1.00  0.00           N  
ATOM   2368  CA  ALA A 935      -2.789  76.924  59.320  1.00  0.00           C  
ATOM   2369  C   ALA A 935      -1.833  75.758  59.558  1.00  0.00           C  
ATOM   2370  O   ALA A 935      -0.792  75.907  60.201  1.00  0.00           O  
ATOM   2371  CB  ALA A 935      -3.958  76.853  60.301  1.00  0.00           C  
ATOM   2372  N   ALA A 936      -2.190  74.593  59.033  1.00  0.00           N  
ATOM   2373  CA  ALA A 936      -1.357  73.414  59.199  1.00  0.00           C  
ATOM   2374  C   ALA A 936       0.025  73.650  58.610  1.00  0.00           C  
ATOM   2375  O   ALA A 936       1.037  73.288  59.214  1.00  0.00           O  
ATOM   2376  CB  ALA A 936      -2.007  72.212  58.532  1.00  0.00           C  
ATOM   2377  N   LYS A 937       0.070  74.267  57.435  1.00  0.00           N  
ATOM   2378  CA  LYS A 937       1.345  74.512  56.781  1.00  0.00           C  
ATOM   2379  C   LYS A 937       2.252  75.486  57.540  1.00  0.00           C  
ATOM   2380  O   LYS A 937       3.477  75.392  57.452  1.00  0.00           O  
ATOM   2381  CB  LYS A 937       1.114  74.994  55.343  1.00  0.00           C  
ATOM   2382  CG  LYS A 937       2.394  75.121  54.540  1.00  0.00           C  
ATOM   2383  CD  LYS A 937       2.170  74.827  53.063  1.00  0.00           C  
ATOM   2384  CE  LYS A 937       3.506  74.675  52.344  1.00  0.00           C  
ATOM   2385  NZ  LYS A 937       3.359  74.354  50.896  1.00  0.00           N  
ATOM   2386  N   ARG A 938       1.657  76.404  58.298  1.00  0.00           N  
ATOM   2387  CA  ARG A 938       2.433  77.377  59.064  1.00  0.00           C  
ATOM   2388  C   ARG A 938       3.297  76.695  60.116  1.00  0.00           C  
ATOM   2389  O   ARG A 938       4.318  77.239  60.538  1.00  0.00           O  
ATOM   2390  CB  ARG A 938       1.504  78.376  59.754  1.00  0.00           C  
ATOM   2391  CG  ARG A 938       0.718  79.247  58.799  1.00  0.00           C  
ATOM   2392  CD  ARG A 938      -0.477  79.867  59.495  1.00  0.00           C  
ATOM   2393  NE  ARG A 938      -1.391  80.479  58.536  1.00  0.00           N  
ATOM   2394  CZ  ARG A 938      -2.653  80.796  58.804  1.00  0.00           C  
ATOM   2395  NH1 ARG A 938      -3.158  80.557  60.008  1.00  0.00           N  
ATOM   2396  NH2 ARG A 938      -3.412  81.347  57.865  1.00  0.00           N  
ATOM   2397  N   LYS A 939       2.885  75.505  60.538  1.00  0.00           N  
ATOM   2398  CA  LYS A 939       3.625  74.757  61.548  1.00  0.00           C  
ATOM   2399  C   LYS A 939       4.877  74.097  60.986  1.00  0.00           C  
ATOM   2400  O   LYS A 939       5.019  73.930  59.772  1.00  0.00           O  
ATOM   2401  CB  LYS A 939       2.732  73.683  62.164  1.00  0.00           C  
ATOM   2402  CG  LYS A 939       1.487  74.224  62.827  1.00  0.00           C  
ATOM   2403  CD  LYS A 939       0.656  73.096  63.398  1.00  0.00           C  
ATOM   2404  CE  LYS A 939      -0.602  73.620  64.057  1.00  0.00           C  
ATOM   2405  NZ  LYS A 939      -1.413  72.510  64.617  1.00  0.00           N  
ATOM   2406  N   THR A 940       5.785  73.727  61.884  1.00  0.00           N  
ATOM   2407  CA  THR A 940       7.026  73.068  61.498  1.00  0.00           C  
ATOM   2408  C   THR A 940       6.788  71.567  61.534  1.00  0.00           C  
ATOM   2409  O   THR A 940       5.801  71.102  62.110  1.00  0.00           O  
ATOM   2410  CB  THR A 940       8.160  73.381  62.486  1.00  0.00           C  
ATOM   2411  OG1 THR A 940       7.859  72.785  63.754  1.00  0.00           O  
ATOM   2412  CG2 THR A 940       8.321  74.884  62.659  1.00  0.00           C  
ATOM   2413  N   GLU A 941       7.689  70.808  60.918  1.00  0.00           N  
ATOM   2414  CA  GLU A 941       7.559  69.358  60.912  1.00  0.00           C  
ATOM   2415  C   GLU A 941       7.420  68.866  62.343  1.00  0.00           C  
ATOM   2416  O   GLU A 941       6.556  68.045  62.654  1.00  0.00           O  
ATOM   2417  CB  GLU A 941       8.786  68.712  60.264  1.00  0.00           C  
ATOM   2418  CG  GLU A 941       8.603  68.391  58.794  1.00  0.00           C  
ATOM   2419  CD  GLU A 941       7.375  67.535  58.544  1.00  0.00           C  
ATOM   2420  OE1 GLU A 941       6.398  68.051  57.959  1.00  0.00           O  
ATOM   2421  OE2 GLU A 941       7.383  66.349  58.943  1.00  0.00           O  
ATOM   2422  N   ILE A 942       8.280  69.388  63.211  1.00  0.00           N  
ATOM   2423  CA  ILE A 942       8.279  69.023  64.621  1.00  0.00           C  
ATOM   2424  C   ILE A 942       6.928  69.330  65.261  1.00  0.00           C  
ATOM   2425  O   ILE A 942       6.325  68.467  65.899  1.00  0.00           O  
ATOM   2426  CB  ILE A 942       9.372  69.795  65.387  1.00  0.00           C  
ATOM   2427  CG1 ILE A 942      10.704  69.682  64.641  1.00  0.00           C  
ATOM   2428  CG2 ILE A 942       9.506  69.242  66.800  1.00  0.00           C  
ATOM   2429  CD1 ILE A 942      11.816  70.523  65.233  1.00  0.00           C  
ATOM   2430  N   GLU A 943       6.460  70.564  65.080  1.00  0.00           N  
ATOM   2431  CA  GLU A 943       5.185  70.997  65.646  1.00  0.00           C  
ATOM   2432  C   GLU A 943       4.020  70.092  65.257  1.00  0.00           C  
ATOM   2433  O   GLU A 943       3.188  69.754  66.097  1.00  0.00           O  
ATOM   2434  CB  GLU A 943       4.888  72.443  65.233  1.00  0.00           C  
ATOM   2435  CG  GLU A 943       5.827  73.460  65.871  1.00  0.00           C  
ATOM   2436  CD  GLU A 943       5.598  74.877  65.378  1.00  0.00           C  
ATOM   2437  OE1 GLU A 943       6.299  75.791  65.862  1.00  0.00           O  
ATOM   2438  OE2 GLU A 943       4.724  75.080  64.509  1.00  0.00           O  
ATOM   2439  N   ARG A 944       3.952  69.702  63.989  1.00  0.00           N  
ATOM   2440  CA  ARG A 944       2.874  68.824  63.550  1.00  0.00           C  
ATOM   2441  C   ARG A 944       3.145  67.393  63.989  1.00  0.00           C  
ATOM   2442  O   ARG A 944       2.218  66.597  64.156  1.00  0.00           O  
ATOM   2443  CB  ARG A 944       2.713  68.886  62.032  1.00  0.00           C  
ATOM   2444  CG  ARG A 944       2.123  70.198  61.546  1.00  0.00           C  
ATOM   2445  CD  ARG A 944       1.741  70.117  60.087  1.00  0.00           C  
ATOM   2446  NE  ARG A 944       0.887  68.964  59.816  1.00  0.00           N  
ATOM   2447  CZ  ARG A 944       0.387  68.682  58.621  1.00  0.00           C  
ATOM   2448  NH1 ARG A 944       0.657  69.478  57.598  1.00  0.00           N  
ATOM   2449  NH2 ARG A 944      -0.367  67.605  58.445  1.00  0.00           N  
ATOM   2450  N   GLN A 945       4.422  67.077  64.178  1.00  0.00           N  
ATOM   2451  CA  GLN A 945       4.831  65.750  64.617  1.00  0.00           C  
ATOM   2452  C   GLN A 945       4.672  65.679  66.137  1.00  0.00           C  
ATOM   2453  O   GLN A 945       5.088  64.707  66.767  1.00  0.00           O  
ATOM   2454  CB  GLN A 945       6.295  65.502  64.248  1.00  0.00           C  
ATOM   2455  CG  GLN A 945       6.583  64.146  63.616  1.00  0.00           C  
ATOM   2456  CD  GLN A 945       6.782  64.234  62.110  1.00  0.00           C  
ATOM   2457  OE1 GLN A 945       7.236  63.280  61.477  1.00  0.00           O  
ATOM   2458  NE2 GLN A 945       6.441  65.382  61.529  1.00  0.00           N  
ATOM   2459  N   ALA A 946       4.074  66.720  66.713  1.00  0.00           N  
ATOM   2460  CA  ALA A 946       3.859  66.801  68.156  1.00  0.00           C  
ATOM   2461  C   ALA A 946       3.037  65.635  68.695  1.00  0.00           C  
ATOM   2462  O   ALA A 946       2.493  64.840  67.931  1.00  0.00           O  
ATOM   2463  CB  ALA A 946       3.180  68.119  68.511  1.00  0.00           C  
ATOM   2464  N   GLU A 947       2.945  65.551  70.019  1.00  0.00           N  
ATOM   2465  CA  GLU A 947       2.204  64.479  70.675  1.00  0.00           C  
ATOM   2466  C   GLU A 947       0.903  64.912  71.342  1.00  0.00           C  
ATOM   2467  O   GLU A 947      -0.162  64.898  70.722  1.00  0.00           O  
ATOM   2468  CB  GLU A 947       3.080  63.798  71.729  1.00  0.00           C  
ATOM   2469  CG  GLU A 947       4.239  62.993  71.177  1.00  0.00           C  
ATOM   2470  CD  GLU A 947       4.985  62.244  72.267  1.00  0.00           C  
ATOM   2471  OE1 GLU A 947       5.935  61.499  71.938  1.00  0.00           O  
ATOM   2472  OE2 GLU A 947       4.619  62.401  73.454  1.00  0.00           O  
ATOM   2473  N   GLY A 948       1.009  65.292  72.613  1.00  0.00           N  
ATOM   2474  CA  GLY A 948      -0.149  65.686  73.397  1.00  0.00           C  
ATOM   2475  C   GLY A 948      -0.968  66.904  73.010  1.00  0.00           C  
ATOM   2476  O   GLY A 948      -1.539  67.558  73.885  1.00  0.00           O  
ATOM   2477  N   ARG A 949      -1.038  67.225  71.722  1.00  0.00           N  
ATOM   2478  CA  ARG A 949      -1.837  68.370  71.299  1.00  0.00           C  
ATOM   2479  C   ARG A 949      -3.274  67.916  71.069  1.00  0.00           C  
ATOM   2480  O   ARG A 949      -3.515  66.798  70.615  1.00  0.00           O  
ATOM   2481  CB  ARG A 949      -1.273  68.996  70.018  1.00  0.00           C  
ATOM   2482  CG  ARG A 949       0.023  69.771  70.224  1.00  0.00           C  
ATOM   2483  CD  ARG A 949       0.300  70.704  69.052  1.00  0.00           C  
ATOM   2484  NE  ARG A 949       1.549  71.445  69.220  1.00  0.00           N  
ATOM   2485  CZ  ARG A 949       1.971  72.397  68.392  1.00  0.00           C  
ATOM   2486  NH1 ARG A 949       1.245  72.733  67.333  1.00  0.00           N  
ATOM   2487  NH2 ARG A 949       3.124  73.013  68.622  1.00  0.00           N  
ATOM   2488  N   GLU A 950      -4.225  68.785  71.393  1.00  0.00           N  
ATOM   2489  CA  GLU A 950      -5.642  68.473  71.230  1.00  0.00           C  
ATOM   2490  C   GLU A 950      -5.954  68.143  69.766  1.00  0.00           C  
ATOM   2491  O   GLU A 950      -5.364  68.718  68.849  1.00  0.00           O  
ATOM   2492  CB  GLU A 950      -6.489  69.662  71.692  1.00  0.00           C  
ATOM   2493  CG  GLU A 950      -7.986  69.386  71.799  1.00  0.00           C  
ATOM   2494  CD  GLU A 950      -8.358  68.575  73.029  1.00  0.00           C  
ATOM   2495  OE1 GLU A 950      -9.564  68.317  73.229  1.00  0.00           O  
ATOM   2496  OE2 GLU A 950      -7.448  68.198  73.797  1.00  0.00           O  
ATOM   2497  N   LYS A 951      -6.884  67.214  69.561  1.00  0.00           N  
ATOM   2498  CA  LYS A 951      -7.291  66.790  68.222  1.00  0.00           C  
ATOM   2499  C   LYS A 951      -8.128  67.855  67.507  1.00  0.00           C  
ATOM   2500  O   LYS A 951      -9.072  68.398  68.076  1.00  0.00           O  
ATOM   2501  CB  LYS A 951      -8.117  65.501  68.310  1.00  0.00           C  
ATOM   2502  CG  LYS A 951      -7.404  64.301  68.911  1.00  0.00           C  
ATOM   2503  CD  LYS A 951      -6.533  63.584  67.890  1.00  0.00           C  
ATOM   2504  CE  LYS A 951      -5.919  62.329  68.494  1.00  0.00           C  
ATOM   2505  NZ  LYS A 951      -5.130  61.563  67.495  1.00  0.00           N  
ATOM   2506  N   THR A 952      -7.777  68.150  66.259  1.00  0.00           N  
ATOM   2507  CA  THR A 952      -8.528  69.120  65.471  1.00  0.00           C  
ATOM   2508  C   THR A 952      -8.806  68.520  64.098  1.00  0.00           C  
ATOM   2509  O   THR A 952      -8.161  67.554  63.687  1.00  0.00           O  
ATOM   2510  CB  THR A 952      -7.754  70.435  65.271  1.00  0.00           C  
ATOM   2511  OG1 THR A 952      -6.575  70.180  64.498  1.00  0.00           O  
ATOM   2512  CG2 THR A 952      -7.367  71.046  66.622  1.00  0.00           C  
ATOM   2513  N   GLY A 953      -9.767  69.095  63.390  1.00  0.00           N  
ATOM   2514  CA  GLY A 953     -10.093  68.590  62.071  1.00  0.00           C  
ATOM   2515  C   GLY A 953     -11.336  69.230  61.492  1.00  0.00           C  
ATOM   2516  O   GLY A 953     -12.096  69.893  62.200  1.00  0.00           O  
ATOM   2517  N   VAL A 954     -11.544  69.025  60.196  1.00  0.00           N  
ATOM   2518  CA  VAL A 954     -12.698  69.589  59.512  1.00  0.00           C  
ATOM   2519  C   VAL A 954     -13.356  68.553  58.608  1.00  0.00           C  
ATOM   2520  O   VAL A 954     -12.677  67.858  57.858  1.00  0.00           O  
ATOM   2521  CB  VAL A 954     -12.289  70.794  58.638  1.00  0.00           C  
ATOM   2522  CG1 VAL A 954     -13.527  71.439  58.025  1.00  0.00           C  
ATOM   2523  CG2 VAL A 954     -11.507  71.802  59.472  1.00  0.00           C  
ATOM   2524  N   PHE A 955     -14.678  68.448  58.692  1.00  0.00           N  
ATOM   2525  CA  PHE A 955     -15.427  67.519  57.850  1.00  0.00           C  
ATOM   2526  C   PHE A 955     -15.513  68.161  56.462  1.00  0.00           C  
ATOM   2527  O   PHE A 955     -16.000  69.283  56.317  1.00  0.00           O  
ATOM   2528  CB  PHE A 955     -16.821  67.291  58.445  1.00  0.00           C  
ATOM   2529  CG  PHE A 955     -17.760  66.537  57.540  1.00  0.00           C  
ATOM   2530  CD1 PHE A 955     -17.374  65.335  56.951  1.00  0.00           C  
ATOM   2531  CD2 PHE A 955     -19.047  67.013  57.307  1.00  0.00           C  
ATOM   2532  CE1 PHE A 955     -18.254  64.619  56.142  1.00  0.00           C  
ATOM   2533  CE2 PHE A 955     -19.937  66.303  56.501  1.00  0.00           C  
ATOM   2534  CZ  PHE A 955     -19.539  65.101  55.918  1.00  0.00           C  
ATOM   2535  N   LEU A 956     -15.023  67.452  55.448  1.00  0.00           N  
ATOM   2536  CA  LEU A 956     -15.007  67.980  54.086  1.00  0.00           C  
ATOM   2537  C   LEU A 956     -16.371  68.094  53.409  1.00  0.00           C  
ATOM   2538  O   LEU A 956     -16.510  68.786  52.401  1.00  0.00           O  
ATOM   2539  CB  LEU A 956     -14.075  67.133  53.202  1.00  0.00           C  
ATOM   2540  CG  LEU A 956     -12.620  66.972  53.667  1.00  0.00           C  
ATOM   2541  CD1 LEU A 956     -11.835  66.185  52.620  1.00  0.00           C  
ATOM   2542  CD2 LEU A 956     -11.976  68.341  53.885  1.00  0.00           C  
ATOM   2543  N   GLY A 957     -17.375  67.423  53.961  1.00  0.00           N  
ATOM   2544  CA  GLY A 957     -18.693  67.466  53.357  1.00  0.00           C  
ATOM   2545  C   GLY A 957     -18.781  66.486  52.196  1.00  0.00           C  
ATOM   2546  O   GLY A 957     -19.583  66.665  51.273  1.00  0.00           O  
ATOM   2547  N   ALA A 958     -17.942  65.452  52.242  1.00  0.00           N  
ATOM   2548  CA  ALA A 958     -17.907  64.421  51.212  1.00  0.00           C  
ATOM   2549  C   ALA A 958     -17.897  63.052  51.880  1.00  0.00           C  
ATOM   2550  O   ALA A 958     -17.457  62.914  53.023  1.00  0.00           O  
ATOM   2551  CB  ALA A 958     -16.672  64.584  50.335  1.00  0.00           C  
ATOM   2552  N   TYR A 959     -18.386  62.043  51.167  1.00  0.00           N  
ATOM   2553  CA  TYR A 959     -18.436  60.692  51.703  1.00  0.00           C  
ATOM   2554  C   TYR A 959     -17.762  59.680  50.789  1.00  0.00           C  
ATOM   2555  O   TYR A 959     -17.661  59.888  49.581  1.00  0.00           O  
ATOM   2556  CB  TYR A 959     -19.888  60.258  51.941  1.00  0.00           C  
ATOM   2557  CG  TYR A 959     -20.595  60.997  53.056  1.00  0.00           C  
ATOM   2558  CD1 TYR A 959     -21.125  62.272  52.854  1.00  0.00           C  
ATOM   2559  CD2 TYR A 959     -20.717  60.425  54.322  1.00  0.00           C  
ATOM   2560  CE1 TYR A 959     -21.762  62.961  53.890  1.00  0.00           C  
ATOM   2561  CE2 TYR A 959     -21.347  61.104  55.366  1.00  0.00           C  
ATOM   2562  CZ  TYR A 959     -21.868  62.370  55.143  1.00  0.00           C  
ATOM   2563  OH  TYR A 959     -22.495  63.038  56.172  1.00  0.00           O  
ATOM   2564  N   ALA A 960     -17.292  58.588  51.385  1.00  0.00           N  
ATOM   2565  CA  ALA A 960     -16.655  57.504  50.646  1.00  0.00           C  
ATOM   2566  C   ALA A 960     -17.436  56.239  50.982  1.00  0.00           C  
ATOM   2567  O   ALA A 960     -18.204  56.215  51.946  1.00  0.00           O  
ATOM   2568  CB  ALA A 960     -15.198  57.343  51.076  1.00  0.00           C  
ATOM   2569  N   LEU A 961     -17.257  55.196  50.179  1.00  0.00           N  
ATOM   2570  CA  LEU A 961     -17.933  53.925  50.427  1.00  0.00           C  
ATOM   2571  C   LEU A 961     -16.933  52.901  50.938  1.00  0.00           C  
ATOM   2572  O   LEU A 961     -15.893  52.675  50.316  1.00  0.00           O  
ATOM   2573  CB  LEU A 961     -18.574  53.378  49.143  1.00  0.00           C  
ATOM   2574  CG  LEU A 961     -19.830  54.066  48.608  1.00  0.00           C  
ATOM   2575  CD1 LEU A 961     -20.896  54.068  49.695  1.00  0.00           C  
ATOM   2576  CD2 LEU A 961     -19.504  55.486  48.175  1.00  0.00           C  
ATOM   2577  N   ASN A 962     -17.239  52.290  52.075  1.00  0.00           N  
ATOM   2578  CA  ASN A 962     -16.365  51.263  52.628  1.00  0.00           C  
ATOM   2579  C   ASN A 962     -16.567  50.042  51.717  1.00  0.00           C  
ATOM   2580  O   ASN A 962     -17.666  49.489  51.647  1.00  0.00           O  
ATOM   2581  CB  ASN A 962     -16.781  50.938  54.066  1.00  0.00           C  
ATOM   2582  CG  ASN A 962     -15.907  49.869  54.698  1.00  0.00           C  
ATOM   2583  OD1 ASN A 962     -15.638  48.833  54.087  1.00  0.00           O  
ATOM   2584  ND2 ASN A 962     -15.465  50.112  55.933  1.00  0.00           N  
ATOM   2585  N   PRO A 963     -15.508  49.608  51.010  1.00  0.00           N  
ATOM   2586  CA  PRO A 963     -15.558  48.460  50.092  1.00  0.00           C  
ATOM   2587  C   PRO A 963     -16.021  47.144  50.706  1.00  0.00           C  
ATOM   2588  O   PRO A 963     -16.578  46.300  50.013  1.00  0.00           O  
ATOM   2589  CB  PRO A 963     -14.120  48.354  49.577  1.00  0.00           C  
ATOM   2590  CG  PRO A 963     -13.558  49.720  49.787  1.00  0.00           C  
ATOM   2591  CD  PRO A 963     -14.135  50.122  51.115  1.00  0.00           C  
ATOM   2592  N   ALA A 964     -15.784  46.966  52.002  1.00  0.00           N  
ATOM   2593  CA  ALA A 964     -16.169  45.729  52.672  1.00  0.00           C  
ATOM   2594  C   ALA A 964     -17.627  45.692  53.120  1.00  0.00           C  
ATOM   2595  O   ALA A 964     -18.307  44.682  52.960  1.00  0.00           O  
ATOM   2596  CB  ALA A 964     -15.250  45.480  53.878  1.00  0.00           C  
ATOM   2597  N   THR A 965     -18.105  46.790  53.687  1.00  0.00           N  
ATOM   2598  CA  THR A 965     -19.474  46.842  54.174  1.00  0.00           C  
ATOM   2599  C   THR A 965     -20.417  47.523  53.192  1.00  0.00           C  
ATOM   2600  O   THR A 965     -21.631  47.437  53.336  1.00  0.00           O  
ATOM   2601  CB  THR A 965     -19.552  47.609  55.491  1.00  0.00           C  
ATOM   2602  OG1 THR A 965     -19.163  48.966  55.261  1.00  0.00           O  
ATOM   2603  CG2 THR A 965     -18.626  46.993  56.527  1.00  0.00           C  
ATOM   2604  N   GLY A 966     -19.857  48.205  52.201  1.00  0.00           N  
ATOM   2605  CA  GLY A 966     -20.692  48.904  51.241  1.00  0.00           C  
ATOM   2606  C   GLY A 966     -21.415  50.067  51.898  1.00  0.00           C  
ATOM   2607  O   GLY A 966     -22.364  50.612  51.338  1.00  0.00           O  
ATOM   2608  N   GLU A 967     -20.968  50.450  53.090  1.00  0.00           N  
ATOM   2609  CA  GLU A 967     -21.590  51.549  53.819  1.00  0.00           C  
ATOM   2610  C   GLU A 967     -20.878  52.888  53.613  1.00  0.00           C  
ATOM   2611  O   GLU A 967     -19.671  52.957  53.395  1.00  0.00           O  
ATOM   2612  CB  GLU A 967     -21.647  51.224  55.314  1.00  0.00           C  
ATOM   2613  CG  GLU A 967     -20.305  51.345  56.016  1.00  0.00           C  
ATOM   2614  CD  GLU A 967     -20.295  50.696  57.389  1.00  0.00           C  
ATOM   2615  OE1 GLU A 967     -19.242  50.769  58.068  1.00  0.00           O  
ATOM   2616  OE2 GLU A 967     -21.309  50.073  57.782  1.00  0.00           O  
ATOM   2617  N   ARG A 968     -21.675  53.943  53.704  1.00  0.00           N  
ATOM   2618  CA  ARG A 968     -21.266  55.329  53.536  1.00  0.00           C  
ATOM   2619  C   ARG A 968     -20.502  55.837  54.767  1.00  0.00           C  
ATOM   2620  O   ARG A 968     -20.990  55.719  55.889  1.00  0.00           O  
ATOM   2621  CB  ARG A 968     -22.547  56.137  53.340  1.00  0.00           C  
ATOM   2622  CG  ARG A 968     -22.426  57.568  52.941  1.00  0.00           C  
ATOM   2623  CD  ARG A 968     -23.841  58.074  52.648  1.00  0.00           C  
ATOM   2624  NE  ARG A 968     -23.848  59.385  52.015  1.00  0.00           N  
ATOM   2625  CZ  ARG A 968     -24.217  60.500  52.626  1.00  0.00           C  
ATOM   2626  NH1 ARG A 968     -24.609  60.456  53.891  1.00  0.00           N  
ATOM   2627  NH2 ARG A 968     -24.203  61.652  51.969  1.00  0.00           N  
ATOM   2628  N   ILE A 969     -19.315  56.402  54.561  1.00  0.00           N  
ATOM   2629  CA  ILE A 969     -18.533  56.937  55.682  1.00  0.00           C  
ATOM   2630  C   ILE A 969     -17.997  58.324  55.348  1.00  0.00           C  
ATOM   2631  O   ILE A 969     -17.558  58.579  54.229  1.00  0.00           O  
ATOM   2632  CB  ILE A 969     -17.344  56.006  56.076  1.00  0.00           C  
ATOM   2633  CG1 ILE A 969     -16.346  55.883  54.921  1.00  0.00           C  
ATOM   2634  CG2 ILE A 969     -17.877  54.626  56.469  1.00  0.00           C  
ATOM   2635  CD1 ILE A 969     -15.122  55.013  55.257  1.00  0.00           C  
ATOM   2636  N   PRO A 970     -18.018  59.240  56.327  1.00  0.00           N  
ATOM   2637  CA  PRO A 970     -17.538  60.611  56.126  1.00  0.00           C  
ATOM   2638  C   PRO A 970     -16.039  60.756  55.881  1.00  0.00           C  
ATOM   2639  O   PRO A 970     -15.231  59.968  56.373  1.00  0.00           O  
ATOM   2640  CB  PRO A 970     -17.979  61.313  57.407  1.00  0.00           C  
ATOM   2641  CG  PRO A 970     -17.819  60.230  58.429  1.00  0.00           C  
ATOM   2642  CD  PRO A 970     -18.430  59.031  57.728  1.00  0.00           C  
ATOM   2643  N   ILE A 971     -15.681  61.780  55.114  1.00  0.00           N  
ATOM   2644  CA  ILE A 971     -14.286  62.060  54.819  1.00  0.00           C  
ATOM   2645  C   ILE A 971     -13.901  63.351  55.530  1.00  0.00           C  
ATOM   2646  O   ILE A 971     -14.544  64.385  55.350  1.00  0.00           O  
ATOM   2647  CB  ILE A 971     -14.045  62.259  53.315  1.00  0.00           C  
ATOM   2648  CG1 ILE A 971     -14.566  61.048  52.532  1.00  0.00           C  
ATOM   2649  CG2 ILE A 971     -12.556  62.474  53.064  1.00  0.00           C  
ATOM   2650  CD1 ILE A 971     -14.421  61.188  51.022  1.00  0.00           C  
ATOM   2651  N   TRP A 972     -12.853  63.277  56.343  1.00  0.00           N  
ATOM   2652  CA  TRP A 972     -12.357  64.426  57.091  1.00  0.00           C  
ATOM   2653  C   TRP A 972     -10.897  64.694  56.776  1.00  0.00           C  
ATOM   2654  O   TRP A 972     -10.209  63.861  56.193  1.00  0.00           O  
ATOM   2655  CB  TRP A 972     -12.428  64.165  58.594  1.00  0.00           C  
ATOM   2656  CG  TRP A 972     -13.780  64.129  59.192  1.00  0.00           C  
ATOM   2657  CD1 TRP A 972     -14.792  63.259  58.899  1.00  0.00           C  
ATOM   2658  CD2 TRP A 972     -14.256  64.958  60.255  1.00  0.00           C  
ATOM   2659  NE1 TRP A 972     -15.870  63.494  59.724  1.00  0.00           N  
ATOM   2660  CE2 TRP A 972     -15.566  64.533  60.564  1.00  0.00           C  
ATOM   2661  CE3 TRP A 972     -13.699  66.022  60.981  1.00  0.00           C  
ATOM   2662  CZ2 TRP A 972     -16.332  65.132  61.569  1.00  0.00           C  
ATOM   2663  CZ3 TRP A 972     -14.462  66.620  61.983  1.00  0.00           C  
ATOM   2664  CH2 TRP A 972     -15.764  66.171  62.265  1.00  0.00           C  
ATOM   2665  N   THR A 973     -10.431  65.874  57.171  1.00  0.00           N  
ATOM   2666  CA  THR A 973      -9.028  66.220  57.030  1.00  0.00           C  
ATOM   2667  C   THR A 973      -8.631  66.556  58.466  1.00  0.00           C  
ATOM   2668  O   THR A 973      -9.412  67.176  59.197  1.00  0.00           O  
ATOM   2669  CB  THR A 973      -8.797  67.436  56.109  1.00  0.00           C  
ATOM   2670  OG1 THR A 973      -7.388  67.665  55.985  1.00  0.00           O  
ATOM   2671  CG2 THR A 973      -9.458  68.681  56.661  1.00  0.00           C  
ATOM   2672  N   ALA A 974      -7.448  66.120  58.886  1.00  0.00           N  
ATOM   2673  CA  ALA A 974      -7.000  66.375  60.253  1.00  0.00           C  
ATOM   2674  C   ALA A 974      -5.488  66.399  60.394  1.00  0.00           C  
ATOM   2675  O   ALA A 974      -4.783  65.595  59.782  1.00  0.00           O  
ATOM   2676  CB  ALA A 974      -7.587  65.327  61.198  1.00  0.00           C  
ATOM   2677  N   ASP A 975      -5.016  67.328  61.225  1.00  0.00           N  
ATOM   2678  CA  ASP A 975      -3.595  67.529  61.522  1.00  0.00           C  
ATOM   2679  C   ASP A 975      -2.840  66.279  61.964  1.00  0.00           C  
ATOM   2680  O   ASP A 975      -1.654  66.145  61.687  1.00  0.00           O  
ATOM   2681  CB  ASP A 975      -3.434  68.575  62.640  1.00  0.00           C  
ATOM   2682  CG  ASP A 975      -2.826  69.867  62.149  1.00  0.00           C  
ATOM   2683  OD1 ASP A 975      -1.937  69.805  61.272  1.00  0.00           O  
ATOM   2684  OD2 ASP A 975      -3.223  70.944  62.646  1.00  0.00           O  
ATOM   2685  N   TYR A 976      -3.513  65.378  62.671  1.00  0.00           N  
ATOM   2686  CA  TYR A 976      -2.844  64.186  63.180  1.00  0.00           C  
ATOM   2687  C   TYR A 976      -2.435  63.182  62.115  1.00  0.00           C  
ATOM   2688  O   TYR A 976      -1.780  62.183  62.414  1.00  0.00           O  
ATOM   2689  CB  TYR A 976      -3.701  63.523  64.267  1.00  0.00           C  
ATOM   2690  CG  TYR A 976      -4.744  62.523  63.810  1.00  0.00           C  
ATOM   2691  CD1 TYR A 976      -4.437  61.165  63.705  1.00  0.00           C  
ATOM   2692  CD2 TYR A 976      -6.060  62.919  63.579  1.00  0.00           C  
ATOM   2693  CE1 TYR A 976      -5.418  60.223  63.395  1.00  0.00           C  
ATOM   2694  CE2 TYR A 976      -7.050  61.985  63.263  1.00  0.00           C  
ATOM   2695  CZ  TYR A 976      -6.723  60.640  63.178  1.00  0.00           C  
ATOM   2696  OH  TYR A 976      -7.707  59.716  62.903  1.00  0.00           O  
ATOM   2697  N   VAL A 977      -2.812  63.447  60.868  1.00  0.00           N  
ATOM   2698  CA  VAL A 977      -2.432  62.566  59.776  1.00  0.00           C  
ATOM   2699  C   VAL A 977      -1.382  63.284  58.938  1.00  0.00           C  
ATOM   2700  O   VAL A 977      -1.606  64.396  58.455  1.00  0.00           O  
ATOM   2701  CB  VAL A 977      -3.638  62.192  58.885  1.00  0.00           C  
ATOM   2702  CG1 VAL A 977      -3.151  61.499  57.615  1.00  0.00           C  
ATOM   2703  CG2 VAL A 977      -4.575  61.268  59.647  1.00  0.00           C  
ATOM   2704  N   LEU A 978      -0.227  62.643  58.789  1.00  0.00           N  
ATOM   2705  CA  LEU A 978       0.878  63.200  58.024  1.00  0.00           C  
ATOM   2706  C   LEU A 978       0.800  62.718  56.584  1.00  0.00           C  
ATOM   2707  O   LEU A 978       0.541  61.543  56.332  1.00  0.00           O  
ATOM   2708  CB  LEU A 978       2.213  62.763  58.639  1.00  0.00           C  
ATOM   2709  CG  LEU A 978       2.443  63.122  60.109  1.00  0.00           C  
ATOM   2710  CD1 LEU A 978       3.758  62.510  60.590  1.00  0.00           C  
ATOM   2711  CD2 LEU A 978       2.455  64.636  60.266  1.00  0.00           C  
ATOM   2712  N   PHE A 979       1.036  63.621  55.642  1.00  0.00           N  
ATOM   2713  CA  PHE A 979       0.979  63.263  54.234  1.00  0.00           C  
ATOM   2714  C   PHE A 979       2.045  62.234  53.870  1.00  0.00           C  
ATOM   2715  O   PHE A 979       1.856  61.427  52.954  1.00  0.00           O  
ATOM   2716  CB  PHE A 979       1.153  64.501  53.360  1.00  0.00           C  
ATOM   2717  CG  PHE A 979       1.000  64.223  51.895  1.00  0.00           C  
ATOM   2718  CD1 PHE A 979      -0.226  63.811  51.378  1.00  0.00           C  
ATOM   2719  CD2 PHE A 979       2.084  64.343  51.032  1.00  0.00           C  
ATOM   2720  CE1 PHE A 979      -0.371  63.521  50.024  1.00  0.00           C  
ATOM   2721  CE2 PHE A 979       1.949  64.054  49.673  1.00  0.00           C  
ATOM   2722  CZ  PHE A 979       0.718  63.643  49.170  1.00  0.00           C  
ATOM   2723  N   GLY A 980       3.161  62.267  54.592  1.00  0.00           N  
ATOM   2724  CA  GLY A 980       4.247  61.339  54.328  1.00  0.00           C  
ATOM   2725  C   GLY A 980       3.956  59.902  54.717  1.00  0.00           C  
ATOM   2726  O   GLY A 980       4.602  58.987  54.221  1.00  0.00           O  
ATOM   2727  N   TYR A 981       2.990  59.696  55.606  1.00  0.00           N  
ATOM   2728  CA  TYR A 981       2.637  58.347  56.039  1.00  0.00           C  
ATOM   2729  C   TYR A 981       1.734  57.672  55.008  1.00  0.00           C  
ATOM   2730  O   TYR A 981       0.644  58.163  54.708  1.00  0.00           O  
ATOM   2731  CB  TYR A 981       1.942  58.394  57.406  1.00  0.00           C  
ATOM   2732  CG  TYR A 981       1.495  57.041  57.919  1.00  0.00           C  
ATOM   2733  CD1 TYR A 981       0.281  56.482  57.510  1.00  0.00           C  
ATOM   2734  CD2 TYR A 981       2.299  56.304  58.789  1.00  0.00           C  
ATOM   2735  CE1 TYR A 981      -0.120  55.223  57.954  1.00  0.00           C  
ATOM   2736  CE2 TYR A 981       1.910  55.044  59.236  1.00  0.00           C  
ATOM   2737  CZ  TYR A 981       0.701  54.511  58.814  1.00  0.00           C  
ATOM   2738  OH  TYR A 981       0.319  53.263  59.241  1.00  0.00           O  
ATOM   2739  N   GLY A 982       2.198  56.549  54.466  1.00  0.00           N  
ATOM   2740  CA  GLY A 982       1.420  55.829  53.476  1.00  0.00           C  
ATOM   2741  C   GLY A 982       1.055  56.698  52.287  1.00  0.00           C  
ATOM   2742  O   GLY A 982       1.925  57.287  51.654  1.00  0.00           O  
ATOM   2743  N   THR A 983      -0.236  56.787  51.990  1.00  0.00           N  
ATOM   2744  CA  THR A 983      -0.716  57.582  50.863  1.00  0.00           C  
ATOM   2745  C   THR A 983      -1.202  58.968  51.286  1.00  0.00           C  
ATOM   2746  O   THR A 983      -1.787  59.698  50.482  1.00  0.00           O  
ATOM   2747  CB  THR A 983      -1.883  56.871  50.163  1.00  0.00           C  
ATOM   2748  OG1 THR A 983      -2.988  56.775  51.071  1.00  0.00           O  
ATOM   2749  CG2 THR A 983      -1.468  55.474  49.727  1.00  0.00           C  
ATOM   2750  N   GLY A 984      -0.965  59.325  52.547  1.00  0.00           N  
ATOM   2751  CA  GLY A 984      -1.403  60.620  53.039  1.00  0.00           C  
ATOM   2752  C   GLY A 984      -2.882  60.602  53.384  1.00  0.00           C  
ATOM   2753  O   GLY A 984      -3.479  61.640  53.675  1.00  0.00           O  
ATOM   2754  N   ALA A 985      -3.470  59.409  53.343  1.00  0.00           N  
ATOM   2755  CA  ALA A 985      -4.879  59.208  53.655  1.00  0.00           C  
ATOM   2756  C   ALA A 985      -4.986  57.891  54.412  1.00  0.00           C  
ATOM   2757  O   ALA A 985      -4.333  56.912  54.056  1.00  0.00           O  
ATOM   2758  CB  ALA A 985      -5.703  59.140  52.371  1.00  0.00           C  
ATOM   2759  N   ILE A 986      -5.803  57.865  55.457  1.00  0.00           N  
ATOM   2760  CA  ILE A 986      -5.961  56.649  56.244  1.00  0.00           C  
ATOM   2761  C   ILE A 986      -7.419  56.325  56.497  1.00  0.00           C  
ATOM   2762  O   ILE A 986      -8.284  57.198  56.411  1.00  0.00           O  
ATOM   2763  CB  ILE A 986      -5.317  56.777  57.646  1.00  0.00           C  
ATOM   2764  CG1 ILE A 986      -6.025  57.890  58.425  1.00  0.00           C  
ATOM   2765  CG2 ILE A 986      -3.829  57.069  57.535  1.00  0.00           C  
ATOM   2766  CD1 ILE A 986      -5.920  57.747  59.930  1.00  0.00           C  
ATOM   2767  N   MET A 987      -7.687  55.062  56.811  1.00  0.00           N  
ATOM   2768  CA  MET A 987      -9.036  54.663  57.162  1.00  0.00           C  
ATOM   2769  C   MET A 987      -8.991  54.629  58.688  1.00  0.00           C  
ATOM   2770  O   MET A 987      -8.125  53.976  59.280  1.00  0.00           O  
ATOM   2771  CB  MET A 987      -9.385  53.282  56.594  1.00  0.00           C  
ATOM   2772  CG  MET A 987      -8.404  52.178  56.929  1.00  0.00           C  
ATOM   2773  SD  MET A 987      -8.991  50.578  56.330  1.00  0.00           S  
ATOM   2774  CE  MET A 987      -8.386  49.472  57.611  1.00  0.00           C  
ATOM   2775  N   ALA A 988      -9.894  55.359  59.326  1.00  0.00           N  
ATOM   2776  CA  ALA A 988      -9.920  55.403  60.782  1.00  0.00           C  
ATOM   2777  C   ALA A 988     -10.751  54.260  61.350  1.00  0.00           C  
ATOM   2778  O   ALA A 988     -11.882  54.026  60.918  1.00  0.00           O  
ATOM   2779  CB  ALA A 988     -10.475  56.739  61.252  1.00  0.00           C  
ATOM   2780  N   VAL A 989     -10.167  53.546  62.310  1.00  0.00           N  
ATOM   2781  CA  VAL A 989     -10.822  52.426  62.977  1.00  0.00           C  
ATOM   2782  C   VAL A 989     -10.696  52.728  64.472  1.00  0.00           C  
ATOM   2783  O   VAL A 989      -9.820  52.199  65.153  1.00  0.00           O  
ATOM   2784  CB  VAL A 989     -10.113  51.092  62.667  1.00  0.00           C  
ATOM   2785  CG1 VAL A 989     -10.895  49.939  63.284  1.00  0.00           C  
ATOM   2786  CG2 VAL A 989      -9.975  50.907  61.152  1.00  0.00           C  
ATOM   2787  N   PRO A 990     -11.573  53.597  64.988  1.00  0.00           N  
ATOM   2788  CA  PRO A 990     -11.610  54.024  66.391  1.00  0.00           C  
ATOM   2789  C   PRO A 990     -11.570  52.898  67.419  1.00  0.00           C  
ATOM   2790  O   PRO A 990     -10.957  53.037  68.478  1.00  0.00           O  
ATOM   2791  CB  PRO A 990     -12.912  54.820  66.478  1.00  0.00           C  
ATOM   2792  CG  PRO A 990     -13.099  55.340  65.089  1.00  0.00           C  
ATOM   2793  CD  PRO A 990     -12.714  54.158  64.241  1.00  0.00           C  
ATOM   2794  N   ALA A 991     -12.229  51.786  67.116  1.00  0.00           N  
ATOM   2795  CA  ALA A 991     -12.269  50.669  68.055  1.00  0.00           C  
ATOM   2796  C   ALA A 991     -10.923  49.964  68.222  1.00  0.00           C  
ATOM   2797  O   ALA A 991     -10.687  49.304  69.239  1.00  0.00           O  
ATOM   2798  CB  ALA A 991     -13.334  49.657  67.614  1.00  0.00           C  
ATOM   2799  N   HIS A 992     -10.034  50.116  67.243  1.00  0.00           N  
ATOM   2800  CA  HIS A 992      -8.749  49.427  67.303  1.00  0.00           C  
ATOM   2801  C   HIS A 992      -7.493  50.271  67.086  1.00  0.00           C  
ATOM   2802  O   HIS A 992      -6.410  49.728  66.880  1.00  0.00           O  
ATOM   2803  CB  HIS A 992      -8.782  48.265  66.311  1.00  0.00           C  
ATOM   2804  CG  HIS A 992      -9.985  47.390  66.469  1.00  0.00           C  
ATOM   2805  ND1 HIS A 992     -10.193  46.605  67.584  1.00  0.00           N  
ATOM   2806  CD2 HIS A 992     -11.073  47.216  65.681  1.00  0.00           C  
ATOM   2807  CE1 HIS A 992     -11.355  45.988  67.476  1.00  0.00           C  
ATOM   2808  NE2 HIS A 992     -11.910  46.341  66.330  1.00  0.00           N  
ATOM   2809  N   ASP A 993      -7.640  51.589  67.146  1.00  0.00           N  
ATOM   2810  CA  ASP A 993      -6.516  52.513  66.974  1.00  0.00           C  
ATOM   2811  C   ASP A 993      -6.782  53.661  67.938  1.00  0.00           C  
ATOM   2812  O   ASP A 993      -7.706  54.454  67.735  1.00  0.00           O  
ATOM   2813  CB  ASP A 993      -6.466  53.020  65.530  1.00  0.00           C  
ATOM   2814  CG  ASP A 993      -5.331  53.993  65.290  1.00  0.00           C  
ATOM   2815  OD1 ASP A 993      -5.291  55.049  65.956  1.00  0.00           O  
ATOM   2816  OD2 ASP A 993      -4.481  53.700  64.428  1.00  0.00           O  
ATOM   2817  N   GLN A 994      -5.970  53.740  68.991  1.00  0.00           N  
ATOM   2818  CA  GLN A 994      -6.148  54.751  70.029  1.00  0.00           C  
ATOM   2819  C   GLN A 994      -6.195  56.178  69.520  1.00  0.00           C  
ATOM   2820  O   GLN A 994      -6.951  56.996  70.041  1.00  0.00           O  
ATOM   2821  CB  GLN A 994      -5.059  54.611  71.100  1.00  0.00           C  
ATOM   2822  CG  GLN A 994      -5.307  55.442  72.356  1.00  0.00           C  
ATOM   2823  CD  GLN A 994      -6.645  55.131  73.022  1.00  0.00           C  
ATOM   2824  OE1 GLN A 994      -7.158  54.009  72.934  1.00  0.00           O  
ATOM   2825  NE2 GLN A 994      -7.207  56.120  73.708  1.00  0.00           N  
ATOM   2826  N   ARG A 995      -5.385  56.495  68.516  1.00  0.00           N  
ATOM   2827  CA  ARG A 995      -5.411  57.847  67.976  1.00  0.00           C  
ATOM   2828  C   ARG A 995      -6.775  58.089  67.327  1.00  0.00           C  
ATOM   2829  O   ARG A 995      -7.384  59.144  67.515  1.00  0.00           O  
ATOM   2830  CB  ARG A 995      -4.305  58.042  66.934  1.00  0.00           C  
ATOM   2831  CG  ARG A 995      -2.905  58.229  67.506  1.00  0.00           C  
ATOM   2832  CD  ARG A 995      -1.900  58.406  66.374  1.00  0.00           C  
ATOM   2833  NE  ARG A 995      -0.592  58.857  66.845  1.00  0.00           N  
ATOM   2834  CZ  ARG A 995       0.510  58.834  66.106  1.00  0.00           C  
ATOM   2835  NH1 ARG A 995       0.469  58.374  64.862  1.00  0.00           N  
ATOM   2836  NH2 ARG A 995       1.657  59.261  66.615  1.00  0.00           N  
ATOM   2837  N   ASP A 996      -7.248  57.108  66.559  1.00  0.00           N  
ATOM   2838  CA  ASP A 996      -8.544  57.235  65.898  1.00  0.00           C  
ATOM   2839  C   ASP A 996      -9.658  57.259  66.947  1.00  0.00           C  
ATOM   2840  O   ASP A 996     -10.639  57.987  66.800  1.00  0.00           O  
ATOM   2841  CB  ASP A 996      -8.772  56.081  64.921  1.00  0.00           C  
ATOM   2842  CG  ASP A 996      -7.777  56.083  63.764  1.00  0.00           C  
ATOM   2843  OD1 ASP A 996      -7.188  57.147  63.472  1.00  0.00           O  
ATOM   2844  OD2 ASP A 996      -7.601  55.020  63.135  1.00  0.00           O  
ATOM   2845  N   TYR A 997      -9.494  56.477  68.011  1.00  0.00           N  
ATOM   2846  CA  TYR A 997     -10.491  56.434  69.082  1.00  0.00           C  
ATOM   2847  C   TYR A 997     -10.739  57.832  69.653  1.00  0.00           C  
ATOM   2848  O   TYR A 997     -11.877  58.309  69.701  1.00  0.00           O  
ATOM   2849  CB  TYR A 997     -10.028  55.490  70.203  1.00  0.00           C  
ATOM   2850  CG  TYR A 997     -10.997  55.404  71.372  1.00  0.00           C  
ATOM   2851  CD1 TYR A 997     -10.914  56.294  72.448  1.00  0.00           C  
ATOM   2852  CD2 TYR A 997     -12.032  54.468  71.372  1.00  0.00           C  
ATOM   2853  CE1 TYR A 997     -11.847  56.255  73.493  1.00  0.00           C  
ATOM   2854  CE2 TYR A 997     -12.967  54.421  72.409  1.00  0.00           C  
ATOM   2855  CZ  TYR A 997     -12.873  55.316  73.461  1.00  0.00           C  
ATOM   2856  OH  TYR A 997     -13.823  55.292  74.458  1.00  0.00           O  
ATOM   2857  N   GLU A 998      -9.666  58.490  70.083  1.00  0.00           N  
ATOM   2858  CA  GLU A 998      -9.767  59.825  70.657  1.00  0.00           C  
ATOM   2859  C   GLU A 998     -10.391  60.842  69.708  1.00  0.00           C  
ATOM   2860  O   GLU A 998     -11.165  61.699  70.134  1.00  0.00           O  
ATOM   2861  CB  GLU A 998      -8.387  60.289  71.123  1.00  0.00           C  
ATOM   2862  CG  GLU A 998      -7.960  59.607  72.421  1.00  0.00           C  
ATOM   2863  CD  GLU A 998      -6.499  59.819  72.750  1.00  0.00           C  
ATOM   2864  OE1 GLU A 998      -5.976  60.912  72.452  1.00  0.00           O  
ATOM   2865  OE2 GLU A 998      -5.878  58.896  73.319  1.00  0.00           O  
ATOM   2866  N   PHE A 999     -10.066  60.746  68.424  1.00  0.00           N  
ATOM   2867  CA  PHE A 999     -10.633  61.665  67.441  1.00  0.00           C  
ATOM   2868  C   PHE A 999     -12.126  61.389  67.276  1.00  0.00           C  
ATOM   2869  O   PHE A 999     -12.932  62.318  67.230  1.00  0.00           O  
ATOM   2870  CB  PHE A 999      -9.918  61.512  66.096  1.00  0.00           C  
ATOM   2871  CG  PHE A 999     -10.339  62.521  65.067  1.00  0.00           C  
ATOM   2872  CD1 PHE A 999     -11.466  62.307  64.277  1.00  0.00           C  
ATOM   2873  CD2 PHE A 999      -9.612  63.697  64.894  1.00  0.00           C  
ATOM   2874  CE1 PHE A 999     -11.861  63.252  63.323  1.00  0.00           C  
ATOM   2875  CE2 PHE A 999     -10.000  64.646  63.945  1.00  0.00           C  
ATOM   2876  CZ  PHE A 999     -11.125  64.422  63.159  1.00  0.00           C  
ATOM   2877  N   ALA A1000     -12.490  60.112  67.188  1.00  0.00           N  
ATOM   2878  CA  ALA A1000     -13.893  59.725  67.043  1.00  0.00           C  
ATOM   2879  C   ALA A1000     -14.712  60.213  68.241  1.00  0.00           C  
ATOM   2880  O   ALA A1000     -15.796  60.779  68.083  1.00  0.00           O  
ATOM   2881  CB  ALA A1000     -14.008  58.210  66.917  1.00  0.00           C  
ATOM   2882  N   ARG A1001     -14.184  59.996  69.441  1.00  0.00           N  
ATOM   2883  CA  ARG A1001     -14.865  60.416  70.663  1.00  0.00           C  
ATOM   2884  C   ARG A1001     -15.082  61.924  70.707  1.00  0.00           C  
ATOM   2885  O   ARG A1001     -16.154  62.394  71.090  1.00  0.00           O  
ATOM   2886  CB  ARG A1001     -14.058  59.981  71.887  1.00  0.00           C  
ATOM   2887  CG  ARG A1001     -14.090  58.487  72.135  1.00  0.00           C  
ATOM   2888  CD  ARG A1001     -15.360  58.093  72.863  1.00  0.00           C  
ATOM   2889  NE  ARG A1001     -15.380  58.673  74.203  1.00  0.00           N  
ATOM   2890  CZ  ARG A1001     -16.323  58.443  75.109  1.00  0.00           C  
ATOM   2891  NH1 ARG A1001     -17.339  57.640  74.823  1.00  0.00           N  
ATOM   2892  NH2 ARG A1001     -16.244  59.011  76.305  1.00  0.00           N  
ATOM   2893  N   LYS A1002     -14.069  62.681  70.301  1.00  0.00           N  
ATOM   2894  CA  LYS A1002     -14.162  64.134  70.313  1.00  0.00           C  
ATOM   2895  C   LYS A1002     -15.142  64.721  69.299  1.00  0.00           C  
ATOM   2896  O   LYS A1002     -15.854  65.678  69.607  1.00  0.00           O  
ATOM   2897  CB  LYS A1002     -12.784  64.753  70.088  1.00  0.00           C  
ATOM   2898  CG  LYS A1002     -12.804  66.277  70.033  1.00  0.00           C  
ATOM   2899  CD  LYS A1002     -11.400  66.848  70.060  1.00  0.00           C  
ATOM   2900  CE  LYS A1002     -11.421  68.359  69.904  1.00  0.00           C  
ATOM   2901  NZ  LYS A1002     -12.271  69.010  70.935  1.00  0.00           N  
ATOM   2902  N   PHE A1003     -15.178  64.156  68.096  1.00  0.00           N  
ATOM   2903  CA  PHE A1003     -16.059  64.665  67.050  1.00  0.00           C  
ATOM   2904  C   PHE A1003     -17.335  63.866  66.823  1.00  0.00           C  
ATOM   2905  O   PHE A1003     -18.026  64.064  65.824  1.00  0.00           O  
ATOM   2906  CB  PHE A1003     -15.273  64.797  65.742  1.00  0.00           C  
ATOM   2907  CG  PHE A1003     -14.218  65.869  65.786  1.00  0.00           C  
ATOM   2908  CD1 PHE A1003     -14.570  67.213  65.691  1.00  0.00           C  
ATOM   2909  CD2 PHE A1003     -12.883  65.541  65.982  1.00  0.00           C  
ATOM   2910  CE1 PHE A1003     -13.603  68.213  65.791  1.00  0.00           C  
ATOM   2911  CE2 PHE A1003     -11.908  66.534  66.085  1.00  0.00           C  
ATOM   2912  CZ  PHE A1003     -12.270  67.871  65.990  1.00  0.00           C  
ATOM   2913  N   GLY A1004     -17.645  62.967  67.753  1.00  0.00           N  
ATOM   2914  CA  GLY A1004     -18.858  62.177  67.648  1.00  0.00           C  
ATOM   2915  C   GLY A1004     -18.972  61.279  66.430  1.00  0.00           C  
ATOM   2916  O   GLY A1004     -20.010  61.251  65.769  1.00  0.00           O  
ATOM   2917  N   LEU A1005     -17.909  60.541  66.131  1.00  0.00           N  
ATOM   2918  CA  LEU A1005     -17.912  59.628  65.001  1.00  0.00           C  
ATOM   2919  C   LEU A1005     -18.134  58.200  65.503  1.00  0.00           C  
ATOM   2920  O   LEU A1005     -17.799  57.875  66.643  1.00  0.00           O  
ATOM   2921  CB  LEU A1005     -16.588  59.739  64.241  1.00  0.00           C  
ATOM   2922  CG  LEU A1005     -16.402  61.101  63.558  1.00  0.00           C  
ATOM   2923  CD1 LEU A1005     -14.951  61.305  63.178  1.00  0.00           C  
ATOM   2924  CD2 LEU A1005     -17.304  61.183  62.325  1.00  0.00           C  
ATOM   2925  N   PRO A1006     -18.715  57.331  64.657  1.00  0.00           N  
ATOM   2926  CA  PRO A1006     -18.995  55.932  64.998  1.00  0.00           C  
ATOM   2927  C   PRO A1006     -17.774  55.119  65.418  1.00  0.00           C  
ATOM   2928  O   PRO A1006     -16.674  55.314  64.902  1.00  0.00           O  
ATOM   2929  CB  PRO A1006     -19.626  55.383  63.717  1.00  0.00           C  
ATOM   2930  CG  PRO A1006     -20.306  56.586  63.134  1.00  0.00           C  
ATOM   2931  CD  PRO A1006     -19.255  57.660  63.326  1.00  0.00           C  
ATOM   2932  N   ILE A1007     -17.989  54.206  66.359  1.00  0.00           N  
ATOM   2933  CA  ILE A1007     -16.939  53.325  66.853  1.00  0.00           C  
ATOM   2934  C   ILE A1007     -17.478  51.907  66.708  1.00  0.00           C  
ATOM   2935  O   ILE A1007     -18.442  51.531  67.378  1.00  0.00           O  
ATOM   2936  CB  ILE A1007     -16.613  53.619  68.336  1.00  0.00           C  
ATOM   2937  CG1 ILE A1007     -16.064  55.042  68.464  1.00  0.00           C  
ATOM   2938  CG2 ILE A1007     -15.603  52.605  68.866  1.00  0.00           C  
ATOM   2939  CD1 ILE A1007     -15.740  55.463  69.882  1.00  0.00           C  
ATOM   2940  N   LYS A1008     -16.865  51.125  65.823  1.00  0.00           N  
ATOM   2941  CA  LYS A1008     -17.321  49.762  65.574  1.00  0.00           C  
ATOM   2942  C   LYS A1008     -16.245  48.706  65.798  1.00  0.00           C  
ATOM   2943  O   LYS A1008     -15.168  48.752  65.194  1.00  0.00           O  
ATOM   2944  CB  LYS A1008     -17.854  49.649  64.141  1.00  0.00           C  
ATOM   2945  CG  LYS A1008     -18.203  48.226  63.714  1.00  0.00           C  
ATOM   2946  CD  LYS A1008     -18.659  48.172  62.254  1.00  0.00           C  
ATOM   2947  CE  LYS A1008     -18.902  46.736  61.804  1.00  0.00           C  
ATOM   2948  NZ  LYS A1008     -19.355  46.655  60.386  1.00  0.00           N  
ATOM   2949  N   LYS A1009     -16.558  47.747  66.663  1.00  0.00           N  
ATOM   2950  CA  LYS A1009     -15.641  46.661  66.984  1.00  0.00           C  
ATOM   2951  C   LYS A1009     -15.678  45.574  65.919  1.00  0.00           C  
ATOM   2952  O   LYS A1009     -16.753  45.137  65.509  1.00  0.00           O  
ATOM   2953  CB  LYS A1009     -16.007  46.048  68.339  1.00  0.00           C  
ATOM   2954  CG  LYS A1009     -15.216  44.798  68.680  1.00  0.00           C  
ATOM   2955  CD  LYS A1009     -15.639  44.211  70.022  1.00  0.00           C  
ATOM   2956  CE  LYS A1009     -17.090  43.749  70.008  1.00  0.00           C  
ATOM   2957  NZ  LYS A1009     -17.465  43.107  71.297  1.00  0.00           N  
ATOM   2958  N   VAL A1010     -14.499  45.155  65.463  1.00  0.00           N  
ATOM   2959  CA  VAL A1010     -14.397  44.099  64.463  1.00  0.00           C  
ATOM   2960  C   VAL A1010     -13.335  43.076  64.857  1.00  0.00           C  
ATOM   2961  O   VAL A1010     -13.157  42.062  64.187  1.00  0.00           O  
ATOM   2962  CB  VAL A1010     -14.107  44.667  63.057  1.00  0.00           C  
ATOM   2963  CG1 VAL A1010     -15.356  45.377  62.538  1.00  0.00           C  
ATOM   2964  CG2 VAL A1010     -12.913  45.633  63.096  1.00  0.00           C  
ATOM   2965  N   ILE A1011     -12.629  43.354  65.951  1.00  0.00           N  
ATOM   2966  CA  ILE A1011     -11.625  42.432  66.475  1.00  0.00           C  
ATOM   2967  C   ILE A1011     -11.976  42.194  67.943  1.00  0.00           C  
ATOM   2968  O   ILE A1011     -11.957  43.125  68.748  1.00  0.00           O  
ATOM   2969  CB  ILE A1011     -10.186  43.002  66.412  1.00  0.00           C  
ATOM   2970  CG1 ILE A1011      -9.795  43.327  64.964  1.00  0.00           C  
ATOM   2971  CG2 ILE A1011      -9.208  41.979  66.993  1.00  0.00           C  
ATOM   2972  CD1 ILE A1011      -9.811  42.124  64.031  1.00  0.00           C  
ATOM   2973  N   GLU A1012     -12.305  40.954  68.286  1.00  0.00           N  
ATOM   2974  CA  GLU A1012     -12.666  40.622  69.663  1.00  0.00           C  
ATOM   2975  C   GLU A1012     -11.453  40.124  70.439  1.00  0.00           C  
ATOM   2976  O   GLU A1012     -10.613  39.396  69.907  1.00  0.00           O  
ATOM   2977  CB  GLU A1012     -13.770  39.557  69.674  1.00  0.00           C  
ATOM   2978  CG  GLU A1012     -14.330  39.228  71.060  1.00  0.00           C  
ATOM   2979  CD  GLU A1012     -14.877  40.449  71.773  1.00  0.00           C  
ATOM   2980  OE1 GLU A1012     -14.079  41.218  72.354  1.00  0.00           O  
ATOM   2981  OE2 GLU A1012     -16.109  40.648  71.742  1.00  0.00           O  
ATOM   2982  N   ARG A1013     -11.360  40.534  71.700  1.00  0.00           N  
ATOM   2983  CA  ARG A1013     -10.253  40.132  72.565  1.00  0.00           C  
ATOM   2984  C   ARG A1013     -10.449  38.727  73.123  1.00  0.00           C  
ATOM   2985  O   ARG A1013     -11.500  38.415  73.683  1.00  0.00           O  
ATOM   2986  CB  ARG A1013     -10.117  41.114  73.736  1.00  0.00           C  
ATOM   2987  CG  ARG A1013      -9.089  40.705  74.793  1.00  0.00           C  
ATOM   2988  CD  ARG A1013      -9.041  41.730  75.918  1.00  0.00           C  
ATOM   2989  NE  ARG A1013     -10.341  41.866  76.571  1.00  0.00           N  
ATOM   2990  CZ  ARG A1013     -10.682  42.872  77.370  1.00  0.00           C  
ATOM   2991  NH1 ARG A1013      -9.820  43.847  77.628  1.00  0.00           N  
ATOM   2992  NH2 ARG A1013     -11.891  42.905  77.910  1.00  0.00           N  
ATOM   2993  N   PRO A1014      -9.434  37.861  72.980  1.00  0.00           N  
ATOM   2994  CA  PRO A1014      -9.520  36.486  73.491  1.00  0.00           C  
ATOM   2995  C   PRO A1014      -9.812  36.500  74.998  1.00  0.00           C  
ATOM   2996  O   PRO A1014      -9.399  37.419  75.704  1.00  0.00           O  
ATOM   2997  CB  PRO A1014      -8.135  35.918  73.188  1.00  0.00           C  
ATOM   2998  CG  PRO A1014      -7.722  36.676  71.954  1.00  0.00           C  
ATOM   2999  CD  PRO A1014      -8.152  38.086  72.285  1.00  0.00           C  
ATOM   3000  N   GLY A1015     -10.511  35.481  75.487  1.00  0.00           N  
ATOM   3001  CA  GLY A1015     -10.833  35.427  76.902  1.00  0.00           C  
ATOM   3002  C   GLY A1015     -12.037  36.302  77.191  1.00  0.00           C  
ATOM   3003  O   GLY A1015     -13.124  36.057  76.669  1.00  0.00           O  
ATOM   3004  N   GLU A1016     -11.850  37.328  78.012  1.00  0.00           N  
ATOM   3005  CA  GLU A1016     -12.944  38.232  78.342  1.00  0.00           C  
ATOM   3006  C   GLU A1016     -13.186  39.206  77.192  1.00  0.00           C  
ATOM   3007  O   GLU A1016     -12.305  39.989  76.832  1.00  0.00           O  
ATOM   3008  CB  GLU A1016     -12.622  39.015  79.616  1.00  0.00           C  
ATOM   3009  CG  GLU A1016     -13.728  39.973  80.053  1.00  0.00           C  
ATOM   3010  CD  GLU A1016     -13.415  40.631  81.385  1.00  0.00           C  
ATOM   3011  OE1 GLU A1016     -13.225  39.896  82.376  1.00  0.00           O  
ATOM   3012  OE2 GLU A1016     -13.353  41.878  81.442  1.00  0.00           O  
ATOM   3013  N   PRO A1017     -14.390  39.169  76.601  1.00  0.00           N  
ATOM   3014  CA  PRO A1017     -14.744  40.051  75.487  1.00  0.00           C  
ATOM   3015  C   PRO A1017     -14.648  41.519  75.886  1.00  0.00           C  
ATOM   3016  O   PRO A1017     -14.766  41.859  77.063  1.00  0.00           O  
ATOM   3017  CB  PRO A1017     -16.184  39.650  75.170  1.00  0.00           C  
ATOM   3018  CG  PRO A1017     -16.253  38.220  75.612  1.00  0.00           C  
ATOM   3019  CD  PRO A1017     -15.503  38.256  76.916  1.00  0.00           C  
ATOM   3020  N   LEU A1018     -14.437  42.378  74.894  1.00  0.00           N  
ATOM   3021  CA  LEU A1018     -14.348  43.811  75.126  1.00  0.00           C  
ATOM   3022  C   LEU A1018     -15.699  44.305  75.625  1.00  0.00           C  
ATOM   3023  O   LEU A1018     -16.742  43.785  75.231  1.00  0.00           O  
ATOM   3024  CB  LEU A1018     -13.981  44.531  73.830  1.00  0.00           C  
ATOM   3025  CG  LEU A1018     -12.614  44.151  73.256  1.00  0.00           C  
ATOM   3026  CD1 LEU A1018     -12.458  44.731  71.865  1.00  0.00           C  
ATOM   3027  CD2 LEU A1018     -11.516  44.662  74.181  1.00  0.00           C  
ATOM   3028  N   PRO A1019     -15.696  45.315  76.502  1.00  0.00           N  
ATOM   3029  CA  PRO A1019     -16.939  45.863  77.046  1.00  0.00           C  
ATOM   3030  C   PRO A1019     -17.661  46.842  76.121  1.00  0.00           C  
ATOM   3031  O   PRO A1019     -17.116  47.306  75.115  1.00  0.00           O  
ATOM   3032  CB  PRO A1019     -16.473  46.530  78.333  1.00  0.00           C  
ATOM   3033  CG  PRO A1019     -15.135  47.074  77.930  1.00  0.00           C  
ATOM   3034  CD  PRO A1019     -14.525  45.905  77.176  1.00  0.00           C  
ATOM   3035  N   GLU A1020     -18.898  47.147  76.488  1.00  0.00           N  
ATOM   3036  CA  GLU A1020     -19.741  48.071  75.748  1.00  0.00           C  
ATOM   3037  C   GLU A1020     -20.363  49.009  76.776  1.00  0.00           C  
ATOM   3038  O   GLU A1020     -21.083  48.565  77.669  1.00  0.00           O  
ATOM   3039  CB  GLU A1020     -20.841  47.305  75.011  1.00  0.00           C  
ATOM   3040  CG  GLU A1020     -20.738  47.355  73.494  1.00  0.00           C  
ATOM   3041  CD  GLU A1020     -20.873  48.764  72.951  1.00  0.00           C  
ATOM   3042  OE1 GLU A1020     -21.836  49.462  73.339  1.00  0.00           O  
ATOM   3043  OE2 GLU A1020     -20.021  49.173  72.132  1.00  0.00           O  
ATOM   3044  N   PRO A1021     -20.101  50.321  76.662  1.00  0.00           N  
ATOM   3045  CA  PRO A1021     -19.270  50.966  75.642  1.00  0.00           C  
ATOM   3046  C   PRO A1021     -17.767  50.731  75.769  1.00  0.00           C  
ATOM   3047  O   PRO A1021     -17.249  50.378  76.836  1.00  0.00           O  
ATOM   3048  CB  PRO A1021     -19.626  52.440  75.803  1.00  0.00           C  
ATOM   3049  CG  PRO A1021     -19.813  52.551  77.281  1.00  0.00           C  
ATOM   3050  CD  PRO A1021     -20.665  51.329  77.578  1.00  0.00           C  
ATOM   3051  N   LEU A1022     -17.072  50.944  74.660  1.00  0.00           N  
ATOM   3052  CA  LEU A1022     -15.628  50.786  74.612  1.00  0.00           C  
ATOM   3053  C   LEU A1022     -15.018  52.074  75.175  1.00  0.00           C  
ATOM   3054  O   LEU A1022     -15.336  53.166  74.703  1.00  0.00           O  
ATOM   3055  CB  LEU A1022     -15.202  50.576  73.161  1.00  0.00           C  
ATOM   3056  CG  LEU A1022     -13.885  49.864  72.894  1.00  0.00           C  
ATOM   3057  CD1 LEU A1022     -13.890  48.497  73.569  1.00  0.00           C  
ATOM   3058  CD2 LEU A1022     -13.693  49.733  71.388  1.00  0.00           C  
ATOM   3059  N   GLU A1023     -14.154  51.948  76.181  1.00  0.00           N  
ATOM   3060  CA  GLU A1023     -13.530  53.113  76.814  1.00  0.00           C  
ATOM   3061  C   GLU A1023     -12.167  53.487  76.237  1.00  0.00           C  
ATOM   3062  O   GLU A1023     -11.644  54.567  76.509  1.00  0.00           O  
ATOM   3063  CB  GLU A1023     -13.394  52.879  78.321  1.00  0.00           C  
ATOM   3064  CG  GLU A1023     -14.719  52.732  79.049  1.00  0.00           C  
ATOM   3065  CD  GLU A1023     -15.532  54.016  79.038  1.00  0.00           C  
ATOM   3066  OE1 GLU A1023     -15.023  55.046  79.534  1.00  0.00           O  
ATOM   3067  OE2 GLU A1023     -16.678  53.998  78.537  1.00  0.00           O  
ATOM   3068  N   ARG A1024     -11.587  52.585  75.454  1.00  0.00           N  
ATOM   3069  CA  ARG A1024     -10.292  52.823  74.822  1.00  0.00           C  
ATOM   3070  C   ARG A1024     -10.159  51.776  73.729  1.00  0.00           C  
ATOM   3071  O   ARG A1024     -10.828  50.746  73.776  1.00  0.00           O  
ATOM   3072  CB  ARG A1024      -9.148  52.687  75.843  1.00  0.00           C  
ATOM   3073  CG  ARG A1024      -9.007  51.303  76.480  1.00  0.00           C  
ATOM   3074  CD  ARG A1024      -7.989  51.329  77.626  1.00  0.00           C  
ATOM   3075  NE  ARG A1024      -8.376  52.277  78.673  1.00  0.00           N  
ATOM   3076  CZ  ARG A1024      -9.415  52.109  79.488  1.00  0.00           C  
ATOM   3077  NH1 ARG A1024     -10.176  51.026  79.391  1.00  0.00           N  
ATOM   3078  NH2 ARG A1024      -9.706  53.034  80.390  1.00  0.00           N  
ATOM   3079  N   ALA A1025      -9.301  52.031  72.746  1.00  0.00           N  
ATOM   3080  CA  ALA A1025      -9.131  51.091  71.648  1.00  0.00           C  
ATOM   3081  C   ALA A1025      -8.427  49.804  72.048  1.00  0.00           C  
ATOM   3082  O   ALA A1025      -7.628  49.783  72.979  1.00  0.00           O  
ATOM   3083  CB  ALA A1025      -8.365  51.766  70.495  1.00  0.00           C  
ATOM   3084  N   TYR A1026      -8.748  48.725  71.342  1.00  0.00           N  
ATOM   3085  CA  TYR A1026      -8.114  47.429  71.563  1.00  0.00           C  
ATOM   3086  C   TYR A1026      -7.220  47.225  70.335  1.00  0.00           C  
ATOM   3087  O   TYR A1026      -7.709  46.925  69.240  1.00  0.00           O  
ATOM   3088  CB  TYR A1026      -9.165  46.319  71.641  1.00  0.00           C  
ATOM   3089  CG  TYR A1026      -8.555  44.946  71.736  1.00  0.00           C  
ATOM   3090  CD1 TYR A1026      -7.780  44.583  72.838  1.00  0.00           C  
ATOM   3091  CD2 TYR A1026      -8.709  44.022  70.704  1.00  0.00           C  
ATOM   3092  CE1 TYR A1026      -7.169  43.337  72.907  1.00  0.00           C  
ATOM   3093  CE2 TYR A1026      -8.101  42.770  70.762  1.00  0.00           C  
ATOM   3094  CZ  TYR A1026      -7.331  42.436  71.866  1.00  0.00           C  
ATOM   3095  OH  TYR A1026      -6.704  41.212  71.920  1.00  0.00           O  
ATOM   3096  N   GLU A1027      -5.915  47.388  70.524  1.00  0.00           N  
ATOM   3097  CA  GLU A1027      -4.956  47.294  69.428  1.00  0.00           C  
ATOM   3098  C   GLU A1027      -4.219  45.970  69.243  1.00  0.00           C  
ATOM   3099  O   GLU A1027      -3.441  45.824  68.302  1.00  0.00           O  
ATOM   3100  CB  GLU A1027      -3.931  48.427  69.570  1.00  0.00           C  
ATOM   3101  CG  GLU A1027      -4.558  49.804  69.753  1.00  0.00           C  
ATOM   3102  CD  GLU A1027      -3.524  50.908  69.919  1.00  0.00           C  
ATOM   3103  OE1 GLU A1027      -2.599  50.740  70.744  1.00  0.00           O  
ATOM   3104  OE2 GLU A1027      -3.643  51.947  69.236  1.00  0.00           O  
ATOM   3105  N   GLU A1028      -4.456  45.007  70.127  1.00  0.00           N  
ATOM   3106  CA  GLU A1028      -3.786  43.712  70.021  1.00  0.00           C  
ATOM   3107  C   GLU A1028      -4.540  42.727  69.131  1.00  0.00           C  
ATOM   3108  O   GLU A1028      -5.694  42.956  68.769  1.00  0.00           O  
ATOM   3109  CB  GLU A1028      -3.595  43.098  71.413  1.00  0.00           C  
ATOM   3110  CG  GLU A1028      -2.504  43.757  72.246  1.00  0.00           C  
ATOM   3111  CD  GLU A1028      -2.857  45.168  72.664  1.00  0.00           C  
ATOM   3112  OE1 GLU A1028      -3.859  45.343  73.393  1.00  0.00           O  
ATOM   3113  OE2 GLU A1028      -2.130  46.104  72.265  1.00  0.00           O  
ATOM   3114  N   PRO A1029      -3.886  41.614  68.759  1.00  0.00           N  
ATOM   3115  CA  PRO A1029      -4.528  40.608  67.907  1.00  0.00           C  
ATOM   3116  C   PRO A1029      -5.728  39.967  68.600  1.00  0.00           C  
ATOM   3117  O   PRO A1029      -5.805  39.927  69.830  1.00  0.00           O  
ATOM   3118  CB  PRO A1029      -3.409  39.597  67.655  1.00  0.00           C  
ATOM   3119  CG  PRO A1029      -2.149  40.432  67.784  1.00  0.00           C  
ATOM   3120  CD  PRO A1029      -2.464  41.290  68.977  1.00  0.00           C  
ATOM   3121  N   GLY A1030      -6.662  39.463  67.803  1.00  0.00           N  
ATOM   3122  CA  GLY A1030      -7.839  38.828  68.359  1.00  0.00           C  
ATOM   3123  C   GLY A1030      -8.593  38.026  67.313  1.00  0.00           C  
ATOM   3124  O   GLY A1030      -7.996  37.500  66.370  1.00  0.00           O  
ATOM   3125  N   ILE A1031      -9.907  37.932  67.485  1.00  0.00           N  
ATOM   3126  CA  ILE A1031     -10.760  37.193  66.566  1.00  0.00           C  
ATOM   3127  C   ILE A1031     -11.657  38.159  65.804  1.00  0.00           C  
ATOM   3128  O   ILE A1031     -12.309  39.012  66.397  1.00  0.00           O  
ATOM   3129  CB  ILE A1031     -11.659  36.185  67.324  1.00  0.00           C  
ATOM   3130  CG1 ILE A1031     -10.792  35.196  68.107  1.00  0.00           C  
ATOM   3131  CG2 ILE A1031     -12.564  35.453  66.344  1.00  0.00           C  
ATOM   3132  CD1 ILE A1031      -9.855  34.373  67.250  1.00  0.00           C  
ATOM   3133  N   MET A1032     -11.695  38.023  64.487  1.00  0.00           N  
ATOM   3134  CA  MET A1032     -12.527  38.902  63.682  1.00  0.00           C  
ATOM   3135  C   MET A1032     -14.004  38.680  63.977  1.00  0.00           C  
ATOM   3136  O   MET A1032     -14.459  37.543  64.094  1.00  0.00           O  
ATOM   3137  CB  MET A1032     -12.224  38.689  62.196  1.00  0.00           C  
ATOM   3138  CG  MET A1032     -10.830  39.178  61.805  1.00  0.00           C  
ATOM   3139  SD  MET A1032     -10.394  38.919  60.077  1.00  0.00           S  
ATOM   3140  CE  MET A1032     -11.348  40.242  59.279  1.00  0.00           C  
ATOM   3141  N   VAL A1033     -14.735  39.783  64.116  1.00  0.00           N  
ATOM   3142  CA  VAL A1033     -16.162  39.760  64.404  1.00  0.00           C  
ATOM   3143  C   VAL A1033     -16.826  40.902  63.628  1.00  0.00           C  
ATOM   3144  O   VAL A1033     -16.179  41.903  63.316  1.00  0.00           O  
ATOM   3145  CB  VAL A1033     -16.414  39.912  65.933  1.00  0.00           C  
ATOM   3146  CG1 VAL A1033     -15.827  41.231  66.439  1.00  0.00           C  
ATOM   3147  CG2 VAL A1033     -17.906  39.828  66.230  1.00  0.00           C  
ATOM   3148  N   ASN A1034     -18.109  40.752  63.310  1.00  0.00           N  
ATOM   3149  CA  ASN A1034     -18.831  41.763  62.533  1.00  0.00           C  
ATOM   3150  C   ASN A1034     -18.054  42.032  61.245  1.00  0.00           C  
ATOM   3151  O   ASN A1034     -18.000  43.161  60.758  1.00  0.00           O  
ATOM   3152  CB  ASN A1034     -18.972  43.072  63.319  1.00  0.00           C  
ATOM   3153  CG  ASN A1034     -19.750  42.898  64.615  1.00  0.00           C  
ATOM   3154  OD1 ASN A1034     -20.807  42.272  64.635  1.00  0.00           O  
ATOM   3155  ND2 ASN A1034     -19.229  43.464  65.703  1.00  0.00           N  
ATOM   3156  N   SER A1035     -17.447  40.981  60.703  1.00  0.00           N  
ATOM   3157  CA  SER A1035     -16.661  41.099  59.485  1.00  0.00           C  
ATOM   3158  C   SER A1035     -17.109  40.132  58.388  1.00  0.00           C  
ATOM   3159  O   SER A1035     -16.284  39.510  57.713  1.00  0.00           O  
ATOM   3160  CB  SER A1035     -15.185  40.879  59.809  1.00  0.00           C  
ATOM   3161  OG  SER A1035     -14.700  41.920  60.643  1.00  0.00           O  
ATOM   3162  N   GLY A1036     -18.421  40.020  58.214  1.00  0.00           N  
ATOM   3163  CA  GLY A1036     -18.965  39.145  57.191  1.00  0.00           C  
ATOM   3164  C   GLY A1036     -18.451  37.719  57.220  1.00  0.00           C  
ATOM   3165  O   GLY A1036     -18.526  37.051  58.249  1.00  0.00           O  
ATOM   3166  N   PRO A1037     -17.906  37.226  56.097  1.00  0.00           N  
ATOM   3167  CA  PRO A1037     -17.373  35.866  55.965  1.00  0.00           C  
ATOM   3168  C   PRO A1037     -16.070  35.609  56.714  1.00  0.00           C  
ATOM   3169  O   PRO A1037     -15.653  34.459  56.863  1.00  0.00           O  
ATOM   3170  CB  PRO A1037     -17.203  35.721  54.460  1.00  0.00           C  
ATOM   3171  CG  PRO A1037     -16.767  37.102  54.062  1.00  0.00           C  
ATOM   3172  CD  PRO A1037     -17.739  37.975  54.837  1.00  0.00           C  
ATOM   3173  N   PHE A1038     -15.430  36.673  57.185  1.00  0.00           N  
ATOM   3174  CA  PHE A1038     -14.170  36.537  57.904  1.00  0.00           C  
ATOM   3175  C   PHE A1038     -14.351  36.235  59.392  1.00  0.00           C  
ATOM   3176  O   PHE A1038     -13.388  35.892  60.079  1.00  0.00           O  
ATOM   3177  CB  PHE A1038     -13.336  37.812  57.726  1.00  0.00           C  
ATOM   3178  CG  PHE A1038     -12.996  38.115  56.291  1.00  0.00           C  
ATOM   3179  CD1 PHE A1038     -12.023  37.378  55.620  1.00  0.00           C  
ATOM   3180  CD2 PHE A1038     -13.671  39.115  55.599  1.00  0.00           C  
ATOM   3181  CE1 PHE A1038     -11.725  37.634  54.280  1.00  0.00           C  
ATOM   3182  CE2 PHE A1038     -13.382  39.381  54.256  1.00  0.00           C  
ATOM   3183  CZ  PHE A1038     -12.407  38.638  53.596  1.00  0.00           C  
ATOM   3184  N   ASP A1039     -15.578  36.349  59.888  1.00  0.00           N  
ATOM   3185  CA  ASP A1039     -15.845  36.093  61.304  1.00  0.00           C  
ATOM   3186  C   ASP A1039     -15.222  34.792  61.816  1.00  0.00           C  
ATOM   3187  O   ASP A1039     -15.314  33.746  61.168  1.00  0.00           O  
ATOM   3188  CB  ASP A1039     -17.351  36.078  61.574  1.00  0.00           C  
ATOM   3189  CG  ASP A1039     -17.993  37.448  61.408  1.00  0.00           C  
ATOM   3190  OD1 ASP A1039     -17.281  38.470  61.505  1.00  0.00           O  
ATOM   3191  OD2 ASP A1039     -19.222  37.503  61.196  1.00  0.00           O  
ATOM   3192  N   GLY A1040     -14.575  34.870  62.978  1.00  0.00           N  
ATOM   3193  CA  GLY A1040     -13.948  33.695  63.565  1.00  0.00           C  
ATOM   3194  C   GLY A1040     -12.478  33.502  63.223  1.00  0.00           C  
ATOM   3195  O   GLY A1040     -11.795  32.687  63.841  1.00  0.00           O  
ATOM   3196  N   THR A1041     -11.985  34.243  62.237  1.00  0.00           N  
ATOM   3197  CA  THR A1041     -10.585  34.133  61.829  1.00  0.00           C  
ATOM   3198  C   THR A1041      -9.684  34.931  62.769  1.00  0.00           C  
ATOM   3199  O   THR A1041     -10.047  36.028  63.202  1.00  0.00           O  
ATOM   3200  CB  THR A1041     -10.373  34.681  60.402  1.00  0.00           C  
ATOM   3201  OG1 THR A1041     -11.318  34.078  59.511  1.00  0.00           O  
ATOM   3202  CG2 THR A1041      -8.956  34.382  59.918  1.00  0.00           C  
ATOM   3203  N   GLU A1058      -8.515  34.376  63.083  1.00  0.00           N  
ATOM   3204  CA  GLU A1058      -7.558  35.056  63.945  1.00  0.00           C  
ATOM   3205  C   GLU A1058      -6.998  36.253  63.186  1.00  0.00           C  
ATOM   3206  O   GLU A1058      -6.656  36.146  62.008  1.00  0.00           O  
ATOM   3207  CB  GLU A1058      -6.421  34.112  64.339  1.00  0.00           C  
ATOM   3208  CG  GLU A1058      -6.887  32.898  65.122  1.00  0.00           C  
ATOM   3209  CD  GLU A1058      -5.734  32.057  65.642  1.00  0.00           C  
ATOM   3210  OE1 GLU A1058      -4.929  31.570  64.819  1.00  0.00           O  
ATOM   3211  OE2 GLU A1058      -5.634  31.885  66.877  1.00  0.00           O  
ATOM   3212  N   SER A1059      -6.912  37.383  63.880  1.00  0.00           N  
ATOM   3213  CA  SER A1059      -6.429  38.649  63.327  1.00  0.00           C  
ATOM   3214  C   SER A1059      -5.304  38.578  62.302  1.00  0.00           C  
ATOM   3215  O   SER A1059      -5.470  39.009  61.158  1.00  0.00           O  
ATOM   3216  CB  SER A1059      -5.976  39.578  64.456  1.00  0.00           C  
ATOM   3217  OG  SER A1059      -7.072  40.097  65.167  1.00  0.00           O  
ATOM   3218  N   GLU A1060      -4.150  38.069  62.726  1.00  0.00           N  
ATOM   3219  CA  GLU A1060      -2.991  37.976  61.845  1.00  0.00           C  
ATOM   3220  C   GLU A1060      -3.315  37.258  60.541  1.00  0.00           C  
ATOM   3221  O   GLU A1060      -3.042  37.782  59.459  1.00  0.00           O  
ATOM   3222  CB  GLU A1060      -1.831  37.280  62.561  1.00  0.00           C  
ATOM   3223  CG  GLU A1060      -1.324  38.054  63.772  1.00  0.00           C  
ATOM   3224  CD  GLU A1060      -1.000  39.491  63.425  1.00  0.00           C  
ATOM   3225  OE1 GLU A1060      -0.168  39.711  62.513  1.00  0.00           O  
ATOM   3226  OE2 GLU A1060      -1.576  40.411  64.048  1.00  0.00           O  
ATOM   3227  N   GLU A1061      -3.883  36.060  60.638  1.00  0.00           N  
ATOM   3228  CA  GLU A1061      -4.259  35.314  59.439  1.00  0.00           C  
ATOM   3229  C   GLU A1061      -5.317  36.119  58.673  1.00  0.00           C  
ATOM   3230  O   GLU A1061      -5.347  36.113  57.441  1.00  0.00           O  
ATOM   3231  CB  GLU A1061      -4.820  33.934  59.814  1.00  0.00           C  
ATOM   3232  CG  GLU A1061      -5.389  33.134  58.648  1.00  0.00           C  
ATOM   3233  CD  GLU A1061      -5.887  31.764  59.078  1.00  0.00           C  
ATOM   3234  OE1 GLU A1061      -6.224  31.601  60.274  1.00  0.00           O  
ATOM   3235  OE2 GLU A1061      -5.938  30.851  58.224  1.00  0.00           O  
ATOM   3236  N   GLY A1062      -6.176  36.814  59.414  1.00  0.00           N  
ATOM   3237  CA  GLY A1062      -7.212  37.620  58.792  1.00  0.00           C  
ATOM   3238  C   GLY A1062      -6.656  38.657  57.831  1.00  0.00           C  
ATOM   3239  O   GLY A1062      -7.273  38.965  56.809  1.00  0.00           O  
ATOM   3240  N   LYS A1063      -5.492  39.210  58.154  1.00  0.00           N  
ATOM   3241  CA  LYS A1063      -4.870  40.206  57.287  1.00  0.00           C  
ATOM   3242  C   LYS A1063      -4.644  39.594  55.911  1.00  0.00           C  
ATOM   3243  O   LYS A1063      -4.982  40.191  54.891  1.00  0.00           O  
ATOM   3244  CB  LYS A1063      -3.527  40.661  57.863  1.00  0.00           C  
ATOM   3245  CG  LYS A1063      -3.627  41.412  59.170  1.00  0.00           C  
ATOM   3246  CD  LYS A1063      -2.244  41.828  59.652  1.00  0.00           C  
ATOM   3247  CE  LYS A1063      -2.310  42.478  61.022  1.00  0.00           C  
ATOM   3248  NZ  LYS A1063      -0.962  42.912  61.492  1.00  0.00           N  
ATOM   3249  N   ARG A1064      -4.072  38.393  55.899  1.00  0.00           N  
ATOM   3250  CA  ARG A1064      -3.793  37.681  54.659  1.00  0.00           C  
ATOM   3251  C   ARG A1064      -5.070  37.357  53.888  1.00  0.00           C  
ATOM   3252  O   ARG A1064      -5.101  37.463  52.661  1.00  0.00           O  
ATOM   3253  CB  ARG A1064      -3.017  36.386  54.948  1.00  0.00           C  
ATOM   3254  CG  ARG A1064      -1.646  36.605  55.588  1.00  0.00           C  
ATOM   3255  CD  ARG A1064      -0.759  35.365  55.458  1.00  0.00           C  
ATOM   3256  NE  ARG A1064      -1.282  34.210  56.190  1.00  0.00           N  
ATOM   3257  CZ  ARG A1064      -1.158  34.027  57.504  1.00  0.00           C  
ATOM   3258  NH1 ARG A1064      -0.522  34.923  58.250  1.00  0.00           N  
ATOM   3259  NH2 ARG A1064      -1.668  32.941  58.072  1.00  0.00           N  
ATOM   3260  N   LYS A1065      -6.119  36.959  54.602  1.00  0.00           N  
ATOM   3261  CA  LYS A1065      -7.386  36.632  53.955  1.00  0.00           C  
ATOM   3262  C   LYS A1065      -8.023  37.864  53.321  1.00  0.00           C  
ATOM   3263  O   LYS A1065      -8.528  37.802  52.197  1.00  0.00           O  
ATOM   3264  CB  LYS A1065      -8.364  36.023  54.958  1.00  0.00           C  
ATOM   3265  CG  LYS A1065      -8.026  34.616  55.399  1.00  0.00           C  
ATOM   3266  CD  LYS A1065      -9.181  34.040  56.208  1.00  0.00           C  
ATOM   3267  CE  LYS A1065      -8.963  32.576  56.547  1.00  0.00           C  
ATOM   3268  NZ  LYS A1065     -10.112  32.050  57.334  1.00  0.00           N  
ATOM   3269  N   VAL A1066      -8.007  38.985  54.039  1.00  0.00           N  
ATOM   3270  CA  VAL A1066      -8.586  40.210  53.504  1.00  0.00           C  
ATOM   3271  C   VAL A1066      -7.809  40.646  52.267  1.00  0.00           C  
ATOM   3272  O   VAL A1066      -8.402  41.027  51.259  1.00  0.00           O  
ATOM   3273  CB  VAL A1066      -8.576  41.349  54.539  1.00  0.00           C  
ATOM   3274  CG1 VAL A1066      -9.010  42.657  53.884  1.00  0.00           C  
ATOM   3275  CG2 VAL A1066      -9.521  41.001  55.688  1.00  0.00           C  
ATOM   3276  N   ILE A1067      -6.483  40.578  52.346  1.00  0.00           N  
ATOM   3277  CA  ILE A1067      -5.638  40.960  51.219  1.00  0.00           C  
ATOM   3278  C   ILE A1067      -5.956  40.109  49.984  1.00  0.00           C  
ATOM   3279  O   ILE A1067      -6.059  40.632  48.876  1.00  0.00           O  
ATOM   3280  CB  ILE A1067      -4.140  40.814  51.573  1.00  0.00           C  
ATOM   3281  CG1 ILE A1067      -3.747  41.884  52.595  1.00  0.00           C  
ATOM   3282  CG2 ILE A1067      -3.288  40.941  50.312  1.00  0.00           C  
ATOM   3283  CD1 ILE A1067      -2.388  41.660  53.252  1.00  0.00           C  
ATOM   3284  N   ALA A1068      -6.116  38.803  50.182  1.00  0.00           N  
ATOM   3285  CA  ALA A1068      -6.422  37.896  49.078  1.00  0.00           C  
ATOM   3286  C   ALA A1068      -7.783  38.243  48.478  1.00  0.00           C  
ATOM   3287  O   ALA A1068      -7.973  38.199  47.262  1.00  0.00           O  
ATOM   3288  CB  ALA A1068      -6.410  36.443  49.567  1.00  0.00           C  
ATOM   3289  N   TRP A1069      -8.728  38.582  49.345  1.00  0.00           N  
ATOM   3290  CA  TRP A1069     -10.067  38.956  48.915  1.00  0.00           C  
ATOM   3291  C   TRP A1069     -10.023  40.257  48.116  1.00  0.00           C  
ATOM   3292  O   TRP A1069     -10.629  40.358  47.049  1.00  0.00           O  
ATOM   3293  CB  TRP A1069     -10.973  39.133  50.136  1.00  0.00           C  
ATOM   3294  CG  TRP A1069     -12.296  39.745  49.815  1.00  0.00           C  
ATOM   3295  CD1 TRP A1069     -13.316  39.171  49.115  1.00  0.00           C  
ATOM   3296  CD2 TRP A1069     -12.733  41.062  50.158  1.00  0.00           C  
ATOM   3297  NE1 TRP A1069     -14.366  40.053  48.998  1.00  0.00           N  
ATOM   3298  CE2 TRP A1069     -14.035  41.221  49.631  1.00  0.00           C  
ATOM   3299  CE3 TRP A1069     -12.153  42.127  50.861  1.00  0.00           C  
ATOM   3300  CZ2 TRP A1069     -14.767  42.404  49.785  1.00  0.00           C  
ATOM   3301  CZ3 TRP A1069     -12.882  43.305  51.014  1.00  0.00           C  
ATOM   3302  CH2 TRP A1069     -14.175  43.432  50.478  1.00  0.00           C  
ATOM   3303  N   LEU A1070      -9.305  41.248  48.639  1.00  0.00           N  
ATOM   3304  CA  LEU A1070      -9.180  42.544  47.976  1.00  0.00           C  
ATOM   3305  C   LEU A1070      -8.599  42.431  46.567  1.00  0.00           C  
ATOM   3306  O   LEU A1070      -9.108  43.037  45.621  1.00  0.00           O  
ATOM   3307  CB  LEU A1070      -8.289  43.483  48.803  1.00  0.00           C  
ATOM   3308  CG  LEU A1070      -8.812  44.000  50.150  1.00  0.00           C  
ATOM   3309  CD1 LEU A1070      -7.686  44.707  50.894  1.00  0.00           C  
ATOM   3310  CD2 LEU A1070      -9.985  44.946  49.927  1.00  0.00           C  
ATOM   3311  N   GLU A1071      -7.519  41.669  46.433  1.00  0.00           N  
ATOM   3312  CA  GLU A1071      -6.869  41.503  45.138  1.00  0.00           C  
ATOM   3313  C   GLU A1071      -7.783  40.766  44.170  1.00  0.00           C  
ATOM   3314  O   GLU A1071      -7.888  41.134  43.003  1.00  0.00           O  
ATOM   3315  CB  GLU A1071      -5.546  40.748  45.308  1.00  0.00           C  
ATOM   3316  CG  GLU A1071      -4.630  41.393  46.341  1.00  0.00           C  
ATOM   3317  CD  GLU A1071      -3.265  40.738  46.434  1.00  0.00           C  
ATOM   3318  OE1 GLU A1071      -3.198  39.491  46.433  1.00  0.00           O  
ATOM   3319  OE2 GLU A1071      -2.260  41.478  46.528  1.00  0.00           O  
ATOM   3320  N   GLU A1072      -8.457  39.735  44.664  1.00  0.00           N  
ATOM   3321  CA  GLU A1072      -9.366  38.952  43.837  1.00  0.00           C  
ATOM   3322  C   GLU A1072     -10.539  39.784  43.313  1.00  0.00           C  
ATOM   3323  O   GLU A1072     -11.015  39.557  42.200  1.00  0.00           O  
ATOM   3324  CB  GLU A1072      -9.906  37.764  44.636  1.00  0.00           C  
ATOM   3325  CG  GLU A1072     -10.973  36.954  43.917  1.00  0.00           C  
ATOM   3326  CD  GLU A1072     -11.666  35.973  44.845  1.00  0.00           C  
ATOM   3327  OE1 GLU A1072     -12.193  36.418  45.894  1.00  0.00           O  
ATOM   3328  OE2 GLU A1072     -11.685  34.763  44.529  1.00  0.00           O  
ATOM   3329  N   LYS A1073     -10.998  40.746  44.109  1.00  0.00           N  
ATOM   3330  CA  LYS A1073     -12.128  41.589  43.721  1.00  0.00           C  
ATOM   3331  C   LYS A1073     -11.728  42.941  43.138  1.00  0.00           C  
ATOM   3332  O   LYS A1073     -12.591  43.743  42.784  1.00  0.00           O  
ATOM   3333  CB  LYS A1073     -13.047  41.820  44.922  1.00  0.00           C  
ATOM   3334  CG  LYS A1073     -13.618  40.550  45.529  1.00  0.00           C  
ATOM   3335  CD  LYS A1073     -14.431  39.765  44.515  1.00  0.00           C  
ATOM   3336  CE  LYS A1073     -15.050  38.531  45.146  1.00  0.00           C  
ATOM   3337  NZ  LYS A1073     -15.815  37.724  44.157  1.00  0.00           N  
ATOM   3338  N   GLY A1074     -10.426  43.198  43.045  1.00  0.00           N  
ATOM   3339  CA  GLY A1074      -9.962  44.468  42.507  1.00  0.00           C  
ATOM   3340  C   GLY A1074     -10.307  45.652  43.396  1.00  0.00           C  
ATOM   3341  O   GLY A1074     -10.583  46.746  42.904  1.00  0.00           O  
ATOM   3342  N   LEU A1075     -10.290  45.439  44.708  1.00  0.00           N  
ATOM   3343  CA  LEU A1075     -10.611  46.501  45.657  1.00  0.00           C  
ATOM   3344  C   LEU A1075      -9.359  47.021  46.371  1.00  0.00           C  
ATOM   3345  O   LEU A1075      -9.413  48.000  47.115  1.00  0.00           O  
ATOM   3346  CB  LEU A1075     -11.623  45.984  46.683  1.00  0.00           C  
ATOM   3347  CG  LEU A1075     -12.925  45.424  46.097  1.00  0.00           C  
ATOM   3348  CD1 LEU A1075     -13.804  44.878  47.212  1.00  0.00           C  
ATOM   3349  CD2 LEU A1075     -13.657  46.521  45.327  1.00  0.00           C  
ATOM   3350  N   GLY A1076      -8.233  46.357  46.136  1.00  0.00           N  
ATOM   3351  CA  GLY A1076      -6.990  46.768  46.759  1.00  0.00           C  
ATOM   3352  C   GLY A1076      -5.883  45.779  46.450  1.00  0.00           C  
ATOM   3353  O   GLY A1076      -6.086  44.822  45.701  1.00  0.00           O  
ATOM   3354  N   LYS A1077      -4.714  45.995  47.042  1.00  0.00           N  
ATOM   3355  CA  LYS A1077      -3.586  45.111  46.803  1.00  0.00           C  
ATOM   3356  C   LYS A1077      -2.680  45.011  48.028  1.00  0.00           C  
ATOM   3357  O   LYS A1077      -2.500  45.983  48.762  1.00  0.00           O  
ATOM   3358  CB  LYS A1077      -2.794  45.621  45.597  1.00  0.00           C  
ATOM   3359  CG  LYS A1077      -2.360  47.067  45.735  1.00  0.00           C  
ATOM   3360  CD  LYS A1077      -1.951  47.666  44.399  1.00  0.00           C  
ATOM   3361  CE  LYS A1077      -1.566  49.127  44.568  1.00  0.00           C  
ATOM   3362  NZ  LYS A1077      -1.293  49.803  43.268  1.00  0.00           N  
ATOM   3363  N   GLY A1078      -2.127  43.823  48.247  1.00  0.00           N  
ATOM   3364  CA  GLY A1078      -1.238  43.619  49.373  1.00  0.00           C  
ATOM   3365  C   GLY A1078      -0.016  44.510  49.252  1.00  0.00           C  
ATOM   3366  O   GLY A1078       0.429  44.822  48.145  1.00  0.00           O  
ATOM   3367  N   ARG A1079       0.524  44.932  50.389  1.00  0.00           N  
ATOM   3368  CA  ARG A1079       1.701  45.788  50.402  1.00  0.00           C  
ATOM   3369  C   ARG A1079       2.533  45.514  51.650  1.00  0.00           C  
ATOM   3370  O   ARG A1079       2.124  45.838  52.770  1.00  0.00           O  
ATOM   3371  CB  ARG A1079       1.296  47.264  50.367  1.00  0.00           C  
ATOM   3372  CG  ARG A1079       2.487  48.213  50.378  1.00  0.00           C  
ATOM   3373  CD  ARG A1079       2.066  49.675  50.345  1.00  0.00           C  
ATOM   3374  NE  ARG A1079       3.218  50.566  50.468  1.00  0.00           N  
ATOM   3375  CZ  ARG A1079       3.143  51.894  50.520  1.00  0.00           C  
ATOM   3376  NH1 ARG A1079       1.962  52.505  50.459  1.00  0.00           N  
ATOM   3377  NH2 ARG A1079       4.251  52.616  50.636  1.00  0.00           N  
ATOM   3378  N   VAL A1080       3.695  44.903  51.447  1.00  0.00           N  
ATOM   3379  CA  VAL A1080       4.596  44.574  52.546  1.00  0.00           C  
ATOM   3380  C   VAL A1080       5.439  45.777  52.943  1.00  0.00           C  
ATOM   3381  O   VAL A1080       5.913  46.522  52.088  1.00  0.00           O  
ATOM   3382  CB  VAL A1080       5.552  43.425  52.160  1.00  0.00           C  
ATOM   3383  CG1 VAL A1080       6.537  43.157  53.306  1.00  0.00           C  
ATOM   3384  CG2 VAL A1080       4.748  42.162  51.836  1.00  0.00           C  
ATOM   3385  N   THR A1081       5.608  45.975  54.245  1.00  0.00           N  
ATOM   3386  CA  THR A1081       6.425  47.072  54.741  1.00  0.00           C  
ATOM   3387  C   THR A1081       7.356  46.536  55.822  1.00  0.00           C  
ATOM   3388  O   THR A1081       7.231  45.387  56.251  1.00  0.00           O  
ATOM   3389  CB  THR A1081       5.571  48.226  55.317  1.00  0.00           C  
ATOM   3390  OG1 THR A1081       4.747  47.741  56.384  1.00  0.00           O  
ATOM   3391  CG2 THR A1081       4.695  48.829  54.227  1.00  0.00           C  
ATOM   3392  N   TYR A1082       8.292  47.371  56.252  1.00  0.00           N  
ATOM   3393  CA  TYR A1082       9.258  46.980  57.270  1.00  0.00           C  
ATOM   3394  C   TYR A1082       9.391  48.107  58.266  1.00  0.00           C  
ATOM   3395  O   TYR A1082       9.242  49.270  57.909  1.00  0.00           O  
ATOM   3396  CB  TYR A1082      10.618  46.720  56.624  1.00  0.00           C  
ATOM   3397  CG  TYR A1082      10.590  45.657  55.556  1.00  0.00           C  
ATOM   3398  CD1 TYR A1082      10.735  44.310  55.880  1.00  0.00           C  
ATOM   3399  CD2 TYR A1082      10.380  45.997  54.219  1.00  0.00           C  
ATOM   3400  CE1 TYR A1082      10.670  43.326  54.899  1.00  0.00           C  
ATOM   3401  CE2 TYR A1082      10.308  45.023  53.232  1.00  0.00           C  
ATOM   3402  CZ  TYR A1082      10.454  43.691  53.578  1.00  0.00           C  
ATOM   3403  OH  TYR A1082      10.370  42.727  52.603  1.00  0.00           O  
ATOM   3404  N   ARG A1083       9.670  47.767  59.518  1.00  0.00           N  
ATOM   3405  CA  ARG A1083       9.834  48.787  60.541  1.00  0.00           C  
ATOM   3406  C   ARG A1083      11.201  49.428  60.309  1.00  0.00           C  
ATOM   3407  O   ARG A1083      11.427  50.590  60.648  1.00  0.00           O  
ATOM   3408  CB  ARG A1083       9.761  48.154  61.931  1.00  0.00           C  
ATOM   3409  CG  ARG A1083       9.523  49.154  63.055  1.00  0.00           C  
ATOM   3410  CD  ARG A1083       8.954  48.472  64.299  1.00  0.00           C  
ATOM   3411  NE  ARG A1083       9.944  47.677  65.022  1.00  0.00           N  
ATOM   3412  CZ  ARG A1083      10.934  48.194  65.743  1.00  0.00           C  
ATOM   3413  NH1 ARG A1083      11.070  49.510  65.838  1.00  0.00           N  
ATOM   3414  NH2 ARG A1083      11.784  47.396  66.377  1.00  0.00           N  
ATOM   3415  N   LEU A1084      12.104  48.653  59.717  1.00  0.00           N  
ATOM   3416  CA  LEU A1084      13.449  49.121  59.413  1.00  0.00           C  
ATOM   3417  C   LEU A1084      13.387  50.408  58.591  1.00  0.00           C  
ATOM   3418  O   LEU A1084      12.600  50.504  57.644  1.00  0.00           O  
ATOM   3419  CB  LEU A1084      14.208  48.053  58.618  1.00  0.00           C  
ATOM   3420  CG  LEU A1084      15.633  48.427  58.197  1.00  0.00           C  
ATOM   3421  CD1 LEU A1084      16.512  48.524  59.445  1.00  0.00           C  
ATOM   3422  CD2 LEU A1084      16.191  47.389  57.233  1.00  0.00           C  
ATOM   3423  N   ARG A1085      14.212  51.389  58.961  1.00  0.00           N  
ATOM   3424  CA  ARG A1085      14.285  52.673  58.256  1.00  0.00           C  
ATOM   3425  C   ARG A1085      15.648  52.799  57.599  1.00  0.00           C  
ATOM   3426  O   ARG A1085      16.592  52.119  57.998  1.00  0.00           O  
ATOM   3427  CB  ARG A1085      14.126  53.829  59.232  1.00  0.00           C  
ATOM   3428  CG  ARG A1085      12.858  53.774  60.056  1.00  0.00           C  
ATOM   3429  CD  ARG A1085      11.588  54.102  59.261  1.00  0.00           C  
ATOM   3430  NE  ARG A1085      11.170  53.004  58.376  1.00  0.00           N  
ATOM   3431  CZ  ARG A1085       9.924  52.814  57.940  1.00  0.00           C  
ATOM   3432  NH1 ARG A1085       8.935  53.639  58.283  1.00  0.00           N  
ATOM   3433  NH2 ARG A1085       9.652  51.749  57.216  1.00  0.00           N  
ATOM   3434  N   ASP A1087      15.765  53.672  56.603  1.00  0.00           N  
ATOM   3435  CA  ASP A1087      17.057  53.850  55.955  1.00  0.00           C  
ATOM   3436  C   ASP A1087      18.106  54.338  56.962  1.00  0.00           C  
ATOM   3437  O   ASP A1087      17.784  54.925  57.997  1.00  0.00           O  
ATOM   3438  CB  ASP A1087      16.947  54.791  54.756  1.00  0.00           C  
ATOM   3439  CG  ASP A1087      16.294  54.118  53.549  1.00  0.00           C  
ATOM   3440  OD1 ASP A1087      16.464  52.889  53.385  1.00  0.00           O  
ATOM   3441  OD2 ASP A1087      15.625  54.811  52.760  1.00  0.00           O  
ATOM   3442  N   TRP A1088      19.365  54.088  56.637  1.00  0.00           N  
ATOM   3443  CA  TRP A1088      20.488  54.400  57.512  1.00  0.00           C  
ATOM   3444  C   TRP A1088      21.089  55.806  57.382  1.00  0.00           C  
ATOM   3445  O   TRP A1088      21.735  56.131  56.386  1.00  0.00           O  
ATOM   3446  CB  TRP A1088      21.536  53.304  57.273  1.00  0.00           C  
ATOM   3447  CG  TRP A1088      22.799  53.359  58.071  1.00  0.00           C  
ATOM   3448  CD1 TRP A1088      23.049  54.102  59.189  1.00  0.00           C  
ATOM   3449  CD2 TRP A1088      23.995  52.619  57.801  1.00  0.00           C  
ATOM   3450  NE1 TRP A1088      24.334  53.871  59.632  1.00  0.00           N  
ATOM   3451  CE2 TRP A1088      24.935  52.963  58.796  1.00  0.00           C  
ATOM   3452  CE3 TRP A1088      24.362  51.694  56.811  1.00  0.00           C  
ATOM   3453  CZ2 TRP A1088      26.224  52.419  58.831  1.00  0.00           C  
ATOM   3454  CZ3 TRP A1088      25.645  51.150  56.843  1.00  0.00           C  
ATOM   3455  CH2 TRP A1088      26.562  51.519  57.852  1.00  0.00           C  
ATOM   3456  N   LEU A1089      20.869  56.632  58.404  1.00  0.00           N  
ATOM   3457  CA  LEU A1089      21.392  58.000  58.433  1.00  0.00           C  
ATOM   3458  C   LEU A1089      22.893  57.943  58.727  1.00  0.00           C  
ATOM   3459  O   LEU A1089      23.294  57.643  59.853  1.00  0.00           O  
ATOM   3460  CB  LEU A1089      20.685  58.807  59.526  1.00  0.00           C  
ATOM   3461  CG  LEU A1089      20.652  60.338  59.397  1.00  0.00           C  
ATOM   3462  CD1 LEU A1089      19.963  60.929  60.620  1.00  0.00           C  
ATOM   3463  CD2 LEU A1089      22.046  60.891  59.274  1.00  0.00           C  
ATOM   3464  N   ILE A1090      23.719  58.247  57.728  1.00  0.00           N  
ATOM   3465  CA  ILE A1090      25.172  58.179  57.895  1.00  0.00           C  
ATOM   3466  C   ILE A1090      25.953  59.483  58.095  1.00  0.00           C  
ATOM   3467  O   ILE A1090      27.061  59.458  58.628  1.00  0.00           O  
ATOM   3468  CB  ILE A1090      25.831  57.441  56.715  1.00  0.00           C  
ATOM   3469  CG1 ILE A1090      25.500  58.157  55.406  1.00  0.00           C  
ATOM   3470  CG2 ILE A1090      25.372  55.998  56.684  1.00  0.00           C  
ATOM   3471  CD1 ILE A1090      26.358  57.706  54.247  1.00  0.00           C  
ATOM   3472  N   SER A1091      25.401  60.612  57.665  1.00  0.00           N  
ATOM   3473  CA  SER A1091      26.109  61.881  57.822  1.00  0.00           C  
ATOM   3474  C   SER A1091      26.200  62.314  59.286  1.00  0.00           C  
ATOM   3475  O   SER A1091      25.284  62.076  60.072  1.00  0.00           O  
ATOM   3476  CB  SER A1091      25.431  62.973  56.977  1.00  0.00           C  
ATOM   3477  OG  SER A1091      24.027  62.968  57.153  1.00  0.00           O  
ATOM   3478  N   ARG A1093      27.321  62.936  59.647  1.00  0.00           N  
ATOM   3479  CA  ARG A1093      27.549  63.402  61.016  1.00  0.00           C  
ATOM   3480  C   ARG A1093      28.181  64.794  61.003  1.00  0.00           C  
ATOM   3481  O   ARG A1093      29.008  65.103  60.147  1.00  0.00           O  
ATOM   3482  CB  ARG A1093      28.485  62.438  61.764  1.00  0.00           C  
ATOM   3483  CG  ARG A1093      27.955  61.021  61.908  1.00  0.00           C  
ATOM   3484  CD  ARG A1093      26.804  60.945  62.899  1.00  0.00           C  
ATOM   3485  NE  ARG A1093      26.308  59.576  63.031  1.00  0.00           N  
ATOM   3486  CZ  ARG A1093      25.432  59.010  62.203  1.00  0.00           C  
ATOM   3487  NH1 ARG A1093      24.940  59.696  61.177  1.00  0.00           N  
ATOM   3488  NH2 ARG A1093      25.058  57.751  62.394  1.00  0.00           N  
ATOM   3489  N   GLN A1094      27.799  65.628  61.963  1.00  0.00           N  
ATOM   3490  CA  GLN A1094      28.348  66.978  62.046  1.00  0.00           C  
ATOM   3491  C   GLN A1094      29.570  66.958  62.955  1.00  0.00           C  
ATOM   3492  O   GLN A1094      29.655  67.711  63.923  1.00  0.00           O  
ATOM   3493  CB  GLN A1094      27.297  67.943  62.598  1.00  0.00           C  
ATOM   3494  CG  GLN A1094      26.093  68.134  61.682  1.00  0.00           C  
ATOM   3495  CD  GLN A1094      25.242  66.885  61.560  1.00  0.00           C  
ATOM   3496  OE1 GLN A1094      24.691  66.397  62.547  1.00  0.00           O  
ATOM   3497  NE2 GLN A1094      25.131  66.360  60.343  1.00  0.00           N  
ATOM   3498  N   ARG A1099      30.514  66.087  62.622  1.00  0.00           N  
ATOM   3499  CA  ARG A1099      31.731  65.920  63.405  1.00  0.00           C  
ATOM   3500  C   ARG A1099      32.961  66.004  62.516  1.00  0.00           C  
ATOM   3501  O   ARG A1099      32.897  65.739  61.316  1.00  0.00           O  
ATOM   3502  CB  ARG A1099      31.690  64.564  64.114  1.00  0.00           C  
ATOM   3503  CG  ARG A1099      30.493  64.401  65.041  1.00  0.00           C  
ATOM   3504  CD  ARG A1099      30.675  65.212  66.320  1.00  0.00           C  
ATOM   3505  NE  ARG A1099      31.858  64.757  67.049  1.00  0.00           N  
ATOM   3506  CZ  ARG A1099      31.854  64.305  68.301  1.00  0.00           C  
ATOM   3507  NH1 ARG A1099      30.726  64.247  68.995  1.00  0.00           N  
ATOM   3508  NH2 ARG A1099      32.985  63.880  68.849  1.00  0.00           N  
ATOM   3509  N   TYR A1101      34.090  66.366  63.113  1.00  0.00           N  
ATOM   3510  CA  TYR A1101      35.332  66.489  62.367  1.00  0.00           C  
ATOM   3511  C   TYR A1101      36.053  65.157  62.118  1.00  0.00           C  
ATOM   3512  O   TYR A1101      36.476  64.866  60.996  1.00  0.00           O  
ATOM   3513  CB  TYR A1101      36.281  67.438  63.109  1.00  0.00           C  
ATOM   3514  CG  TYR A1101      37.698  67.380  62.591  1.00  0.00           C  
ATOM   3515  CD1 TYR A1101      38.035  67.944  61.362  1.00  0.00           C  
ATOM   3516  CD2 TYR A1101      38.693  66.715  63.309  1.00  0.00           C  
ATOM   3517  CE1 TYR A1101      39.328  67.844  60.856  1.00  0.00           C  
ATOM   3518  CE2 TYR A1101      39.991  66.610  62.813  1.00  0.00           C  
ATOM   3519  CZ  TYR A1101      40.299  67.173  61.588  1.00  0.00           C  
ATOM   3520  OH  TYR A1101      41.572  67.053  61.086  1.00  0.00           O  
ATOM   3521  N   TRP A1102      36.194  64.358  63.171  1.00  0.00           N  
ATOM   3522  CA  TRP A1102      36.912  63.088  63.091  1.00  0.00           C  
ATOM   3523  C   TRP A1102      36.104  61.981  62.409  1.00  0.00           C  
ATOM   3524  O   TRP A1102      35.485  61.146  63.067  1.00  0.00           O  
ATOM   3525  CB  TRP A1102      37.328  62.664  64.505  1.00  0.00           C  
ATOM   3526  CG  TRP A1102      38.447  61.655  64.568  1.00  0.00           C  
ATOM   3527  CD1 TRP A1102      38.405  60.424  65.162  1.00  0.00           C  
ATOM   3528  CD2 TRP A1102      39.775  61.800  64.043  1.00  0.00           C  
ATOM   3529  NE1 TRP A1102      39.620  59.796  65.041  1.00  0.00           N  
ATOM   3530  CE2 TRP A1102      40.480  60.616  64.359  1.00  0.00           C  
ATOM   3531  CE3 TRP A1102      40.438  62.814  63.336  1.00  0.00           C  
ATOM   3532  CZ2 TRP A1102      41.816  60.417  63.995  1.00  0.00           C  
ATOM   3533  CZ3 TRP A1102      41.767  62.616  62.971  1.00  0.00           C  
ATOM   3534  CH2 TRP A1102      42.442  61.423  63.304  1.00  0.00           C  
ATOM   3535  N   GLY A1103      36.124  61.986  61.080  1.00  0.00           N  
ATOM   3536  CA  GLY A1103      35.397  60.992  60.314  1.00  0.00           C  
ATOM   3537  C   GLY A1103      35.686  61.134  58.835  1.00  0.00           C  
ATOM   3538  O   GLY A1103      36.338  62.093  58.417  1.00  0.00           O  
ATOM   3539  N   THR A1104      35.202  60.182  58.039  1.00  0.00           N  
ATOM   3540  CA  THR A1104      35.425  60.198  56.595  1.00  0.00           C  
ATOM   3541  C   THR A1104      34.587  61.275  55.901  1.00  0.00           C  
ATOM   3542  O   THR A1104      33.366  61.321  56.055  1.00  0.00           O  
ATOM   3543  CB  THR A1104      35.062  58.838  55.937  1.00  0.00           C  
ATOM   3544  OG1 THR A1104      35.777  57.769  56.577  1.00  0.00           O  
ATOM   3545  CG2 THR A1104      35.424  58.862  54.459  1.00  0.00           C  
ATOM   3546  N   PRO A1105      35.242  62.161  55.132  1.00  0.00           N  
ATOM   3547  CA  PRO A1105      34.524  63.224  54.420  1.00  0.00           C  
ATOM   3548  C   PRO A1105      33.669  62.622  53.298  1.00  0.00           C  
ATOM   3549  O   PRO A1105      34.099  61.703  52.602  1.00  0.00           O  
ATOM   3550  CB  PRO A1105      35.652  64.101  53.871  1.00  0.00           C  
ATOM   3551  CG  PRO A1105      36.792  63.859  54.858  1.00  0.00           C  
ATOM   3552  CD  PRO A1105      36.699  62.367  55.058  1.00  0.00           C  
ATOM   3553  N   ILE A1106      32.461  63.140  53.131  1.00  0.00           N  
ATOM   3554  CA  ILE A1106      31.562  62.647  52.092  1.00  0.00           C  
ATOM   3555  C   ILE A1106      32.053  63.189  50.747  1.00  0.00           C  
ATOM   3556  O   ILE A1106      32.143  64.398  50.551  1.00  0.00           O  
ATOM   3557  CB  ILE A1106      30.117  63.072  52.421  1.00  0.00           C  
ATOM   3558  CG1 ILE A1106      29.702  62.381  53.728  1.00  0.00           C  
ATOM   3559  CG2 ILE A1106      29.168  62.704  51.281  1.00  0.00           C  
ATOM   3560  CD1 ILE A1106      28.322  62.733  54.242  1.00  0.00           C  
ATOM   3561  N   PRO A1107      32.396  62.288  49.809  1.00  0.00           N  
ATOM   3562  CA  PRO A1107      32.902  62.635  48.477  1.00  0.00           C  
ATOM   3563  C   PRO A1107      31.882  63.239  47.519  1.00  0.00           C  
ATOM   3564  O   PRO A1107      31.732  62.773  46.389  1.00  0.00           O  
ATOM   3565  CB  PRO A1107      33.452  61.308  47.979  1.00  0.00           C  
ATOM   3566  CG  PRO A1107      32.431  60.344  48.502  1.00  0.00           C  
ATOM   3567  CD  PRO A1107      32.196  60.829  49.922  1.00  0.00           C  
ATOM   3568  N   MET A1108      31.193  64.281  47.970  1.00  0.00           N  
ATOM   3569  CA  MET A1108      30.184  64.942  47.149  1.00  0.00           C  
ATOM   3570  C   MET A1108      30.408  66.449  47.153  1.00  0.00           C  
ATOM   3571  O   MET A1108      30.995  67.001  48.092  1.00  0.00           O  
ATOM   3572  CB  MET A1108      28.783  64.642  47.691  1.00  0.00           C  
ATOM   3573  CG  MET A1108      28.412  63.169  47.736  1.00  0.00           C  
ATOM   3574  SD  MET A1108      28.247  62.402  46.108  1.00  0.00           S  
ATOM   3575  CE  MET A1108      26.927  63.360  45.426  1.00  0.00           C  
ATOM   3576  N   VAL A1109      29.938  67.113  46.102  1.00  0.00           N  
ATOM   3577  CA  VAL A1109      30.077  68.558  45.988  1.00  0.00           C  
ATOM   3578  C   VAL A1109      28.719  69.191  45.710  1.00  0.00           C  
ATOM   3579  O   VAL A1109      27.880  68.613  45.015  1.00  0.00           O  
ATOM   3580  CB  VAL A1109      31.055  68.944  44.850  1.00  0.00           C  
ATOM   3581  CG1 VAL A1109      31.135  70.449  44.728  1.00  0.00           C  
ATOM   3582  CG2 VAL A1109      32.439  68.372  45.130  1.00  0.00           C  
ATOM   3583  N   HIS A1110      28.509  70.380  46.261  1.00  0.00           N  
ATOM   3584  CA  HIS A1110      27.257  71.096  46.078  1.00  0.00           C  
ATOM   3585  C   HIS A1110      27.441  72.290  45.147  1.00  0.00           C  
ATOM   3586  O   HIS A1110      28.091  73.277  45.499  1.00  0.00           O  
ATOM   3587  CB  HIS A1110      26.724  71.553  47.435  1.00  0.00           C  
ATOM   3588  CG  HIS A1110      26.410  70.423  48.366  1.00  0.00           C  
ATOM   3589  ND1 HIS A1110      25.150  69.872  48.473  1.00  0.00           N  
ATOM   3590  CD2 HIS A1110      27.201  69.718  49.210  1.00  0.00           C  
ATOM   3591  CE1 HIS A1110      25.178  68.879  49.344  1.00  0.00           C  
ATOM   3592  NE2 HIS A1110      26.410  68.765  49.806  1.00  0.00           N  
ATOM   3593  N   CYS A1111      26.875  72.176  43.948  1.00  0.00           N  
ATOM   3594  CA  CYS A1111      26.949  73.229  42.947  1.00  0.00           C  
ATOM   3595  C   CYS A1111      25.628  73.985  42.882  1.00  0.00           C  
ATOM   3596  O   CYS A1111      24.546  73.393  42.917  1.00  0.00           O  
ATOM   3597  CB  CYS A1111      27.278  72.645  41.572  1.00  0.00           C  
ATOM   3598  SG  CYS A1111      27.216  73.868  40.217  1.00  0.00           S  
ATOM   3599  N   GLU A1112      25.734  75.302  42.781  1.00  0.00           N  
ATOM   3600  CA  GLU A1112      24.577  76.183  42.723  1.00  0.00           C  
ATOM   3601  C   GLU A1112      23.760  76.007  41.445  1.00  0.00           C  
ATOM   3602  O   GLU A1112      22.572  76.315  41.417  1.00  0.00           O  
ATOM   3603  CB  GLU A1112      25.047  77.632  42.833  1.00  0.00           C  
ATOM   3604  CG  GLU A1112      23.934  78.662  42.803  1.00  0.00           C  
ATOM   3605  CD  GLU A1112      24.472  80.066  42.593  1.00  0.00           C  
ATOM   3606  OE1 GLU A1112      25.323  80.504  43.398  1.00  0.00           O  
ATOM   3607  OE2 GLU A1112      24.050  80.725  41.618  1.00  0.00           O  
ATOM   3608  N   ALA A1113      24.395  75.509  40.393  1.00  0.00           N  
ATOM   3609  CA  ALA A1113      23.707  75.314  39.124  1.00  0.00           C  
ATOM   3610  C   ALA A1113      23.331  73.855  38.857  1.00  0.00           C  
ATOM   3611  O   ALA A1113      22.208  73.567  38.444  1.00  0.00           O  
ATOM   3612  CB  ALA A1113      24.570  75.842  37.984  1.00  0.00           C  
ATOM   3613  N   CYS A1114      24.271  72.944  39.104  1.00  0.00           N  
ATOM   3614  CA  CYS A1114      24.066  71.515  38.867  1.00  0.00           C  
ATOM   3615  C   CYS A1114      23.370  70.763  39.997  1.00  0.00           C  
ATOM   3616  O   CYS A1114      22.734  69.736  39.761  1.00  0.00           O  
ATOM   3617  CB  CYS A1114      25.409  70.834  38.600  1.00  0.00           C  
ATOM   3618  SG  CYS A1114      26.379  71.557  37.243  1.00  0.00           S  
ATOM   3619  N   GLY A1122      23.489  71.273  41.218  1.00  0.00           N  
ATOM   3620  CA  GLY A1122      22.893  70.601  42.357  1.00  0.00           C  
ATOM   3621  C   GLY A1122      23.970  69.755  43.020  1.00  0.00           C  
ATOM   3622  O   GLY A1122      25.131  70.171  43.085  1.00  0.00           O  
ATOM   3623  N   VAL A1123      23.605  68.569  43.498  1.00  0.00           N  
ATOM   3624  CA  VAL A1123      24.563  67.679  44.156  1.00  0.00           C  
ATOM   3625  C   VAL A1123      25.344  66.866  43.130  1.00  0.00           C  
ATOM   3626  O   VAL A1123      24.768  66.084  42.372  1.00  0.00           O  
ATOM   3627  CB  VAL A1123      23.851  66.711  45.122  1.00  0.00           C  
ATOM   3628  CG1 VAL A1123      24.873  65.857  45.849  1.00  0.00           C  
ATOM   3629  CG2 VAL A1123      23.021  67.494  46.115  1.00  0.00           C  
ATOM   3630  N   VAL A1124      26.660  67.052  43.114  1.00  0.00           N  
ATOM   3631  CA  VAL A1124      27.527  66.358  42.170  1.00  0.00           C  
ATOM   3632  C   VAL A1124      28.583  65.506  42.877  1.00  0.00           C  
ATOM   3633  O   VAL A1124      29.200  65.939  43.851  1.00  0.00           O  
ATOM   3634  CB  VAL A1124      28.243  67.369  41.245  1.00  0.00           C  
ATOM   3635  CG1 VAL A1124      29.027  66.634  40.164  1.00  0.00           C  
ATOM   3636  CG2 VAL A1124      27.223  68.310  40.627  1.00  0.00           C  
ATOM   3637  N   PRO A1125      28.802  64.280  42.390  1.00  0.00           N  
ATOM   3638  CA  PRO A1125      29.792  63.385  42.994  1.00  0.00           C  
ATOM   3639  C   PRO A1125      31.233  63.701  42.601  1.00  0.00           C  
ATOM   3640  O   PRO A1125      31.507  64.145  41.482  1.00  0.00           O  
ATOM   3641  CB  PRO A1125      29.349  62.009  42.505  1.00  0.00           C  
ATOM   3642  CG  PRO A1125      28.802  62.317  41.134  1.00  0.00           C  
ATOM   3643  CD  PRO A1125      27.990  63.566  41.385  1.00  0.00           C  
ATOM   3644  N   VAL A1126      32.151  63.476  43.537  1.00  0.00           N  
ATOM   3645  CA  VAL A1126      33.564  63.709  43.280  1.00  0.00           C  
ATOM   3646  C   VAL A1126      34.061  62.570  42.403  1.00  0.00           C  
ATOM   3647  O   VAL A1126      33.738  61.410  42.643  1.00  0.00           O  
ATOM   3648  CB  VAL A1126      34.376  63.716  44.595  1.00  0.00           C  
ATOM   3649  CG1 VAL A1126      35.865  63.811  44.291  1.00  0.00           C  
ATOM   3650  CG2 VAL A1126      33.934  64.875  45.468  1.00  0.00           C  
ATOM   3651  N   PRO A1127      34.837  62.886  41.356  1.00  0.00           N  
ATOM   3652  CA  PRO A1127      35.357  61.843  40.468  1.00  0.00           C  
ATOM   3653  C   PRO A1127      36.169  60.806  41.243  1.00  0.00           C  
ATOM   3654  O   PRO A1127      36.904  61.145  42.169  1.00  0.00           O  
ATOM   3655  CB  PRO A1127      36.212  62.632  39.483  1.00  0.00           C  
ATOM   3656  CG  PRO A1127      35.468  63.931  39.382  1.00  0.00           C  
ATOM   3657  CD  PRO A1127      35.151  64.227  40.831  1.00  0.00           C  
ATOM   3658  N   GLU A1128      36.028  59.543  40.855  1.00  0.00           N  
ATOM   3659  CA  GLU A1128      36.734  58.444  41.506  1.00  0.00           C  
ATOM   3660  C   GLU A1128      38.245  58.674  41.527  1.00  0.00           C  
ATOM   3661  O   GLU A1128      38.908  58.425  42.535  1.00  0.00           O  
ATOM   3662  CB  GLU A1128      36.419  57.133  40.780  1.00  0.00           C  
ATOM   3663  CG  GLU A1128      36.948  55.886  41.462  1.00  0.00           C  
ATOM   3664  CD  GLU A1128      36.688  54.627  40.655  1.00  0.00           C  
ATOM   3665  OE1 GLU A1128      35.518  54.380  40.292  1.00  0.00           O  
ATOM   3666  OE2 GLU A1128      37.652  53.879  40.385  1.00  0.00           O  
ATOM   3667  N   GLU A1129      38.784  59.159  40.415  1.00  0.00           N  
ATOM   3668  CA  GLU A1129      40.219  59.408  40.306  1.00  0.00           C  
ATOM   3669  C   GLU A1129      40.762  60.493  41.234  1.00  0.00           C  
ATOM   3670  O   GLU A1129      41.970  60.583  41.434  1.00  0.00           O  
ATOM   3671  CB  GLU A1129      40.591  59.738  38.854  1.00  0.00           C  
ATOM   3672  CG  GLU A1129      39.475  60.387  38.048  1.00  0.00           C  
ATOM   3673  CD  GLU A1129      38.361  59.408  37.705  1.00  0.00           C  
ATOM   3674  OE1 GLU A1129      38.623  58.440  36.957  1.00  0.00           O  
ATOM   3675  OE2 GLU A1129      37.227  59.601  38.187  1.00  0.00           O  
ATOM   3676  N   GLU A1130      39.881  61.308  41.807  1.00  0.00           N  
ATOM   3677  CA  GLU A1130      40.313  62.377  42.706  1.00  0.00           C  
ATOM   3678  C   GLU A1130      40.365  61.961  44.174  1.00  0.00           C  
ATOM   3679  O   GLU A1130      40.838  62.719  45.024  1.00  0.00           O  
ATOM   3680  CB  GLU A1130      39.403  63.598  42.558  1.00  0.00           C  
ATOM   3681  CG  GLU A1130      39.697  64.450  41.331  1.00  0.00           C  
ATOM   3682  CD  GLU A1130      38.722  65.602  41.178  1.00  0.00           C  
ATOM   3683  OE1 GLU A1130      38.504  66.334  42.167  1.00  0.00           O  
ATOM   3684  OE2 GLU A1130      38.178  65.778  40.067  1.00  0.00           O  
ATOM   3685  N   LEU A1131      39.872  60.764  44.476  1.00  0.00           N  
ATOM   3686  CA  LEU A1131      39.891  60.282  45.852  1.00  0.00           C  
ATOM   3687  C   LEU A1131      41.337  60.026  46.265  1.00  0.00           C  
ATOM   3688  O   LEU A1131      42.178  59.671  45.439  1.00  0.00           O  
ATOM   3689  CB  LEU A1131      39.076  58.991  45.979  1.00  0.00           C  
ATOM   3690  CG  LEU A1131      37.587  59.082  45.633  1.00  0.00           C  
ATOM   3691  CD1 LEU A1131      36.937  57.714  45.823  1.00  0.00           C  
ATOM   3692  CD2 LEU A1131      36.911  60.130  46.523  1.00  0.00           C  
ATOM   3693  N   PRO A1132      41.639  60.171  47.560  1.00  0.00           N  
ATOM   3694  CA  PRO A1132      40.703  60.547  48.619  1.00  0.00           C  
ATOM   3695  C   PRO A1132      40.483  62.042  48.797  1.00  0.00           C  
ATOM   3696  O   PRO A1132      41.331  62.860  48.435  1.00  0.00           O  
ATOM   3697  CB  PRO A1132      41.355  59.955  49.856  1.00  0.00           C  
ATOM   3698  CG  PRO A1132      42.804  60.245  49.589  1.00  0.00           C  
ATOM   3699  CD  PRO A1132      42.951  59.813  48.135  1.00  0.00           C  
ATOM   3700  N   VAL A1133      39.330  62.385  49.360  1.00  0.00           N  
ATOM   3701  CA  VAL A1133      39.022  63.767  49.678  1.00  0.00           C  
ATOM   3702  C   VAL A1133      39.522  63.845  51.117  1.00  0.00           C  
ATOM   3703  O   VAL A1133      38.834  63.430  52.050  1.00  0.00           O  
ATOM   3704  CB  VAL A1133      37.510  64.048  49.643  1.00  0.00           C  
ATOM   3705  CG1 VAL A1133      37.229  65.430  50.217  1.00  0.00           C  
ATOM   3706  CG2 VAL A1133      37.000  63.959  48.206  1.00  0.00           C  
ATOM   3707  N   LEU A1134      40.737  64.355  51.279  1.00  0.00           N  
ATOM   3708  CA  LEU A1134      41.379  64.450  52.585  1.00  0.00           C  
ATOM   3709  C   LEU A1134      40.694  65.333  53.623  1.00  0.00           C  
ATOM   3710  O   LEU A1134      40.099  66.355  53.295  1.00  0.00           O  
ATOM   3711  CB  LEU A1134      42.827  64.918  52.403  1.00  0.00           C  
ATOM   3712  CG  LEU A1134      43.733  64.002  51.573  1.00  0.00           C  
ATOM   3713  CD1 LEU A1134      45.071  64.697  51.314  1.00  0.00           C  
ATOM   3714  CD2 LEU A1134      43.939  62.679  52.306  1.00  0.00           C  
ATOM   3715  N   LEU A1135      40.784  64.920  54.884  1.00  0.00           N  
ATOM   3716  CA  LEU A1135      40.224  65.688  55.989  1.00  0.00           C  
ATOM   3717  C   LEU A1135      41.196  66.846  56.220  1.00  0.00           C  
ATOM   3718  O   LEU A1135      42.407  66.642  56.187  1.00  0.00           O  
ATOM   3719  CB  LEU A1135      40.176  64.836  57.258  1.00  0.00           C  
ATOM   3720  CG  LEU A1135      38.847  64.487  57.928  1.00  0.00           C  
ATOM   3721  CD1 LEU A1135      39.160  63.820  59.264  1.00  0.00           C  
ATOM   3722  CD2 LEU A1135      37.994  65.728  58.148  1.00  0.00           C  
ATOM   3723  N   PRO A1136      40.686  68.070  56.443  1.00  0.00           N  
ATOM   3724  CA  PRO A1136      41.550  69.237  56.681  1.00  0.00           C  
ATOM   3725  C   PRO A1136      42.376  68.980  57.940  1.00  0.00           C  
ATOM   3726  O   PRO A1136      41.859  68.454  58.921  1.00  0.00           O  
ATOM   3727  CB  PRO A1136      40.550  70.373  56.896  1.00  0.00           C  
ATOM   3728  CG  PRO A1136      39.334  69.918  56.162  1.00  0.00           C  
ATOM   3729  CD  PRO A1136      39.267  68.453  56.493  1.00  0.00           C  
ATOM   3730  N   ASP A1137      43.647  69.355  57.928  1.00  0.00           N  
ATOM   3731  CA  ASP A1137      44.453  69.117  59.116  1.00  0.00           C  
ATOM   3732  C   ASP A1137      44.266  70.221  60.143  1.00  0.00           C  
ATOM   3733  O   ASP A1137      45.038  71.180  60.182  1.00  0.00           O  
ATOM   3734  CB  ASP A1137      45.931  69.007  58.764  1.00  0.00           C  
ATOM   3735  CG  ASP A1137      46.671  68.099  59.705  1.00  0.00           C  
ATOM   3736  OD1 ASP A1137      46.487  68.211  60.935  1.00  0.00           O  
ATOM   3737  OD2 ASP A1137      47.465  67.270  59.210  1.00  0.00           O  
ATOM   3738  N   LEU A1138      43.242  70.072  60.975  1.00  0.00           N  
ATOM   3739  CA  LEU A1138      42.920  71.038  62.022  1.00  0.00           C  
ATOM   3740  C   LEU A1138      43.735  70.698  63.252  1.00  0.00           C  
ATOM   3741  O   LEU A1138      43.667  69.574  63.739  1.00  0.00           O  
ATOM   3742  CB  LEU A1138      41.433  70.951  62.367  1.00  0.00           C  
ATOM   3743  CG  LEU A1138      40.465  71.839  61.579  1.00  0.00           C  
ATOM   3744  CD1 LEU A1138      40.618  71.607  60.089  1.00  0.00           C  
ATOM   3745  CD2 LEU A1138      39.044  71.553  62.029  1.00  0.00           C  
ATOM   3746  N   LYS A1139      44.509  71.653  63.756  1.00  0.00           N  
ATOM   3747  CA  LYS A1139      45.303  71.385  64.949  1.00  0.00           C  
ATOM   3748  C   LYS A1139      44.674  71.950  66.221  1.00  0.00           C  
ATOM   3749  O   LYS A1139      44.969  71.474  67.316  1.00  0.00           O  
ATOM   3750  CB  LYS A1139      46.729  71.926  64.802  1.00  0.00           C  
ATOM   3751  CG  LYS A1139      47.629  71.091  63.902  1.00  0.00           C  
ATOM   3752  CD  LYS A1139      49.102  71.324  64.235  1.00  0.00           C  
ATOM   3753  CE  LYS A1139      50.003  70.522  63.312  1.00  0.00           C  
ATOM   3754  NZ  LYS A1139      51.457  70.733  63.578  1.00  0.00           N  
ATOM   3755  N   ASP A1140      43.797  72.942  66.086  1.00  0.00           N  
ATOM   3756  CA  ASP A1140      43.157  73.544  67.255  1.00  0.00           C  
ATOM   3757  C   ASP A1140      42.047  72.640  67.798  1.00  0.00           C  
ATOM   3758  O   ASP A1140      41.029  72.440  67.142  1.00  0.00           O  
ATOM   3759  CB  ASP A1140      42.583  74.919  66.894  1.00  0.00           C  
ATOM   3760  CG  ASP A1140      41.992  75.644  68.097  1.00  0.00           C  
ATOM   3761  OD1 ASP A1140      41.418  76.740  67.913  1.00  0.00           O  
ATOM   3762  OD2 ASP A1140      42.104  75.121  69.227  1.00  0.00           O  
ATOM   3763  N   VAL A1141      42.242  72.105  69.000  1.00  0.00           N  
ATOM   3764  CA  VAL A1141      41.257  71.213  69.617  1.00  0.00           C  
ATOM   3765  C   VAL A1141      39.897  71.887  69.829  1.00  0.00           C  
ATOM   3766  O   VAL A1141      38.845  71.277  69.642  1.00  0.00           O  
ATOM   3767  CB  VAL A1141      41.777  70.679  70.972  1.00  0.00           C  
ATOM   3768  CG1 VAL A1141      40.747  69.752  71.597  1.00  0.00           C  
ATOM   3769  CG2 VAL A1141      43.093  69.942  70.767  1.00  0.00           C  
ATOM   3770  N   GLU A1142      39.949  73.150  70.226  1.00  0.00           N  
ATOM   3771  CA  GLU A1142      38.776  73.969  70.473  1.00  0.00           C  
ATOM   3772  C   GLU A1142      38.029  74.186  69.158  1.00  0.00           C  
ATOM   3773  O   GLU A1142      36.822  74.442  69.130  1.00  0.00           O  
ATOM   3774  CB  GLU A1142      39.240  75.301  71.039  1.00  0.00           C  
ATOM   3775  CG  GLU A1142      38.214  75.980  71.907  1.00  0.00           C  
ATOM   3776  CD  GLU A1142      38.808  77.112  72.718  1.00  0.00           C  
ATOM   3777  OE1 GLU A1142      38.324  77.384  73.840  1.00  0.00           O  
ATOM   3778  OE2 GLU A1142      39.750  77.794  72.242  1.00  0.00           O  
ATOM   3779  N   ASP A1143      38.774  74.074  68.068  1.00  0.00           N  
ATOM   3780  CA  ASP A1143      38.234  74.247  66.730  1.00  0.00           C  
ATOM   3781  C   ASP A1143      37.391  73.050  66.281  1.00  0.00           C  
ATOM   3782  O   ASP A1143      36.302  73.221  65.731  1.00  0.00           O  
ATOM   3783  CB  ASP A1143      39.384  74.459  65.742  1.00  0.00           C  
ATOM   3784  CG  ASP A1143      38.904  74.674  64.318  1.00  0.00           C  
ATOM   3785  OD1 ASP A1143      39.752  74.673  63.399  1.00  0.00           O  
ATOM   3786  OD2 ASP A1143      37.683  74.850  64.115  1.00  0.00           O  
ATOM   3787  N   ILE A1146      37.894  71.841  66.514  1.00  0.00           N  
ATOM   3788  CA  ILE A1146      37.183  70.632  66.104  1.00  0.00           C  
ATOM   3789  C   ILE A1146      36.028  70.273  67.029  1.00  0.00           C  
ATOM   3790  O   ILE A1146      35.165  69.476  66.667  1.00  0.00           O  
ATOM   3791  CB  ILE A1146      38.130  69.418  66.030  1.00  0.00           C  
ATOM   3792  CG1 ILE A1146      38.551  68.998  67.437  1.00  0.00           C  
ATOM   3793  CG2 ILE A1146      39.353  69.768  65.196  1.00  0.00           C  
ATOM   3794  CD1 ILE A1146      39.102  67.599  67.507  1.00  0.00           C  
ATOM   3795  N   ARG A1147      36.015  70.850  68.225  1.00  0.00           N  
ATOM   3796  CA  ARG A1147      34.945  70.569  69.170  1.00  0.00           C  
ATOM   3797  C   ARG A1147      33.594  70.889  68.531  1.00  0.00           C  
ATOM   3798  O   ARG A1147      33.397  71.980  67.996  1.00  0.00           O  
ATOM   3799  CB  ARG A1147      35.116  71.398  70.440  1.00  0.00           C  
ATOM   3800  CG  ARG A1147      34.031  71.135  71.465  1.00  0.00           C  
ATOM   3801  CD  ARG A1147      34.204  71.983  72.714  1.00  0.00           C  
ATOM   3802  NE  ARG A1147      33.175  71.668  73.703  1.00  0.00           N  
ATOM   3803  CZ  ARG A1147      33.115  72.185  74.928  1.00  0.00           C  
ATOM   3804  NH1 ARG A1147      34.030  73.056  75.336  1.00  0.00           N  
ATOM   3805  NH2 ARG A1147      32.137  71.827  75.748  1.00  0.00           N  
ATOM   3806  N   PRO A1148      32.648  69.937  68.580  1.00  0.00           N  
ATOM   3807  CA  PRO A1148      31.310  70.113  68.003  1.00  0.00           C  
ATOM   3808  C   PRO A1148      30.397  71.055  68.795  1.00  0.00           C  
ATOM   3809  O   PRO A1148      30.158  70.846  69.987  1.00  0.00           O  
ATOM   3810  CB  PRO A1148      30.774  68.684  67.952  1.00  0.00           C  
ATOM   3811  CG  PRO A1148      31.385  68.067  69.161  1.00  0.00           C  
ATOM   3812  CD  PRO A1148      32.810  68.572  69.115  1.00  0.00           C  
ATOM   3813  N   LYS A1149      29.883  72.083  68.119  1.00  0.00           N  
ATOM   3814  CA  LYS A1149      28.997  73.065  68.746  1.00  0.00           C  
ATOM   3815  C   LYS A1149      27.613  73.126  68.099  1.00  0.00           C  
ATOM   3816  O   LYS A1149      26.798  73.981  68.449  1.00  0.00           O  
ATOM   3817  CB  LYS A1149      29.619  74.465  68.698  1.00  0.00           C  
ATOM   3818  CG  LYS A1149      30.976  74.591  69.368  1.00  0.00           C  
ATOM   3819  CD  LYS A1149      32.082  74.687  68.335  1.00  0.00           C  
ATOM   3820  CE  LYS A1149      33.435  74.919  68.988  1.00  0.00           C  
ATOM   3821  NZ  LYS A1149      34.515  75.017  67.965  1.00  0.00           N  
ATOM   3822  N   GLY A1150      27.349  72.227  67.156  1.00  0.00           N  
ATOM   3823  CA  GLY A1150      26.056  72.219  66.493  1.00  0.00           C  
ATOM   3824  C   GLY A1150      26.185  71.921  65.014  1.00  0.00           C  
ATOM   3825  O   GLY A1150      25.497  71.048  64.484  1.00  0.00           O  
ATOM   3826  N   LYS A1151      27.064  72.658  64.345  1.00  0.00           N  
ATOM   3827  CA  LYS A1151      27.302  72.465  62.922  1.00  0.00           C  
ATOM   3828  C   LYS A1151      28.611  71.713  62.759  1.00  0.00           C  
ATOM   3829  O   LYS A1151      29.378  71.584  63.709  1.00  0.00           O  
ATOM   3830  CB  LYS A1151      27.401  73.811  62.204  1.00  0.00           C  
ATOM   3831  CG  LYS A1151      26.118  74.629  62.210  1.00  0.00           C  
ATOM   3832  CD  LYS A1151      26.291  75.885  61.372  1.00  0.00           C  
ATOM   3833  CE  LYS A1151      24.989  76.662  61.240  1.00  0.00           C  
ATOM   3834  NZ  LYS A1151      25.139  77.817  60.307  1.00  0.00           N  
ATOM   3835  N   SER A1152      28.869  71.211  61.559  1.00  0.00           N  
ATOM   3836  CA  SER A1152      30.109  70.494  61.326  1.00  0.00           C  
ATOM   3837  C   SER A1152      31.292  71.452  61.426  1.00  0.00           C  
ATOM   3838  O   SER A1152      31.273  72.542  60.852  1.00  0.00           O  
ATOM   3839  CB  SER A1152      30.108  69.843  59.947  1.00  0.00           C  
ATOM   3840  OG  SER A1152      31.343  69.181  59.722  1.00  0.00           O  
ATOM   3841  N   PRO A1153      32.337  71.056  62.168  1.00  0.00           N  
ATOM   3842  CA  PRO A1153      33.522  71.903  62.321  1.00  0.00           C  
ATOM   3843  C   PRO A1153      34.104  72.309  60.968  1.00  0.00           C  
ATOM   3844  O   PRO A1153      34.731  73.364  60.841  1.00  0.00           O  
ATOM   3845  CB  PRO A1153      34.471  71.015  63.122  1.00  0.00           C  
ATOM   3846  CG  PRO A1153      33.528  70.251  64.000  1.00  0.00           C  
ATOM   3847  CD  PRO A1153      32.434  69.860  63.025  1.00  0.00           C  
ATOM   3848  N   LEU A1154      33.886  71.473  59.958  1.00  0.00           N  
ATOM   3849  CA  LEU A1154      34.399  71.749  58.621  1.00  0.00           C  
ATOM   3850  C   LEU A1154      33.691  72.934  57.965  1.00  0.00           C  
ATOM   3851  O   LEU A1154      34.120  73.419  56.919  1.00  0.00           O  
ATOM   3852  CB  LEU A1154      34.259  70.508  57.739  1.00  0.00           C  
ATOM   3853  CG  LEU A1154      35.009  69.263  58.218  1.00  0.00           C  
ATOM   3854  CD1 LEU A1154      34.728  68.103  57.280  1.00  0.00           C  
ATOM   3855  CD2 LEU A1154      36.498  69.556  58.275  1.00  0.00           C  
ATOM   3856  N   GLU A1155      32.605  73.392  58.580  1.00  0.00           N  
ATOM   3857  CA  GLU A1155      31.850  74.525  58.055  1.00  0.00           C  
ATOM   3858  C   GLU A1155      32.556  75.851  58.340  1.00  0.00           C  
ATOM   3859  O   GLU A1155      32.119  76.907  57.886  1.00  0.00           O  
ATOM   3860  CB  GLU A1155      30.445  74.549  58.661  1.00  0.00           C  
ATOM   3861  CG  GLU A1155      29.458  73.625  57.968  1.00  0.00           C  
ATOM   3862  CD  GLU A1155      29.054  74.136  56.595  1.00  0.00           C  
ATOM   3863  OE1 GLU A1155      28.382  73.390  55.850  1.00  0.00           O  
ATOM   3864  OE2 GLU A1155      29.404  75.291  56.263  1.00  0.00           O  
ATOM   3865  N   ALA A1156      33.649  75.793  59.094  1.00  0.00           N  
ATOM   3866  CA  ALA A1156      34.403  76.995  59.424  1.00  0.00           C  
ATOM   3867  C   ALA A1156      35.758  76.973  58.731  1.00  0.00           C  
ATOM   3868  O   ALA A1156      36.699  77.630  59.175  1.00  0.00           O  
ATOM   3869  CB  ALA A1156      34.588  77.101  60.938  1.00  0.00           C  
ATOM   3870  N   HIS A1157      35.851  76.221  57.637  1.00  0.00           N  
ATOM   3871  CA  HIS A1157      37.104  76.111  56.901  1.00  0.00           C  
ATOM   3872  C   HIS A1157      36.948  76.194  55.385  1.00  0.00           C  
ATOM   3873  O   HIS A1157      36.963  75.177  54.688  1.00  0.00           O  
ATOM   3874  CB  HIS A1157      37.803  74.809  57.292  1.00  0.00           C  
ATOM   3875  CG  HIS A1157      38.206  74.766  58.731  1.00  0.00           C  
ATOM   3876  ND1 HIS A1157      39.307  75.441  59.213  1.00  0.00           N  
ATOM   3877  CD2 HIS A1157      37.610  74.201  59.808  1.00  0.00           C  
ATOM   3878  CE1 HIS A1157      39.370  75.296  60.525  1.00  0.00           C  
ATOM   3879  NE2 HIS A1157      38.351  74.549  60.911  1.00  0.00           N  
ATOM   3880  N   PRO A1158      36.806  77.423  54.857  1.00  0.00           N  
ATOM   3881  CA  PRO A1158      36.649  77.660  53.419  1.00  0.00           C  
ATOM   3882  C   PRO A1158      37.806  77.073  52.619  1.00  0.00           C  
ATOM   3883  O   PRO A1158      37.654  76.743  51.442  1.00  0.00           O  
ATOM   3884  CB  PRO A1158      36.598  79.183  53.326  1.00  0.00           C  
ATOM   3885  CG  PRO A1158      35.974  79.577  54.625  1.00  0.00           C  
ATOM   3886  CD  PRO A1158      36.702  78.687  55.606  1.00  0.00           C  
ATOM   3887  N   GLU A1159      38.965  76.946  53.260  1.00  0.00           N  
ATOM   3888  CA  GLU A1159      40.134  76.395  52.590  1.00  0.00           C  
ATOM   3889  C   GLU A1159      39.849  74.945  52.214  1.00  0.00           C  
ATOM   3890  O   GLU A1159      40.496  74.384  51.330  1.00  0.00           O  
ATOM   3891  CB  GLU A1159      41.378  76.467  53.495  1.00  0.00           C  
ATOM   3892  CG  GLU A1159      41.323  75.581  54.739  1.00  0.00           C  
ATOM   3893  CD  GLU A1159      40.740  76.285  55.952  1.00  0.00           C  
ATOM   3894  OE1 GLU A1159      39.791  77.082  55.790  1.00  0.00           O  
ATOM   3895  OE2 GLU A1159      41.228  76.027  57.075  1.00  0.00           O  
ATOM   3896  N   PHE A1160      38.879  74.342  52.893  1.00  0.00           N  
ATOM   3897  CA  PHE A1160      38.510  72.959  52.613  1.00  0.00           C  
ATOM   3898  C   PHE A1160      37.360  72.815  51.616  1.00  0.00           C  
ATOM   3899  O   PHE A1160      37.527  72.232  50.546  1.00  0.00           O  
ATOM   3900  CB  PHE A1160      38.120  72.225  53.900  1.00  0.00           C  
ATOM   3901  CG  PHE A1160      37.425  70.908  53.654  1.00  0.00           C  
ATOM   3902  CD1 PHE A1160      38.098  69.852  53.041  1.00  0.00           C  
ATOM   3903  CD2 PHE A1160      36.086  70.740  53.992  1.00  0.00           C  
ATOM   3904  CE1 PHE A1160      37.446  68.646  52.764  1.00  0.00           C  
ATOM   3905  CE2 PHE A1160      35.423  69.540  53.719  1.00  0.00           C  
ATOM   3906  CZ  PHE A1160      36.104  68.491  53.103  1.00  0.00           C  
ATOM   3907  N   TYR A1161      36.197  73.349  51.969  1.00  0.00           N  
ATOM   3908  CA  TYR A1161      35.026  73.212  51.113  1.00  0.00           C  
ATOM   3909  C   TYR A1161      35.001  74.017  49.819  1.00  0.00           C  
ATOM   3910  O   TYR A1161      34.434  73.561  48.824  1.00  0.00           O  
ATOM   3911  CB  TYR A1161      33.750  73.468  51.923  1.00  0.00           C  
ATOM   3912  CG  TYR A1161      33.602  74.853  52.510  1.00  0.00           C  
ATOM   3913  CD1 TYR A1161      33.285  75.947  51.704  1.00  0.00           C  
ATOM   3914  CD2 TYR A1161      33.708  75.057  53.887  1.00  0.00           C  
ATOM   3915  CE1 TYR A1161      33.065  77.212  52.257  1.00  0.00           C  
ATOM   3916  CE2 TYR A1161      33.492  76.314  54.449  1.00  0.00           C  
ATOM   3917  CZ  TYR A1161      33.167  77.385  53.629  1.00  0.00           C  
ATOM   3918  OH  TYR A1161      32.912  78.617  54.189  1.00  0.00           O  
ATOM   3919  N   GLU A1162      35.603  75.202  49.813  1.00  0.00           N  
ATOM   3920  CA  GLU A1162      35.619  75.998  48.592  1.00  0.00           C  
ATOM   3921  C   GLU A1162      36.352  75.226  47.503  1.00  0.00           C  
ATOM   3922  O   GLU A1162      37.557  74.991  47.593  1.00  0.00           O  
ATOM   3923  CB  GLU A1162      36.294  77.350  48.834  1.00  0.00           C  
ATOM   3924  CG  GLU A1162      35.344  78.413  49.352  1.00  0.00           C  
ATOM   3925  CD  GLU A1162      36.049  79.711  49.698  1.00  0.00           C  
ATOM   3926  OE1 GLU A1162      37.047  80.046  49.025  1.00  0.00           O  
ATOM   3927  OE2 GLU A1162      35.594  80.403  50.634  1.00  0.00           O  
ATOM   3928  N   THR A1163      35.616  74.830  46.471  1.00  0.00           N  
ATOM   3929  CA  THR A1163      36.197  74.063  45.378  1.00  0.00           C  
ATOM   3930  C   THR A1163      35.436  74.344  44.084  1.00  0.00           C  
ATOM   3931  O   THR A1163      34.625  75.264  44.020  1.00  0.00           O  
ATOM   3932  CB  THR A1163      36.138  72.546  45.700  1.00  0.00           C  
ATOM   3933  OG1 THR A1163      36.854  71.808  44.704  1.00  0.00           O  
ATOM   3934  CG2 THR A1163      34.691  72.064  45.743  1.00  0.00           C  
ATOM   3935  N   THR A1164      35.706  73.557  43.051  1.00  0.00           N  
ATOM   3936  CA  THR A1164      35.024  73.733  41.780  1.00  0.00           C  
ATOM   3937  C   THR A1164      34.168  72.515  41.464  1.00  0.00           C  
ATOM   3938  O   THR A1164      34.482  71.393  41.865  1.00  0.00           O  
ATOM   3939  CB  THR A1164      36.019  73.938  40.628  1.00  0.00           C  
ATOM   3940  OG1 THR A1164      36.887  72.801  40.540  1.00  0.00           O  
ATOM   3941  CG2 THR A1164      36.847  75.193  40.859  1.00  0.00           C  
ATOM   3942  N   CYS A1165      33.082  72.748  40.742  1.00  0.00           N  
ATOM   3943  CA  CYS A1165      32.176  71.681  40.364  1.00  0.00           C  
ATOM   3944  C   CYS A1165      32.802  70.808  39.284  1.00  0.00           C  
ATOM   3945  O   CYS A1165      33.245  71.303  38.249  1.00  0.00           O  
ATOM   3946  CB  CYS A1165      30.871  72.282  39.863  1.00  0.00           C  
ATOM   3947  SG  CYS A1165      29.668  71.074  39.244  1.00  0.00           S  
ATOM   3948  N   PRO A1166      32.852  69.489  39.514  1.00  0.00           N  
ATOM   3949  CA  PRO A1166      33.437  68.572  38.533  1.00  0.00           C  
ATOM   3950  C   PRO A1166      32.586  68.421  37.275  1.00  0.00           C  
ATOM   3951  O   PRO A1166      33.033  67.862  36.271  1.00  0.00           O  
ATOM   3952  CB  PRO A1166      33.559  67.267  39.316  1.00  0.00           C  
ATOM   3953  CG  PRO A1166      32.391  67.328  40.233  1.00  0.00           C  
ATOM   3954  CD  PRO A1166      32.418  68.762  40.720  1.00  0.00           C  
ATOM   3955  N   LYS A1168      31.361  68.926  37.326  1.00  0.00           N  
ATOM   3956  CA  LYS A1168      30.475  68.823  36.177  1.00  0.00           C  
ATOM   3957  C   LYS A1168      30.539  70.041  35.259  1.00  0.00           C  
ATOM   3958  O   LYS A1168      30.889  69.918  34.087  1.00  0.00           O  
ATOM   3959  CB  LYS A1168      29.034  68.604  36.639  1.00  0.00           C  
ATOM   3960  CG  LYS A1168      28.063  68.346  35.501  1.00  0.00           C  
ATOM   3961  CD  LYS A1168      26.690  67.993  36.033  1.00  0.00           C  
ATOM   3962  CE  LYS A1168      25.720  67.697  34.905  1.00  0.00           C  
ATOM   3963  NZ  LYS A1168      24.394  67.289  35.444  1.00  0.00           N  
ATOM   3964  N   CYS A1169      30.205  71.212  35.792  1.00  0.00           N  
ATOM   3965  CA  CYS A1169      30.213  72.432  34.994  1.00  0.00           C  
ATOM   3966  C   CYS A1169      31.540  73.188  35.087  1.00  0.00           C  
ATOM   3967  O   CYS A1169      31.947  73.856  34.138  1.00  0.00           O  
ATOM   3968  CB  CYS A1169      29.055  73.339  35.419  1.00  0.00           C  
ATOM   3969  SG  CYS A1169      29.239  74.111  37.057  1.00  0.00           S  
ATOM   3970  N   GLY A1170      32.212  73.080  36.229  1.00  0.00           N  
ATOM   3971  CA  GLY A1170      33.491  73.749  36.400  1.00  0.00           C  
ATOM   3972  C   GLY A1170      33.445  75.050  37.181  1.00  0.00           C  
ATOM   3973  O   GLY A1170      34.482  75.654  37.445  1.00  0.00           O  
ATOM   3974  N   GLY A1171      32.248  75.487  37.553  1.00  0.00           N  
ATOM   3975  CA  GLY A1171      32.124  76.723  38.301  1.00  0.00           C  
ATOM   3976  C   GLY A1171      32.428  76.523  39.772  1.00  0.00           C  
ATOM   3977  O   GLY A1171      32.833  75.433  40.177  1.00  0.00           O  
ATOM   3978  N   PRO A1177      32.245  77.561  40.603  1.00  0.00           N  
ATOM   3979  CA  PRO A1177      32.508  77.470  42.042  1.00  0.00           C  
ATOM   3980  C   PRO A1177      31.473  76.591  42.744  1.00  0.00           C  
ATOM   3981  O   PRO A1177      30.272  76.712  42.495  1.00  0.00           O  
ATOM   3982  CB  PRO A1177      32.433  78.923  42.493  1.00  0.00           C  
ATOM   3983  CG  PRO A1177      31.364  79.478  41.594  1.00  0.00           C  
ATOM   3984  CD  PRO A1177      31.748  78.902  40.244  1.00  0.00           C  
ATOM   3985  N   ALA A1178      31.943  75.712  43.622  1.00  0.00           N  
ATOM   3986  CA  ALA A1178      31.051  74.816  44.348  1.00  0.00           C  
ATOM   3987  C   ALA A1178      31.536  74.627  45.780  1.00  0.00           C  
ATOM   3988  O   ALA A1178      32.618  75.094  46.143  1.00  0.00           O  
ATOM   3989  CB  ALA A1178      30.976  73.476  43.633  1.00  0.00           C  
ATOM   3990  N   LYS A1191      30.736  73.941  46.590  1.00  0.00           N  
ATOM   3991  CA  LYS A1191      31.082  73.704  47.987  1.00  0.00           C  
ATOM   3992  C   LYS A1191      31.086  72.216  48.339  1.00  0.00           C  
ATOM   3993  O   LYS A1191      30.101  71.516  48.120  1.00  0.00           O  
ATOM   3994  CB  LYS A1191      30.094  74.443  48.893  1.00  0.00           C  
ATOM   3995  CG  LYS A1191      30.396  74.334  50.381  1.00  0.00           C  
ATOM   3996  CD  LYS A1191      29.409  75.156  51.202  1.00  0.00           C  
ATOM   3997  CE  LYS A1191      29.726  75.083  52.686  1.00  0.00           C  
ATOM   3998  NZ  LYS A1191      28.779  75.903  53.495  1.00  0.00           N  
ATOM   3999  N   ARG A1192      32.200  71.734  48.880  1.00  0.00           N  
ATOM   4000  CA  ARG A1192      32.306  70.331  49.268  1.00  0.00           C  
ATOM   4001  C   ARG A1192      31.322  70.054  50.398  1.00  0.00           C  
ATOM   4002  O   ARG A1192      31.006  70.947  51.185  1.00  0.00           O  
ATOM   4003  CB  ARG A1192      33.724  70.004  49.766  1.00  0.00           C  
ATOM   4004  CG  ARG A1192      34.825  70.007  48.710  1.00  0.00           C  
ATOM   4005  CD  ARG A1192      36.124  69.476  49.315  1.00  0.00           C  
ATOM   4006  NE  ARG A1192      37.235  69.449  48.366  1.00  0.00           N  
ATOM   4007  CZ  ARG A1192      37.328  68.619  47.334  1.00  0.00           C  
ATOM   4008  NH1 ARG A1192      36.370  67.728  47.102  1.00  0.00           N  
ATOM   4009  NH2 ARG A1192      38.382  68.680  46.530  1.00  0.00           N  
ATOM   4010  N   ASP A1193      30.831  68.821  50.474  1.00  0.00           N  
ATOM   4011  CA  ASP A1193      29.916  68.447  51.545  1.00  0.00           C  
ATOM   4012  C   ASP A1193      30.748  68.605  52.819  1.00  0.00           C  
ATOM   4013  O   ASP A1193      31.935  68.276  52.821  1.00  0.00           O  
ATOM   4014  CB  ASP A1193      29.487  66.988  51.395  1.00  0.00           C  
ATOM   4015  CG  ASP A1193      28.236  66.669  52.183  1.00  0.00           C  
ATOM   4016  OD1 ASP A1193      27.153  66.589  51.562  1.00  0.00           O  
ATOM   4017  OD2 ASP A1193      28.328  66.515  53.420  1.00  0.00           O  
ATOM   4018  N   THR A1194      30.142  69.104  53.892  1.00  0.00           N  
ATOM   4019  CA  THR A1194      30.887  69.304  55.129  1.00  0.00           C  
ATOM   4020  C   THR A1194      30.608  68.302  56.241  1.00  0.00           C  
ATOM   4021  O   THR A1194      31.159  68.427  57.333  1.00  0.00           O  
ATOM   4022  CB  THR A1194      30.666  70.721  55.685  1.00  0.00           C  
ATOM   4023  OG1 THR A1194      29.268  70.935  55.901  1.00  0.00           O  
ATOM   4024  CG2 THR A1194      31.202  71.765  54.707  1.00  0.00           C  
ATOM   4025  N   ASP A1195      29.750  67.319  55.981  1.00  0.00           N  
ATOM   4026  CA  ASP A1195      29.473  66.302  56.993  1.00  0.00           C  
ATOM   4027  C   ASP A1195      30.402  65.111  56.768  1.00  0.00           C  
ATOM   4028  O   ASP A1195      30.942  64.936  55.678  1.00  0.00           O  
ATOM   4029  CB  ASP A1195      28.012  65.839  56.934  1.00  0.00           C  
ATOM   4030  CG  ASP A1195      27.048  66.874  57.489  1.00  0.00           C  
ATOM   4031  OD1 ASP A1195      27.478  67.720  58.300  1.00  0.00           O  
ATOM   4032  OD2 ASP A1195      25.855  66.832  57.129  1.00  0.00           O  
ATOM   4033  N   THR A1196      30.598  64.301  57.804  1.00  0.00           N  
ATOM   4034  CA  THR A1196      31.463  63.134  57.685  1.00  0.00           C  
ATOM   4035  C   THR A1196      30.656  61.852  57.900  1.00  0.00           C  
ATOM   4036  O   THR A1196      29.524  61.893  58.379  1.00  0.00           O  
ATOM   4037  CB  THR A1196      32.625  63.195  58.710  1.00  0.00           C  
ATOM   4038  OG1 THR A1196      32.089  63.366  60.025  1.00  0.00           O  
ATOM   4039  CG2 THR A1196      33.557  64.359  58.399  1.00  0.00           C  
ATOM   4040  N   MET A1198      31.242  60.717  57.536  1.00  0.00           N  
ATOM   4041  CA  MET A1198      30.576  59.426  57.685  1.00  0.00           C  
ATOM   4042  C   MET A1198      30.688  58.863  59.098  1.00  0.00           C  
ATOM   4043  O   MET A1198      31.743  58.934  59.726  1.00  0.00           O  
ATOM   4044  CB  MET A1198      31.173  58.406  56.717  1.00  0.00           C  
ATOM   4045  CG  MET A1198      30.997  58.740  55.249  1.00  0.00           C  
ATOM   4046  SD  MET A1198      31.787  57.507  54.222  1.00  0.00           S  
ATOM   4047  CE  MET A1198      32.041  58.428  52.688  1.00  0.00           C  
ATOM   4048  N   ASP A1199      29.596  58.287  59.583  1.00  0.00           N  
ATOM   4049  CA  ASP A1199      29.588  57.683  60.905  1.00  0.00           C  
ATOM   4050  C   ASP A1199      30.607  56.542  60.946  1.00  0.00           C  
ATOM   4051  O   ASP A1199      30.953  55.967  59.914  1.00  0.00           O  
ATOM   4052  CB  ASP A1199      28.189  57.160  61.229  1.00  0.00           C  
ATOM   4053  CG  ASP A1199      28.134  56.437  62.554  1.00  0.00           C  
ATOM   4054  OD1 ASP A1199      28.136  55.193  62.539  1.00  0.00           O  
ATOM   4055  OD2 ASP A1199      28.097  57.110  63.609  1.00  0.00           O  
ATOM   4056  N   THR A1200      31.079  56.224  62.146  1.00  0.00           N  
ATOM   4057  CA  THR A1200      32.073  55.172  62.353  1.00  0.00           C  
ATOM   4058  C   THR A1200      31.644  53.792  61.849  1.00  0.00           C  
ATOM   4059  O   THR A1200      32.480  52.982  61.442  1.00  0.00           O  
ATOM   4060  CB  THR A1200      32.442  55.049  63.857  1.00  0.00           C  
ATOM   4061  OG1 THR A1200      33.426  54.020  64.028  1.00  0.00           O  
ATOM   4062  CG2 THR A1200      31.217  54.697  64.682  1.00  0.00           C  
ATOM   4063  N   PHE A1201      30.349  53.512  61.875  1.00  0.00           N  
ATOM   4064  CA  PHE A1201      29.892  52.209  61.418  1.00  0.00           C  
ATOM   4065  C   PHE A1201      30.059  51.978  59.923  1.00  0.00           C  
ATOM   4066  O   PHE A1201      29.907  50.856  59.447  1.00  0.00           O  
ATOM   4067  CB  PHE A1201      28.451  51.978  61.863  1.00  0.00           C  
ATOM   4068  CG  PHE A1201      28.334  51.639  63.320  1.00  0.00           C  
ATOM   4069  CD1 PHE A1201      28.740  50.394  63.786  1.00  0.00           C  
ATOM   4070  CD2 PHE A1201      27.869  52.580  64.234  1.00  0.00           C  
ATOM   4071  CE1 PHE A1201      28.686  50.085  65.154  1.00  0.00           C  
ATOM   4072  CE2 PHE A1201      27.812  52.285  65.598  1.00  0.00           C  
ATOM   4073  CZ  PHE A1201      28.223  51.033  66.058  1.00  0.00           C  
ATOM   4074  N   PHE A1202      30.379  53.030  59.177  1.00  0.00           N  
ATOM   4075  CA  PHE A1202      30.594  52.866  57.741  1.00  0.00           C  
ATOM   4076  C   PHE A1202      31.922  52.127  57.622  1.00  0.00           C  
ATOM   4077  O   PHE A1202      32.024  51.112  56.931  1.00  0.00           O  
ATOM   4078  CB  PHE A1202      30.684  54.231  57.037  1.00  0.00           C  
ATOM   4079  CG  PHE A1202      30.604  54.154  55.528  1.00  0.00           C  
ATOM   4080  CD1 PHE A1202      31.641  53.596  54.783  1.00  0.00           C  
ATOM   4081  CD2 PHE A1202      29.474  54.623  54.854  1.00  0.00           C  
ATOM   4082  CE1 PHE A1202      31.559  53.503  53.383  1.00  0.00           C  
ATOM   4083  CE2 PHE A1202      29.379  54.536  53.459  1.00  0.00           C  
ATOM   4084  CZ  PHE A1202      30.426  53.973  52.720  1.00  0.00           C  
ATOM   4085  N   ASP A1203      32.932  52.635  58.328  1.00  0.00           N  
ATOM   4086  CA  ASP A1203      34.272  52.049  58.315  1.00  0.00           C  
ATOM   4087  C   ASP A1203      34.277  50.577  58.716  1.00  0.00           C  
ATOM   4088  O   ASP A1203      34.948  49.758  58.096  1.00  0.00           O  
ATOM   4089  CB  ASP A1203      35.199  52.790  59.295  1.00  0.00           C  
ATOM   4090  CG  ASP A1203      34.901  54.280  59.391  1.00  0.00           C  
ATOM   4091  OD1 ASP A1203      35.286  54.885  60.411  1.00  0.00           O  
ATOM   4092  OD2 ASP A1203      34.294  54.850  58.459  1.00  0.00           O  
ATOM   4093  N   SER A1204      33.538  50.251  59.771  1.00  0.00           N  
ATOM   4094  CA  SER A1204      33.512  48.887  60.280  1.00  0.00           C  
ATOM   4095  C   SER A1204      32.616  47.915  59.527  1.00  0.00           C  
ATOM   4096  O   SER A1204      32.604  46.723  59.831  1.00  0.00           O  
ATOM   4097  CB  SER A1204      33.117  48.897  61.763  1.00  0.00           C  
ATOM   4098  OG  SER A1204      31.873  49.546  61.961  1.00  0.00           O  
ATOM   4099  N   SER A1205      31.871  48.407  58.544  1.00  0.00           N  
ATOM   4100  CA  SER A1205      30.979  47.535  57.794  1.00  0.00           C  
ATOM   4101  C   SER A1205      31.690  46.692  56.744  1.00  0.00           C  
ATOM   4102  O   SER A1205      31.079  45.806  56.133  1.00  0.00           O  
ATOM   4103  CB  SER A1205      29.855  48.352  57.151  1.00  0.00           C  
ATOM   4104  OG  SER A1205      28.973  48.857  58.150  1.00  0.00           O  
ATOM   4105  N   TRP A1206      32.976  46.956  56.530  1.00  0.00           N  
ATOM   4106  CA  TRP A1206      33.731  46.174  55.559  1.00  0.00           C  
ATOM   4107  C   TRP A1206      35.208  45.966  55.920  1.00  0.00           C  
ATOM   4108  O   TRP A1206      35.976  45.451  55.109  1.00  0.00           O  
ATOM   4109  CB  TRP A1206      33.635  46.818  54.168  1.00  0.00           C  
ATOM   4110  CG  TRP A1206      34.360  48.128  54.062  1.00  0.00           C  
ATOM   4111  CD1 TRP A1206      33.968  49.331  54.579  1.00  0.00           C  
ATOM   4112  CD2 TRP A1206      35.636  48.349  53.451  1.00  0.00           C  
ATOM   4113  NE1 TRP A1206      34.927  50.288  54.330  1.00  0.00           N  
ATOM   4114  CE2 TRP A1206      35.961  49.710  53.641  1.00  0.00           C  
ATOM   4115  CE3 TRP A1206      36.540  47.526  52.763  1.00  0.00           C  
ATOM   4116  CZ2 TRP A1206      37.153  50.268  53.168  1.00  0.00           C  
ATOM   4117  CZ3 TRP A1206      37.724  48.081  52.292  1.00  0.00           C  
ATOM   4118  CH2 TRP A1206      38.020  49.439  52.499  1.00  0.00           C  
ATOM   4119  N   TYR A1207      35.613  46.338  57.132  1.00  0.00           N  
ATOM   4120  CA  TYR A1207      37.019  46.184  57.501  1.00  0.00           C  
ATOM   4121  C   TYR A1207      37.538  44.753  57.327  1.00  0.00           C  
ATOM   4122  O   TYR A1207      38.679  44.552  56.905  1.00  0.00           O  
ATOM   4123  CB  TYR A1207      37.262  46.665  58.939  1.00  0.00           C  
ATOM   4124  CG  TYR A1207      36.843  45.703  60.032  1.00  0.00           C  
ATOM   4125  CD1 TYR A1207      35.499  45.485  60.329  1.00  0.00           C  
ATOM   4126  CD2 TYR A1207      37.806  45.050  60.810  1.00  0.00           C  
ATOM   4127  CE1 TYR A1207      35.120  44.646  61.382  1.00  0.00           C  
ATOM   4128  CE2 TYR A1207      37.444  44.215  61.859  1.00  0.00           C  
ATOM   4129  CZ  TYR A1207      36.105  44.018  62.145  1.00  0.00           C  
ATOM   4130  OH  TYR A1207      35.761  43.216  63.206  1.00  0.00           O  
ATOM   4131  N   TYR A1208      36.704  43.762  57.639  1.00  0.00           N  
ATOM   4132  CA  TYR A1208      37.102  42.360  57.502  1.00  0.00           C  
ATOM   4133  C   TYR A1208      37.483  41.998  56.063  1.00  0.00           C  
ATOM   4134  O   TYR A1208      38.211  41.028  55.828  1.00  0.00           O  
ATOM   4135  CB  TYR A1208      35.978  41.441  58.004  1.00  0.00           C  
ATOM   4136  CG  TYR A1208      34.627  41.803  57.446  1.00  0.00           C  
ATOM   4137  CD1 TYR A1208      34.179  41.258  56.240  1.00  0.00           C  
ATOM   4138  CD2 TYR A1208      33.830  42.754  58.082  1.00  0.00           C  
ATOM   4139  CE1 TYR A1208      32.969  41.659  55.676  1.00  0.00           C  
ATOM   4140  CE2 TYR A1208      32.628  43.162  57.531  1.00  0.00           C  
ATOM   4141  CZ  TYR A1208      32.204  42.612  56.329  1.00  0.00           C  
ATOM   4142  OH  TYR A1208      31.022  43.025  55.784  1.00  0.00           O  
ATOM   4143  N   LEU A1209      36.986  42.763  55.095  1.00  0.00           N  
ATOM   4144  CA  LEU A1209      37.338  42.517  53.698  1.00  0.00           C  
ATOM   4145  C   LEU A1209      38.687  43.171  53.395  1.00  0.00           C  
ATOM   4146  O   LEU A1209      39.493  42.634  52.633  1.00  0.00           O  
ATOM   4147  CB  LEU A1209      36.251  43.067  52.758  1.00  0.00           C  
ATOM   4148  CG  LEU A1209      34.987  42.199  52.672  1.00  0.00           C  
ATOM   4149  CD1 LEU A1209      33.832  42.975  52.044  1.00  0.00           C  
ATOM   4150  CD2 LEU A1209      35.296  40.951  51.860  1.00  0.00           C  
ATOM   4151  N   ARG A1210      38.944  44.327  53.998  1.00  0.00           N  
ATOM   4152  CA  ARG A1210      40.215  45.007  53.776  1.00  0.00           C  
ATOM   4153  C   ARG A1210      41.376  44.136  54.280  1.00  0.00           C  
ATOM   4154  O   ARG A1210      42.461  44.141  53.694  1.00  0.00           O  
ATOM   4155  CB  ARG A1210      40.228  46.367  54.482  1.00  0.00           C  
ATOM   4156  CG  ARG A1210      41.473  47.220  54.197  1.00  0.00           C  
ATOM   4157  CD  ARG A1210      41.654  47.486  52.698  1.00  0.00           C  
ATOM   4158  NE  ARG A1210      42.770  48.394  52.423  1.00  0.00           N  
ATOM   4159  CZ  ARG A1210      43.122  48.806  51.206  1.00  0.00           C  
ATOM   4160  NH1 ARG A1210      42.447  48.397  50.136  1.00  0.00           N  
ATOM   4161  NH2 ARG A1210      44.151  49.629  51.058  1.00  0.00           N  
ATOM   4162  N   TYR A1211      41.144  43.388  55.357  1.00  0.00           N  
ATOM   4163  CA  TYR A1211      42.177  42.510  55.913  1.00  0.00           C  
ATOM   4164  C   TYR A1211      42.682  41.505  54.879  1.00  0.00           C  
ATOM   4165  O   TYR A1211      43.805  41.012  54.988  1.00  0.00           O  
ATOM   4166  CB  TYR A1211      41.651  41.709  57.110  1.00  0.00           C  
ATOM   4167  CG  TYR A1211      41.531  42.454  58.420  1.00  0.00           C  
ATOM   4168  CD1 TYR A1211      42.517  43.355  58.832  1.00  0.00           C  
ATOM   4169  CD2 TYR A1211      40.473  42.188  59.292  1.00  0.00           C  
ATOM   4170  CE1 TYR A1211      42.452  43.966  60.084  1.00  0.00           C  
ATOM   4171  CE2 TYR A1211      40.401  42.790  60.545  1.00  0.00           C  
ATOM   4172  CZ  TYR A1211      41.391  43.676  60.934  1.00  0.00           C  
ATOM   4173  OH  TYR A1211      41.319  44.268  62.171  1.00  0.00           O  
ATOM   4174  N   THR A1212      41.849  41.176  53.896  1.00  0.00           N  
ATOM   4175  CA  THR A1212      42.252  40.219  52.872  1.00  0.00           C  
ATOM   4176  C   THR A1212      43.179  40.830  51.821  1.00  0.00           C  
ATOM   4177  O   THR A1212      43.787  40.106  51.032  1.00  0.00           O  
ATOM   4178  CB  THR A1212      41.031  39.625  52.139  1.00  0.00           C  
ATOM   4179  OG1 THR A1212      40.418  40.641  51.333  1.00  0.00           O  
ATOM   4180  CG2 THR A1212      40.011  39.082  53.147  1.00  0.00           C  
ATOM   4181  N   ASP A1213      43.293  42.155  51.815  1.00  0.00           N  
ATOM   4182  CA  ASP A1213      44.139  42.853  50.840  1.00  0.00           C  
ATOM   4183  C   ASP A1213      44.332  44.280  51.359  1.00  0.00           C  
ATOM   4184  O   ASP A1213      43.919  45.245  50.720  1.00  0.00           O  
ATOM   4185  CB  ASP A1213      43.423  42.859  49.486  1.00  0.00           C  
ATOM   4186  CG  ASP A1213      44.308  43.335  48.348  1.00  0.00           C  
ATOM   4187  OD1 ASP A1213      45.540  43.446  48.535  1.00  0.00           O  
ATOM   4188  OD2 ASP A1213      43.756  43.589  47.258  1.00  0.00           O  
ATOM   4189  N   PRO A1227      44.986  44.419  52.529  1.00  0.00           N  
ATOM   4190  CA  PRO A1227      45.277  45.666  53.245  1.00  0.00           C  
ATOM   4191  C   PRO A1227      46.107  46.749  52.579  1.00  0.00           C  
ATOM   4192  O   PRO A1227      46.102  47.890  53.043  1.00  0.00           O  
ATOM   4193  CB  PRO A1227      45.943  45.171  54.525  1.00  0.00           C  
ATOM   4194  CG  PRO A1227      46.732  44.012  54.031  1.00  0.00           C  
ATOM   4195  CD  PRO A1227      45.716  43.298  53.152  1.00  0.00           C  
ATOM   4196  N   HIS A1228      46.813  46.413  51.506  1.00  0.00           N  
ATOM   4197  CA  HIS A1228      47.664  47.400  50.855  1.00  0.00           C  
ATOM   4198  C   HIS A1228      47.257  47.779  49.435  1.00  0.00           C  
ATOM   4199  O   HIS A1228      47.970  48.523  48.760  1.00  0.00           O  
ATOM   4200  CB  HIS A1228      49.108  46.894  50.871  1.00  0.00           C  
ATOM   4201  CG  HIS A1228      49.633  46.629  52.249  1.00  0.00           C  
ATOM   4202  ND1 HIS A1228      50.421  45.537  52.550  1.00  0.00           N  
ATOM   4203  CD2 HIS A1228      49.481  47.314  53.407  1.00  0.00           C  
ATOM   4204  CE1 HIS A1228      50.730  45.562  53.835  1.00  0.00           C  
ATOM   4205  NE2 HIS A1228      50.172  46.630  54.378  1.00  0.00           N  
ATOM   4206  N   ASN A1275      46.110  47.279  48.986  1.00  0.00           N  
ATOM   4207  CA  ASN A1275      45.631  47.578  47.640  1.00  0.00           C  
ATOM   4208  C   ASN A1275      45.333  49.071  47.516  1.00  0.00           C  
ATOM   4209  O   ASN A1275      44.555  49.624  48.295  1.00  0.00           O  
ATOM   4210  CB  ASN A1275      44.366  46.773  47.337  1.00  0.00           C  
ATOM   4211  CG  ASN A1275      44.037  46.740  45.853  1.00  0.00           C  
ATOM   4212  OD1 ASN A1275      43.976  47.779  45.197  1.00  0.00           O  
ATOM   4213  ND2 ASN A1275      43.823  45.541  45.319  1.00  0.00           N  
ATOM   4214  N   ASP A1276      45.959  49.729  46.544  1.00  0.00           N  
ATOM   4215  CA  ASP A1276      45.728  51.155  46.352  1.00  0.00           C  
ATOM   4216  C   ASP A1276      44.948  51.449  45.075  1.00  0.00           C  
ATOM   4217  O   ASP A1276      44.963  52.568  44.573  1.00  0.00           O  
ATOM   4218  CB  ASP A1276      47.057  51.919  46.353  1.00  0.00           C  
ATOM   4219  CG  ASP A1276      47.937  51.580  45.166  1.00  0.00           C  
ATOM   4220  OD1 ASP A1276      47.734  50.517  44.542  1.00  0.00           O  
ATOM   4221  OD2 ASP A1276      48.849  52.381  44.869  1.00  0.00           O  
ATOM   4222  N   ARG A1278      44.255  50.440  44.560  1.00  0.00           N  
ATOM   4223  CA  ARG A1278      43.464  50.613  43.352  1.00  0.00           C  
ATOM   4224  C   ARG A1278      42.008  50.209  43.568  1.00  0.00           C  
ATOM   4225  O   ARG A1278      41.114  50.676  42.863  1.00  0.00           O  
ATOM   4226  CB  ARG A1278      44.073  49.809  42.199  1.00  0.00           C  
ATOM   4227  CG  ARG A1278      45.458  50.296  41.790  1.00  0.00           C  
ATOM   4228  CD  ARG A1278      45.848  49.820  40.392  1.00  0.00           C  
ATOM   4229  NE  ARG A1278      45.883  48.364  40.257  1.00  0.00           N  
ATOM   4230  CZ  ARG A1278      46.457  47.731  39.235  1.00  0.00           C  
ATOM   4231  NH1 ARG A1278      47.041  48.429  38.269  1.00  0.00           N  
ATOM   4232  NH2 ARG A1278      46.454  46.405  39.177  1.00  0.00           N  
ATOM   4233  N   LEU A1279      41.778  49.333  44.541  1.00  0.00           N  
ATOM   4234  CA  LEU A1279      40.434  48.870  44.879  1.00  0.00           C  
ATOM   4235  C   LEU A1279      40.346  48.652  46.385  1.00  0.00           C  
ATOM   4236  O   LEU A1279      41.366  48.492  47.056  1.00  0.00           O  
ATOM   4237  CB  LEU A1279      40.116  47.548  44.171  1.00  0.00           C  
ATOM   4238  CG  LEU A1279      39.908  47.559  42.655  1.00  0.00           C  
ATOM   4239  CD1 LEU A1279      39.760  46.134  42.152  1.00  0.00           C  
ATOM   4240  CD2 LEU A1279      38.673  48.386  42.310  1.00  0.00           C  
ATOM   4241  N   PRO A1280      39.126  48.669  46.944  1.00  0.00           N  
ATOM   4242  CA  PRO A1280      39.018  48.448  48.390  1.00  0.00           C  
ATOM   4243  C   PRO A1280      39.682  47.109  48.704  1.00  0.00           C  
ATOM   4244  O   PRO A1280      40.215  46.897  49.794  1.00  0.00           O  
ATOM   4245  CB  PRO A1280      37.510  48.423  48.619  1.00  0.00           C  
ATOM   4246  CG  PRO A1280      37.019  49.419  47.604  1.00  0.00           C  
ATOM   4247  CD  PRO A1280      37.821  49.038  46.365  1.00  0.00           C  
ATOM   4248  N   PHE A1281      39.657  46.223  47.711  1.00  0.00           N  
ATOM   4249  CA  PHE A1281      40.250  44.897  47.820  1.00  0.00           C  
ATOM   4250  C   PHE A1281      40.093  44.156  46.496  1.00  0.00           C  
ATOM   4251  O   PHE A1281      39.202  44.466  45.700  1.00  0.00           O  
ATOM   4252  CB  PHE A1281      39.575  44.105  48.947  1.00  0.00           C  
ATOM   4253  CG  PHE A1281      38.087  43.945  48.778  1.00  0.00           C  
ATOM   4254  CD1 PHE A1281      37.567  42.956  47.941  1.00  0.00           C  
ATOM   4255  CD2 PHE A1281      37.204  44.794  49.444  1.00  0.00           C  
ATOM   4256  CE1 PHE A1281      36.193  42.812  47.771  1.00  0.00           C  
ATOM   4257  CE2 PHE A1281      35.826  44.659  49.281  1.00  0.00           C  
ATOM   4258  CZ  PHE A1281      35.318  43.665  48.442  1.00  0.00           C  
ATOM   4259  N   ASP A1282      40.967  43.182  46.259  1.00  0.00           N  
ATOM   4260  CA  ASP A1282      40.905  42.388  45.039  1.00  0.00           C  
ATOM   4261  C   ASP A1282      39.948  41.231  45.280  1.00  0.00           C  
ATOM   4262  O   ASP A1282      40.134  40.448  46.209  1.00  0.00           O  
ATOM   4263  CB  ASP A1282      42.291  41.843  44.684  1.00  0.00           C  
ATOM   4264  CG  ASP A1282      42.259  40.887  43.503  1.00  0.00           C  
ATOM   4265  OD1 ASP A1282      43.295  40.242  43.235  1.00  0.00           O  
ATOM   4266  OD2 ASP A1282      41.206  40.778  42.840  1.00  0.00           O  
ATOM   4267  N   PRO A1283      38.908  41.107  44.443  1.00  0.00           N  
ATOM   4268  CA  PRO A1283      37.930  40.027  44.594  1.00  0.00           C  
ATOM   4269  C   PRO A1283      38.567  38.647  44.768  1.00  0.00           C  
ATOM   4270  O   PRO A1283      38.099  37.841  45.565  1.00  0.00           O  
ATOM   4271  CB  PRO A1283      37.106  40.134  43.315  1.00  0.00           C  
ATOM   4272  CG  PRO A1283      37.106  41.615  43.058  1.00  0.00           C  
ATOM   4273  CD  PRO A1283      38.551  41.984  43.311  1.00  0.00           C  
ATOM   4274  N   GLU A1284      39.633  38.378  44.021  1.00  0.00           N  
ATOM   4275  CA  GLU A1284      40.311  37.089  44.102  1.00  0.00           C  
ATOM   4276  C   GLU A1284      40.851  36.814  45.505  1.00  0.00           C  
ATOM   4277  O   GLU A1284      40.717  35.703  46.019  1.00  0.00           O  
ATOM   4278  CB  GLU A1284      41.468  37.035  43.104  1.00  0.00           C  
ATOM   4279  CG  GLU A1284      42.065  35.647  42.933  1.00  0.00           C  
ATOM   4280  CD  GLU A1284      43.303  35.650  42.056  1.00  0.00           C  
ATOM   4281  OE1 GLU A1284      43.303  36.360  41.028  1.00  0.00           O  
ATOM   4282  OE2 GLU A1284      44.271  34.934  42.388  1.00  0.00           O  
ATOM   4283  N   LYS A1285      41.473  37.824  46.111  1.00  0.00           N  
ATOM   4284  CA  LYS A1285      42.030  37.687  47.452  1.00  0.00           C  
ATOM   4285  C   LYS A1285      40.935  37.540  48.502  1.00  0.00           C  
ATOM   4286  O   LYS A1285      41.020  36.682  49.376  1.00  0.00           O  
ATOM   4287  CB  LYS A1285      42.906  38.895  47.795  1.00  0.00           C  
ATOM   4288  CG  LYS A1285      44.260  38.897  47.108  1.00  0.00           C  
ATOM   4289  CD  LYS A1285      45.150  39.985  47.681  1.00  0.00           C  
ATOM   4290  CE  LYS A1285      46.535  39.951  47.065  1.00  0.00           C  
ATOM   4291  NZ  LYS A1285      47.406  41.010  47.647  1.00  0.00           N  
ATOM   4292  N   ALA A1286      39.906  38.375  48.412  1.00  0.00           N  
ATOM   4293  CA  ALA A1286      38.803  38.320  49.364  1.00  0.00           C  
ATOM   4294  C   ALA A1286      38.032  37.007  49.257  1.00  0.00           C  
ATOM   4295  O   ALA A1286      37.708  36.387  50.273  1.00  0.00           O  
ATOM   4296  CB  ALA A1286      37.862  39.495  49.142  1.00  0.00           C  
ATOM   4297  N   ASN A1287      37.741  36.573  48.032  1.00  0.00           N  
ATOM   4298  CA  ASN A1287      36.994  35.333  47.854  1.00  0.00           C  
ATOM   4299  C   ASN A1287      37.747  34.095  48.332  1.00  0.00           C  
ATOM   4300  O   ASN A1287      37.138  33.056  48.590  1.00  0.00           O  
ATOM   4301  CB  ASN A1287      36.569  35.156  46.393  1.00  0.00           C  
ATOM   4302  CG  ASN A1287      35.484  36.134  45.982  1.00  0.00           C  
ATOM   4303  OD1 ASN A1287      34.654  36.535  46.802  1.00  0.00           O  
ATOM   4304  ND2 ASN A1287      35.473  36.510  44.706  1.00  0.00           N  
ATOM   4305  N   ALA A1288      39.064  34.202  48.461  1.00  0.00           N  
ATOM   4306  CA  ALA A1288      39.851  33.066  48.926  1.00  0.00           C  
ATOM   4307  C   ALA A1288      39.777  32.953  50.449  1.00  0.00           C  
ATOM   4308  O   ALA A1288      39.742  31.850  50.998  1.00  0.00           O  
ATOM   4309  CB  ALA A1288      41.302  33.206  48.475  1.00  0.00           C  
ATOM   4310  N   TRP A1289      39.727  34.094  51.129  1.00  0.00           N  
ATOM   4311  CA  TRP A1289      39.671  34.098  52.589  1.00  0.00           C  
ATOM   4312  C   TRP A1289      38.271  34.120  53.186  1.00  0.00           C  
ATOM   4313  O   TRP A1289      38.070  33.659  54.306  1.00  0.00           O  
ATOM   4314  CB  TRP A1289      40.476  35.276  53.150  1.00  0.00           C  
ATOM   4315  CG  TRP A1289      41.945  35.018  53.176  1.00  0.00           C  
ATOM   4316  CD1 TRP A1289      42.898  35.623  52.412  1.00  0.00           C  
ATOM   4317  CD2 TRP A1289      42.632  34.069  54.003  1.00  0.00           C  
ATOM   4318  NE1 TRP A1289      44.137  35.112  52.711  1.00  0.00           N  
ATOM   4319  CE2 TRP A1289      44.004  34.156  53.685  1.00  0.00           C  
ATOM   4320  CE3 TRP A1289      42.218  33.152  54.981  1.00  0.00           C  
ATOM   4321  CZ2 TRP A1289      44.974  33.361  54.311  1.00  0.00           C  
ATOM   4322  CZ3 TRP A1289      43.188  32.356  55.607  1.00  0.00           C  
ATOM   4323  CH2 TRP A1289      44.547  32.470  55.267  1.00  0.00           C  
ATOM   4324  N   MET A1290      37.307  34.652  52.442  1.00  0.00           N  
ATOM   4325  CA  MET A1290      35.937  34.732  52.918  1.00  0.00           C  
ATOM   4326  C   MET A1290      35.220  33.396  52.747  1.00  0.00           C  
ATOM   4327  O   MET A1290      35.632  32.556  51.953  1.00  0.00           O  
ATOM   4328  CB  MET A1290      35.179  35.831  52.163  1.00  0.00           C  
ATOM   4329  CG  MET A1290      35.670  37.244  52.461  1.00  0.00           C  
ATOM   4330  SD  MET A1290      35.313  37.759  54.166  1.00  0.00           S  
ATOM   4331  CE  MET A1290      33.616  38.298  54.008  1.00  0.00           C  
ATOM   4332  N   PRO A1291      34.157  33.167  53.530  1.00  0.00           N  
ATOM   4333  CA  PRO A1291      33.661  34.113  54.530  1.00  0.00           C  
ATOM   4334  C   PRO A1291      34.417  33.896  55.843  1.00  0.00           C  
ATOM   4335  O   PRO A1291      35.245  32.983  55.952  1.00  0.00           O  
ATOM   4336  CB  PRO A1291      32.201  33.728  54.655  1.00  0.00           C  
ATOM   4337  CG  PRO A1291      32.275  32.221  54.554  1.00  0.00           C  
ATOM   4338  CD  PRO A1291      33.255  32.007  53.409  1.00  0.00           C  
ATOM   4339  N   VAL A1292      34.141  34.739  56.831  1.00  0.00           N  
ATOM   4340  CA  VAL A1292      34.779  34.592  58.135  1.00  0.00           C  
ATOM   4341  C   VAL A1292      34.239  33.285  58.707  1.00  0.00           C  
ATOM   4342  O   VAL A1292      33.029  33.111  58.826  1.00  0.00           O  
ATOM   4343  CB  VAL A1292      34.409  35.765  59.072  1.00  0.00           C  
ATOM   4344  CG1 VAL A1292      34.953  35.508  60.487  1.00  0.00           C  
ATOM   4345  CG2 VAL A1292      34.983  37.065  58.513  1.00  0.00           C  
ATOM   4346  N   ASP A1293      35.131  32.354  59.035  1.00  0.00           N  
ATOM   4347  CA  ASP A1293      34.703  31.072  59.575  1.00  0.00           C  
ATOM   4348  C   ASP A1293      34.189  31.196  61.002  1.00  0.00           C  
ATOM   4349  O   ASP A1293      33.224  30.532  61.381  1.00  0.00           O  
ATOM   4350  CB  ASP A1293      35.854  30.067  59.508  1.00  0.00           C  
ATOM   4351  CG  ASP A1293      36.306  29.808  58.086  1.00  0.00           C  
ATOM   4352  OD1 ASP A1293      37.296  30.425  57.639  1.00  0.00           O  
ATOM   4353  OD2 ASP A1293      35.650  28.997  57.403  1.00  0.00           O  
ATOM   4354  N   GLN A1294      34.835  32.044  61.795  1.00  0.00           N  
ATOM   4355  CA  GLN A1294      34.412  32.248  63.172  1.00  0.00           C  
ATOM   4356  C   GLN A1294      34.639  33.696  63.576  1.00  0.00           C  
ATOM   4357  O   GLN A1294      35.775  34.180  63.602  1.00  0.00           O  
ATOM   4358  CB  GLN A1294      35.180  31.321  64.117  1.00  0.00           C  
ATOM   4359  CG  GLN A1294      34.602  31.307  65.521  1.00  0.00           C  
ATOM   4360  CD  GLN A1294      33.175  30.785  65.536  1.00  0.00           C  
ATOM   4361  OE1 GLN A1294      32.938  29.607  65.292  1.00  0.00           O  
ATOM   4362  NE2 GLN A1294      32.219  31.666  65.808  1.00  0.00           N  
ATOM   4363  N   TYR A1295      33.547  34.387  63.877  1.00  0.00           N  
ATOM   4364  CA  TYR A1295      33.599  35.782  64.281  1.00  0.00           C  
ATOM   4365  C   TYR A1295      33.220  35.795  65.754  1.00  0.00           C  
ATOM   4366  O   TYR A1295      32.257  35.133  66.153  1.00  0.00           O  
ATOM   4367  CB  TYR A1295      32.593  36.594  63.460  1.00  0.00           C  
ATOM   4368  CG  TYR A1295      32.734  38.107  63.561  1.00  0.00           C  
ATOM   4369  CD1 TYR A1295      33.954  38.700  63.902  1.00  0.00           C  
ATOM   4370  CD2 TYR A1295      31.670  38.945  63.218  1.00  0.00           C  
ATOM   4371  CE1 TYR A1295      34.111  40.093  63.889  1.00  0.00           C  
ATOM   4372  CE2 TYR A1295      31.813  40.330  63.197  1.00  0.00           C  
ATOM   4373  CZ  TYR A1295      33.034  40.899  63.528  1.00  0.00           C  
ATOM   4374  OH  TYR A1295      33.181  42.265  63.454  1.00  0.00           O  
ATOM   4375  N   ILE A1296      33.984  36.531  66.555  1.00  0.00           N  
ATOM   4376  CA  ILE A1296      33.738  36.622  67.995  1.00  0.00           C  
ATOM   4377  C   ILE A1296      33.612  38.080  68.421  1.00  0.00           C  
ATOM   4378  O   ILE A1296      34.520  38.882  68.178  1.00  0.00           O  
ATOM   4379  CB  ILE A1296      34.896  35.967  68.789  1.00  0.00           C  
ATOM   4380  CG1 ILE A1296      35.089  34.524  68.311  1.00  0.00           C  
ATOM   4381  CG2 ILE A1296      34.596  36.007  70.288  1.00  0.00           C  
ATOM   4382  CD1 ILE A1296      36.293  33.813  68.910  1.00  0.00           C  
ATOM   4383  N   GLY A1297      32.494  38.418  69.060  1.00  0.00           N  
ATOM   4384  CA  GLY A1297      32.273  39.791  69.494  1.00  0.00           C  
ATOM   4385  C   GLY A1297      30.993  39.955  70.294  1.00  0.00           C  
ATOM   4386  O   GLY A1297      30.143  39.059  70.301  1.00  0.00           O  
ATOM   4387  N   GLY A1298      30.847  41.107  70.948  1.00  0.00           N  
ATOM   4388  CA  GLY A1298      29.684  41.377  71.784  1.00  0.00           C  
ATOM   4389  C   GLY A1298      28.315  41.492  71.127  1.00  0.00           C  
ATOM   4390  O   GLY A1298      28.180  41.994  70.010  1.00  0.00           O  
ATOM   4391  N   VAL A1299      27.290  41.040  71.847  1.00  0.00           N  
ATOM   4392  CA  VAL A1299      25.919  41.071  71.354  1.00  0.00           C  
ATOM   4393  C   VAL A1299      25.382  42.498  71.226  1.00  0.00           C  
ATOM   4394  O   VAL A1299      24.377  42.728  70.559  1.00  0.00           O  
ATOM   4395  CB  VAL A1299      24.967  40.224  72.265  1.00  0.00           C  
ATOM   4396  CG1 VAL A1299      24.730  40.923  73.600  1.00  0.00           C  
ATOM   4397  CG2 VAL A1299      23.653  39.965  71.545  1.00  0.00           C  
ATOM   4398  N   GLU A1300      26.067  43.461  71.841  1.00  0.00           N  
ATOM   4399  CA  GLU A1300      25.629  44.851  71.763  1.00  0.00           C  
ATOM   4400  C   GLU A1300      25.580  45.334  70.316  1.00  0.00           C  
ATOM   4401  O   GLU A1300      24.990  46.375  70.028  1.00  0.00           O  
ATOM   4402  CB  GLU A1300      26.559  45.769  72.564  1.00  0.00           C  
ATOM   4403  CG  GLU A1300      27.997  45.784  72.064  1.00  0.00           C  
ATOM   4404  CD  GLU A1300      28.873  44.756  72.768  1.00  0.00           C  
ATOM   4405  OE1 GLU A1300      28.332  43.764  73.308  1.00  0.00           O  
ATOM   4406  OE2 GLU A1300      30.106  44.940  72.768  1.00  0.00           O  
ATOM   4407  N   HIS A1301      26.192  44.578  69.407  1.00  0.00           N  
ATOM   4408  CA  HIS A1301      26.214  44.951  67.995  1.00  0.00           C  
ATOM   4409  C   HIS A1301      25.146  44.259  67.134  1.00  0.00           C  
ATOM   4410  O   HIS A1301      25.176  44.368  65.907  1.00  0.00           O  
ATOM   4411  CB  HIS A1301      27.602  44.670  67.404  1.00  0.00           C  
ATOM   4412  CG  HIS A1301      28.654  45.641  67.847  1.00  0.00           C  
ATOM   4413  ND1 HIS A1301      28.642  46.971  67.479  1.00  0.00           N  
ATOM   4414  CD2 HIS A1301      29.725  45.485  68.662  1.00  0.00           C  
ATOM   4415  CE1 HIS A1301      29.661  47.592  68.051  1.00  0.00           C  
ATOM   4416  NE2 HIS A1301      30.333  46.713  68.773  1.00  0.00           N  
ATOM   4417  N   ALA A1302      24.202  43.571  67.776  1.00  0.00           N  
ATOM   4418  CA  ALA A1302      23.138  42.845  67.075  1.00  0.00           C  
ATOM   4419  C   ALA A1302      22.456  43.604  65.931  1.00  0.00           C  
ATOM   4420  O   ALA A1302      22.341  43.075  64.826  1.00  0.00           O  
ATOM   4421  CB  ALA A1302      22.080  42.361  68.082  1.00  0.00           C  
ATOM   4422  N   VAL A1303      21.994  44.826  66.182  1.00  0.00           N  
ATOM   4423  CA  VAL A1303      21.340  45.595  65.121  1.00  0.00           C  
ATOM   4424  C   VAL A1303      22.185  46.765  64.641  1.00  0.00           C  
ATOM   4425  O   VAL A1303      21.707  47.641  63.925  1.00  0.00           O  
ATOM   4426  CB  VAL A1303      19.952  46.124  65.553  1.00  0.00           C  
ATOM   4427  CG1 VAL A1303      19.030  44.944  65.861  1.00  0.00           C  
ATOM   4428  CG2 VAL A1303      20.084  47.037  66.760  1.00  0.00           C  
ATOM   4429  N   LEU A1304      23.444  46.789  65.048  1.00  0.00           N  
ATOM   4430  CA  LEU A1304      24.336  47.847  64.602  1.00  0.00           C  
ATOM   4431  C   LEU A1304      25.296  47.224  63.598  1.00  0.00           C  
ATOM   4432  O   LEU A1304      24.905  46.887  62.476  1.00  0.00           O  
ATOM   4433  CB  LEU A1304      25.096  48.456  65.790  1.00  0.00           C  
ATOM   4434  CG  LEU A1304      24.323  49.526  66.570  1.00  0.00           C  
ATOM   4435  CD1 LEU A1304      24.995  49.811  67.912  1.00  0.00           C  
ATOM   4436  CD2 LEU A1304      24.246  50.796  65.726  1.00  0.00           C  
ATOM   4437  N   HIS A1306      26.541  47.040  64.018  1.00  0.00           N  
ATOM   4438  CA  HIS A1306      27.567  46.458  63.166  1.00  0.00           C  
ATOM   4439  C   HIS A1306      27.186  45.133  62.502  1.00  0.00           C  
ATOM   4440  O   HIS A1306      27.487  44.922  61.329  1.00  0.00           O  
ATOM   4441  CB  HIS A1306      28.851  46.265  63.977  1.00  0.00           C  
ATOM   4442  CG  HIS A1306      29.875  45.421  63.288  1.00  0.00           C  
ATOM   4443  ND1 HIS A1306      30.496  45.808  62.120  1.00  0.00           N  
ATOM   4444  CD2 HIS A1306      30.376  44.202  63.597  1.00  0.00           C  
ATOM   4445  CE1 HIS A1306      31.339  44.863  61.740  1.00  0.00           C  
ATOM   4446  NE2 HIS A1306      31.286  43.878  62.619  1.00  0.00           N  
ATOM   4447  N   LEU A1310      26.543  44.240  63.253  1.00  0.00           N  
ATOM   4448  CA  LEU A1310      26.157  42.929  62.727  1.00  0.00           C  
ATOM   4449  C   LEU A1310      25.054  42.992  61.671  1.00  0.00           C  
ATOM   4450  O   LEU A1310      24.807  42.010  60.971  1.00  0.00           O  
ATOM   4451  CB  LEU A1310      25.746  41.992  63.878  1.00  0.00           C  
ATOM   4452  CG  LEU A1310      26.904  41.600  64.824  1.00  0.00           C  
ATOM   4453  CD1 LEU A1310      26.376  40.834  66.016  1.00  0.00           C  
ATOM   4454  CD2 LEU A1310      27.936  40.756  64.070  1.00  0.00           C  
ATOM   4455  N   LEU A1312      24.388  44.139  61.565  1.00  0.00           N  
ATOM   4456  CA  LEU A1312      23.339  44.333  60.561  1.00  0.00           C  
ATOM   4457  C   LEU A1312      23.937  45.092  59.369  1.00  0.00           C  
ATOM   4458  O   LEU A1312      23.828  44.651  58.222  1.00  0.00           O  
ATOM   4459  CB  LEU A1312      22.173  45.135  61.147  1.00  0.00           C  
ATOM   4460  CG  LEU A1312      21.016  45.394  60.178  1.00  0.00           C  
ATOM   4461  CD1 LEU A1312      20.449  44.065  59.696  1.00  0.00           C  
ATOM   4462  CD2 LEU A1312      19.943  46.220  60.863  1.00  0.00           C  
ATOM   4463  N   TYR A1314      24.578  46.226  59.653  1.00  0.00           N  
ATOM   4464  CA  TYR A1314      25.207  47.045  58.619  1.00  0.00           C  
ATOM   4465  C   TYR A1314      26.191  46.253  57.759  1.00  0.00           C  
ATOM   4466  O   TYR A1314      26.255  46.438  56.542  1.00  0.00           O  
ATOM   4467  CB  TYR A1314      25.962  48.222  59.245  1.00  0.00           C  
ATOM   4468  CG  TYR A1314      25.129  49.181  60.064  1.00  0.00           C  
ATOM   4469  CD1 TYR A1314      23.863  49.596  59.635  1.00  0.00           C  
ATOM   4470  CD2 TYR A1314      25.644  49.742  61.235  1.00  0.00           C  
ATOM   4471  CE1 TYR A1314      23.135  50.554  60.354  1.00  0.00           C  
ATOM   4472  CE2 TYR A1314      24.935  50.696  61.951  1.00  0.00           C  
ATOM   4473  CZ  TYR A1314      23.688  51.101  61.509  1.00  0.00           C  
ATOM   4474  OH  TYR A1314      23.017  52.072  62.215  1.00  0.00           O  
ATOM   4475  N   SER A1315      26.973  45.386  58.401  1.00  0.00           N  
ATOM   4476  CA  SER A1315      27.956  44.563  57.706  1.00  0.00           C  
ATOM   4477  C   SER A1315      27.330  43.626  56.680  1.00  0.00           C  
ATOM   4478  O   SER A1315      27.880  43.417  55.595  1.00  0.00           O  
ATOM   4479  CB  SER A1315      28.746  43.720  58.713  1.00  0.00           C  
ATOM   4480  OG  SER A1315      29.584  44.536  59.504  1.00  0.00           O  
ATOM   4481  N   ARG A1316      26.199  43.034  57.036  1.00  0.00           N  
ATOM   4482  CA  ARG A1316      25.531  42.118  56.122  1.00  0.00           C  
ATOM   4483  C   ARG A1316      25.064  42.901  54.891  1.00  0.00           C  
ATOM   4484  O   ARG A1316      25.136  42.410  53.768  1.00  0.00           O  
ATOM   4485  CB  ARG A1316      24.352  41.437  56.828  1.00  0.00           C  
ATOM   4486  CG  ARG A1316      24.774  40.611  58.050  1.00  0.00           C  
ATOM   4487  CD  ARG A1316      23.569  39.974  58.742  1.00  0.00           C  
ATOM   4488  NE  ARG A1316      22.869  39.060  57.845  1.00  0.00           N  
ATOM   4489  CZ  ARG A1316      21.546  38.999  57.713  1.00  0.00           C  
ATOM   4490  NH1 ARG A1316      20.761  39.798  58.426  1.00  0.00           N  
ATOM   4491  NH2 ARG A1316      21.009  38.151  56.845  1.00  0.00           N  
ATOM   4492  N   PHE A1317      24.607  44.129  55.115  1.00  0.00           N  
ATOM   4493  CA  PHE A1317      24.153  44.991  54.036  1.00  0.00           C  
ATOM   4494  C   PHE A1317      25.326  45.310  53.100  1.00  0.00           C  
ATOM   4495  O   PHE A1317      25.218  45.153  51.883  1.00  0.00           O  
ATOM   4496  CB  PHE A1317      23.546  46.270  54.632  1.00  0.00           C  
ATOM   4497  CG  PHE A1317      23.446  47.421  53.663  1.00  0.00           C  
ATOM   4498  CD1 PHE A1317      22.819  47.269  52.427  1.00  0.00           C  
ATOM   4499  CD2 PHE A1317      23.955  48.673  54.005  1.00  0.00           C  
ATOM   4500  CE1 PHE A1317      22.698  48.349  51.548  1.00  0.00           C  
ATOM   4501  CE2 PHE A1317      23.839  49.757  53.137  1.00  0.00           C  
ATOM   4502  CZ  PHE A1317      23.207  49.593  51.902  1.00  0.00           C  
ATOM   4503  N   PHE A1318      26.453  45.739  53.665  1.00  0.00           N  
ATOM   4504  CA  PHE A1318      27.622  46.059  52.854  1.00  0.00           C  
ATOM   4505  C   PHE A1318      28.077  44.856  52.035  1.00  0.00           C  
ATOM   4506  O   PHE A1318      28.431  44.994  50.861  1.00  0.00           O  
ATOM   4507  CB  PHE A1318      28.794  46.529  53.733  1.00  0.00           C  
ATOM   4508  CG  PHE A1318      28.934  48.030  53.834  1.00  0.00           C  
ATOM   4509  CD1 PHE A1318      27.931  48.806  54.405  1.00  0.00           C  
ATOM   4510  CD2 PHE A1318      30.093  48.659  53.392  1.00  0.00           C  
ATOM   4511  CE1 PHE A1318      28.082  50.193  54.543  1.00  0.00           C  
ATOM   4512  CE2 PHE A1318      30.257  50.043  53.524  1.00  0.00           C  
ATOM   4513  CZ  PHE A1318      29.249  50.811  54.101  1.00  0.00           C  
ATOM   4514  N   THR A1319      28.080  43.676  52.650  1.00  0.00           N  
ATOM   4515  CA  THR A1319      28.517  42.483  51.939  1.00  0.00           C  
ATOM   4516  C   THR A1319      27.562  42.132  50.794  1.00  0.00           C  
ATOM   4517  O   THR A1319      28.000  41.757  49.706  1.00  0.00           O  
ATOM   4518  CB  THR A1319      28.664  41.267  52.893  1.00  0.00           C  
ATOM   4519  OG1 THR A1319      29.786  41.475  53.763  1.00  0.00           O  
ATOM   4520  CG2 THR A1319      28.891  39.988  52.100  1.00  0.00           C  
ATOM   4521  N   LYS A1321      26.265  42.257  51.032  1.00  0.00           N  
ATOM   4522  CA  LYS A1321      25.300  41.958  49.980  1.00  0.00           C  
ATOM   4523  C   LYS A1321      25.462  42.961  48.837  1.00  0.00           C  
ATOM   4524  O   LYS A1321      25.381  42.596  47.659  1.00  0.00           O  
ATOM   4525  CB  LYS A1321      23.880  41.988  50.546  1.00  0.00           C  
ATOM   4526  CG  LYS A1321      23.496  40.703  51.266  1.00  0.00           C  
ATOM   4527  CD  LYS A1321      22.295  40.913  52.181  1.00  0.00           C  
ATOM   4528  CE  LYS A1321      21.673  39.596  52.621  1.00  0.00           C  
ATOM   4529  NZ  LYS A1321      22.651  38.511  52.890  1.00  0.00           N  
ATOM   4530  N   PHE A1322      25.708  44.222  49.178  1.00  0.00           N  
ATOM   4531  CA  PHE A1322      25.905  45.237  48.150  1.00  0.00           C  
ATOM   4532  C   PHE A1322      27.170  44.969  47.331  1.00  0.00           C  
ATOM   4533  O   PHE A1322      27.141  45.018  46.103  1.00  0.00           O  
ATOM   4534  CB  PHE A1322      25.998  46.638  48.757  1.00  0.00           C  
ATOM   4535  CG  PHE A1322      26.434  47.684  47.769  1.00  0.00           C  
ATOM   4536  CD1 PHE A1322      25.624  48.016  46.683  1.00  0.00           C  
ATOM   4537  CD2 PHE A1322      27.677  48.294  47.886  1.00  0.00           C  
ATOM   4538  CE1 PHE A1322      26.052  48.942  45.728  1.00  0.00           C  
ATOM   4539  CE2 PHE A1322      28.114  49.218  46.938  1.00  0.00           C  
ATOM   4540  CZ  PHE A1322      27.300  49.542  45.856  1.00  0.00           C  
ATOM   4541  N   LEU A1323      28.279  44.694  48.012  1.00  0.00           N  
ATOM   4542  CA  LEU A1323      29.540  44.423  47.332  1.00  0.00           C  
ATOM   4543  C   LEU A1323      29.418  43.155  46.497  1.00  0.00           C  
ATOM   4544  O   LEU A1323      30.081  43.011  45.471  1.00  0.00           O  
ATOM   4545  CB  LEU A1323      30.677  44.291  48.354  1.00  0.00           C  
ATOM   4546  CG  LEU A1323      31.014  45.604  49.080  1.00  0.00           C  
ATOM   4547  CD1 LEU A1323      32.025  45.351  50.187  1.00  0.00           C  
ATOM   4548  CD2 LEU A1323      31.562  46.617  48.087  1.00  0.00           C  
ATOM   4549  N   HIS A1324      28.569  42.235  46.943  1.00  0.00           N  
ATOM   4550  CA  HIS A1324      28.339  41.000  46.209  1.00  0.00           C  
ATOM   4551  C   HIS A1324      27.617  41.371  44.907  1.00  0.00           C  
ATOM   4552  O   HIS A1324      27.990  40.915  43.826  1.00  0.00           O  
ATOM   4553  CB  HIS A1324      27.484  40.035  47.040  1.00  0.00           C  
ATOM   4554  CG  HIS A1324      26.910  38.899  46.249  1.00  0.00           C  
ATOM   4555  ND1 HIS A1324      25.677  38.967  45.635  1.00  0.00           N  
ATOM   4556  CD2 HIS A1324      27.424  37.688  45.927  1.00  0.00           C  
ATOM   4557  CE1 HIS A1324      25.456  37.847  44.969  1.00  0.00           C  
ATOM   4558  NE2 HIS A1324      26.500  37.055  45.128  1.00  0.00           N  
ATOM   4559  N   ASP A1326      26.593  42.214  45.017  1.00  0.00           N  
ATOM   4560  CA  ASP A1326      25.846  42.644  43.836  1.00  0.00           C  
ATOM   4561  C   ASP A1326      26.751  43.383  42.850  1.00  0.00           C  
ATOM   4562  O   ASP A1326      26.482  43.400  41.650  1.00  0.00           O  
ATOM   4563  CB  ASP A1326      24.667  43.540  44.234  1.00  0.00           C  
ATOM   4564  CG  ASP A1326      23.590  42.784  44.985  1.00  0.00           C  
ATOM   4565  OD1 ASP A1326      23.654  41.539  45.026  1.00  0.00           O  
ATOM   4566  OD2 ASP A1326      22.673  43.432  45.530  1.00  0.00           O  
ATOM   4567  N   LEU A1327      27.821  43.992  43.354  1.00  0.00           N  
ATOM   4568  CA  LEU A1327      28.763  44.697  42.488  1.00  0.00           C  
ATOM   4569  C   LEU A1327      29.647  43.681  41.785  1.00  0.00           C  
ATOM   4570  O   LEU A1327      30.351  44.015  40.833  1.00  0.00           O  
ATOM   4571  CB  LEU A1327      29.662  45.640  43.293  1.00  0.00           C  
ATOM   4572  CG  LEU A1327      29.227  47.077  43.567  1.00  0.00           C  
ATOM   4573  CD1 LEU A1327      30.392  47.821  44.216  1.00  0.00           C  
ATOM   4574  CD2 LEU A1327      28.834  47.757  42.265  1.00  0.00           C  
ATOM   4575  N   GLY A1328      29.618  42.443  42.274  1.00  0.00           N  
ATOM   4576  CA  GLY A1328      30.421  41.385  41.689  1.00  0.00           C  
ATOM   4577  C   GLY A1328      31.804  41.286  42.308  1.00  0.00           C  
ATOM   4578  O   GLY A1328      32.689  40.622  41.767  1.00  0.00           O  
ATOM   4579  N   MET A1329      31.994  41.936  43.451  1.00  0.00           N  
ATOM   4580  CA  MET A1329      33.290  41.921  44.115  1.00  0.00           C  
ATOM   4581  C   MET A1329      33.450  40.830  45.161  1.00  0.00           C  
ATOM   4582  O   MET A1329      34.567  40.458  45.499  1.00  0.00           O  
ATOM   4583  CB  MET A1329      33.557  43.279  44.756  1.00  0.00           C  
ATOM   4584  CG  MET A1329      33.669  44.399  43.748  1.00  0.00           C  
ATOM   4585  SD  MET A1329      34.075  45.946  44.530  1.00  0.00           S  
ATOM   4586  CE  MET A1329      35.807  45.666  44.927  1.00  0.00           C  
ATOM   4587  N   VAL A1330      32.335  40.323  45.675  1.00  0.00           N  
ATOM   4588  CA  VAL A1330      32.369  39.278  46.694  1.00  0.00           C  
ATOM   4589  C   VAL A1330      31.427  38.130  46.323  1.00  0.00           C  
ATOM   4590  O   VAL A1330      30.262  38.356  46.009  1.00  0.00           O  
ATOM   4591  CB  VAL A1330      31.949  39.846  48.081  1.00  0.00           C  
ATOM   4592  CG1 VAL A1330      32.044  38.759  49.146  1.00  0.00           C  
ATOM   4593  CG2 VAL A1330      32.842  41.028  48.454  1.00  0.00           C  
ATOM   4594  N   LYS A1339      31.927  36.899  46.367  1.00  0.00           N  
ATOM   4595  CA  LYS A1339      31.104  35.745  46.027  1.00  0.00           C  
ATOM   4596  C   LYS A1339      30.014  35.441  47.062  1.00  0.00           C  
ATOM   4597  O   LYS A1339      28.865  35.215  46.700  1.00  0.00           O  
ATOM   4598  CB  LYS A1339      31.985  34.513  45.832  1.00  0.00           C  
ATOM   4599  CG  LYS A1339      31.214  33.259  45.449  1.00  0.00           C  
ATOM   4600  CD  LYS A1339      32.172  32.088  45.238  1.00  0.00           C  
ATOM   4601  CE  LYS A1339      31.431  30.769  45.019  1.00  0.00           C  
ATOM   4602  NZ  LYS A1339      30.539  30.804  43.816  1.00  0.00           N  
ATOM   4603  N   VAL A1340      30.364  35.436  48.346  1.00  0.00           N  
ATOM   4604  CA  VAL A1340      29.374  35.156  49.392  1.00  0.00           C  
ATOM   4605  C   VAL A1340      28.414  36.325  49.601  1.00  0.00           C  
ATOM   4606  O   VAL A1340      28.690  37.448  49.183  1.00  0.00           O  
ATOM   4607  CB  VAL A1340      30.054  34.869  50.750  1.00  0.00           C  
ATOM   4608  CG1 VAL A1340      30.929  33.623  50.651  1.00  0.00           C  
ATOM   4609  CG2 VAL A1340      30.890  36.070  51.164  1.00  0.00           C  
ATOM   4610  N   GLU A1341      27.291  36.058  50.259  1.00  0.00           N  
ATOM   4611  CA  GLU A1341      26.305  37.095  50.545  1.00  0.00           C  
ATOM   4612  C   GLU A1341      26.167  37.315  52.050  1.00  0.00           C  
ATOM   4613  O   GLU A1341      25.394  38.158  52.500  1.00  0.00           O  
ATOM   4614  CB  GLU A1341      24.947  36.727  49.937  1.00  0.00           C  
ATOM   4615  CG  GLU A1341      24.965  36.671  48.415  1.00  0.00           C  
ATOM   4616  CD  GLU A1341      23.575  36.597  47.822  1.00  0.00           C  
ATOM   4617  OE1 GLU A1341      22.797  37.555  48.006  1.00  0.00           O  
ATOM   4618  OE2 GLU A1341      23.255  35.580  47.178  1.00  0.00           O  
ATOM   4619  N   GLU A1342      26.924  36.537  52.817  1.00  0.00           N  
ATOM   4620  CA  GLU A1342      26.941  36.638  54.270  1.00  0.00           C  
ATOM   4621  C   GLU A1342      28.421  36.654  54.648  1.00  0.00           C  
ATOM   4622  O   GLU A1342      29.152  35.704  54.376  1.00  0.00           O  
ATOM   4623  CB  GLU A1342      26.238  35.437  54.912  1.00  0.00           C  
ATOM   4624  CG  GLU A1342      24.712  35.450  54.801  1.00  0.00           C  
ATOM   4625  CD  GLU A1342      24.071  36.650  55.496  1.00  0.00           C  
ATOM   4626  OE1 GLU A1342      24.641  37.160  56.488  1.00  0.00           O  
ATOM   4627  OE2 GLU A1342      22.982  37.078  55.063  1.00  0.00           O  
ATOM   4628  N   PRO A1344      28.881  37.746  55.267  1.00  0.00           N  
ATOM   4629  CA  PRO A1344      30.284  37.884  55.669  1.00  0.00           C  
ATOM   4630  C   PRO A1344      30.776  36.961  56.781  1.00  0.00           C  
ATOM   4631  O   PRO A1344      31.925  36.524  56.759  1.00  0.00           O  
ATOM   4632  CB  PRO A1344      30.376  39.354  56.066  1.00  0.00           C  
ATOM   4633  CG  PRO A1344      29.016  39.616  56.649  1.00  0.00           C  
ATOM   4634  CD  PRO A1344      28.097  38.932  55.667  1.00  0.00           C  
ATOM   4635  N   PHE A1345      29.909  36.670  57.746  1.00  0.00           N  
ATOM   4636  CA  PHE A1345      30.277  35.837  58.884  1.00  0.00           C  
ATOM   4637  C   PHE A1345      29.487  34.527  58.927  1.00  0.00           C  
ATOM   4638  O   PHE A1345      28.338  34.496  59.369  1.00  0.00           O  
ATOM   4639  CB  PHE A1345      30.046  36.626  60.177  1.00  0.00           C  
ATOM   4640  CG  PHE A1345      30.428  38.090  60.078  1.00  0.00           C  
ATOM   4641  CD1 PHE A1345      31.709  38.471  59.692  1.00  0.00           C  
ATOM   4642  CD2 PHE A1345      29.494  39.087  60.360  1.00  0.00           C  
ATOM   4643  CE1 PHE A1345      32.055  39.827  59.585  1.00  0.00           C  
ATOM   4644  CE2 PHE A1345      29.830  40.445  60.255  1.00  0.00           C  
ATOM   4645  CZ  PHE A1345      31.108  40.813  59.867  1.00  0.00           C  
ATOM   4646  N   GLN A1347      30.115  33.447  58.472  1.00  0.00           N  
ATOM   4647  CA  GLN A1347      29.473  32.135  58.442  1.00  0.00           C  
ATOM   4648  C   GLN A1347      29.148  31.673  59.860  1.00  0.00           C  
ATOM   4649  O   GLN A1347      28.114  31.063  60.102  1.00  0.00           O  
ATOM   4650  CB  GLN A1347      30.397  31.125  57.751  1.00  0.00           C  
ATOM   4651  CG  GLN A1347      29.761  29.773  57.446  1.00  0.00           C  
ATOM   4652  CD  GLN A1347      30.680  28.875  56.614  1.00  0.00           C  
ATOM   4653  OE1 GLN A1347      31.761  28.480  57.065  1.00  0.00           O  
ATOM   4654  NE2 GLN A1347      30.255  28.558  55.394  1.00  0.00           N  
ATOM   4655  N   GLY A1348      30.048  31.967  60.793  1.00  0.00           N  
ATOM   4656  CA  GLY A1348      29.835  31.591  62.176  1.00  0.00           C  
ATOM   4657  C   GLY A1348      30.057  32.791  63.071  1.00  0.00           C  
ATOM   4658  O   GLY A1348      31.013  33.539  62.882  1.00  0.00           O  
ATOM   4659  N   LEU A1349      29.159  32.990  64.028  1.00  0.00           N  
ATOM   4660  CA  LEU A1349      29.258  34.101  64.962  1.00  0.00           C  
ATOM   4661  C   LEU A1349      29.081  33.567  66.368  1.00  0.00           C  
ATOM   4662  O   LEU A1349      28.180  32.774  66.633  1.00  0.00           O  
ATOM   4663  CB  LEU A1349      28.167  35.151  64.701  1.00  0.00           C  
ATOM   4664  CG  LEU A1349      27.996  36.195  65.816  1.00  0.00           C  
ATOM   4665  CD1 LEU A1349      29.190  37.154  65.813  1.00  0.00           C  
ATOM   4666  CD2 LEU A1349      26.698  36.976  65.622  1.00  0.00           C  
ATOM   4667  N   PHE A1350      29.951  33.997  67.267  1.00  0.00           N  
ATOM   4668  CA  PHE A1350      29.866  33.586  68.658  1.00  0.00           C  
ATOM   4669  C   PHE A1350      29.919  34.857  69.483  1.00  0.00           C  
ATOM   4670  O   PHE A1350      30.885  35.609  69.392  1.00  0.00           O  
ATOM   4671  CB  PHE A1350      31.044  32.666  69.022  1.00  0.00           C  
ATOM   4672  CG  PHE A1350      30.902  32.008  70.370  1.00  0.00           C  
ATOM   4673  CD1 PHE A1350      31.179  32.711  71.539  1.00  0.00           C  
ATOM   4674  CD2 PHE A1350      30.447  30.693  70.467  1.00  0.00           C  
ATOM   4675  CE1 PHE A1350      31.004  32.119  72.791  1.00  0.00           C  
ATOM   4676  CE2 PHE A1350      30.267  30.087  71.712  1.00  0.00           C  
ATOM   4677  CZ  PHE A1350      30.546  30.804  72.879  1.00  0.00           C  
ATOM   4678  N   THR A1351      28.869  35.126  70.250  1.00  0.00           N  
ATOM   4679  CA  THR A1351      28.850  36.313  71.092  1.00  0.00           C  
ATOM   4680  C   THR A1351      29.338  35.899  72.476  1.00  0.00           C  
ATOM   4681  O   THR A1351      28.729  35.044  73.129  1.00  0.00           O  
ATOM   4682  CB  THR A1351      27.440  36.912  71.209  1.00  0.00           C  
ATOM   4683  OG1 THR A1351      26.531  35.914  71.688  1.00  0.00           O  
ATOM   4684  CG2 THR A1351      26.970  37.429  69.854  1.00  0.00           C  
ATOM   4685  N   GLN A1352      30.436  36.502  72.919  1.00  0.00           N  
ATOM   4686  CA  GLN A1352      31.000  36.157  74.218  1.00  0.00           C  
ATOM   4687  C   GLN A1352      30.342  36.935  75.351  1.00  0.00           C  
ATOM   4688  O   GLN A1352      29.964  38.096  75.184  1.00  0.00           O  
ATOM   4689  CB  GLN A1352      32.519  36.387  74.210  1.00  0.00           C  
ATOM   4690  CG  GLN A1352      33.011  37.815  74.486  1.00  0.00           C  
ATOM   4691  CD  GLN A1352      32.630  38.827  73.414  1.00  0.00           C  
ATOM   4692  OE1 GLN A1352      32.256  38.466  72.301  1.00  0.00           O  
ATOM   4693  NE2 GLN A1352      32.745  40.110  73.749  1.00  0.00           N  
ATOM   4694  N   GLY A1356      30.184  36.279  76.496  1.00  0.00           N  
ATOM   4695  CA  GLY A1356      29.585  36.931  77.646  1.00  0.00           C  
ATOM   4696  C   GLY A1356      30.541  37.993  78.151  1.00  0.00           C  
ATOM   4697  O   GLY A1356      31.733  37.927  77.870  1.00  0.00           O  
ATOM   4698  N   MET A1360      30.030  38.968  78.895  1.00  0.00           N  
ATOM   4699  CA  MET A1360      30.870  40.039  79.418  1.00  0.00           C  
ATOM   4700  C   MET A1360      31.663  39.599  80.640  1.00  0.00           C  
ATOM   4701  O   MET A1360      31.230  38.730  81.399  1.00  0.00           O  
ATOM   4702  CB  MET A1360      30.016  41.252  79.817  1.00  0.00           C  
ATOM   4703  CG  MET A1360      29.331  41.971  78.656  1.00  0.00           C  
ATOM   4704  SD  MET A1360      30.522  42.726  77.522  1.00  0.00           S  
ATOM   4705  CE  MET A1360      30.476  41.548  76.178  1.00  0.00           C  
ATOM   4706  N   VAL A1361      32.829  40.206  80.821  1.00  0.00           N  
ATOM   4707  CA  VAL A1361      33.649  39.926  81.986  1.00  0.00           C  
ATOM   4708  C   VAL A1361      33.215  40.968  83.010  1.00  0.00           C  
ATOM   4709  O   VAL A1361      33.165  42.161  82.702  1.00  0.00           O  
ATOM   4710  CB  VAL A1361      35.153  40.104  81.689  1.00  0.00           C  
ATOM   4711  CG1 VAL A1361      35.947  40.018  82.988  1.00  0.00           C  
ATOM   4712  CG2 VAL A1361      35.630  39.016  80.716  1.00  0.00           C  
ATOM   4713  N   LEU A1365      32.881  40.511  84.214  1.00  0.00           N  
ATOM   4714  CA  LEU A1365      32.446  41.395  85.293  1.00  0.00           C  
ATOM   4715  C   LEU A1365      33.520  41.444  86.385  1.00  0.00           C  
ATOM   4716  O   LEU A1365      34.398  40.582  86.445  1.00  0.00           O  
ATOM   4717  CB  LEU A1365      31.139  40.872  85.899  1.00  0.00           C  
ATOM   4718  CG  LEU A1365      30.053  40.392  84.926  1.00  0.00           C  
ATOM   4719  CD1 LEU A1365      28.865  39.846  85.714  1.00  0.00           C  
ATOM   4720  CD2 LEU A1365      29.624  41.539  84.020  1.00  0.00           C  
ATOM   4721  N   ALA A1366      33.438  42.449  87.250  1.00  0.00           N  
ATOM   4722  CA  ALA A1366      34.391  42.604  88.347  1.00  0.00           C  
ATOM   4723  C   ALA A1366      33.633  43.067  89.592  1.00  0.00           C  
ATOM   4724  O   ALA A1366      32.716  43.889  89.487  1.00  0.00           O  
ATOM   4725  CB  ALA A1366      35.459  43.640  87.970  1.00  0.00           C  
ATOM   4726  N   TRP A1368      33.996  42.546  90.761  1.00  0.00           N  
ATOM   4727  CA  TRP A1368      33.324  42.969  91.989  1.00  0.00           C  
ATOM   4728  C   TRP A1368      33.551  44.463  92.143  1.00  0.00           C  
ATOM   4729  O   TRP A1368      34.683  44.939  92.110  1.00  0.00           O  
ATOM   4730  CB  TRP A1368      33.867  42.225  93.215  1.00  0.00           C  
ATOM   4731  CG  TRP A1368      33.321  40.839  93.340  1.00  0.00           C  
ATOM   4732  CD1 TRP A1368      33.906  39.685  92.904  1.00  0.00           C  
ATOM   4733  CD2 TRP A1368      32.052  40.462  93.898  1.00  0.00           C  
ATOM   4734  NE1 TRP A1368      33.081  38.612  93.153  1.00  0.00           N  
ATOM   4735  CE2 TRP A1368      31.937  39.059  93.761  1.00  0.00           C  
ATOM   4736  CE3 TRP A1368      30.998  41.176  94.496  1.00  0.00           C  
ATOM   4737  CZ2 TRP A1368      30.808  38.347  94.202  1.00  0.00           C  
ATOM   4738  CZ3 TRP A1368      29.871  40.468  94.937  1.00  0.00           C  
ATOM   4739  CH2 TRP A1368      29.788  39.066  94.785  1.00  0.00           C  
ATOM   4740  N   THR A1369      32.459  45.196  92.316  1.00  0.00           N  
ATOM   4741  CA  THR A1369      32.504  46.645  92.424  1.00  0.00           C  
ATOM   4742  C   THR A1369      31.811  47.122  93.698  1.00  0.00           C  
ATOM   4743  O   THR A1369      30.754  46.605  94.068  1.00  0.00           O  
ATOM   4744  CB  THR A1369      31.815  47.251  91.179  1.00  0.00           C  
ATOM   4745  OG1 THR A1369      32.488  46.781  90.001  1.00  0.00           O  
ATOM   4746  CG2 THR A1369      31.833  48.763  91.210  1.00  0.00           C  
ATOM   4747  N   ASP A1370      32.421  48.096  94.370  1.00  0.00           N  
ATOM   4748  CA  ASP A1370      31.871  48.656  95.602  1.00  0.00           C  
ATOM   4749  C   ASP A1370      30.899  49.779  95.233  1.00  0.00           C  
ATOM   4750  O   ASP A1370      31.296  50.784  94.644  1.00  0.00           O  
ATOM   4751  CB  ASP A1370      32.993  49.224  96.479  1.00  0.00           C  
ATOM   4752  CG  ASP A1370      32.502  49.648  97.858  1.00  0.00           C  
ATOM   4753  OD1 ASP A1370      31.271  49.705  98.063  1.00  0.00           O  
ATOM   4754  OD2 ASP A1370      33.347  49.928  98.738  1.00  0.00           O  
ATOM   4755  N   PHE A1373      29.631  49.615  95.588  1.00  0.00           N  
ATOM   4756  CA  PHE A1373      28.638  50.631  95.262  1.00  0.00           C  
ATOM   4757  C   PHE A1373      28.377  51.628  96.382  1.00  0.00           C  
ATOM   4758  O   PHE A1373      27.674  52.618  96.192  1.00  0.00           O  
ATOM   4759  CB  PHE A1373      27.342  49.954  94.810  1.00  0.00           C  
ATOM   4760  CG  PHE A1373      27.442  49.348  93.445  1.00  0.00           C  
ATOM   4761  CD1 PHE A1373      27.221  50.122  92.308  1.00  0.00           C  
ATOM   4762  CD2 PHE A1373      27.831  48.020  93.288  1.00  0.00           C  
ATOM   4763  CE1 PHE A1373      27.395  49.584  91.034  1.00  0.00           C  
ATOM   4764  CE2 PHE A1373      28.008  47.476  92.021  1.00  0.00           C  
ATOM   4765  CZ  PHE A1373      27.789  48.261  90.892  1.00  0.00           C  
ATOM   4766  N   GLY A1374      28.948  51.377  97.552  1.00  0.00           N  
ATOM   4767  CA  GLY A1374      28.766  52.311  98.643  1.00  0.00           C  
ATOM   4768  C   GLY A1374      28.130  51.743  99.890  1.00  0.00           C  
ATOM   4769  O   GLY A1374      27.651  50.609  99.894  1.00  0.00           O  
ATOM   4770  N   PRO A1375      28.098  52.534 100.971  1.00  0.00           N  
ATOM   4771  CA  PRO A1375      27.525  52.135 102.256  1.00  0.00           C  
ATOM   4772  C   PRO A1375      26.017  51.901 102.248  1.00  0.00           C  
ATOM   4773  O   PRO A1375      25.290  52.451 101.422  1.00  0.00           O  
ATOM   4774  CB  PRO A1375      27.926  53.285 103.178  1.00  0.00           C  
ATOM   4775  CG  PRO A1375      27.886  54.459 102.259  1.00  0.00           C  
ATOM   4776  CD  PRO A1375      28.581  53.926 101.024  1.00  0.00           C  
ATOM   4777  N   VAL A1376      25.566  51.062 103.172  1.00  0.00           N  
ATOM   4778  CA  VAL A1376      24.152  50.760 103.328  1.00  0.00           C  
ATOM   4779  C   VAL A1376      23.920  50.572 104.819  1.00  0.00           C  
ATOM   4780  O   VAL A1376      24.873  50.547 105.601  1.00  0.00           O  
ATOM   4781  CB  VAL A1376      23.741  49.454 102.595  1.00  0.00           C  
ATOM   4782  CG1 VAL A1376      24.003  49.583 101.100  1.00  0.00           C  
ATOM   4783  CG2 VAL A1376      24.496  48.265 103.178  1.00  0.00           C  
ATOM   4784  N   GLU A1377      22.658  50.453 105.210  1.00  0.00           N  
ATOM   4785  CA  GLU A1377      22.306  50.242 106.609  1.00  0.00           C  
ATOM   4786  C   GLU A1377      21.327  49.083 106.649  1.00  0.00           C  
ATOM   4787  O   GLU A1377      20.361  49.053 105.886  1.00  0.00           O  
ATOM   4788  CB  GLU A1377      21.644  51.488 107.195  1.00  0.00           C  
ATOM   4789  CG  GLU A1377      22.543  52.704 107.271  1.00  0.00           C  
ATOM   4790  CD  GLU A1377      21.862  53.866 107.966  1.00  0.00           C  
ATOM   4791  OE1 GLU A1377      20.894  54.414 107.397  1.00  0.00           O  
ATOM   4792  OE2 GLU A1377      22.286  54.223 109.087  1.00  0.00           O  
ATOM   4793  N   VAL A1378      21.574  48.122 107.528  1.00  0.00           N  
ATOM   4794  CA  VAL A1378      20.696  46.969 107.630  1.00  0.00           C  
ATOM   4795  C   VAL A1378      19.886  46.994 108.918  1.00  0.00           C  
ATOM   4796  O   VAL A1378      20.408  47.307 109.986  1.00  0.00           O  
ATOM   4797  CB  VAL A1378      21.492  45.648 107.587  1.00  0.00           C  
ATOM   4798  CG1 VAL A1378      20.534  44.468 107.683  1.00  0.00           C  
ATOM   4799  CG2 VAL A1378      22.314  45.566 106.298  1.00  0.00           C  
ATOM   4800  N   GLU A1379      18.605  46.670 108.799  1.00  0.00           N  
ATOM   4801  CA  GLU A1379      17.700  46.621 109.940  1.00  0.00           C  
ATOM   4802  C   GLU A1379      16.789  45.437 109.680  1.00  0.00           C  
ATOM   4803  O   GLU A1379      15.907  45.499 108.821  1.00  0.00           O  
ATOM   4804  CB  GLU A1379      16.876  47.907 110.031  1.00  0.00           C  
ATOM   4805  CG  GLU A1379      15.860  47.923 111.167  1.00  0.00           C  
ATOM   4806  CD  GLU A1379      16.514  47.871 112.538  1.00  0.00           C  
ATOM   4807  OE1 GLU A1379      17.430  48.683 112.792  1.00  0.00           O  
ATOM   4808  OE2 GLU A1379      16.104  47.026 113.365  1.00  0.00           O  
ATOM   4809  N   GLY A1380      17.009  44.350 110.409  1.00  0.00           N  
ATOM   4810  CA  GLY A1380      16.199  43.170 110.200  1.00  0.00           C  
ATOM   4811  C   GLY A1380      16.503  42.627 108.817  1.00  0.00           C  
ATOM   4812  O   GLY A1380      17.668  42.468 108.452  1.00  0.00           O  
ATOM   4813  N   SER A1381      15.461  42.370 108.033  1.00  0.00           N  
ATOM   4814  CA  SER A1381      15.638  41.833 106.690  1.00  0.00           C  
ATOM   4815  C   SER A1381      15.700  42.930 105.628  1.00  0.00           C  
ATOM   4816  O   SER A1381      15.801  42.634 104.439  1.00  0.00           O  
ATOM   4817  CB  SER A1381      14.486  40.884 106.354  1.00  0.00           C  
ATOM   4818  OG  SER A1381      13.274  41.608 106.192  1.00  0.00           O  
ATOM   4819  N   VAL A1382      15.655  44.188 106.057  1.00  0.00           N  
ATOM   4820  CA  VAL A1382      15.659  45.308 105.123  1.00  0.00           C  
ATOM   4821  C   VAL A1382      16.937  46.140 105.082  1.00  0.00           C  
ATOM   4822  O   VAL A1382      17.405  46.651 106.097  1.00  0.00           O  
ATOM   4823  CB  VAL A1382      14.461  46.247 105.405  1.00  0.00           C  
ATOM   4824  CG1 VAL A1382      14.500  47.452 104.478  1.00  0.00           C  
ATOM   4825  CG2 VAL A1382      13.159  45.481 105.209  1.00  0.00           C  
ATOM   4826  N   VAL A1383      17.486  46.272 103.882  1.00  0.00           N  
ATOM   4827  CA  VAL A1383      18.702  47.039 103.659  1.00  0.00           C  
ATOM   4828  C   VAL A1383      18.331  48.414 103.107  1.00  0.00           C  
ATOM   4829  O   VAL A1383      17.720  48.510 102.037  1.00  0.00           O  
ATOM   4830  CB  VAL A1383      19.611  46.329 102.634  1.00  0.00           C  
ATOM   4831  CG1 VAL A1383      20.937  47.081 102.484  1.00  0.00           C  
ATOM   4832  CG2 VAL A1383      19.842  44.890 103.063  1.00  0.00           C  
ATOM   4833  N   ARG A1384      18.691  49.470 103.834  1.00  0.00           N  
ATOM   4834  CA  ARG A1384      18.408  50.834 103.393  1.00  0.00           C  
ATOM   4835  C   ARG A1384      19.557  51.345 102.531  1.00  0.00           C  
ATOM   4836  O   ARG A1384      20.722  51.234 102.913  1.00  0.00           O  
ATOM   4837  CB  ARG A1384      18.237  51.777 104.587  1.00  0.00           C  
ATOM   4838  CG  ARG A1384      17.801  53.190 104.182  1.00  0.00           C  
ATOM   4839  CD  ARG A1384      17.757  54.150 105.365  1.00  0.00           C  
ATOM   4840  NE  ARG A1384      19.040  54.812 105.596  1.00  0.00           N  
ATOM   4841  CZ  ARG A1384      19.557  55.747 104.801  1.00  0.00           C  
ATOM   4842  NH1 ARG A1384      18.902  56.141 103.716  1.00  0.00           N  
ATOM   4843  NH2 ARG A1384      20.732  56.289 105.091  1.00  0.00           N  
ATOM   4844  N   LEU A1385      19.221  51.916 101.378  1.00  0.00           N  
ATOM   4845  CA  LEU A1385      20.225  52.438 100.458  1.00  0.00           C  
ATOM   4846  C   LEU A1385      20.216  53.960 100.387  1.00  0.00           C  
ATOM   4847  O   LEU A1385      19.265  54.558  99.875  1.00  0.00           O  
ATOM   4848  CB  LEU A1385      19.991  51.895  99.043  1.00  0.00           C  
ATOM   4849  CG  LEU A1385      19.830  50.388  98.835  1.00  0.00           C  
ATOM   4850  CD1 LEU A1385      19.536  50.112  97.365  1.00  0.00           C  
ATOM   4851  CD2 LEU A1385      21.098  49.668  99.276  1.00  0.00           C  
ATOM   4852  N   PRO A1386      21.266  54.611 100.916  1.00  0.00           N  
ATOM   4853  CA  PRO A1386      21.324  56.076 100.864  1.00  0.00           C  
ATOM   4854  C   PRO A1386      21.377  56.506  99.398  1.00  0.00           C  
ATOM   4855  O   PRO A1386      21.779  55.724  98.535  1.00  0.00           O  
ATOM   4856  CB  PRO A1386      22.610  56.406 101.630  1.00  0.00           C  
ATOM   4857  CG  PRO A1386      23.443  55.163 101.476  1.00  0.00           C  
ATOM   4858  CD  PRO A1386      22.422  54.060 101.642  1.00  0.00           C  
ATOM   4859  N   GLU A1387      20.968  57.739  99.116  1.00  0.00           N  
ATOM   4860  CA  GLU A1387      20.945  58.238  97.743  1.00  0.00           C  
ATOM   4861  C   GLU A1387      22.189  57.982  96.893  1.00  0.00           C  
ATOM   4862  O   GLU A1387      22.080  57.499  95.765  1.00  0.00           O  
ATOM   4863  CB  GLU A1387      20.618  59.735  97.721  1.00  0.00           C  
ATOM   4864  CG  GLU A1387      19.135  60.050  97.837  1.00  0.00           C  
ATOM   4865  CD  GLU A1387      18.294  59.304  96.810  1.00  0.00           C  
ATOM   4866  OE1 GLU A1387      17.673  58.286  97.176  1.00  0.00           O  
ATOM   4867  OE2 GLU A1387      18.261  59.723  95.633  1.00  0.00           O  
ATOM   4868  N   PRO A1388      23.387  58.307  97.410  1.00  0.00           N  
ATOM   4869  CA  PRO A1388      24.590  58.068  96.598  1.00  0.00           C  
ATOM   4870  C   PRO A1388      24.722  56.612  96.148  1.00  0.00           C  
ATOM   4871  O   PRO A1388      25.002  56.335  94.981  1.00  0.00           O  
ATOM   4872  CB  PRO A1388      25.729  58.493  97.528  1.00  0.00           C  
ATOM   4873  CG  PRO A1388      25.093  59.554  98.381  1.00  0.00           C  
ATOM   4874  CD  PRO A1388      23.739  58.937  98.694  1.00  0.00           C  
ATOM   4875  N   THR A1389      24.514  55.688  97.082  1.00  0.00           N  
ATOM   4876  CA  THR A1389      24.608  54.258  96.794  1.00  0.00           C  
ATOM   4877  C   THR A1389      23.547  53.818  95.785  1.00  0.00           C  
ATOM   4878  O   THR A1389      23.850  53.127  94.812  1.00  0.00           O  
ATOM   4879  CB  THR A1389      24.452  53.428  98.085  1.00  0.00           C  
ATOM   4880  OG1 THR A1389      25.469  53.809  99.020  1.00  0.00           O  
ATOM   4881  CG2 THR A1389      24.576  51.933  97.790  1.00  0.00           C  
ATOM   4882  N   ARG A1390      22.301  54.218  96.020  1.00  0.00           N  
ATOM   4883  CA  ARG A1390      21.205  53.862  95.120  1.00  0.00           C  
ATOM   4884  C   ARG A1390      21.482  54.343  93.702  1.00  0.00           C  
ATOM   4885  O   ARG A1390      21.282  53.611  92.737  1.00  0.00           O  
ATOM   4886  CB  ARG A1390      19.887  54.475  95.604  1.00  0.00           C  
ATOM   4887  CG  ARG A1390      18.681  54.102  94.736  1.00  0.00           C  
ATOM   4888  CD  ARG A1390      17.407  54.802  95.212  1.00  0.00           C  
ATOM   4889  NE  ARG A1390      17.406  56.229  94.894  1.00  0.00           N  
ATOM   4890  CZ  ARG A1390      17.246  56.721  93.669  1.00  0.00           C  
ATOM   4891  NH1 ARG A1390      17.072  55.905  92.640  1.00  0.00           N  
ATOM   4892  NH2 ARG A1390      17.255  58.032  93.474  1.00  0.00           N  
ATOM   4893  N   ILE A1391      21.941  55.581  93.582  1.00  0.00           N  
ATOM   4894  CA  ILE A1391      22.224  56.153  92.273  1.00  0.00           C  
ATOM   4895  C   ILE A1391      23.345  55.419  91.538  1.00  0.00           C  
ATOM   4896  O   ILE A1391      23.263  55.213  90.326  1.00  0.00           O  
ATOM   4897  CB  ILE A1391      22.538  57.657  92.402  1.00  0.00           C  
ATOM   4898  CG1 ILE A1391      21.260  58.391  92.844  1.00  0.00           C  
ATOM   4899  CG2 ILE A1391      23.056  58.211  91.069  1.00  0.00           C  
ATOM   4900  CD1 ILE A1391      21.443  59.862  93.160  1.00  0.00           C  
ATOM   4901  N   ARG A1392      24.384  55.014  92.260  1.00  0.00           N  
ATOM   4902  CA  ARG A1392      25.477  54.282  91.623  1.00  0.00           C  
ATOM   4903  C   ARG A1392      24.959  52.936  91.126  1.00  0.00           C  
ATOM   4904  O   ARG A1392      25.359  52.459  90.067  1.00  0.00           O  
ATOM   4905  CB  ARG A1392      26.645  54.079  92.601  1.00  0.00           C  
ATOM   4906  CG  ARG A1392      27.569  55.294  92.727  1.00  0.00           C  
ATOM   4907  CD  ARG A1392      28.845  54.960  93.502  1.00  0.00           C  
ATOM   4908  NE  ARG A1392      28.620  54.905  94.944  1.00  0.00           N  
ATOM   4909  CZ  ARG A1392      28.719  55.953  95.754  1.00  0.00           C  
ATOM   4910  NH1 ARG A1392      29.048  57.142  95.265  1.00  0.00           N  
ATOM   4911  NH2 ARG A1392      28.483  55.815  97.054  1.00  0.00           N  
ATOM   4912  N   LEU A1393      24.059  52.326  91.893  1.00  0.00           N  
ATOM   4913  CA  LEU A1393      23.475  51.043  91.506  1.00  0.00           C  
ATOM   4914  C   LEU A1393      22.490  51.206  90.355  1.00  0.00           C  
ATOM   4915  O   LEU A1393      22.169  50.237  89.667  1.00  0.00           O  
ATOM   4916  CB  LEU A1393      22.751  50.404  92.693  1.00  0.00           C  
ATOM   4917  CG  LEU A1393      23.585  49.524  93.624  1.00  0.00           C  
ATOM   4918  CD1 LEU A1393      22.759  49.143  94.853  1.00  0.00           C  
ATOM   4919  CD2 LEU A1393      24.038  48.277  92.863  1.00  0.00           C  
ATOM   4920  N   GLU A1394      21.994  52.427  90.164  1.00  0.00           N  
ATOM   4921  CA  GLU A1394      21.044  52.718  89.090  1.00  0.00           C  
ATOM   4922  C   GLU A1394      19.756  51.901  89.193  1.00  0.00           C  
ATOM   4923  O   GLU A1394      19.304  51.306  88.217  1.00  0.00           O  
ATOM   4924  CB  GLU A1394      21.707  52.483  87.725  1.00  0.00           C  
ATOM   4925  CG  GLU A1394      23.017  53.250  87.559  1.00  0.00           C  
ATOM   4926  CD  GLU A1394      23.537  53.242  86.136  1.00  0.00           C  
ATOM   4927  OE1 GLU A1394      23.707  52.145  85.565  1.00  0.00           O  
ATOM   4928  OE2 GLU A1394      23.782  54.340  85.590  1.00  0.00           O  
ATOM   4929  N   ILE A1395      19.175  51.872  90.388  1.00  0.00           N  
ATOM   4930  CA  ILE A1395      17.933  51.153  90.631  1.00  0.00           C  
ATOM   4931  C   ILE A1395      16.989  52.106  91.358  1.00  0.00           C  
ATOM   4932  O   ILE A1395      17.433  53.038  92.021  1.00  0.00           O  
ATOM   4933  CB  ILE A1395      18.147  49.894  91.512  1.00  0.00           C  
ATOM   4934  CG1 ILE A1395      18.770  50.292  92.854  1.00  0.00           C  
ATOM   4935  CG2 ILE A1395      19.023  48.885  90.778  1.00  0.00           C  
ATOM   4936  CD1 ILE A1395      18.878  49.136  93.833  1.00  0.00           C  
ATOM   4937  N   PRO A1396      15.674  51.883  91.240  1.00  0.00           N  
ATOM   4938  CA  PRO A1396      14.708  52.762  91.909  1.00  0.00           C
[truncated: 140,544 more chars]
