# Supplementary material for: Backbone Brackets and Arginine Tweezers delineate Class I and Class II aminoacyl tRNA synthetases
Source: PLoS Comput Biol. 2018 Apr 16;14(4):e1006101. doi: 10.1371/journal.pcbi.1006101 (PMC5919687; doi:10.1371/journal.pcbi.1006101)
Supplement: S11 File — All structures of Class I aaRS with residues renumbered according to the MSA. (GZ) [file pcbi.1006101.s023.tar.gz › 1i6k_A_renum.pdb]

ATOM      1  N   LYS A 266      73.068  23.285  50.121  1.00  0.00           N  
ATOM      2  CA  LYS A 266      71.665  23.446  50.426  1.00  0.00           C  
ATOM      3  C   LYS A 266      70.764  22.357  49.869  1.00  0.00           C  
ATOM      4  O   LYS A 266      71.191  21.476  49.097  1.00  0.00           O  
ATOM      5  CB  LYS A 266      71.160  24.834  50.091  1.00  0.00           C  
ATOM      6  CG  LYS A 266      71.808  25.903  50.924  1.00  0.00           C  
ATOM      7  CD  LYS A 266      71.328  27.280  50.529  1.00  0.00           C  
ATOM      8  CE  LYS A 266      71.891  28.346  51.469  1.00  0.00           C  
ATOM      9  NZ  LYS A 266      70.807  29.174  52.070  1.00  0.00           N  
ATOM     10  N   THR A 267      69.524  22.375  50.323  1.00  0.00           N  
ATOM     11  CA  THR A 267      68.593  21.344  49.944  1.00  0.00           C  
ATOM     12  C   THR A 267      67.372  21.888  49.279  1.00  0.00           C  
ATOM     13  O   THR A 267      66.824  22.930  49.653  1.00  0.00           O  
ATOM     14  CB  THR A 267      68.177  20.446  51.160  1.00  0.00           C  
ATOM     15  OG1 THR A 267      69.303  19.702  51.610  1.00  0.00           O  
ATOM     16  CG2 THR A 267      67.088  19.471  50.764  1.00  0.00           C  
ATOM     17  N   ILE A 268      66.977  21.175  48.233  1.00  0.00           N  
ATOM     18  CA  ILE A 268      65.825  21.529  47.478  1.00  0.00           C  
ATOM     19  C   ILE A 268      64.813  20.370  47.547  1.00  0.00           C  
ATOM     20  O   ILE A 268      65.156  19.173  47.472  1.00  0.00           O  
ATOM     21  CB  ILE A 268      66.234  21.732  45.872  1.00  0.00           C  
ATOM     22  CG1 ILE A 268      66.582  23.189  45.614  1.00  0.00           C  
ATOM     23  CG2 ILE A 268      65.070  21.232  44.986  1.00  0.00           C  
ATOM     24  CD1 ILE A 268      67.438  23.241  44.277  1.00  0.00           C  
ATOM     25  N   PHE A 269      63.561  20.769  47.659  1.00  0.00           N  
ATOM     26  CA  PHE A 269      62.445  19.885  47.574  1.00  0.00           C  
ATOM     27  C   PHE A 269      61.371  20.460  46.656  1.00  0.00           C  
ATOM     28  O   PHE A 269      60.998  21.633  46.746  1.00  0.00           O  
ATOM     29  CB  PHE A 269      61.759  19.624  48.962  1.00  0.00           C  
ATOM     30  CG  PHE A 269      60.697  18.576  48.892  1.00  0.00           C  
ATOM     31  CD1 PHE A 269      60.978  17.236  49.198  1.00  0.00           C  
ATOM     32  CD2 PHE A 269      59.408  18.909  48.440  1.00  0.00           C  
ATOM     33  CE1 PHE A 269      60.012  16.243  49.046  1.00  0.00           C  
ATOM     34  CE2 PHE A 269      58.431  17.927  48.298  1.00  0.00           C  
ATOM     35  CZ  PHE A 269      58.746  16.568  48.586  1.00  0.00           C  
ATOM     36  N   SER A 270      60.786  19.604  45.826  1.00  0.00           N  
ATOM     37  CA  SER A 270      59.645  20.042  45.039  1.00  0.00           C  
ATOM     38  C   SER A 270      58.791  18.908  44.603  1.00  0.00           C  
ATOM     39  O   SER A 270      59.262  17.798  44.470  1.00  0.00           O  
ATOM     40  CB  SER A 270      60.021  20.987  43.853  1.00  0.00           C  
ATOM     41  OG  SER A 270      58.880  21.698  43.487  1.00  0.00           O  
ATOM     42  N   GLY A 272      57.485  19.170  44.479  1.00  0.00           N  
ATOM     43  CA  GLY A 272      56.567  18.114  44.111  1.00  0.00           C  
ATOM     44  C   GLY A 272      55.662  18.494  42.905  1.00  0.00           C  
ATOM     45  O   GLY A 272      55.395  19.653  42.661  1.00  0.00           O  
ATOM     46  N   ILE A 273      55.167  17.461  42.279  1.00  0.00           N  
ATOM     47  CA  ILE A 273      54.154  17.561  41.219  1.00  0.00           C  
ATOM     48  C   ILE A 273      53.147  16.420  41.355  1.00  0.00           C  
ATOM     49  O   ILE A 273      53.523  15.271  41.573  1.00  0.00           O  
ATOM     50  CB  ILE A 273      54.896  17.465  39.813  1.00  0.00           C  
ATOM     51  CG1 ILE A 273      55.933  18.527  39.706  1.00  0.00           C  
ATOM     52  CG2 ILE A 273      53.827  17.558  38.707  1.00  0.00           C  
ATOM     53  CD1 ILE A 273      56.578  18.529  38.355  1.00  0.00           C  
ATOM     54  N   GLN A 274      51.865  16.744  41.216  1.00  0.00           N  
ATOM     55  CA  GLN A 274      50.830  15.754  41.303  1.00  0.00           C  
ATOM     56  C   GLN A 274      50.853  14.934  40.021  1.00  0.00           C  
ATOM     57  O   GLN A 274      50.961  15.511  38.945  1.00  0.00           O  
ATOM     58  CB  GLN A 274      49.493  16.405  41.354  1.00  0.00           C  
ATOM     59  CG  GLN A 274      49.179  17.190  42.664  1.00  0.00           C  
ATOM     60  CD  GLN A 274      47.694  17.527  42.789  1.00  0.00           C  
ATOM     61  OE1 GLN A 274      47.343  18.559  43.312  1.00  0.00           O  
ATOM     62  NE2 GLN A 274      46.838  16.690  42.235  1.00  0.00           N  
ATOM     63  N   PRO A 275      50.683  13.648  40.142  1.00  0.00           N  
ATOM     64  CA  PRO A 275      50.600  12.786  38.976  1.00  0.00           C  
ATOM     65  C   PRO A 275      49.196  13.019  38.397  1.00  0.00           C  
ATOM     66  O   PRO A 275      48.221  12.922  39.085  1.00  0.00           O  
ATOM     67  CB  PRO A 275      50.755  11.382  39.536  1.00  0.00           C  
ATOM     68  CG  PRO A 275      50.335  11.498  41.063  1.00  0.00           C  
ATOM     69  CD  PRO A 275      50.732  12.889  41.434  1.00  0.00           C  
ATOM     70  N   SER A 276      49.101  13.386  37.120  1.00  0.00           N  
ATOM     71  CA  SER A 276      47.760  13.573  36.519  1.00  0.00           C  
ATOM     72  C   SER A 276      47.774  13.279  35.040  1.00  0.00           C  
ATOM     73  O   SER A 276      48.832  13.052  34.439  1.00  0.00           O  
ATOM     74  CB  SER A 276      47.236  14.947  36.735  1.00  0.00           C  
ATOM     75  OG  SER A 276      48.312  15.778  36.483  1.00  0.00           O  
ATOM     76  N   GLY A 277      46.575  13.259  34.477  1.00  0.00           N  
ATOM     77  CA  GLY A 277      46.396  12.951  33.061  1.00  0.00           C  
ATOM     78  C   GLY A 277      47.055  14.009  32.204  1.00  0.00           C  
ATOM     79  O   GLY A 277      47.419  13.749  31.054  1.00  0.00           O  
ATOM     80  N   VAL A 279      47.207  15.206  32.751  1.00  0.00           N  
ATOM     81  CA  VAL A 279      47.802  16.259  31.984  1.00  0.00           C  
ATOM     82  C   VAL A 279      48.954  16.956  32.664  1.00  0.00           C  
ATOM     83  O   VAL A 279      48.754  17.623  33.674  1.00  0.00           O  
ATOM     84  CB  VAL A 279      46.734  17.333  31.591  1.00  0.00           C  
ATOM     85  CG1 VAL A 279      47.384  18.544  31.031  1.00  0.00           C  
ATOM     86  CG2 VAL A 279      45.717  16.756  30.599  1.00  0.00           C  
ATOM     87  N   ILE A 280      50.159  16.796  32.130  1.00  0.00           N  
ATOM     88  CA  ILE A 280      51.326  17.531  32.598  1.00  0.00           C  
ATOM     89  C   ILE A 280      51.597  18.576  31.442  1.00  0.00           C  
ATOM     90  O   ILE A 280      51.804  18.172  30.290  1.00  0.00           O  
ATOM     91  CB  ILE A 280      52.537  16.692  32.857  1.00  0.00           C  
ATOM     92  CG1 ILE A 280      52.286  15.522  33.793  1.00  0.00           C  
ATOM     93  CG2 ILE A 280      53.714  17.588  33.256  1.00  0.00           C  
ATOM     94  CD1 ILE A 280      51.207  15.874  34.851  1.00  0.00           C  
ATOM     95  N   THR A 281      51.519  19.864  31.768  1.00  0.00           N  
ATOM     96  CA  THR A 281      51.582  20.972  30.782  1.00  0.00           C  
ATOM     97  C   THR A 281      52.949  21.635  30.581  1.00  0.00           C  
ATOM     98  O   THR A 281      53.866  21.492  31.390  1.00  0.00           O  
ATOM     99  CB  THR A 281      50.610  22.136  31.124  1.00  0.00           C  
ATOM    100  OG1 THR A 281      51.161  22.922  32.201  1.00  0.00           O  
ATOM    101  CG2 THR A 281      49.192  21.648  31.476  1.00  0.00           C  
ATOM    102  N   ILE A 282      53.069  22.470  29.533  1.00  0.00           N  
ATOM    103  CA  ILE A 282      54.305  23.187  29.383  1.00  0.00           C  
ATOM    104  C   ILE A 282      54.414  24.259  30.481  1.00  0.00           C  
ATOM    105  O   ILE A 282      55.455  24.796  30.696  1.00  0.00           O  
ATOM    106  CB  ILE A 282      54.485  23.857  27.933  1.00  0.00           C  
ATOM    107  CG1 ILE A 282      53.383  24.847  27.716  1.00  0.00           C  
ATOM    108  CG2 ILE A 282      54.622  22.793  26.921  1.00  0.00           C  
ATOM    109  CD1 ILE A 282      53.790  25.980  26.687  1.00  0.00           C  
ATOM    110  N   GLY A 283      53.295  24.588  31.124  1.00  0.00           N  
ATOM    111  CA  GLY A 283      53.292  25.527  32.314  1.00  0.00           C  
ATOM    112  C   GLY A 283      54.067  24.803  33.495  1.00  0.00           C  
ATOM    113  O   GLY A 283      54.910  25.428  34.175  1.00  0.00           O  
ATOM    114  N   ASN A 284      53.801  23.511  33.697  1.00  0.00           N  
ATOM    115  CA  ASN A 284      54.540  22.696  34.700  1.00  0.00           C  
ATOM    116  C   ASN A 284      56.003  22.650  34.307  1.00  0.00           C  
ATOM    117  O   ASN A 284      56.894  22.787  35.126  1.00  0.00           O  
ATOM    118  CB  ASN A 284      54.019  21.253  34.819  1.00  0.00           C  
ATOM    119  CG  ASN A 284      52.569  21.185  35.249  1.00  0.00           C  
ATOM    120  OD1 ASN A 284      51.735  20.546  34.586  1.00  0.00           O  
ATOM    121  ND2 ASN A 284      52.247  21.856  36.367  1.00  0.00           N  
ATOM    122  N   TYR A 285      56.275  22.472  33.001  1.00  0.00           N  
ATOM    123  CA  TYR A 285      57.650  22.442  32.572  1.00  0.00           C  
ATOM    124  C   TYR A 285      58.391  23.747  32.828  1.00  0.00           C  
ATOM    125  O   TYR A 285      59.499  23.745  33.396  1.00  0.00           O  
ATOM    126  CB  TYR A 285      57.697  22.123  31.009  1.00  0.00           C  
ATOM    127  CG  TYR A 285      59.119  21.979  30.513  1.00  0.00           C  
ATOM    128  CD1 TYR A 285      59.820  20.820  30.714  1.00  0.00           C  
ATOM    129  CD2 TYR A 285      59.748  23.018  29.862  1.00  0.00           C  
ATOM    130  CE1 TYR A 285      61.118  20.688  30.299  1.00  0.00           C  
ATOM    131  CE2 TYR A 285      61.053  22.902  29.444  1.00  0.00           C  
ATOM    132  CZ  TYR A 285      61.719  21.731  29.644  1.00  0.00           C  
ATOM    133  OH  TYR A 285      63.019  21.613  29.244  1.00  0.00           O  
ATOM    134  N   ILE A 286      57.835  24.841  32.357  1.00  0.00           N  
ATOM    135  CA  ILE A 286      58.476  26.131  32.416  1.00  0.00           C  
ATOM    136  C   ILE A 286      58.566  26.667  33.888  1.00  0.00           C  
ATOM    137  O   ILE A 286      59.573  27.233  34.289  1.00  0.00           O  
ATOM    138  CB  ILE A 286      57.687  27.164  31.561  1.00  0.00           C  
ATOM    139  CG1 ILE A 286      57.940  26.870  30.029  1.00  0.00           C  
ATOM    140  CG2 ILE A 286      58.110  28.570  31.918  1.00  0.00           C  
ATOM    141  CD1 ILE A 286      56.840  27.513  29.193  1.00  0.00           C  
ATOM    142  N   GLY A 287      57.485  26.515  34.638  1.00  0.00           N  
ATOM    143  CA  GLY A 287      57.468  27.042  36.017  1.00  0.00           C  
ATOM    144  C   GLY A 287      58.265  26.176  36.984  1.00  0.00           C  
ATOM    145  O   GLY A 287      58.742  26.677  38.023  1.00  0.00           O  
ATOM    146  N   ALA A 288      58.380  24.890  36.692  1.00  0.00           N  
ATOM    147  CA  ALA A 288      59.034  23.952  37.611  1.00  0.00           C  
ATOM    148  C   ALA A 288      60.115  23.016  37.092  1.00  0.00           C  
ATOM    149  O   ALA A 288      61.290  23.151  37.459  1.00  0.00           O  
ATOM    150  CB  ALA A 288      57.951  23.174  38.426  1.00  0.00           C  
ATOM    151  N   LEU A 289      59.732  22.032  36.284  1.00  0.00           N  
ATOM    152  CA  LEU A 289      60.673  21.039  35.794  1.00  0.00           C  
ATOM    153  C   LEU A 289      61.994  21.609  35.251  1.00  0.00           C  
ATOM    154  O   LEU A 289      63.069  21.054  35.474  1.00  0.00           O  
ATOM    155  CB  LEU A 289      59.991  20.148  34.747  1.00  0.00           C  
ATOM    156  CG  LEU A 289      58.952  19.133  35.232  1.00  0.00           C  
ATOM    157  CD1 LEU A 289      58.137  18.641  34.012  1.00  0.00           C  
ATOM    158  CD2 LEU A 289      59.564  17.931  35.948  1.00  0.00           C  
ATOM    159  N   ARG A 290      61.902  22.743  34.568  1.00  0.00           N  
ATOM    160  CA  ARG A 290      63.071  23.415  33.958  1.00  0.00           C  
ATOM    161  C   ARG A 290      64.008  23.878  35.102  1.00  0.00           C  
ATOM    162  O   ARG A 290      65.243  23.816  34.994  1.00  0.00           O  
ATOM    163  CB  ARG A 290      62.540  24.610  33.147  1.00  0.00           C  
ATOM    164  CG  ARG A 290      63.502  25.714  32.834  1.00  0.00           C  
ATOM    165  CD  ARG A 290      62.789  26.739  31.939  1.00  0.00           C  
ATOM    166  NE  ARG A 290      61.909  27.625  32.716  1.00  0.00           N  
ATOM    167  CZ  ARG A 290      62.137  28.915  32.884  1.00  0.00           C  
ATOM    168  NH1 ARG A 290      63.206  29.467  32.330  1.00  0.00           N  
ATOM    169  NH2 ARG A 290      61.302  29.655  33.588  1.00  0.00           N  
ATOM    170  N   GLN A 291      63.397  24.300  36.216  1.00  0.00           N  
ATOM    171  CA  GLN A 291      64.165  24.709  37.410  1.00  0.00           C  
ATOM    172  C   GLN A 291      64.872  23.494  38.008  1.00  0.00           C  
ATOM    173  O   GLN A 291      66.048  23.608  38.430  1.00  0.00           O  
ATOM    174  CB  GLN A 291      63.214  25.261  38.485  1.00  0.00           C  
ATOM    175  CG  GLN A 291      62.654  26.628  38.210  1.00  0.00           C  
ATOM    176  CD  GLN A 291      62.230  27.348  39.490  1.00  0.00           C  
ATOM    177  OE1 GLN A 291      63.071  27.804  40.257  1.00  0.00           O  
ATOM    178  NE2 GLN A 291      60.921  27.472  39.703  1.00  0.00           N  
ATOM    179  N   PHE A 292      64.159  22.352  38.090  1.00  0.00           N  
ATOM    180  CA  PHE A 292      64.706  21.115  38.691  1.00  0.00           C  
ATOM    181  C   PHE A 292      66.004  20.714  37.972  1.00  0.00           C  
ATOM    182  O   PHE A 292      67.032  20.491  38.578  1.00  0.00           O  
ATOM    183  CB  PHE A 292      63.722  19.933  38.652  1.00  0.00           C  
ATOM    184  CG  PHE A 292      62.367  20.216  39.280  1.00  0.00           C  
ATOM    185  CD1 PHE A 292      62.123  21.430  39.919  1.00  0.00           C  
ATOM    186  CD2 PHE A 292      61.347  19.276  39.197  1.00  0.00           C  
ATOM    187  CE1 PHE A 292      60.868  21.709  40.464  1.00  0.00           C  
ATOM    188  CE2 PHE A 292      60.118  19.527  39.769  1.00  0.00           C  
ATOM    189  CZ  PHE A 292      59.879  20.765  40.397  1.00  0.00           C  
ATOM    190  N   VAL A 293      65.934  20.659  36.642  1.00  0.00           N  
ATOM    191  CA  VAL A 293      67.083  20.309  35.870  1.00  0.00           C  
ATOM    192  C   VAL A 293      68.215  21.327  36.014  1.00  0.00           C  
ATOM    193  O   VAL A 293      69.368  20.968  36.062  1.00  0.00           O  
ATOM    194  CB  VAL A 293      66.648  20.123  34.350  1.00  0.00           C  
ATOM    195  CG1 VAL A 293      67.855  19.801  33.503  1.00  0.00           C  
ATOM    196  CG2 VAL A 293      65.587  19.007  34.256  1.00  0.00           C  
ATOM    197  N   GLU A 294      67.875  22.589  36.100  1.00  0.00           N  
ATOM    198  CA  GLU A 294      68.858  23.655  36.212  1.00  0.00           C  
ATOM    199  C   GLU A 294      69.644  23.574  37.516  1.00  0.00           C  
ATOM    200  O   GLU A 294      70.864  23.782  37.562  1.00  0.00           O  
ATOM    201  CB  GLU A 294      68.138  24.991  36.180  1.00  0.00           C  
ATOM    202  CG  GLU A 294      68.978  26.188  36.611  1.00  0.00           C  
ATOM    203  CD  GLU A 294      68.126  27.406  37.006  1.00  0.00           C  
ATOM    204  OE1 GLU A 294      68.693  28.500  37.213  1.00  0.00           O  
ATOM    205  OE2 GLU A 294      66.898  27.263  37.133  1.00  0.00           O  
ATOM    206  N   LEU A 295      68.919  23.277  38.576  1.00  0.00           N  
ATOM    207  CA  LEU A 295      69.466  23.273  39.927  1.00  0.00           C  
ATOM    208  C   LEU A 295      70.016  21.957  40.450  1.00  0.00           C  
ATOM    209  O   LEU A 295      70.766  21.949  41.453  1.00  0.00           O  
ATOM    210  CB  LEU A 295      68.348  23.756  40.881  1.00  0.00           C  
ATOM    211  CG  LEU A 295      67.729  25.123  40.621  1.00  0.00           C  
ATOM    212  CD1 LEU A 295      66.340  25.212  41.253  1.00  0.00           C  
ATOM    213  CD2 LEU A 295      68.629  26.237  41.130  1.00  0.00           C  
ATOM    214  N   GLN A 296      69.625  20.840  39.844  1.00  0.00           N  
ATOM    215  CA  GLN A 296      70.062  19.537  40.329  1.00  0.00           C  
ATOM    216  C   GLN A 296      71.529  19.264  40.641  1.00  0.00           C  
ATOM    217  O   GLN A 296      71.821  18.438  41.502  1.00  0.00           O  
ATOM    218  CB  GLN A 296      69.438  18.376  39.605  1.00  0.00           C  
ATOM    219  CG  GLN A 296      70.098  18.105  38.207  1.00  0.00           C  
ATOM    220  CD  GLN A 296      69.492  16.935  37.505  1.00  0.00           C  
ATOM    221  OE1 GLN A 296      68.926  16.053  38.124  1.00  0.00           O  
ATOM    222  NE2 GLN A 296      69.588  16.929  36.170  1.00  0.00           N  
ATOM    223  N   HIS A 297      72.463  19.895  39.936  1.00  0.00           N  
ATOM    224  CA  HIS A 297      73.858  19.588  40.261  1.00  0.00           C  
ATOM    225  C   HIS A 297      74.417  20.387  41.457  1.00  0.00           C  
ATOM    226  O   HIS A 297      75.363  19.947  42.099  1.00  0.00           O  
ATOM    227  CB  HIS A 297      74.803  19.710  39.018  1.00  0.00           C  
ATOM    228  CG  HIS A 297      74.517  18.707  37.940  1.00  0.00           C  
ATOM    229  ND1 HIS A 297      73.605  18.937  36.929  1.00  0.00           N  
ATOM    230  CD2 HIS A 297      75.014  17.466  37.722  1.00  0.00           C  
ATOM    231  CE1 HIS A 297      73.534  17.872  36.154  1.00  0.00           C  
ATOM    232  NE2 HIS A 297      74.392  16.974  36.600  1.00  0.00           N  
ATOM    233  N   GLU A 299      73.821  21.536  41.742  1.00  0.00           N  
ATOM    234  CA  GLU A 299      74.302  22.435  42.802  1.00  0.00           C  
ATOM    235  C   GLU A 299      73.692  22.213  44.212  1.00  0.00           C  
ATOM    236  O   GLU A 299      74.130  22.873  45.170  1.00  0.00           O  
ATOM    237  CB  GLU A 299      73.979  23.886  42.426  1.00  0.00           C  
ATOM    238  CG  GLU A 299      74.855  24.529  41.344  1.00  0.00           C  
ATOM    239  CD  GLU A 299      75.886  23.584  40.727  1.00  0.00           C  
ATOM    240  OE1 GLU A 299      76.908  23.297  41.393  1.00  0.00           O  
ATOM    241  OE2 GLU A 299      75.712  23.199  39.546  1.00  0.00           O  
ATOM    242  N   TYR A 306      72.626  21.410  44.303  1.00  0.00           N  
ATOM    243  CA  TYR A 306      71.914  21.175  45.582  1.00  0.00           C  
ATOM    244  C   TYR A 306      71.573  19.732  45.805  1.00  0.00           C  
ATOM    245  O   TYR A 306      71.623  18.904  44.873  1.00  0.00           O  
ATOM    246  CB  TYR A 306      70.580  21.907  45.590  1.00  0.00           C  
ATOM    247  CG  TYR A 306      70.658  23.384  45.442  1.00  0.00           C  
ATOM    248  CD1 TYR A 306      70.880  23.967  44.205  1.00  0.00           C  
ATOM    249  CD2 TYR A 306      70.383  24.222  46.516  1.00  0.00           C  
ATOM    250  CE1 TYR A 306      70.910  25.346  44.068  1.00  0.00           C  
ATOM    251  CE2 TYR A 306      70.443  25.584  46.390  1.00  0.00           C  
ATOM    252  CZ  TYR A 306      70.712  26.148  45.163  1.00  0.00           C  
ATOM    253  OH  TYR A 306      70.752  27.516  45.045  1.00  0.00           O  
ATOM    254  N   ASN A 307      71.255  19.403  47.073  1.00  0.00           N  
ATOM    255  CA  ASN A 307      70.776  18.067  47.426  1.00  0.00           C  
ATOM    256  C   ASN A 307      69.326  18.233  47.021  1.00  0.00           C  
ATOM    257  O   ASN A 307      68.668  19.151  47.469  1.00  0.00           O  
ATOM    258  CB  ASN A 307      70.807  17.854  48.960  1.00  0.00           C  
ATOM    259  CG  ASN A 307      72.187  17.722  49.490  1.00  0.00           C  
ATOM    260  OD1 ASN A 307      72.919  16.851  49.073  1.00  0.00           O  
ATOM    261  ND2 ASN A 307      72.527  18.535  50.494  1.00  0.00           N  
ATOM    262  N   CYS A 308      68.850  17.348  46.159  1.00  0.00           N  
ATOM    263  CA  CYS A 308      67.524  17.454  45.581  1.00  0.00           C  
ATOM    264  C   CYS A 308      66.629  16.305  45.832  1.00  0.00           C  
ATOM    265  O   CYS A 308      67.021  15.137  45.671  1.00  0.00           O  
ATOM    266  CB  CYS A 308      67.686  17.651  44.013  1.00  0.00           C  
ATOM    267  SG  CYS A 308      68.322  19.252  43.620  1.00  0.00           S  
ATOM    268  N   TYR A 309      65.378  16.632  46.180  1.00  0.00           N  
ATOM    269  CA  TYR A 309      64.315  15.671  46.425  1.00  0.00           C  
ATOM    270  C   TYR A 309      63.159  16.112  45.535  1.00  0.00           C  
ATOM    271  O   TYR A 309      62.666  17.218  45.659  1.00  0.00           O  
ATOM    272  CB  TYR A 309      63.863  15.700  47.934  1.00  0.00           C  
ATOM    273  CG  TYR A 309      64.949  15.167  48.809  1.00  0.00           C  
ATOM    274  CD1 TYR A 309      65.872  16.001  49.386  1.00  0.00           C  
ATOM    275  CD2 TYR A 309      65.075  13.815  49.005  1.00  0.00           C  
ATOM    276  CE1 TYR A 309      66.912  15.469  50.211  1.00  0.00           C  
ATOM    277  CE2 TYR A 309      66.099  13.284  49.802  1.00  0.00           C  
ATOM    278  CZ  TYR A 309      67.004  14.110  50.364  1.00  0.00           C  
ATOM    279  OH  TYR A 309      68.012  13.531  51.107  1.00  0.00           O  
ATOM    280  N   PHE A 310      62.799  15.267  44.560  1.00  0.00           N  
ATOM    281  CA  PHE A 310      61.692  15.553  43.638  1.00  0.00           C  
ATOM    282  C   PHE A 310      60.677  14.454  43.786  1.00  0.00           C  
ATOM    283  O   PHE A 310      60.970  13.257  43.711  1.00  0.00           O  
ATOM    284  CB  PHE A 310      62.220  15.707  42.157  1.00  0.00           C  
ATOM    285  CG  PHE A 310      63.191  16.840  41.980  1.00  0.00           C  
ATOM    286  CD1 PHE A 310      64.485  16.603  41.481  1.00  0.00           C  
ATOM    287  CD2 PHE A 310      62.841  18.137  42.337  1.00  0.00           C  
ATOM    288  CE1 PHE A 310      65.373  17.632  41.345  1.00  0.00           C  
ATOM    289  CE2 PHE A 310      63.728  19.189  42.159  1.00  0.00           C  
ATOM    290  CZ  PHE A 310      65.002  18.928  41.658  1.00  0.00           C  
ATOM    291  N   CYS A 311      59.470  14.860  44.047  1.00  0.00           N  
ATOM    292  CA  CYS A 311      58.449  13.969  44.420  1.00  0.00           C  
ATOM    293  C   CYS A 311      57.222  13.908  43.520  1.00  0.00           C  
ATOM    294  O   CYS A 311      56.761  14.907  43.030  1.00  0.00           O  
ATOM    295  CB  CYS A 311      57.983  14.436  45.852  1.00  0.00           C  
ATOM    296  SG  CYS A 311      56.994  13.245  46.790  1.00  0.00           S  
ATOM    297  N   ILE A 312      56.681  12.713  43.405  1.00  0.00           N  
ATOM    298  CA  ILE A 312      55.440  12.465  42.742  1.00  0.00           C  
ATOM    299  C   ILE A 312      54.413  12.368  43.891  1.00  0.00           C  
ATOM    300  O   ILE A 312      54.324  11.352  44.612  1.00  0.00           O  
ATOM    301  CB  ILE A 312      55.500  11.166  41.946  1.00  0.00           C  
ATOM    302  CG1 ILE A 312      56.534  11.307  40.821  1.00  0.00           C  
ATOM    303  CG2 ILE A 312      54.119  10.774  41.456  1.00  0.00           C  
ATOM    304  CD1 ILE A 312      56.819  10.048  40.159  1.00  0.00           C  
ATOM    305  N   VAL A 313      53.710  13.451  44.060  1.00  0.00           N  
ATOM    306  CA  VAL A 313      52.718  13.643  45.192  1.00  0.00           C  
ATOM    307  C   VAL A 313      51.370  12.946  45.077  1.00  0.00           C  
ATOM    308  O   VAL A 313      50.317  13.579  44.890  1.00  0.00           O  
ATOM    309  CB  VAL A 313      52.790  15.076  45.739  1.00  0.00           C  
ATOM    310  CG1 VAL A 313      54.268  15.413  46.131  1.00  0.00           C  
ATOM    311  CG2 VAL A 313      52.250  16.125  44.712  1.00  0.00           C  
ATOM    312  N   ASP A 314      51.402  11.603  45.081  1.00  0.00           N  
ATOM    313  CA  ASP A 314      50.216  10.799  44.909  1.00  0.00           C  
ATOM    314  C   ASP A 314      49.183  10.938  46.016  1.00  0.00           C  
ATOM    315  O   ASP A 314      48.014  10.968  45.781  1.00  0.00           O  
ATOM    316  CB  ASP A 314      50.511   9.362  44.570  1.00  0.00           C  
ATOM    317  CG  ASP A 314      51.336   8.588  45.674  1.00  0.00           C  
ATOM    318  OD1 ASP A 314      52.095   9.221  46.448  1.00  0.00           O  
ATOM    319  OD2 ASP A 314      51.207   7.343  45.665  1.00  0.00           O  
ATOM    320  N   GLN A 315      49.671  11.114  47.247  1.00  0.00           N  
ATOM    321  CA  GLN A 315      48.720  11.379  48.329  1.00  0.00           C  
ATOM    322  C   GLN A 315      48.017  12.735  48.157  1.00  0.00           C  
ATOM    323  O   GLN A 315      46.838  12.860  48.491  1.00  0.00           O  
ATOM    324  CB  GLN A 315      49.452  11.238  49.727  1.00  0.00           C  
ATOM    325  CG  GLN A 315      49.811   9.794  50.017  1.00  0.00           C  
ATOM    326  CD  GLN A 315      50.724   9.701  51.222  1.00  0.00           C  
ATOM    327  OE1 GLN A 315      51.872  10.150  51.196  1.00  0.00           O  
ATOM    328  NE2 GLN A 315      50.182   9.172  52.312  1.00  0.00           N  
ATOM    329  N   HIS A 316      48.687  13.728  47.579  1.00  0.00           N  
ATOM    330  CA  HIS A 316      48.049  14.975  47.263  1.00  0.00           C  
ATOM    331  C   HIS A 316      47.076  14.751  46.058  1.00  0.00           C  
ATOM    332  O   HIS A 316      45.969  15.278  46.050  1.00  0.00           O  
ATOM    333  CB  HIS A 316      49.025  16.092  46.927  1.00  0.00           C  
ATOM    334  CG  HIS A 316      49.488  16.871  48.124  1.00  0.00           C  
ATOM    335  ND1 HIS A 316      50.809  16.898  48.516  1.00  0.00           N  
ATOM    336  CD2 HIS A 316      48.806  17.643  49.011  1.00  0.00           C  
ATOM    337  CE1 HIS A 316      50.933  17.698  49.568  1.00  0.00           C  
ATOM    338  NE2 HIS A 316      49.732  18.142  49.902  1.00  0.00           N  
ATOM    339  N   ALA A 317      47.481  13.900  45.112  1.00  0.00           N  
ATOM    340  CA  ALA A 317      46.570  13.630  43.974  1.00  0.00           C  
ATOM    341  C   ALA A 317      45.195  13.154  44.411  1.00  0.00           C  
ATOM    342  O   ALA A 317      44.174  13.574  43.854  1.00  0.00           O  
ATOM    343  CB  ALA A 317      47.211  12.644  42.970  1.00  0.00           C  
ATOM    344  N   ILE A 333      45.143  12.280  45.447  1.00  0.00           N  
ATOM    345  CA  ILE A 333      43.886  11.785  45.948  1.00  0.00           C  
ATOM    346  C   ILE A 333      43.004  12.734  46.762  1.00  0.00           C  
ATOM    347  O   ILE A 333      41.940  12.337  47.253  1.00  0.00           O  
ATOM    348  CB  ILE A 333      44.010  10.409  46.614  1.00  0.00           C  
ATOM    349  CG1 ILE A 333      44.876  10.469  47.862  1.00  0.00           C  
ATOM    350  CG2 ILE A 333      44.549   9.351  45.618  1.00  0.00           C  
ATOM    351  CD1 ILE A 333      44.588   9.245  48.765  1.00  0.00           C  
ATOM    352  N   THR A 334      43.405  13.983  46.863  1.00  0.00           N  
ATOM    353  CA  THR A 334      42.557  14.992  47.497  1.00  0.00           C  
ATOM    354  C   THR A 334      41.292  15.242  46.659  1.00  0.00           C  
ATOM    355  O   THR A 334      40.310  15.813  47.149  1.00  0.00           O  
ATOM    356  CB  THR A 334      43.242  16.274  47.907  1.00  0.00           C  
ATOM    357  OG1 THR A 334      43.897  16.929  46.781  1.00  0.00           O  
ATOM    358  CG2 THR A 334      44.264  15.977  49.034  1.00  0.00           C  
ATOM    359  N   VAL A 336      41.337  14.800  45.389  1.00  0.00           N  
ATOM    360  CA  VAL A 336      40.123  14.794  44.556  1.00  0.00           C  
ATOM    361  C   VAL A 336      40.038  13.332  44.100  1.00  0.00           C  
ATOM    362  O   VAL A 336      41.032  12.622  44.077  1.00  0.00           O  
ATOM    363  CB  VAL A 336      40.235  15.684  43.297  1.00  0.00           C  
ATOM    364  CG1 VAL A 336      40.387  17.153  43.683  1.00  0.00           C  
ATOM    365  CG2 VAL A 336      41.350  15.194  42.435  1.00  0.00           C  
ATOM    366  N   TRP A 340      38.850  12.872  43.786  1.00  0.00           N  
ATOM    367  CA  TRP A 340      38.673  11.500  43.357  1.00  0.00           C  
ATOM    368  C   TRP A 340      39.567  11.171  42.149  1.00  0.00           C  
ATOM    369  O   TRP A 340      39.697  11.973  41.217  1.00  0.00           O  
ATOM    370  CB  TRP A 340      37.208  11.220  42.993  1.00  0.00           C  
ATOM    371  CG  TRP A 340      37.024   9.830  42.539  1.00  0.00           C  
ATOM    372  CD1 TRP A 340      36.905   8.725  43.324  1.00  0.00           C  
ATOM    373  CD2 TRP A 340      37.017   9.364  41.184  1.00  0.00           C  
ATOM    374  NE1 TRP A 340      36.802   7.599  42.543  1.00  0.00           N  
ATOM    375  CE2 TRP A 340      36.889   7.972  41.223  1.00  0.00           C  
ATOM    376  CE3 TRP A 340      37.099  10.002  39.933  1.00  0.00           C  
ATOM    377  CZ2 TRP A 340      36.790   7.203  40.075  1.00  0.00           C  
ATOM    378  CZ3 TRP A 340      37.063   9.218  38.794  1.00  0.00           C  
ATOM    379  CH2 TRP A 340      36.916   7.845  38.871  1.00  0.00           C  
ATOM    380  N   GLN A 418      40.161   9.994  42.189  1.00  0.00           N  
ATOM    381  CA  GLN A 418      41.011   9.509  41.126  1.00  0.00           C  
ATOM    382  C   GLN A 418      40.604   8.104  40.719  1.00  0.00           C  
ATOM    383  O   GLN A 418      40.410   7.209  41.555  1.00  0.00           O  
ATOM    384  CB  GLN A 418      42.506   9.504  41.570  1.00  0.00           C  
ATOM    385  CG  GLN A 418      43.053  10.857  41.967  1.00  0.00           C  
ATOM    386  CD  GLN A 418      43.421  11.722  40.771  1.00  0.00           C  
ATOM    387  OE1 GLN A 418      43.609  11.218  39.674  1.00  0.00           O  
ATOM    388  NE2 GLN A 418      43.463  13.012  40.970  1.00  0.00           N  
ATOM    389  N   ASP A 419      40.524   7.861  39.409  1.00  0.00           N  
ATOM    390  CA  ASP A 419      40.295   6.512  38.965  1.00  0.00           C  
ATOM    391  C   ASP A 419      41.559   5.780  39.351  1.00  0.00           C  
ATOM    392  O   ASP A 419      42.632   6.197  39.004  1.00  0.00           O  
ATOM    393  CB  ASP A 419      40.154   6.471  37.412  1.00  0.00           C  
ATOM    394  CG  ASP A 419      40.180   5.082  36.886  1.00  0.00           C  
ATOM    395  OD1 ASP A 419      39.219   4.363  37.088  1.00  0.00           O  
ATOM    396  OD2 ASP A 419      41.206   4.642  36.392  1.00  0.00           O  
ATOM    397  N   PRO A 420      41.449   4.649  40.043  1.00  0.00           N  
ATOM    398  CA  PRO A 420      42.655   3.957  40.510  1.00  0.00           C  
ATOM    399  C   PRO A 420      43.611   3.526  39.411  1.00  0.00           C  
ATOM    400  O   PRO A 420      44.803   3.664  39.550  1.00  0.00           O  
ATOM    401  CB  PRO A 420      42.101   2.749  41.278  1.00  0.00           C  
ATOM    402  CG  PRO A 420      40.769   3.227  41.822  1.00  0.00           C  
ATOM    403  CD  PRO A 420      40.227   4.209  40.741  1.00  0.00           C  
ATOM    404  N   HIS A 421      43.067   3.031  38.288  1.00  0.00           N  
ATOM    405  CA  HIS A 421      43.918   2.591  37.180  1.00  0.00           C  
ATOM    406  C   HIS A 421      44.663   3.769  36.556  1.00  0.00           C  
ATOM    407  O   HIS A 421      45.863   3.684  36.319  1.00  0.00           O  
ATOM    408  CB  HIS A 421      43.076   1.862  36.107  1.00  0.00           C  
ATOM    409  CG  HIS A 421      43.866   1.479  34.894  1.00  0.00           C  
ATOM    410  ND1 HIS A 421      44.590   0.310  34.822  1.00  0.00           N  
ATOM    411  CD2 HIS A 421      44.071   2.122  33.719  1.00  0.00           C  
ATOM    412  CE1 HIS A 421      45.197   0.237  33.649  1.00  0.00           C  
ATOM    413  NE2 HIS A 421      44.896   1.322  32.960  1.00  0.00           N  
ATOM    414  N   GLU A 422      43.974   4.870  36.339  1.00  0.00           N  
ATOM    415  CA  GLU A 422      44.597   6.067  35.788  1.00  0.00           C  
ATOM    416  C   GLU A 422      45.633   6.609  36.732  1.00  0.00           C  
ATOM    417  O   GLU A 422      46.697   7.047  36.347  1.00  0.00           O  
ATOM    418  CB  GLU A 422      43.573   7.148  35.515  1.00  0.00           C  
ATOM    419  CG  GLU A 422      42.785   6.908  34.243  1.00  0.00           C  
ATOM    420  CD  GLU A 422      43.697   6.631  33.040  1.00  0.00           C  
ATOM    421  OE1 GLU A 422      44.442   7.553  32.627  1.00  0.00           O  
ATOM    422  OE2 GLU A 422      43.690   5.484  32.538  1.00  0.00           O  
ATOM    423  N   LEU A 423      45.331   6.566  38.029  1.00  0.00           N  
ATOM    424  CA  LEU A 423      46.304   7.074  38.948  1.00  0.00           C  
ATOM    425  C   LEU A 423      47.601   6.312  38.900  1.00  0.00           C  
ATOM    426  O   LEU A 423      48.642   6.917  38.873  1.00  0.00           O  
ATOM    427  CB  LEU A 423      45.717   7.074  40.394  1.00  0.00           C  
ATOM    428  CG  LEU A 423      46.705   7.570  41.459  1.00  0.00           C  
ATOM    429  CD1 LEU A 423      47.180   9.020  41.230  1.00  0.00           C  
ATOM    430  CD2 LEU A 423      45.888   7.446  42.848  1.00  0.00           C  
ATOM    431  N   ARG A 424      47.542   4.987  38.959  1.00  0.00           N  
ATOM    432  CA  ARG A 424      48.734   4.164  38.930  1.00  0.00           C  
ATOM    433  C   ARG A 424      49.544   4.492  37.672  1.00  0.00           C  
ATOM    434  O   ARG A 424      50.754   4.636  37.723  1.00  0.00           O  
ATOM    435  CB  ARG A 424      48.353   2.692  38.901  1.00  0.00           C  
ATOM    436  CG  ARG A 424      48.104   2.031  40.252  1.00  0.00           C  
ATOM    437  CD  ARG A 424      49.433   1.850  41.010  1.00  0.00           C  
ATOM    438  NE  ARG A 424      49.176   1.316  42.352  1.00  0.00           N  
ATOM    439  CZ  ARG A 424      49.012   0.037  42.628  1.00  0.00           C  
ATOM    440  NH1 ARG A 424      48.793  -0.331  43.874  1.00  0.00           N  
ATOM    441  NH2 ARG A 424      49.076  -0.880  41.660  1.00  0.00           N  
ATOM    442  N   GLN A 425      48.847   4.636  36.547  1.00  0.00           N  
ATOM    443  CA  GLN A 425      49.540   4.989  35.262  1.00  0.00           C  
ATOM    444  C   GLN A 425      50.140   6.379  35.261  1.00  0.00           C  
ATOM    445  O   GLN A 425      51.286   6.543  34.859  1.00  0.00           O  
ATOM    446  CB  GLN A 425      48.569   4.798  34.062  1.00  0.00           C  
ATOM    447  CG  GLN A 425      48.310   3.318  33.807  1.00  0.00           C  
ATOM    448  CD  GLN A 425      49.589   2.470  34.005  1.00  0.00           C  
ATOM    449  OE1 GLN A 425      50.557   2.584  33.215  1.00  0.00           O  
ATOM    450  NE2 GLN A 425      49.629   1.666  35.105  1.00  0.00           N  
ATOM    451  N   ASN A 426      49.388   7.362  35.760  1.00  0.00           N  
ATOM    452  CA  ASN A 426      49.819   8.728  35.850  1.00  0.00           C  
ATOM    453  C   ASN A 426      51.017   8.852  36.749  1.00  0.00           C  
ATOM    454  O   ASN A 426      51.866   9.645  36.520  1.00  0.00           O  
ATOM    455  CB  ASN A 426      48.704   9.633  36.257  1.00  0.00           C  
ATOM    456  CG  ASN A 426      47.707   9.830  35.153  1.00  0.00           C  
ATOM    457  OD1 ASN A 426      48.030   9.635  33.987  1.00  0.00           O  
ATOM    458  ND2 ASN A 426      46.498  10.177  35.505  1.00  0.00           N  
ATOM    459  N   ILE A 427      51.088   8.018  37.789  1.00  0.00           N  
ATOM    460  CA  ILE A 427      52.283   8.099  38.615  1.00  0.00           C  
ATOM    461  C   ILE A 427      53.525   7.635  37.824  1.00  0.00           C  
ATOM    462  O   ILE A 427      54.549   8.246  37.909  1.00  0.00           O  
ATOM    463  CB  ILE A 427      52.117   7.196  39.928  1.00  0.00           C  
ATOM    464  CG1 ILE A 427      51.093   7.854  40.854  1.00  0.00           C  
ATOM    465  CG2 ILE A 427      53.436   6.874  40.571  1.00  0.00           C  
ATOM    466  CD1 ILE A 427      50.355   6.812  41.818  1.00  0.00           C  
ATOM    467  N   ARG A 429      53.391   6.561  37.041  1.00  0.00           N  
ATOM    468  CA  ARG A 429      54.514   6.057  36.235  1.00  0.00           C  
ATOM    469  C   ARG A 429      54.803   7.108  35.156  1.00  0.00           C  
ATOM    470  O   ARG A 429      55.965   7.430  34.901  1.00  0.00           O  
ATOM    471  CB  ARG A 429      54.117   4.774  35.542  1.00  0.00           C  
ATOM    472  CG  ARG A 429      53.832   3.606  36.417  1.00  0.00           C  
ATOM    473  CD  ARG A 429      53.842   2.325  35.553  1.00  0.00           C  
ATOM    474  NE  ARG A 429      55.198   1.896  35.186  1.00  0.00           N  
ATOM    475  CZ  ARG A 429      56.110   1.429  36.055  1.00  0.00           C  
ATOM    476  NH1 ARG A 429      55.833   1.342  37.392  1.00  0.00           N  
ATOM    477  NH2 ARG A 429      57.308   1.068  35.598  1.00  0.00           N  
ATOM    478  N   ARG A 431      53.740   7.674  34.586  1.00  0.00           N  
ATOM    479  CA  ARG A 431      53.923   8.701  33.536  1.00  0.00           C  
ATOM    480  C   ARG A 431      54.710   9.890  34.012  1.00  0.00           C  
ATOM    481  O   ARG A 431      55.660  10.329  33.382  1.00  0.00           O  
ATOM    482  CB  ARG A 431      52.589   9.113  32.900  1.00  0.00           C  
ATOM    483  CG  ARG A 431      51.912   7.972  32.162  1.00  0.00           C  
ATOM    484  CD  ARG A 431      50.665   8.487  31.468  1.00  0.00           C  
ATOM    485  NE  ARG A 431      50.057   7.443  30.658  1.00  0.00           N  
ATOM    486  CZ  ARG A 431      48.808   7.020  30.799  1.00  0.00           C  
ATOM    487  NH1 ARG A 431      48.353   6.050  30.019  1.00  0.00           N  
ATOM    488  NH2 ARG A 431      48.012   7.567  31.718  1.00  0.00           N  
ATOM    489  N   LEU A 432      54.369  10.387  35.209  1.00  0.00           N  
ATOM    490  CA  LEU A 432      55.064  11.494  35.748  1.00  0.00           C  
ATOM    491  C   LEU A 432      56.538  11.162  36.063  1.00  0.00           C  
ATOM    492  O   LEU A 432      57.384  11.991  35.837  1.00  0.00           O  
ATOM    493  CB  LEU A 432      54.296  12.056  37.004  1.00  0.00           C  
ATOM    494  CG  LEU A 432      55.023  13.237  37.666  1.00  0.00           C  
ATOM    495  CD1 LEU A 432      55.295  14.408  36.672  1.00  0.00           C  
ATOM    496  CD2 LEU A 432      54.141  13.757  38.846  1.00  0.00           C  
ATOM    497  N   ALA A 433      56.839   9.951  36.590  1.00  0.00           N  
ATOM    498  CA  ALA A 433      58.224   9.525  36.901  1.00  0.00           C  
ATOM    499  C   ALA A 433      58.984   9.572  35.536  1.00  0.00           C  
ATOM    500  O   ALA A 433      60.116  10.010  35.477  1.00  0.00           O  
ATOM    501  CB  ALA A 433      58.256   8.124  37.436  1.00  0.00           C  
ATOM    502  N   ALA A 434      58.364   8.981  34.532  1.00  0.00           N  
ATOM    503  CA  ALA A 434      58.995   8.962  33.169  1.00  0.00           C  
ATOM    504  C   ALA A 434      59.284  10.374  32.665  1.00  0.00           C  
ATOM    505  O   ALA A 434      60.353  10.605  32.083  1.00  0.00           O  
ATOM    506  CB  ALA A 434      58.109   8.222  32.178  1.00  0.00           C  
ATOM    507  N   LEU A 435      58.349  11.300  32.836  1.00  0.00           N  
ATOM    508  CA  LEU A 435      58.555  12.685  32.396  1.00  0.00           C  
ATOM    509  C   LEU A 435      59.664  13.344  33.185  1.00  0.00           C  
ATOM    510  O   LEU A 435      60.470  14.091  32.659  1.00  0.00           O  
ATOM    511  CB  LEU A 435      57.285  13.525  32.431  1.00  0.00           C  
ATOM    512  CG  LEU A 435      56.178  13.078  31.471  1.00  0.00           C  
ATOM    513  CD1 LEU A 435      54.856  13.765  31.765  1.00  0.00           C  
ATOM    514  CD2 LEU A 435      56.681  13.438  30.040  1.00  0.00           C  
ATOM    515  N   TYR A 436      59.720  13.079  34.493  1.00  0.00           N  
ATOM    516  CA  TYR A 436      60.784  13.687  35.266  1.00  0.00           C  
ATOM    517  C   TYR A 436      62.152  13.247  34.688  1.00  0.00           C  
ATOM    518  O   TYR A 436      63.060  14.040  34.529  1.00  0.00           O  
ATOM    519  CB  TYR A 436      60.711  13.150  36.738  1.00  0.00           C  
ATOM    520  CG  TYR A 436      59.976  14.026  37.741  1.00  0.00           C  
ATOM    521  CD1 TYR A 436      60.513  15.229  38.169  1.00  0.00           C  
ATOM    522  CD2 TYR A 436      58.837  13.552  38.389  1.00  0.00           C  
ATOM    523  CE1 TYR A 436      59.905  15.977  39.256  1.00  0.00           C  
ATOM    524  CE2 TYR A 436      58.214  14.301  39.478  1.00  0.00           C  
ATOM    525  CZ  TYR A 436      58.738  15.504  39.847  1.00  0.00           C  
ATOM    526  OH  TYR A 436      58.133  16.261  40.858  1.00  0.00           O  
ATOM    527  N   LEU A 437      62.297  11.975  34.409  1.00  0.00           N  
ATOM    528  CA  LEU A 437      63.575  11.474  33.919  1.00  0.00           C  
ATOM    529  C   LEU A 437      63.773  11.922  32.455  1.00  0.00           C  
ATOM    530  O   LEU A 437      64.883  12.295  32.057  1.00  0.00           O  
ATOM    531  CB  LEU A 437      63.599   9.992  34.007  1.00  0.00           C  
ATOM    532  CG  LEU A 437      63.580   9.508  35.507  1.00  0.00           C  
ATOM    533  CD1 LEU A 437      63.110   8.075  35.594  1.00  0.00           C  
ATOM    534  CD2 LEU A 437      64.973   9.672  36.082  1.00  0.00           C  
ATOM    535  N   ALA A 438      62.664  11.969  31.737  1.00  0.00           N  
ATOM    536  CA  ALA A 438      62.734  12.411  30.298  1.00  0.00           C  
ATOM    537  C   ALA A 438      63.211  13.828  30.151  1.00  0.00           C  
ATOM    538  O   ALA A 438      63.954  14.152  29.207  1.00  0.00           O  
ATOM    539  CB  ALA A 438      61.374  12.205  29.603  1.00  0.00           C  
ATOM    540  N   VAL A 439      62.802  14.704  31.063  1.00  0.00           N  
ATOM    541  CA  VAL A 439      63.220  16.077  30.994  1.00  0.00           C  
ATOM    542  C   VAL A 439      64.676  16.239  31.398  1.00  0.00           C  
ATOM    543  O   VAL A 439      65.244  17.281  31.212  1.00  0.00           O  
ATOM    544  CB  VAL A 439      62.302  17.073  31.721  1.00  0.00           C  
ATOM    545  CG1 VAL A 439      60.844  17.002  31.202  1.00  0.00           C  
ATOM    546  CG2 VAL A 439      62.361  16.858  33.277  1.00  0.00           C  
ATOM    547  N   GLY A 444      65.262  15.206  31.982  1.00  0.00           N  
ATOM    548  CA  GLY A 444      66.665  15.258  32.341  1.00  0.00           C  
ATOM    549  C   GLY A 444      66.989  15.152  33.858  1.00  0.00           C  
ATOM    550  O   GLY A 444      68.135  15.317  34.264  1.00  0.00           O  
ATOM    551  N   ILE A 445      65.999  14.860  34.669  1.00  0.00           N  
ATOM    552  CA  ILE A 445      66.284  14.700  36.135  1.00  0.00           C  
ATOM    553  C   ILE A 445      67.232  13.488  36.199  1.00  0.00           C  
ATOM    554  O   ILE A 445      66.910  12.394  35.700  1.00  0.00           O  
ATOM    555  CB  ILE A 445      65.006  14.359  36.947  1.00  0.00           C  
ATOM    556  CG1 ILE A 445      64.182  15.588  37.162  1.00  0.00           C  
ATOM    557  CG2 ILE A 445      65.398  13.775  38.342  1.00  0.00           C  
ATOM    558  CD1 ILE A 445      64.263  16.590  36.088  1.00  0.00           C  
ATOM    559  N   ASP A 460      68.396  13.667  36.821  1.00  0.00           N  
ATOM    560  CA  ASP A 460      69.405  12.624  36.883  1.00  0.00           C  
ATOM    561  C   ASP A 460      69.402  11.973  38.273  1.00  0.00           C  
ATOM    562  O   ASP A 460      69.709  12.644  39.239  1.00  0.00           O  
ATOM    563  CB  ASP A 460      70.740  13.304  36.645  1.00  0.00           C  
ATOM    564  CG  ASP A 460      71.897  12.348  36.570  1.00  0.00           C  
ATOM    565  OD1 ASP A 460      71.856  11.251  37.147  1.00  0.00           O  
ATOM    566  OD2 ASP A 460      72.890  12.709  35.892  1.00  0.00           O  
ATOM    567  N   PRO A 461      69.108  10.676  38.336  1.00  0.00           N  
ATOM    568  CA  PRO A 461      69.032   9.946  39.615  1.00  0.00           C  
ATOM    569  C   PRO A 461      70.325   9.921  40.402  1.00  0.00           C  
ATOM    570  O   PRO A 461      70.311   9.544  41.570  1.00  0.00           O  
ATOM    571  CB  PRO A 461      68.630   8.515  39.212  1.00  0.00           C  
ATOM    572  CG  PRO A 461      68.817   8.463  37.691  1.00  0.00           C  
ATOM    573  CD  PRO A 461      68.733   9.833  37.185  1.00  0.00           C  
ATOM    574  N   THR A 463      71.452  10.286  39.778  1.00  0.00           N  
ATOM    575  CA  THR A 463      72.725  10.295  40.525  1.00  0.00           C  
ATOM    576  C   THR A 463      72.922  11.650  41.194  1.00  0.00           C  
ATOM    577  O   THR A 463      73.825  11.820  42.041  1.00  0.00           O  
ATOM    578  CB  THR A 463      73.963  10.028  39.615  1.00  0.00           C  
ATOM    579  OG1 THR A 463      74.058  11.052  38.620  1.00  0.00           O  
ATOM    580  CG2 THR A 463      73.870   8.680  38.967  1.00  0.00           C  
ATOM    581  N   GLN A 471      72.126  12.620  40.765  1.00  0.00           N  
ATOM    582  CA  GLN A 471      72.181  13.993  41.255  1.00  0.00           C  
ATOM    583  C   GLN A 471      70.971  14.312  42.160  1.00  0.00           C  
ATOM    584  O   GLN A 471      70.985  15.302  42.904  1.00  0.00           O  
ATOM    585  CB  GLN A 471      72.113  14.963  40.083  1.00  0.00           C  
ATOM    586  CG  GLN A 471      73.203  14.759  39.094  1.00  0.00           C  
ATOM    587  CD  GLN A 471      74.558  14.832  39.752  1.00  0.00           C  
ATOM    588  OE1 GLN A 471      74.920  15.848  40.305  1.00  0.00           O  
ATOM    589  NE2 GLN A 471      75.267  13.723  39.767  1.00  0.00           N  
ATOM    590  N   ALA A 472      69.889  13.560  41.977  1.00  0.00           N  
ATOM    591  CA  ALA A 472      68.652  13.829  42.708  1.00  0.00           C  
ATOM    592  C   ALA A 472      67.924  12.609  43.106  1.00  0.00           C  
ATOM    593  O   ALA A 472      68.170  11.492  42.604  1.00  0.00           O  
ATOM    594  CB  ALA A 472      67.712  14.782  41.923  1.00  0.00           C  
ATOM    595  N   THR A 473      67.058  12.788  44.124  1.00  0.00           N  
ATOM    596  CA  THR A 473      66.275  11.713  44.615  1.00  0.00           C  
ATOM    597  C   THR A 473      64.862  11.875  44.130  1.00  0.00           C  
ATOM    598  O   THR A 473      64.148  12.817  44.487  1.00  0.00           O  
ATOM    599  CB  THR A 473      66.285  11.732  46.203  1.00  0.00           C  
ATOM    600  OG1 THR A 473      67.619  11.446  46.633  1.00  0.00           O  
ATOM    601  CG2 THR A 473      65.331  10.734  46.736  1.00  0.00           C  
ATOM    602  N   LEU A 474      64.457  10.937  43.301  1.00  0.00           N  
ATOM    603  CA  LEU A 474      63.119  10.957  42.739  1.00  0.00           C  
ATOM    604  C   LEU A 474      62.301   9.888  43.368  1.00  0.00           C  
ATOM    605  O   LEU A 474      62.688   8.736  43.373  1.00  0.00           O  
ATOM    606  CB  LEU A 474      63.237  10.719  41.182  1.00  0.00           C  
ATOM    607  CG  LEU A 474      61.862  10.728  40.480  1.00  0.00           C  
ATOM    608  CD1 LEU A 474      61.196  12.125  40.548  1.00  0.00           C  
ATOM    609  CD2 LEU A 474      62.070  10.271  38.941  1.00  0.00           C  
ATOM    610  N   PHE A 475      61.148  10.256  43.942  1.00  0.00           N  
ATOM    611  CA  PHE A 475      60.355   9.268  44.613  1.00  0.00           C  
ATOM    612  C   PHE A 475      58.887   9.590  44.676  1.00  0.00           C  
ATOM    613  O   PHE A 475      58.484  10.719  44.467  1.00  0.00           O  
ATOM    614  CB  PHE A 475      60.924   9.102  46.064  1.00  0.00           C  
ATOM    615  CG  PHE A 475      60.608  10.266  46.957  1.00  0.00           C  
ATOM    616  CD1 PHE A 475      59.646  10.124  47.999  1.00  0.00           C  
ATOM    617  CD2 PHE A 475      61.247  11.464  46.817  1.00  0.00           C  
ATOM    618  CE1 PHE A 475      59.312  11.197  48.811  1.00  0.00           C  
ATOM    619  CE2 PHE A 475      60.933  12.546  47.664  1.00  0.00           C  
ATOM    620  CZ  PHE A 475      59.938  12.370  48.682  1.00  0.00           C  
ATOM    621  N   ILE A 476      58.133   8.605  45.095  1.00  0.00           N  
ATOM    622  CA  ILE A 476      56.721   8.684  45.209  1.00  0.00           C  
ATOM    623  C   ILE A 476      56.339   8.942  46.701  1.00  0.00           C  
ATOM    624  O   ILE A 476      56.749   8.188  47.603  1.00  0.00           O  
ATOM    625  CB  ILE A 476      56.076   7.417  44.802  1.00  0.00           C  
ATOM    626  CG1 ILE A 476      56.316   7.134  43.237  1.00  0.00           C  
ATOM    627  CG2 ILE A 476      54.554   7.510  45.055  1.00  0.00           C  
ATOM    628  CD1 ILE A 476      55.978   5.740  42.877  1.00  0.00           C  
ATOM    629  N   GLN A 477      55.606  10.007  46.876  1.00  0.00           N  
ATOM    630  CA  GLN A 477      55.165  10.487  48.244  1.00  0.00           C  
ATOM    631  C   GLN A 477      54.627   9.322  49.145  1.00  0.00           C  
ATOM    632  O   GLN A 477      55.101   9.113  50.305  1.00  0.00           O  
ATOM    633  CB  GLN A 477      54.117  11.547  48.045  1.00  0.00           C  
ATOM    634  CG  GLN A 477      53.615  12.320  49.337  1.00  0.00           C  
ATOM    635  CD  GLN A 477      52.586  13.345  48.937  1.00  0.00           C  
ATOM    636  OE1 GLN A 477      51.749  13.059  48.099  1.00  0.00           O  
ATOM    637  NE2 GLN A 477      52.726  14.568  49.401  1.00  0.00           N  
ATOM    638  N   SER A 478      53.669   8.551  48.642  1.00  0.00           N  
ATOM    639  CA  SER A 478      53.088   7.425  49.399  1.00  0.00           C  
ATOM    640  C   SER A 478      54.069   6.335  49.839  1.00  0.00           C  
ATOM    641  O   SER A 478      53.785   5.559  50.757  1.00  0.00           O  
ATOM    642  CB  SER A 478      51.900   6.813  48.665  1.00  0.00           C  
ATOM    643  OG  SER A 478      52.374   6.030  47.550  1.00  0.00           O  
ATOM    644  N   GLU A 479      55.222   6.237  49.187  1.00  0.00           N  
ATOM    645  CA  GLU A 479      56.165   5.193  49.520  1.00  0.00           C  
ATOM    646  C   GLU A 479      57.070   5.607  50.698  1.00  0.00           C  
ATOM    647  O   GLU A 479      57.929   4.884  51.059  1.00  0.00           O  
ATOM    648  CB  GLU A 479      57.029   4.827  48.287  1.00  0.00           C  
ATOM    649  CG  GLU A 479      56.131   4.335  47.156  1.00  0.00           C  
ATOM    650  CD  GLU A 479      56.896   3.692  45.974  1.00  0.00           C  
ATOM    651  OE1 GLU A 479      56.191   3.083  45.143  1.00  0.00           O  
ATOM    652  OE2 GLU A 479      58.140   3.810  45.908  1.00  0.00           O  
ATOM    653  N   VAL A 482      56.862   6.810  51.227  1.00  0.00           N  
ATOM    654  CA  VAL A 482      57.645   7.316  52.386  1.00  0.00           C  
ATOM    655  C   VAL A 482      56.581   7.661  53.475  1.00  0.00           C  
ATOM    656  O   VAL A 482      56.041   8.767  53.477  1.00  0.00           O  
ATOM    657  CB  VAL A 482      58.401   8.592  52.021  1.00  0.00           C  
ATOM    658  CG1 VAL A 482      59.284   9.139  53.299  1.00  0.00           C  
ATOM    659  CG2 VAL A 482      59.404   8.300  50.840  1.00  0.00           C  
ATOM    660  N   PRO A 483      56.297   6.699  54.363  1.00  0.00           N  
ATOM    661  CA  PRO A 483      55.259   6.909  55.401  1.00  0.00           C  
ATOM    662  C   PRO A 483      55.442   8.210  56.199  1.00  0.00           C  
ATOM    663  O   PRO A 483      54.459   8.804  56.644  1.00  0.00           O  
ATOM    664  CB  PRO A 483      55.403   5.675  56.284  1.00  0.00           C  
ATOM    665  CG  PRO A 483      55.849   4.611  55.302  1.00  0.00           C  
ATOM    666  CD  PRO A 483      56.852   5.343  54.435  1.00  0.00           C  
ATOM    667  N   ALA A 485      56.673   8.666  56.353  1.00  0.00           N  
ATOM    668  CA  ALA A 485      56.925   9.889  57.091  1.00  0.00           C  
ATOM    669  C   ALA A 485      56.111  11.062  56.648  1.00  0.00           C  
ATOM    670  O   ALA A 485      55.779  11.954  57.433  1.00  0.00           O  
ATOM    671  CB  ALA A 485      58.400  10.243  57.149  1.00  0.00           C  
ATOM    672  N   HIS A 486      55.764  11.136  55.353  1.00  0.00           N  
ATOM    673  CA  HIS A 486      54.996  12.270  54.970  1.00  0.00           C  
ATOM    674  C   HIS A 486      53.627  12.306  55.657  1.00  0.00           C  
ATOM    675  O   HIS A 486      53.187  13.356  56.095  1.00  0.00           O  
ATOM    676  CB  HIS A 486      54.818  12.246  53.390  1.00  0.00           C  
ATOM    677  CG  HIS A 486      56.066  12.608  52.664  1.00  0.00           C  
ATOM    678  ND1 HIS A 486      57.215  11.850  52.699  1.00  0.00           N  
ATOM    679  CD2 HIS A 486      56.356  13.687  51.907  1.00  0.00           C  
ATOM    680  CE1 HIS A 486      58.156  12.464  51.996  1.00  0.00           C  
ATOM    681  NE2 HIS A 486      57.661  13.587  51.530  1.00  0.00           N  
ATOM    682  N   ALA A 489      52.966  11.173  55.727  1.00  0.00           N  
ATOM    683  CA  ALA A 489      51.650  11.125  56.345  1.00  0.00           C  
ATOM    684  C   ALA A 489      51.836  11.403  57.881  1.00  0.00           C  
ATOM    685  O   ALA A 489      50.996  12.054  58.505  1.00  0.00           O  
ATOM    686  CB  ALA A 489      51.050   9.773  56.169  1.00  0.00           C  
ATOM    687  N   GLN A 490      52.894  10.855  58.424  1.00  0.00           N  
ATOM    688  CA  GLN A 490      53.163  11.009  59.933  1.00  0.00           C  
ATOM    689  C   GLN A 490      53.374  12.456  60.252  1.00  0.00           C  
ATOM    690  O   GLN A 490      52.676  13.033  61.154  1.00  0.00           O  
ATOM    691  CB  GLN A 490      54.365  10.206  60.323  1.00  0.00           C  
ATOM    692  CG  GLN A 490      54.154   8.725  60.261  1.00  0.00           C  
ATOM    693  CD  GLN A 490      55.424   8.000  60.489  1.00  0.00           C  
ATOM    694  OE1 GLN A 490      56.333   8.015  59.654  1.00  0.00           O  
ATOM    695  NE2 GLN A 490      55.559   7.427  61.687  1.00  0.00           N  
ATOM    696  N   ALA A 494      54.316  13.083  59.526  1.00  0.00           N  
ATOM    697  CA  ALA A 494      54.558  14.509  59.679  1.00  0.00           C  
ATOM    698  C   ALA A 494      53.351  15.366  59.401  1.00  0.00           C  
ATOM    699  O   ALA A 494      53.188  16.443  60.020  1.00  0.00           O  
ATOM    700  CB  ALA A 494      55.777  14.979  58.885  1.00  0.00           C  
ATOM    701  N   ALA A 495      52.533  14.991  58.386  1.00  0.00           N  
ATOM    702  CA  ALA A 495      51.350  15.762  58.074  1.00  0.00           C  
ATOM    703  C   ALA A 495      50.365  15.807  59.276  1.00  0.00           C  
ATOM    704  O   ALA A 495      49.760  16.822  59.537  1.00  0.00           O  
ATOM    705  CB  ALA A 495      50.606  15.155  56.884  1.00  0.00           C  
ATOM    706  N   TRP A 496      50.202  14.670  59.931  1.00  0.00           N  
ATOM    707  CA  TRP A 496      49.275  14.615  61.091  1.00  0.00           C  
ATOM    708  C   TRP A 496      49.764  15.583  62.183  1.00  0.00           C  
ATOM    709  O   TRP A 496      49.016  16.396  62.680  1.00  0.00           O  
ATOM    710  CB  TRP A 496      49.207  13.207  61.644  1.00  0.00           C  
ATOM    711  CG  TRP A 496      48.301  13.217  62.835  1.00  0.00           C  
ATOM    712  CD1 TRP A 496      48.715  13.253  64.179  1.00  0.00           C  
ATOM    713  CD2 TRP A 496      46.887  13.458  62.848  1.00  0.00           C  
ATOM    714  NE1 TRP A 496      47.611  13.376  64.991  1.00  0.00           N  
ATOM    715  CE2 TRP A 496      46.487  13.531  64.231  1.00  0.00           C  
ATOM    716  CE3 TRP A 496      45.902  13.557  61.857  1.00  0.00           C  
ATOM    717  CZ2 TRP A 496      45.160  13.707  64.616  1.00  0.00           C  
ATOM    718  CZ3 TRP A 496      44.576  13.752  62.230  1.00  0.00           C  
ATOM    719  CH2 TRP A 496      44.203  13.805  63.611  1.00  0.00           C  
ATOM    720  N   LEU A 499      51.654  18.213  61.874  1.00  0.00           N  
ATOM    721  CA  LEU A 499      51.463  19.553  61.473  1.00  0.00           C  
ATOM    722  C   LEU A 499      49.989  19.996  61.415  1.00  0.00           C  
ATOM    723  O   LEU A 499      49.695  21.168  61.621  1.00  0.00           O  
ATOM    724  CB  LEU A 499      52.196  19.790  60.102  1.00  0.00           C  
ATOM    725  CG  LEU A 499      53.695  19.598  60.253  1.00  0.00           C  
ATOM    726  CD1 LEU A 499      54.351  19.620  58.848  1.00  0.00           C  
ATOM    727  CD2 LEU A 499      54.356  20.681  61.156  1.00  0.00           C  
ATOM    728  N   GLN A 500      49.085  19.062  61.137  1.00  0.00           N  
ATOM    729  CA  GLN A 500      47.653  19.315  61.076  1.00  0.00           C  
ATOM    730  C   GLN A 500      47.213  19.710  62.515  1.00  0.00           C  
ATOM    731  O   GLN A 500      46.301  20.484  62.685  1.00  0.00           O  
ATOM    732  CB  GLN A 500      46.886  18.061  60.713  1.00  0.00           C  
ATOM    733  CG  GLN A 500      46.397  17.949  59.281  1.00  0.00           C  
ATOM    734  CD  GLN A 500      45.743  16.604  59.023  1.00  0.00           C  
ATOM    735  OE1 GLN A 500      44.582  16.408  59.360  1.00  0.00           O  
ATOM    736  NE2 GLN A 500      46.525  15.633  58.528  1.00  0.00           N  
ATOM    737  N   CYS A 841      47.893  19.133  63.504  1.00  0.00           N  
ATOM    738  CA  CYS A 841      47.545  19.421  64.929  1.00  0.00           C  
ATOM    739  C   CYS A 841      47.956  20.800  65.378  1.00  0.00           C  
ATOM    740  O   CYS A 841      47.456  21.316  66.402  1.00  0.00           O  
ATOM    741  CB  CYS A 841      48.102  18.315  65.857  1.00  0.00           C  
ATOM    742  SG  CYS A 841      47.282  16.734  65.702  1.00  0.00           S  
ATOM    743  N   ILE A 844      48.851  21.434  64.641  1.00  0.00           N  
ATOM    744  CA  ILE A 844      49.285  22.782  64.996  1.00  0.00           C  
ATOM    745  C   ILE A 844      48.784  23.897  64.085  1.00  0.00           C  
ATOM    746  O   ILE A 844      48.933  25.062  64.389  1.00  0.00           O  
ATOM    747  CB  ILE A 844      50.845  22.857  65.260  1.00  0.00           C  
ATOM    748  CG1 ILE A 844      51.658  22.780  63.916  1.00  0.00           C  
ATOM    749  CG2 ILE A 844      51.265  21.694  66.235  1.00  0.00           C  
ATOM    750  CD1 ILE A 844      53.020  23.315  64.199  1.00  0.00           C  
ATOM    751  N   VAL A 845      48.185  23.518  62.948  1.00  0.00           N  
ATOM    752  CA  VAL A 845      47.623  24.510  62.035  1.00  0.00           C  
ATOM    753  C   VAL A 845      46.180  24.804  62.456  1.00  0.00           C  
ATOM    754  O   VAL A 845      45.474  23.935  62.930  1.00  0.00           O  
ATOM    755  CB  VAL A 845      47.629  23.957  60.547  1.00  0.00           C  
ATOM    756  CG1 VAL A 845      46.543  22.934  60.341  1.00  0.00           C  
ATOM    757  CG2 VAL A 845      47.511  25.139  59.518  1.00  0.00           C  
ATOM    758  N   TYR A 846      45.747  26.032  62.276  1.00  0.00           N  
ATOM    759  CA  TYR A 846      44.391  26.421  62.599  1.00  0.00           C  
ATOM    760  C   TYR A 846      43.469  26.223  61.400  1.00  0.00           C  
ATOM    761  O   TYR A 846      43.876  26.424  60.288  1.00  0.00           O  
ATOM    762  CB  TYR A 846      44.374  27.901  62.978  1.00  0.00           C  
ATOM    763  CG  TYR A 846      45.235  28.173  64.171  1.00  0.00           C  
ATOM    764  CD1 TYR A 846      46.352  28.993  64.082  1.00  0.00           C  
ATOM    765  CD2 TYR A 846      44.980  27.527  65.365  1.00  0.00           C  
ATOM    766  CE1 TYR A 846      47.177  29.209  65.210  1.00  0.00           C  
ATOM    767  CE2 TYR A 846      45.787  27.723  66.470  1.00  0.00           C  
ATOM    768  CZ  TYR A 846      46.868  28.556  66.396  1.00  0.00           C  
ATOM    769  OH  TYR A 846      47.629  28.734  67.523  1.00  0.00           O  
ATOM    770  N   ILE A 847      42.218  25.909  61.662  1.00  0.00           N  
ATOM    771  CA  ILE A 847      41.251  25.694  60.602  1.00  0.00           C  
ATOM    772  C   ILE A 847      41.118  26.941  59.691  1.00  0.00           C  
ATOM    773  O   ILE A 847      41.030  26.822  58.444  1.00  0.00           O  
ATOM    774  CB  ILE A 847      39.864  25.251  61.167  1.00  0.00           C  
ATOM    775  CG1 ILE A 847      39.911  23.908  61.820  1.00  0.00           C  
ATOM    776  CG2 ILE A 847      38.820  25.253  60.081  1.00  0.00           C  
ATOM    777  CD1 ILE A 847      38.630  23.512  62.346  1.00  0.00           C  
ATOM    778  N   GLY A 848      41.134  28.123  60.308  1.00  0.00           N  
ATOM    779  CA  GLY A 848      41.028  29.370  59.554  1.00  0.00           C  
ATOM    780  C   GLY A 848      42.197  29.536  58.574  1.00  0.00           C  
ATOM    781  O   GLY A 848      42.019  30.065  57.467  1.00  0.00           O  
ATOM    782  N   GLU A 849      43.383  29.106  58.983  1.00  0.00           N  
ATOM    783  CA  GLU A 849      44.566  29.208  58.141  1.00  0.00           C  
ATOM    784  C   GLU A 849      44.397  28.370  56.896  1.00  0.00           C  
ATOM    785  O   GLU A 849      44.823  28.775  55.809  1.00  0.00           O  
ATOM    786  CB  GLU A 849      45.801  28.770  58.902  1.00  0.00           C  
ATOM    787  CG  GLU A 849      46.214  29.780  59.969  1.00  0.00           C  
ATOM    788  CD  GLU A 849      47.396  29.314  60.779  1.00  0.00           C  
ATOM    789  OE1 GLU A 849      47.460  28.115  61.108  1.00  0.00           O  
ATOM    790  OE2 GLU A 849      48.266  30.139  61.066  1.00  0.00           O  
ATOM    791  N   LEU A 850      43.804  27.192  57.058  1.00  0.00           N  
ATOM    792  CA  LEU A 850      43.563  26.285  55.937  1.00  0.00           C  
ATOM    793  C   LEU A 850      42.455  26.845  55.048  1.00  0.00           C  
ATOM    794  O   LEU A 850      42.515  26.752  53.834  1.00  0.00           O  
ATOM    795  CB  LEU A 850      43.134  24.887  56.414  1.00  0.00           C  
ATOM    796  CG  LEU A 850      44.139  24.129  57.261  1.00  0.00           C  
ATOM    797  CD1 LEU A 850      43.594  22.749  57.723  1.00  0.00           C  
ATOM    798  CD2 LEU A 850      45.516  24.041  56.589  1.00  0.00           C  
ATOM    799  N   GLU A 851      41.421  27.385  55.670  1.00  0.00           N  
ATOM    800  CA  GLU A 851      40.272  27.892  54.943  1.00  0.00           C  
ATOM    801  C   GLU A 851      40.563  29.069  54.011  1.00  0.00           C  
ATOM    802  O   GLU A 851      39.843  29.272  53.020  1.00  0.00           O  
ATOM    803  CB  GLU A 851      39.131  28.227  55.904  1.00  0.00           C  
ATOM    804  CG  GLU A 851      38.363  26.995  56.392  1.00  0.00           C  
ATOM    805  CD  GLU A 851      37.383  27.329  57.507  1.00  0.00           C  
ATOM    806  OE1 GLU A 851      37.511  28.397  58.104  1.00  0.00           O  
ATOM    807  OE2 GLU A 851      36.519  26.502  57.816  1.00  0.00           O  
ATOM    808  N   ARG A1082      41.605  29.835  54.325  1.00  0.00           N  
ATOM    809  CA  ARG A1082      41.954  31.013  53.546  1.00  0.00           C  
ATOM    810  C   ARG A1082      42.898  30.741  52.378  1.00  0.00           C  
ATOM    811  O   ARG A1082      43.279  31.671  51.633  1.00  0.00           O  
ATOM    812  CB  ARG A1082      42.498  32.129  54.434  1.00  0.00           C  
ATOM    813  CG  ARG A1082      43.855  31.815  55.101  1.00  0.00           C  
ATOM    814  CD  ARG A1082      44.618  33.097  55.439  1.00  0.00           C  
ATOM    815  NE  ARG A1082      44.617  33.363  56.873  1.00  0.00           N  
ATOM    816  CZ  ARG A1082      45.622  33.055  57.696  1.00  0.00           C  
ATOM    817  NH1 ARG A1082      45.535  33.343  58.993  1.00  0.00           N  
ATOM    818  NH2 ARG A1082      46.720  32.460  57.224  1.00  0.00           N  
ATOM    819  N   THR A1085      44.038  29.957  48.852  1.00  0.00           N  
ATOM    820  CA  THR A1085      43.340  30.196  47.592  1.00  0.00           C  
ATOM    821  C   THR A1085      43.119  28.909  46.827  1.00  0.00           C  
ATOM    822  O   THR A1085      42.065  28.729  46.202  1.00  0.00           O  
ATOM    823  CB  THR A1085      44.072  31.188  46.740  1.00  0.00           C  
ATOM    824  OG1 THR A1085      45.356  30.662  46.419  1.00  0.00           O  
ATOM    825  CG2 THR A1085      44.237  32.512  47.492  1.00  0.00           C  
ATOM    826  N   GLN A1098      44.091  28.001  46.899  1.00  0.00           N  
ATOM    827  CA  GLN A1098      43.984  26.709  46.241  1.00  0.00           C  
ATOM    828  C   GLN A1098      42.759  25.985  46.749  1.00  0.00           C  
ATOM    829  O   GLN A1098      41.969  25.472  45.973  1.00  0.00           O  
ATOM    830  CB  GLN A1098      45.251  25.883  46.437  1.00  0.00           C  
ATOM    831  CG  GLN A1098      46.541  26.556  45.915  1.00  0.00           C  
ATOM    832  CD  GLN A1098      46.597  26.654  44.382  1.00  0.00           C  
ATOM    833  OE1 GLN A1098      46.420  27.733  43.806  1.00  0.00           O  
ATOM    834  NE2 GLN A1098      46.869  25.538  43.732  1.00  0.00           N  
ATOM    835  N   PHE A1099      42.547  25.996  48.077  1.00  0.00           N  
ATOM    836  CA  PHE A1099      41.362  25.372  48.626  1.00  0.00           C  
ATOM    837  C   PHE A1099      40.087  26.075  48.185  1.00  0.00           C  
ATOM    838  O   PHE A1099      39.104  25.435  47.833  1.00  0.00           O  
ATOM    839  CB  PHE A1099      41.406  25.309  50.182  1.00  0.00           C  
ATOM    840  CG  PHE A1099      40.110  24.912  50.792  1.00  0.00           C  
ATOM    841  CD1 PHE A1099      39.684  23.595  50.740  1.00  0.00           C  
ATOM    842  CD2 PHE A1099      39.323  25.840  51.446  1.00  0.00           C  
ATOM    843  CE1 PHE A1099      38.485  23.224  51.298  1.00  0.00           C  
ATOM    844  CE2 PHE A1099      38.111  25.482  51.989  1.00  0.00           C  
ATOM    845  CZ  PHE A1099      37.693  24.168  51.942  1.00  0.00           C  
ATOM    846  N   LYS A1100      40.069  27.390  48.262  1.00  0.00           N  
ATOM    847  CA  LYS A1100      38.868  28.100  47.897  1.00  0.00           C  
ATOM    848  C   LYS A1100      38.476  27.834  46.429  1.00  0.00           C  
ATOM    849  O   LYS A1100      37.304  27.632  46.111  1.00  0.00           O  
ATOM    850  CB  LYS A1100      39.025  29.583  48.156  1.00  0.00           C  
ATOM    851  CG  LYS A1100      38.853  29.960  49.640  1.00  0.00           C  
ATOM    852  CD  LYS A1100      39.796  31.087  50.018  1.00  0.00           C  
ATOM    853  CE  LYS A1100      39.079  32.407  50.158  1.00  0.00           C  
ATOM    854  NZ  LYS A1100      37.887  32.281  51.045  1.00  0.00           N  
ATOM    855  N   GLU A1101      39.472  27.775  45.567  1.00  0.00           N  
ATOM    856  CA  GLU A1101      39.229  27.548  44.138  1.00  0.00           C  
ATOM    857  C   GLU A1101      38.775  26.140  43.813  1.00  0.00           C  
ATOM    858  O   GLU A1101      37.817  25.945  43.057  1.00  0.00           O  
ATOM    859  CB  GLU A1101      40.465  27.906  43.339  1.00  0.00           C  
ATOM    860  CG  GLU A1101      40.833  29.348  43.435  1.00  0.00           C  
ATOM    861  CD  GLU A1101      42.191  29.630  42.837  1.00  0.00           C  
ATOM    862  OE1 GLU A1101      42.905  28.660  42.498  1.00  0.00           O  
ATOM    863  OE2 GLU A1101      42.552  30.821  42.718  1.00  0.00           O  
ATOM    864  N   LYS A1102      39.456  25.153  44.387  1.00  0.00           N  
ATOM    865  CA  LYS A1102      39.131  23.754  44.155  1.00  0.00           C  
ATOM    866  C   LYS A1102      37.818  23.357  44.805  1.00  0.00           C  
ATOM    867  O   LYS A1102      37.191  22.384  44.415  1.00  0.00           O  
ATOM    868  CB  LYS A1102      40.250  22.850  44.675  1.00  0.00           C  
ATOM    869  CG  LYS A1102      41.600  23.056  44.016  1.00  0.00           C  
ATOM    870  CD  LYS A1102      42.621  22.046  44.555  1.00  0.00           C  
ATOM    871  CE  LYS A1102      44.035  22.334  44.065  1.00  0.00           C  
ATOM    872  NZ  LYS A1102      44.939  21.148  44.239  1.00  0.00           N  
ATOM    873  N   SER A1103      37.407  24.089  45.819  1.00  0.00           N  
ATOM    874  CA  SER A1103      36.173  23.740  46.495  1.00  0.00           C  
ATOM    875  C   SER A1103      35.031  24.638  46.074  1.00  0.00           C  
ATOM    876  O   SER A1103      33.896  24.469  46.531  1.00  0.00           O  
ATOM    877  CB  SER A1103      36.360  23.796  48.027  1.00  0.00           C  
ATOM    878  OG  SER A1103      36.487  25.133  48.470  1.00  0.00           O  
ATOM    879  N   ALA A1104      35.316  25.591  45.214  1.00  0.00           N  
ATOM    880  CA  ALA A1104      34.289  26.552  44.815  1.00  0.00           C  
ATOM    881  C   ALA A1104      32.991  25.865  44.276  1.00  0.00           C  
ATOM    882  O   ALA A1104      33.009  25.107  43.334  1.00  0.00           O  
ATOM    883  CB  ALA A1104      34.879  27.445  43.676  1.00  0.00           C  
ATOM    884  N   GLY A1105      31.791  26.194  44.788  1.00  0.00           N  
ATOM    885  CA  GLY A1105      30.578  25.656  44.142  1.00  0.00           C  
ATOM    886  C   GLY A1105      30.397  24.191  44.187  1.00  0.00           C  
ATOM    887  O   GLY A1105      29.987  23.491  43.244  1.00  0.00           O  
ATOM    888  N   LYS A1106      30.768  23.727  45.396  1.00  0.00           N  
ATOM    889  CA  LYS A1106      30.653  22.364  45.725  1.00  0.00           C  
ATOM    890  C   LYS A1106      29.841  22.145  46.842  1.00  0.00           C  
ATOM    891  O   LYS A1106      29.892  22.851  47.840  1.00  0.00           O  
ATOM    892  CB  LYS A1106      31.998  21.742  46.058  1.00  0.00           C  
ATOM    893  CG  LYS A1106      32.819  21.332  44.852  1.00  0.00           C  
ATOM    894  CD  LYS A1106      34.275  21.098  45.229  1.00  0.00           C  
ATOM    895  CE  LYS A1106      34.414  19.893  46.144  1.00  0.00           C  
ATOM    896  NZ  LYS A1106      35.713  19.910  46.886  1.00  0.00           N  
ATOM    897  N   GLU A1107      29.127  21.101  46.675  1.00  0.00           N  
ATOM    898  CA  GLU A1107      28.461  20.779  47.759  1.00  0.00           C  
ATOM    899  C   GLU A1107      28.994  20.566  49.072  1.00  0.00           C  
ATOM    900  O   GLU A1107      28.697  21.353  49.899  1.00  0.00           O  
ATOM    901  CB  GLU A1107      27.028  20.479  47.598  1.00  0.00           C  
ATOM    902  CG  GLU A1107      26.170  21.172  48.720  1.00  0.00           C  
ATOM    903  CD  GLU A1107      25.607  22.502  48.228  1.00  0.00           C  
ATOM    904  OE1 GLU A1107      25.448  23.442  49.036  1.00  0.00           O  
ATOM    905  OE2 GLU A1107      25.352  22.611  47.003  1.00  0.00           O  
ATOM    906  N   ALA A1179      30.049  19.725  49.136  1.00  0.00           N  
ATOM    907  CA  ALA A1179      30.275  18.612  49.775  1.00  0.00           C  
ATOM    908  C   ALA A1179      31.580  18.373  49.426  1.00  0.00           C  
ATOM    909  O   ALA A1179      31.878  17.867  48.356  1.00  0.00           O  
ATOM    910  CB  ALA A1179      29.327  17.548  49.234  1.00  0.00           C  
ATOM    911  N   VAL A1192      32.401  19.010  50.230  1.00  0.00           N  
ATOM    912  CA  VAL A1192      33.811  19.056  49.994  1.00  0.00           C  
ATOM    913  C   VAL A1192      34.588  17.993  50.765  1.00  0.00           C  
ATOM    914  O   VAL A1192      34.432  17.856  51.963  1.00  0.00           O  
ATOM    915  CB  VAL A1192      34.354  20.438  50.421  1.00  0.00           C  
ATOM    916  CG1 VAL A1192      35.778  20.627  49.952  1.00  0.00           C  
ATOM    917  CG2 VAL A1192      33.426  21.564  49.924  1.00  0.00           C  
ATOM    918  N   SER A1193      35.464  17.283  50.078  1.00  0.00           N  
ATOM    919  CA  SER A1193      36.251  16.259  50.736  1.00  0.00           C  
ATOM    920  C   SER A1193      37.346  16.902  51.603  1.00  0.00           C  
ATOM    921  O   SER A1193      37.891  17.939  51.246  1.00  0.00           O  
ATOM    922  CB  SER A1193      36.753  15.233  49.700  1.00  0.00           C  
ATOM    923  OG  SER A1193      35.645  14.698  48.940  1.00  0.00           O  
ATOM    924  N   ALA A1194      37.562  16.363  52.816  1.00  0.00           N  
ATOM    925  CA  ALA A1194      38.499  16.946  53.766  1.00  0.00           C  
ATOM    926  C   ALA A1194      39.965  17.049  53.344  1.00  0.00           C  
ATOM    927  O   ALA A1194      40.698  17.913  53.838  1.00  0.00           O  
ATOM    928  CB  ALA A1194      38.374  16.219  55.159  1.00  0.00           C  
ATOM    929  N   GLY A1195      40.407  16.150  52.461  1.00  0.00           N  
ATOM    930  CA  GLY A1195      41.783  16.186  52.005  1.00  0.00           C  
ATOM    931  C   GLY A1195      42.054  17.515  51.310  1.00  0.00           C  
ATOM    932  O   GLY A1195      43.167  18.046  51.366  1.00  0.00           O  
ATOM    933  N   LEU A1196      41.037  18.055  50.668  1.00  0.00           N  
ATOM    934  CA  LEU A1196      41.189  19.321  49.956  1.00  0.00           C  
ATOM    935  C   LEU A1196      41.579  20.406  50.972  1.00  0.00           C  
ATOM    936  O   LEU A1196      42.517  21.185  50.758  1.00  0.00           O  
ATOM    937  CB  LEU A1196      39.900  19.694  49.233  1.00  0.00           C  
ATOM    938  CG  LEU A1196      39.672  19.340  47.736  1.00  0.00           C  
ATOM    939  CD1 LEU A1196      38.477  20.089  47.207  1.00  0.00           C  
ATOM    940  CD2 LEU A1196      40.902  19.615  46.893  1.00  0.00           C  
ATOM    941  N   LEU A1198      40.911  20.393  52.128  1.00  0.00           N  
ATOM    942  CA  LEU A1198      41.186  21.394  53.163  1.00  0.00           C  
ATOM    943  C   LEU A1198      42.545  21.169  53.833  1.00  0.00           C  
ATOM    944  O   LEU A1198      43.255  22.113  54.091  1.00  0.00           O  
ATOM    945  CB  LEU A1198      40.053  21.367  54.224  1.00  0.00           C  
ATOM    946  CG  LEU A1198      40.193  22.381  55.375  1.00  0.00           C  
ATOM    947  CD1 LEU A1198      40.022  23.829  54.910  1.00  0.00           C  
ATOM    948  CD2 LEU A1198      39.181  22.009  56.493  1.00  0.00           C  
ATOM    949  N   THR A1199      42.898  19.912  54.084  1.00  0.00           N  
ATOM    950  CA  THR A1199      44.135  19.560  54.757  1.00  0.00           C  
ATOM    951  C   THR A1199      45.287  19.348  53.806  1.00  0.00           C  
ATOM    952  O   THR A1199      46.319  18.794  54.144  1.00  0.00           O  
ATOM    953  CB  THR A1199      43.954  18.330  55.711  1.00  0.00           C  
ATOM    954  OG1 THR A1199      43.448  17.214  54.986  1.00  0.00           O  
ATOM    955  CG2 THR A1199      42.928  18.684  56.824  1.00  0.00           C  
ATOM    956  N   TYR A1200      45.105  19.834  52.572  1.00  0.00           N  
ATOM    957  CA  TYR A1200      46.181  19.749  51.610  1.00  0.00           C  
ATOM    958  C   TYR A1200      47.508  20.410  52.100  1.00  0.00           C  
ATOM    959  O   TYR A1200      48.600  19.862  51.932  1.00  0.00           O  
ATOM    960  CB  TYR A1200      45.631  20.425  50.296  1.00  0.00           C  
ATOM    961  CG  TYR A1200      46.506  20.204  49.050  1.00  0.00           C  
ATOM    962  CD1 TYR A1200      46.075  19.394  47.999  1.00  0.00           C  
ATOM    963  CD2 TYR A1200      47.714  20.846  48.935  1.00  0.00           C  
ATOM    964  CE1 TYR A1200      46.897  19.239  46.813  1.00  0.00           C  
ATOM    965  CE2 TYR A1200      48.513  20.724  47.791  1.00  0.00           C  
ATOM    966  CZ  TYR A1200      48.106  19.889  46.753  1.00  0.00           C  
ATOM    967  OH  TYR A1200      48.938  19.786  45.624  1.00  0.00           O  
ATOM    968  N   PRO A1201      47.443  21.585  52.749  1.00  0.00           N  
ATOM    969  CA  PRO A1201      48.662  22.229  53.117  1.00  0.00           C  
ATOM    970  C   PRO A1201      49.538  21.555  54.117  1.00  0.00           C  
ATOM    971  O   PRO A1201      50.708  21.503  53.928  1.00  0.00           O  
ATOM    972  CB  PRO A1201      48.236  23.636  53.528  1.00  0.00           C  
ATOM    973  CG  PRO A1201      46.891  23.801  52.972  1.00  0.00           C  
ATOM    974  CD  PRO A1201      46.296  22.447  52.971  1.00  0.00           C  
ATOM    975  N   PRO A1202      48.981  21.054  55.222  1.00  0.00           N  
ATOM    976  CA  PRO A1202      49.853  20.396  56.206  1.00  0.00           C  
ATOM    977  C   PRO A1202      50.651  19.243  55.572  1.00  0.00           C  
ATOM    978  O   PRO A1202      51.832  19.052  55.855  1.00  0.00           O  
ATOM    979  CB  PRO A1202      48.848  19.869  57.314  1.00  0.00           C  
ATOM    980  CG  PRO A1202      47.639  20.649  57.136  1.00  0.00           C  
ATOM    981  CD  PRO A1202      47.571  21.105  55.651  1.00  0.00           C  
ATOM    982  N   LEU A1203      50.025  18.511  54.652  1.00  0.00           N  
ATOM    983  CA  LEU A1203      50.770  17.466  53.955  1.00  0.00           C  
ATOM    984  C   LEU A1203      51.919  18.068  53.090  1.00  0.00           C  
ATOM    985  O   LEU A1203      53.015  17.521  53.061  1.00  0.00           O  
ATOM    986  CB  LEU A1203      49.855  16.546  53.116  1.00  0.00           C  
ATOM    987  CG  LEU A1203      50.598  15.446  52.304  1.00  0.00           C  
ATOM    988  CD1 LEU A1203      51.355  14.439  53.169  1.00  0.00           C  
ATOM    989  CD2 LEU A1203      49.609  14.718  51.377  1.00  0.00           C  
ATOM    990  N   ALA A1205      53.423  20.915  53.694  1.00  0.00           N  
ATOM    991  CA  ALA A1205      54.422  21.415  54.641  1.00  0.00           C  
ATOM    992  C   ALA A1205      55.315  20.275  55.085  1.00  0.00           C  
ATOM    993  O   ALA A1205      56.504  20.454  55.201  1.00  0.00           O  
ATOM    994  CB  ALA A1205      53.684  22.086  55.902  1.00  0.00           C  
ATOM    995  N   ALA A1206      54.725  19.123  55.367  1.00  0.00           N  
ATOM    996  CA  ALA A1206      55.444  17.914  55.804  1.00  0.00           C  
ATOM    997  C   ALA A1206      56.406  17.509  54.650  1.00  0.00           C  
ATOM    998  O   ALA A1206      57.593  17.288  54.871  1.00  0.00           O  
ATOM    999  CB  ALA A1206      54.501  16.806  56.115  1.00  0.00           C  
ATOM   1000  N   ASP A1207      55.895  17.534  53.423  1.00  0.00           N  
ATOM   1001  CA  ASP A1207      56.795  17.214  52.274  1.00  0.00           C  
ATOM   1002  C   ASP A1207      58.097  17.973  52.309  1.00  0.00           C  
ATOM   1003  O   ASP A1207      59.153  17.403  52.128  1.00  0.00           O  
ATOM   1004  CB  ASP A1207      56.092  17.556  50.890  1.00  0.00           C  
ATOM   1005  CG  ASP A1207      54.819  16.781  50.632  1.00  0.00           C  
ATOM   1006  OD1 ASP A1207      53.955  17.375  49.950  1.00  0.00           O  
ATOM   1007  OD2 ASP A1207      54.665  15.587  50.989  1.00  0.00           O  
ATOM   1008  N   ILE A1208      58.015  19.267  52.510  1.00  0.00           N  
ATOM   1009  CA  ILE A1208      59.118  20.176  52.448  1.00  0.00           C  
ATOM   1010  C   ILE A1208      59.993  20.100  53.700  1.00  0.00           C  
ATOM   1011  O   ILE A1208      61.188  19.905  53.630  1.00  0.00           O  
ATOM   1012  CB  ILE A1208      58.594  21.623  52.287  1.00  0.00           C  
ATOM   1013  CG1 ILE A1208      57.760  21.760  50.995  1.00  0.00           C  
ATOM   1014  CG2 ILE A1208      59.715  22.657  52.488  1.00  0.00           C  
ATOM   1015  CD1 ILE A1208      57.116  23.146  50.875  1.00  0.00           C  
ATOM   1016  N   LEU A1209      59.334  20.274  54.847  1.00  0.00           N  
ATOM   1017  CA  LEU A1209      60.054  20.289  56.143  1.00  0.00           C  
ATOM   1018  C   LEU A1209      60.771  18.987  56.501  1.00  0.00           C  
ATOM   1019  O   LEU A1209      61.830  19.020  57.171  1.00  0.00           O  
ATOM   1020  CB  LEU A1209      59.053  20.734  57.244  1.00  0.00           C  
ATOM   1021  CG  LEU A1209      58.426  22.097  57.052  1.00  0.00           C  
ATOM   1022  CD1 LEU A1209      57.355  22.333  58.169  1.00  0.00           C  
ATOM   1023  CD2 LEU A1209      59.434  23.271  56.926  1.00  0.00           C  
ATOM   1024  N   LEU A1210      60.234  17.833  56.082  1.00  0.00           N  
ATOM   1025  CA  LEU A1210      60.891  16.590  56.338  1.00  0.00           C  
ATOM   1026  C   LEU A1210      62.384  16.534  55.956  1.00  0.00           C  
ATOM   1027  O   LEU A1210      63.207  15.899  56.636  1.00  0.00           O  
ATOM   1028  CB  LEU A1210      60.150  15.394  55.774  1.00  0.00           C  
ATOM   1029  CG  LEU A1210      58.857  14.948  56.410  1.00  0.00           C  
ATOM   1030  CD1 LEU A1210      58.162  13.867  55.660  1.00  0.00           C  
ATOM   1031  CD2 LEU A1210      59.198  14.407  57.860  1.00  0.00           C  
ATOM   1032  N   TYR A1211      62.738  17.203  54.849  1.00  0.00           N  
ATOM   1033  CA  TYR A1211      64.085  17.093  54.315  1.00  0.00           C  
ATOM   1034  C   TYR A1211      65.038  18.241  54.684  1.00  0.00           C  
ATOM   1035  O   TYR A1211      66.146  18.353  54.141  1.00  0.00           O  
ATOM   1036  CB  TYR A1211      63.966  16.842  52.731  1.00  0.00           C  
ATOM   1037  CG  TYR A1211      63.148  15.605  52.440  1.00  0.00           C  
ATOM   1038  CD1 TYR A1211      61.766  15.689  52.274  1.00  0.00           C  
ATOM   1039  CD2 TYR A1211      63.724  14.350  52.483  1.00  0.00           C  
ATOM   1040  CE1 TYR A1211      61.020  14.572  52.090  1.00  0.00           C  
ATOM   1041  CE2 TYR A1211      62.986  13.211  52.331  1.00  0.00           C  
ATOM   1042  CZ  TYR A1211      61.619  13.321  52.123  1.00  0.00           C  
ATOM   1043  OH  TYR A1211      60.909  12.170  51.982  1.00  0.00           O  
ATOM   1044  N   ASN A1291      64.626  19.061  55.658  1.00  0.00           N  
ATOM   1045  CA  ASN A1291      65.409  20.199  56.100  1.00  0.00           C  
ATOM   1046  C   ASN A1291      65.649  21.116  54.887  1.00  0.00           C  
ATOM   1047  O   ASN A1291      66.726  21.661  54.683  1.00  0.00           O  
ATOM   1048  CB  ASN A1291      66.735  19.734  56.641  1.00  0.00           C  
ATOM   1049  CG  ASN A1291      67.268  20.658  57.692  1.00  0.00           C  
ATOM   1050  OD1 ASN A1291      66.492  21.241  58.478  1.00  0.00           O  
ATOM   1051  ND2 ASN A1291      68.588  20.847  57.702  1.00  0.00           N  
ATOM   1052  N   THR A1292      64.595  21.279  54.114  1.00  0.00           N  
ATOM   1053  CA  THR A1292      64.656  22.048  52.892  1.00  0.00           C  
ATOM   1054  C   THR A1292      64.949  23.517  53.016  1.00  0.00           C  
ATOM   1055  O   THR A1292      64.273  24.249  53.764  1.00  0.00           O  
ATOM   1056  CB  THR A1292      63.343  21.854  52.102  1.00  0.00           C  
ATOM   1057  OG1 THR A1292      63.107  20.484  51.989  1.00  0.00           O  
ATOM   1058  CG2 THR A1292      63.405  22.529  50.681  1.00  0.00           C  
ATOM   1059  N   ASP A1293      65.881  23.976  52.171  1.00  0.00           N  
ATOM   1060  CA  ASP A1293      66.212  25.375  52.070  1.00  0.00           C  
ATOM   1061  C   ASP A1293      65.416  26.107  51.000  1.00  0.00           C  
ATOM   1062  O   ASP A1293      64.976  27.237  51.196  1.00  0.00           O  
ATOM   1063  CB  ASP A1293      67.678  25.511  51.719  1.00  0.00           C  
ATOM   1064  CG  ASP A1293      68.583  25.010  52.817  1.00  0.00           C  
ATOM   1065  OD1 ASP A1293      68.644  25.713  53.856  1.00  0.00           O  
ATOM   1066  OD2 ASP A1293      69.176  23.935  52.661  1.00  0.00           O  
ATOM   1067  N   ILE A1294      65.313  25.464  49.823  1.00  0.00           N  
ATOM   1068  CA  ILE A1294      64.707  26.089  48.611  1.00  0.00           C  
ATOM   1069  C   ILE A1294      63.613  25.231  48.024  1.00  0.00           C  
ATOM   1070  O   ILE A1294      63.781  24.044  47.922  1.00  0.00           O  
ATOM   1071  CB  ILE A1294      65.819  26.265  47.550  1.00  0.00           C  
ATOM   1072  CG1 ILE A1294      66.957  27.030  48.142  1.00  0.00           C  
ATOM   1073  CG2 ILE A1294      65.254  26.817  46.246  1.00  0.00           C  
ATOM   1074  CD1 ILE A1294      66.984  28.458  47.756  1.00  0.00           C  
ATOM   1075  N   VAL A1295      62.494  25.833  47.639  1.00  0.00           N  
ATOM   1076  CA  VAL A1295      61.391  25.075  47.052  1.00  0.00           C  
ATOM   1077  C   VAL A1295      61.037  25.731  45.707  1.00  0.00           C  
ATOM   1078  O   VAL A1295      60.344  26.757  45.670  1.00  0.00           O  
ATOM   1079  CB  VAL A1295      60.159  25.136  47.933  1.00  0.00           C  
ATOM   1080  CG1 VAL A1295      58.975  24.309  47.324  1.00  0.00           C  
ATOM   1081  CG2 VAL A1295      60.532  24.591  49.390  1.00  0.00           C  
ATOM   1082  N   PRO A1296      61.593  25.172  44.642  1.00  0.00           N  
ATOM   1083  CA  PRO A1296      61.328  25.733  43.288  1.00  0.00           C  
ATOM   1084  C   PRO A1296      59.935  25.340  42.763  1.00  0.00           C  
ATOM   1085  O   PRO A1296      59.582  24.159  42.650  1.00  0.00           O  
ATOM   1086  CB  PRO A1296      62.468  25.159  42.434  1.00  0.00           C  
ATOM   1087  CG  PRO A1296      62.730  23.800  42.987  1.00  0.00           C  
ATOM   1088  CD  PRO A1296      62.365  23.936  44.578  1.00  0.00           C  
ATOM   1089  N   VAL A1297      59.143  26.359  42.522  1.00  0.00           N  
ATOM   1090  CA  VAL A1297      57.766  26.197  42.067  1.00  0.00           C  
ATOM   1091  C   VAL A1297      57.360  27.367  41.213  1.00  0.00           C  
ATOM   1092  O   VAL A1297      58.057  28.386  41.143  1.00  0.00           O  
ATOM   1093  CB  VAL A1297      56.767  26.240  43.296  1.00  0.00           C  
ATOM   1094  CG1 VAL A1297      56.986  25.017  44.186  1.00  0.00           C  
ATOM   1095  CG2 VAL A1297      56.946  27.547  44.054  1.00  0.00           C  
ATOM   1096  N   GLY A1298      56.180  27.256  40.627  1.00  0.00           N  
ATOM   1097  CA  GLY A1298      55.580  28.355  39.913  1.00  0.00           C  
ATOM   1098  C   GLY A1298      54.848  29.211  40.961  1.00  0.00           C  
ATOM   1099  O   GLY A1298      54.692  28.785  42.125  1.00  0.00           O  
ATOM   1100  N   GLU A1299      54.431  30.404  40.571  1.00  0.00           N  
ATOM   1101  CA  GLU A1299      53.749  31.360  41.471  1.00  0.00           C  
ATOM   1102  C   GLU A1299      52.522  30.871  42.273  1.00  0.00           C  
ATOM   1103  O   GLU A1299      52.273  31.367  43.388  1.00  0.00           O  
ATOM   1104  CB  GLU A1299      53.371  32.628  40.705  1.00  0.00           C  
ATOM   1105  CG  GLU A1299      52.555  33.644  41.493  1.00  0.00           C  
ATOM   1106  CD  GLU A1299      53.422  34.486  42.399  1.00  0.00           C  
ATOM   1107  OE1 GLU A1299      54.659  34.356  42.309  1.00  0.00           O  
ATOM   1108  OE2 GLU A1299      52.869  35.271  43.208  1.00  0.00           O  
ATOM   1109  N   ASP A1300      51.760  29.931  41.712  1.00  0.00           N  
ATOM   1110  CA  ASP A1300      50.519  29.415  42.302  1.00  0.00           C  
ATOM   1111  C   ASP A1300      50.783  28.683  43.664  1.00  0.00           C  
ATOM   1112  O   ASP A1300      49.850  28.489  44.455  1.00  0.00           O  
ATOM   1113  CB  ASP A1300      49.805  28.448  41.351  1.00  0.00           C  
ATOM   1114  CG  ASP A1300      50.718  27.332  40.865  1.00  0.00           C  
ATOM   1115  OD1 ASP A1300      50.513  26.173  41.272  1.00  0.00           O  
ATOM   1116  OD2 ASP A1300      51.710  27.628  40.172  1.00  0.00           O  
ATOM   1117  N   GLN A1301      52.023  28.277  43.896  1.00  0.00           N  
ATOM   1118  CA  GLN A1301      52.390  27.539  45.162  1.00  0.00           C  
ATOM   1119  C   GLN A1301      52.968  28.441  46.241  1.00  0.00           C  
ATOM   1120  O   GLN A1301      53.312  27.968  47.341  1.00  0.00           O  
ATOM   1121  CB  GLN A1301      53.377  26.421  44.876  1.00  0.00           C  
ATOM   1122  CG  GLN A1301      52.755  25.251  44.123  1.00  0.00           C  
ATOM   1123  CD  GLN A1301      51.402  24.815  44.681  1.00  0.00           C  
ATOM   1124  OE1 GLN A1301      51.241  24.572  45.903  1.00  0.00           O  
ATOM   1125  NE2 GLN A1301      50.426  24.656  43.790  1.00  0.00           N  
ATOM   1126  N   LYS A1302      53.084  29.723  45.944  1.00  0.00           N  
ATOM   1127  CA  LYS A1302      53.729  30.659  46.860  1.00  0.00           C  
ATOM   1128  C   LYS A1302      53.015  30.672  48.208  1.00  0.00           C  
ATOM   1129  O   LYS A1302      53.669  30.611  49.277  1.00  0.00           O  
ATOM   1130  CB  LYS A1302      53.749  32.088  46.321  1.00  0.00           C  
ATOM   1131  CG  LYS A1302      54.623  33.028  47.179  1.00  0.00           C  
ATOM   1132  CD  LYS A1302      54.758  34.432  46.601  1.00  0.00           C  
ATOM   1133  CE  LYS A1302      53.407  35.113  46.468  1.00  0.00           C  
ATOM   1134  NZ  LYS A1302      53.533  36.606  46.564  1.00  0.00           N  
ATOM   1135  N   GLN A1303      51.705  30.793  48.163  1.00  0.00           N  
ATOM   1136  CA  GLN A1303      50.905  30.889  49.437  1.00  0.00           C  
ATOM   1137  C   GLN A1303      51.070  29.643  50.333  1.00  0.00           C  
ATOM   1138  O   GLN A1303      51.181  29.767  51.575  1.00  0.00           O  
ATOM   1139  CB  GLN A1303      49.450  31.101  49.124  1.00  0.00           C  
ATOM   1140  CG  GLN A1303      48.629  31.517  50.365  1.00  0.00           C  
ATOM   1141  CD  GLN A1303      47.179  31.644  50.108  1.00  0.00           C  
ATOM   1142  OE1 GLN A1303      46.593  30.871  49.355  1.00  0.00           O  
ATOM   1143  NE2 GLN A1303      46.548  32.552  50.828  1.00  0.00           N  
ATOM   1144  N   HIS A1304      51.055  28.461  49.725  1.00  0.00           N  
ATOM   1145  CA  HIS A1304      51.274  27.212  50.442  1.00  0.00           C  
ATOM   1146  C   HIS A1304      52.630  27.197  51.095  1.00  0.00           C  
ATOM   1147  O   HIS A1304      52.810  26.702  52.241  1.00  0.00           O  
ATOM   1148  CB  HIS A1304      51.194  26.050  49.499  1.00  0.00           C  
ATOM   1149  CG  HIS A1304      49.804  25.569  49.229  1.00  0.00           C  
ATOM   1150  ND1 HIS A1304      49.484  24.838  48.107  1.00  0.00           N  
ATOM   1151  CD2 HIS A1304      48.664  25.658  49.960  1.00  0.00           C  
ATOM   1152  CE1 HIS A1304      48.192  24.549  48.130  1.00  0.00           C  
ATOM   1153  NE2 HIS A1304      47.684  24.996  49.271  1.00  0.00           N  
ATOM   1154  N   ILE A1306      53.626  27.696  50.385  1.00  0.00           N  
ATOM   1155  CA  ILE A1306      54.935  27.731  50.979  1.00  0.00           C  
ATOM   1156  C   ILE A1306      54.972  28.785  52.134  1.00  0.00           C  
ATOM   1157  O   ILE A1306      55.687  28.565  53.184  1.00  0.00           O  
ATOM   1158  CB  ILE A1306      56.018  28.038  49.937  1.00  0.00           C  
ATOM   1159  CG1 ILE A1306      56.169  26.855  49.020  1.00  0.00           C  
ATOM   1160  CG2 ILE A1306      57.286  28.371  50.560  1.00  0.00           C  
ATOM   1161  CD1 ILE A1306      57.089  27.186  47.743  1.00  0.00           C  
ATOM   1162  N   GLU A1310      54.199  29.867  51.989  1.00  0.00           N  
ATOM   1163  CA  GLU A1310      54.127  30.885  53.064  1.00  0.00           C  
ATOM   1164  C   GLU A1310      53.567  30.183  54.341  1.00  0.00           C  
ATOM   1165  O   GLU A1310      54.104  30.371  55.446  1.00  0.00           O  
ATOM   1166  CB  GLU A1310      53.232  32.023  52.687  1.00  0.00           C  
ATOM   1167  CG  GLU A1310      53.970  33.157  51.976  1.00  0.00           C  
ATOM   1168  CD  GLU A1310      55.187  33.656  52.758  1.00  0.00           C  
ATOM   1169  OE1 GLU A1310      56.206  33.977  52.108  1.00  0.00           O  
ATOM   1170  OE2 GLU A1310      55.110  33.766  54.013  1.00  0.00           O  
ATOM   1171  N   LEU A1312      52.520  29.377  54.163  1.00  0.00           N  
ATOM   1172  CA  LEU A1312      51.907  28.620  55.282  1.00  0.00           C  
ATOM   1173  C   LEU A1312      52.875  27.594  55.862  1.00  0.00           C  
ATOM   1174  O   LEU A1312      52.931  27.379  57.085  1.00  0.00           O  
ATOM   1175  CB  LEU A1312      50.572  28.000  54.896  1.00  0.00           C  
ATOM   1176  CG  LEU A1312      49.855  27.208  56.023  1.00  0.00           C  
ATOM   1177  CD1 LEU A1312      49.673  28.076  57.262  1.00  0.00           C  
ATOM   1178  CD2 LEU A1312      48.528  26.655  55.574  1.00  0.00           C  
ATOM   1179  N   THR A1314      53.673  26.974  55.003  1.00  0.00           N  
ATOM   1180  CA  THR A1314      54.660  26.029  55.451  1.00  0.00           C  
ATOM   1181  C   THR A1314      55.667  26.756  56.360  1.00  0.00           C  
ATOM   1182  O   THR A1314      56.080  26.204  57.398  1.00  0.00           O  
ATOM   1183  CB  THR A1314      55.421  25.375  54.244  1.00  0.00           C  
ATOM   1184  OG1 THR A1314      54.473  24.610  53.513  1.00  0.00           O  
ATOM   1185  CG2 THR A1314      56.519  24.433  54.742  1.00  0.00           C  
ATOM   1186  N   ARG A1316      56.062  27.970  55.964  1.00  0.00           N  
ATOM   1187  CA  ARG A1316      57.020  28.758  56.726  1.00  0.00           C  
ATOM   1188  C   ARG A1316      56.352  29.041  58.106  1.00  0.00           C  
ATOM   1189  O   ARG A1316      57.008  28.896  59.147  1.00  0.00           O  
ATOM   1190  CB  ARG A1316      57.351  30.087  56.040  1.00  0.00           C  
ATOM   1191  CG  ARG A1316      58.261  29.912  54.753  1.00  0.00           C  
ATOM   1192  CD  ARG A1316      58.283  31.204  53.929  1.00  0.00           C  
ATOM   1193  NE  ARG A1316      58.852  32.347  54.657  1.00  0.00           N  
ATOM   1194  CZ  ARG A1316      60.155  32.597  54.783  1.00  0.00           C  
ATOM   1195  NH1 ARG A1316      61.053  31.773  54.279  1.00  0.00           N  
ATOM   1196  NH2 ARG A1316      60.566  33.690  55.417  1.00  0.00           N  
ATOM   1197  N   ASP A1317      55.087  29.461  58.080  1.00  0.00           N  
ATOM   1198  CA  ASP A1317      54.319  29.780  59.335  1.00  0.00           C  
ATOM   1199  C   ASP A1317      54.317  28.539  60.247  1.00  0.00           C  
ATOM   1200  O   ASP A1317      54.564  28.649  61.492  1.00  0.00           O  
ATOM   1201  CB  ASP A1317      52.888  30.164  59.027  1.00  0.00           C  
ATOM   1202  CG  ASP A1317      52.762  31.539  58.366  1.00  0.00           C  
ATOM   1203  OD1 ASP A1317      53.771  32.301  58.330  1.00  0.00           O  
ATOM   1204  OD2 ASP A1317      51.625  31.861  57.931  1.00  0.00           O  
ATOM   1205  N   LEU A1318      54.049  27.366  59.667  1.00  0.00           N  
ATOM   1206  CA  LEU A1318      54.037  26.129  60.465  1.00  0.00           C  
ATOM   1207  C   LEU A1318      55.379  25.759  61.047  1.00  0.00           C  
ATOM   1208  O   LEU A1318      55.498  25.358  62.253  1.00  0.00           O  
ATOM   1209  CB  LEU A1318      53.401  24.972  59.691  1.00  0.00           C  
ATOM   1210  CG  LEU A1318      51.930  25.151  59.340  1.00  0.00           C  
ATOM   1211  CD1 LEU A1318      51.432  23.939  58.511  1.00  0.00           C  
ATOM   1212  CD2 LEU A1318      51.051  25.349  60.608  1.00  0.00           C  
ATOM   1213  N   ALA A1319      56.415  25.876  60.234  1.00  0.00           N  
ATOM   1214  CA  ALA A1319      57.768  25.565  60.673  1.00  0.00           C  
ATOM   1215  C   ALA A1319      58.134  26.490  61.872  1.00  0.00           C  
ATOM   1216  O   ALA A1319      58.723  26.028  62.894  1.00  0.00           O  
ATOM   1217  CB  ALA A1319      58.784  25.808  59.496  1.00  0.00           C  
ATOM   1218  N   GLU A1321      57.817  27.777  61.741  1.00  0.00           N  
ATOM   1219  CA  GLU A1321      58.134  28.755  62.802  1.00  0.00           C  
ATOM   1220  C   GLU A1321      57.331  28.436  64.063  1.00  0.00           C  
ATOM   1221  O   GLU A1321      57.879  28.462  65.190  1.00  0.00           O  
ATOM   1222  CB  GLU A1321      57.862  30.160  62.343  1.00  0.00           C  
ATOM   1223  CG  GLU A1321      58.999  30.687  61.430  1.00  0.00           C  
ATOM   1224  CD  GLU A1321      58.654  31.994  60.724  1.00  0.00           C  
ATOM   1225  OE1 GLU A1321      59.580  32.609  60.138  1.00  0.00           O  
ATOM   1226  OE2 GLU A1321      57.467  32.395  60.741  1.00  0.00           O  
ATOM   1227  N   ARG A1322      56.062  28.120  63.880  1.00  0.00           N  
ATOM   1228  CA  ARG A1322      55.184  27.744  65.010  1.00  0.00           C  
ATOM   1229  C   ARG A1322      55.729  26.519  65.743  1.00  0.00           C  
ATOM   1230  O   ARG A1322      55.856  26.521  67.009  1.00  0.00           O  
ATOM   1231  CB  ARG A1322      53.771  27.495  64.530  1.00  0.00           C  
ATOM   1232  CG  ARG A1322      52.806  27.083  65.654  1.00  0.00           C  
ATOM   1233  CD  ARG A1322      51.368  27.067  65.220  1.00  0.00           C  
ATOM   1234  NE  ARG A1322      50.910  28.368  64.771  1.00  0.00           N  
ATOM   1235  CZ  ARG A1322      50.003  28.561  63.811  1.00  0.00           C  
ATOM   1236  NH1 ARG A1322      49.411  27.532  63.219  1.00  0.00           N  
ATOM   1237  NH2 ARG A1322      49.686  29.795  63.445  1.00  0.00           N  
ATOM   1238  N   PHE A1323      56.055  25.463  64.998  1.00  0.00           N  
ATOM   1239  CA  PHE A1323      56.598  24.273  65.595  1.00  0.00           C  
ATOM   1240  C   PHE A1323      57.912  24.584  66.368  1.00  0.00           C  
ATOM   1241  O   PHE A1323      58.132  24.140  67.526  1.00  0.00           O  
ATOM   1242  CB  PHE A1323      56.878  23.193  64.499  1.00  0.00           C  
ATOM   1243  CG  PHE A1323      57.280  21.849  65.064  1.00  0.00           C  
ATOM   1244  CD1 PHE A1323      56.349  20.825  65.169  1.00  0.00           C  
ATOM   1245  CD2 PHE A1323      58.583  21.633  65.530  1.00  0.00           C  
ATOM   1246  CE1 PHE A1323      56.693  19.564  65.722  1.00  0.00           C  
ATOM   1247  CE2 PHE A1323      58.954  20.362  66.062  1.00  0.00           C  
ATOM   1248  CZ  PHE A1323      58.016  19.335  66.149  1.00  0.00           C  
ATOM   1249  N   ASN A1324      58.801  25.306  65.710  1.00  0.00           N  
ATOM   1250  CA  ASN A1324      60.091  25.645  66.292  1.00  0.00           C  
ATOM   1251  C   ASN A1324      59.896  26.444  67.603  1.00  0.00           C  
ATOM   1252  O   ASN A1324      60.602  26.199  68.583  1.00  0.00           O  
ATOM   1253  CB  ASN A1324      60.914  26.469  65.309  1.00  0.00           C  
ATOM   1254  CG  ASN A1324      61.579  25.596  64.219  1.00  0.00           C  
ATOM   1255  OD1 ASN A1324      61.477  24.360  64.234  1.00  0.00           O  
ATOM   1256  ND2 ASN A1324      62.262  26.258  63.269  1.00  0.00           N  
ATOM   1257  N   LYS A1325      58.947  27.375  67.599  1.00  0.00           N  
ATOM   1258  CA  LYS A1325      58.680  28.222  68.794  1.00  0.00           C  
ATOM   1259  C   LYS A1325      58.123  27.369  69.935  1.00  0.00           C  
ATOM   1260  O   LYS A1325      58.526  27.542  71.129  1.00  0.00           O  
ATOM   1261  CB  LYS A1325      57.665  29.285  68.447  1.00  0.00           C  
ATOM   1262  CG  LYS A1325      57.320  30.242  69.610  1.00  0.00           C  
ATOM   1263  CD  LYS A1325      56.517  31.442  69.131  1.00  0.00           C  
ATOM   1264  CE  LYS A1325      55.136  31.049  68.677  1.00  0.00           C  
ATOM   1265  NZ  LYS A1325      54.241  32.233  68.522  1.00  0.00           N  
ATOM   1266  N   ARG A1326      57.163  26.513  69.607  1.00  0.00           N  
ATOM   1267  CA  ARG A1326      56.527  25.641  70.604  1.00  0.00           C  
ATOM   1268  C   ARG A1326      57.407  24.510  71.132  1.00  0.00           C  
ATOM   1269  O   ARG A1326      57.458  24.247  72.364  1.00  0.00           O  
ATOM   1270  CB  ARG A1326      55.196  25.081  70.064  1.00  0.00           C  
ATOM   1271  CG  ARG A1326      54.016  25.965  70.393  1.00  0.00           C  
ATOM   1272  CD  ARG A1326      53.174  26.364  69.260  1.00  0.00           C  
ATOM   1273  NE  ARG A1326      51.942  25.608  69.168  1.00  0.00           N  
ATOM   1274  CZ  ARG A1326      50.781  26.095  68.697  1.00  0.00           C  
ATOM   1275  NH1 ARG A1326      49.761  25.304  68.588  1.00  0.00           N  
ATOM   1276  NH2 ARG A1326      50.623  27.374  68.361  1.00  0.00           N  
ATOM   1277  N   TYR A1327      58.120  23.831  70.241  1.00  0.00           N  
ATOM   1278  CA  TYR A1327      58.858  22.638  70.606  1.00  0.00           C  
ATOM   1279  C   TYR A1327      60.351  22.645  70.558  1.00  0.00           C  
ATOM   1280  O   TYR A1327      60.969  21.649  70.881  1.00  0.00           O  
ATOM   1281  CB  TYR A1327      58.276  21.383  69.880  1.00  0.00           C  
ATOM   1282  CG  TYR A1327      56.746  21.338  69.887  1.00  0.00           C  
ATOM   1283  CD1 TYR A1327      56.020  21.716  68.775  1.00  0.00           C  
ATOM   1284  CD2 TYR A1327      56.013  21.014  71.077  1.00  0.00           C  
ATOM   1285  CE1 TYR A1327      54.653  21.698  68.775  1.00  0.00           C  
ATOM   1286  CE2 TYR A1327      54.621  20.989  71.080  1.00  0.00           C  
ATOM   1287  CZ  TYR A1327      53.939  21.366  69.952  1.00  0.00           C  
ATOM   1288  OH  TYR A1327      52.557  21.415  69.951  1.00  0.00           O  
ATOM   1289  N   GLY A1328      60.942  23.765  70.165  1.00  0.00           N  
ATOM   1290  CA  GLY A1328      62.382  23.855  70.059  1.00  0.00           C  
ATOM   1291  C   GLY A1328      62.742  23.908  68.546  1.00  0.00           C  
ATOM   1292  O   GLY A1328      62.063  23.301  67.731  1.00  0.00           O  
ATOM   1293  N   GLU A1329      63.799  24.632  68.221  1.00  0.00           N  
ATOM   1294  CA  GLU A1329      64.226  24.774  66.819  1.00  0.00           C  
ATOM   1295  C   GLU A1329      64.545  23.416  66.205  1.00  0.00           C  
ATOM   1296  O   GLU A1329      65.472  22.750  66.619  1.00  0.00           O  
ATOM   1297  CB  GLU A1329      65.430  25.696  66.692  1.00  0.00           C  
ATOM   1298  CG  GLU A1329      65.606  26.161  65.204  1.00  0.00           C  
ATOM   1299  CD  GLU A1329      66.812  27.036  64.963  1.00  0.00           C  
ATOM   1300  OE1 GLU A1329      67.724  27.081  65.823  1.00  0.00           O  
ATOM   1301  OE2 GLU A1329      66.865  27.660  63.880  1.00  0.00           O  
ATOM   1302  N   LEU A1341      63.807  23.031  65.174  1.00  0.00           N  
ATOM   1303  CA  LEU A1341      64.065  21.753  64.524  1.00  0.00           C  
ATOM   1304  C   LEU A1341      64.109  21.957  62.979  1.00  0.00           C  
ATOM   1305  O   LEU A1341      64.923  21.380  62.301  1.00  0.00           O  
ATOM   1306  CB  LEU A1341      62.929  20.828  64.807  1.00  0.00           C  
ATOM   1307  CG  LEU A1341      62.951  19.399  64.302  1.00  0.00           C  
ATOM   1308  CD1 LEU A1341      64.251  18.676  64.660  1.00  0.00           C  
ATOM   1309  CD2 LEU A1341      61.712  18.639  64.873  1.00  0.00           C  
ATOM   1310  N   PHE A1342      63.181  22.743  62.495  1.00  0.00           N  
ATOM   1311  CA  PHE A1342      63.069  22.940  61.037  1.00  0.00           C  
ATOM   1312  C   PHE A1342      63.822  24.105  60.509  1.00  0.00           C  
ATOM   1313  O   PHE A1342      63.878  25.177  61.127  1.00  0.00           O  
ATOM   1314  CB  PHE A1342      61.615  23.108  60.626  1.00  0.00           C  
ATOM   1315  CG  PHE A1342      60.726  21.964  60.982  1.00  0.00           C  
ATOM   1316  CD1 PHE A1342      59.525  22.231  61.685  1.00  0.00           C  
ATOM   1317  CD2 PHE A1342      61.006  20.619  60.571  1.00  0.00           C  
ATOM   1318  CE1 PHE A1342      58.629  21.260  61.937  1.00  0.00           C  
ATOM   1319  CE2 PHE A1342      60.140  19.589  60.882  1.00  0.00           C  
ATOM   1320  CZ  PHE A1342      58.912  19.901  61.592  1.00  0.00           C  
ATOM   1321  N   THR A1344      64.304  23.929  59.266  1.00  0.00           N  
ATOM   1322  CA  THR A1344      64.881  25.024  58.532  1.00  0.00           C  
ATOM   1323  C   THR A1344      63.651  25.693  57.948  1.00  0.00           C  
ATOM   1324  O   THR A1344      62.674  25.024  57.594  1.00  0.00           O  
ATOM   1325  CB  THR A1344      65.714  24.498  57.301  1.00  0.00           C  
ATOM   1326  OG1 THR A1344      66.802  23.704  57.753  1.00  0.00           O  
ATOM   1327  CG2 THR A1344      66.255  25.683  56.484  1.00  0.00           C  
ATOM   1328  N   ILE A1345      63.659  27.006  57.907  1.00  0.00           N  
ATOM   1329  CA  ILE A1345      62.558  27.773  57.349  1.00  0.00           C  
ATOM   1330  C   ILE A1345      62.811  27.829  55.820  1.00  0.00           C  
ATOM   1331  O   ILE A1345      63.733  28.504  55.376  1.00  0.00           O  
ATOM   1332  CB  ILE A1345      62.531  29.159  57.893  1.00  0.00           C  
ATOM   1333  CG1 ILE A1345      62.466  29.150  59.445  1.00  0.00           C  
ATOM   1334  CG2 ILE A1345      61.315  29.889  57.363  1.00  0.00           C  
ATOM   1335  CD1 ILE A1345      61.279  28.301  59.891  1.00  0.00           C  
ATOM   1336  N   PRO A1347      62.022  27.078  55.064  1.00  0.00           N  
ATOM   1337  CA  PRO A1347      62.215  26.989  53.569  1.00  0.00           C  
ATOM   1338  C   PRO A1347      61.826  28.288  52.834  1.00  0.00           C  
ATOM   1339  O   PRO A1347      61.089  29.133  53.340  1.00  0.00           O  
ATOM   1340  CB  PRO A1347      61.271  25.851  53.198  1.00  0.00           C  
ATOM   1341  CG  PRO A1347      60.033  26.143  54.051  1.00  0.00           C  
ATOM   1342  CD  PRO A1347      60.672  26.641  55.439  1.00  0.00           C  
ATOM   1343  N   GLU A1348      62.309  28.450  51.604  1.00  0.00           N  
ATOM   1344  CA  GLU A1348      62.026  29.670  50.880  1.00  0.00           C  
ATOM   1345  C   GLU A1348      61.674  29.271  49.416  1.00  0.00           C  
ATOM   1346  O   GLU A1348      62.301  28.415  48.879  1.00  0.00           O  
ATOM   1347  CB  GLU A1348      63.311  30.502  50.847  1.00  0.00           C  
ATOM   1348  CG  GLU A1348      63.225  31.769  50.099  1.00  0.00           C  
ATOM   1349  CD  GLU A1348      64.548  32.490  50.111  1.00  0.00           C  
ATOM   1350  OE1 GLU A1348      65.129  32.696  49.024  1.00  0.00           O  
ATOM   1351  OE2 GLU A1348      65.049  32.771  51.222  1.00  0.00           O  
ATOM   1352  N   ALA A1349      60.610  29.839  48.886  1.00  0.00           N  
ATOM   1353  CA  ALA A1349      60.199  29.556  47.485  1.00  0.00           C  
ATOM   1354  C   ALA A1349      61.291  30.108  46.527  1.00  0.00           C  
ATOM   1355  O   ALA A1349      61.933  31.103  46.823  1.00  0.00           O  
ATOM   1356  CB  ALA A1349      58.886  30.236  47.203  1.00  0.00           C  
ATOM   1357  N   ARG A1350      61.424  29.494  45.344  1.00  0.00           N  
ATOM   1358  CA  ARG A1350      62.300  30.032  44.288  1.00  0.00           C  
ATOM   1359  C   ARG A1350      61.328  30.012  43.105  1.00  0.00           C  
ATOM   1360  O   ARG A1350      60.889  28.951  42.699  1.00  0.00           O  
ATOM   1361  CB  ARG A1350      63.480  29.129  43.995  1.00  0.00           C  
ATOM   1362  CG  ARG A1350      64.502  29.799  43.071  1.00  0.00           C  
ATOM   1363  CD  ARG A1350      65.397  28.783  42.425  1.00  0.00           C  
ATOM   1364  NE  ARG A1350      66.463  29.440  41.679  1.00  0.00           N  
ATOM   1365  CZ  ARG A1350      66.663  29.319  40.361  1.00  0.00           C  
ATOM   1366  NH1 ARG A1350      67.672  29.970  39.799  1.00  0.00           N  
ATOM   1367  NH2 ARG A1350      65.872  28.542  39.607  1.00  0.00           N  
ATOM   1368  N   ILE A1351      60.892  31.179  42.670  1.00  0.00           N  
ATOM   1369  CA  ILE A1351      59.886  31.243  41.598  1.00  0.00           C  
ATOM   1370  C   ILE A1351      60.510  31.994  40.390  1.00  0.00           C  
ATOM   1371  O   ILE A1351      61.112  33.048  40.550  1.00  0.00           O  
ATOM   1372  CB  ILE A1351      58.568  31.957  42.118  1.00  0.00           C  
ATOM   1373  CG1 ILE A1351      57.956  31.177  43.255  1.00  0.00           C  
ATOM   1374  CG2 ILE A1351      57.634  32.257  41.012  1.00  0.00           C  
ATOM   1375  CD1 ILE A1351      57.210  32.043  44.204  1.00  0.00           C  
ATOM   1376  N   PRO A1352      60.440  31.377  39.214  1.00  0.00           N  
ATOM   1377  CA  PRO A1352      61.065  31.965  38.016  1.00  0.00           C  
ATOM   1378  C   PRO A1352      60.654  33.394  37.791  1.00  0.00           C  
ATOM   1379  O   PRO A1352      59.508  33.748  37.953  1.00  0.00           O  
ATOM   1380  CB  PRO A1352      60.502  31.097  36.860  1.00  0.00           C  
ATOM   1381  CG  PRO A1352      59.993  29.839  37.513  1.00  0.00           C  
ATOM   1382  CD  PRO A1352      59.494  30.294  38.861  1.00  0.00           C  
ATOM   1383  N   LYS A1353      61.584  34.200  37.320  1.00  0.00           N  
ATOM   1384  CA  LYS A1353      61.267  35.591  37.001  1.00  0.00           C  
ATOM   1385  C   LYS A1353      60.335  35.604  35.771  1.00  0.00           C  
ATOM   1386  O   LYS A1353      59.294  36.278  35.749  1.00  0.00           O  
ATOM   1387  CB  LYS A1353      62.559  36.356  36.689  1.00  0.00           C  
ATOM   1388  CG  LYS A1353      63.739  35.974  37.595  1.00  0.00           C  
ATOM   1389  CD  LYS A1353      63.707  36.755  38.910  1.00  0.00           C  
ATOM   1390  CE  LYS A1353      64.212  38.185  38.719  1.00  0.00           C  
ATOM   1391  NZ  LYS A1353      63.102  39.188  38.772  1.00  0.00           N  
ATOM   1392  N   VAL A1354      60.691  34.817  34.770  1.00  0.00           N  
ATOM   1393  CA  VAL A1354      59.873  34.737  33.561  1.00  0.00           C  
ATOM   1394  C   VAL A1354      59.286  33.348  33.542  1.00  0.00           C  
ATOM   1395  O   VAL A1354      59.987  32.378  33.756  1.00  0.00           O  
ATOM   1396  CB  VAL A1354      60.756  34.913  32.257  1.00  0.00           C  
ATOM   1397  CG1 VAL A1354      59.907  34.730  30.990  1.00  0.00           C  
ATOM   1398  CG2 VAL A1354      61.445  36.274  32.260  1.00  0.00           C  
ATOM   1399  N   GLY A1355      58.002  33.240  33.294  1.00  0.00           N  
ATOM   1400  CA  GLY A1355      57.413  31.905  33.240  1.00  0.00           C  
ATOM   1401  C   GLY A1355      56.902  31.336  34.588  1.00  0.00           C  
ATOM   1402  O   GLY A1355      56.641  30.143  34.688  1.00  0.00           O  
ATOM   1403  N   ALA A1356      56.745  32.210  35.580  1.00  0.00           N  
ATOM   1404  CA  ALA A1356      56.229  31.822  36.919  1.00  0.00           C  
ATOM   1405  C   ALA A1356      54.769  31.478  36.825  1.00  0.00           C  
ATOM   1406  O   ALA A1356      54.219  30.696  37.648  1.00  0.00           O  
ATOM   1407  CB  ALA A1356      56.396  33.012  37.913  1.00  0.00           C  
ATOM   1408  N   ARG A1360      54.109  32.058  35.819  1.00  0.00           N  
ATOM   1409  CA  ARG A1360      52.706  31.827  35.664  1.00  0.00           C  
ATOM   1410  C   ARG A1360      52.319  31.833  34.177  1.00  0.00           C  
ATOM   1411  O   ARG A1360      51.895  32.837  33.658  1.00  0.00           O  
ATOM   1412  CB  ARG A1360      51.927  32.914  36.380  1.00  0.00           C  
ATOM   1413  CG  ARG A1360      50.484  32.568  36.662  1.00  0.00           C  
ATOM   1414  CD  ARG A1360      49.923  33.533  37.699  1.00  0.00           C  
ATOM   1415  NE  ARG A1360      48.606  34.067  37.362  1.00  0.00           N  
ATOM   1416  CZ  ARG A1360      47.462  33.453  37.641  1.00  0.00           C  
ATOM   1417  NH1 ARG A1360      47.472  32.262  38.220  1.00  0.00           N  
ATOM   1418  NH2 ARG A1360      46.309  34.024  37.326  1.00  0.00           N  
ATOM   1419  N   ILE A1361      52.491  30.703  33.544  1.00  0.00           N  
ATOM   1420  CA  ILE A1361      52.122  30.540  32.119  1.00  0.00           C  
ATOM   1421  C   ILE A1361      50.606  30.515  32.033  1.00  0.00           C  
ATOM   1422  O   ILE A1361      49.950  29.748  32.741  1.00  0.00           O  
ATOM   1423  CB  ILE A1361      52.749  29.283  31.549  1.00  0.00           C  
ATOM   1424  CG1 ILE A1361      54.304  29.297  31.675  1.00  0.00           C  
ATOM   1425  CG2 ILE A1361      52.185  28.984  30.077  1.00  0.00           C  
ATOM   1426  CD1 ILE A1361      54.939  30.425  30.843  1.00  0.00           C  
ATOM   1427  N   SER A1366      46.644  30.438  29.983  1.00  0.00           N  
ATOM   1428  CA  SER A1366      45.872  29.651  29.041  1.00  0.00           C  
ATOM   1429  C   SER A1366      46.100  30.275  27.661  1.00  0.00           C  
ATOM   1430  O   SER A1366      46.257  31.470  27.572  1.00  0.00           O  
ATOM   1431  CB  SER A1366      44.405  29.758  29.372  1.00  0.00           C  
ATOM   1432  OG  SER A1366      43.570  29.413  28.277  1.00  0.00           O  
ATOM   1433  N   LEU A1368      46.161  29.442  26.628  1.00  0.00           N  
ATOM   1434  CA  LEU A1368      46.377  29.956  25.244  1.00  0.00           C  
ATOM   1435  C   LEU A1368      45.050  30.479  24.746  1.00  0.00           C  
ATOM   1436  O   LEU A1368      44.977  31.280  23.787  1.00  0.00           O  
ATOM   1437  CB  LEU A1368      46.879  28.807  24.351  1.00  0.00           C  
ATOM   1438  CG  LEU A1368      48.291  28.276  24.658  1.00  0.00           C  
ATOM   1439  CD1 LEU A1368      48.660  27.070  23.771  1.00  0.00           C  
ATOM   1440  CD2 LEU A1368      49.356  29.356  24.651  1.00  0.00           C  
ATOM   1441  N   VAL A1369      43.996  30.003  25.392  1.00  0.00           N  
ATOM   1442  CA  VAL A1369      42.625  30.334  25.050  1.00  0.00           C  
ATOM   1443  C   VAL A1369      42.131  31.596  25.745  1.00  0.00           C  
ATOM   1444  O   VAL A1369      41.417  32.367  25.174  1.00  0.00           O  
ATOM   1445  CB  VAL A1369      41.706  29.197  25.377  1.00  0.00           C  
ATOM   1446  CG1 VAL A1369      40.264  29.692  25.451  1.00  0.00           C  
ATOM   1447  CG2 VAL A1369      41.861  28.089  24.347  1.00  0.00           C  
ATOM   1448  N   ASP A1370      42.509  31.784  27.001  1.00  0.00           N  
ATOM   1449  CA  ASP A1370      42.163  32.990  27.728  1.00  0.00           C  
ATOM   1450  C   ASP A1370      43.408  33.337  28.508  1.00  0.00           C  
ATOM   1451  O   ASP A1370      43.671  32.746  29.554  1.00  0.00           O  
ATOM   1452  CB  ASP A1370      40.949  32.785  28.645  1.00  0.00           C  
ATOM   1453  CG  ASP A1370      40.613  34.043  29.452  1.00  0.00           C  
ATOM   1454  OD1 ASP A1370      41.378  35.033  29.390  1.00  0.00           O  
ATOM   1455  OD2 ASP A1370      39.583  34.049  30.144  1.00  0.00           O  
ATOM   1456  N   PRO A1371      44.201  34.265  27.974  1.00  0.00           N  
ATOM   1457  CA  PRO A1371      45.477  34.618  28.586  1.00  0.00           C  
ATOM   1458  C   PRO A1371      45.380  35.371  29.923  1.00  0.00           C  
ATOM   1459  O   PRO A1371      46.387  35.746  30.477  1.00  0.00           O  
ATOM   1460  CB  PRO A1371      46.204  35.455  27.515  1.00  0.00           C  
ATOM   1461  CG  PRO A1371      45.119  35.841  26.494  1.00  0.00           C  
ATOM   1462  CD  PRO A1371      44.056  34.790  26.589  1.00  0.00           C  
ATOM   1463  N   THR A1372      44.169  35.560  30.427  1.00  0.00           N  
ATOM   1464  CA  THR A1372      43.984  36.214  31.738  1.00  0.00           C  
ATOM   1465  C   THR A1372      43.884  35.128  32.818  1.00  0.00           C  
ATOM   1466  O   THR A1372      43.850  35.429  34.026  1.00  0.00           O  
ATOM   1467  CB  THR A1372      42.719  37.065  31.802  1.00  0.00           C  
ATOM   1468  OG1 THR A1372      41.575  36.221  31.675  1.00  0.00           O  
ATOM   1469  CG2 THR A1372      42.712  38.136  30.704  1.00  0.00           C  
ATOM   1470  N   LYS A1373      43.821  33.879  32.370  1.00  0.00           N  
ATOM   1471  CA  LYS A1373      43.724  32.706  33.235  1.00  0.00           C  
ATOM   1472  C   LYS A1373      44.997  31.894  33.186  1.00  0.00           C  
ATOM   1473  O   LYS A1373      45.679  31.834  32.150  1.00  0.00           O  
ATOM   1474  CB  LYS A1373      42.578  31.821  32.783  1.00  0.00           C  
ATOM   1475  CG  LYS A1373      41.228  32.479  32.919  1.00  0.00           C  
ATOM   1476  CD  LYS A1373      40.112  31.467  32.810  1.00  0.00           C  
ATOM   1477  CE  LYS A1373      38.802  32.058  33.339  1.00  0.00           C  
ATOM   1478  NZ  LYS A1373      38.976  33.455  33.859  1.00  0.00           N  
ATOM   1479  N   LYS A1414      45.323  31.230  34.299  1.00  0.00           N  
ATOM   1480  CA  LYS A1414      46.502  30.419  34.353  1.00  0.00           C  
ATOM   1481  C   LYS A1414      46.299  29.179  33.492  1.00  0.00           C  
ATOM   1482  O   LYS A1414      45.176  28.653  33.381  1.00  0.00           O  
ATOM   1483  CB  LYS A1414      46.763  29.980  35.851  1.00  0.00           C  
ATOM   1484  CG  LYS A1414      47.876  28.997  35.995  1.00  0.00           C  
ATOM   1485  CD  LYS A1414      48.092  28.581  37.485  1.00  0.00           C  
ATOM   1486  CE  LYS A1414      47.532  27.205  37.720  1.00  0.00           C  
ATOM   1487  NZ  LYS A1414      48.458  26.126  37.300  1.00  0.00           N  
ATOM   1488  N   SER A1416      45.972  25.663  33.107  1.00  0.00           N  
ATOM   1489  CA  SER A1416      45.669  24.586  34.055  1.00  0.00           C  
ATOM   1490  C   SER A1416      45.506  23.221  33.446  1.00  0.00           C  
ATOM   1491  O   SER A1416      44.827  23.061  32.412  1.00  0.00           O  
ATOM   1492  CB  SER A1416      44.392  24.929  34.824  1.00  0.00           C  
ATOM   1493  OG  SER A1416      43.751  23.736  35.276  1.00  0.00           O  
ATOM   1494  N   LYS A1417      46.036  22.222  34.154  1.00  0.00           N  
ATOM   1495  CA  LYS A1417      45.995  20.826  33.736  1.00  0.00           C  
ATOM   1496  C   LYS A1417      44.616  20.383  33.633  1.00  0.00           C  
ATOM   1497  O   LYS A1417      44.262  19.332  33.097  1.00  0.00           O  
ATOM   1498  CB  LYS A1417      46.703  19.970  34.744  1.00  0.00           C  
ATOM   1499  CG  LYS A1417      46.006  19.970  36.108  1.00  0.00           C  
ATOM   1500  CD  LYS A1417      46.439  18.799  36.836  1.00  0.00           C  
ATOM   1501  CE  LYS A1417      47.725  18.413  36.243  1.00  0.00           C  
ATOM   1502  NZ  LYS A1417      48.884  19.158  36.781  1.00  0.00           N  
ATOM   1503  N   SER A1434      43.621  21.177  34.320  1.00  0.00           N  
ATOM   1504  CA  SER A1434      42.099  20.714  34.380  1.00  0.00           C  
ATOM   1505  C   SER A1434      41.249  21.563  33.504  1.00  0.00           C  
ATOM   1506  O   SER A1434      40.049  21.515  33.596  1.00  0.00           O  
ATOM   1507  CB  SER A1434      41.556  20.482  35.779  1.00  0.00           C  
ATOM   1508  OG  SER A1434      42.014  21.504  36.579  1.00  0.00           O  
ATOM   1509  N   ASP A1435      41.862  22.355  32.633  1.00  0.00           N  
ATOM   1510  CA  ASP A1435      41.032  23.185  31.761  1.00  0.00           C  
ATOM   1511  C   ASP A1435      40.173  22.258  30.875  1.00  0.00           C  
ATOM   1512  O   ASP A1435      40.690  21.314  30.302  1.00  0.00           O  
ATOM   1513  CB  ASP A1435      41.917  24.117  30.933  1.00  0.00           C  
ATOM   1514  CG  ASP A1435      41.173  25.297  30.421  1.00  0.00           C  
ATOM   1515  OD1 ASP A1435      40.083  25.095  29.780  1.00  0.00           O  
ATOM   1516  OD2 ASP A1435      41.596  26.438  30.689  1.00  0.00           O  
ATOM   1517  N   PRO A1440      38.856  22.485  30.834  1.00  0.00           N  
ATOM   1518  CA  PRO A1440      37.971  21.636  30.003  1.00  0.00           C  
ATOM   1519  C   PRO A1440      38.344  21.810  28.508  1.00  0.00           C  
ATOM   1520  O   PRO A1440      38.052  20.968  27.711  1.00  0.00           O  
ATOM   1521  CB  PRO A1440      36.564  22.205  30.258  1.00  0.00           C  
ATOM   1522  CG  PRO A1440      36.685  22.990  31.586  1.00  0.00           C  
ATOM   1523  CD  PRO A1440      38.114  23.496  31.619  1.00  0.00           C  
ATOM   1524  N   ASN A1441      38.973  22.918  28.179  1.00  0.00           N  
ATOM   1525  CA  ASN A1441      39.357  23.184  26.749  1.00  0.00           C  
ATOM   1526  C   ASN A1441      40.817  22.778  26.497  1.00  0.00           C  
ATOM   1527  O   ASN A1441      41.747  23.419  26.958  1.00  0.00           O  
ATOM   1528  CB  ASN A1441      39.095  24.651  26.444  1.00  0.00           C  
ATOM   1529  CG  ASN A1441      39.208  24.954  24.948  1.00  0.00           C  
ATOM   1530  OD1 ASN A1441      39.765  24.167  24.231  1.00  0.00           O  
ATOM   1531  ND2 ASN A1441      38.752  26.108  24.531  1.00  0.00           N  
ATOM   1532  N   PRO A1444      41.017  21.667  25.808  1.00  0.00           N  
ATOM   1533  CA  PRO A1444      42.360  21.170  25.541  1.00  0.00           C  
ATOM   1534  C   PRO A1444      43.242  22.119  24.766  1.00  0.00           C  
ATOM   1535  O   PRO A1444      44.454  21.984  24.797  1.00  0.00           O  
ATOM   1536  CB  PRO A1444      42.136  19.844  24.810  1.00  0.00           C  
ATOM   1537  CG  PRO A1444      40.723  19.841  24.404  1.00  0.00           C  
ATOM   1538  CD  PRO A1444      39.972  20.874  25.157  1.00  0.00           C  
ATOM   1539  N   LYS A1450      42.632  23.121  24.123  1.00  0.00           N  
ATOM   1540  CA  LYS A1450      43.393  24.138  23.381  1.00  0.00           C  
ATOM   1541  C   LYS A1450      44.008  25.158  24.334  1.00  0.00           C  
ATOM   1542  O   LYS A1450      44.853  25.941  23.953  1.00  0.00           O  
ATOM   1543  CB  LYS A1450      42.497  24.823  22.346  1.00  0.00           C  
ATOM   1544  CG  LYS A1450      42.152  23.864  21.203  1.00  0.00           C  
ATOM   1545  CD  LYS A1450      42.975  24.150  19.936  1.00  0.00           C  
ATOM   1546  CE  LYS A1450      42.354  25.213  19.035  1.00  0.00           C  
ATOM   1547  NZ  LYS A1450      42.182  24.720  17.633  1.00  0.00           N  
ATOM   1548  N   ALA A1452      43.598  25.106  25.624  1.00  0.00           N  
ATOM   1549  CA  ALA A1452      44.156  26.030  26.593  1.00  0.00           C  
ATOM   1550  C   ALA A1452      45.571  25.673  26.993  1.00  0.00           C  
ATOM   1551  O   ALA A1452      46.315  26.527  27.364  1.00  0.00           O  
ATOM   1552  CB  ALA A1452      43.249  26.108  27.892  1.00  0.00           C  
ATOM   1553  N   TYR A1455      45.923  24.403  26.943  1.00  0.00           N  
ATOM   1554  CA  TYR A1455      47.244  24.007  27.347  1.00  0.00           C  
ATOM   1555  C   TYR A1455      47.972  23.153  26.294  1.00  0.00           C  
ATOM   1556  O   TYR A1455      47.356  22.486  25.460  1.00  0.00           O  
ATOM   1557  CB  TYR A1455      47.135  23.147  28.677  1.00  0.00           C  
ATOM   1558  CG  TYR A1455      46.143  21.976  28.579  1.00  0.00           C  
ATOM   1559  CD1 TYR A1455      46.472  20.796  27.895  1.00  0.00           C  
ATOM   1560  CD2 TYR A1455      44.839  22.075  29.124  1.00  0.00           C  
ATOM   1561  CE1 TYR A1455      45.598  19.761  27.794  1.00  0.00           C  
ATOM   1562  CE2 TYR A1455      43.929  21.030  28.991  1.00  0.00           C  
ATOM   1563  CZ  TYR A1455      44.307  19.883  28.332  1.00  0.00           C  
ATOM   1564  OH  TYR A1455      43.434  18.848  28.231  1.00  0.00           O  
ATOM   1565  N   ILE A1456      49.272  23.093  26.407  1.00  0.00           N  
ATOM   1566  CA  ILE A1456      49.995  22.166  25.628  1.00  0.00           C  
ATOM   1567  C   ILE A1456      50.575  21.148  26.619  1.00  0.00           C  
ATOM   1568  O   ILE A1456      51.293  21.520  27.553  1.00  0.00           O  
ATOM   1569  CB  ILE A1456      51.142  22.815  24.851  1.00  0.00           C  
ATOM   1570  CG1 ILE A1456      50.521  23.642  23.739  1.00  0.00           C  
ATOM   1571  CG2 ILE A1456      52.061  21.762  24.251  1.00  0.00           C  
ATOM   1572  CD1 ILE A1456      51.495  24.791  23.114  1.00  0.00           C  
ATOM   1573  N   THR A1457      50.227  19.895  26.430  1.00  0.00           N  
ATOM   1574  CA  THR A1457      50.765  18.813  27.254  1.00  0.00           C  
ATOM   1575  C   THR A1457      52.172  18.460  26.757  1.00  0.00           C  
ATOM   1576  O   THR A1457      52.517  18.692  25.558  1.00  0.00           O  
ATOM   1577  CB  THR A1457      49.875  17.539  27.328  1.00  0.00           C  
ATOM   1578  OG1 THR A1457      50.217  16.617  26.276  1.00  0.00           O  
ATOM   1579  CG2 THR A1457      48.351  17.838  27.383  1.00  0.00           C  
ATOM   1580  N   LEU A1458      52.998  17.880  27.621  1.00  0.00           N  
ATOM   1581  CA  LEU A1458      54.333  17.508  27.201  1.00  0.00           C  
ATOM   1582  C   LEU A1458      54.300  16.367  26.150  1.00  0.00           C  
ATOM   1583  O   LEU A1458      55.302  16.077  25.536  1.00  0.00           O  
ATOM   1584  CB  LEU A1458      55.240  17.100  28.389  1.00  0.00           C  
ATOM   1585  CG  LEU A1458      55.361  18.217  29.428  1.00  0.00           C  
ATOM   1586  CD1 LEU A1458      56.334  17.720  30.565  1.00  0.00           C  
ATOM   1587  CD2 LEU A1458      55.809  19.552  28.860  1.00  0.00           C  
ATOM   1588  N   LEU A1459      53.160  15.728  25.966  1.00  0.00           N  
ATOM   1589  CA  LEU A1459      53.117  14.611  25.029  1.00  0.00           C  
ATOM   1590  C   LEU A1459      52.379  14.990  23.732  1.00  0.00           C  
ATOM   1591  O   LEU A1459      52.055  14.102  22.952  1.00  0.00           O  
ATOM   1592  CB  LEU A1459      52.419  13.415  25.631  1.00  0.00           C  
ATOM   1593  CG  LEU A1459      53.120  12.792  26.863  1.00  0.00           C  
ATOM   1594  CD1 LEU A1459      52.426  11.559  27.325  1.00  0.00           C  
ATOM   1595  CD2 LEU A1459      54.592  12.545  26.609  1.00  0.00           C  
ATOM   1596  N   ASP A1460      52.072  16.262  23.573  1.00  0.00           N  
ATOM   1597  CA  ASP A1460      51.315  16.753  22.359  1.00  0.00           C  
ATOM   1598  C   ASP A1460      52.233  16.578  21.135  1.00  0.00           C  
ATOM   1599  O   ASP A1460      53.415  16.924  21.183  1.00  0.00           O  
ATOM   1600  CB  ASP A1460      50.971  18.234  22.473  1.00  0.00           C  
ATOM   1601  CG  ASP A1460      49.751  18.510  23.398  1.00  0.00           C  
ATOM   1602  OD1 ASP A1460      49.258  17.538  24.013  1.00  0.00           O  
ATOM   1603  OD2 ASP A1460      49.329  19.678  23.482  1.00  0.00           O  
ATOM   1604  N   ASP A1461      51.655  16.056  20.044  1.00  0.00           N  
ATOM   1605  CA  ASP A1461      52.441  15.865  18.803  1.00  0.00           C  
ATOM   1606  C   ASP A1461      52.634  17.164  18.042  1.00  0.00           C  
ATOM   1607  O   ASP A1461      52.099  18.202  18.402  1.00  0.00           O  
ATOM   1608  CB  ASP A1461      51.907  14.706  17.949  1.00  0.00           C  
ATOM   1609  CG  ASP A1461      50.540  15.006  17.319  1.00  0.00           C  
ATOM   1610  OD1 ASP A1461      50.180  16.178  17.157  1.00  0.00           O  
ATOM   1611  OD2 ASP A1461      49.829  14.038  16.977  1.00  0.00           O  
ATOM   1612  N   ALA A1462      53.484  17.139  17.016  1.00  0.00           N  
ATOM   1613  CA  ALA A1462      53.782  18.387  16.323  1.00  0.00           C  
ATOM   1614  C   ALA A1462      52.580  19.103  15.757  1.00  0.00           C  
ATOM   1615  O   ALA A1462      52.496  20.335  15.836  1.00  0.00           O  
ATOM   1616  CB  ALA A1462      54.882  18.161  15.204  1.00  0.00           C  
ATOM   1617  N   LYS A1463      51.700  18.355  15.101  1.00  0.00           N  
ATOM   1618  CA  LYS A1463      50.520  18.965  14.473  1.00  0.00           C  
ATOM   1619  C   LYS A1463      49.656  19.617  15.527  1.00  0.00           C  
ATOM   1620  O   LYS A1463      49.175  20.741  15.356  1.00  0.00           O  
ATOM   1621  CB  LYS A1463      49.716  17.909  13.692  1.00  0.00           C  
ATOM   1622  CG  LYS A1463      48.590  18.483  12.872  1.00  0.00           C  
ATOM   1623  CD  LYS A1463      47.945  17.418  11.989  1.00  0.00           C  
ATOM   1624  CE  LYS A1463      47.713  16.122  12.757  1.00  0.00           C  
ATOM   1625  NZ  LYS A1463      46.325  16.046  13.293  1.00  0.00           N  
ATOM   1626  N   THR A1465      49.535  18.931  16.669  1.00  0.00           N  
ATOM   1627  CA  THR A1465      48.723  19.451  17.786  1.00  0.00           C  
ATOM   1628  C   THR A1465      49.331  20.738  18.349  1.00  0.00           C  
ATOM   1629  O   THR A1465      48.634  21.723  18.592  1.00  0.00           O  
ATOM   1630  CB  THR A1465      48.576  18.387  18.865  1.00  0.00           C  
ATOM   1631  OG1 THR A1465      47.966  17.225  18.305  1.00  0.00           O  
ATOM   1632  CG2 THR A1465      47.695  18.925  20.062  1.00  0.00           C  
ATOM   1633  N   ILE A1467      50.646  20.769  18.528  1.00  0.00           N  
ATOM   1634  CA  ILE A1467      51.272  21.950  19.034  1.00  0.00           C  
ATOM   1635  C   ILE A1467      51.082  23.110  18.076  1.00  0.00           C  
ATOM   1636  O   ILE A1467      50.819  24.243  18.466  1.00  0.00           O  
ATOM   1637  CB  ILE A1467      52.797  21.716  19.288  1.00  0.00           C  
ATOM   1638  CG1 ILE A1467      53.072  20.613  20.280  1.00  0.00           C  
ATOM   1639  CG2 ILE A1467      53.511  23.038  19.519  1.00  0.00           C  
ATOM   1640  CD1 ILE A1467      54.394  20.141  20.200  1.00  0.00           C  
ATOM   1641  N   GLU A1468      51.226  22.831  16.780  1.00  0.00           N  
ATOM   1642  CA  GLU A1468      51.045  23.893  15.832  1.00  0.00           C  
ATOM   1643  C   GLU A1468      49.642  24.460  15.917  1.00  0.00           C  
ATOM   1644  O   GLU A1468      49.480  25.656  15.963  1.00  0.00           O  
ATOM   1645  CB  GLU A1468      51.332  23.344  14.400  1.00  0.00           C  
ATOM   1646  CG  GLU A1468      52.823  23.369  14.050  1.00  0.00           C  
ATOM   1647  CD  GLU A1468      53.175  22.430  12.896  1.00  0.00           C  
ATOM   1648  OE1 GLU A1468      52.243  21.996  12.191  1.00  0.00           O  
ATOM   1649  OE2 GLU A1468      54.379  22.122  12.703  1.00  0.00           O  
ATOM   1650  N   LYS A1507      48.639  23.589  15.942  1.00  0.00           N  
ATOM   1651  CA  LYS A1507      47.247  23.995  16.044  1.00  0.00           C  
ATOM   1652  C   LYS A1507      47.014  24.866  17.292  1.00  0.00           C  
ATOM   1653  O   LYS A1507      46.370  25.908  17.234  1.00  0.00           O  
ATOM   1654  CB  LYS A1507      46.368  22.757  16.080  1.00  0.00           C  
ATOM   1655  CG  LYS A1507      46.083  22.141  14.661  1.00  0.00           C  
ATOM   1656  CD  LYS A1507      45.379  20.815  14.767  1.00  0.00           C  
ATOM   1657  CE  LYS A1507      45.156  20.173  13.385  1.00  0.00           C  
ATOM   1658  NZ  LYS A1507      43.731  19.908  13.124  1.00  0.00           N  
ATOM   1659  N   LYS A1508      47.575  24.430  18.430  1.00  0.00           N  
ATOM   1660  CA  LYS A1508      47.359  25.186  19.681  1.00  0.00           C  
ATOM   1661  C   LYS A1508      48.041  26.530  19.718  1.00  0.00           C  
ATOM   1662  O   LYS A1508      47.466  27.504  20.194  1.00  0.00           O  
ATOM   1663  CB  LYS A1508      47.719  24.318  20.898  1.00  0.00           C  
ATOM   1664  CG  LYS A1508      46.919  23.080  21.006  1.00  0.00           C  
ATOM   1665  CD  LYS A1508      47.232  22.360  22.363  1.00  0.00           C  
ATOM   1666  CE  LYS A1508      46.404  21.099  22.516  1.00  0.00           C  
ATOM   1667  NZ  LYS A1508      46.805  20.274  23.753  1.00  0.00           N  
ATOM   1668  N   ILE A1509      49.262  26.607  19.183  1.00  0.00           N  
ATOM   1669  CA  ILE A1509      49.985  27.879  19.144  1.00  0.00           C  
ATOM   1670  C   ILE A1509      49.318  28.823  18.146  1.00  0.00           C  
ATOM   1671  O   ILE A1509      49.119  30.005  18.412  1.00  0.00           O  
ATOM   1672  CB  ILE A1509      51.466  27.691  18.786  1.00  0.00           C  
ATOM   1673  CG1 ILE A1509      52.164  26.833  19.832  1.00  0.00           C  
ATOM   1674  CG2 ILE A1509      52.158  29.043  18.633  1.00  0.00           C  
ATOM   1675  CD1 ILE A1509      52.297  27.560  21.178  1.00  0.00           C  
ATOM   1676  N   LYS A1510      48.977  28.293  16.977  1.00  0.00           N  
ATOM   1677  CA  LYS A1510      48.369  29.132  15.951  1.00  0.00           C  
ATOM   1678  C   LYS A1510      47.076  29.755  16.449  1.00  0.00           C  
ATOM   1679  O   LYS A1510      46.824  30.939  16.237  1.00  0.00           O  
ATOM   1680  CB  LYS A1510      48.128  28.328  14.677  1.00  0.00           C  
ATOM   1681  CG  LYS A1510      49.242  28.461  13.643  1.00  0.00           C  
ATOM   1682  CD  LYS A1510      50.502  27.752  14.076  1.00  0.00           C  
ATOM   1683  CE  LYS A1510      51.243  27.171  12.876  1.00  0.00           C  
ATOM   1684  NZ  LYS A1510      52.580  27.798  12.697  1.00  0.00           N  
ATOM   1685  N   SER A1511      46.271  28.940  17.136  1.00  0.00           N  
ATOM   1686  CA  SER A1511      44.988  29.352  17.670  1.00  0.00           C  
ATOM   1687  C   SER A1511      45.075  30.233  18.916  1.00  0.00           C  
ATOM   1688  O   SER A1511      44.068  30.793  19.331  1.00  0.00           O  
ATOM   1689  CB  SER A1511      44.155  28.141  18.016  1.00  0.00           C  
ATOM   1690  OG  SER A1511      43.761  27.474  16.864  1.00  0.00           O  
ATOM   1691  N   ALA A1512      46.257  30.337  19.516  1.00  0.00           N  
ATOM   1692  CA  ALA A1512      46.408  31.136  20.740  1.00  0.00           C  
ATOM   1693  C   ALA A1512      45.858  32.544  20.558  1.00  0.00           C  
ATOM   1694  O   ALA A1512      46.278  33.286  19.652  1.00  0.00           O  
ATOM   1695  CB  ALA A1512      47.870  31.182  21.198  1.00  0.00           C  
ATOM   1696  N   VAL A1513      44.920  32.918  21.422  1.00  0.00           N  
ATOM   1697  CA  VAL A1513      44.318  34.239  21.363  1.00  0.00           C  
ATOM   1698  C   VAL A1513      45.323  35.356  21.523  1.00  0.00           C  
ATOM   1699  O   VAL A1513      46.143  35.338  22.428  1.00  0.00           O  
ATOM   1700  CB  VAL A1513      43.186  34.370  22.404  1.00  0.00           C  
ATOM   1701  CG1 VAL A1513      42.862  35.831  22.684  1.00  0.00           C  
ATOM   1702  CG2 VAL A1513      41.964  33.598  21.940  1.00  0.00           C  
ATOM   1703  N   THR A1514      45.284  36.337  20.622  1.00  0.00           N  
ATOM   1704  CA  THR A1514      46.220  37.456  20.698  1.00  0.00           C  
ATOM   1705  C   THR A1514      45.494  38.772  20.860  1.00  0.00           C  
ATOM   1706  O   THR A1514      44.753  38.971  21.819  1.00  0.00           O  
ATOM   1707  CB  THR A1514      47.180  37.527  19.465  1.00  0.00           C  
ATOM   1708  OG1 THR A1514      46.407  37.570  18.254  1.00  0.00           O  
ATOM   1709  CG2 THR A1514      48.113  36.310  19.438  1.00  0.00           C  
ATOM   1710  N   ASP A1515      45.735  39.685  19.938  1.00  0.00           N  
ATOM   1711  CA  ASP A1515      45.097  40.996  19.943  1.00  0.00           C  
ATOM   1712  C   ASP A1515      45.136  41.491  18.498  1.00  0.00           C  
ATOM   1713  O   ASP A1515      45.533  40.745  17.603  1.00  0.00           O  
ATOM   1714  CB  ASP A1515      45.820  41.968  20.894  1.00  0.00           C  
ATOM   1715  CG  ASP A1515      47.275  42.187  20.524  1.00  0.00           C  
ATOM   1716  OD1 ASP A1515      47.545  42.584  19.373  1.00  0.00           O  
ATOM   1717  OD2 ASP A1515      48.151  41.997  21.396  1.00  0.00           O  
ATOM   1718  N   SER A1516      44.741  42.737  18.270  1.00  0.00           N  
ATOM   1719  CA  SER A1516      44.733  43.293  16.904  1.00  0.00           C  
ATOM   1720  C   SER A1516      45.733  44.433  16.771  1.00  0.00           C  
ATOM   1721  O   SER A1516      45.402  45.512  16.280  1.00  0.00           O  
ATOM   1722  CB  SER A1516      43.329  43.791  16.562  1.00  0.00           C  
ATOM   1723  OG  SER A1516      42.817  44.603  17.610  1.00  0.00           O  
ATOM   1724  N   GLU A1517      46.953  44.190  17.234  1.00  0.00           N  
ATOM   1725  CA  GLU A1517      48.013  45.194  17.216  1.00  0.00           C  
ATOM   1726  C   GLU A1517      49.064  44.811  16.201  1.00  0.00           C  
ATOM   1727  O   GLU A1517      49.724  45.671  15.624  1.00  0.00           O  
ATOM   1728  CB  GLU A1517      48.678  45.271  18.592  1.00  0.00           C  
ATOM   1729  CG  GLU A1517      48.521  46.589  19.319  1.00  0.00           C  
ATOM   1730  CD  GLU A1517      49.779  46.972  20.088  1.00  0.00           C  
ATOM   1731  OE1 GLU A1517      49.655  47.651  21.128  1.00  0.00           O  
ATOM   1732  OE2 GLU A1517      50.889  46.584  19.658  1.00  0.00           O  
ATOM   1733  N   GLY A1518      49.234  43.510  16.001  1.00  0.00           N  
ATOM   1734  CA  GLY A1518      50.228  43.011  15.073  1.00  0.00           C  
ATOM   1735  C   GLY A1518      51.608  43.423  15.552  1.00  0.00           C  
ATOM   1736  O   GLY A1518      52.571  43.395  14.786  1.00  0.00           O  
ATOM   1737  N   THR A1527      51.699  43.809  16.824  1.00  0.00           N  
ATOM   1738  CA  THR A1527      52.969  44.207  17.403  1.00  0.00           C  
ATOM   1739  C   THR A1527      53.430  43.216  18.471  1.00  0.00           C  
ATOM   1740  O   THR A1527      52.700  42.912  19.415  1.00  0.00           O  
ATOM   1741  CB  THR A1527      52.916  45.592  18.003  1.00  0.00           C  
ATOM   1742  OG1 THR A1527      52.462  46.525  17.012  1.00  0.00           O  
ATOM   1743  CG2 THR A1527      54.294  45.997  18.488  1.00  0.00           C  
ATOM   1744  N   ILE A1528      54.648  42.734  18.307  1.00  0.00           N  
ATOM   1745  CA  ILE A1528      55.209  41.774  19.199  1.00  0.00           C  
ATOM   1746  C   ILE A1528      56.045  42.454  20.257  1.00  0.00           C  
ATOM   1747  O   ILE A1528      57.268  42.597  20.149  1.00  0.00           O  
ATOM   1748  CB  ILE A1528      55.972  40.716  18.442  1.00  0.00           C  
ATOM   1749  CG1 ILE A1528      55.045  40.011  17.439  1.00  0.00           C  
ATOM   1750  CG2 ILE A1528      56.621  39.723  19.404  1.00  0.00           C  
ATOM   1751  CD1 ILE A1528      55.889  38.993  16.578  1.00  0.00           C  
ATOM   1752  N   ARG A1562      55.341  42.869  21.290  1.00  0.00           N  
ATOM   1753  CA  ARG A1562      55.929  43.589  22.413  1.00  0.00           C  
ATOM   1754  C   ARG A1562      55.318  43.010  23.699  1.00  0.00           C  
ATOM   1755  O   ARG A1562      54.126  42.664  23.731  1.00  0.00           O  
ATOM   1756  CB  ARG A1562      55.571  45.079  22.283  1.00  0.00           C  
ATOM   1757  CG  ARG A1562      56.051  45.964  23.428  1.00  0.00           C  
ATOM   1758  CD  ARG A1562      55.489  47.408  23.315  1.00  0.00           C  
ATOM   1759  NE  ARG A1562      54.047  47.442  23.045  1.00  0.00           N  
ATOM   1760  CZ  ARG A1562      53.129  47.849  23.921  1.00  0.00           C  
ATOM   1761  NH1 ARG A1562      51.843  47.841  23.593  1.00  0.00           N  
ATOM   1762  NH2 ARG A1562      53.497  48.259  25.128  1.00  0.00           N  
ATOM   1763  N   TYR A1563      56.134  42.886  24.742  1.00  0.00           N  
ATOM   1764  CA  TYR A1563      55.638  42.370  26.021  1.00  0.00           C  
ATOM   1765  C   TYR A1563      54.921  43.458  26.791  1.00  0.00           C  
ATOM   1766  O   TYR A1563      55.466  44.532  27.018  1.00  0.00           O  
ATOM   1767  CB  TYR A1563      56.774  41.817  26.883  1.00  0.00           C  
ATOM   1768  CG  TYR A1563      56.261  41.060  28.112  1.00  0.00           C  
ATOM   1769  CD1 TYR A1563      56.043  39.683  28.065  1.00  0.00           C  
ATOM   1770  CD2 TYR A1563      55.930  41.734  29.289  1.00  0.00           C  
ATOM   1771  CE1 TYR A1563      55.549  38.988  29.161  1.00  0.00           C  
ATOM   1772  CE2 TYR A1563      55.427  41.029  30.404  1.00  0.00           C  
ATOM   1773  CZ  TYR A1563      55.248  39.663  30.327  1.00  0.00           C  
ATOM   1774  OH  TYR A1563      54.758  38.953  31.419  1.00  0.00           O  
ATOM   1775  N   ASP A1564      53.694  43.165  27.193  1.00  0.00           N  
ATOM   1776  CA  ASP A1564      52.872  44.085  27.957  1.00  0.00           C  
ATOM   1777  C   ASP A1564      51.744  43.262  28.573  1.00  0.00           C  
ATOM   1778  O   ASP A1564      50.658  43.143  28.003  1.00  0.00           O  
ATOM   1779  CB  ASP A1564      52.309  45.169  27.038  1.00  0.00           C  
ATOM   1780  CG  ASP A1564      51.552  46.245  27.805  1.00  0.00           C  
ATOM   1781  OD1 ASP A1564      50.690  45.885  28.650  1.00  0.00           O  
ATOM   1782  OD2 ASP A1564      51.839  47.444  27.576  1.00  0.00           O  
ATOM   1783  N   LYS A1565      52.037  42.646  29.723  1.00  0.00           N  
ATOM   1784  CA  LYS A1565      51.090  41.751  30.400  1.00  0.00           C  
ATOM   1785  C   LYS A1565      49.666  42.267  30.486  1.00  0.00           C  
ATOM   1786  O   LYS A1565      48.701  41.555  30.178  1.00  0.00           O  
ATOM   1787  CB  LYS A1565      51.610  41.341  31.789  1.00  0.00           C  
ATOM   1788  CG  LYS A1565      50.666  40.390  32.534  1.00  0.00           C  
ATOM   1789  CD  LYS A1565      51.435  39.367  33.356  1.00  0.00           C  
ATOM   1790  CE  LYS A1565      50.557  38.789  34.464  1.00  0.00           C  
ATOM   1791  NZ  LYS A1565      49.788  37.568  34.032  1.00  0.00           N  
ATOM   1792  N   GLU A1566      49.527  43.513  30.900  1.00  0.00           N  
ATOM   1793  CA  GLU A1566      48.211  44.110  31.045  1.00  0.00           C  
ATOM   1794  C   GLU A1566      47.480  44.376  29.728  1.00  0.00           C  
ATOM   1795  O   GLU A1566      46.317  44.005  29.570  1.00  0.00           O  
ATOM   1796  CB  GLU A1566      48.318  45.410  31.855  1.00  0.00           C  
ATOM   1797  CG  GLU A1566      48.026  45.244  33.337  1.00  0.00           C  
ATOM   1798  CD  GLU A1566      46.535  45.216  33.638  1.00  0.00           C  
ATOM   1799  OE1 GLU A1566      45.848  46.229  33.358  1.00  0.00           O  
ATOM   1800  OE2 GLU A1566      46.052  44.173  34.144  1.00  0.00           O  
ATOM   1801  N   ALA A1567      48.154  45.052  28.801  1.00  0.00           N  
ATOM   1802  CA  ALA A1567      47.539  45.431  27.521  1.00  0.00           C  
ATOM   1803  C   ALA A1567      47.471  44.318  26.484  1.00  0.00           C  
ATOM   1804  O   ALA A1567      46.513  44.234  25.702  1.00  0.00           O  
ATOM   1805  CB  ALA A1567      48.257  46.667  26.935  1.00  0.00           C  
ATOM   1806  N   LYS A1568      48.506  43.494  26.451  1.00  0.00           N  
ATOM   1807  CA  LYS A1568      48.583  42.394  25.492  1.00  0.00           C  
ATOM   1808  C   LYS A1568      48.884  41.077  26.228  1.00  0.00           C  
ATOM   1809  O   LYS A1568      49.980  40.539  26.114  1.00  0.00           O  
ATOM   1810  CB  LYS A1568      49.710  42.675  24.483  1.00  0.00           C  
ATOM   1811  CG  LYS A1568      49.692  44.078  23.892  1.00  0.00           C  
ATOM   1812  CD  LYS A1568      51.049  44.437  23.264  1.00  0.00           C  
ATOM   1813  CE  LYS A1568      51.407  43.515  22.090  1.00  0.00           C  
ATOM   1814  NZ  LYS A1568      50.474  43.635  20.920  1.00  0.00           N  
ATOM   1815  N   PRO A1569      47.924  40.590  27.015  1.00  0.00           N  
ATOM   1816  CA  PRO A1569      48.144  39.364  27.771  1.00  0.00           C  
ATOM   1817  C   PRO A1569      48.508  38.171  26.896  1.00  0.00           C  
ATOM   1818  O   PRO A1569      49.425  37.446  27.218  1.00  0.00           O  
ATOM   1819  CB  PRO A1569      46.817  39.144  28.497  1.00  0.00           C  
ATOM   1820  CG  PRO A1569      45.799  39.876  27.704  1.00  0.00           C  
ATOM   1821  CD  PRO A1569      46.500  40.989  26.981  1.00  0.00           C  
ATOM   1822  N   GLY A1594      47.793  37.986  25.778  1.00  0.00           N  
ATOM   1823  CA  GLY A1594      48.051  36.858  24.855  1.00  0.00           C  
ATOM   1824  C   GLY A1594      49.493  36.792  24.296  1.00  0.00           C  
ATOM   1825  O   GLY A1594      50.187  35.791  24.431  1.00  0.00           O  
ATOM   1826  N   ILE A1596      49.914  37.863  23.635  1.00  0.00           N  
ATOM   1827  CA  ILE A1596      51.231  37.947  23.041  1.00  0.00           C  
ATOM   1828  C   ILE A1596      52.332  37.894  24.072  1.00  0.00           C  
ATOM   1829  O   ILE A1596      53.387  37.343  23.836  1.00  0.00           O  
ATOM   1830  CB  ILE A1596      51.346  39.236  22.214  1.00  0.00           C  
ATOM   1831  CG1 ILE A1596      50.627  39.053  20.905  1.00  0.00           C  
ATOM   1832  CG2 ILE A1596      52.788  39.579  21.945  1.00  0.00           C  
ATOM   1833  CD1 ILE A1596      51.362  37.866  20.046  1.00  0.00           C  
ATOM   1834  N   SER A1601      52.059  38.459  25.238  1.00  0.00           N  
ATOM   1835  CA  SER A1601      53.056  38.481  26.336  1.00  0.00           C  
ATOM   1836  C   SER A1601      53.315  37.078  26.875  1.00  0.00           C  
ATOM   1837  O   SER A1601      54.446  36.676  27.103  1.00  0.00           O  
ATOM   1838  CB  SER A1601      52.583  39.406  27.440  1.00  0.00           C  
ATOM   1839  OG  SER A1601      52.146  40.628  26.890  1.00  0.00           O  
ATOM   1840  N   ASN A1602      52.253  36.331  27.028  1.00  0.00           N  
ATOM   1841  CA  ASN A1602      52.348  34.942  27.451  1.00  0.00           C  
ATOM   1842  C   ASN A1602      53.103  34.136  26.385  1.00  0.00           C  
ATOM   1843  O   ASN A1602      53.986  33.361  26.685  1.00  0.00           O  
ATOM   1844  CB  ASN A1602      50.945  34.372  27.647  1.00  0.00           C  
ATOM   1845  CG  ASN A1602      50.962  32.989  28.190  1.00  0.00           C  
ATOM   1846  OD1 ASN A1602      51.654  32.698  29.171  1.00  0.00           O  
ATOM   1847  ND2 ASN A1602      50.221  32.110  27.559  1.00  0.00           N  
ATOM   1848  N   LEU A1603      52.809  34.409  25.118  1.00  0.00           N  
ATOM   1849  CA  LEU A1603      53.524  33.682  24.062  1.00  0.00           C  
ATOM   1850  C   LEU A1603      54.991  34.026  24.112  1.00  0.00           C  
ATOM   1851  O   LEU A1603      55.836  33.167  23.965  1.00  0.00           O  
ATOM   1852  CB  LEU A1603      52.887  33.973  22.669  1.00  0.00           C  
ATOM   1853  CG  LEU A1603      51.453  33.458  22.444  1.00  0.00           C  
ATOM   1854  CD1 LEU A1603      50.924  33.848  20.979  1.00  0.00           C  
ATOM   1855  CD2 LEU A1603      51.347  31.952  22.624  1.00  0.00           C  
ATOM   1856  N   LEU A1604      55.285  35.289  24.386  1.00  0.00           N  
ATOM   1857  CA  LEU A1604      56.656  35.737  24.483  1.00  0.00           C  
ATOM   1858  C   LEU A1604      57.357  35.051  25.656  1.00  0.00           C  
ATOM   1859  O   LEU A1604      58.519  34.692  25.569  1.00  0.00           O  
ATOM   1860  CB  LEU A1604      56.703  37.230  24.630  1.00  0.00           C  
ATOM   1861  CG  LEU A1604      56.660  37.973  23.278  1.00  0.00           C  
ATOM   1862  CD1 LEU A1604      56.188  39.397  23.504  1.00  0.00           C  
ATOM   1863  CD2 LEU A1604      58.084  37.938  22.663  1.00  0.00           C  
ATOM   1864  N   ASN A1613      56.629  34.851  26.762  1.00  0.00           N  
ATOM   1865  CA  ASN A1613      57.223  34.161  27.928  1.00  0.00           C  
ATOM   1866  C   ASN A1613      57.555  32.719  27.616  1.00  0.00           C  
ATOM   1867  O   ASN A1613      58.597  32.222  28.005  1.00  0.00           O  
ATOM   1868  CB  ASN A1613      56.282  34.232  29.148  1.00  0.00           C  
ATOM   1869  CG  ASN A1613      56.352  35.556  29.852  1.00  0.00           C  
ATOM   1870  OD1 ASN A1613      57.320  36.308  29.700  1.00  0.00           O  
ATOM   1871  ND2 ASN A1613      55.291  35.895  30.566  1.00  0.00           N  
ATOM   1872  N   ILE A1614      56.683  32.058  26.878  1.00  0.00           N  
ATOM   1873  CA  ILE A1614      56.908  30.672  26.507  1.00  0.00           C  
ATOM   1874  C   ILE A1614      58.120  30.585  25.575  1.00  0.00           C  
ATOM   1875  O   ILE A1614      58.998  29.746  25.737  1.00  0.00           O  
ATOM   1876  CB  ILE A1614      55.656  30.080  25.770  1.00  0.00           C  
ATOM   1877  CG1 ILE A1614      54.495  29.827  26.754  1.00  0.00           C  
ATOM   1878  CG2 ILE A1614      55.995  28.744  25.112  1.00  0.00           C  
ATOM   1879  CD1 ILE A1614      53.296  30.737  26.655  1.00  0.00           C  
ATOM   1880  N   TYR A1615      58.145  31.484  24.594  1.00  0.00           N  
ATOM   1881  CA  TYR A1615      59.233  31.537  23.621  1.00  0.00           C  
ATOM   1882  C   TYR A1615      60.577  31.789  24.324  1.00  0.00           C  
ATOM   1883  O   TYR A1615      61.547  31.068  24.114  1.00  0.00           O  
ATOM   1884  CB  TYR A1615      58.912  32.671  22.630  1.00  0.00           C  
ATOM   1885  CG  TYR A1615      59.583  32.578  21.254  1.00  0.00           C  
ATOM   1886  CD1 TYR A1615      58.900  33.012  20.108  1.00  0.00           C  
ATOM   1887  CD2 TYR A1615      60.886  32.106  21.115  1.00  0.00           C  
ATOM   1888  CE1 TYR A1615      59.504  32.956  18.840  1.00  0.00           C  
ATOM   1889  CE2 TYR A1615      61.500  32.037  19.851  1.00  0.00           C  
ATOM   1890  CZ  TYR A1615      60.805  32.477  18.728  1.00  0.00           C  
ATOM   1891  OH  TYR A1615      61.445  32.448  17.503  1.00  0.00           O  
ATOM   1892  N   SER A1616      60.612  32.812  25.167  1.00  0.00           N  
ATOM   1893  CA  SER A1616      61.816  33.189  25.884  1.00  0.00           C  
ATOM   1894  C   SER A1616      62.347  32.046  26.734  1.00  0.00           C  
ATOM   1895  O   SER A1616      63.506  31.637  26.612  1.00  0.00           O  
ATOM   1896  CB  SER A1616      61.529  34.380  26.816  1.00  0.00           C  
ATOM   1897  OG  SER A1616      62.708  34.728  27.516  1.00  0.00           O  
ATOM   1898  N   THR A1617      61.493  31.530  27.606  1.00  0.00           N  
ATOM   1899  CA  THR A1617      61.911  30.464  28.484  1.00  0.00           C  
ATOM   1900  C   THR A1617      62.382  29.231  27.759  1.00  0.00           C  
ATOM   1901  O   THR A1617      63.386  28.636  28.129  1.00  0.00           O  
ATOM   1902  CB  THR A1617      60.798  30.104  29.541  1.00  0.00           C  
ATOM   1903  OG1 THR A1617      59.626  29.603  28.885  1.00  0.00           O  
ATOM   1904  CG2 THR A1617      60.416  31.354  30.340  1.00  0.00           C  
ATOM   1905  N   LEU A1619      61.678  28.848  26.695  1.00  0.00           N  
ATOM   1906  CA  LEU A1619      62.048  27.635  25.959  1.00  0.00           C  
ATOM   1907  C   LEU A1619      63.239  27.755  25.005  1.00  0.00           C  
ATOM   1908  O   LEU A1619      63.957  26.780  24.759  1.00  0.00           O  
ATOM   1909  CB  LEU A1619      60.842  27.067  25.242  1.00  0.00           C  
ATOM   1910  CG  LEU A1619      59.629  26.673  26.099  1.00  0.00           C  
ATOM   1911  CD1 LEU A1619      58.542  26.113  25.136  1.00  0.00           C  
ATOM   1912  CD2 LEU A1619      60.043  25.614  27.105  1.00  0.00           C  
ATOM   1913  N   SER A1620      63.439  28.953  24.480  1.00  0.00           N  
ATOM   1914  CA  SER A1620      64.496  29.219  23.501  1.00  0.00           C  
ATOM   1915  C   SER A1620      65.760  29.723  24.113  1.00  0.00           C  
ATOM   1916  O   SER A1620      66.823  29.620  23.511  1.00  0.00           O  
ATOM   1917  CB  SER A1620      64.002  30.217  22.461  1.00  0.00           C  
ATOM   1918  OG  SER A1620      63.953  31.534  22.966  1.00  0.00           O  
ATOM   1919  N   GLY A1621      65.649  30.295  25.312  1.00  0.00           N  
ATOM   1920  CA  GLY A1621      66.817  30.838  25.994  1.00  0.00           C  
ATOM   1921  C   GLY A1621      67.031  32.294  25.582  1.00  0.00           C  
ATOM   1922  O   GLY A1621      67.878  32.979  26.129  1.00  0.00           O  
ATOM   1923  N   GLN A1757      66.253  32.770  24.624  1.00  0.00           N  
ATOM   1924  CA  GLN A1757      66.375  34.153  24.203  1.00  0.00           C  
ATOM   1925  C   GLN A1757      65.577  35.015  25.142  1.00  0.00           C  
ATOM   1926  O   GLN A1757      64.531  34.609  25.624  1.00  0.00           O  
ATOM   1927  CB  GLN A1757      65.857  34.356  22.768  1.00  0.00           C  
ATOM   1928  CG  GLN A1757      66.632  33.596  21.697  1.00  0.00           C  
ATOM   1929  CD  GLN A1757      66.197  33.981  20.296  1.00  0.00           C  
ATOM   1930  OE1 GLN A1757      65.356  33.310  19.685  1.00  0.00           O  
ATOM   1931  NE2 GLN A1757      66.744  35.089  19.787  1.00  0.00           N  
ATOM   1932  N   SER A1758      66.056  36.224  25.376  1.00  0.00           N  
ATOM   1933  CA  SER A1758      65.372  37.148  26.249  1.00  0.00           C  
ATOM   1934  C   SER A1758      64.191  37.762  25.542  1.00  0.00           C  
ATOM   1935  O   SER A1758      64.094  37.735  24.308  1.00  0.00           O  
ATOM   1936  CB  SER A1758      66.331  38.248  26.709  1.00  0.00           C  
ATOM   1937  OG  SER A1758      66.196  39.412  25.910  1.00  0.00           O  
ATOM   1938  N   ILE A1760      63.298  38.338  26.327  1.00  0.00           N  
ATOM   1939  CA  ILE A1760      62.118  39.001  25.808  1.00  0.00           C  
ATOM   1940  C   ILE A1760      62.538  40.140  24.863  1.00  0.00           C  
ATOM   1941  O   ILE A1760      61.927  40.355  23.819  1.00  0.00           O  
ATOM   1942  CB  ILE A1760      61.268  39.574  26.961  1.00  0.00           C  
ATOM   1943  CG1 ILE A1760      60.879  38.471  27.908  1.00  0.00           C  
ATOM   1944  CG2 ILE A1760      60.072  40.314  26.423  1.00  0.00           C  
ATOM   1945  CD1 ILE A1760      59.653  37.754  27.408  1.00  0.00           C  
ATOM   1946  N   GLU A1761      63.575  40.866  25.256  1.00  0.00           N  
ATOM   1947  CA  GLU A1761      64.097  41.971  24.453  1.00  0.00           C  
ATOM   1948  C   GLU A1761      64.619  41.424  23.139  1.00  0.00           C  
ATOM   1949  O   GLU A1761      64.324  41.967  22.065  1.00  0.00           O  
ATOM   1950  CB  GLU A1761      65.243  42.665  25.188  1.00  0.00           C  
ATOM   1951  CG  GLU A1761      64.902  44.048  25.716  1.00  0.00           C  
ATOM   1952  CD  GLU A1761      66.125  44.963  25.788  1.00  0.00           C  
ATOM   1953  OE1 GLU A1761      65.966  46.195  25.598  1.00  0.00           O  
ATOM   1954  OE2 GLU A1761      67.246  44.443  26.012  1.00  0.00           O  
ATOM   1955  N   GLU A1762      65.401  40.352  23.224  1.00  0.00           N  
ATOM   1956  CA  GLU A1762      65.950  39.724  22.039  1.00  0.00           C  
ATOM   1957  C   GLU A1762      64.835  39.406  21.034  1.00  0.00           C  
ATOM   1958  O   GLU A1762      64.930  39.757  19.859  1.00  0.00           O  
ATOM   1959  CB  GLU A1762      66.656  38.433  22.409  1.00  0.00           C  
ATOM   1960  CG  GLU A1762      68.109  38.582  22.777  1.00  0.00           C  
ATOM   1961  CD  GLU A1762      68.766  37.233  23.023  1.00  0.00           C  
ATOM   1962  OE1 GLU A1762      69.094  36.545  22.028  1.00  0.00           O  
ATOM   1963  OE2 GLU A1762      68.892  36.827  24.201  1.00  0.00           O  
ATOM   1964  N   LEU A1798      63.787  38.732  21.514  1.00  0.00           N  
ATOM   1965  CA  LEU A1798      62.650  38.345  20.681  1.00  0.00           C  
ATOM   1966  C   LEU A1798      61.880  39.508  20.103  1.00  0.00           C  
ATOM   1967  O   LEU A1798      61.387  39.435  18.965  1.00  0.00           O  
ATOM   1968  CB  LEU A1798      61.702  37.422  21.444  1.00  0.00           C  
ATOM   1969  CG  LEU A1798      62.363  36.142  21.907  1.00  0.00           C  
ATOM   1970  CD1 LEU A1798      61.563  35.513  23.079  1.00  0.00           C  
ATOM   1971  CD2 LEU A1798      62.467  35.189  20.735  1.00  0.00           C  
ATOM   1972  N   GLU A1799      61.721  40.561  20.892  1.00  0.00           N  
ATOM   1973  CA  GLU A1799      61.002  41.738  20.429  1.00  0.00           C  
ATOM   1974  C   GLU A1799      61.764  42.361  19.229  1.00  0.00           C  
ATOM   1975  O   GLU A1799      61.155  42.840  18.281  1.00  0.00           O  
ATOM   1976  CB  GLU A1799      60.898  42.775  21.551  1.00  0.00           C  
ATOM   1977  CG  GLU A1799      59.752  42.526  22.526  1.00  0.00           C  
ATOM   1978  CD  GLU A1799      59.737  43.516  23.700  1.00  0.00           C  
ATOM   1979  OE1 GLU A1799      58.680  43.665  24.342  1.00  0.00           O  
ATOM   1980  OE2 GLU A1799      60.779  44.132  23.989  1.00  0.00           O  
ATOM   1981  N   ARG A1800      63.084  42.367  19.299  1.00  0.00           N  
ATOM   1982  CA  ARG A1800      63.881  42.930  18.205  1.00  0.00           C  
ATOM   1983  C   ARG A1800      63.826  41.984  17.032  1.00  0.00           C  
ATOM   1984  O   ARG A1800      63.658  42.402  15.875  1.00  0.00           O  
ATOM   1985  CB  ARG A1800      65.340  43.103  18.625  1.00  0.00           C  
ATOM   1986  CG  ARG A1800      65.548  44.089  19.757  1.00  0.00           C  
ATOM   1987  CD  ARG A1800      67.020  44.465  19.892  1.00  0.00           C  
ATOM   1988  NE  ARG A1800      67.734  43.589  20.822  1.00  0.00           N  
ATOM   1989  CZ  ARG A1800      68.452  42.528  20.454  1.00  0.00           C  
ATOM   1990  NH1 ARG A1800      68.549  42.199  19.167  1.00  0.00           N  
ATOM   1991  NH2 ARG A1800      69.070  41.793  21.374  1.00  0.00           N  
ATOM   1992  N   GLN A1801      63.986  40.702  17.322  1.00  0.00           N  
ATOM   1993  CA  GLN A1801      63.979  39.710  16.275  1.00  0.00           C  
ATOM   1994  C   GLN A1801      62.703  39.792  15.451  1.00  0.00           C  
ATOM   1995  O   GLN A1801      62.701  39.499  14.250  1.00  0.00           O  
ATOM   1996  CB  GLN A1801      64.162  38.301  16.842  1.00  0.00           C  
ATOM   1997  CG  GLN A1801      63.631  37.190  15.920  1.00  0.00           C  
ATOM   1998  CD  GLN A1801      64.189  35.832  16.275  1.00  0.00           C  
ATOM   1999  OE1 GLN A1801      64.844  35.684  17.293  1.00  0.00           O  
ATOM   2000  NE2 GLN A1801      63.952  34.834  15.417  1.00  0.00           N  
ATOM   2001  N   TYR A1802      61.630  40.225  16.085  1.00  0.00           N  
ATOM   2002  CA  TYR A1802      60.355  40.257  15.435  1.00  0.00           C  
ATOM   2003  C   TYR A1802      59.830  41.664  15.159  1.00  0.00           C  
ATOM   2004  O   TYR A1802      58.645  41.882  14.884  1.00  0.00           O  
ATOM   2005  CB  TYR A1802      59.371  39.390  16.227  1.00  0.00           C  
ATOM   2006  CG  TYR A1802      59.663  37.909  16.090  1.00  0.00           C  
ATOM   2007  CD1 TYR A1802      59.203  37.188  14.980  1.00  0.00           C  
ATOM   2008  CD2 TYR A1802      60.397  37.228  17.050  1.00  0.00           C  
ATOM   2009  CE1 TYR A1802      59.460  35.854  14.842  1.00  0.00           C  
ATOM   2010  CE2 TYR A1802      60.665  35.869  16.916  1.00  0.00           C  
ATOM   2011  CZ  TYR A1802      60.200  35.193  15.807  1.00  0.00           C  
ATOM   2012  OH  TYR A1802      60.460  33.860  15.645  1.00  0.00           O  
ATOM   2013  N   GLU A1803      60.742  42.610  15.231  1.00  0.00           N  
ATOM   2014  CA  GLU A1803      60.433  43.993  14.951  1.00  0.00           C  
ATOM   2015  C   GLU A1803      59.874  44.020  13.524  1.00  0.00           C  
ATOM   2016  O   GLU A1803      60.464  43.427  12.601  1.00  0.00           O  
ATOM   2017  CB  GLU A1803      61.729  44.787  15.001  1.00  0.00           C  
ATOM   2018  CG  GLU A1803      61.584  46.234  15.415  1.00  0.00           C  
ATOM   2019  CD  GLU A1803      62.823  46.732  16.146  1.00  0.00           C  
ATOM   2020  OE1 GLU A1803      62.892  46.567  17.386  1.00  0.00           O  
ATOM   2021  OE2 GLU A1803      63.750  47.233  15.477  1.00  0.00           O  
ATOM   2022  N   GLY A1808      58.716  44.643  13.351  1.00  0.00           N  
ATOM   2023  CA  GLY A1808      58.091  44.736  12.030  1.00  0.00           C  
ATOM   2024  C   GLY A1808      57.380  43.468  11.564  1.00  0.00           C  
ATOM   2025  O   GLY A1808      56.640  43.506  10.578  1.00  0.00           O  
ATOM   2026  N   LYS A1809      57.592  42.345  12.257  1.00  0.00           N  
ATOM   2027  CA  LYS A1809      56.952  41.090  11.859  1.00  0.00           C  
ATOM   2028  C   LYS A1809      55.528  40.938  12.401  1.00  0.00           C  
ATOM   2029  O   LYS A1809      55.126  41.639  13.334  1.00  0.00           O  
ATOM   2030  CB  LYS A1809      57.830  39.896  12.223  1.00  0.00           C  
ATOM   2031  CG  LYS A1809      59.247  40.015  11.685  1.00  0.00           C  
ATOM   2032  CD  LYS A1809      59.980  38.666  11.690  1.00  0.00           C  
ATOM   2033  CE  LYS A1809      61.513  38.872  11.694  1.00  0.00           C  
ATOM   2034  NZ  LYS A1809      62.291  37.604  11.854  1.00  0.00           N  
ATOM   2035  N   GLY A1810      54.755  40.053  11.787  1.00  0.00           N  
ATOM   2036  CA  GLY A1810      53.369  39.837  12.206  1.00  0.00           C  
ATOM   2037  C   GLY A1810      53.270  38.581  13.108  1.00  0.00           C  
ATOM   2038  O   GLY A1810      54.235  37.832  13.240  1.00  0.00           O  
ATOM   2039  N   TYR A1812      52.085  38.365  13.694  1.00  0.00           N  
ATOM   2040  CA  TYR A1812      51.851  37.227  14.583  1.00  0.00           C  
ATOM   2041  C   TYR A1812      51.967  35.897  13.900  1.00  0.00           C  
ATOM   2042  O   TYR A1812      52.315  34.893  14.518  1.00  0.00           O  
ATOM   2043  CB  TYR A1812      50.480  37.343  15.231  1.00  0.00           C  
ATOM   2044  CG  TYR A1812      50.340  38.567  16.093  1.00  0.00           C  
ATOM   2045  CD1 TYR A1812      49.091  39.016  16.480  1.00  0.00           C  
ATOM   2046  CD2 TYR A1812      51.450  39.258  16.535  1.00  0.00           C  
ATOM   2047  CE1 TYR A1812      48.948  40.116  17.269  1.00  0.00           C  
ATOM   2048  CE2 TYR A1812      51.310  40.387  17.329  1.00  0.00           C  
ATOM   2049  CZ  TYR A1812      50.044  40.795  17.693  1.00  0.00           C  
ATOM   2050  OH  TYR A1812      49.873  41.889  18.506  1.00  0.00           O  
ATOM   2051  N   GLY A1813      51.669  35.866  12.605  1.00  0.00           N  
ATOM   2052  CA  GLY A1813      51.739  34.621  11.874  1.00  0.00           C  
ATOM   2053  C   GLY A1813      53.124  34.000  11.888  1.00  0.00           C  
ATOM   2054  O   GLY A1813      53.264  32.801  12.184  1.00  0.00           O  
ATOM   2055  N   VAL A1814      54.144  34.780  11.514  1.00  0.00           N  
ATOM   2056  CA  VAL A1814      55.496  34.253  11.467  1.00  0.00           C  
ATOM   2057  C   VAL A1814      55.959  33.911  12.889  1.00  0.00           C  
ATOM   2058  O   VAL A1814      56.561  32.855  13.131  1.00  0.00           O  
ATOM   2059  CB  VAL A1814      56.519  35.210  10.745  1.00  0.00           C  
ATOM   2060  CG1 VAL A1814      56.441  36.626  11.273  1.00  0.00           C  
ATOM   2061  CG2 VAL A1814      57.943  34.667  10.846  1.00  0.00           C  
ATOM   2062  N   PHE A1815      55.614  34.789  13.817  1.00  0.00           N  
ATOM   2063  CA  PHE A1815      55.945  34.605  15.251  1.00  0.00           C  
ATOM   2064  C   PHE A1815      55.419  33.260  15.789  1.00  0.00           C  
ATOM   2065  O   PHE A1815      56.180  32.458  16.368  1.00  0.00           O  
ATOM   2066  CB  PHE A1815      55.360  35.753  16.050  1.00  0.00           C  
ATOM   2067  CG  PHE A1815      55.629  35.667  17.532  1.00  0.00           C  
ATOM   2068  CD1 PHE A1815      56.907  35.876  18.037  1.00  0.00           C  
ATOM   2069  CD2 PHE A1815      54.593  35.388  18.407  1.00  0.00           C  
ATOM   2070  CE1 PHE A1815      57.144  35.796  19.414  1.00  0.00           C  
ATOM   2071  CE2 PHE A1815      54.826  35.291  19.789  1.00  0.00           C  
ATOM   2072  CZ  PHE A1815      56.086  35.523  20.279  1.00  0.00           C  
ATOM   2073  N   LYS A1816      54.126  33.017  15.573  1.00  0.00           N  
ATOM   2074  CA  LYS A1816      53.488  31.789  16.004  1.00  0.00           C  
ATOM   2075  C   LYS A1816      54.075  30.575  15.352  1.00  0.00           C  
ATOM   2076  O   LYS A1816      54.241  29.536  15.995  1.00  0.00           O  
ATOM   2077  CB  LYS A1816      51.991  31.831  15.743  1.00  0.00           C  
ATOM   2078  CG  LYS A1816      51.215  32.779  16.676  1.00  0.00           C  
ATOM   2079  CD  LYS A1816      49.706  32.645  16.437  1.00  0.00           C  
ATOM   2080  CE  LYS A1816      48.912  33.327  17.543  1.00  0.00           C  
ATOM   2081  NZ  LYS A1816      47.479  33.464  17.217  1.00  0.00           N  
ATOM   2082  N   ALA A1817      54.401  30.671  14.055  1.00  0.00           N  
ATOM   2083  CA  ALA A1817      54.963  29.496  13.391  1.00  0.00           C  
ATOM   2084  C   ALA A1817      56.319  29.146  13.988  1.00  0.00           C  
ATOM   2085  O   ALA A1817      56.643  27.981  14.193  1.00  0.00           O  
ATOM   2086  CB  ALA A1817      55.104  29.765  11.809  1.00  0.00           C  
ATOM   2087  N   ASP A1818      57.091  30.170  14.270  1.00  0.00           N  
ATOM   2088  CA  ASP A1818      58.431  30.018  14.793  1.00  0.00           C  
ATOM   2089  C   ASP A1818      58.320  29.465  16.245  1.00  0.00           C  
ATOM   2090  O   ASP A1818      59.067  28.599  16.617  1.00  0.00           O  
ATOM   2091  CB  ASP A1818      59.162  31.342  14.836  1.00  0.00           C  
ATOM   2092  CG  ASP A1818      59.618  31.832  13.403  1.00  0.00           C  
ATOM   2093  OD1 ASP A1818      60.040  33.006  13.316  1.00  0.00           O  
ATOM   2094  OD2 ASP A1818      59.440  31.051  12.437  1.00  0.00           O  
ATOM   2095  N   LEU A1819      57.350  29.984  16.985  1.00  0.00           N  
ATOM   2096  CA  LEU A1819      57.118  29.546  18.426  1.00  0.00           C  
ATOM   2097  C   LEU A1819      56.761  28.069  18.469  1.00  0.00           C  
ATOM   2098  O   LEU A1819      57.306  27.291  19.254  1.00  0.00           O  
ATOM   2099  CB  LEU A1819      56.006  30.379  19.059  1.00  0.00           C  
ATOM   2100  CG  LEU A1819      55.610  29.961  20.516  1.00  0.00           C  
ATOM   2101  CD1 LEU A1819      56.915  29.755  21.343  1.00  0.00           C  
ATOM   2102  CD2 LEU A1819      54.769  31.042  21.122  1.00  0.00           C  
ATOM   2103  N   ALA A1820      55.822  27.666  17.626  1.00  0.00           N  
ATOM   2104  CA  ALA A1820      55.426  26.288  17.554  1.00  0.00           C  
ATOM   2105  C   ALA A1820      56.590  25.381  17.253  1.00  0.00           C  
ATOM   2106  O   ALA A1820      56.682  24.271  17.802  1.00  0.00           O  
ATOM   2107  CB  ALA A1820      54.315  26.107  16.537  1.00  0.00           C  
ATOM   2108  N   GLN A1821      57.500  25.828  16.362  1.00  0.00           N  
ATOM   2109  CA  GLN A1821      58.682  25.024  16.047  1.00  0.00           C  
ATOM   2110  C   GLN A1821      59.558  24.932  17.333  1.00  0.00           C  
ATOM   2111  O   GLN A1821      60.100  23.880  17.638  1.00  0.00           O  
ATOM   2112  CB  GLN A1821      59.502  25.651  14.873  1.00  0.00           C  
ATOM   2113  CG  GLN A1821      60.802  24.937  14.539  1.00  0.00           C  
ATOM   2114  CD  GLN A1821      60.653  23.477  14.247  1.00  0.00           C  
ATOM   2115  OE1 GLN A1821      61.598  22.709  14.448  1.00  0.00           O  
ATOM   2116  NE2 GLN A1821      59.518  23.081  13.691  1.00  0.00           N  
ATOM   2117  N   VAL A1822      59.644  26.030  18.070  1.00  0.00           N  
ATOM   2118  CA  VAL A1822      60.447  26.050  19.314  1.00  0.00           C  
ATOM   2119  C   VAL A1822      59.819  25.044  20.326  1.00  0.00           C  
ATOM   2120  O   VAL A1822      60.525  24.227  20.905  1.00  0.00           O  
ATOM   2121  CB  VAL A1822      60.534  27.456  19.898  1.00  0.00           C  
ATOM   2122  CG1 VAL A1822      60.993  27.384  21.436  1.00  0.00           C  
ATOM   2123  CG2 VAL A1822      61.494  28.286  19.116  1.00  0.00           C  
ATOM   2124  N   VAL A1823      58.496  25.039  20.449  1.00  0.00           N  
ATOM   2125  CA  VAL A1823      57.838  24.035  21.313  1.00  0.00           C  
ATOM   2126  C   VAL A1823      58.072  22.594  20.852  1.00  0.00           C  
ATOM   2127  O   VAL A1823      58.416  21.715  21.617  1.00  0.00           O  
ATOM   2128  CB  VAL A1823      56.341  24.294  21.459  1.00  0.00           C  
ATOM   2129  CG1 VAL A1823      55.739  23.245  22.387  1.00  0.00           C  
ATOM   2130  CG2 VAL A1823      56.076  25.715  21.956  1.00  0.00           C  
ATOM   2131  N   ILE A1824      57.973  22.345  19.545  1.00  0.00           N  
ATOM   2132  CA  ILE A1824      58.210  21.034  19.068  1.00  0.00           C  
ATOM   2133  C   ILE A1824      59.651  20.603  19.320  1.00  0.00           C  
ATOM   2134  O   ILE A1824      59.908  19.454  19.630  1.00  0.00           O  
ATOM   2135  CB  ILE A1824      57.886  20.959  17.511  1.00  0.00           C  
ATOM   2136  CG1 ILE A1824      56.391  20.817  17.303  1.00  0.00           C  
ATOM   2137  CG2 ILE A1824      58.701  19.846  16.826  1.00  0.00           C  
ATOM   2138  CD1 ILE A1824      55.932  21.531  15.914  1.00  0.00           C  
ATOM   2139  N   GLU A1825      60.581  21.517  19.126  1.00  0.00           N  
ATOM   2140  CA  GLU A1825      62.013  21.237  19.258  1.00  0.00           C  
ATOM   2141  C   GLU A1825      62.316  20.799  20.707  1.00  0.00           C  
ATOM   2142  O   GLU A1825      63.140  19.923  20.953  1.00  0.00           O  
ATOM   2143  CB  GLU A1825      62.796  22.491  18.971  1.00  0.00           C  
ATOM   2144  CG  GLU A1825      63.197  22.568  17.535  1.00  0.00           C  
ATOM   2145  CD  GLU A1825      63.573  23.948  17.100  1.00  0.00           C  
ATOM   2146  OE1 GLU A1825      63.762  24.852  17.970  1.00  0.00           O  
ATOM   2147  OE2 GLU A1825      63.672  24.124  15.866  1.00  0.00           O  
ATOM   2148  N   THR A1826      61.607  21.442  21.612  1.00  0.00           N  
ATOM   2149  CA  THR A1826      61.701  21.167  23.077  1.00  0.00           C  
ATOM   2150  C   THR A1826      61.078  19.832  23.442  1.00  0.00           C  
ATOM   2151  O   THR A1826      61.690  18.996  24.116  1.00  0.00           O  
ATOM   2152  CB  THR A1826      60.958  22.256  23.828  1.00  0.00           C  
ATOM   2153  OG1 THR A1826      61.535  23.506  23.498  1.00  0.00           O  
ATOM   2154  CG2 THR A1826      61.070  22.039  25.389  1.00  0.00           C  
ATOM   2155  N   LEU A1827      59.840  19.620  23.006  1.00  0.00           N  
ATOM   2156  CA  LEU A1827      59.138  18.400  23.319  1.00  0.00           C  
ATOM   2157  C   LEU A1827      59.558  17.114  22.667  1.00  0.00           C  
ATOM   2158  O   LEU A1827      59.449  16.052  23.240  1.00  0.00           O  
ATOM   2159  CB  LEU A1827      57.644  18.594  23.228  1.00  0.00           C  
ATOM   2160  CG  LEU A1827      56.982  19.716  24.044  1.00  0.00           C  
ATOM   2161  CD1 LEU A1827      55.441  19.641  23.964  1.00  0.00           C  
ATOM   2162  CD2 LEU A1827      57.458  19.584  25.543  1.00  0.00           C  
ATOM   2163  N   ARG A1828      60.020  17.170  21.408  1.00  0.00           N  
ATOM   2164  CA  ARG A1828      60.408  15.942  20.750  1.00  0.00           C  
ATOM   2165  C   ARG A1828      61.388  15.026  21.510  1.00  0.00           C  
ATOM   2166  O   ARG A1828      61.109  13.839  21.682  1.00  0.00           O  
ATOM   2167  CB  ARG A1828      60.886  16.249  19.283  1.00  0.00           C  
ATOM   2168  CG  ARG A1828      61.114  14.995  18.443  1.00  0.00           C  
ATOM   2169  CD  ARG A1828      61.326  15.368  16.904  1.00  0.00           C  
ATOM   2170  NE  ARG A1828      60.058  15.377  16.164  1.00  0.00           N  
ATOM   2171  CZ  ARG A1828      59.630  16.388  15.410  1.00  0.00           C  
ATOM   2172  NH1 ARG A1828      58.456  16.305  14.793  1.00  0.00           N  
ATOM   2173  NH2 ARG A1828      60.377  17.480  15.267  1.00  0.00           N  
ATOM   2174  N   PRO A1829      62.541  15.549  21.945  1.00  0.00           N  
ATOM   2175  CA  PRO A1829      63.532  14.724  22.630  1.00  0.00           C  
ATOM   2176  C   PRO A1829      62.929  14.251  23.960  1.00  0.00           C  
ATOM   2177  O   PRO A1829      63.116  13.115  24.360  1.00  0.00           O  
ATOM   2178  CB  PRO A1829      64.680  15.685  22.895  1.00  0.00           C  
ATOM   2179  CG  PRO A1829      64.117  16.996  22.802  1.00  0.00           C  
ATOM   2180  CD  PRO A1829      63.022  16.917  21.783  1.00  0.00           C  
ATOM   2181  N   ILE A1830      62.131  15.099  24.560  1.00  0.00           N  
ATOM   2182  CA  ILE A1830      61.453  14.686  25.830  1.00  0.00           C  
ATOM   2183  C   ILE A1830      60.521  13.507  25.610  1.00  0.00           C  
ATOM   2184  O   ILE A1830      60.620  12.442  26.281  1.00  0.00           O  
ATOM   2185  CB  ILE A1830      60.693  15.848  26.464  1.00  0.00           C  
ATOM   2186  CG1 ILE A1830      61.700  16.816  27.036  1.00  0.00           C  
ATOM   2187  CG2 ILE A1830      59.713  15.331  27.574  1.00  0.00           C  
ATOM   2188  CD1 ILE A1830      61.180  18.241  27.291  1.00  0.00           C  
ATOM   2189  N   GLN A1831      59.692  13.597  24.571  1.00  0.00           N  
ATOM   2190  CA  GLN A1831      58.829  12.497  24.266  1.00  0.00           C  
ATOM   2191  C   GLN A1831      59.540  11.223  23.936  1.00  0.00           C  
ATOM   2192  O   GLN A1831      59.127  10.128  24.321  1.00  0.00           O  
ATOM   2193  CB  GLN A1831      57.836  12.911  23.139  1.00  0.00           C  
ATOM   2194  CG  GLN A1831      56.962  14.038  23.547  1.00  0.00           C  
ATOM   2195  CD  GLN A1831      56.149  14.608  22.440  1.00  0.00           C  
ATOM   2196  OE1 GLN A1831      56.256  14.183  21.286  1.00  0.00           O  
ATOM   2197  NE2 GLN A1831      55.417  15.651  22.751  1.00  0.00           N  
ATOM   2198  N   GLU A1832      60.624  11.295  23.168  1.00  0.00           N  
ATOM   2199  CA  GLU A1832      61.259  10.069  22.817  1.00  0.00           C  
ATOM   2200  C   GLU A1832      61.909   9.387  24.053  1.00  0.00           C  
ATOM   2201  O   GLU A1832      61.804   8.173  24.226  1.00  0.00           O  
ATOM   2202  CB  GLU A1832      62.185  10.280  21.646  1.00  0.00           C  
ATOM   2203  CG  GLU A1832      61.409  10.907  20.380  1.00  0.00           C  
ATOM   2204  CD  GLU A1832      59.791  10.927  20.393  1.00  0.00           C  
ATOM   2205  OE1 GLU A1832      59.246  11.918  19.840  1.00  0.00           O  
ATOM   2206  OE2 GLU A1832      59.089   9.943  20.809  1.00  0.00           O  
ATOM   2207  N   ARG A1833      62.476  10.204  24.931  1.00  0.00           N  
ATOM   2208  CA  ARG A1833      63.076   9.694  26.196  1.00  0.00           C  
ATOM   2209  C   ARG A1833      61.945   9.121  27.101  1.00  0.00           C  
ATOM   2210  O   ARG A1833      62.073   8.006  27.663  1.00  0.00           O  
ATOM   2211  CB  ARG A1833      63.865  10.801  26.863  1.00  0.00           C  
ATOM   2212  CG  ARG A1833      65.137  11.142  26.095  1.00  0.00           C  
ATOM   2213  CD  ARG A1833      66.079  12.089  26.775  1.00  0.00           C  
ATOM   2214  NE  ARG A1833      65.485  13.356  27.133  1.00  0.00           N  
ATOM   2215  CZ  ARG A1833      65.859  14.533  26.642  1.00  0.00           C  
ATOM   2216  NH1 ARG A1833      65.283  15.651  27.087  1.00  0.00           N  
ATOM   2217  NH2 ARG A1833      66.805  14.600  25.704  1.00  0.00           N  
ATOM   2218  N   TYR A1834      60.816   9.801  27.104  1.00  0.00           N  
ATOM   2219  CA  TYR A1834      59.625   9.355  27.857  1.00  0.00           C  
ATOM   2220  C   TYR A1834      59.129   7.954  27.464  1.00  0.00           C  
ATOM   2221  O   TYR A1834      58.921   7.093  28.291  1.00  0.00           O  
ATOM   2222  CB  TYR A1834      58.539  10.398  27.767  1.00  0.00           C  
ATOM   2223  CG  TYR A1834      57.179   9.885  28.132  1.00  0.00           C  
ATOM   2224  CD1 TYR A1834      56.725   9.948  29.449  1.00  0.00           C  
ATOM   2225  CD2 TYR A1834      56.342   9.327  27.179  1.00  0.00           C  
ATOM   2226  CE1 TYR A1834      55.495   9.483  29.790  1.00  0.00           C  
ATOM   2227  CE2 TYR A1834      55.079   8.886  27.496  1.00  0.00           C  
ATOM   2228  CZ  TYR A1834      54.662   8.959  28.829  1.00  0.00           C  
ATOM   2229  OH  TYR A1834      53.449   8.492  29.198  1.00  0.00           O  
ATOM   2230  N   HIS A1835      58.991   7.680  26.152  1.00  0.00           N  
ATOM   2231  CA  HIS A1835      58.585   6.370  25.768  1.00  0.00           C  
ATOM   2232  C   HIS A1835      59.584   5.285  26.139  1.00  0.00           C  
ATOM   2233  O   HIS A1835      59.198   4.186  26.463  1.00  0.00           O  
ATOM   2234  CB  HIS A1835      58.231   6.357  24.203  1.00  0.00           C  
ATOM   2235  CG  HIS A1835      57.017   7.177  23.875  1.00  0.00           C  
ATOM   2236  ND1 HIS A1835      57.074   8.332  23.126  1.00  0.00           N  
ATOM   2237  CD2 HIS A1835      55.723   7.037  24.246  1.00  0.00           C  
ATOM   2238  CE1 HIS A1835      55.867   8.865  23.051  1.00  0.00           C  
ATOM   2239  NE2 HIS A1835      55.032   8.099  23.724  1.00  0.00           N  
ATOM   2240  N   HIS A1836      60.864   5.600  26.124  1.00  0.00           N  
ATOM   2241  CA  HIS A1836      61.893   4.648  26.483  1.00  0.00           C  
ATOM   2242  C   HIS A1836      61.712   4.316  28.002  1.00  0.00           C  
ATOM   2243  O   HIS A1836      61.637   3.137  28.422  1.00  0.00           O  
ATOM   2244  CB  HIS A1836      63.253   5.320  26.291  1.00  0.00           C  
ATOM   2245  CG  HIS A1836      64.408   4.423  26.568  1.00  0.00           C  
ATOM   2246  ND1 HIS A1836      64.990   3.630  25.596  1.00  0.00           N  
ATOM   2247  CD2 HIS A1836      65.076   4.163  27.714  1.00  0.00           C  
ATOM   2248  CE1 HIS A1836      65.972   2.925  26.134  1.00  0.00           C  
ATOM   2249  NE2 HIS A1836      66.043   3.227  27.419  1.00  0.00           N  
ATOM   2250  N   TRP A1837      61.613   5.366  28.795  1.00  0.00           N  
ATOM   2251  CA  TRP A1837      61.395   5.132  30.252  1.00  0.00           C  
ATOM   2252  C   TRP A1837      60.135   4.290  30.536  1.00  0.00           C  
ATOM   2253  O   TRP A1837      60.145   3.362  31.398  1.00  0.00           O  
ATOM   2254  CB  TRP A1837      61.379   6.459  31.030  1.00  0.00           C  
ATOM   2255  CG  TRP A1837      62.754   7.055  31.233  1.00  0.00           C  
ATOM   2256  CD1 TRP A1837      63.233   8.227  30.718  1.00  0.00           C  
ATOM   2257  CD2 TRP A1837      63.765   6.573  32.140  1.00  0.00           C  
ATOM   2258  NE1 TRP A1837      64.504   8.474  31.207  1.00  0.00           N  
ATOM   2259  CE2 TRP A1837      64.860   7.452  32.055  1.00  0.00           C  
ATOM   2260  CE3 TRP A1837      63.848   5.460  32.997  1.00  0.00           C  
ATOM   2261  CZ2 TRP A1837      66.003   7.303  32.855  1.00  0.00           C  
ATOM   2262  CZ3 TRP A1837      64.999   5.290  33.766  1.00  0.00           C  
ATOM   2263  CH2 TRP A1837      66.062   6.199  33.679  1.00  0.00           C  
ATOM   2264  N   GLU A1839      58.817   2.014  28.959  1.00  0.00           N  
ATOM   2265  CA  GLU A1839      58.931   0.594  28.606  1.00  0.00           C  
ATOM   2266  C   GLU A1839      60.078  -0.079  29.318  1.00  0.00           C  
ATOM   2267  O   GLU A1839      60.361  -1.244  29.079  1.00  0.00           O  
ATOM   2268  CB  GLU A1839      59.111   0.458  27.063  1.00  0.00           C  
ATOM   2269  CG  GLU A1839      57.977   1.134  26.292  1.00  0.00           C  
ATOM   2270  CD  GLU A1839      58.321   1.434  24.820  1.00  0.00           C  
ATOM   2271  OE1 GLU A1839      59.341   0.906  24.322  1.00  0.00           O  
ATOM   2272  OE2 GLU A1839      57.555   2.193  24.166  1.00  0.00           O  
ATOM   2273  N   SER A1840      60.722   0.637  30.237  1.00  0.00           N  
ATOM   2274  CA  SER A1840      61.898   0.089  30.910  1.00  0.00           C  
ATOM   2275  C   SER A1840      61.672  -0.362  32.349  1.00  0.00           C  
ATOM   2276  O   SER A1840      60.931   0.269  33.093  1.00  0.00           O  
ATOM   2277  CB  SER A1840      62.983   1.139  30.938  1.00  0.00           C  
ATOM   2278  OG  SER A1840      64.132   0.634  31.571  1.00  0.00           O  
ATOM   2279  N   GLU A1842      62.403  -1.389  32.752  1.00  0.00           N  
ATOM   2280  CA  GLU A1842      62.341  -1.842  34.133  1.00  0.00           C  
ATOM   2281  C   GLU A1842      63.140  -0.851  34.984  1.00  0.00           C  
ATOM   2282  O   GLU A1842      62.965  -0.788  36.208  1.00  0.00           O  
ATOM   2283  CB  GLU A1842      62.946  -3.239  34.265  1.00  0.00           C  
ATOM   2284  CG  GLU A1842      62.486  -4.210  33.189  1.00  0.00           C  
ATOM   2285  CD  GLU A1842      62.309  -5.618  33.715  1.00  0.00           C  
ATOM   2286  OE1 GLU A1842      63.334  -6.267  34.028  1.00  0.00           O  
ATOM   2287  OE2 GLU A1842      61.147  -6.075  33.820  1.00  0.00           O  
ATOM   2288  N   GLU A1843      63.994  -0.050  34.344  1.00  0.00           N  
ATOM   2289  CA  GLU A1843      64.805   0.906  35.079  1.00  0.00           C  
ATOM   2290  C   GLU A1843      63.991   2.012  35.759  1.00  0.00           C  
ATOM   2291  O   GLU A1843      64.437   2.572  36.746  1.00  0.00           O  
ATOM   2292  CB  GLU A1843      65.928   1.488  34.230  1.00  0.00           C  
ATOM   2293  CG  GLU A1843      66.581   0.504  33.236  1.00  0.00           C  
ATOM   2294  CD  GLU A1843      66.794  -0.903  33.789  1.00  0.00           C  
ATOM   2295  OE1 GLU A1843      66.764  -1.081  35.026  1.00  0.00           O  
ATOM   2296  OE2 GLU A1843      67.027  -1.835  32.971  1.00  0.00           O  
ATOM   2297  N   LEU A1844      62.792   2.299  35.247  1.00  0.00           N  
ATOM   2298  CA  LEU A1844      61.945   3.298  35.840  1.00  0.00           C  
ATOM   2299  C   LEU A1844      61.698   2.916  37.343  1.00  0.00           C  
ATOM   2300  O   LEU A1844      61.812   3.750  38.232  1.00  0.00           O  
ATOM   2301  CB  LEU A1844      60.599   3.329  35.130  1.00  0.00           C  
ATOM   2302  CG  LEU A1844      59.674   4.509  35.496  1.00  0.00           C  
ATOM   2303  CD1 LEU A1844      60.349   5.834  35.517  1.00  0.00           C  
ATOM   2304  CD2 LEU A1844      58.368   4.556  34.620  1.00  0.00           C  
ATOM   2305  N   ASP A1845      61.318   1.677  37.562  1.00  0.00           N  
ATOM   2306  CA  ASP A1845      61.018   1.200  38.926  1.00  0.00           C  
ATOM   2307  C   ASP A1845      62.259   1.185  39.816  1.00  0.00           C  
ATOM   2308  O   ASP A1845      62.175   1.475  41.031  1.00  0.00           O  
ATOM   2309  CB  ASP A1845      60.399  -0.171  38.898  1.00  0.00           C  
ATOM   2310  CG  ASP A1845      58.929  -0.140  38.519  1.00  0.00           C  
ATOM   2311  OD1 ASP A1845      58.193   0.718  39.030  1.00  0.00           O  
ATOM   2312  OD2 ASP A1845      58.529  -0.922  37.624  1.00  0.00           O  
ATOM   2313  N   ARG A1846      63.406   0.875  39.222  1.00  0.00           N  
ATOM   2314  CA  ARG A1846      64.644   0.835  39.970  1.00  0.00           C  
ATOM   2315  C   ARG A1846      65.030   2.220  40.470  1.00  0.00           C  
ATOM   2316  O   ARG A1846      65.492   2.377  41.619  1.00  0.00           O  
ATOM   2317  CB  ARG A1846      65.762   0.173  39.168  1.00  0.00           C  
ATOM   2318  CG  ARG A1846      65.793  -1.336  39.356  1.00  0.00           C  
ATOM   2319  CD  ARG A1846      66.589  -2.018  38.266  1.00  0.00           C  
ATOM   2320  NE  ARG A1846      65.807  -3.065  37.610  1.00  0.00           N  
ATOM   2321  CZ  ARG A1846      66.304  -3.929  36.729  1.00  0.00           C  
ATOM   2322  NH1 ARG A1846      65.514  -4.849  36.187  1.00  0.00           N  
ATOM   2323  NH2 ARG A1846      67.593  -3.880  36.398  1.00  0.00           N  
ATOM   2324  N   VAL A1847      64.807   3.233  39.637  1.00  0.00           N  
ATOM   2325  CA  VAL A1847      65.082   4.597  40.013  1.00  0.00           C  
ATOM   2326  C   VAL A1847      64.181   5.010  41.209  1.00  0.00           C  
ATOM   2327  O   VAL A1847      64.662   5.610  42.180  1.00  0.00           O  
ATOM   2328  CB  VAL A1847      64.845   5.581  38.869  1.00  0.00           C  
ATOM   2329  CG1 VAL A1847      64.791   7.030  39.419  1.00  0.00           C  
ATOM   2330  CG2 VAL A1847      65.994   5.421  37.801  1.00  0.00           C  
ATOM   2331  N   LEU A1848      62.892   4.724  41.098  1.00  0.00           N  
ATOM   2332  CA  LEU A1848      61.911   5.069  42.148  1.00  0.00           C  
ATOM   2333  C   LEU A1848      62.250   4.310  43.424  1.00  0.00           C  
ATOM   2334  O   LEU A1848      62.102   4.861  44.521  1.00  0.00           O  
ATOM   2335  CB  LEU A1848      60.494   4.743  41.710  1.00  0.00           C  
ATOM   2336  CG  LEU A1848      60.051   5.672  40.524  1.00  0.00           C  
ATOM   2337  CD1 LEU A1848      58.722   5.223  39.904  1.00  0.00           C  
ATOM   2338  CD2 LEU A1848      59.999   7.125  40.945  1.00  0.00           C  
ATOM   2339  N   ASP A1849      62.654   3.054  43.277  1.00  0.00           N  
ATOM   2340  CA  ASP A1849      63.014   2.206  44.441  1.00  0.00           C  
ATOM   2341  C   ASP A1849      64.146   2.884  45.222  1.00  0.00           C  
ATOM   2342  O   ASP A1849      64.067   3.056  46.460  1.00  0.00           O  
ATOM   2343  CB  ASP A1849      63.508   0.827  43.970  1.00  0.00           C  
ATOM   2344  CG  ASP A1849      62.394  -0.137  43.640  1.00  0.00           C  
ATOM   2345  OD1 ASP A1849      61.197   0.197  43.796  1.00  0.00           O  
ATOM   2346  OD2 ASP A1849      62.729  -1.271  43.185  1.00  0.00           O  
ATOM   2347  N   GLU A1850      65.194   3.263  44.510  1.00  0.00           N  
ATOM   2348  CA  GLU A1850      66.338   3.922  45.097  1.00  0.00           C  
ATOM   2349  C   GLU A1850      65.990   5.281  45.695  1.00  0.00           C  
ATOM   2350  O   GLU A1850      66.505   5.645  46.771  1.00  0.00           O  
ATOM   2351  CB  GLU A1850      67.488   4.040  44.088  1.00  0.00           C  
ATOM   2352  CG  GLU A1850      67.898   2.688  43.491  1.00  0.00           C  
ATOM   2353  CD  GLU A1850      69.277   2.712  42.825  1.00  0.00           C  
ATOM   2354  OE1 GLU A1850      69.643   1.688  42.184  1.00  0.00           O  
ATOM   2355  OE2 GLU A1850      69.992   3.746  42.960  1.00  0.00           O  
ATOM   2356  N   GLY A1851      65.093   6.016  45.030  1.00  0.00           N  
ATOM   2357  CA  GLY A1851      64.675   7.312  45.481  1.00  0.00           C  
ATOM   2358  C   GLY A1851      63.912   7.113  46.850  1.00  0.00           C  
ATOM   2359  O   GLY A1851      64.186   7.835  47.822  1.00  0.00           O  
ATOM   2360  N   ALA A1852      62.993   6.148  46.898  1.00  0.00           N  
ATOM   2361  CA  ALA A1852      62.196   5.891  48.140  1.00  0.00           C  
ATOM   2362  C   ALA A1852      63.105   5.458  49.312  1.00  0.00           C  
ATOM   2363  O   ALA A1852      62.832   5.826  50.488  1.00  0.00           O  
ATOM   2364  CB  ALA A1852      61.139   4.896  47.929  1.00  0.00           C  
ATOM   2365  N   GLU A1853      64.151   4.681  49.006  1.00  0.00           N  
ATOM   2366  CA  GLU A1853      65.100   4.222  50.048  1.00  0.00           C  
ATOM   2367  C   GLU A1853      65.776   5.424  50.699  1.00  0.00           C  
ATOM   2368  O   GLU A1853      65.832   5.545  51.961  1.00  0.00           O  
ATOM   2369  CB  GLU A1853      66.121   3.240  49.470  1.00  0.00           C  
ATOM   2370  CG  GLU A1853      66.996   2.503  50.509  1.00  0.00           C  
ATOM   2371  CD  GLU A1853      68.152   3.372  51.058  1.00  0.00           C  
ATOM   2372  OE1 GLU A1853      68.824   4.085  50.261  1.00  0.00           O  
ATOM   2373  OE2 GLU A1853      68.380   3.345  52.297  1.00  0.00           O  
ATOM   2374  N   LYS A1854      66.277   6.326  49.883  1.00  0.00           N  
ATOM   2375  CA  LYS A1854      66.952   7.496  50.399  1.00  0.00           C  
ATOM   2376  C   LYS A1854      66.006   8.443  51.132  1.00  0.00           C  
ATOM   2377  O   LYS A1854      66.333   8.969  52.217  1.00  0.00           O  
ATOM   2378  CB  LYS A1854      67.692   8.233  49.269  1.00  0.00           C  
ATOM   2379  CG  LYS A1854      68.183   9.602  49.650  1.00  0.00           C  
ATOM   2380  CD  LYS A1854      69.351   9.535  50.629  1.00  0.00           C  
ATOM   2381  CE  LYS A1854      69.776  10.937  51.078  1.00  0.00           C  
ATOM   2382  NZ  LYS A1854      70.705  11.600  50.121  1.00  0.00           N  
ATOM   2383  N   ALA A1855      64.849   8.687  50.530  1.00  0.00           N  
ATOM   2384  CA  ALA A1855      63.840   9.586  51.108  1.00  0.00           C  
ATOM   2385  C   ALA A1855      63.428   9.056  52.474  1.00  0.00           C  
ATOM   2386  O   ALA A1855      63.248   9.836  53.413  1.00  0.00           O  
ATOM   2387  CB  ALA A1855      62.592   9.684  50.193  1.00  0.00           C  
ATOM   2388  N   ASN A1856      63.204   7.758  52.549  1.00  0.00           N  
ATOM   2389  CA  ASN A1856      62.787   7.130  53.820  1.00  0.00           C  
ATOM   2390  C   ASN A1856      63.815   7.292  54.905  1.00  0.00           C  
ATOM   2391  O   ASN A1856      63.459   7.569  56.084  1.00  0.00           O  
ATOM   2392  CB  ASN A1856      62.467   5.680  53.647  1.00  0.00           C  
ATOM   2393  CG  ASN A1856      61.009   5.454  53.336  1.00  0.00           C  
ATOM   2394  OD1 ASN A1856      60.137   5.752  54.150  1.00  0.00           O  
ATOM   2395  ND2 ASN A1856      60.726   4.975  52.128  1.00  0.00           N  
ATOM   2396  N   ARG A1857      65.081   7.147  54.548  1.00  0.00           N  
ATOM   2397  CA  ARG A1857      66.148   7.264  55.562  1.00  0.00           C  
ATOM   2398  C   ARG A1857      66.143   8.663  56.146  1.00  0.00           C  
ATOM   2399  O   ARG A1857      66.207   8.835  57.363  1.00  0.00           O  
ATOM   2400  CB  ARG A1857      67.500   6.939  54.973  1.00  0.00           C  
ATOM   2401  CG  ARG A1857      67.773   5.465  54.868  1.00  0.00           C  
ATOM   2402  CD  ARG A1857      69.265   5.198  54.578  1.00  0.00           C  
ATOM   2403  NE  ARG A1857      69.591   5.337  53.151  1.00  0.00           N  
ATOM   2404  CZ  ARG A1857      70.240   6.372  52.634  1.00  0.00           C  
ATOM   2405  NH1 ARG A1857      70.646   7.363  53.423  1.00  0.00           N  
ATOM   2406  NH2 ARG A1857      70.486   6.413  51.329  1.00  0.00           N  
ATOM   2407  N   VAL A2124      65.989   9.664  55.297  1.00  0.00           N  
ATOM   2408  CA  VAL A2124      65.984  11.023  55.751  1.00  0.00           C  
ATOM   2409  C   VAL A2124      64.712  11.451  56.457  1.00  0.00           C  
ATOM   2410  O   VAL A2124      64.770  12.111  57.515  1.00  0.00           O  
ATOM   2411  CB  VAL A2124      66.294  12.024  54.625  1.00  0.00           C  
ATOM   2412  CG1 VAL A2124      66.247  13.460  55.156  1.00  0.00           C  
ATOM   2413  CG2 VAL A2124      67.667  11.710  53.988  1.00  0.00           C  
ATOM   2414  N   ALA A2126      63.569  11.151  55.868  1.00  0.00           N  
ATOM   2415  CA  ALA A2126      62.316  11.611  56.406  1.00  0.00           C  
ATOM   2416  C   ALA A2126      62.001  10.913  57.743  1.00  0.00           C  
ATOM   2417  O   ALA A2126      61.492  11.529  58.669  1.00  0.00           O  
ATOM   2418  CB  ALA A2126      61.166  11.420  55.390  1.00  0.00           C  
ATOM   2419  N   SER A2127      62.306   9.636  57.813  1.00  0.00           N  
ATOM   2420  CA  SER A2127      61.995   8.830  59.013  1.00  0.00           C  
ATOM   2421  C   SER A2127      62.731   9.390  60.250  1.00  0.00           C  
ATOM   2422  O   SER A2127      62.192   9.356  61.377  1.00  0.00           O  
ATOM   2423  CB  SER A2127      62.377   7.371  58.809  1.00  0.00           C  
ATOM   2424  OG  SER A2127      61.234   6.580  58.600  1.00  0.00           O  
ATOM   2425  N   GLU A2128      63.937   9.886  60.030  1.00  0.00           N  
ATOM   2426  CA  GLU A2128      64.771  10.451  61.112  1.00  0.00           C  
ATOM   2427  C   GLU A2128      64.211  11.778  61.552  1.00  0.00           C  
ATOM   2428  O   GLU A2128      64.123  12.069  62.772  1.00  0.00           O  
ATOM   2429  CB  GLU A2128      66.212  10.563  60.669  1.00  0.00           C  
ATOM   2430  CG  GLU A2128      67.083  11.385  61.606  1.00  0.00           C  
ATOM   2431  CD  GLU A2128      67.046  10.857  63.055  1.00  0.00           C  
ATOM   2432  OE1 GLU A2128      66.703   9.663  63.275  1.00  0.00           O  
ATOM   2433  OE2 GLU A2128      67.331  11.658  63.964  1.00  0.00           O  
ATOM   2434  N   VAL A2130      61.136  12.503  61.391  1.00  0.00           N  
ATOM   2435  CA  VAL A2130      59.877  12.171  62.045  1.00  0.00           C  
ATOM   2436  C   VAL A2130      60.199  11.803  63.515  1.00  0.00           C  
ATOM   2437  O   VAL A2130      59.480  12.222  64.441  1.00  0.00           O  
ATOM   2438  CB  VAL A2130      59.160  10.986  61.370  1.00  0.00           C  
ATOM   2439  CG1 VAL A2130      58.241  10.221  62.422  1.00  0.00           C  
ATOM   2440  CG2 VAL A2130      58.283  11.517  60.247  1.00  0.00           C  
ATOM   2441  N   ARG A2131      61.296  11.092  63.706  1.00  0.00           N  
ATOM   2442  CA  ARG A2131      61.744  10.703  65.069  1.00  0.00           C  
ATOM   2443  C   ARG A2131      61.969  11.971  65.888  1.00  0.00           C  
ATOM   2444  O   ARG A2131      61.514  12.064  67.045  1.00  0.00           O  
ATOM   2445  CB  ARG A2131      63.002   9.879  65.009  1.00  0.00           C  
ATOM   2446  CG  ARG A2131      63.486   9.348  66.398  1.00  0.00           C  
ATOM   2447  CD  ARG A2131      64.820   8.659  66.259  1.00  0.00           C  
ATOM   2448  NE  ARG A2131      65.901   9.617  66.020  1.00  0.00           N  
ATOM   2449  CZ  ARG A2131      66.326  10.494  66.930  1.00  0.00           C  
ATOM   2450  NH1 ARG A2131      65.752  10.519  68.125  1.00  0.00           N  
ATOM   2451  NH2 ARG A2131      67.322  11.338  66.657  1.00  0.00           N  
ATOM   2452  N   LYS A2132      62.716  12.916  65.326  1.00  0.00           N  
ATOM   2453  CA  LYS A2132      62.991  14.194  65.976  1.00  0.00           C  
ATOM   2454  C   LYS A2132      61.712  14.969  66.274  1.00  0.00           C  
ATOM   2455  O   LYS A2132      61.569  15.532  67.389  1.00  0.00           O  
ATOM   2456  CB  LYS A2132      63.958  15.027  65.158  1.00  0.00           C  
ATOM   2457  CG  LYS A2132      65.376  14.454  65.090  1.00  0.00           C  
ATOM   2458  CD  LYS A2132      66.294  15.529  64.474  1.00  0.00           C  
ATOM   2459  CE  LYS A2132      67.762  15.106  64.425  1.00  0.00           C  
ATOM   2460  NZ  LYS A2132      68.046  13.986  63.483  1.00  0.00           N  
ATOM   2461  N   GLU A2134      58.667  13.707  66.700  1.00  0.00           N  
ATOM   2462  CA  GLU A2134      57.978  12.993  67.803  1.00  0.00           C  
ATOM   2463  C   GLU A2134      58.652  13.303  69.152  1.00  0.00           C  
ATOM   2464  O   GLU A2134      57.969  13.491  70.167  1.00  0.00           O  
ATOM   2465  CB  GLU A2134      58.008  11.499  67.580  1.00  0.00           C  
ATOM   2466  CG  GLU A2134      57.083  11.013  66.427  1.00  0.00           C  
ATOM   2467  CD  GLU A2134      57.221   9.539  66.168  1.00  0.00           C  
ATOM   2468  OE1 GLU A2134      56.416   9.007  65.387  1.00  0.00           O  
ATOM   2469  OE2 GLU A2134      58.096   8.883  66.794  1.00  0.00           O  
ATOM   2470  N   GLN A2140      59.959  13.265  69.174  1.00  0.00           N  
ATOM   2471  CA  GLN A2140      60.677  13.537  70.444  1.00  0.00           C  
ATOM   2472  C   GLN A2140      60.368  14.953  70.939  1.00  0.00           C  
ATOM   2473  O   GLN A2140      60.128  15.183  72.170  1.00  0.00           O  
ATOM   2474  CB  GLN A2140      62.158  13.313  70.207  1.00  0.00           C  
ATOM   2475  CG  GLN A2140      63.098  13.887  71.238  1.00  0.00           C  
ATOM   2476  CD  GLN A2140      64.550  13.666  70.819  1.00  0.00           C  
ATOM   2477  OE1 GLN A2140      65.110  14.430  70.008  1.00  0.00           O  
ATOM   2478  NE2 GLN A2140      65.133  12.559  71.284  1.00  0.00           N  
ATOM   2479  N   ALA A2141      60.282  15.901  70.010  1.00  0.00           N  
ATOM   2480  CA  ALA A2141      59.974  17.286  70.340  1.00  0.00           C  
ATOM   2481  C   ALA A2141      58.557  17.495  70.926  1.00  0.00           C  
ATOM   2482  O   ALA A2141      58.346  18.379  71.794  1.00  0.00           O  
ATOM   2483  CB  ALA A2141      60.174  18.197  69.112  1.00  0.00           C  
ATOM   2484  N   GLY A2143      56.832  14.960  72.335  1.00  0.00           N  
ATOM   2485  CA  GLY A2143      56.652  13.931  73.363  1.00  0.00           C  
ATOM   2486  C   GLY A2143      55.810  12.730  72.931  1.00  0.00           C  
ATOM   2487  O   GLY A2143      55.339  11.954  73.758  1.00  0.00           O  
ATOM   2488  N   LEU A2144      55.578  12.541  71.614  1.00  0.00           N  
ATOM   2489  CA  LEU A2144      54.846  11.392  71.220  1.00  0.00           C  
ATOM   2490  C   LEU A2144      55.690  10.167  71.479  1.00  0.00           C  
ATOM   2491  O   LEU A2144      56.905  10.219  71.494  1.00  0.00           O  
ATOM   2492  CB  LEU A2144      54.520  11.429  69.681  1.00  0.00           C  
ATOM   2493  CG  LEU A2144      53.408  12.370  69.256  1.00  0.00           C  
ATOM   2494  CD1 LEU A2144      53.386  12.404  67.672  1.00  0.00           C  
ATOM   2495  CD2 LEU A2144      51.997  11.886  69.751  1.00  0.00           C  
ATOM   2496  N   GLY A2145      55.015   9.046  71.583  1.00  0.00           N  
ATOM   2497  CA  GLY A2145      55.626   7.781  71.705  1.00  0.00           C  
ATOM   2498  C   GLY A2145      56.531   7.615  72.937  1.00  0.00           C  
ATOM   2499  O   GLY A2145      56.131   7.958  74.057  1.00  0.00           O  
ATOM   2500  N   ARG A2146      57.720   7.099  72.698  1.00  0.00           N  
ATOM   2501  CA  ARG A2146      58.683   6.797  73.769  1.00  0.00           C  
ATOM   2502  C   ARG A2146      60.087   7.269  73.467  1.00  0.00           C  
ATOM   2503  O   ARG A2146      60.390   7.552  72.283  1.00  0.00           O  
ATOM   2504  CB  ARG A2146      58.696   5.304  74.054  1.00  0.00           C  
ATOM   2505  CG  ARG A2146      57.468   4.776  74.692  1.00  0.00           C  
ATOM   2506  CD  ARG A2146      57.598   3.271  74.947  1.00  0.00           C  
ATOM   2507  NE  ARG A2146      57.456   2.459  73.715  1.00  0.00           N  
ATOM   2508  CZ  ARG A2146      57.846   1.199  73.612  1.00  0.00           C  
ATOM   2509  NH1 ARG A2146      57.642   0.535  72.471  1.00  0.00           N  
ATOM   2510  NH2 ARG A2146      58.453   0.596  74.659  1.00  0.00           N  
HETATM 2511  P   TYM A 350      51.099  20.917  40.426  1.00  0.00           P  
HETATM 2512  O1P TYM A 350      51.324  19.375  40.381  1.00  0.00           O  
HETATM 2513  O2P TYM A 350      49.742  21.501  40.175  1.00  0.00           O  
HETATM 2514  O5' TYM A 350      52.278  21.772  39.566  1.00  0.00           O  
HETATM 2515  C5' TYM A 350      53.630  21.375  39.598  1.00  0.00           C  
HETATM 2516  C4' TYM A 350      54.555  22.556  39.515  1.00  0.00           C  
HETATM 2517  O4' TYM A 350      54.271  23.278  38.307  1.00  0.00           O  
HETATM 2518  C1' TYM A 350      54.000  24.633  38.535  1.00  0.00           C  
HETATM 2519  N9  TYM A 350      52.979  25.128  37.626  1.00  0.00           N  
HETATM 2520  C4  TYM A 350      53.128  26.226  36.781  1.00  0.00           C  
HETATM 2521  N3  TYM A 350      54.209  27.017  36.655  1.00  0.00           N  
HETATM 2522  C2  TYM A 350      53.963  28.009  35.781  1.00  0.00           C  
HETATM 2523  N1  TYM A 350      52.863  28.233  35.065  1.00  0.00           N  
HETATM 2524  C6  TYM A 350      51.839  27.397  35.173  1.00  0.00           C  
HETATM 2525  N6  TYM A 350      50.739  27.585  34.463  1.00  0.00           N  
HETATM 2526  C5  TYM A 350      51.948  26.340  36.103  1.00  0.00           C  
HETATM 2527  N7  TYM A 350      51.062  25.354  36.489  1.00  0.00           N  
HETATM 2528  C8  TYM A 350      51.701  24.669  37.384  1.00  0.00           C  
HETATM 2529  C2' TYM A 350      53.459  24.593  40.036  1.00  0.00           C  
HETATM 2530  O2' TYM A 350      53.660  25.881  40.555  1.00  0.00           O  
HETATM 2531  C3' TYM A 350      54.384  23.569  40.673  1.00  0.00           C  
HETATM 2532  O3' TYM A 350      55.672  24.090  40.919  1.00  0.00           O  
HETATM 2533  NH3 TYM A 350      50.720  21.380  45.531  1.00  0.00           N  
HETATM 2534  CA  TYM A 350      51.737  21.279  44.420  1.00  0.00           C  
HETATM 2535  CB  TYM A 350      52.494  19.933  44.518  1.00  0.00           C  
HETATM 2536  CG  TYM A 350      53.373  19.800  45.779  1.00  0.00           C  
HETATM 2537  CD2 TYM A 350      54.543  20.485  46.063  1.00  0.00           C  
HETATM 2538  CE2 TYM A 350      54.907  19.958  47.336  1.00  0.00           C  
HETATM 2539  CE3 TYM A 350      55.344  21.455  45.473  1.00  0.00           C  
HETATM 2540  CD1 TYM A 350      53.039  18.903  46.798  1.00  0.00           C  
HETATM 2541  NE1 TYM A 350      54.001  19.038  47.715  1.00  0.00           N  
HETATM 2542  CZ2 TYM A 350      56.090  20.423  47.962  1.00  0.00           C  
HETATM 2543  CZ3 TYM A 350      56.496  21.929  46.085  1.00  0.00           C  
HETATM 2544  CH2 TYM A 350      56.884  21.410  47.337  1.00  0.00           C  
HETATM 2545  C   TYM A 350      50.960  21.172  43.106  1.00  0.00           C  
HETATM 2546  O   TYM A 350      49.835  20.691  43.034  1.00  0.00           O  
HETATM 2547  OPP TYM A 350      51.631  21.548  41.996  1.00  0.00           O  
TER
END
