# Supplementary material for: Backbone Brackets and Arginine Tweezers delineate Class I and Class II aminoacyl tRNA synthetases
Source: PLoS Comput Biol. 2018 Apr 16;14(4):e1006101. doi: 10.1371/journal.pcbi.1006101 (PMC5919687; doi:10.1371/journal.pcbi.1006101)
Supplement: S11 File — All structures of Class I aaRS with residues renumbered according to the MSA. (GZ) [file pcbi.1006101.s023.tar.gz › 1i6l_A_renum.pdb]

ATOM      1  N   LYS A 266      73.133  23.180  50.001  1.00  0.00           N  
ATOM      2  CA  LYS A 266      71.730  23.423  50.340  1.00  0.00           C  
ATOM      3  C   LYS A 266      70.793  22.355  49.798  1.00  0.00           C  
ATOM      4  O   LYS A 266      71.196  21.486  48.995  1.00  0.00           O  
ATOM      5  CB  LYS A 266      71.291  24.812  49.939  1.00  0.00           C  
ATOM      6  CG  LYS A 266      71.712  25.881  50.936  1.00  0.00           C  
ATOM      7  CD  LYS A 266      71.346  27.246  50.411  1.00  0.00           C  
ATOM      8  CE  LYS A 266      71.881  28.346  51.327  1.00  0.00           C  
ATOM      9  NZ  LYS A 266      71.230  29.671  51.069  1.00  0.00           N  
ATOM     10  N   THR A 267      69.547  22.382  50.267  1.00  0.00           N  
ATOM     11  CA  THR A 267      68.587  21.345  49.869  1.00  0.00           C  
ATOM     12  C   THR A 267      67.375  21.903  49.182  1.00  0.00           C  
ATOM     13  O   THR A 267      66.789  22.906  49.586  1.00  0.00           O  
ATOM     14  CB  THR A 267      68.127  20.489  51.095  1.00  0.00           C  
ATOM     15  OG1 THR A 267      69.252  19.750  51.608  1.00  0.00           O  
ATOM     16  CG2 THR A 267      67.004  19.492  50.703  1.00  0.00           C  
ATOM     17  N   ILE A 268      66.957  21.171  48.166  1.00  0.00           N  
ATOM     18  CA  ILE A 268      65.788  21.535  47.401  1.00  0.00           C  
ATOM     19  C   ILE A 268      64.748  20.431  47.483  1.00  0.00           C  
ATOM     20  O   ILE A 268      65.071  19.235  47.465  1.00  0.00           O  
ATOM     21  CB  ILE A 268      66.153  21.765  45.865  1.00  0.00           C  
ATOM     22  CG1 ILE A 268      66.471  23.236  45.640  1.00  0.00           C  
ATOM     23  CG2 ILE A 268      64.947  21.426  44.936  1.00  0.00           C  
ATOM     24  CD1 ILE A 268      67.354  23.442  44.446  1.00  0.00           C  
ATOM     25  N   PHE A 269      63.500  20.855  47.581  1.00  0.00           N  
ATOM     26  CA  PHE A 269      62.387  19.919  47.512  1.00  0.00           C  
ATOM     27  C   PHE A 269      61.335  20.490  46.563  1.00  0.00           C  
ATOM     28  O   PHE A 269      60.974  21.685  46.657  1.00  0.00           O  
ATOM     29  CB  PHE A 269      61.675  19.697  48.895  1.00  0.00           C  
ATOM     30  CG  PHE A 269      60.611  18.646  48.830  1.00  0.00           C  
ATOM     31  CD1 PHE A 269      60.905  17.296  49.174  1.00  0.00           C  
ATOM     32  CD2 PHE A 269      59.331  18.962  48.340  1.00  0.00           C  
ATOM     33  CE1 PHE A 269      59.938  16.280  49.019  1.00  0.00           C  
ATOM     34  CE2 PHE A 269      58.353  17.954  48.204  1.00  0.00           C  
ATOM     35  CZ  PHE A 269      58.687  16.601  48.547  1.00  0.00           C  
ATOM     36  N   SER A 270      60.718  19.642  45.726  1.00  0.00           N  
ATOM     37  CA  SER A 270      59.554  20.113  44.937  1.00  0.00           C  
ATOM     38  C   SER A 270      58.692  18.960  44.543  1.00  0.00           C  
ATOM     39  O   SER A 270      59.168  17.862  44.456  1.00  0.00           O  
ATOM     40  CB  SER A 270      59.897  20.989  43.710  1.00  0.00           C  
ATOM     41  OG  SER A 270      58.828  21.851  43.436  1.00  0.00           O  
ATOM     42  N   GLY A 272      57.397  19.188  44.381  1.00  0.00           N  
ATOM     43  CA  GLY A 272      56.528  18.055  44.033  1.00  0.00           C  
ATOM     44  C   GLY A 272      55.558  18.455  42.912  1.00  0.00           C  
ATOM     45  O   GLY A 272      55.282  19.627  42.686  1.00  0.00           O  
ATOM     46  N   ILE A 273      55.084  17.433  42.248  1.00  0.00           N  
ATOM     47  CA  ILE A 273      54.080  17.567  41.158  1.00  0.00           C  
ATOM     48  C   ILE A 273      53.052  16.448  41.302  1.00  0.00           C  
ATOM     49  O   ILE A 273      53.417  15.287  41.560  1.00  0.00           O  
ATOM     50  CB  ILE A 273      54.802  17.431  39.780  1.00  0.00           C  
ATOM     51  CG1 ILE A 273      55.841  18.533  39.621  1.00  0.00           C  
ATOM     52  CG2 ILE A 273      53.737  17.498  38.644  1.00  0.00           C  
ATOM     53  CD1 ILE A 273      56.678  18.406  38.229  1.00  0.00           C  
ATOM     54  N   GLN A 274      51.767  16.786  41.150  1.00  0.00           N  
ATOM     55  CA  GLN A 274      50.727  15.807  41.294  1.00  0.00           C  
ATOM     56  C   GLN A 274      50.648  14.957  40.010  1.00  0.00           C  
ATOM     57  O   GLN A 274      50.666  15.545  38.899  1.00  0.00           O  
ATOM     58  CB  GLN A 274      49.371  16.476  41.392  1.00  0.00           C  
ATOM     59  CG  GLN A 274      49.079  17.175  42.694  1.00  0.00           C  
ATOM     60  CD  GLN A 274      47.597  17.480  42.828  1.00  0.00           C  
ATOM     61  OE1 GLN A 274      46.750  16.741  42.317  1.00  0.00           O  
ATOM     62  NE2 GLN A 274      47.282  18.601  43.440  1.00  0.00           N  
ATOM     63  N   PRO A 275      50.516  13.668  40.148  1.00  0.00           N  
ATOM     64  CA  PRO A 275      50.326  12.795  38.955  1.00  0.00           C  
ATOM     65  C   PRO A 275      48.930  13.080  38.377  1.00  0.00           C  
ATOM     66  O   PRO A 275      47.943  13.180  39.086  1.00  0.00           O  
ATOM     67  CB  PRO A 275      50.460  11.381  39.495  1.00  0.00           C  
ATOM     68  CG  PRO A 275      50.006  11.503  41.022  1.00  0.00           C  
ATOM     69  CD  PRO A 275      50.528  12.892  41.431  1.00  0.00           C  
ATOM     70  N   SER A 276      48.863  13.372  37.091  1.00  0.00           N  
ATOM     71  CA  SER A 276      47.546  13.639  36.533  1.00  0.00           C  
ATOM     72  C   SER A 276      47.494  13.298  35.068  1.00  0.00           C  
ATOM     73  O   SER A 276      48.496  12.935  34.474  1.00  0.00           O  
ATOM     74  CB  SER A 276      47.115  15.056  36.792  1.00  0.00           C  
ATOM     75  OG  SER A 276      47.899  15.955  36.073  1.00  0.00           O  
ATOM     76  N   GLY A 277      46.290  13.378  34.526  1.00  0.00           N  
ATOM     77  CA  GLY A 277      46.060  13.042  33.133  1.00  0.00           C  
ATOM     78  C   GLY A 277      46.749  14.056  32.217  1.00  0.00           C  
ATOM     79  O   GLY A 277      46.996  13.754  31.049  1.00  0.00           O  
ATOM     80  N   VAL A 279      47.011  15.264  32.728  1.00  0.00           N  
ATOM     81  CA  VAL A 279      47.646  16.287  31.904  1.00  0.00           C  
ATOM     82  C   VAL A 279      48.837  16.961  32.613  1.00  0.00           C  
ATOM     83  O   VAL A 279      48.674  17.479  33.697  1.00  0.00           O  
ATOM     84  CB  VAL A 279      46.590  17.383  31.519  1.00  0.00           C  
ATOM     85  CG1 VAL A 279      47.211  18.613  31.029  1.00  0.00           C  
ATOM     86  CG2 VAL A 279      45.538  16.816  30.511  1.00  0.00           C  
ATOM     87  N   ILE A 280      50.025  16.927  32.008  1.00  0.00           N  
ATOM     88  CA  ILE A 280      51.200  17.645  32.542  1.00  0.00           C  
ATOM     89  C   ILE A 280      51.467  18.679  31.410  1.00  0.00           C  
ATOM     90  O   ILE A 280      51.654  18.280  30.242  1.00  0.00           O  
ATOM     91  CB  ILE A 280      52.397  16.746  32.742  1.00  0.00           C  
ATOM     92  CG1 ILE A 280      52.100  15.655  33.778  1.00  0.00           C  
ATOM     93  CG2 ILE A 280      53.568  17.557  33.169  1.00  0.00           C  
ATOM     94  CD1 ILE A 280      51.642  16.311  35.125  1.00  0.00           C  
ATOM     95  N   THR A 281      51.420  19.961  31.736  1.00  0.00           N  
ATOM     96  CA  THR A 281      51.488  21.062  30.709  1.00  0.00           C  
ATOM     97  C   THR A 281      52.869  21.677  30.524  1.00  0.00           C  
ATOM     98  O   THR A 281      53.781  21.505  31.359  1.00  0.00           O  
ATOM     99  CB  THR A 281      50.520  22.251  31.037  1.00  0.00           C  
ATOM    100  OG1 THR A 281      51.092  23.092  32.075  1.00  0.00           O  
ATOM    101  CG2 THR A 281      49.049  21.766  31.438  1.00  0.00           C  
ATOM    102  N   ILE A 282      52.999  22.520  29.496  1.00  0.00           N  
ATOM    103  CA  ILE A 282      54.242  23.252  29.324  1.00  0.00           C  
ATOM    104  C   ILE A 282      54.352  24.316  30.398  1.00  0.00           C  
ATOM    105  O   ILE A 282      55.403  24.869  30.582  1.00  0.00           O  
ATOM    106  CB  ILE A 282      54.379  23.896  27.889  1.00  0.00           C  
ATOM    107  CG1 ILE A 282      53.283  24.916  27.638  1.00  0.00           C  
ATOM    108  CG2 ILE A 282      54.377  22.774  26.871  1.00  0.00           C  
ATOM    109  CD1 ILE A 282      53.527  25.809  26.387  1.00  0.00           C  
ATOM    110  N   GLY A 283      53.235  24.614  31.096  1.00  0.00           N  
ATOM    111  CA  GLY A 283      53.254  25.589  32.248  1.00  0.00           C  
ATOM    112  C   GLY A 283      53.997  24.837  33.422  1.00  0.00           C  
ATOM    113  O   GLY A 283      54.849  25.436  34.093  1.00  0.00           O  
ATOM    114  N   ASN A 284      53.735  23.543  33.596  1.00  0.00           N  
ATOM    115  CA  ASN A 284      54.454  22.759  34.604  1.00  0.00           C  
ATOM    116  C   ASN A 284      55.927  22.726  34.227  1.00  0.00           C  
ATOM    117  O   ASN A 284      56.840  22.748  35.084  1.00  0.00           O  
ATOM    118  CB  ASN A 284      53.937  21.314  34.713  1.00  0.00           C  
ATOM    119  CG  ASN A 284      52.499  21.238  35.199  1.00  0.00           C  
ATOM    120  OD1 ASN A 284      51.639  20.699  34.509  1.00  0.00           O  
ATOM    121  ND2 ASN A 284      52.199  21.906  36.347  1.00  0.00           N  
ATOM    122  N   TYR A 285      56.188  22.559  32.930  1.00  0.00           N  
ATOM    123  CA  TYR A 285      57.561  22.469  32.512  1.00  0.00           C  
ATOM    124  C   TYR A 285      58.306  23.790  32.717  1.00  0.00           C  
ATOM    125  O   TYR A 285      59.401  23.816  33.296  1.00  0.00           O  
ATOM    126  CB  TYR A 285      57.585  22.089  30.990  1.00  0.00           C  
ATOM    127  CG  TYR A 285      59.009  21.959  30.484  1.00  0.00           C  
ATOM    128  CD1 TYR A 285      59.737  20.802  30.689  1.00  0.00           C  
ATOM    129  CD2 TYR A 285      59.622  23.019  29.838  1.00  0.00           C  
ATOM    130  CE1 TYR A 285      61.060  20.672  30.236  1.00  0.00           C  
ATOM    131  CE2 TYR A 285      60.960  22.915  29.385  1.00  0.00           C  
ATOM    132  CZ  TYR A 285      61.653  21.738  29.579  1.00  0.00           C  
ATOM    133  OH  TYR A 285      62.949  21.628  29.139  1.00  0.00           O  
ATOM    134  N   ILE A 286      57.756  24.889  32.214  1.00  0.00           N  
ATOM    135  CA  ILE A 286      58.409  26.187  32.299  1.00  0.00           C  
ATOM    136  C   ILE A 286      58.574  26.723  33.760  1.00  0.00           C  
ATOM    137  O   ILE A 286      59.623  27.232  34.129  1.00  0.00           O  
ATOM    138  CB  ILE A 286      57.701  27.190  31.414  1.00  0.00           C  
ATOM    139  CG1 ILE A 286      57.982  26.851  29.910  1.00  0.00           C  
ATOM    140  CG2 ILE A 286      58.084  28.632  31.754  1.00  0.00           C  
ATOM    141  CD1 ILE A 286      56.935  27.508  29.006  1.00  0.00           C  
ATOM    142  N   GLY A 287      57.558  26.511  34.581  1.00  0.00           N  
ATOM    143  CA  GLY A 287      57.579  27.060  35.947  1.00  0.00           C  
ATOM    144  C   GLY A 287      58.358  26.204  36.912  1.00  0.00           C  
ATOM    145  O   GLY A 287      58.909  26.714  37.907  1.00  0.00           O  
ATOM    146  N   ALA A 288      58.371  24.910  36.667  1.00  0.00           N  
ATOM    147  CA  ALA A 288      58.963  23.961  37.594  1.00  0.00           C  
ATOM    148  C   ALA A 288      60.040  23.024  37.068  1.00  0.00           C  
ATOM    149  O   ALA A 288      61.197  23.072  37.511  1.00  0.00           O  
ATOM    150  CB  ALA A 288      57.797  23.151  38.322  1.00  0.00           C  
ATOM    151  N   LEU A 289      59.651  22.075  36.231  1.00  0.00           N  
ATOM    152  CA  LEU A 289      60.597  21.088  35.749  1.00  0.00           C  
ATOM    153  C   LEU A 289      61.922  21.700  35.196  1.00  0.00           C  
ATOM    154  O   LEU A 289      62.994  21.159  35.422  1.00  0.00           O  
ATOM    155  CB  LEU A 289      59.930  20.184  34.712  1.00  0.00           C  
ATOM    156  CG  LEU A 289      58.816  19.266  35.181  1.00  0.00           C  
ATOM    157  CD1 LEU A 289      57.979  18.729  33.967  1.00  0.00           C  
ATOM    158  CD2 LEU A 289      59.421  18.052  35.891  1.00  0.00           C  
ATOM    159  N   ARG A 290      61.819  22.815  34.463  1.00  0.00           N  
ATOM    160  CA  ARG A 290      63.014  23.489  33.877  1.00  0.00           C  
ATOM    161  C   ARG A 290      63.976  23.892  35.031  1.00  0.00           C  
ATOM    162  O   ARG A 290      65.207  23.710  34.959  1.00  0.00           O  
ATOM    163  CB  ARG A 290      62.533  24.731  33.120  1.00  0.00           C  
ATOM    164  CG  ARG A 290      63.606  25.589  32.521  1.00  0.00           C  
ATOM    165  CD  ARG A 290      62.969  26.811  31.780  1.00  0.00           C  
ATOM    166  NE  ARG A 290      62.055  27.613  32.630  1.00  0.00           N  
ATOM    167  CZ  ARG A 290      62.205  28.912  32.835  1.00  0.00           C  
ATOM    168  NH1 ARG A 290      63.232  29.545  32.282  1.00  0.00           N  
ATOM    169  NH2 ARG A 290      61.348  29.571  33.580  1.00  0.00           N  
ATOM    170  N   GLN A 291      63.401  24.388  36.118  1.00  0.00           N  
ATOM    171  CA  GLN A 291      64.232  24.751  37.292  1.00  0.00           C  
ATOM    172  C   GLN A 291      64.900  23.541  37.877  1.00  0.00           C  
ATOM    173  O   GLN A 291      66.072  23.623  38.240  1.00  0.00           O  
ATOM    174  CB  GLN A 291      63.364  25.358  38.396  1.00  0.00           C  
ATOM    175  CG  GLN A 291      62.728  26.675  38.115  1.00  0.00           C  
ATOM    176  CD  GLN A 291      62.326  27.369  39.414  1.00  0.00           C  
ATOM    177  OE1 GLN A 291      63.190  27.827  40.159  1.00  0.00           O  
ATOM    178  NE2 GLN A 291      61.009  27.425  39.699  1.00  0.00           N  
ATOM    179  N   PHE A 292      64.147  22.429  38.049  1.00  0.00           N  
ATOM    180  CA  PHE A 292      64.677  21.186  38.653  1.00  0.00           C  
ATOM    181  C   PHE A 292      65.947  20.746  37.924  1.00  0.00           C  
ATOM    182  O   PHE A 292      66.950  20.434  38.511  1.00  0.00           O  
ATOM    183  CB  PHE A 292      63.678  20.008  38.565  1.00  0.00           C  
ATOM    184  CG  PHE A 292      62.320  20.270  39.202  1.00  0.00           C  
ATOM    185  CD1 PHE A 292      62.081  21.438  39.957  1.00  0.00           C  
ATOM    186  CD2 PHE A 292      61.299  19.301  39.093  1.00  0.00           C  
ATOM    187  CE1 PHE A 292      60.819  21.683  40.515  1.00  0.00           C  
ATOM    188  CE2 PHE A 292      60.049  19.520  39.694  1.00  0.00           C  
ATOM    189  CZ  PHE A 292      59.824  20.717  40.422  1.00  0.00           C  
ATOM    190  N   VAL A 293      65.869  20.706  36.592  1.00  0.00           N  
ATOM    191  CA  VAL A 293      66.999  20.264  35.814  1.00  0.00           C  
ATOM    192  C   VAL A 293      68.166  21.241  35.955  1.00  0.00           C  
ATOM    193  O   VAL A 293      69.293  20.841  36.008  1.00  0.00           O  
ATOM    194  CB  VAL A 293      66.580  20.087  34.312  1.00  0.00           C  
ATOM    195  CG1 VAL A 293      67.847  19.713  33.434  1.00  0.00           C  
ATOM    196  CG2 VAL A 293      65.517  19.017  34.217  1.00  0.00           C  
ATOM    197  N   GLU A 294      67.869  22.529  35.987  1.00  0.00           N  
ATOM    198  CA  GLU A 294      68.876  23.591  36.109  1.00  0.00           C  
ATOM    199  C   GLU A 294      69.690  23.498  37.413  1.00  0.00           C  
ATOM    200  O   GLU A 294      70.916  23.653  37.430  1.00  0.00           O  
ATOM    201  CB  GLU A 294      68.139  24.930  36.115  1.00  0.00           C  
ATOM    202  CG  GLU A 294      68.976  26.104  36.587  1.00  0.00           C  
ATOM    203  CD  GLU A 294      68.150  27.385  36.769  1.00  0.00           C  
ATOM    204  OE1 GLU A 294      68.753  28.469  36.899  1.00  0.00           O  
ATOM    205  OE2 GLU A 294      66.902  27.307  36.788  1.00  0.00           O  
ATOM    206  N   LEU A 295      68.966  23.262  38.499  1.00  0.00           N  
ATOM    207  CA  LEU A 295      69.517  23.248  39.856  1.00  0.00           C  
ATOM    208  C   LEU A 295      70.001  21.925  40.381  1.00  0.00           C  
ATOM    209  O   LEU A 295      70.697  21.872  41.393  1.00  0.00           O  
ATOM    210  CB  LEU A 295      68.397  23.766  40.782  1.00  0.00           C  
ATOM    211  CG  LEU A 295      67.834  25.138  40.442  1.00  0.00           C  
ATOM    212  CD1 LEU A 295      66.496  25.406  41.169  1.00  0.00           C  
ATOM    213  CD2 LEU A 295      68.853  26.237  40.753  1.00  0.00           C  
ATOM    214  N   GLN A 296      69.630  20.836  39.746  1.00  0.00           N  
ATOM    215  CA  GLN A 296      69.988  19.529  40.299  1.00  0.00           C  
ATOM    216  C   GLN A 296      71.463  19.248  40.625  1.00  0.00           C  
ATOM    217  O   GLN A 296      71.743  18.491  41.542  1.00  0.00           O  
ATOM    218  CB  GLN A 296      69.341  18.372  39.546  1.00  0.00           C  
ATOM    219  CG  GLN A 296      70.001  18.094  38.182  1.00  0.00           C  
ATOM    220  CD  GLN A 296      69.374  16.920  37.488  1.00  0.00           C  
ATOM    221  OE1 GLN A 296      68.822  16.020  38.124  1.00  0.00           O  
ATOM    222  NE2 GLN A 296      69.437  16.918  36.172  1.00  0.00           N  
ATOM    223  N   HIS A 297      72.411  19.796  39.867  1.00  0.00           N  
ATOM    224  CA  HIS A 297      73.810  19.502  40.201  1.00  0.00           C  
ATOM    225  C   HIS A 297      74.341  20.334  41.405  1.00  0.00           C  
ATOM    226  O   HIS A 297      75.306  19.932  42.027  1.00  0.00           O  
ATOM    227  CB  HIS A 297      74.767  19.671  38.944  1.00  0.00           C  
ATOM    228  CG  HIS A 297      74.522  18.660  37.866  1.00  0.00           C  
ATOM    229  ND1 HIS A 297      73.506  18.791  36.942  1.00  0.00           N  
ATOM    230  CD2 HIS A 297      75.153  17.499  37.569  1.00  0.00           C  
ATOM    231  CE1 HIS A 297      73.502  17.740  36.146  1.00  0.00           C  
ATOM    232  NE2 HIS A 297      74.509  16.955  36.485  1.00  0.00           N  
ATOM    233  N   GLU A 299      73.716  21.477  41.689  1.00  0.00           N  
ATOM    234  CA  GLU A 299      74.188  22.376  42.742  1.00  0.00           C  
ATOM    235  C   GLU A 299      73.536  22.192  44.129  1.00  0.00           C  
ATOM    236  O   GLU A 299      73.955  22.855  45.082  1.00  0.00           O  
ATOM    237  CB  GLU A 299      73.999  23.822  42.332  1.00  0.00           C  
ATOM    238  CG  GLU A 299      75.083  24.366  41.397  1.00  0.00           C  
ATOM    239  CD  GLU A 299      75.782  23.281  40.581  1.00  0.00           C  
ATOM    240  OE1 GLU A 299      76.754  22.674  41.099  1.00  0.00           O  
ATOM    241  OE2 GLU A 299      75.394  23.075  39.403  1.00  0.00           O  
ATOM    242  N   TYR A 306      72.472  21.391  44.207  1.00  0.00           N  
ATOM    243  CA  TYR A 306      71.770  21.149  45.496  1.00  0.00           C  
ATOM    244  C   TYR A 306      71.468  19.691  45.740  1.00  0.00           C  
ATOM    245  O   TYR A 306      71.494  18.854  44.811  1.00  0.00           O  
ATOM    246  CB  TYR A 306      70.430  21.886  45.531  1.00  0.00           C  
ATOM    247  CG  TYR A 306      70.517  23.366  45.389  1.00  0.00           C  
ATOM    248  CD1 TYR A 306      70.788  23.954  44.161  1.00  0.00           C  
ATOM    249  CD2 TYR A 306      70.226  24.196  46.457  1.00  0.00           C  
ATOM    250  CE1 TYR A 306      70.832  25.317  44.030  1.00  0.00           C  
ATOM    251  CE2 TYR A 306      70.314  25.538  46.334  1.00  0.00           C  
ATOM    252  CZ  TYR A 306      70.586  26.103  45.113  1.00  0.00           C  
ATOM    253  OH  TYR A 306      70.668  27.471  45.008  1.00  0.00           O  
ATOM    254  N   ASN A 307      71.200  19.345  47.010  1.00  0.00           N  
ATOM    255  CA  ASN A 307      70.738  17.991  47.330  1.00  0.00           C  
ATOM    256  C   ASN A 307      69.266  18.179  46.925  1.00  0.00           C  
ATOM    257  O   ASN A 307      68.632  19.163  47.330  1.00  0.00           O  
ATOM    258  CB  ASN A 307      70.782  17.737  48.861  1.00  0.00           C  
ATOM    259  CG  ASN A 307      72.156  17.616  49.371  1.00  0.00           C  
ATOM    260  OD1 ASN A 307      72.877  16.763  48.951  1.00  0.00           O  
ATOM    261  ND2 ASN A 307      72.524  18.465  50.323  1.00  0.00           N  
ATOM    262  N   CYS A 308      68.730  17.269  46.124  1.00  0.00           N  
ATOM    263  CA  CYS A 308      67.384  17.456  45.588  1.00  0.00           C  
ATOM    264  C   CYS A 308      66.469  16.282  45.832  1.00  0.00           C  
ATOM    265  O   CYS A 308      66.836  15.132  45.611  1.00  0.00           O  
ATOM    266  CB  CYS A 308      67.502  17.659  44.028  1.00  0.00           C  
ATOM    267  SG  CYS A 308      68.247  19.216  43.522  1.00  0.00           S  
ATOM    268  N   TYR A 309      65.225  16.608  46.206  1.00  0.00           N  
ATOM    269  CA  TYR A 309      64.181  15.620  46.441  1.00  0.00           C  
ATOM    270  C   TYR A 309      63.037  16.089  45.563  1.00  0.00           C  
ATOM    271  O   TYR A 309      62.584  17.200  45.697  1.00  0.00           O  
ATOM    272  CB  TYR A 309      63.749  15.698  47.942  1.00  0.00           C  
ATOM    273  CG  TYR A 309      64.872  15.185  48.786  1.00  0.00           C  
ATOM    274  CD1 TYR A 309      65.832  16.044  49.313  1.00  0.00           C  
ATOM    275  CD2 TYR A 309      65.008  13.825  48.994  1.00  0.00           C  
ATOM    276  CE1 TYR A 309      66.910  15.506  50.098  1.00  0.00           C  
ATOM    277  CE2 TYR A 309      66.082  13.295  49.725  1.00  0.00           C  
ATOM    278  CZ  TYR A 309      67.000  14.145  50.276  1.00  0.00           C  
ATOM    279  OH  TYR A 309      68.047  13.568  50.960  1.00  0.00           O  
ATOM    280  N   PHE A 310      62.674  15.267  44.571  1.00  0.00           N  
ATOM    281  CA  PHE A 310      61.586  15.587  43.618  1.00  0.00           C  
ATOM    282  C   PHE A 310      60.538  14.506  43.763  1.00  0.00           C  
ATOM    283  O   PHE A 310      60.804  13.338  43.642  1.00  0.00           O  
ATOM    284  CB  PHE A 310      62.173  15.629  42.194  1.00  0.00           C  
ATOM    285  CG  PHE A 310      63.100  16.784  41.977  1.00  0.00           C  
ATOM    286  CD1 PHE A 310      64.388  16.566  41.450  1.00  0.00           C  
ATOM    287  CD2 PHE A 310      62.724  18.063  42.346  1.00  0.00           C  
ATOM    288  CE1 PHE A 310      65.258  17.628  41.237  1.00  0.00           C  
ATOM    289  CE2 PHE A 310      63.604  19.160  42.162  1.00  0.00           C  
ATOM    290  CZ  PHE A 310      64.891  18.919  41.573  1.00  0.00           C  
ATOM    291  N   CYS A 311      59.324  14.920  44.059  1.00  0.00           N  
ATOM    292  CA  CYS A 311      58.325  13.996  44.430  1.00  0.00           C  
ATOM    293  C   CYS A 311      57.102  13.939  43.495  1.00  0.00           C  
ATOM    294  O   CYS A 311      56.688  14.962  42.909  1.00  0.00           O  
ATOM    295  CB  CYS A 311      57.867  14.455  45.856  1.00  0.00           C  
ATOM    296  SG  CYS A 311      56.839  13.240  46.729  1.00  0.00           S  
ATOM    297  N   ILE A 312      56.543  12.746  43.401  1.00  0.00           N  
ATOM    298  CA  ILE A 312      55.290  12.506  42.690  1.00  0.00           C  
ATOM    299  C   ILE A 312      54.272  12.402  43.848  1.00  0.00           C  
ATOM    300  O   ILE A 312      54.224  11.385  44.581  1.00  0.00           O  
ATOM    301  CB  ILE A 312      55.345  11.204  41.940  1.00  0.00           C  
ATOM    302  CG1 ILE A 312      56.446  11.275  40.833  1.00  0.00           C  
ATOM    303  CG2 ILE A 312      53.953  10.776  41.515  1.00  0.00           C  
ATOM    304  CD1 ILE A 312      56.832   9.918  40.358  1.00  0.00           C  
ATOM    305  N   VAL A 313      53.516  13.472  44.008  1.00  0.00           N  
ATOM    306  CA  VAL A 313      52.573  13.641  45.144  1.00  0.00           C  
ATOM    307  C   VAL A 313      51.212  12.972  44.990  1.00  0.00           C  
ATOM    308  O   VAL A 313      50.146  13.643  44.816  1.00  0.00           O  
ATOM    309  CB  VAL A 313      52.629  15.070  45.704  1.00  0.00           C  
ATOM    310  CG1 VAL A 313      54.075  15.417  46.195  1.00  0.00           C  
ATOM    311  CG2 VAL A 313      52.103  16.111  44.695  1.00  0.00           C  
ATOM    312  N   ASP A 314      51.249  11.626  45.025  1.00  0.00           N  
ATOM    313  CA  ASP A 314      50.050  10.823  44.873  1.00  0.00           C  
ATOM    314  C   ASP A 314      49.008  11.003  45.990  1.00  0.00           C  
ATOM    315  O   ASP A 314      47.807  10.947  45.754  1.00  0.00           O  
ATOM    316  CB  ASP A 314      50.312   9.371  44.554  1.00  0.00           C  
ATOM    317  CG  ASP A 314      51.145   8.598  45.648  1.00  0.00           C  
ATOM    318  OD1 ASP A 314      51.861   9.246  46.419  1.00  0.00           O  
ATOM    319  OD2 ASP A 314      51.104   7.350  45.613  1.00  0.00           O  
ATOM    320  N   GLN A 315      49.507  11.212  47.232  1.00  0.00           N  
ATOM    321  CA  GLN A 315      48.595  11.484  48.315  1.00  0.00           C  
ATOM    322  C   GLN A 315      47.898  12.812  48.158  1.00  0.00           C  
ATOM    323  O   GLN A 315      46.728  12.972  48.547  1.00  0.00           O  
ATOM    324  CB  GLN A 315      49.344  11.359  49.684  1.00  0.00           C  
ATOM    325  CG  GLN A 315      49.625   9.934  50.031  1.00  0.00           C  
ATOM    326  CD  GLN A 315      50.574   9.873  51.252  1.00  0.00           C  
ATOM    327  OE1 GLN A 315      51.736  10.223  51.170  1.00  0.00           O  
ATOM    328  NE2 GLN A 315      50.065   9.357  52.347  1.00  0.00           N  
ATOM    329  N   HIS A 316      48.532  13.783  47.509  1.00  0.00           N  
ATOM    330  CA  HIS A 316      47.825  15.014  47.247  1.00  0.00           C  
ATOM    331  C   HIS A 316      46.816  14.771  46.125  1.00  0.00           C  
ATOM    332  O   HIS A 316      45.755  15.377  46.111  1.00  0.00           O  
ATOM    333  CB  HIS A 316      48.743  16.157  46.852  1.00  0.00           C  
ATOM    334  CG  HIS A 316      49.319  16.916  48.028  1.00  0.00           C  
ATOM    335  ND1 HIS A 316      50.655  16.861  48.363  1.00  0.00           N  
ATOM    336  CD2 HIS A 316      48.727  17.721  48.948  1.00  0.00           C  
ATOM    337  CE1 HIS A 316      50.877  17.660  49.403  1.00  0.00           C  
ATOM    338  NE2 HIS A 316      49.716  18.174  49.789  1.00  0.00           N  
ATOM    339  N   ALA A 317      47.174  13.915  45.170  1.00  0.00           N  
ATOM    340  CA  ALA A 317      46.234  13.648  44.052  1.00  0.00           C  
ATOM    341  C   ALA A 317      44.878  13.156  44.507  1.00  0.00           C  
ATOM    342  O   ALA A 317      43.831  13.469  43.875  1.00  0.00           O  
ATOM    343  CB  ALA A 317      46.859  12.641  43.027  1.00  0.00           C  
ATOM    344  N   ILE A 333      44.858  12.322  45.581  1.00  0.00           N  
ATOM    345  CA  ILE A 333      43.600  11.787  46.028  1.00  0.00           C  
ATOM    346  C   ILE A 333      42.724  12.765  46.838  1.00  0.00           C  
ATOM    347  O   ILE A 333      41.673  12.369  47.338  1.00  0.00           O  
ATOM    348  CB  ILE A 333      43.747  10.428  46.717  1.00  0.00           C  
ATOM    349  CG1 ILE A 333      44.752  10.522  47.876  1.00  0.00           C  
ATOM    350  CG2 ILE A 333      44.249   9.344  45.735  1.00  0.00           C  
ATOM    351  CD1 ILE A 333      44.588   9.259  48.851  1.00  0.00           C  
ATOM    352  N   THR A 334      43.140  14.036  46.931  1.00  0.00           N  
ATOM    353  CA  THR A 334      42.292  15.030  47.612  1.00  0.00           C  
ATOM    354  C   THR A 334      41.019  15.235  46.765  1.00  0.00           C  
ATOM    355  O   THR A 334      40.018  15.763  47.220  1.00  0.00           O  
ATOM    356  CB  THR A 334      42.989  16.339  47.990  1.00  0.00           C  
ATOM    357  OG1 THR A 334      43.503  17.016  46.822  1.00  0.00           O  
ATOM    358  CG2 THR A 334      44.137  16.078  49.022  1.00  0.00           C  
ATOM    359  N   VAL A 336      41.068  14.743  45.525  1.00  0.00           N  
ATOM    360  CA  VAL A 336      39.876  14.710  44.686  1.00  0.00           C  
ATOM    361  C   VAL A 336      39.761  13.290  44.173  1.00  0.00           C  
ATOM    362  O   VAL A 336      40.722  12.548  44.170  1.00  0.00           O  
ATOM    363  CB  VAL A 336      39.945  15.716  43.481  1.00  0.00           C  
ATOM    364  CG1 VAL A 336      40.159  17.136  44.001  1.00  0.00           C  
ATOM    365  CG2 VAL A 336      41.052  15.307  42.532  1.00  0.00           C  
ATOM    366  N   TRP A 340      38.568  12.882  43.775  1.00  0.00           N  
ATOM    367  CA  TRP A 340      38.406  11.528  43.313  1.00  0.00           C  
ATOM    368  C   TRP A 340      39.342  11.204  42.139  1.00  0.00           C  
ATOM    369  O   TRP A 340      39.525  12.038  41.261  1.00  0.00           O  
ATOM    370  CB  TRP A 340      36.958  11.263  42.920  1.00  0.00           C  
ATOM    371  CG  TRP A 340      36.766   9.859  42.554  1.00  0.00           C  
ATOM    372  CD1 TRP A 340      36.698   8.782  43.411  1.00  0.00           C  
ATOM    373  CD2 TRP A 340      36.767   9.329  41.250  1.00  0.00           C  
ATOM    374  NE1 TRP A 340      36.653   7.623  42.697  1.00  0.00           N  
ATOM    375  CE2 TRP A 340      36.678   7.936  41.361  1.00  0.00           C  
ATOM    376  CE3 TRP A 340      36.889   9.897  39.985  1.00  0.00           C  
ATOM    377  CZ2 TRP A 340      36.638   7.123  40.273  1.00  0.00           C  
ATOM    378  CZ3 TRP A 340      36.819   9.085  38.913  1.00  0.00           C  
ATOM    379  CH2 TRP A 340      36.741   7.707  39.056  1.00  0.00           C  
ATOM    380  N   GLN A 418      39.949  10.007  42.170  1.00  0.00           N  
ATOM    381  CA  GLN A 418      40.828   9.505  41.090  1.00  0.00           C  
ATOM    382  C   GLN A 418      40.470   8.094  40.724  1.00  0.00           C  
ATOM    383  O   GLN A 418      40.380   7.185  41.595  1.00  0.00           O  
ATOM    384  CB  GLN A 418      42.313   9.516  41.537  1.00  0.00           C  
ATOM    385  CG  GLN A 418      42.756  10.862  41.964  1.00  0.00           C  
ATOM    386  CD  GLN A 418      43.220  11.699  40.780  1.00  0.00           C  
ATOM    387  OE1 GLN A 418      43.454  11.172  39.694  1.00  0.00           O  
ATOM    388  NE2 GLN A 418      43.417  12.964  41.000  1.00  0.00           N  
ATOM    389  N   ASP A 419      40.309   7.844  39.424  1.00  0.00           N  
ATOM    390  CA  ASP A 419      40.076   6.489  39.008  1.00  0.00           C  
ATOM    391  C   ASP A 419      41.345   5.726  39.364  1.00  0.00           C  
ATOM    392  O   ASP A 419      42.445   6.163  39.008  1.00  0.00           O  
ATOM    393  CB  ASP A 419      39.851   6.407  37.482  1.00  0.00           C  
ATOM    394  CG  ASP A 419      39.838   4.986  37.005  1.00  0.00           C  
ATOM    395  OD1 ASP A 419      38.833   4.328  37.193  1.00  0.00           O  
ATOM    396  OD2 ASP A 419      40.869   4.456  36.605  1.00  0.00           O  
ATOM    397  N   PRO A 420      41.251   4.626  40.120  1.00  0.00           N  
ATOM    398  CA  PRO A 420      42.475   3.936  40.560  1.00  0.00           C  
ATOM    399  C   PRO A 420      43.463   3.499  39.460  1.00  0.00           C  
ATOM    400  O   PRO A 420      44.637   3.736  39.563  1.00  0.00           O  
ATOM    401  CB  PRO A 420      41.944   2.719  41.376  1.00  0.00           C  
ATOM    402  CG  PRO A 420      40.622   3.174  41.874  1.00  0.00           C  
ATOM    403  CD  PRO A 420      40.041   4.086  40.779  1.00  0.00           C  
ATOM    404  N   HIS A 421      42.951   2.911  38.370  1.00  0.00           N  
ATOM    405  CA  HIS A 421      43.830   2.452  37.294  1.00  0.00           C  
ATOM    406  C   HIS A 421      44.542   3.663  36.641  1.00  0.00           C  
ATOM    407  O   HIS A 421      45.726   3.607  36.388  1.00  0.00           O  
ATOM    408  CB  HIS A 421      43.013   1.617  36.240  1.00  0.00           C  
ATOM    409  CG  HIS A 421      43.797   1.282  34.999  1.00  0.00           C  
ATOM    410  ND1 HIS A 421      44.690   0.226  34.938  1.00  0.00           N  
ATOM    411  CD2 HIS A 421      43.857   1.896  33.790  1.00  0.00           C  
ATOM    412  CE1 HIS A 421      45.247   0.192  33.735  1.00  0.00           C  
ATOM    413  NE2 HIS A 421      44.748   1.184  33.017  1.00  0.00           N  
ATOM    414  N   GLU A 422      43.806   4.738  36.390  1.00  0.00           N  
ATOM    415  CA  GLU A 422      44.380   5.956  35.797  1.00  0.00           C  
ATOM    416  C   GLU A 422      45.423   6.545  36.730  1.00  0.00           C  
ATOM    417  O   GLU A 422      46.458   7.025  36.311  1.00  0.00           O  
ATOM    418  CB  GLU A 422      43.313   7.000  35.541  1.00  0.00           C  
ATOM    419  CG  GLU A 422      42.521   6.729  34.260  1.00  0.00           C  
ATOM    420  CD  GLU A 422      43.443   6.385  33.052  1.00  0.00           C  
ATOM    421  OE1 GLU A 422      44.259   7.249  32.631  1.00  0.00           O  
ATOM    422  OE2 GLU A 422      43.350   5.245  32.539  1.00  0.00           O  
ATOM    423  N   LEU A 423      45.114   6.554  38.015  1.00  0.00           N  
ATOM    424  CA  LEU A 423      46.104   7.110  38.976  1.00  0.00           C  
ATOM    425  C   LEU A 423      47.396   6.342  38.903  1.00  0.00           C  
ATOM    426  O   LEU A 423      48.445   6.946  38.805  1.00  0.00           O  
ATOM    427  CB  LEU A 423      45.528   7.023  40.438  1.00  0.00           C  
ATOM    428  CG  LEU A 423      46.490   7.634  41.503  1.00  0.00           C  
ATOM    429  CD1 LEU A 423      46.927   9.143  41.267  1.00  0.00           C  
ATOM    430  CD2 LEU A 423      45.683   7.517  42.897  1.00  0.00           C  
ATOM    431  N   ARG A 424      47.341   5.009  38.990  1.00  0.00           N  
ATOM    432  CA  ARG A 424      48.536   4.179  38.925  1.00  0.00           C  
ATOM    433  C   ARG A 424      49.338   4.543  37.656  1.00  0.00           C  
ATOM    434  O   ARG A 424      50.537   4.718  37.693  1.00  0.00           O  
ATOM    435  CB  ARG A 424      48.159   2.698  38.868  1.00  0.00           C  
ATOM    436  CG  ARG A 424      47.908   2.053  40.223  1.00  0.00           C  
ATOM    437  CD  ARG A 424      49.212   1.900  40.980  1.00  0.00           C  
ATOM    438  NE  ARG A 424      48.984   1.308  42.294  1.00  0.00           N  
ATOM    439  CZ  ARG A 424      48.841   0.009  42.502  1.00  0.00           C  
ATOM    440  NH1 ARG A 424      48.659  -0.436  43.727  1.00  0.00           N  
ATOM    441  NH2 ARG A 424      48.899  -0.852  41.484  1.00  0.00           N  
ATOM    442  N   GLN A 425      48.630   4.621  36.528  1.00  0.00           N  
ATOM    443  CA  GLN A 425      49.301   4.981  35.250  1.00  0.00           C  
ATOM    444  C   GLN A 425      49.898   6.380  35.311  1.00  0.00           C  
ATOM    445  O   GLN A 425      51.010   6.551  34.919  1.00  0.00           O  
ATOM    446  CB  GLN A 425      48.288   4.871  34.091  1.00  0.00           C  
ATOM    447  CG  GLN A 425      48.058   3.414  33.702  1.00  0.00           C  
ATOM    448  CD  GLN A 425      49.384   2.596  33.699  1.00  0.00           C  
ATOM    449  OE1 GLN A 425      50.290   2.836  32.863  1.00  0.00           O  
ATOM    450  NE2 GLN A 425      49.514   1.662  34.661  1.00  0.00           N  
ATOM    451  N   ASN A 426      49.137   7.365  35.776  1.00  0.00           N  
ATOM    452  CA  ASN A 426      49.581   8.783  35.859  1.00  0.00           C  
ATOM    453  C   ASN A 426      50.815   8.899  36.733  1.00  0.00           C  
ATOM    454  O   ASN A 426      51.682   9.693  36.489  1.00  0.00           O  
ATOM    455  CB  ASN A 426      48.485   9.705  36.289  1.00  0.00           C  
ATOM    456  CG  ASN A 426      47.433   9.880  35.205  1.00  0.00           C  
ATOM    457  OD1 ASN A 426      47.688   9.536  34.045  1.00  0.00           O  
ATOM    458  ND2 ASN A 426      46.258  10.352  35.570  1.00  0.00           N  
ATOM    459  N   ILE A 427      50.874   8.067  37.784  1.00  0.00           N  
ATOM    460  CA  ILE A 427      52.085   8.054  38.618  1.00  0.00           C  
ATOM    461  C   ILE A 427      53.306   7.580  37.806  1.00  0.00           C  
ATOM    462  O   ILE A 427      54.353   8.201  37.854  1.00  0.00           O  
ATOM    463  CB  ILE A 427      51.873   7.135  39.846  1.00  0.00           C  
ATOM    464  CG1 ILE A 427      50.955   7.887  40.831  1.00  0.00           C  
ATOM    465  CG2 ILE A 427      53.263   6.812  40.556  1.00  0.00           C  
ATOM    466  CD1 ILE A 427      50.243   6.911  41.862  1.00  0.00           C  
ATOM    467  N   ARG A 429      53.144   6.505  37.034  1.00  0.00           N  
ATOM    468  CA  ARG A 429      54.293   6.023  36.204  1.00  0.00           C  
ATOM    469  C   ARG A 429      54.625   7.079  35.147  1.00  0.00           C  
ATOM    470  O   ARG A 429      55.787   7.338  34.885  1.00  0.00           O  
ATOM    471  CB  ARG A 429      53.983   4.706  35.522  1.00  0.00           C  
ATOM    472  CG  ARG A 429      53.559   3.592  36.416  1.00  0.00           C  
ATOM    473  CD  ARG A 429      53.585   2.264  35.644  1.00  0.00           C  
ATOM    474  NE  ARG A 429      54.930   1.865  35.227  1.00  0.00           N  
ATOM    475  CZ  ARG A 429      55.873   1.387  36.051  1.00  0.00           C  
ATOM    476  NH1 ARG A 429      55.649   1.286  37.402  1.00  0.00           N  
ATOM    477  NH2 ARG A 429      57.051   1.019  35.530  1.00  0.00           N  
ATOM    478  N   ARG A 431      53.594   7.649  34.530  1.00  0.00           N  
ATOM    479  CA  ARG A 431      53.808   8.663  33.474  1.00  0.00           C  
ATOM    480  C   ARG A 431      54.574   9.879  33.951  1.00  0.00           C  
ATOM    481  O   ARG A 431      55.508  10.373  33.307  1.00  0.00           O  
ATOM    482  CB  ARG A 431      52.483   9.047  32.815  1.00  0.00           C  
ATOM    483  CG  ARG A 431      51.850   7.905  32.036  1.00  0.00           C  
ATOM    484  CD  ARG A 431      50.662   8.529  31.251  1.00  0.00           C  
ATOM    485  NE  ARG A 431      49.612   7.581  30.958  1.00  0.00           N  
ATOM    486  CZ  ARG A 431      49.790   6.459  30.277  1.00  0.00           C  
ATOM    487  NH1 ARG A 431      48.758   5.653  30.057  1.00  0.00           N  
ATOM    488  NH2 ARG A 431      50.994   6.139  29.825  1.00  0.00           N  
ATOM    489  N   LEU A 432      54.235  10.343  35.149  1.00  0.00           N  
ATOM    490  CA  LEU A 432      54.923  11.464  35.693  1.00  0.00           C  
ATOM    491  C   LEU A 432      56.350  11.130  36.030  1.00  0.00           C  
ATOM    492  O   LEU A 432      57.215  11.962  35.817  1.00  0.00           O  
ATOM    493  CB  LEU A 432      54.147  12.058  36.894  1.00  0.00           C  
ATOM    494  CG  LEU A 432      54.806  13.286  37.534  1.00  0.00           C  
ATOM    495  CD1 LEU A 432      55.136  14.421  36.530  1.00  0.00           C  
ATOM    496  CD2 LEU A 432      53.899  13.864  38.739  1.00  0.00           C  
ATOM    497  N   ALA A 433      56.620   9.910  36.511  1.00  0.00           N  
ATOM    498  CA  ALA A 433      57.999   9.501  36.812  1.00  0.00           C  
ATOM    499  C   ALA A 433      58.800   9.506  35.500  1.00  0.00           C  
ATOM    500  O   ALA A 433      59.919  10.000  35.460  1.00  0.00           O  
ATOM    501  CB  ALA A 433      58.042   8.169  37.407  1.00  0.00           C  
ATOM    502  N   ALA A 434      58.174   8.973  34.457  1.00  0.00           N  
ATOM    503  CA  ALA A 434      58.822   8.940  33.114  1.00  0.00           C  
ATOM    504  C   ALA A 434      59.097  10.330  32.610  1.00  0.00           C  
ATOM    505  O   ALA A 434      60.157  10.568  32.020  1.00  0.00           O  
ATOM    506  CB  ALA A 434      57.931   8.165  32.107  1.00  0.00           C  
ATOM    507  N   LEU A 435      58.161  11.250  32.804  1.00  0.00           N  
ATOM    508  CA  LEU A 435      58.352  12.646  32.343  1.00  0.00           C  
ATOM    509  C   LEU A 435      59.464  13.330  33.126  1.00  0.00           C  
ATOM    510  O   LEU A 435      60.279  14.077  32.569  1.00  0.00           O  
ATOM    511  CB  LEU A 435      57.071  13.456  32.395  1.00  0.00           C  
ATOM    512  CG  LEU A 435      56.002  13.019  31.353  1.00  0.00           C  
ATOM    513  CD1 LEU A 435      54.642  13.704  31.742  1.00  0.00           C  
ATOM    514  CD2 LEU A 435      56.464  13.509  29.937  1.00  0.00           C  
ATOM    515  N   TYR A 436      59.503  13.110  34.457  1.00  0.00           N  
ATOM    516  CA  TYR A 436      60.567  13.737  35.242  1.00  0.00           C  
ATOM    517  C   TYR A 436      61.952  13.275  34.645  1.00  0.00           C  
ATOM    518  O   TYR A 436      62.886  14.087  34.456  1.00  0.00           O  
ATOM    519  CB  TYR A 436      60.506  13.169  36.694  1.00  0.00           C  
ATOM    520  CG  TYR A 436      59.857  14.063  37.719  1.00  0.00           C  
ATOM    521  CD1 TYR A 436      60.476  15.226  38.159  1.00  0.00           C  
ATOM    522  CD2 TYR A 436      58.723  13.644  38.368  1.00  0.00           C  
ATOM    523  CE1 TYR A 436      59.920  15.998  39.243  1.00  0.00           C  
ATOM    524  CE2 TYR A 436      58.161  14.381  39.442  1.00  0.00           C  
ATOM    525  CZ  TYR A 436      58.735  15.542  39.847  1.00  0.00           C  
ATOM    526  OH  TYR A 436      58.137  16.265  40.898  1.00  0.00           O  
ATOM    527  N   LEU A 437      62.076  11.984  34.423  1.00  0.00           N  
ATOM    528  CA  LEU A 437      63.342  11.428  33.938  1.00  0.00           C  
ATOM    529  C   LEU A 437      63.602  11.920  32.464  1.00  0.00           C  
ATOM    530  O   LEU A 437      64.733  12.280  32.092  1.00  0.00           O  
ATOM    531  CB  LEU A 437      63.314   9.943  34.024  1.00  0.00           C  
ATOM    532  CG  LEU A 437      63.344   9.404  35.503  1.00  0.00           C  
ATOM    533  CD1 LEU A 437      62.988   7.945  35.576  1.00  0.00           C  
ATOM    534  CD2 LEU A 437      64.744   9.726  36.141  1.00  0.00           C  
ATOM    535  N   ALA A 438      62.536  11.911  31.663  1.00  0.00           N  
ATOM    536  CA  ALA A 438      62.617  12.391  30.234  1.00  0.00           C  
ATOM    537  C   ALA A 438      63.092  13.832  30.088  1.00  0.00           C  
ATOM    538  O   ALA A 438      63.815  14.183  29.113  1.00  0.00           O  
ATOM    539  CB  ALA A 438      61.212  12.170  29.524  1.00  0.00           C  
ATOM    540  N   VAL A 439      62.664  14.723  30.985  1.00  0.00           N  
ATOM    541  CA  VAL A 439      63.082  16.092  30.910  1.00  0.00           C  
ATOM    542  C   VAL A 439      64.529  16.265  31.355  1.00  0.00           C  
ATOM    543  O   VAL A 439      65.092  17.343  31.227  1.00  0.00           O  
ATOM    544  CB  VAL A 439      62.128  17.084  31.623  1.00  0.00           C  
ATOM    545  CG1 VAL A 439      60.714  16.964  31.082  1.00  0.00           C  
ATOM    546  CG2 VAL A 439      62.194  16.941  33.163  1.00  0.00           C  
ATOM    547  N   GLY A 444      65.107  15.208  31.913  1.00  0.00           N  
ATOM    548  CA  GLY A 444      66.514  15.305  32.322  1.00  0.00           C  
ATOM    549  C   GLY A 444      66.837  15.172  33.829  1.00  0.00           C  
ATOM    550  O   GLY A 444      68.015  15.200  34.190  1.00  0.00           O  
ATOM    551  N   ILE A 445      65.827  14.999  34.706  1.00  0.00           N  
ATOM    552  CA  ILE A 445      66.197  14.733  36.138  1.00  0.00           C  
ATOM    553  C   ILE A 445      67.091  13.482  36.171  1.00  0.00           C  
ATOM    554  O   ILE A 445      66.761  12.406  35.631  1.00  0.00           O  
ATOM    555  CB  ILE A 445      64.961  14.506  37.050  1.00  0.00           C  
ATOM    556  CG1 ILE A 445      64.166  15.809  37.201  1.00  0.00           C  
ATOM    557  CG2 ILE A 445      65.458  13.889  38.428  1.00  0.00           C  
ATOM    558  CD1 ILE A 445      64.999  16.983  37.423  1.00  0.00           C  
ATOM    559  N   ASP A 460      68.248  13.602  36.846  1.00  0.00           N  
ATOM    560  CA  ASP A 460      69.247  12.569  36.879  1.00  0.00           C  
ATOM    561  C   ASP A 460      69.297  11.878  38.248  1.00  0.00           C  
ATOM    562  O   ASP A 460      69.568  12.538  39.233  1.00  0.00           O  
ATOM    563  CB  ASP A 460      70.597  13.258  36.548  1.00  0.00           C  
ATOM    564  CG  ASP A 460      71.771  12.316  36.512  1.00  0.00           C  
ATOM    565  OD1 ASP A 460      71.719  11.178  37.048  1.00  0.00           O  
ATOM    566  OD2 ASP A 460      72.820  12.763  35.935  1.00  0.00           O  
ATOM    567  N   PRO A 461      68.999  10.590  38.287  1.00  0.00           N  
ATOM    568  CA  PRO A 461      68.954   9.858  39.554  1.00  0.00           C  
ATOM    569  C   PRO A 461      70.237   9.848  40.337  1.00  0.00           C  
ATOM    570  O   PRO A 461      70.218   9.439  41.527  1.00  0.00           O  
ATOM    571  CB  PRO A 461      68.522   8.435  39.180  1.00  0.00           C  
ATOM    572  CG  PRO A 461      68.438   8.401  37.695  1.00  0.00           C  
ATOM    573  CD  PRO A 461      68.676   9.733  37.127  1.00  0.00           C  
ATOM    574  N   THR A 463      71.363  10.256  39.711  1.00  0.00           N  
ATOM    575  CA  THR A 463      72.623  10.303  40.450  1.00  0.00           C  
ATOM    576  C   THR A 463      72.793  11.658  41.108  1.00  0.00           C  
ATOM    577  O   THR A 463      73.667  11.838  41.976  1.00  0.00           O  
ATOM    578  CB  THR A 463      73.869  10.070  39.567  1.00  0.00           C  
ATOM    579  OG1 THR A 463      73.993  11.131  38.624  1.00  0.00           O  
ATOM    580  CG2 THR A 463      73.830   8.706  38.867  1.00  0.00           C  
ATOM    581  N   GLN A 471      71.962  12.603  40.711  1.00  0.00           N  
ATOM    582  CA  GLN A 471      72.012  13.950  41.212  1.00  0.00           C  
ATOM    583  C   GLN A 471      70.839  14.298  42.128  1.00  0.00           C  
ATOM    584  O   GLN A 471      70.873  15.329  42.823  1.00  0.00           O  
ATOM    585  CB  GLN A 471      71.973  14.950  40.059  1.00  0.00           C  
ATOM    586  CG  GLN A 471      73.040  14.710  39.020  1.00  0.00           C  
ATOM    587  CD  GLN A 471      74.408  14.806  39.621  1.00  0.00           C  
ATOM    588  OE1 GLN A 471      74.755  15.805  40.218  1.00  0.00           O  
ATOM    589  NE2 GLN A 471      75.154  13.742  39.533  1.00  0.00           N  
ATOM    590  N   ALA A 472      69.755  13.550  41.972  1.00  0.00           N  
ATOM    591  CA  ALA A 472      68.508  13.871  42.687  1.00  0.00           C  
ATOM    592  C   ALA A 472      67.786  12.634  43.080  1.00  0.00           C  
ATOM    593  O   ALA A 472      67.999  11.525  42.520  1.00  0.00           O  
ATOM    594  CB  ALA A 472      67.589  14.781  41.791  1.00  0.00           C  
ATOM    595  N   THR A 473      66.920  12.778  44.082  1.00  0.00           N  
ATOM    596  CA  THR A 473      66.189  11.649  44.568  1.00  0.00           C  
ATOM    597  C   THR A 473      64.749  11.809  44.083  1.00  0.00           C  
ATOM    598  O   THR A 473      64.032  12.719  44.492  1.00  0.00           O  
ATOM    599  CB  THR A 473      66.179  11.672  46.153  1.00  0.00           C  
ATOM    600  OG1 THR A 473      67.507  11.383  46.606  1.00  0.00           O  
ATOM    601  CG2 THR A 473      65.203  10.608  46.716  1.00  0.00           C  
ATOM    602  N   LEU A 474      64.337  10.900  43.219  1.00  0.00           N  
ATOM    603  CA  LEU A 474      62.964  10.963  42.678  1.00  0.00           C  
ATOM    604  C   LEU A 474      62.138   9.879  43.340  1.00  0.00           C  
ATOM    605  O   LEU A 474      62.536   8.733  43.362  1.00  0.00           O  
ATOM    606  CB  LEU A 474      63.092  10.670  41.147  1.00  0.00           C  
ATOM    607  CG  LEU A 474      61.749  10.621  40.418  1.00  0.00           C  
ATOM    608  CD1 LEU A 474      61.119  11.994  40.497  1.00  0.00           C  
ATOM    609  CD2 LEU A 474      62.050  10.238  38.873  1.00  0.00           C  
ATOM    610  N   PHE A 475      60.972  10.231  43.903  1.00  0.00           N  
ATOM    611  CA  PHE A 475      60.192   9.216  44.615  1.00  0.00           C  
ATOM    612  C   PHE A 475      58.700   9.539  44.678  1.00  0.00           C  
ATOM    613  O   PHE A 475      58.293  10.664  44.400  1.00  0.00           O  
ATOM    614  CB  PHE A 475      60.755   9.042  46.052  1.00  0.00           C  
ATOM    615  CG  PHE A 475      60.472  10.235  46.948  1.00  0.00           C  
ATOM    616  CD1 PHE A 475      59.480  10.164  47.954  1.00  0.00           C  
ATOM    617  CD2 PHE A 475      61.156  11.431  46.785  1.00  0.00           C  
ATOM    618  CE1 PHE A 475      59.192  11.298  48.768  1.00  0.00           C  
ATOM    619  CE2 PHE A 475      60.885  12.546  47.589  1.00  0.00           C  
ATOM    620  CZ  PHE A 475      59.875  12.474  48.582  1.00  0.00           C  
ATOM    621  N   ILE A 476      57.935   8.536  45.065  1.00  0.00           N  
ATOM    622  CA  ILE A 476      56.476   8.637  45.140  1.00  0.00           C  
ATOM    623  C   ILE A 476      56.113   8.914  46.623  1.00  0.00           C  
ATOM    624  O   ILE A 476      56.549   8.176  47.506  1.00  0.00           O  
ATOM    625  CB  ILE A 476      55.859   7.409  44.692  1.00  0.00           C  
ATOM    626  CG1 ILE A 476      56.104   7.249  43.168  1.00  0.00           C  
ATOM    627  CG2 ILE A 476      54.332   7.471  44.895  1.00  0.00           C  
ATOM    628  CD1 ILE A 476      55.905   5.834  42.741  1.00  0.00           C  
ATOM    629  N   GLN A 477      55.366   9.964  46.818  1.00  0.00           N  
ATOM    630  CA  GLN A 477      54.982  10.438  48.182  1.00  0.00           C  
ATOM    631  C   GLN A 477      54.460   9.313  49.069  1.00  0.00           C  
ATOM    632  O   GLN A 477      54.923   9.123  50.239  1.00  0.00           O  
ATOM    633  CB  GLN A 477      53.954  11.528  48.025  1.00  0.00           C  
ATOM    634  CG  GLN A 477      53.531  12.336  49.294  1.00  0.00           C  
ATOM    635  CD  GLN A 477      52.424  13.320  48.931  1.00  0.00           C  
ATOM    636  OE1 GLN A 477      51.607  13.031  48.022  1.00  0.00           O  
ATOM    637  NE2 GLN A 477      52.453  14.519  49.513  1.00  0.00           N  
ATOM    638  N   SER A 478      53.465   8.579  48.589  1.00  0.00           N  
ATOM    639  CA  SER A 478      52.856   7.476  49.416  1.00  0.00           C  
ATOM    640  C   SER A 478      53.843   6.384  49.868  1.00  0.00           C  
ATOM    641  O   SER A 478      53.540   5.605  50.769  1.00  0.00           O  
ATOM    642  CB  SER A 478      51.648   6.839  48.680  1.00  0.00           C  
ATOM    643  OG  SER A 478      52.104   6.078  47.589  1.00  0.00           O  
ATOM    644  N   GLU A 479      55.000   6.287  49.201  1.00  0.00           N  
ATOM    645  CA  GLU A 479      55.975   5.265  49.491  1.00  0.00           C  
ATOM    646  C   GLU A 479      56.863   5.611  50.683  1.00  0.00           C  
ATOM    647  O   GLU A 479      57.705   4.840  51.006  1.00  0.00           O  
ATOM    648  CB  GLU A 479      56.868   4.916  48.251  1.00  0.00           C  
ATOM    649  CG  GLU A 479      56.004   4.179  47.225  1.00  0.00           C  
ATOM    650  CD  GLU A 479      56.749   3.636  45.955  1.00  0.00           C  
ATOM    651  OE1 GLU A 479      56.012   3.101  45.092  1.00  0.00           O  
ATOM    652  OE2 GLU A 479      57.982   3.747  45.868  1.00  0.00           O  
ATOM    653  N   VAL A 482      56.655   6.804  51.268  1.00  0.00           N  
ATOM    654  CA  VAL A 482      57.459   7.330  52.405  1.00  0.00           C  
ATOM    655  C   VAL A 482      56.383   7.738  53.464  1.00  0.00           C  
ATOM    656  O   VAL A 482      55.792   8.824  53.404  1.00  0.00           O  
ATOM    657  CB  VAL A 482      58.285   8.570  51.974  1.00  0.00           C  
ATOM    658  CG1 VAL A 482      59.172   9.131  53.216  1.00  0.00           C  
ATOM    659  CG2 VAL A 482      59.252   8.170  50.783  1.00  0.00           C  
ATOM    660  N   PRO A 483      56.113   6.805  54.366  1.00  0.00           N  
ATOM    661  CA  PRO A 483      55.063   7.006  55.406  1.00  0.00           C  
ATOM    662  C   PRO A 483      55.265   8.282  56.193  1.00  0.00           C  
ATOM    663  O   PRO A 483      54.297   8.853  56.696  1.00  0.00           O  
ATOM    664  CB  PRO A 483      55.231   5.771  56.317  1.00  0.00           C  
ATOM    665  CG  PRO A 483      55.658   4.676  55.325  1.00  0.00           C  
ATOM    666  CD  PRO A 483      56.657   5.441  54.396  1.00  0.00           C  
ATOM    667  N   ALA A 485      56.492   8.752  56.268  1.00  0.00           N  
ATOM    668  CA  ALA A 485      56.771   9.963  57.020  1.00  0.00           C  
ATOM    669  C   ALA A 485      55.925  11.116  56.580  1.00  0.00           C  
ATOM    670  O   ALA A 485      55.610  11.991  57.354  1.00  0.00           O  
ATOM    671  CB  ALA A 485      58.229  10.345  56.936  1.00  0.00           C  
ATOM    672  N   HIS A 486      55.618  11.222  55.276  1.00  0.00           N  
ATOM    673  CA  HIS A 486      54.843  12.378  54.907  1.00  0.00           C  
ATOM    674  C   HIS A 486      53.467  12.377  55.623  1.00  0.00           C  
ATOM    675  O   HIS A 486      53.009  13.468  56.059  1.00  0.00           O  
ATOM    676  CB  HIS A 486      54.662  12.392  53.348  1.00  0.00           C  
ATOM    677  CG  HIS A 486      55.941  12.689  52.618  1.00  0.00           C  
ATOM    678  ND1 HIS A 486      57.047  11.872  52.663  1.00  0.00           N  
ATOM    679  CD2 HIS A 486      56.285  13.733  51.832  1.00  0.00           C  
ATOM    680  CE1 HIS A 486      58.041  12.430  51.974  1.00  0.00           C  
ATOM    681  NE2 HIS A 486      57.581  13.513  51.408  1.00  0.00           N  
ATOM    682  N   ALA A 489      52.799  11.214  55.681  1.00  0.00           N  
ATOM    683  CA  ALA A 489      51.499  11.178  56.341  1.00  0.00           C  
ATOM    684  C   ALA A 489      51.703  11.494  57.873  1.00  0.00           C  
ATOM    685  O   ALA A 489      50.858  12.135  58.520  1.00  0.00           O  
ATOM    686  CB  ALA A 489      50.870   9.837  56.208  1.00  0.00           C  
ATOM    687  N   GLN A 490      52.714  10.908  58.422  1.00  0.00           N  
ATOM    688  CA  GLN A 490      52.964  11.114  59.932  1.00  0.00           C  
ATOM    689  C   GLN A 490      53.207  12.589  60.209  1.00  0.00           C  
ATOM    690  O   GLN A 490      52.572  13.178  61.088  1.00  0.00           O  
ATOM    691  CB  GLN A 490      54.201  10.341  60.359  1.00  0.00           C  
ATOM    692  CG  GLN A 490      54.045   8.812  60.231  1.00  0.00           C  
ATOM    693  CD  GLN A 490      55.327   8.115  60.499  1.00  0.00           C  
ATOM    694  OE1 GLN A 490      56.254   8.119  59.660  1.00  0.00           O  
ATOM    695  NE2 GLN A 490      55.416   7.460  61.680  1.00  0.00           N  
ATOM    696  N   ALA A 494      54.158  13.188  59.478  1.00  0.00           N  
ATOM    697  CA  ALA A 494      54.414  14.618  59.612  1.00  0.00           C  
ATOM    698  C   ALA A 494      53.176  15.491  59.328  1.00  0.00           C  
ATOM    699  O   ALA A 494      52.949  16.508  60.005  1.00  0.00           O  
ATOM    700  CB  ALA A 494      55.606  15.057  58.768  1.00  0.00           C  
ATOM    701  N   ALA A 495      52.382  15.141  58.291  1.00  0.00           N  
ATOM    702  CA  ALA A 495      51.185  15.911  57.959  1.00  0.00           C  
ATOM    703  C   ALA A 495      50.226  15.960  59.189  1.00  0.00           C  
ATOM    704  O   ALA A 495      49.585  16.982  59.451  1.00  0.00           O  
ATOM    705  CB  ALA A 495      50.419  15.253  56.781  1.00  0.00           C  
ATOM    706  N   TRP A 496      50.085  14.813  59.864  1.00  0.00           N  
ATOM    707  CA  TRP A 496      49.197  14.763  61.043  1.00  0.00           C  
ATOM    708  C   TRP A 496      49.676  15.744  62.106  1.00  0.00           C  
ATOM    709  O   TRP A 496      48.904  16.533  62.624  1.00  0.00           O  
ATOM    710  CB  TRP A 496      49.131  13.363  61.611  1.00  0.00           C  
ATOM    711  CG  TRP A 496      48.211  13.377  62.857  1.00  0.00           C  
ATOM    712  CD1 TRP A 496      48.637  13.394  64.177  1.00  0.00           C  
ATOM    713  CD2 TRP A 496      46.804  13.665  62.887  1.00  0.00           C  
ATOM    714  NE1 TRP A 496      47.549  13.605  65.032  1.00  0.00           N  
ATOM    715  CE2 TRP A 496      46.422  13.778  64.278  1.00  0.00           C  
ATOM    716  CE3 TRP A 496      45.824  13.839  61.906  1.00  0.00           C  
ATOM    717  CZ2 TRP A 496      45.104  14.000  64.668  1.00  0.00           C  
ATOM    718  CZ3 TRP A 496      44.493  14.061  62.305  1.00  0.00           C  
ATOM    719  CH2 TRP A 496      44.147  14.102  63.680  1.00  0.00           C  
ATOM    720  N   LEU A 499      51.515  18.390  61.790  1.00  0.00           N  
ATOM    721  CA  LEU A 499      51.317  19.752  61.406  1.00  0.00           C  
ATOM    722  C   LEU A 499      49.841  20.163  61.366  1.00  0.00           C  
ATOM    723  O   LEU A 499      49.527  21.332  61.626  1.00  0.00           O  
ATOM    724  CB  LEU A 499      52.011  19.991  60.020  1.00  0.00           C  
ATOM    725  CG  LEU A 499      53.509  19.800  60.118  1.00  0.00           C  
ATOM    726  CD1 LEU A 499      54.150  19.823  58.680  1.00  0.00           C  
ATOM    727  CD2 LEU A 499      54.222  20.815  61.050  1.00  0.00           C  
ATOM    728  N   GLN A 500      48.934  19.218  61.045  1.00  0.00           N  
ATOM    729  CA  GLN A 500      47.500  19.506  61.001  1.00  0.00           C  
ATOM    730  C   GLN A 500      47.123  19.906  62.443  1.00  0.00           C  
ATOM    731  O   GLN A 500      46.180  20.618  62.636  1.00  0.00           O  
ATOM    732  CB  GLN A 500      46.644  18.285  60.641  1.00  0.00           C  
ATOM    733  CG  GLN A 500      46.330  18.058  59.170  1.00  0.00           C  
ATOM    734  CD  GLN A 500      45.696  16.689  58.951  1.00  0.00           C  
ATOM    735  OE1 GLN A 500      44.510  16.490  59.227  1.00  0.00           O  
ATOM    736  NE2 GLN A 500      44.430  16.550  59.336  1.00  0.00           N  
ATOM    737  N   CYS A 841      47.853  19.374  63.413  1.00  0.00           N  
ATOM    738  CA  CYS A 841      47.521  19.658  64.839  1.00  0.00           C  
ATOM    739  C   CYS A 841      47.970  21.031  65.268  1.00  0.00           C  
ATOM    740  O   CYS A 841      47.485  21.548  66.297  1.00  0.00           O  
ATOM    741  CB  CYS A 841      48.077  18.580  65.773  1.00  0.00           C  
ATOM    742  SG  CYS A 841      47.204  17.033  65.657  1.00  0.00           S  
ATOM    743  N   ILE A 844      48.864  21.672  64.501  1.00  0.00           N  
ATOM    744  CA  ILE A 844      49.269  23.004  64.892  1.00  0.00           C  
ATOM    745  C   ILE A 844      48.742  24.099  63.975  1.00  0.00           C  
ATOM    746  O   ILE A 844      48.838  25.275  64.294  1.00  0.00           O  
ATOM    747  CB  ILE A 844      50.769  23.148  65.132  1.00  0.00           C  
ATOM    748  CG1 ILE A 844      51.561  23.077  63.816  1.00  0.00           C  
ATOM    749  CG2 ILE A 844      51.301  22.136  66.173  1.00  0.00           C  
ATOM    750  CD1 ILE A 844      52.998  23.472  63.989  1.00  0.00           C  
ATOM    751  N   VAL A 845      48.161  23.710  62.827  1.00  0.00           N  
ATOM    752  CA  VAL A 845      47.622  24.705  61.910  1.00  0.00           C  
ATOM    753  C   VAL A 845      46.192  25.030  62.354  1.00  0.00           C  
ATOM    754  O   VAL A 845      45.527  24.201  62.897  1.00  0.00           O  
ATOM    755  CB  VAL A 845      47.603  24.171  60.410  1.00  0.00           C  
ATOM    756  CG1 VAL A 845      46.529  23.082  60.241  1.00  0.00           C  
ATOM    757  CG2 VAL A 845      47.289  25.344  59.457  1.00  0.00           C  
ATOM    758  N   TYR A 846      45.744  26.251  62.124  1.00  0.00           N  
ATOM    759  CA  TYR A 846      44.396  26.658  62.496  1.00  0.00           C  
ATOM    760  C   TYR A 846      43.428  26.488  61.326  1.00  0.00           C  
ATOM    761  O   TYR A 846      43.783  26.692  60.192  1.00  0.00           O  
ATOM    762  CB  TYR A 846      44.395  28.148  62.910  1.00  0.00           C  
ATOM    763  CG  TYR A 846      45.311  28.435  64.058  1.00  0.00           C  
ATOM    764  CD1 TYR A 846      46.361  29.361  63.943  1.00  0.00           C  
ATOM    765  CD2 TYR A 846      45.159  27.758  65.250  1.00  0.00           C  
ATOM    766  CE1 TYR A 846      47.222  29.616  65.031  1.00  0.00           C  
ATOM    767  CE2 TYR A 846      46.028  27.991  66.324  1.00  0.00           C  
ATOM    768  CZ  TYR A 846      47.023  28.916  66.221  1.00  0.00           C  
ATOM    769  OH  TYR A 846      47.834  29.105  67.313  1.00  0.00           O  
ATOM    770  N   ILE A 847      42.205  26.131  61.624  1.00  0.00           N  
ATOM    771  CA  ILE A 847      41.190  25.942  60.576  1.00  0.00           C  
ATOM    772  C   ILE A 847      41.060  27.180  59.704  1.00  0.00           C  
ATOM    773  O   ILE A 847      40.891  27.072  58.497  1.00  0.00           O  
ATOM    774  CB  ILE A 847      39.816  25.566  61.145  1.00  0.00           C  
ATOM    775  CG1 ILE A 847      39.860  24.196  61.816  1.00  0.00           C  
ATOM    776  CG2 ILE A 847      38.735  25.635  60.042  1.00  0.00           C  
ATOM    777  CD1 ILE A 847      38.574  23.828  62.505  1.00  0.00           C  
ATOM    778  N   GLY A 848      41.116  28.360  60.330  1.00  0.00           N  
ATOM    779  CA  GLY A 848      41.007  29.626  59.606  1.00  0.00           C  
ATOM    780  C   GLY A 848      42.110  29.753  58.557  1.00  0.00           C  
ATOM    781  O   GLY A 848      41.879  30.257  57.422  1.00  0.00           O  
ATOM    782  N   GLU A 849      43.304  29.296  58.920  1.00  0.00           N  
ATOM    783  CA  GLU A 849      44.437  29.364  58.038  1.00  0.00           C  
ATOM    784  C   GLU A 849      44.222  28.525  56.795  1.00  0.00           C  
ATOM    785  O   GLU A 849      44.555  28.959  55.696  1.00  0.00           O  
ATOM    786  CB  GLU A 849      45.709  28.930  58.754  1.00  0.00           C  
ATOM    787  CG  GLU A 849      46.229  29.993  59.707  1.00  0.00           C  
ATOM    788  CD  GLU A 849      47.418  29.525  60.528  1.00  0.00           C  
ATOM    789  OE1 GLU A 849      47.446  28.344  60.946  1.00  0.00           O  
ATOM    790  OE2 GLU A 849      48.333  30.347  60.729  1.00  0.00           O  
ATOM    791  N   LEU A 850      43.687  27.316  56.969  1.00  0.00           N  
ATOM    792  CA  LEU A 850      43.426  26.428  55.826  1.00  0.00           C  
ATOM    793  C   LEU A 850      42.304  27.001  54.924  1.00  0.00           C  
ATOM    794  O   LEU A 850      42.361  26.896  53.694  1.00  0.00           O  
ATOM    795  CB  LEU A 850      42.990  25.032  56.294  1.00  0.00           C  
ATOM    796  CG  LEU A 850      43.972  24.321  57.226  1.00  0.00           C  
ATOM    797  CD1 LEU A 850      43.391  22.927  57.608  1.00  0.00           C  
ATOM    798  CD2 LEU A 850      45.329  24.199  56.609  1.00  0.00           C  
ATOM    799  N   GLU A 851      41.288  27.569  55.557  1.00  0.00           N  
ATOM    800  CA  GLU A 851      40.146  28.132  54.843  1.00  0.00           C  
ATOM    801  C   GLU A 851      40.505  29.314  53.933  1.00  0.00           C  
ATOM    802  O   GLU A 851      39.809  29.559  52.952  1.00  0.00           O  
ATOM    803  CB  GLU A 851      39.058  28.532  55.826  1.00  0.00           C  
ATOM    804  CG  GLU A 851      38.382  27.376  56.472  1.00  0.00           C  
ATOM    805  CD  GLU A 851      37.321  27.803  57.464  1.00  0.00           C  
ATOM    806  OE1 GLU A 851      37.430  28.916  58.017  1.00  0.00           O  
ATOM    807  OE2 GLU A 851      36.385  27.015  57.708  1.00  0.00           O  
ATOM    808  N   ARG A1082      41.589  30.030  54.253  1.00  0.00           N  
ATOM    809  CA  ARG A1082      41.993  31.183  53.449  1.00  0.00           C  
ATOM    810  C   ARG A1082      42.862  30.877  52.257  1.00  0.00           C  
ATOM    811  O   ARG A1082      43.194  31.768  51.489  1.00  0.00           O  
ATOM    812  CB  ARG A1082      42.638  32.272  54.304  1.00  0.00           C  
ATOM    813  CG  ARG A1082      44.012  31.927  54.871  1.00  0.00           C  
ATOM    814  CD  ARG A1082      44.723  33.207  55.368  1.00  0.00           C  
ATOM    815  NE  ARG A1082      44.588  33.393  56.813  1.00  0.00           N  
ATOM    816  CZ  ARG A1082      45.562  33.154  57.691  1.00  0.00           C  
ATOM    817  NH1 ARG A1082      45.350  33.342  58.989  1.00  0.00           N  
ATOM    818  NH2 ARG A1082      46.753  32.722  57.269  1.00  0.00           N  
ATOM    819  N   THR A1085      43.917  30.147  48.745  1.00  0.00           N  
ATOM    820  CA  THR A1085      43.236  30.388  47.480  1.00  0.00           C  
ATOM    821  C   THR A1085      43.024  29.066  46.769  1.00  0.00           C  
ATOM    822  O   THR A1085      41.939  28.823  46.244  1.00  0.00           O  
ATOM    823  CB  THR A1085      44.011  31.361  46.561  1.00  0.00           C  
ATOM    824  OG1 THR A1085      45.280  30.781  46.187  1.00  0.00           O  
ATOM    825  CG2 THR A1085      44.224  32.698  47.269  1.00  0.00           C  
ATOM    826  N   GLN A1098      44.059  28.211  46.753  1.00  0.00           N  
ATOM    827  CA  GLN A1098      43.948  26.906  46.099  1.00  0.00           C  
ATOM    828  C   GLN A1098      42.714  26.179  46.600  1.00  0.00           C  
ATOM    829  O   GLN A1098      41.989  25.556  45.825  1.00  0.00           O  
ATOM    830  CB  GLN A1098      45.193  26.070  46.360  1.00  0.00           C  
ATOM    831  CG  GLN A1098      46.458  26.646  45.748  1.00  0.00           C  
ATOM    832  CD  GLN A1098      46.443  26.593  44.234  1.00  0.00           C  
ATOM    833  OE1 GLN A1098      46.336  25.515  43.636  1.00  0.00           O  
ATOM    834  NE2 GLN A1098      46.516  27.763  43.601  1.00  0.00           N  
ATOM    835  N   PHE A1099      42.453  26.291  47.907  1.00  0.00           N  
ATOM    836  CA  PHE A1099      41.293  25.623  48.505  1.00  0.00           C  
ATOM    837  C   PHE A1099      39.992  26.266  48.091  1.00  0.00           C  
ATOM    838  O   PHE A1099      39.004  25.590  47.845  1.00  0.00           O  
ATOM    839  CB  PHE A1099      41.364  25.600  50.043  1.00  0.00           C  
ATOM    840  CG  PHE A1099      40.071  25.168  50.698  1.00  0.00           C  
ATOM    841  CD1 PHE A1099      39.625  23.840  50.591  1.00  0.00           C  
ATOM    842  CD2 PHE A1099      39.290  26.071  51.388  1.00  0.00           C  
ATOM    843  CE1 PHE A1099      38.446  23.439  51.180  1.00  0.00           C  
ATOM    844  CE2 PHE A1099      38.090  25.680  51.969  1.00  0.00           C  
ATOM    845  CZ  PHE A1099      37.671  24.361  51.870  1.00  0.00           C  
ATOM    846  N   LYS A1100      39.969  27.581  48.061  1.00  0.00           N  
ATOM    847  CA  LYS A1100      38.745  28.267  47.676  1.00  0.00           C  
ATOM    848  C   LYS A1100      38.387  27.982  46.208  1.00  0.00           C  
ATOM    849  O   LYS A1100      37.218  27.743  45.880  1.00  0.00           O  
ATOM    850  CB  LYS A1100      38.848  29.760  47.946  1.00  0.00           C  
ATOM    851  CG  LYS A1100      38.608  30.129  49.393  1.00  0.00           C  
ATOM    852  CD  LYS A1100      39.639  31.139  49.856  1.00  0.00           C  
ATOM    853  CE  LYS A1100      39.011  32.487  50.109  1.00  0.00           C  
ATOM    854  NZ  LYS A1100      38.018  32.428  51.213  1.00  0.00           N  
ATOM    855  N   GLU A1101      39.402  27.969  45.345  1.00  0.00           N  
ATOM    856  CA  GLU A1101      39.206  27.698  43.916  1.00  0.00           C  
ATOM    857  C   GLU A1101      38.799  26.244  43.633  1.00  0.00           C  
ATOM    858  O   GLU A1101      37.876  25.994  42.850  1.00  0.00           O  
ATOM    859  CB  GLU A1101      40.465  28.050  43.123  1.00  0.00           C  
ATOM    860  CG  GLU A1101      40.856  29.511  43.218  1.00  0.00           C  
ATOM    861  CD  GLU A1101      42.253  29.781  42.681  1.00  0.00           C  
ATOM    862  OE1 GLU A1101      43.008  28.806  42.453  1.00  0.00           O  
ATOM    863  OE2 GLU A1101      42.599  30.969  42.493  1.00  0.00           O  
ATOM    864  N   LYS A1102      39.488  25.289  44.258  1.00  0.00           N  
ATOM    865  CA  LYS A1102      39.175  23.877  44.050  1.00  0.00           C  
ATOM    866  C   LYS A1102      37.847  23.459  44.706  1.00  0.00           C  
ATOM    867  O   LYS A1102      37.267  22.427  44.358  1.00  0.00           O  
ATOM    868  CB  LYS A1102      40.314  22.984  44.570  1.00  0.00           C  
ATOM    869  CG  LYS A1102      41.551  22.941  43.682  1.00  0.00           C  
ATOM    870  CD  LYS A1102      42.645  22.037  44.275  1.00  0.00           C  
ATOM    871  CE  LYS A1102      43.890  21.994  43.385  1.00  0.00           C  
ATOM    872  NZ  LYS A1102      44.583  20.669  43.439  1.00  0.00           N  
ATOM    873  N   SER A1103      37.380  24.242  45.668  1.00  0.00           N  
ATOM    874  CA  SER A1103      36.149  23.910  46.388  1.00  0.00           C  
ATOM    875  C   SER A1103      34.990  24.759  45.956  1.00  0.00           C  
ATOM    876  O   SER A1103      33.863  24.592  46.405  1.00  0.00           O  
ATOM    877  CB  SER A1103      36.351  24.096  47.888  1.00  0.00           C  
ATOM    878  OG  SER A1103      36.055  25.428  48.263  1.00  0.00           O  
ATOM    879  N   ALA A1104      35.282  25.740  45.101  1.00  0.00           N  
ATOM    880  CA  ALA A1104      34.259  26.652  44.628  1.00  0.00           C  
ATOM    881  C   ALA A1104      33.047  25.919  44.049  1.00  0.00           C  
ATOM    882  O   ALA A1104      33.186  24.903  43.353  1.00  0.00           O  
ATOM    883  CB  ALA A1104      34.853  27.629  43.591  1.00  0.00           C  
ATOM    884  N   GLY A1105      31.859  26.442  44.357  1.00  0.00           N  
ATOM    885  CA  GLY A1105      30.584  25.898  43.863  1.00  0.00           C  
ATOM    886  C   GLY A1105      30.410  24.428  44.177  1.00  0.00           C  
ATOM    887  O   GLY A1105      29.647  23.708  43.507  1.00  0.00           O  
ATOM    888  N   LYS A1106      31.115  23.989  45.210  1.00  0.00           N  
ATOM    889  CA  LYS A1106      31.081  22.595  45.591  1.00  0.00           C  
ATOM    890  C   LYS A1106      30.050  22.317  46.564  1.00  0.00           C  
ATOM    891  O   LYS A1106      29.518  23.238  47.161  1.00  0.00           O  
ATOM    892  CB  LYS A1106      32.415  22.078  46.016  1.00  0.00           C  
ATOM    893  CG  LYS A1106      32.905  20.991  45.088  1.00  0.00           C  
ATOM    894  CD  LYS A1106      34.140  20.326  45.642  1.00  0.00           C  
ATOM    895  CE  LYS A1106      34.195  18.855  45.262  1.00  0.00           C  
ATOM    896  NZ  LYS A1106      35.556  18.457  44.787  1.00  0.00           N  
ATOM    897  N   GLU A1107      29.628  21.070  46.673  1.00  0.00           N  
ATOM    898  CA  GLU A1107      28.488  20.794  47.484  1.00  0.00           C  
ATOM    899  C   GLU A1107      28.760  20.015  48.761  1.00  0.00           C  
ATOM    900  O   GLU A1107      27.998  20.073  49.717  1.00  0.00           O  
ATOM    901  CB  GLU A1107      27.515  20.002  46.624  1.00  0.00           C  
ATOM    902  CG  GLU A1107      28.046  19.710  45.176  1.00  0.00           C  
ATOM    903  CD  GLU A1107      28.817  18.396  45.089  1.00  0.00           C  
ATOM    904  OE1 GLU A1107      28.205  17.324  44.851  1.00  0.00           O  
ATOM    905  OE2 GLU A1107      30.047  18.437  45.237  1.00  0.00           O  
ATOM    906  N   ALA A1179      29.848  19.281  48.769  1.00  0.00           N  
ATOM    907  CA  ALA A1179      30.224  18.456  49.931  1.00  0.00           C  
ATOM    908  C   ALA A1179      31.633  18.402  49.494  1.00  0.00           C  
ATOM    909  O   ALA A1179      31.954  17.893  48.406  1.00  0.00           O  
ATOM    910  CB  ALA A1179      29.571  17.030  49.833  1.00  0.00           C  
ATOM    911  N   VAL A1192      32.455  19.125  50.224  1.00  0.00           N  
ATOM    912  CA  VAL A1192      33.840  19.201  49.913  1.00  0.00           C  
ATOM    913  C   VAL A1192      34.456  18.093  50.745  1.00  0.00           C  
ATOM    914  O   VAL A1192      34.136  17.926  51.928  1.00  0.00           O  
ATOM    915  CB  VAL A1192      34.392  20.519  50.407  1.00  0.00           C  
ATOM    916  CG1 VAL A1192      35.741  20.806  49.781  1.00  0.00           C  
ATOM    917  CG2 VAL A1192      33.376  21.652  50.135  1.00  0.00           C  
ATOM    918  N   SER A1193      35.322  17.330  50.123  1.00  0.00           N  
ATOM    919  CA  SER A1193      35.988  16.283  50.833  1.00  0.00           C  
ATOM    920  C   SER A1193      37.078  16.960  51.662  1.00  0.00           C  
ATOM    921  O   SER A1193      37.645  17.987  51.254  1.00  0.00           O  
ATOM    922  CB  SER A1193      36.491  15.229  49.866  1.00  0.00           C  
ATOM    923  OG  SER A1193      37.334  14.325  50.545  1.00  0.00           O  
ATOM    924  N   ALA A1194      37.269  16.480  52.903  1.00  0.00           N  
ATOM    925  CA  ALA A1194      38.213  17.104  53.826  1.00  0.00           C  
ATOM    926  C   ALA A1194      39.684  17.232  53.388  1.00  0.00           C  
ATOM    927  O   ALA A1194      40.376  18.117  53.850  1.00  0.00           O  
ATOM    928  CB  ALA A1194      38.119  16.441  55.261  1.00  0.00           C  
ATOM    929  N   GLY A1195      40.166  16.336  52.532  1.00  0.00           N  
ATOM    930  CA  GLY A1195      41.588  16.368  52.095  1.00  0.00           C  
ATOM    931  C   GLY A1195      41.837  17.659  51.311  1.00  0.00           C  
ATOM    932  O   GLY A1195      42.940  18.189  51.296  1.00  0.00           O  
ATOM    933  N   LEU A1196      40.801  18.171  50.689  1.00  0.00           N  
ATOM    934  CA  LEU A1196      40.935  19.427  49.953  1.00  0.00           C  
ATOM    935  C   LEU A1196      41.353  20.532  50.964  1.00  0.00           C  
ATOM    936  O   LEU A1196      42.312  21.302  50.734  1.00  0.00           O  
ATOM    937  CB  LEU A1196      39.608  19.786  49.267  1.00  0.00           C  
ATOM    938  CG  LEU A1196      39.553  19.590  47.735  1.00  0.00           C  
ATOM    939  CD1 LEU A1196      38.500  20.485  47.161  1.00  0.00           C  
ATOM    940  CD2 LEU A1196      40.913  19.883  47.076  1.00  0.00           C  
ATOM    941  N   LEU A1198      40.665  20.558  52.110  1.00  0.00           N  
ATOM    942  CA  LEU A1198      40.966  21.545  53.123  1.00  0.00           C  
ATOM    943  C   LEU A1198      42.352  21.339  53.791  1.00  0.00           C  
ATOM    944  O   LEU A1198      43.060  22.310  54.033  1.00  0.00           O  
ATOM    945  CB  LEU A1198      39.831  21.579  54.170  1.00  0.00           C  
ATOM    946  CG  LEU A1198      40.106  22.496  55.371  1.00  0.00           C  
ATOM    947  CD1 LEU A1198      39.899  23.907  54.986  1.00  0.00           C  
ATOM    948  CD2 LEU A1198      39.136  22.119  56.545  1.00  0.00           C  
ATOM    949  N   THR A1199      42.723  20.076  54.050  1.00  0.00           N  
ATOM    950  CA  THR A1199      43.972  19.692  54.749  1.00  0.00           C  
ATOM    951  C   THR A1199      45.174  19.425  53.847  1.00  0.00           C  
ATOM    952  O   THR A1199      46.213  18.891  54.264  1.00  0.00           O  
ATOM    953  CB  THR A1199      43.725  18.470  55.718  1.00  0.00           C  
ATOM    954  OG1 THR A1199      43.186  17.369  54.976  1.00  0.00           O  
ATOM    955  CG2 THR A1199      42.690  18.865  56.800  1.00  0.00           C  
ATOM    956  N   TYR A1200      45.030  19.869  52.599  1.00  0.00           N  
ATOM    957  CA  TYR A1200      46.103  19.769  51.619  1.00  0.00           C  
ATOM    958  C   TYR A1200      47.390  20.463  52.140  1.00  0.00           C  
ATOM    959  O   TYR A1200      48.463  19.891  52.048  1.00  0.00           O  
ATOM    960  CB  TYR A1200      45.583  20.492  50.306  1.00  0.00           C  
ATOM    961  CG  TYR A1200      46.444  20.305  49.056  1.00  0.00           C  
ATOM    962  CD1 TYR A1200      45.974  19.539  47.958  1.00  0.00           C  
ATOM    963  CD2 TYR A1200      47.705  20.875  48.966  1.00  0.00           C  
ATOM    964  CE1 TYR A1200      46.781  19.351  46.774  1.00  0.00           C  
ATOM    965  CE2 TYR A1200      48.526  20.706  47.756  1.00  0.00           C  
ATOM    966  CZ  TYR A1200      48.041  19.918  46.693  1.00  0.00           C  
ATOM    967  OH  TYR A1200      48.834  19.724  45.532  1.00  0.00           O  
ATOM    968  N   PRO A1201      47.307  21.706  52.661  1.00  0.00           N  
ATOM    969  CA  PRO A1201      48.515  22.411  53.038  1.00  0.00           C  
ATOM    970  C   PRO A1201      49.433  21.772  54.014  1.00  0.00           C  
ATOM    971  O   PRO A1201      50.610  21.767  53.799  1.00  0.00           O  
ATOM    972  CB  PRO A1201      48.027  23.798  53.479  1.00  0.00           C  
ATOM    973  CG  PRO A1201      46.690  23.938  52.744  1.00  0.00           C  
ATOM    974  CD  PRO A1201      46.113  22.568  52.803  1.00  0.00           C  
ATOM    975  N   PRO A1202      48.897  21.217  55.105  1.00  0.00           N  
ATOM    976  CA  PRO A1202      49.799  20.609  56.106  1.00  0.00           C  
ATOM    977  C   PRO A1202      50.565  19.464  55.501  1.00  0.00           C  
ATOM    978  O   PRO A1202      51.716  19.248  55.849  1.00  0.00           O  
ATOM    979  CB  PRO A1202      48.848  20.149  57.227  1.00  0.00           C  
ATOM    980  CG  PRO A1202      47.597  20.911  57.022  1.00  0.00           C  
ATOM    981  CD  PRO A1202      47.505  21.321  55.568  1.00  0.00           C  
ATOM    982  N   LEU A1203      49.929  18.726  54.574  1.00  0.00           N  
ATOM    983  CA  LEU A1203      50.642  17.618  53.924  1.00  0.00           C  
ATOM    984  C   LEU A1203      51.777  18.236  53.044  1.00  0.00           C  
ATOM    985  O   LEU A1203      52.899  17.709  53.042  1.00  0.00           O  
ATOM    986  CB  LEU A1203      49.714  16.727  53.088  1.00  0.00           C  
ATOM    987  CG  LEU A1203      50.444  15.628  52.293  1.00  0.00           C  
ATOM    988  CD1 LEU A1203      51.212  14.604  53.155  1.00  0.00           C  
ATOM    989  CD2 LEU A1203      49.476  14.906  51.326  1.00  0.00           C  
ATOM    990  N   ALA A1205      53.249  21.101  53.556  1.00  0.00           N  
ATOM    991  CA  ALA A1205      54.278  21.615  54.465  1.00  0.00           C  
ATOM    992  C   ALA A1205      55.155  20.470  54.953  1.00  0.00           C  
ATOM    993  O   ALA A1205      56.342  20.617  55.070  1.00  0.00           O  
ATOM    994  CB  ALA A1205      53.582  22.332  55.673  1.00  0.00           C  
ATOM    995  N   ALA A1206      54.564  19.312  55.259  1.00  0.00           N  
ATOM    996  CA  ALA A1206      55.316  18.140  55.691  1.00  0.00           C  
ATOM    997  C   ALA A1206      56.300  17.725  54.576  1.00  0.00           C  
ATOM    998  O   ALA A1206      57.462  17.438  54.825  1.00  0.00           O  
ATOM    999  CB  ALA A1206      54.351  17.002  55.964  1.00  0.00           C  
ATOM   1000  N   ASP A1207      55.783  17.686  53.354  1.00  0.00           N  
ATOM   1001  CA  ASP A1207      56.636  17.289  52.208  1.00  0.00           C  
ATOM   1002  C   ASP A1207      57.930  18.089  52.236  1.00  0.00           C  
ATOM   1003  O   ASP A1207      58.985  17.523  52.092  1.00  0.00           O  
ATOM   1004  CB  ASP A1207      55.921  17.621  50.849  1.00  0.00           C  
ATOM   1005  CG  ASP A1207      54.656  16.819  50.591  1.00  0.00           C  
ATOM   1006  OD1 ASP A1207      53.773  17.356  49.839  1.00  0.00           O  
ATOM   1007  OD2 ASP A1207      54.488  15.655  51.062  1.00  0.00           O  
ATOM   1008  N   ILE A1208      57.826  19.392  52.421  1.00  0.00           N  
ATOM   1009  CA  ILE A1208      58.959  20.309  52.361  1.00  0.00           C  
ATOM   1010  C   ILE A1208      59.869  20.222  53.606  1.00  0.00           C  
ATOM   1011  O   ILE A1208      61.060  20.031  53.527  1.00  0.00           O  
ATOM   1012  CB  ILE A1208      58.458  21.745  52.220  1.00  0.00           C  
ATOM   1013  CG1 ILE A1208      57.716  21.963  50.845  1.00  0.00           C  
ATOM   1014  CG2 ILE A1208      59.637  22.766  52.449  1.00  0.00           C  
ATOM   1015  CD1 ILE A1208      56.816  23.191  50.766  1.00  0.00           C  
ATOM   1016  N   LEU A1209      59.225  20.337  54.770  1.00  0.00           N  
ATOM   1017  CA  LEU A1209      59.961  20.370  56.031  1.00  0.00           C  
ATOM   1018  C   LEU A1209      60.677  19.108  56.409  1.00  0.00           C  
ATOM   1019  O   LEU A1209      61.725  19.129  57.092  1.00  0.00           O  
ATOM   1020  CB  LEU A1209      58.965  20.865  57.133  1.00  0.00           C  
ATOM   1021  CG  LEU A1209      58.338  22.251  56.944  1.00  0.00           C  
ATOM   1022  CD1 LEU A1209      57.313  22.573  58.091  1.00  0.00           C  
ATOM   1023  CD2 LEU A1209      59.386  23.431  56.755  1.00  0.00           C  
ATOM   1024  N   LEU A1210      60.150  17.969  55.993  1.00  0.00           N  
ATOM   1025  CA  LEU A1210      60.776  16.694  56.300  1.00  0.00           C  
ATOM   1026  C   LEU A1210      62.261  16.603  55.898  1.00  0.00           C  
ATOM   1027  O   LEU A1210      63.046  15.932  56.534  1.00  0.00           O  
ATOM   1028  CB  LEU A1210      60.008  15.526  55.680  1.00  0.00           C  
ATOM   1029  CG  LEU A1210      58.783  15.061  56.469  1.00  0.00           C  
ATOM   1030  CD1 LEU A1210      57.983  14.036  55.624  1.00  0.00           C  
ATOM   1031  CD2 LEU A1210      59.191  14.342  57.823  1.00  0.00           C  
ATOM   1032  N   TYR A1211      62.620  17.297  54.813  1.00  0.00           N  
ATOM   1033  CA  TYR A1211      63.969  17.191  54.263  1.00  0.00           C  
ATOM   1034  C   TYR A1211      64.917  18.303  54.629  1.00  0.00           C  
ATOM   1035  O   TYR A1211      66.001  18.463  53.994  1.00  0.00           O  
ATOM   1036  CB  TYR A1211      63.832  17.041  52.686  1.00  0.00           C  
ATOM   1037  CG  TYR A1211      63.036  15.786  52.349  1.00  0.00           C  
ATOM   1038  CD1 TYR A1211      61.639  15.850  52.168  1.00  0.00           C  
ATOM   1039  CD2 TYR A1211      63.613  14.551  52.425  1.00  0.00           C  
ATOM   1040  CE1 TYR A1211      60.878  14.687  51.942  1.00  0.00           C  
ATOM   1041  CE2 TYR A1211      62.885  13.371  52.250  1.00  0.00           C  
ATOM   1042  CZ  TYR A1211      61.493  13.451  51.986  1.00  0.00           C  
ATOM   1043  OH  TYR A1211      60.827  12.277  51.848  1.00  0.00           O  
ATOM   1044  N   ASN A1291      64.528  19.091  55.622  1.00  0.00           N  
ATOM   1045  CA  ASN A1291      65.377  20.192  56.036  1.00  0.00           C  
ATOM   1046  C   ASN A1291      65.642  21.106  54.811  1.00  0.00           C  
ATOM   1047  O   ASN A1291      66.708  21.658  54.619  1.00  0.00           O  
ATOM   1048  CB  ASN A1291      66.675  19.656  56.583  1.00  0.00           C  
ATOM   1049  CG  ASN A1291      67.381  20.661  57.454  1.00  0.00           C  
ATOM   1050  OD1 ASN A1291      66.740  21.433  58.181  1.00  0.00           O  
ATOM   1051  ND2 ASN A1291      68.693  20.696  57.356  1.00  0.00           N  
ATOM   1052  N   THR A1292      64.606  21.268  54.027  1.00  0.00           N  
ATOM   1053  CA  THR A1292      64.655  22.071  52.825  1.00  0.00           C  
ATOM   1054  C   THR A1292      64.957  23.554  52.940  1.00  0.00           C  
ATOM   1055  O   THR A1292      64.298  24.296  53.684  1.00  0.00           O  
ATOM   1056  CB  THR A1292      63.306  21.915  52.090  1.00  0.00           C  
ATOM   1057  OG1 THR A1292      63.081  20.537  51.904  1.00  0.00           O  
ATOM   1058  CG2 THR A1292      63.305  22.673  50.709  1.00  0.00           C  
ATOM   1059  N   ASP A1293      65.880  24.024  52.076  1.00  0.00           N  
ATOM   1060  CA  ASP A1293      66.212  25.423  52.002  1.00  0.00           C  
ATOM   1061  C   ASP A1293      65.401  26.173  50.921  1.00  0.00           C  
ATOM   1062  O   ASP A1293      64.934  27.297  51.105  1.00  0.00           O  
ATOM   1063  CB  ASP A1293      67.712  25.548  51.607  1.00  0.00           C  
ATOM   1064  CG  ASP A1293      68.646  25.026  52.702  1.00  0.00           C  
ATOM   1065  OD1 ASP A1293      68.716  25.729  53.735  1.00  0.00           O  
ATOM   1066  OD2 ASP A1293      69.226  23.929  52.582  1.00  0.00           O  
ATOM   1067  N   ILE A1294      65.278  25.530  49.764  1.00  0.00           N  
ATOM   1068  CA  ILE A1294      64.680  26.142  48.589  1.00  0.00           C  
ATOM   1069  C   ILE A1294      63.610  25.248  47.971  1.00  0.00           C  
ATOM   1070  O   ILE A1294      63.783  24.059  47.876  1.00  0.00           O  
ATOM   1071  CB  ILE A1294      65.826  26.326  47.540  1.00  0.00           C  
ATOM   1072  CG1 ILE A1294      66.946  27.271  48.128  1.00  0.00           C  
ATOM   1073  CG2 ILE A1294      65.234  26.854  46.205  1.00  0.00           C  
ATOM   1074  CD1 ILE A1294      66.510  28.614  48.361  1.00  0.00           C  
ATOM   1075  N   VAL A1295      62.501  25.837  47.565  1.00  0.00           N  
ATOM   1076  CA  VAL A1295      61.386  25.082  46.981  1.00  0.00           C  
ATOM   1077  C   VAL A1295      61.039  25.744  45.622  1.00  0.00           C  
ATOM   1078  O   VAL A1295      60.373  26.764  45.580  1.00  0.00           O  
ATOM   1079  CB  VAL A1295      60.144  25.226  47.864  1.00  0.00           C  
ATOM   1080  CG1 VAL A1295      58.922  24.467  47.205  1.00  0.00           C  
ATOM   1081  CG2 VAL A1295      60.487  24.698  49.324  1.00  0.00           C  
ATOM   1082  N   PRO A1296      61.580  25.188  44.547  1.00  0.00           N  
ATOM   1083  CA  PRO A1296      61.330  25.770  43.215  1.00  0.00           C  
ATOM   1084  C   PRO A1296      59.945  25.415  42.705  1.00  0.00           C  
ATOM   1085  O   PRO A1296      59.605  24.249  42.536  1.00  0.00           O  
ATOM   1086  CB  PRO A1296      62.407  25.127  42.310  1.00  0.00           C  
ATOM   1087  CG  PRO A1296      62.941  23.958  43.017  1.00  0.00           C  
ATOM   1088  CD  PRO A1296      62.493  24.054  44.509  1.00  0.00           C  
ATOM   1089  N   VAL A1297      59.171  26.433  42.437  1.00  0.00           N  
ATOM   1090  CA  VAL A1297      57.803  26.285  41.963  1.00  0.00           C  
ATOM   1091  C   VAL A1297      57.426  27.445  41.088  1.00  0.00           C  
ATOM   1092  O   VAL A1297      58.160  28.454  41.014  1.00  0.00           O  
ATOM   1093  CB  VAL A1297      56.790  26.341  43.181  1.00  0.00           C  
ATOM   1094  CG1 VAL A1297      56.953  25.012  44.065  1.00  0.00           C  
ATOM   1095  CG2 VAL A1297      57.066  27.605  44.001  1.00  0.00           C  
ATOM   1096  N   GLY A1298      56.239  27.339  40.483  1.00  0.00           N  
ATOM   1097  CA  GLY A1298      55.618  28.456  39.788  1.00  0.00           C  
ATOM   1098  C   GLY A1298      54.910  29.363  40.841  1.00  0.00           C  
ATOM   1099  O   GLY A1298      54.737  28.982  42.025  1.00  0.00           O  
ATOM   1100  N   GLU A1299      54.535  30.553  40.426  1.00  0.00           N  
ATOM   1101  CA  GLU A1299      53.880  31.512  41.303  1.00  0.00           C  
ATOM   1102  C   GLU A1299      52.662  31.002  42.110  1.00  0.00           C  
ATOM   1103  O   GLU A1299      52.423  31.478  43.221  1.00  0.00           O  
ATOM   1104  CB  GLU A1299      53.449  32.743  40.498  1.00  0.00           C  
ATOM   1105  CG  GLU A1299      52.760  33.828  41.321  1.00  0.00           C  
ATOM   1106  CD  GLU A1299      53.723  34.625  42.191  1.00  0.00           C  
ATOM   1107  OE1 GLU A1299      54.943  34.348  42.174  1.00  0.00           O  
ATOM   1108  OE2 GLU A1299      53.253  35.531  42.908  1.00  0.00           O  
ATOM   1109  N   ASP A1300      51.892  30.054  41.548  1.00  0.00           N  
ATOM   1110  CA  ASP A1300      50.646  29.552  42.169  1.00  0.00           C  
ATOM   1111  C   ASP A1300      50.894  28.807  43.510  1.00  0.00           C  
ATOM   1112  O   ASP A1300      49.944  28.561  44.273  1.00  0.00           O  
ATOM   1113  CB  ASP A1300      49.917  28.616  41.202  1.00  0.00           C  
ATOM   1114  CG  ASP A1300      50.786  27.470  40.762  1.00  0.00           C  
ATOM   1115  OD1 ASP A1300      50.540  26.342  41.209  1.00  0.00           O  
ATOM   1116  OD2 ASP A1300      51.820  27.710  40.100  1.00  0.00           O  
ATOM   1117  N   GLN A1301      52.135  28.429  43.766  1.00  0.00           N  
ATOM   1118  CA  GLN A1301      52.482  27.700  45.046  1.00  0.00           C  
ATOM   1119  C   GLN A1301      53.002  28.649  46.140  1.00  0.00           C  
ATOM   1120  O   GLN A1301      53.329  28.200  47.257  1.00  0.00           O  
ATOM   1121  CB  GLN A1301      53.487  26.590  44.800  1.00  0.00           C  
ATOM   1122  CG  GLN A1301      52.883  25.417  44.034  1.00  0.00           C  
ATOM   1123  CD  GLN A1301      51.528  24.974  44.590  1.00  0.00           C  
ATOM   1124  OE1 GLN A1301      51.388  24.686  45.790  1.00  0.00           O  
ATOM   1125  NE2 GLN A1301      50.534  24.854  43.706  1.00  0.00           N  
ATOM   1126  N   LYS A1302      53.094  29.938  45.817  1.00  0.00           N  
ATOM   1127  CA  LYS A1302      53.652  30.900  46.750  1.00  0.00           C  
ATOM   1128  C   LYS A1302      52.911  30.882  48.101  1.00  0.00           C  
ATOM   1129  O   LYS A1302      53.545  30.822  49.158  1.00  0.00           O  
ATOM   1130  CB  LYS A1302      53.627  32.320  46.197  1.00  0.00           C  
ATOM   1131  CG  LYS A1302      54.398  33.327  47.071  1.00  0.00           C  
ATOM   1132  CD  LYS A1302      54.824  34.554  46.279  1.00  0.00           C  
ATOM   1133  CE  LYS A1302      53.703  35.578  46.206  1.00  0.00           C  
ATOM   1134  NZ  LYS A1302      54.173  36.878  45.630  1.00  0.00           N  
ATOM   1135  N   GLN A1303      51.594  30.911  48.048  1.00  0.00           N  
ATOM   1136  CA  GLN A1303      50.796  30.956  49.288  1.00  0.00           C  
ATOM   1137  C   GLN A1303      50.980  29.721  50.183  1.00  0.00           C  
ATOM   1138  O   GLN A1303      51.012  29.824  51.434  1.00  0.00           O  
ATOM   1139  CB  GLN A1303      49.346  31.166  48.989  1.00  0.00           C  
ATOM   1140  CG  GLN A1303      48.546  31.511  50.264  1.00  0.00           C  
ATOM   1141  CD  GLN A1303      47.111  31.697  49.990  1.00  0.00           C  
ATOM   1142  OE1 GLN A1303      46.536  30.983  49.185  1.00  0.00           O  
ATOM   1143  NE2 GLN A1303      46.485  32.627  50.704  1.00  0.00           N  
ATOM   1144  N   HIS A1304      51.016  28.552  49.553  1.00  0.00           N  
ATOM   1145  CA  HIS A1304      51.254  27.331  50.258  1.00  0.00           C  
ATOM   1146  C   HIS A1304      52.611  27.341  50.921  1.00  0.00           C  
ATOM   1147  O   HIS A1304      52.772  26.826  52.072  1.00  0.00           O  
ATOM   1148  CB  HIS A1304      51.191  26.174  49.329  1.00  0.00           C  
ATOM   1149  CG  HIS A1304      49.803  25.744  48.998  1.00  0.00           C  
ATOM   1150  ND1 HIS A1304      49.470  25.176  47.781  1.00  0.00           N  
ATOM   1151  CD2 HIS A1304      48.661  25.766  49.734  1.00  0.00           C  
ATOM   1152  CE1 HIS A1304      48.175  24.887  47.782  1.00  0.00           C  
ATOM   1153  NE2 HIS A1304      47.670  25.211  48.965  1.00  0.00           N  
ATOM   1154  N   ILE A1306      53.625  27.891  50.241  1.00  0.00           N  
ATOM   1155  CA  ILE A1306      54.950  27.941  50.851  1.00  0.00           C  
ATOM   1156  C   ILE A1306      54.967  28.980  52.041  1.00  0.00           C  
ATOM   1157  O   ILE A1306      55.675  28.765  53.030  1.00  0.00           O  
ATOM   1158  CB  ILE A1306      56.035  28.250  49.829  1.00  0.00           C  
ATOM   1159  CG1 ILE A1306      56.131  27.044  48.840  1.00  0.00           C  
ATOM   1160  CG2 ILE A1306      57.366  28.519  50.514  1.00  0.00           C  
ATOM   1161  CD1 ILE A1306      56.973  27.306  47.582  1.00  0.00           C  
ATOM   1162  N   GLU A1310      54.166  30.026  51.932  1.00  0.00           N  
ATOM   1163  CA  GLU A1310      54.052  31.058  53.003  1.00  0.00           C  
ATOM   1164  C   GLU A1310      53.438  30.344  54.250  1.00  0.00           C  
ATOM   1165  O   GLU A1310      53.965  30.479  55.341  1.00  0.00           O  
ATOM   1166  CB  GLU A1310      53.201  32.238  52.574  1.00  0.00           C  
ATOM   1167  CG  GLU A1310      53.996  33.307  51.801  1.00  0.00           C  
ATOM   1168  CD  GLU A1310      55.301  33.701  52.513  1.00  0.00           C  
ATOM   1169  OE1 GLU A1310      56.340  33.817  51.824  1.00  0.00           O  
ATOM   1170  OE2 GLU A1310      55.279  33.905  53.761  1.00  0.00           O  
ATOM   1171  N   LEU A1312      52.402  29.533  54.045  1.00  0.00           N  
ATOM   1172  CA  LEU A1312      51.793  28.749  55.180  1.00  0.00           C  
ATOM   1173  C   LEU A1312      52.831  27.786  55.746  1.00  0.00           C  
ATOM   1174  O   LEU A1312      52.948  27.618  56.980  1.00  0.00           O  
ATOM   1175  CB  LEU A1312      50.535  27.982  54.765  1.00  0.00           C  
ATOM   1176  CG  LEU A1312      49.764  27.305  55.934  1.00  0.00           C  
ATOM   1177  CD1 LEU A1312      49.371  28.382  56.981  1.00  0.00           C  
ATOM   1178  CD2 LEU A1312      48.519  26.605  55.441  1.00  0.00           C  
ATOM   1179  N   THR A1314      53.601  27.124  54.871  1.00  0.00           N  
ATOM   1180  CA  THR A1314      54.633  26.212  55.327  1.00  0.00           C  
ATOM   1181  C   THR A1314      55.652  26.942  56.213  1.00  0.00           C  
ATOM   1182  O   THR A1314      56.135  26.374  57.212  1.00  0.00           O  
ATOM   1183  CB  THR A1314      55.384  25.537  54.112  1.00  0.00           C  
ATOM   1184  OG1 THR A1314      54.398  24.765  53.420  1.00  0.00           O  
ATOM   1185  CG2 THR A1314      56.503  24.596  54.579  1.00  0.00           C  
ATOM   1186  N   ARG A1316      56.027  28.158  55.821  1.00  0.00           N  
ATOM   1187  CA  ARG A1316      57.023  28.938  56.609  1.00  0.00           C  
ATOM   1188  C   ARG A1316      56.388  29.227  58.004  1.00  0.00           C  
ATOM   1189  O   ARG A1316      57.048  29.010  59.030  1.00  0.00           O  
ATOM   1190  CB  ARG A1316      57.394  30.255  55.910  1.00  0.00           C  
ATOM   1191  CG  ARG A1316      58.321  29.962  54.672  1.00  0.00           C  
ATOM   1192  CD  ARG A1316      58.386  31.189  53.757  1.00  0.00           C  
ATOM   1193  NE  ARG A1316      58.877  32.352  54.498  1.00  0.00           N  
ATOM   1194  CZ  ARG A1316      60.166  32.627  54.686  1.00  0.00           C  
ATOM   1195  NH1 ARG A1316      61.102  31.858  54.161  1.00  0.00           N  
ATOM   1196  NH2 ARG A1316      60.525  33.705  55.376  1.00  0.00           N  
ATOM   1197  N   ASP A1317      55.138  29.633  57.994  1.00  0.00           N  
ATOM   1198  CA  ASP A1317      54.371  29.977  59.224  1.00  0.00           C  
ATOM   1199  C   ASP A1317      54.328  28.747  60.150  1.00  0.00           C  
ATOM   1200  O   ASP A1317      54.555  28.883  61.391  1.00  0.00           O  
ATOM   1201  CB  ASP A1317      52.951  30.366  58.884  1.00  0.00           C  
ATOM   1202  CG  ASP A1317      52.840  31.753  58.249  1.00  0.00           C  
ATOM   1203  OD1 ASP A1317      53.838  32.542  58.273  1.00  0.00           O  
ATOM   1204  OD2 ASP A1317      51.765  31.997  57.671  1.00  0.00           O  
ATOM   1205  N   LEU A1318      54.014  27.573  59.577  1.00  0.00           N  
ATOM   1206  CA  LEU A1318      53.980  26.320  60.358  1.00  0.00           C  
ATOM   1207  C   LEU A1318      55.308  25.920  60.939  1.00  0.00           C  
ATOM   1208  O   LEU A1318      55.403  25.496  62.139  1.00  0.00           O  
ATOM   1209  CB  LEU A1318      53.294  25.136  59.591  1.00  0.00           C  
ATOM   1210  CG  LEU A1318      51.845  25.347  59.197  1.00  0.00           C  
ATOM   1211  CD1 LEU A1318      51.291  24.174  58.395  1.00  0.00           C  
ATOM   1212  CD2 LEU A1318      50.923  25.620  60.472  1.00  0.00           C  
ATOM   1213  N   ALA A1319      56.367  26.075  60.158  1.00  0.00           N  
ATOM   1214  CA  ALA A1319      57.706  25.728  60.620  1.00  0.00           C  
ATOM   1215  C   ALA A1319      58.108  26.642  61.794  1.00  0.00           C  
ATOM   1216  O   ALA A1319      58.716  26.169  62.792  1.00  0.00           O  
ATOM   1217  CB  ALA A1319      58.717  25.862  59.500  1.00  0.00           C  
ATOM   1218  N   GLU A1321      57.796  27.928  61.656  1.00  0.00           N  
ATOM   1219  CA  GLU A1321      58.119  28.911  62.700  1.00  0.00           C  
ATOM   1220  C   GLU A1321      57.314  28.588  63.967  1.00  0.00           C  
ATOM   1221  O   GLU A1321      57.861  28.659  65.077  1.00  0.00           O  
ATOM   1222  CB  GLU A1321      57.808  30.317  62.238  1.00  0.00           C  
ATOM   1223  CG  GLU A1321      58.876  30.795  61.212  1.00  0.00           C  
ATOM   1224  CD  GLU A1321      58.429  31.959  60.350  1.00  0.00           C  
ATOM   1225  OE1 GLU A1321      59.202  32.313  59.430  1.00  0.00           O  
ATOM   1226  OE2 GLU A1321      57.329  32.522  60.587  1.00  0.00           O  
ATOM   1227  N   ARG A1322      56.036  28.305  63.783  1.00  0.00           N  
ATOM   1228  CA  ARG A1322      55.131  27.940  64.894  1.00  0.00           C  
ATOM   1229  C   ARG A1322      55.670  26.701  65.595  1.00  0.00           C  
ATOM   1230  O   ARG A1322      55.820  26.679  66.839  1.00  0.00           O  
ATOM   1231  CB  ARG A1322      53.713  27.722  64.400  1.00  0.00           C  
ATOM   1232  CG  ARG A1322      52.715  27.227  65.523  1.00  0.00           C  
ATOM   1233  CD  ARG A1322      51.226  27.298  65.095  1.00  0.00           C  
ATOM   1234  NE  ARG A1322      50.910  28.594  64.500  1.00  0.00           N  
ATOM   1235  CZ  ARG A1322      50.014  28.760  63.520  1.00  0.00           C  
ATOM   1236  NH1 ARG A1322      49.349  27.728  63.053  1.00  0.00           N  
ATOM   1237  NH2 ARG A1322      49.795  29.952  63.001  1.00  0.00           N  
ATOM   1238  N   PHE A1323      55.989  25.650  64.837  1.00  0.00           N  
ATOM   1239  CA  PHE A1323      56.549  24.446  65.464  1.00  0.00           C  
ATOM   1240  C   PHE A1323      57.860  24.779  66.240  1.00  0.00           C  
ATOM   1241  O   PHE A1323      58.083  24.316  67.359  1.00  0.00           O  
ATOM   1242  CB  PHE A1323      56.894  23.397  64.392  1.00  0.00           C  
ATOM   1243  CG  PHE A1323      57.268  22.048  64.940  1.00  0.00           C  
ATOM   1244  CD1 PHE A1323      56.295  21.058  65.048  1.00  0.00           C  
ATOM   1245  CD2 PHE A1323      58.570  21.791  65.453  1.00  0.00           C  
ATOM   1246  CE1 PHE A1323      56.612  19.770  65.552  1.00  0.00           C  
ATOM   1247  CE2 PHE A1323      58.933  20.497  65.951  1.00  0.00           C  
ATOM   1248  CZ  PHE A1323      57.956  19.486  66.016  1.00  0.00           C  
ATOM   1249  N   ASN A1324      58.756  25.536  65.604  1.00  0.00           N  
ATOM   1250  CA  ASN A1324      60.040  25.821  66.196  1.00  0.00           C  
ATOM   1251  C   ASN A1324      59.893  26.605  67.517  1.00  0.00           C  
ATOM   1252  O   ASN A1324      60.666  26.394  68.441  1.00  0.00           O  
ATOM   1253  CB  ASN A1324      60.895  26.658  65.234  1.00  0.00           C  
ATOM   1254  CG  ASN A1324      61.535  25.812  64.131  1.00  0.00           C  
ATOM   1255  OD1 ASN A1324      61.444  24.593  64.129  1.00  0.00           O  
ATOM   1256  ND2 ASN A1324      62.262  26.498  63.198  1.00  0.00           N  
ATOM   1257  N   LYS A1325      58.928  27.499  67.550  1.00  0.00           N  
ATOM   1258  CA  LYS A1325      58.694  28.363  68.741  1.00  0.00           C  
ATOM   1259  C   LYS A1325      58.155  27.508  69.857  1.00  0.00           C  
ATOM   1260  O   LYS A1325      58.526  27.688  71.023  1.00  0.00           O  
ATOM   1261  CB  LYS A1325      57.669  29.414  68.409  1.00  0.00           C  
ATOM   1262  CG  LYS A1325      57.398  30.449  69.515  1.00  0.00           C  
ATOM   1263  CD  LYS A1325      56.603  31.609  68.967  1.00  0.00           C  
ATOM   1264  CE  LYS A1325      55.199  31.184  68.588  1.00  0.00           C  
ATOM   1265  NZ  LYS A1325      54.357  32.360  68.345  1.00  0.00           N  
ATOM   1266  N   ARG A1326      57.220  26.638  69.520  1.00  0.00           N  
ATOM   1267  CA  ARG A1326      56.589  25.786  70.557  1.00  0.00           C  
ATOM   1268  C   ARG A1326      57.415  24.646  71.097  1.00  0.00           C  
ATOM   1269  O   ARG A1326      57.329  24.306  72.304  1.00  0.00           O  
ATOM   1270  CB  ARG A1326      55.245  25.264  70.064  1.00  0.00           C  
ATOM   1271  CG  ARG A1326      54.174  26.233  70.274  1.00  0.00           C  
ATOM   1272  CD  ARG A1326      53.428  26.499  69.077  1.00  0.00           C  
ATOM   1273  NE  ARG A1326      52.160  25.796  69.039  1.00  0.00           N  
ATOM   1274  CZ  ARG A1326      51.024  26.347  68.608  1.00  0.00           C  
ATOM   1275  NH1 ARG A1326      49.933  25.638  68.513  1.00  0.00           N  
ATOM   1276  NH2 ARG A1326      50.977  27.622  68.283  1.00  0.00           N  
ATOM   1277  N   TYR A1327      58.186  23.997  70.222  1.00  0.00           N  
ATOM   1278  CA  TYR A1327      58.875  22.781  70.594  1.00  0.00           C  
ATOM   1279  C   TYR A1327      60.366  22.740  70.550  1.00  0.00           C  
ATOM   1280  O   TYR A1327      60.962  21.730  70.891  1.00  0.00           O  
ATOM   1281  CB  TYR A1327      58.256  21.542  69.857  1.00  0.00           C  
ATOM   1282  CG  TYR A1327      56.742  21.510  69.866  1.00  0.00           C  
ATOM   1283  CD1 TYR A1327      56.016  21.870  68.744  1.00  0.00           C  
ATOM   1284  CD2 TYR A1327      56.011  21.072  71.009  1.00  0.00           C  
ATOM   1285  CE1 TYR A1327      54.637  21.826  68.724  1.00  0.00           C  
ATOM   1286  CE2 TYR A1327      54.634  21.041  70.984  1.00  0.00           C  
ATOM   1287  CZ  TYR A1327      53.949  21.425  69.868  1.00  0.00           C  
ATOM   1288  OH  TYR A1327      52.574  21.435  69.828  1.00  0.00           O  
ATOM   1289  N   GLY A1328      60.979  23.812  70.086  1.00  0.00           N  
ATOM   1290  CA  GLY A1328      62.421  23.842  69.955  1.00  0.00           C  
ATOM   1291  C   GLY A1328      62.794  23.963  68.447  1.00  0.00           C  
ATOM   1292  O   GLY A1328      62.095  23.431  67.592  1.00  0.00           O  
ATOM   1293  N   GLU A1329      63.868  24.687  68.142  1.00  0.00           N  
ATOM   1294  CA  GLU A1329      64.256  24.853  66.758  1.00  0.00           C  
ATOM   1295  C   GLU A1329      64.602  23.521  66.115  1.00  0.00           C  
ATOM   1296  O   GLU A1329      65.550  22.856  66.502  1.00  0.00           O  
ATOM   1297  CB  GLU A1329      65.407  25.848  66.593  1.00  0.00           C  
ATOM   1298  CG  GLU A1329      65.460  26.420  65.175  1.00  0.00           C  
ATOM   1299  CD  GLU A1329      66.834  26.914  64.788  1.00  0.00           C  
ATOM   1300  OE1 GLU A1329      67.700  27.047  65.686  1.00  0.00           O  
ATOM   1301  OE2 GLU A1329      67.047  27.182  63.583  1.00  0.00           O  
ATOM   1302  N   LEU A1341      63.821  23.137  65.119  1.00  0.00           N  
ATOM   1303  CA  LEU A1341      64.059  21.904  64.423  1.00  0.00           C  
ATOM   1304  C   LEU A1341      64.108  22.125  62.885  1.00  0.00           C  
ATOM   1305  O   LEU A1341      64.926  21.549  62.209  1.00  0.00           O  
ATOM   1306  CB  LEU A1341      62.922  20.967  64.706  1.00  0.00           C  
ATOM   1307  CG  LEU A1341      62.968  19.554  64.154  1.00  0.00           C  
ATOM   1308  CD1 LEU A1341      64.312  18.869  64.420  1.00  0.00           C  
ATOM   1309  CD2 LEU A1341      61.797  18.758  64.797  1.00  0.00           C  
ATOM   1310  N   PHE A1342      63.169  22.898  62.391  1.00  0.00           N  
ATOM   1311  CA  PHE A1342      63.049  23.108  60.952  1.00  0.00           C  
ATOM   1312  C   PHE A1342      63.804  24.279  60.388  1.00  0.00           C  
ATOM   1313  O   PHE A1342      63.797  25.380  60.944  1.00  0.00           O  
ATOM   1314  CB  PHE A1342      61.601  23.317  60.573  1.00  0.00           C  
ATOM   1315  CG  PHE A1342      60.684  22.172  60.929  1.00  0.00           C  
ATOM   1316  CD1 PHE A1342      59.478  22.454  61.619  1.00  0.00           C  
ATOM   1317  CD2 PHE A1342      60.899  20.851  60.409  1.00  0.00           C  
ATOM   1318  CE1 PHE A1342      58.535  21.424  61.854  1.00  0.00           C  
ATOM   1319  CE2 PHE A1342      60.025  19.820  60.685  1.00  0.00           C  
ATOM   1320  CZ  PHE A1342      58.804  20.092  61.396  1.00  0.00           C  
ATOM   1321  N   THR A1344      64.326  24.083  59.172  1.00  0.00           N  
ATOM   1322  CA  THR A1344      64.872  25.187  58.434  1.00  0.00           C  
ATOM   1323  C   THR A1344      63.631  25.885  57.865  1.00  0.00           C  
ATOM   1324  O   THR A1344      62.641  25.221  57.519  1.00  0.00           O  
ATOM   1325  CB  THR A1344      65.688  24.660  57.218  1.00  0.00           C  
ATOM   1326  OG1 THR A1344      66.843  23.993  57.698  1.00  0.00           O  
ATOM   1327  CG2 THR A1344      66.101  25.836  56.318  1.00  0.00           C  
ATOM   1328  N   ILE A1345      63.642  27.209  57.810  1.00  0.00           N  
ATOM   1329  CA  ILE A1345      62.521  27.964  57.265  1.00  0.00           C  
ATOM   1330  C   ILE A1345      62.799  28.016  55.710  1.00  0.00           C  
ATOM   1331  O   ILE A1345      63.766  28.645  55.267  1.00  0.00           O  
ATOM   1332  CB  ILE A1345      62.453  29.377  57.809  1.00  0.00           C  
ATOM   1333  CG1 ILE A1345      62.392  29.330  59.364  1.00  0.00           C  
ATOM   1334  CG2 ILE A1345      61.262  30.073  57.249  1.00  0.00           C  
ATOM   1335  CD1 ILE A1345      61.234  28.502  59.914  1.00  0.00           C  
ATOM   1336  N   PRO A1347      62.010  27.258  54.948  1.00  0.00           N  
ATOM   1337  CA  PRO A1347      62.218  27.147  53.470  1.00  0.00           C  
ATOM   1338  C   PRO A1347      61.807  28.434  52.738  1.00  0.00           C  
ATOM   1339  O   PRO A1347      61.037  29.225  53.232  1.00  0.00           O  
ATOM   1340  CB  PRO A1347      61.315  25.966  53.102  1.00  0.00           C  
ATOM   1341  CG  PRO A1347      60.057  26.189  54.035  1.00  0.00           C  
ATOM   1342  CD  PRO A1347      60.679  26.779  55.362  1.00  0.00           C  
ATOM   1343  N   GLU A1348      62.355  28.647  51.541  1.00  0.00           N  
ATOM   1344  CA  GLU A1348      62.049  29.848  50.776  1.00  0.00           C  
ATOM   1345  C   GLU A1348      61.680  29.393  49.341  1.00  0.00           C  
ATOM   1346  O   GLU A1348      62.296  28.482  48.835  1.00  0.00           O  
ATOM   1347  CB  GLU A1348      63.340  30.643  50.648  1.00  0.00           C  
ATOM   1348  CG  GLU A1348      63.210  31.922  49.962  1.00  0.00           C  
ATOM   1349  CD  GLU A1348      64.534  32.652  50.010  1.00  0.00           C  
ATOM   1350  OE1 GLU A1348      65.343  32.478  49.062  1.00  0.00           O  
ATOM   1351  OE2 GLU A1348      64.844  33.224  51.083  1.00  0.00           O  
ATOM   1352  N   ALA A1349      60.638  29.970  48.777  1.00  0.00           N  
ATOM   1353  CA  ALA A1349      60.218  29.611  47.393  1.00  0.00           C  
ATOM   1354  C   ALA A1349      61.302  30.156  46.422  1.00  0.00           C  
ATOM   1355  O   ALA A1349      62.040  31.096  46.761  1.00  0.00           O  
ATOM   1356  CB  ALA A1349      58.930  30.275  47.101  1.00  0.00           C  
ATOM   1357  N   ARG A1350      61.407  29.545  45.241  1.00  0.00           N  
ATOM   1358  CA  ARG A1350      62.302  30.056  44.180  1.00  0.00           C  
ATOM   1359  C   ARG A1350      61.360  30.042  42.990  1.00  0.00           C  
ATOM   1360  O   ARG A1350      60.928  28.977  42.587  1.00  0.00           O  
ATOM   1361  CB  ARG A1350      63.475  29.153  43.918  1.00  0.00           C  
ATOM   1362  CG  ARG A1350      64.413  29.765  42.856  1.00  0.00           C  
ATOM   1363  CD  ARG A1350      65.458  28.789  42.368  1.00  0.00           C  
ATOM   1364  NE  ARG A1350      66.502  29.486  41.608  1.00  0.00           N  
ATOM   1365  CZ  ARG A1350      66.726  29.332  40.296  1.00  0.00           C  
ATOM   1366  NH1 ARG A1350      67.713  29.993  39.715  1.00  0.00           N  
ATOM   1367  NH2 ARG A1350      65.988  28.501  39.570  1.00  0.00           N  
ATOM   1368  N   ILE A1351      60.960  31.219  42.524  1.00  0.00           N  
ATOM   1369  CA  ILE A1351      59.997  31.343  41.434  1.00  0.00           C  
ATOM   1370  C   ILE A1351      60.703  32.012  40.229  1.00  0.00           C  
ATOM   1371  O   ILE A1351      61.467  32.976  40.394  1.00  0.00           O  
ATOM   1372  CB  ILE A1351      58.779  32.125  41.950  1.00  0.00           C  
ATOM   1373  CG1 ILE A1351      58.158  31.361  43.135  1.00  0.00           C  
ATOM   1374  CG2 ILE A1351      57.722  32.379  40.883  1.00  0.00           C  
ATOM   1375  CD1 ILE A1351      57.255  32.173  43.968  1.00  0.00           C  
ATOM   1376  N   PRO A1352      60.540  31.421  39.044  1.00  0.00           N  
ATOM   1377  CA  PRO A1352      61.244  31.943  37.849  1.00  0.00           C  
ATOM   1378  C   PRO A1352      60.877  33.385  37.616  1.00  0.00           C  
ATOM   1379  O   PRO A1352      59.773  33.788  37.886  1.00  0.00           O  
ATOM   1380  CB  PRO A1352      60.684  31.070  36.693  1.00  0.00           C  
ATOM   1381  CG  PRO A1352      60.128  29.848  37.352  1.00  0.00           C  
ATOM   1382  CD  PRO A1352      59.608  30.325  38.696  1.00  0.00           C  
ATOM   1383  N   LYS A1353      61.815  34.161  37.081  1.00  0.00           N  
ATOM   1384  CA  LYS A1353      61.545  35.568  36.784  1.00  0.00           C  
ATOM   1385  C   LYS A1353      60.599  35.650  35.600  1.00  0.00           C  
ATOM   1386  O   LYS A1353      59.650  36.439  35.597  1.00  0.00           O  
ATOM   1387  CB  LYS A1353      62.848  36.265  36.422  1.00  0.00           C  
ATOM   1388  CG  LYS A1353      63.935  36.150  37.510  1.00  0.00           C  
ATOM   1389  CD  LYS A1353      63.813  37.276  38.545  1.00  0.00           C  
ATOM   1390  CE  LYS A1353      64.983  38.253  38.447  1.00  0.00           C  
ATOM   1391  NZ  LYS A1353      64.664  39.573  39.069  1.00  0.00           N  
ATOM   1392  N   VAL A1354      60.844  34.810  34.602  1.00  0.00           N  
ATOM   1393  CA  VAL A1354      59.990  34.771  33.388  1.00  0.00           C  
ATOM   1394  C   VAL A1354      59.311  33.401  33.348  1.00  0.00           C  
ATOM   1395  O   VAL A1354      59.953  32.390  33.552  1.00  0.00           O  
ATOM   1396  CB  VAL A1354      60.859  34.909  32.085  1.00  0.00           C  
ATOM   1397  CG1 VAL A1354      60.002  34.713  30.816  1.00  0.00           C  
ATOM   1398  CG2 VAL A1354      61.549  36.280  32.051  1.00  0.00           C  
ATOM   1399  N   GLY A1355      58.030  33.370  33.076  1.00  0.00           N  
ATOM   1400  CA  GLY A1355      57.352  32.067  33.017  1.00  0.00           C  
ATOM   1401  C   GLY A1355      56.931  31.490  34.430  1.00  0.00           C  
ATOM   1402  O   GLY A1355      56.718  30.280  34.581  1.00  0.00           O  
ATOM   1403  N   ALA A1356      56.827  32.341  35.435  1.00  0.00           N  
ATOM   1404  CA  ALA A1356      56.372  31.839  36.755  1.00  0.00           C  
ATOM   1405  C   ALA A1356      54.865  31.514  36.676  1.00  0.00           C  
ATOM   1406  O   ALA A1356      54.321  30.778  37.511  1.00  0.00           O  
ATOM   1407  CB  ALA A1356      56.604  32.915  37.844  1.00  0.00           C  
ATOM   1408  N   ARG A1360      54.178  32.065  35.671  1.00  0.00           N  
ATOM   1409  CA  ARG A1360      52.768  31.828  35.594  1.00  0.00           C  
ATOM   1410  C   ARG A1360      52.364  31.882  34.116  1.00  0.00           C  
ATOM   1411  O   ARG A1360      51.950  32.922  33.632  1.00  0.00           O  
ATOM   1412  CB  ARG A1360      52.023  32.893  36.400  1.00  0.00           C  
ATOM   1413  CG  ARG A1360      50.504  32.660  36.569  1.00  0.00           C  
ATOM   1414  CD  ARG A1360      49.925  33.762  37.477  1.00  0.00           C  
ATOM   1415  NE  ARG A1360      48.552  34.156  37.151  1.00  0.00           N  
ATOM   1416  CZ  ARG A1360      47.477  33.529  37.599  1.00  0.00           C  
ATOM   1417  NH1 ARG A1360      47.614  32.452  38.354  1.00  0.00           N  
ATOM   1418  NH2 ARG A1360      46.267  33.969  37.283  1.00  0.00           N  
ATOM   1419  N   ILE A1361      52.522  30.751  33.440  1.00  0.00           N  
ATOM   1420  CA  ILE A1361      52.156  30.645  32.020  1.00  0.00           C  
ATOM   1421  C   ILE A1361      50.630  30.630  31.921  1.00  0.00           C  
ATOM   1422  O   ILE A1361      49.957  29.911  32.684  1.00  0.00           O  
ATOM   1423  CB  ILE A1361      52.775  29.390  31.398  1.00  0.00           C  
ATOM   1424  CG1 ILE A1361      54.307  29.509  31.406  1.00  0.00           C  
ATOM   1425  CG2 ILE A1361      52.231  29.184  29.956  1.00  0.00           C  
ATOM   1426  CD1 ILE A1361      54.806  30.797  30.673  1.00  0.00           C  
ATOM   1427  N   SER A1366      46.682  30.530  29.920  1.00  0.00           N  
ATOM   1428  CA  SER A1366      45.907  29.751  28.966  1.00  0.00           C  
ATOM   1429  C   SER A1366      46.067  30.398  27.595  1.00  0.00           C  
ATOM   1430  O   SER A1366      46.128  31.613  27.505  1.00  0.00           O  
ATOM   1431  CB  SER A1366      44.442  29.831  29.344  1.00  0.00           C  
ATOM   1432  OG  SER A1366      43.579  29.493  28.266  1.00  0.00           O  
ATOM   1433  N   LEU A1368      46.137  29.571  26.545  1.00  0.00           N  
ATOM   1434  CA  LEU A1368      46.284  30.093  25.169  1.00  0.00           C  
ATOM   1435  C   LEU A1368      44.926  30.594  24.694  1.00  0.00           C  
ATOM   1436  O   LEU A1368      44.831  31.376  23.746  1.00  0.00           O  
ATOM   1437  CB  LEU A1368      46.717  28.926  24.276  1.00  0.00           C  
ATOM   1438  CG  LEU A1368      48.079  28.297  24.603  1.00  0.00           C  
ATOM   1439  CD1 LEU A1368      48.383  27.078  23.751  1.00  0.00           C  
ATOM   1440  CD2 LEU A1368      49.211  29.323  24.552  1.00  0.00           C  
ATOM   1441  N   VAL A1369      43.880  30.113  25.346  1.00  0.00           N  
ATOM   1442  CA  VAL A1369      42.498  30.436  24.985  1.00  0.00           C  
ATOM   1443  C   VAL A1369      42.034  31.730  25.669  1.00  0.00           C  
ATOM   1444  O   VAL A1369      41.323  32.515  25.079  1.00  0.00           O  
ATOM   1445  CB  VAL A1369      41.557  29.264  25.349  1.00  0.00           C  
ATOM   1446  CG1 VAL A1369      40.135  29.741  25.459  1.00  0.00           C  
ATOM   1447  CG2 VAL A1369      41.677  28.132  24.339  1.00  0.00           C  
ATOM   1448  N   ASP A1370      42.446  31.930  26.927  1.00  0.00           N  
ATOM   1449  CA  ASP A1370      42.148  33.155  27.676  1.00  0.00           C  
ATOM   1450  C   ASP A1370      43.354  33.452  28.492  1.00  0.00           C  
ATOM   1451  O   ASP A1370      43.536  32.871  29.579  1.00  0.00           O  
ATOM   1452  CB  ASP A1370      40.934  32.994  28.573  1.00  0.00           C  
ATOM   1453  CG  ASP A1370      40.638  34.250  29.389  1.00  0.00           C  
ATOM   1454  OD1 ASP A1370      41.419  35.245  29.363  1.00  0.00           O  
ATOM   1455  OD2 ASP A1370      39.612  34.253  30.059  1.00  0.00           O  
ATOM   1456  N   PRO A1371      44.207  34.324  27.956  1.00  0.00           N  
ATOM   1457  CA  PRO A1371      45.479  34.670  28.578  1.00  0.00           C  
ATOM   1458  C   PRO A1371      45.390  35.511  29.888  1.00  0.00           C  
ATOM   1459  O   PRO A1371      46.404  35.915  30.420  1.00  0.00           O  
ATOM   1460  CB  PRO A1371      46.249  35.430  27.469  1.00  0.00           C  
ATOM   1461  CG  PRO A1371      45.133  35.897  26.482  1.00  0.00           C  
ATOM   1462  CD  PRO A1371      44.070  34.855  26.567  1.00  0.00           C  
ATOM   1463  N   THR A1372      44.183  35.751  30.376  1.00  0.00           N  
ATOM   1464  CA  THR A1372      44.035  36.433  31.672  1.00  0.00           C  
ATOM   1465  C   THR A1372      43.888  35.338  32.736  1.00  0.00           C  
ATOM   1466  O   THR A1372      43.872  35.621  33.922  1.00  0.00           O  
ATOM   1467  CB  THR A1372      42.842  37.390  31.741  1.00  0.00           C  
ATOM   1468  OG1 THR A1372      41.612  36.661  31.597  1.00  0.00           O  
ATOM   1469  CG2 THR A1372      42.959  38.506  30.650  1.00  0.00           C  
ATOM   1470  N   LYS A1373      43.821  34.089  32.301  1.00  0.00           N  
ATOM   1471  CA  LYS A1373      43.724  32.956  33.198  1.00  0.00           C  
ATOM   1472  C   LYS A1373      44.959  32.084  33.126  1.00  0.00           C  
ATOM   1473  O   LYS A1373      45.563  31.909  32.036  1.00  0.00           O  
ATOM   1474  CB  LYS A1373      42.511  32.106  32.854  1.00  0.00           C  
ATOM   1475  CG  LYS A1373      41.188  32.843  33.011  1.00  0.00           C  
ATOM   1476  CD  LYS A1373      40.012  31.903  32.823  1.00  0.00           C  
ATOM   1477  CE  LYS A1373      38.759  32.462  33.473  1.00  0.00           C  
ATOM   1478  NZ  LYS A1373      38.961  33.858  33.954  1.00  0.00           N  
ATOM   1479  N   LYS A1414      45.326  31.476  34.260  1.00  0.00           N  
ATOM   1480  CA  LYS A1414      46.449  30.589  34.278  1.00  0.00           C  
ATOM   1481  C   LYS A1414      46.249  29.349  33.418  1.00  0.00           C  
ATOM   1482  O   LYS A1414      45.132  28.793  33.330  1.00  0.00           O  
ATOM   1483  CB  LYS A1414      46.702  30.086  35.725  1.00  0.00           C  
ATOM   1484  CG  LYS A1414      47.868  29.181  35.812  1.00  0.00           C  
ATOM   1485  CD  LYS A1414      48.213  28.799  37.310  1.00  0.00           C  
ATOM   1486  CE  LYS A1414      47.586  27.472  37.728  1.00  0.00           C  
ATOM   1487  NZ  LYS A1414      48.303  26.230  37.281  1.00  0.00           N  
ATOM   1488  N   SER A1416      46.041  25.748  32.992  1.00  0.00           N  
ATOM   1489  CA  SER A1416      45.701  24.711  33.949  1.00  0.00           C  
ATOM   1490  C   SER A1416      45.541  23.333  33.386  1.00  0.00           C  
ATOM   1491  O   SER A1416      44.875  23.172  32.360  1.00  0.00           O  
ATOM   1492  CB  SER A1416      44.388  25.160  34.637  1.00  0.00           C  
ATOM   1493  OG  SER A1416      43.713  24.061  35.257  1.00  0.00           O  
ATOM   1494  N   LYS A1417      46.069  22.327  34.114  1.00  0.00           N  
ATOM   1495  CA  LYS A1417      45.975  20.914  33.764  1.00  0.00           C  
ATOM   1496  C   LYS A1417      44.520  20.450  33.668  1.00  0.00           C  
ATOM   1497  O   LYS A1417      44.220  19.393  33.140  1.00  0.00           O  
ATOM   1498  CB  LYS A1417      46.598  20.081  34.886  1.00  0.00           C  
ATOM   1499  CG  LYS A1417      48.094  19.993  34.952  1.00  0.00           C  
ATOM   1500  CD  LYS A1417      48.439  18.990  36.055  1.00  0.00           C  
ATOM   1501  CE  LYS A1417      49.914  18.800  36.283  1.00  0.00           C  
ATOM   1502  NZ  LYS A1417      50.094  17.899  37.479  1.00  0.00           N  
ATOM   1503  N   SER A1434      43.629  21.169  34.289  1.00  0.00           N  
ATOM   1504  CA  SER A1434      42.279  20.701  34.273  1.00  0.00           C  
ATOM   1505  C   SER A1434      41.320  21.569  33.465  1.00  0.00           C  
ATOM   1506  O   SER A1434      40.099  21.456  33.580  1.00  0.00           O  
ATOM   1507  CB  SER A1434      41.803  20.440  35.714  1.00  0.00           C  
ATOM   1508  OG  SER A1434      41.854  21.631  36.424  1.00  0.00           O  
ATOM   1509  N   ASP A1435      41.867  22.423  32.608  1.00  0.00           N  
ATOM   1510  CA  ASP A1435      40.994  23.285  31.774  1.00  0.00           C  
ATOM   1511  C   ASP A1435      40.126  22.329  30.923  1.00  0.00           C  
ATOM   1512  O   ASP A1435      40.630  21.339  30.426  1.00  0.00           O  
ATOM   1513  CB  ASP A1435      41.877  24.191  30.876  1.00  0.00           C  
ATOM   1514  CG  ASP A1435      41.143  25.389  30.378  1.00  0.00           C  
ATOM   1515  OD1 ASP A1435      40.060  25.193  29.779  1.00  0.00           O  
ATOM   1516  OD2 ASP A1435      41.556  26.532  30.625  1.00  0.00           O  
ATOM   1517  N   PRO A1440      38.814  22.580  30.830  1.00  0.00           N  
ATOM   1518  CA  PRO A1440      37.956  21.686  30.027  1.00  0.00           C  
ATOM   1519  C   PRO A1440      38.293  21.874  28.521  1.00  0.00           C  
ATOM   1520  O   PRO A1440      37.987  21.024  27.716  1.00  0.00           O  
ATOM   1521  CB  PRO A1440      36.534  22.187  30.319  1.00  0.00           C  
ATOM   1522  CG  PRO A1440      36.657  22.841  31.713  1.00  0.00           C  
ATOM   1523  CD  PRO A1440      38.034  23.465  31.715  1.00  0.00           C  
ATOM   1524  N   ASN A1441      38.931  22.983  28.186  1.00  0.00           N  
ATOM   1525  CA  ASN A1441      39.252  23.278  26.753  1.00  0.00           C  
ATOM   1526  C   ASN A1441      40.718  22.860  26.480  1.00  0.00           C  
ATOM   1527  O   ASN A1441      41.628  23.492  26.946  1.00  0.00           O  
ATOM   1528  CB  ASN A1441      39.002  24.732  26.495  1.00  0.00           C  
ATOM   1529  CG  ASN A1441      39.118  25.092  24.997  1.00  0.00           C  
ATOM   1530  OD1 ASN A1441      39.630  24.301  24.224  1.00  0.00           O  
ATOM   1531  ND2 ASN A1441      38.598  26.259  24.607  1.00  0.00           N  
ATOM   1532  N   PRO A1444      40.914  21.766  25.768  1.00  0.00           N  
ATOM   1533  CA  PRO A1444      42.260  21.247  25.510  1.00  0.00           C  
ATOM   1534  C   PRO A1444      43.140  22.201  24.708  1.00  0.00           C  
ATOM   1535  O   PRO A1444      44.353  22.074  24.710  1.00  0.00           O  
ATOM   1536  CB  PRO A1444      42.033  19.907  24.778  1.00  0.00           C  
ATOM   1537  CG  PRO A1444      40.592  19.876  24.418  1.00  0.00           C  
ATOM   1538  CD  PRO A1444      39.849  20.940  25.173  1.00  0.00           C  
ATOM   1539  N   LYS A1450      42.543  23.199  24.082  1.00  0.00           N  
ATOM   1540  CA  LYS A1450      43.341  24.188  23.354  1.00  0.00           C  
ATOM   1541  C   LYS A1450      43.932  25.222  24.302  1.00  0.00           C  
ATOM   1542  O   LYS A1450      44.760  26.036  23.901  1.00  0.00           O  
ATOM   1543  CB  LYS A1450      42.488  24.885  22.287  1.00  0.00           C  
ATOM   1544  CG  LYS A1450      41.795  23.921  21.364  1.00  0.00           C  
ATOM   1545  CD  LYS A1450      42.366  23.946  19.939  1.00  0.00           C  
ATOM   1546  CE  LYS A1450      42.875  25.325  19.504  1.00  0.00           C  
ATOM   1547  NZ  LYS A1450      42.471  25.654  18.096  1.00  0.00           N  
ATOM   1548  N   ALA A1452      43.487  25.201  25.585  1.00  0.00           N  
ATOM   1549  CA  ALA A1452      44.058  26.129  26.563  1.00  0.00           C  
ATOM   1550  C   ALA A1452      45.521  25.768  26.911  1.00  0.00           C  
ATOM   1551  O   ALA A1452      46.289  26.629  27.275  1.00  0.00           O  
ATOM   1552  CB  ALA A1452      43.218  26.108  27.911  1.00  0.00           C  
ATOM   1553  N   TYR A1455      45.837  24.488  26.911  1.00  0.00           N  
ATOM   1554  CA  TYR A1455      47.170  24.069  27.307  1.00  0.00           C  
ATOM   1555  C   TYR A1455      47.887  23.246  26.260  1.00  0.00           C  
ATOM   1556  O   TYR A1455      47.259  22.600  25.409  1.00  0.00           O  
ATOM   1557  CB  TYR A1455      47.077  23.197  28.627  1.00  0.00           C  
ATOM   1558  CG  TYR A1455      46.118  22.017  28.552  1.00  0.00           C  
ATOM   1559  CD1 TYR A1455      46.448  20.829  27.859  1.00  0.00           C  
ATOM   1560  CD2 TYR A1455      44.816  22.114  29.102  1.00  0.00           C  
ATOM   1561  CE1 TYR A1455      45.559  19.781  27.750  1.00  0.00           C  
ATOM   1562  CE2 TYR A1455      43.898  21.077  28.962  1.00  0.00           C  
ATOM   1563  CZ  TYR A1455      44.259  19.921  28.286  1.00  0.00           C  
ATOM   1564  OH  TYR A1455      43.377  18.906  28.149  1.00  0.00           O  
ATOM   1565  N   ILE A1456      49.207  23.178  26.381  1.00  0.00           N  
ATOM   1566  CA  ILE A1456      49.949  22.246  25.593  1.00  0.00           C  
ATOM   1567  C   ILE A1456      50.494  21.185  26.577  1.00  0.00           C  
ATOM   1568  O   ILE A1456      51.156  21.552  27.539  1.00  0.00           O  
ATOM   1569  CB  ILE A1456      51.095  22.904  24.797  1.00  0.00           C  
ATOM   1570  CG1 ILE A1456      50.461  23.680  23.595  1.00  0.00           C  
ATOM   1571  CG2 ILE A1456      52.044  21.756  24.257  1.00  0.00           C  
ATOM   1572  CD1 ILE A1456      51.326  24.842  23.033  1.00  0.00           C  
ATOM   1573  N   THR A1457      50.151  19.914  26.373  1.00  0.00           N  
ATOM   1574  CA  THR A1457      50.680  18.854  27.219  1.00  0.00           C  
ATOM   1575  C   THR A1457      52.109  18.504  26.737  1.00  0.00           C  
ATOM   1576  O   THR A1457      52.448  18.697  25.508  1.00  0.00           O  
ATOM   1577  CB  THR A1457      49.794  17.597  27.284  1.00  0.00           C  
ATOM   1578  OG1 THR A1457      50.166  16.620  26.280  1.00  0.00           O  
ATOM   1579  CG2 THR A1457      48.249  17.899  27.265  1.00  0.00           C  
ATOM   1580  N   LEU A1458      52.928  17.905  27.619  1.00  0.00           N  
ATOM   1581  CA  LEU A1458      54.292  17.502  27.217  1.00  0.00           C  
ATOM   1582  C   LEU A1458      54.227  16.345  26.174  1.00  0.00           C  
ATOM   1583  O   LEU A1458      55.243  16.007  25.558  1.00  0.00           O  
ATOM   1584  CB  LEU A1458      55.109  17.010  28.447  1.00  0.00           C  
ATOM   1585  CG  LEU A1458      55.217  18.128  29.492  1.00  0.00           C  
ATOM   1586  CD1 LEU A1458      56.242  17.688  30.577  1.00  0.00           C  
ATOM   1587  CD2 LEU A1458      55.617  19.484  28.928  1.00  0.00           C  
ATOM   1588  N   LEU A1459      53.065  15.735  25.995  1.00  0.00           N  
ATOM   1589  CA  LEU A1459      52.939  14.631  25.032  1.00  0.00           C  
ATOM   1590  C   LEU A1459      52.216  15.029  23.723  1.00  0.00           C  
ATOM   1591  O   LEU A1459      51.904  14.154  22.928  1.00  0.00           O  
ATOM   1592  CB  LEU A1459      52.228  13.462  25.626  1.00  0.00           C  
ATOM   1593  CG  LEU A1459      52.975  12.819  26.850  1.00  0.00           C  
ATOM   1594  CD1 LEU A1459      52.253  11.533  27.300  1.00  0.00           C  
ATOM   1595  CD2 LEU A1459      54.433  12.530  26.551  1.00  0.00           C  
ATOM   1596  N   ASP A1460      51.981  16.307  23.533  1.00  0.00           N  
ATOM   1597  CA  ASP A1460      51.247  16.794  22.322  1.00  0.00           C  
ATOM   1598  C   ASP A1460      52.147  16.561  21.086  1.00  0.00           C  
ATOM   1599  O   ASP A1460      53.297  16.891  21.107  1.00  0.00           O  
ATOM   1600  CB  ASP A1460      50.923  18.276  22.423  1.00  0.00           C  
ATOM   1601  CG  ASP A1460      49.693  18.575  23.341  1.00  0.00           C  
ATOM   1602  OD1 ASP A1460      49.190  17.603  23.968  1.00  0.00           O  
ATOM   1603  OD2 ASP A1460      49.303  19.734  23.402  1.00  0.00           O  
ATOM   1604  N   ASP A1461      51.548  16.075  19.991  1.00  0.00           N  
ATOM   1605  CA  ASP A1461      52.346  15.899  18.737  1.00  0.00           C  
ATOM   1606  C   ASP A1461      52.516  17.212  17.982  1.00  0.00           C  
ATOM   1607  O   ASP A1461      51.985  18.236  18.344  1.00  0.00           O  
ATOM   1608  CB  ASP A1461      51.803  14.748  17.884  1.00  0.00           C  
ATOM   1609  CG  ASP A1461      50.407  15.023  17.311  1.00  0.00           C  
ATOM   1610  OD1 ASP A1461      50.000  16.172  17.193  1.00  0.00           O  
ATOM   1611  OD2 ASP A1461      49.734  14.032  16.969  1.00  0.00           O  
ATOM   1612  N   ALA A1462      53.359  17.207  16.953  1.00  0.00           N  
ATOM   1613  CA  ALA A1462      53.650  18.424  16.233  1.00  0.00           C  
ATOM   1614  C   ALA A1462      52.436  19.081  15.673  1.00  0.00           C  
ATOM   1615  O   ALA A1462      52.314  20.268  15.752  1.00  0.00           O  
ATOM   1616  CB  ALA A1462      54.659  18.123  15.077  1.00  0.00           C  
ATOM   1617  N   LYS A1463      51.578  18.311  15.028  1.00  0.00           N  
ATOM   1618  CA  LYS A1463      50.379  18.926  14.399  1.00  0.00           C  
ATOM   1619  C   LYS A1463      49.506  19.581  15.477  1.00  0.00           C  
ATOM   1620  O   LYS A1463      49.029  20.710  15.352  1.00  0.00           O  
ATOM   1621  CB  LYS A1463      49.595  17.882  13.621  1.00  0.00           C  
ATOM   1622  CG  LYS A1463      48.408  18.467  12.854  1.00  0.00           C  
ATOM   1623  CD  LYS A1463      47.780  17.435  11.925  1.00  0.00           C  
ATOM   1624  CE  LYS A1463      47.686  16.068  12.594  1.00  0.00           C  
ATOM   1625  NZ  LYS A1463      46.382  15.884  13.304  1.00  0.00           N  
ATOM   1626  N   THR A1465      49.400  18.889  16.598  1.00  0.00           N  
ATOM   1627  CA  THR A1465      48.616  19.415  17.738  1.00  0.00           C  
ATOM   1628  C   THR A1465      49.223  20.721  18.330  1.00  0.00           C  
ATOM   1629  O   THR A1465      48.512  21.700  18.546  1.00  0.00           O  
ATOM   1630  CB  THR A1465      48.500  18.319  18.817  1.00  0.00           C  
ATOM   1631  OG1 THR A1465      47.787  17.202  18.288  1.00  0.00           O  
ATOM   1632  CG2 THR A1465      47.741  18.891  20.078  1.00  0.00           C  
ATOM   1633  N   ILE A1467      50.543  20.774  18.540  1.00  0.00           N  
ATOM   1634  CA  ILE A1467      51.198  21.972  19.013  1.00  0.00           C  
ATOM   1635  C   ILE A1467      50.965  23.131  18.069  1.00  0.00           C  
ATOM   1636  O   ILE A1467      50.757  24.259  18.461  1.00  0.00           O  
ATOM   1637  CB  ILE A1467      52.735  21.729  19.139  1.00  0.00           C  
ATOM   1638  CG1 ILE A1467      53.017  20.582  20.169  1.00  0.00           C  
ATOM   1639  CG2 ILE A1467      53.497  23.035  19.385  1.00  0.00           C  
ATOM   1640  CD1 ILE A1467      54.441  20.002  20.166  1.00  0.00           C  
ATOM   1641  N   GLU A1468      51.074  22.850  16.776  1.00  0.00           N  
ATOM   1642  CA  GLU A1468      50.902  23.896  15.792  1.00  0.00           C  
ATOM   1643  C   GLU A1468      49.509  24.495  15.864  1.00  0.00           C  
ATOM   1644  O   GLU A1468      49.355  25.730  15.847  1.00  0.00           O  
ATOM   1645  CB  GLU A1468      51.145  23.257  14.386  1.00  0.00           C  
ATOM   1646  CG  GLU A1468      52.617  23.265  14.028  1.00  0.00           C  
ATOM   1647  CD  GLU A1468      52.923  22.376  12.823  1.00  0.00           C  
ATOM   1648  OE1 GLU A1468      51.970  21.931  12.138  1.00  0.00           O  
ATOM   1649  OE2 GLU A1468      54.112  22.101  12.584  1.00  0.00           O  
ATOM   1650  N   LYS A1507      48.505  23.618  15.896  1.00  0.00           N  
ATOM   1651  CA  LYS A1507      47.111  24.038  16.014  1.00  0.00           C  
ATOM   1652  C   LYS A1507      46.913  24.922  17.244  1.00  0.00           C  
ATOM   1653  O   LYS A1507      46.335  26.009  17.158  1.00  0.00           O  
ATOM   1654  CB  LYS A1507      46.227  22.830  16.060  1.00  0.00           C  
ATOM   1655  CG  LYS A1507      46.020  22.180  14.654  1.00  0.00           C  
ATOM   1656  CD  LYS A1507      45.269  20.906  14.733  1.00  0.00           C  
ATOM   1657  CE  LYS A1507      45.121  20.343  13.351  1.00  0.00           C  
ATOM   1658  NZ  LYS A1507      44.351  19.146  13.412  1.00  0.00           N  
ATOM   1659  N   LYS A1508      47.450  24.478  18.393  1.00  0.00           N  
ATOM   1660  CA  LYS A1508      47.264  25.239  19.656  1.00  0.00           C  
ATOM   1661  C   LYS A1508      47.938  26.608  19.689  1.00  0.00           C  
ATOM   1662  O   LYS A1508      47.348  27.615  20.120  1.00  0.00           O  
ATOM   1663  CB  LYS A1508      47.646  24.354  20.873  1.00  0.00           C  
ATOM   1664  CG  LYS A1508      46.796  23.115  20.989  1.00  0.00           C  
ATOM   1665  CD  LYS A1508      47.218  22.314  22.288  1.00  0.00           C  
ATOM   1666  CE  LYS A1508      46.249  21.164  22.560  1.00  0.00           C  
ATOM   1667  NZ  LYS A1508      46.639  20.328  23.754  1.00  0.00           N  
ATOM   1668  N   ILE A1509      49.167  26.670  19.189  1.00  0.00           N  
ATOM   1669  CA  ILE A1509      49.869  27.929  19.133  1.00  0.00           C  
ATOM   1670  C   ILE A1509      49.213  28.870  18.109  1.00  0.00           C  
ATOM   1671  O   ILE A1509      49.009  30.061  18.367  1.00  0.00           O  
ATOM   1672  CB  ILE A1509      51.374  27.739  18.792  1.00  0.00           C  
ATOM   1673  CG1 ILE A1509      52.083  26.964  19.906  1.00  0.00           C  
ATOM   1674  CG2 ILE A1509      52.046  29.106  18.555  1.00  0.00           C  
ATOM   1675  CD1 ILE A1509      52.210  27.792  21.230  1.00  0.00           C  
ATOM   1676  N   LYS A1510      48.846  28.328  16.967  1.00  0.00           N  
ATOM   1677  CA  LYS A1510      48.220  29.169  15.954  1.00  0.00           C  
ATOM   1678  C   LYS A1510      46.919  29.808  16.423  1.00  0.00           C  
ATOM   1679  O   LYS A1510      46.718  31.010  16.226  1.00  0.00           O  
ATOM   1680  CB  LYS A1510      48.052  28.412  14.652  1.00  0.00           C  
ATOM   1681  CG  LYS A1510      49.184  28.681  13.684  1.00  0.00           C  
ATOM   1682  CD  LYS A1510      50.259  27.632  13.764  1.00  0.00           C  
ATOM   1683  CE  LYS A1510      50.455  26.964  12.403  1.00  0.00           C  
ATOM   1684  NZ  LYS A1510      51.871  26.982  11.941  1.00  0.00           N  
ATOM   1685  N   SER A1511      46.060  29.003  17.070  1.00  0.00           N  
ATOM   1686  CA  SER A1511      44.785  29.464  17.619  1.00  0.00           C  
ATOM   1687  C   SER A1511      44.928  30.380  18.853  1.00  0.00           C  
ATOM   1688  O   SER A1511      43.947  31.008  19.277  1.00  0.00           O  
ATOM   1689  CB  SER A1511      43.910  28.289  18.021  1.00  0.00           C  
ATOM   1690  OG  SER A1511      43.614  27.492  16.921  1.00  0.00           O  
ATOM   1691  N   ALA A1512      46.120  30.438  19.428  1.00  0.00           N  
ATOM   1692  CA  ALA A1512      46.328  31.273  20.622  1.00  0.00           C  
ATOM   1693  C   ALA A1512      45.792  32.693  20.475  1.00  0.00           C  
ATOM   1694  O   ALA A1512      46.205  33.460  19.578  1.00  0.00           O  
ATOM   1695  CB  ALA A1512      47.807  31.287  21.047  1.00  0.00           C  
ATOM   1696  N   VAL A1513      44.903  33.074  21.384  1.00  0.00           N  
ATOM   1697  CA  VAL A1513      44.332  34.413  21.344  1.00  0.00           C  
ATOM   1698  C   VAL A1513      45.376  35.508  21.441  1.00  0.00           C  
ATOM   1699  O   VAL A1513      46.285  35.444  22.277  1.00  0.00           O  
ATOM   1700  CB  VAL A1513      43.250  34.586  22.446  1.00  0.00           C  
ATOM   1701  CG1 VAL A1513      42.888  36.063  22.632  1.00  0.00           C  
ATOM   1702  CG2 VAL A1513      42.025  33.762  22.096  1.00  0.00           C  
ATOM   1703  N   THR A1514      45.285  36.516  20.558  1.00  0.00           N  
ATOM   1704  CA  THR A1514      46.239  37.618  20.594  1.00  0.00           C  
ATOM   1705  C   THR A1514      45.532  38.961  20.745  1.00  0.00           C  
ATOM   1706  O   THR A1514      44.855  39.212  21.731  1.00  0.00           O  
ATOM   1707  CB  THR A1514      47.188  37.654  19.332  1.00  0.00           C  
ATOM   1708  OG1 THR A1514      46.411  37.445  18.143  1.00  0.00           O  
ATOM   1709  CG2 THR A1514      48.252  36.554  19.438  1.00  0.00           C  
ATOM   1710  N   ASP A1515      45.732  39.837  19.778  1.00  0.00           N  
ATOM   1711  CA  ASP A1515      45.108  41.155  19.791  1.00  0.00           C  
ATOM   1712  C   ASP A1515      45.124  41.676  18.357  1.00  0.00           C  
ATOM   1713  O   ASP A1515      45.531  40.955  17.446  1.00  0.00           O  
ATOM   1714  CB  ASP A1515      45.832  42.108  20.748  1.00  0.00           C  
ATOM   1715  CG  ASP A1515      47.295  42.296  20.398  1.00  0.00           C  
ATOM   1716  OD1 ASP A1515      47.587  42.659  19.225  1.00  0.00           O  
ATOM   1717  OD2 ASP A1515      48.157  42.141  21.304  1.00  0.00           O  
ATOM   1718  N   SER A1516      44.676  42.910  18.149  1.00  0.00           N  
ATOM   1719  CA  SER A1516      44.661  43.471  16.799  1.00  0.00           C  
ATOM   1720  C   SER A1516      45.695  44.573  16.650  1.00  0.00           C  
ATOM   1721  O   SER A1516      45.413  45.619  16.076  1.00  0.00           O  
ATOM   1722  CB  SER A1516      43.268  44.002  16.461  1.00  0.00           C  
ATOM   1723  OG  SER A1516      42.696  44.684  17.570  1.00  0.00           O  
ATOM   1724  N   GLU A1517      46.890  44.338  17.173  1.00  0.00           N  
ATOM   1725  CA  GLU A1517      47.968  45.326  17.114  1.00  0.00           C  
ATOM   1726  C   GLU A1517      49.003  44.941  16.067  1.00  0.00           C  
ATOM   1727  O   GLU A1517      49.585  45.802  15.425  1.00  0.00           O  
ATOM   1728  CB  GLU A1517      48.658  45.431  18.477  1.00  0.00           C  
ATOM   1729  CG  GLU A1517      48.684  46.810  19.085  1.00  0.00           C  
ATOM   1730  CD  GLU A1517      49.935  47.039  19.900  1.00  0.00           C  
ATOM   1731  OE1 GLU A1517      49.844  47.683  20.965  1.00  0.00           O  
ATOM   1732  OE2 GLU A1517      51.009  46.558  19.477  1.00  0.00           O  
ATOM   1733  N   GLY A1518      49.235  43.638  15.905  1.00  0.00           N  
ATOM   1734  CA  GLY A1518      50.224  43.151  14.951  1.00  0.00           C  
ATOM   1735  C   GLY A1518      51.616  43.584  15.380  1.00  0.00           C  
ATOM   1736  O   GLY A1518      52.533  43.677  14.555  1.00  0.00           O  
ATOM   1737  N   THR A1527      51.769  43.872  16.669  1.00  0.00           N  
ATOM   1738  CA  THR A1527      53.064  44.271  17.203  1.00  0.00           C  
ATOM   1739  C   THR A1527      53.524  43.309  18.296  1.00  0.00           C  
ATOM   1740  O   THR A1527      52.837  43.106  19.288  1.00  0.00           O  
ATOM   1741  CB  THR A1527      53.104  45.726  17.702  1.00  0.00           C  
ATOM   1742  OG1 THR A1527      52.534  46.593  16.705  1.00  0.00           O  
ATOM   1743  CG2 THR A1527      54.562  46.147  17.952  1.00  0.00           C  
ATOM   1744  N   ILE A1528      54.680  42.700  18.079  1.00  0.00           N  
ATOM   1745  CA  ILE A1528      55.219  41.742  19.017  1.00  0.00           C  
ATOM   1746  C   ILE A1528      56.026  42.449  20.065  1.00  0.00           C  
ATOM   1747  O   ILE A1528      57.239  42.624  19.929  1.00  0.00           O  
ATOM   1748  CB  ILE A1528      56.069  40.695  18.290  1.00  0.00           C  
ATOM   1749  CG1 ILE A1528      55.192  40.004  17.225  1.00  0.00           C  
ATOM   1750  CG2 ILE A1528      56.684  39.718  19.299  1.00  0.00           C  
ATOM   1751  CD1 ILE A1528      55.944  39.114  16.275  1.00  0.00           C  
ATOM   1752  N   ARG A1562      55.347  42.867  21.121  1.00  0.00           N  
ATOM   1753  CA  ARG A1562      56.000  43.596  22.215  1.00  0.00           C  
ATOM   1754  C   ARG A1562      55.362  43.138  23.536  1.00  0.00           C  
ATOM   1755  O   ARG A1562      54.170  42.867  23.584  1.00  0.00           O  
ATOM   1756  CB  ARG A1562      55.789  45.087  22.006  1.00  0.00           C  
ATOM   1757  CG  ARG A1562      55.685  45.933  23.262  1.00  0.00           C  
ATOM   1758  CD  ARG A1562      55.182  47.364  22.908  1.00  0.00           C  
ATOM   1759  NE  ARG A1562      53.726  47.503  23.028  1.00  0.00           N  
ATOM   1760  CZ  ARG A1562      53.112  47.877  24.145  1.00  0.00           C  
ATOM   1761  NH1 ARG A1562      51.787  47.987  24.180  1.00  0.00           N  
ATOM   1762  NH2 ARG A1562      53.830  48.142  25.230  1.00  0.00           N  
ATOM   1763  N   TYR A1563      56.168  43.041  24.588  1.00  0.00           N  
ATOM   1764  CA  TYR A1563      55.661  42.604  25.884  1.00  0.00           C  
ATOM   1765  C   TYR A1563      54.870  43.683  26.581  1.00  0.00           C  
ATOM   1766  O   TYR A1563      55.332  44.820  26.712  1.00  0.00           O  
ATOM   1767  CB  TYR A1563      56.807  42.176  26.799  1.00  0.00           C  
ATOM   1768  CG  TYR A1563      56.323  41.362  27.998  1.00  0.00           C  
ATOM   1769  CD1 TYR A1563      56.196  39.980  27.901  1.00  0.00           C  
ATOM   1770  CD2 TYR A1563      55.897  41.986  29.187  1.00  0.00           C  
ATOM   1771  CE1 TYR A1563      55.738  39.217  28.961  1.00  0.00           C  
ATOM   1772  CE2 TYR A1563      55.419  41.203  30.278  1.00  0.00           C  
ATOM   1773  CZ  TYR A1563      55.367  39.822  30.147  1.00  0.00           C  
ATOM   1774  OH  TYR A1563      54.915  39.007  31.171  1.00  0.00           O  
ATOM   1775  N   ASP A1564      53.695  43.313  27.075  1.00  0.00           N  
ATOM   1776  CA  ASP A1564      52.859  44.225  27.835  1.00  0.00           C  
ATOM   1777  C   ASP A1564      51.749  43.382  28.449  1.00  0.00           C  
ATOM   1778  O   ASP A1564      50.721  43.167  27.839  1.00  0.00           O  
ATOM   1779  CB  ASP A1564      52.293  45.319  26.920  1.00  0.00           C  
ATOM   1780  CG  ASP A1564      51.598  46.418  27.692  1.00  0.00           C  
ATOM   1781  OD1 ASP A1564      50.868  46.089  28.660  1.00  0.00           O  
ATOM   1782  OD2 ASP A1564      51.779  47.606  27.327  1.00  0.00           O  
ATOM   1783  N   LYS A1565      52.008  42.852  29.648  1.00  0.00           N  
ATOM   1784  CA  LYS A1565      51.058  41.960  30.331  1.00  0.00           C  
ATOM   1785  C   LYS A1565      49.633  42.482  30.350  1.00  0.00           C  
ATOM   1786  O   LYS A1565      48.687  41.765  30.026  1.00  0.00           O  
ATOM   1787  CB  LYS A1565      51.522  41.659  31.766  1.00  0.00           C  
ATOM   1788  CG  LYS A1565      50.626  40.646  32.504  1.00  0.00           C  
ATOM   1789  CD  LYS A1565      51.443  39.748  33.443  1.00  0.00           C  
ATOM   1790  CE  LYS A1565      50.538  38.961  34.411  1.00  0.00           C  
ATOM   1791  NZ  LYS A1565      49.748  37.836  33.765  1.00  0.00           N  
ATOM   1792  N   GLU A1566      49.473  43.734  30.750  1.00  0.00           N  
ATOM   1793  CA  GLU A1566      48.152  44.300  30.857  1.00  0.00           C  
ATOM   1794  C   GLU A1566      47.427  44.479  29.541  1.00  0.00           C  
ATOM   1795  O   GLU A1566      46.306  44.012  29.368  1.00  0.00           O  
ATOM   1796  CB  GLU A1566      48.208  45.634  31.623  1.00  0.00           C  
ATOM   1797  CG  GLU A1566      48.048  45.468  33.145  1.00  0.00           C  
ATOM   1798  CD  GLU A1566      46.584  45.317  33.571  1.00  0.00           C  
ATOM   1799  OE1 GLU A1566      45.841  46.330  33.540  1.00  0.00           O  
ATOM   1800  OE2 GLU A1566      46.179  44.186  33.934  1.00  0.00           O  
ATOM   1801  N   ALA A1567      48.064  45.191  28.624  1.00  0.00           N  
ATOM   1802  CA  ALA A1567      47.458  45.514  27.347  1.00  0.00           C  
ATOM   1803  C   ALA A1567      47.439  44.379  26.349  1.00  0.00           C  
ATOM   1804  O   ALA A1567      46.469  44.217  25.605  1.00  0.00           O  
ATOM   1805  CB  ALA A1567      48.144  46.739  26.741  1.00  0.00           C  
ATOM   1806  N   LYS A1568      48.532  43.625  26.308  1.00  0.00           N  
ATOM   1807  CA  LYS A1568      48.674  42.507  25.377  1.00  0.00           C  
ATOM   1808  C   LYS A1568      48.985  41.181  26.125  1.00  0.00           C  
ATOM   1809  O   LYS A1568      50.076  40.628  25.975  1.00  0.00           O  
ATOM   1810  CB  LYS A1568      49.819  42.816  24.407  1.00  0.00           C  
ATOM   1811  CG  LYS A1568      49.729  44.181  23.735  1.00  0.00           C  
ATOM   1812  CD  LYS A1568      51.083  44.569  23.084  1.00  0.00           C  
ATOM   1813  CE  LYS A1568      51.438  43.674  21.869  1.00  0.00           C  
ATOM   1814  NZ  LYS A1568      50.434  43.760  20.725  1.00  0.00           N  
ATOM   1815  N   PRO A1569      48.017  40.675  26.906  1.00  0.00           N  
ATOM   1816  CA  PRO A1569      48.247  39.460  27.658  1.00  0.00           C  
ATOM   1817  C   PRO A1569      48.591  38.242  26.774  1.00  0.00           C  
ATOM   1818  O   PRO A1569      49.489  37.495  27.114  1.00  0.00           O  
ATOM   1819  CB  PRO A1569      46.918  39.250  28.431  1.00  0.00           C  
ATOM   1820  CG  PRO A1569      45.920  40.007  27.746  1.00  0.00           C  
ATOM   1821  CD  PRO A1569      46.588  41.053  26.888  1.00  0.00           C  
ATOM   1822  N   GLY A1594      47.886  38.070  25.640  1.00  0.00           N  
ATOM   1823  CA  GLY A1594      48.126  36.925  24.755  1.00  0.00           C  
ATOM   1824  C   GLY A1594      49.552  36.894  24.175  1.00  0.00           C  
ATOM   1825  O   GLY A1594      50.246  35.898  24.278  1.00  0.00           O  
ATOM   1826  N   ILE A1596      49.974  37.994  23.562  1.00  0.00           N  
ATOM   1827  CA  ILE A1596      51.310  38.071  22.967  1.00  0.00           C  
ATOM   1828  C   ILE A1596      52.390  38.008  24.014  1.00  0.00           C  
ATOM   1829  O   ILE A1596      53.457  37.434  23.786  1.00  0.00           O  
ATOM   1830  CB  ILE A1596      51.468  39.375  22.143  1.00  0.00           C  
ATOM   1831  CG1 ILE A1596      50.664  39.237  20.857  1.00  0.00           C  
ATOM   1832  CG2 ILE A1596      52.933  39.670  21.890  1.00  0.00           C  
ATOM   1833  CD1 ILE A1596      51.253  38.174  19.912  1.00  0.00           C  
ATOM   1834  N   SER A1601      52.105  38.596  25.176  1.00  0.00           N  
ATOM   1835  CA  SER A1601      53.064  38.608  26.283  1.00  0.00           C  
ATOM   1836  C   SER A1601      53.311  37.193  26.769  1.00  0.00           C  
ATOM   1837  O   SER A1601      54.434  36.809  27.013  1.00  0.00           O  
ATOM   1838  CB  SER A1601      52.508  39.473  27.422  1.00  0.00           C  
ATOM   1839  OG  SER A1601      52.438  40.831  26.996  1.00  0.00           O  
ATOM   1840  N   ASN A1602      52.244  36.438  26.914  1.00  0.00           N  
ATOM   1841  CA  ASN A1602      52.336  35.059  27.374  1.00  0.00           C  
ATOM   1842  C   ASN A1602      53.113  34.219  26.327  1.00  0.00           C  
ATOM   1843  O   ASN A1602      53.940  33.373  26.670  1.00  0.00           O  
ATOM   1844  CB  ASN A1602      50.940  34.495  27.552  1.00  0.00           C  
ATOM   1845  CG  ASN A1602      50.950  33.080  28.123  1.00  0.00           C  
ATOM   1846  OD1 ASN A1602      51.666  32.784  29.076  1.00  0.00           O  
ATOM   1847  ND2 ASN A1602      50.175  32.211  27.533  1.00  0.00           N  
ATOM   1848  N   LEU A1603      52.841  34.464  25.038  1.00  0.00           N  
ATOM   1849  CA  LEU A1603      53.570  33.734  23.982  1.00  0.00           C  
ATOM   1850  C   LEU A1603      55.058  34.085  24.013  1.00  0.00           C  
ATOM   1851  O   LEU A1603      55.913  33.207  23.865  1.00  0.00           O  
ATOM   1852  CB  LEU A1603      52.912  33.966  22.595  1.00  0.00           C  
ATOM   1853  CG  LEU A1603      51.472  33.415  22.414  1.00  0.00           C  
ATOM   1854  CD1 LEU A1603      50.908  33.780  20.986  1.00  0.00           C  
ATOM   1855  CD2 LEU A1603      51.367  31.907  22.652  1.00  0.00           C  
ATOM   1856  N   LEU A1604      55.369  35.349  24.301  1.00  0.00           N  
ATOM   1857  CA  LEU A1604      56.741  35.784  24.407  1.00  0.00           C  
ATOM   1858  C   LEU A1604      57.417  35.076  25.573  1.00  0.00           C  
ATOM   1859  O   LEU A1604      58.569  34.702  25.490  1.00  0.00           O  
ATOM   1860  CB  LEU A1604      56.827  37.275  24.569  1.00  0.00           C  
ATOM   1861  CG  LEU A1604      56.780  38.049  23.230  1.00  0.00           C  
ATOM   1862  CD1 LEU A1604      56.578  39.556  23.478  1.00  0.00           C  
ATOM   1863  CD2 LEU A1604      58.099  37.814  22.437  1.00  0.00           C  
ATOM   1864  N   ASN A1613      56.689  34.906  26.688  1.00  0.00           N  
ATOM   1865  CA  ASN A1613      57.289  34.187  27.828  1.00  0.00           C  
ATOM   1866  C   ASN A1613      57.591  32.740  27.475  1.00  0.00           C  
ATOM   1867  O   ASN A1613      58.632  32.208  27.844  1.00  0.00           O  
ATOM   1868  CB  ASN A1613      56.369  34.245  29.074  1.00  0.00           C  
ATOM   1869  CG  ASN A1613      56.384  35.590  29.730  1.00  0.00           C  
ATOM   1870  OD1 ASN A1613      57.294  36.380  29.521  1.00  0.00           O  
ATOM   1871  ND2 ASN A1613      55.360  35.871  30.517  1.00  0.00           N  
ATOM   1872  N   ILE A1614      56.675  32.094  26.771  1.00  0.00           N  
ATOM   1873  CA  ILE A1614      56.887  30.710  26.394  1.00  0.00           C  
ATOM   1874  C   ILE A1614      58.116  30.669  25.459  1.00  0.00           C  
ATOM   1875  O   ILE A1614      59.023  29.879  25.619  1.00  0.00           O  
ATOM   1876  CB  ILE A1614      55.636  30.149  25.657  1.00  0.00           C  
ATOM   1877  CG1 ILE A1614      54.446  29.993  26.645  1.00  0.00           C  
ATOM   1878  CG2 ILE A1614      55.933  28.791  25.036  1.00  0.00           C  
ATOM   1879  CD1 ILE A1614      53.042  29.834  25.971  1.00  0.00           C  
ATOM   1880  N   TYR A1615      58.106  31.542  24.464  1.00  0.00           N  
ATOM   1881  CA  TYR A1615      59.195  31.583  23.493  1.00  0.00           C  
ATOM   1882  C   TYR A1615      60.530  31.840  24.197  1.00  0.00           C  
ATOM   1883  O   TYR A1615      61.448  31.115  24.027  1.00  0.00           O  
ATOM   1884  CB  TYR A1615      58.884  32.703  22.455  1.00  0.00           C  
ATOM   1885  CG  TYR A1615      59.564  32.559  21.097  1.00  0.00           C  
ATOM   1886  CD1 TYR A1615      58.913  32.996  19.934  1.00  0.00           C  
ATOM   1887  CD2 TYR A1615      60.868  32.067  20.985  1.00  0.00           C  
ATOM   1888  CE1 TYR A1615      59.533  32.913  18.678  1.00  0.00           C  
ATOM   1889  CE2 TYR A1615      61.500  31.982  19.749  1.00  0.00           C  
ATOM   1890  CZ  TYR A1615      60.824  32.430  18.593  1.00  0.00           C  
ATOM   1891  OH  TYR A1615      61.446  32.364  17.358  1.00  0.00           O  
ATOM   1892  N   SER A1616      60.581  32.850  25.041  1.00  0.00           N  
ATOM   1893  CA  SER A1616      61.806  33.216  25.742  1.00  0.00           C  
ATOM   1894  C   SER A1616      62.340  32.052  26.578  1.00  0.00           C  
ATOM   1895  O   SER A1616      63.491  31.699  26.492  1.00  0.00           O  
ATOM   1896  CB  SER A1616      61.558  34.435  26.656  1.00  0.00           C  
ATOM   1897  OG  SER A1616      62.773  34.777  27.366  1.00  0.00           O  
ATOM   1898  N   THR A1617      61.487  31.486  27.432  1.00  0.00           N  
ATOM   1899  CA  THR A1617      61.919  30.404  28.290  1.00  0.00           C  
ATOM   1900  C   THR A1617      62.406  29.169  27.551  1.00  0.00           C  
ATOM   1901  O   THR A1617      63.450  28.586  27.896  1.00  0.00           O  
ATOM   1902  CB  THR A1617      60.803  30.047  29.360  1.00  0.00           C  
ATOM   1903  OG1 THR A1617      59.577  29.651  28.691  1.00  0.00           O  
ATOM   1904  CG2 THR A1617      60.517  31.249  30.193  1.00  0.00           C  
ATOM   1905  N   LEU A1619      61.673  28.749  26.521  1.00  0.00           N  
ATOM   1906  CA  LEU A1619      62.071  27.556  25.800  1.00  0.00           C  
ATOM   1907  C   LEU A1619      63.297  27.748  24.889  1.00  0.00           C  
ATOM   1908  O   LEU A1619      64.079  26.836  24.715  1.00  0.00           O  
ATOM   1909  CB  LEU A1619      60.902  26.980  25.002  1.00  0.00           C  
ATOM   1910  CG  LEU A1619      59.694  26.584  25.859  1.00  0.00           C  
ATOM   1911  CD1 LEU A1619      58.614  26.073  24.906  1.00  0.00           C  
ATOM   1912  CD2 LEU A1619      60.111  25.475  26.879  1.00  0.00           C  
ATOM   1913  N   SER A1620      63.426  28.923  24.299  1.00  0.00           N  
ATOM   1914  CA  SER A1620      64.549  29.213  23.363  1.00  0.00           C  
ATOM   1915  C   SER A1620      65.824  29.724  24.025  1.00  0.00           C  
ATOM   1916  O   SER A1620      66.913  29.629  23.448  1.00  0.00           O  
ATOM   1917  CB  SER A1620      64.117  30.235  22.289  1.00  0.00           C  
ATOM   1918  OG  SER A1620      64.039  31.534  22.822  1.00  0.00           O  
ATOM   1919  N   GLY A1621      65.680  30.328  25.191  1.00  0.00           N  
ATOM   1920  CA  GLY A1621      66.822  30.903  25.877  1.00  0.00           C  
ATOM   1921  C   GLY A1621      67.060  32.360  25.427  1.00  0.00           C  
ATOM   1922  O   GLY A1621      68.006  33.013  25.870  1.00  0.00           O  
ATOM   1923  N   GLN A1757      66.220  32.865  24.539  1.00  0.00           N  
ATOM   1924  CA  GLN A1757      66.373  34.245  24.083  1.00  0.00           C  
ATOM   1925  C   GLN A1757      65.590  35.150  25.021  1.00  0.00           C  
ATOM   1926  O   GLN A1757      64.516  34.791  25.491  1.00  0.00           O  
ATOM   1927  CB  GLN A1757      65.884  34.408  22.637  1.00  0.00           C  
ATOM   1928  CG  GLN A1757      66.562  33.464  21.615  1.00  0.00           C  
ATOM   1929  CD  GLN A1757      66.299  33.875  20.173  1.00  0.00           C  
ATOM   1930  OE1 GLN A1757      65.550  33.207  19.448  1.00  0.00           O  
ATOM   1931  NE2 GLN A1757      66.899  34.992  19.755  1.00  0.00           N  
ATOM   1932  N   SER A1758      66.135  36.323  25.310  1.00  0.00           N  
ATOM   1933  CA  SER A1758      65.468  37.258  26.176  1.00  0.00           C  
ATOM   1934  C   SER A1758      64.255  37.825  25.463  1.00  0.00           C  
ATOM   1935  O   SER A1758      64.142  37.754  24.225  1.00  0.00           O  
ATOM   1936  CB  SER A1758      66.417  38.398  26.537  1.00  0.00           C  
ATOM   1937  OG  SER A1758      66.626  39.244  25.423  1.00  0.00           O  
ATOM   1938  N   ILE A1760      63.345  38.387  26.240  1.00  0.00           N  
ATOM   1939  CA  ILE A1760      62.173  39.002  25.684  1.00  0.00           C  
ATOM   1940  C   ILE A1760      62.639  40.137  24.745  1.00  0.00           C  
ATOM   1941  O   ILE A1760      62.083  40.334  23.665  1.00  0.00           O  
ATOM   1942  CB  ILE A1760      61.264  39.571  26.794  1.00  0.00           C  
ATOM   1943  CG1 ILE A1760      60.617  38.427  27.590  1.00  0.00           C  
ATOM   1944  CG2 ILE A1760      60.196  40.431  26.203  1.00  0.00           C  
ATOM   1945  CD1 ILE A1760      59.429  37.813  26.891  1.00  0.00           C  
ATOM   1946  N   GLU A1761      63.666  40.867  25.171  1.00  0.00           N  
ATOM   1947  CA  GLU A1761      64.228  41.969  24.360  1.00  0.00           C  
ATOM   1948  C   GLU A1761      64.750  41.436  23.011  1.00  0.00           C  
ATOM   1949  O   GLU A1761      64.450  41.996  21.954  1.00  0.00           O  
ATOM   1950  CB  GLU A1761      65.376  42.624  25.112  1.00  0.00           C  
ATOM   1951  CG  GLU A1761      65.100  44.061  25.521  1.00  0.00           C  
ATOM   1952  CD  GLU A1761      66.349  44.935  25.441  1.00  0.00           C  
ATOM   1953  OE1 GLU A1761      66.311  46.071  25.969  1.00  0.00           O  
ATOM   1954  OE2 GLU A1761      67.369  44.479  24.856  1.00  0.00           O  
ATOM   1955  N   GLU A1762      65.531  40.360  23.059  1.00  0.00           N  
ATOM   1956  CA  GLU A1762      66.054  39.764  21.826  1.00  0.00           C  
ATOM   1957  C   GLU A1762      64.878  39.456  20.867  1.00  0.00           C  
ATOM   1958  O   GLU A1762      64.918  39.834  19.694  1.00  0.00           O  
ATOM   1959  CB  GLU A1762      66.829  38.470  22.112  1.00  0.00           C  
ATOM   1960  CG  GLU A1762      68.130  38.657  22.852  1.00  0.00           C  
ATOM   1961  CD  GLU A1762      68.845  37.335  23.094  1.00  0.00           C  
ATOM   1962  OE1 GLU A1762      69.120  36.604  22.108  1.00  0.00           O  
ATOM   1963  OE2 GLU A1762      69.107  37.011  24.273  1.00  0.00           O  
ATOM   1964  N   LEU A1798      63.843  38.766  21.374  1.00  0.00           N  
ATOM   1965  CA  LEU A1798      62.672  38.404  20.553  1.00  0.00           C  
ATOM   1966  C   LEU A1798      61.931  39.595  19.989  1.00  0.00           C  
ATOM   1967  O   LEU A1798      61.451  39.545  18.853  1.00  0.00           O  
ATOM   1968  CB  LEU A1798      61.686  37.507  21.317  1.00  0.00           C  
ATOM   1969  CG  LEU A1798      62.308  36.203  21.788  1.00  0.00           C  
ATOM   1970  CD1 LEU A1798      61.362  35.499  22.783  1.00  0.00           C  
ATOM   1971  CD2 LEU A1798      62.658  35.265  20.602  1.00  0.00           C  
ATOM   1972  N   GLU A1799      61.792  40.649  20.783  1.00  0.00           N  
ATOM   1973  CA  GLU A1799      61.097  41.844  20.302  1.00  0.00           C  
ATOM   1974  C   GLU A1799      61.870  42.457  19.124  1.00  0.00           C  
ATOM   1975  O   GLU A1799      61.272  42.927  18.165  1.00  0.00           O  
ATOM   1976  CB  GLU A1799      60.972  42.890  21.407  1.00  0.00           C  
ATOM   1977  CG  GLU A1799      59.830  42.600  22.357  1.00  0.00           C  
ATOM   1978  CD  GLU A1799      59.912  43.418  23.607  1.00  0.00           C  
ATOM   1979  OE1 GLU A1799      58.854  43.693  24.213  1.00  0.00           O  
ATOM   1980  OE2 GLU A1799      61.038  43.777  23.987  1.00  0.00           O  
ATOM   1981  N   ARG A1800      63.192  42.473  19.235  1.00  0.00           N  
ATOM   1982  CA  ARG A1800      64.044  43.031  18.166  1.00  0.00           C  
ATOM   1983  C   ARG A1800      63.939  42.155  16.936  1.00  0.00           C  
ATOM   1984  O   ARG A1800      63.689  42.642  15.816  1.00  0.00           O  
ATOM   1985  CB  ARG A1800      65.498  43.107  18.619  1.00  0.00           C  
ATOM   1986  CG  ARG A1800      65.713  44.084  19.759  1.00  0.00           C  
ATOM   1987  CD  ARG A1800      67.179  44.435  19.919  1.00  0.00           C  
ATOM   1988  NE  ARG A1800      67.880  43.450  20.738  1.00  0.00           N  
ATOM   1989  CZ  ARG A1800      68.660  42.495  20.246  1.00  0.00           C  
ATOM   1990  NH1 ARG A1800      68.848  42.402  18.933  1.00  0.00           N  
ATOM   1991  NH2 ARG A1800      69.257  41.639  21.065  1.00  0.00           N  
ATOM   1992  N   GLN A1801      64.071  40.854  17.153  1.00  0.00           N  
ATOM   1993  CA  GLN A1801      63.993  39.893  16.067  1.00  0.00           C  
ATOM   1994  C   GLN A1801      62.694  39.994  15.265  1.00  0.00           C  
ATOM   1995  O   GLN A1801      62.685  39.771  14.038  1.00  0.00           O  
ATOM   1996  CB  GLN A1801      64.185  38.458  16.588  1.00  0.00           C  
ATOM   1997  CG  GLN A1801      63.946  37.377  15.499  1.00  0.00           C  
ATOM   1998  CD  GLN A1801      64.225  35.975  15.986  1.00  0.00           C  
ATOM   1999  OE1 GLN A1801      64.866  35.790  17.013  1.00  0.00           O  
ATOM   2000  NE2 GLN A1801      63.772  34.971  15.224  1.00  0.00           N  
ATOM   2001  N   TYR A1802      61.594  40.289  15.951  1.00  0.00           N  
ATOM   2002  CA  TYR A1802      60.302  40.341  15.310  1.00  0.00           C  
ATOM   2003  C   TYR A1802      59.817  41.750  14.986  1.00  0.00           C  
ATOM   2004  O   TYR A1802      58.676  41.952  14.586  1.00  0.00           O  
ATOM   2005  CB  TYR A1802      59.263  39.525  16.107  1.00  0.00           C  
ATOM   2006  CG  TYR A1802      59.531  38.039  15.993  1.00  0.00           C  
ATOM   2007  CD1 TYR A1802      59.081  37.314  14.888  1.00  0.00           C  
ATOM   2008  CD2 TYR A1802      60.304  37.386  16.926  1.00  0.00           C  
ATOM   2009  CE1 TYR A1802      59.363  35.988  14.744  1.00  0.00           C  
ATOM   2010  CE2 TYR A1802      60.593  36.050  16.794  1.00  0.00           C  
ATOM   2011  CZ  TYR A1802      60.100  35.351  15.717  1.00  0.00           C  
ATOM   2012  OH  TYR A1802      60.419  34.050  15.563  1.00  0.00           O  
ATOM   2013  N   GLU A1803      60.715  42.710  15.125  1.00  0.00           N  
ATOM   2014  CA  GLU A1803      60.402  44.100  14.823  1.00  0.00           C  
ATOM   2015  C   GLU A1803      59.866  44.150  13.378  1.00  0.00           C  
ATOM   2016  O   GLU A1803      60.478  43.611  12.463  1.00  0.00           O  
ATOM   2017  CB  GLU A1803      61.683  44.930  14.932  1.00  0.00           C  
ATOM   2018  CG  GLU A1803      61.504  46.337  15.464  1.00  0.00           C  
ATOM   2019  CD  GLU A1803      62.767  46.851  16.153  1.00  0.00           C  
ATOM   2020  OE1 GLU A1803      62.642  47.671  17.092  1.00  0.00           O  
ATOM   2021  OE2 GLU A1803      63.879  46.409  15.771  1.00  0.00           O  
ATOM   2022  N   GLY A1808      58.678  44.699  13.201  1.00  0.00           N  
ATOM   2023  CA  GLY A1808      58.082  44.777  11.868  1.00  0.00           C  
ATOM   2024  C   GLY A1808      57.422  43.505  11.344  1.00  0.00           C  
ATOM   2025  O   GLY A1808      56.874  43.512  10.250  1.00  0.00           O  
ATOM   2026  N   LYS A1809      57.461  42.406  12.099  1.00  0.00           N  
ATOM   2027  CA  LYS A1809      56.828  41.173  11.625  1.00  0.00           C  
ATOM   2028  C   LYS A1809      55.455  40.969  12.241  1.00  0.00           C  
ATOM   2029  O   LYS A1809      55.095  41.642  13.197  1.00  0.00           O  
ATOM   2030  CB  LYS A1809      57.729  39.960  11.830  1.00  0.00           C  
ATOM   2031  CG  LYS A1809      59.133  40.167  11.302  1.00  0.00           C  
ATOM   2032  CD  LYS A1809      59.859  38.851  11.090  1.00  0.00           C  
ATOM   2033  CE  LYS A1809      61.329  38.951  11.528  1.00  0.00           C  
ATOM   2034  NZ  LYS A1809      61.944  37.616  11.817  1.00  0.00           N  
ATOM   2035  N   GLY A1810      54.662  40.091  11.651  1.00  0.00           N  
ATOM   2036  CA  GLY A1810      53.314  39.857  12.145  1.00  0.00           C  
ATOM   2037  C   GLY A1810      53.241  38.629  13.053  1.00  0.00           C  
ATOM   2038  O   GLY A1810      54.216  37.895  13.207  1.00  0.00           O  
ATOM   2039  N   TYR A1812      52.058  38.394  13.608  1.00  0.00           N  
ATOM   2040  CA  TYR A1812      51.837  37.256  14.514  1.00  0.00           C  
ATOM   2041  C   TYR A1812      51.922  35.891  13.825  1.00  0.00           C  
ATOM   2042  O   TYR A1812      52.217  34.858  14.470  1.00  0.00           O  
ATOM   2043  CB  TYR A1812      50.465  37.393  15.177  1.00  0.00           C  
ATOM   2044  CG  TYR A1812      50.313  38.638  15.997  1.00  0.00           C  
ATOM   2045  CD1 TYR A1812      49.052  39.059  16.429  1.00  0.00           C  
ATOM   2046  CD2 TYR A1812      51.424  39.381  16.389  1.00  0.00           C  
ATOM   2047  CE1 TYR A1812      48.901  40.197  17.195  1.00  0.00           C  
ATOM   2048  CE2 TYR A1812      51.276  40.531  17.146  1.00  0.00           C  
ATOM   2049  CZ  TYR A1812      50.006  40.914  17.571  1.00  0.00           C  
ATOM   2050  OH  TYR A1812      49.854  42.045  18.350  1.00  0.00           O  
ATOM   2051  N   GLY A1813      51.630  35.858  12.529  1.00  0.00           N  
ATOM   2052  CA  GLY A1813      51.652  34.594  11.811  1.00  0.00           C  
ATOM   2053  C   GLY A1813      53.031  33.941  11.837  1.00  0.00           C  
ATOM   2054  O   GLY A1813      53.159  32.762  12.204  1.00  0.00           O  
ATOM   2055  N   VAL A1814      54.054  34.671  11.389  1.00  0.00           N  
ATOM   2056  CA  VAL A1814      55.397  34.112  11.375  1.00  0.00           C  
ATOM   2057  C   VAL A1814      55.858  33.849  12.803  1.00  0.00           C  
ATOM   2058  O   VAL A1814      56.485  32.847  13.064  1.00  0.00           O  
ATOM   2059  CB  VAL A1814      56.457  35.014  10.618  1.00  0.00           C  
ATOM   2060  CG1 VAL A1814      56.475  36.448  11.141  1.00  0.00           C  
ATOM   2061  CG2 VAL A1814      57.873  34.385  10.702  1.00  0.00           C  
ATOM   2062  N   PHE A1815      55.538  34.768  13.710  1.00  0.00           N  
ATOM   2063  CA  PHE A1815      55.912  34.611  15.130  1.00  0.00           C  
ATOM   2064  C   PHE A1815      55.344  33.278  15.693  1.00  0.00           C  
ATOM   2065  O   PHE A1815      56.072  32.501  16.309  1.00  0.00           O  
ATOM   2066  CB  PHE A1815      55.399  35.816  15.927  1.00  0.00           C  
ATOM   2067  CG  PHE A1815      55.644  35.722  17.411  1.00  0.00           C  
ATOM   2068  CD1 PHE A1815      56.921  35.883  17.930  1.00  0.00           C  
ATOM   2069  CD2 PHE A1815      54.570  35.511  18.289  1.00  0.00           C  
ATOM   2070  CE1 PHE A1815      57.129  35.820  19.305  1.00  0.00           C  
ATOM   2071  CE2 PHE A1815      54.785  35.434  19.672  1.00  0.00           C  
ATOM   2072  CZ  PHE A1815      56.039  35.580  20.167  1.00  0.00           C  
ATOM   2073  N   LYS A1816      54.059  33.014  15.449  1.00  0.00           N  
ATOM   2074  CA  LYS A1816      53.416  31.792  15.904  1.00  0.00           C  
ATOM   2075  C   LYS A1816      54.015  30.563  15.226  1.00  0.00           C  
ATOM   2076  O   LYS A1816      54.283  29.553  15.870  1.00  0.00           O  
ATOM   2077  CB  LYS A1816      51.920  31.854  15.624  1.00  0.00           C  
ATOM   2078  CG  LYS A1816      51.157  32.759  16.585  1.00  0.00           C  
ATOM   2079  CD  LYS A1816      49.671  32.715  16.286  1.00  0.00           C  
ATOM   2080  CE  LYS A1816      48.864  33.347  17.441  1.00  0.00           C  
ATOM   2081  NZ  LYS A1816      47.420  33.455  17.121  1.00  0.00           N  
ATOM   2082  N   ALA A1817      54.233  30.630  13.903  1.00  0.00           N  
ATOM   2083  CA  ALA A1817      54.817  29.470  13.217  1.00  0.00           C  
ATOM   2084  C   ALA A1817      56.184  29.106  13.821  1.00  0.00           C  
ATOM   2085  O   ALA A1817      56.494  27.933  14.032  1.00  0.00           O  
ATOM   2086  CB  ALA A1817      54.966  29.773  11.678  1.00  0.00           C  
ATOM   2087  N   ASP A1818      56.982  30.109  14.100  1.00  0.00           N  
ATOM   2088  CA  ASP A1818      58.331  29.920  14.630  1.00  0.00           C  
ATOM   2089  C   ASP A1818      58.258  29.405  16.092  1.00  0.00           C  
ATOM   2090  O   ASP A1818      59.036  28.553  16.498  1.00  0.00           O  
ATOM   2091  CB  ASP A1818      59.109  31.239  14.667  1.00  0.00           C  
ATOM   2092  CG  ASP A1818      59.525  31.746  13.236  1.00  0.00           C  
ATOM   2093  OD1 ASP A1818      60.028  32.862  13.165  1.00  0.00           O  
ATOM   2094  OD2 ASP A1818      59.226  31.035  12.256  1.00  0.00           O  
ATOM   2095  N   LEU A1819      57.349  29.988  16.864  1.00  0.00           N  
ATOM   2096  CA  LEU A1819      57.156  29.537  18.284  1.00  0.00           C  
ATOM   2097  C   LEU A1819      56.710  28.064  18.331  1.00  0.00           C  
ATOM   2098  O   LEU A1819      57.184  27.295  19.163  1.00  0.00           O  
ATOM   2099  CB  LEU A1819      56.137  30.454  18.969  1.00  0.00           C  
ATOM   2100  CG  LEU A1819      55.697  29.947  20.377  1.00  0.00           C  
ATOM   2101  CD1 LEU A1819      56.935  29.834  21.283  1.00  0.00           C  
ATOM   2102  CD2 LEU A1819      54.725  30.946  20.938  1.00  0.00           C  
ATOM   2103  N   ALA A1820      55.796  27.660  17.436  1.00  0.00           N  
ATOM   2104  CA  ALA A1820      55.342  26.294  17.408  1.00  0.00           C  
ATOM   2105  C   ALA A1820      56.524  25.378  17.169  1.00  0.00           C  
ATOM   2106  O   ALA A1820      56.617  24.273  17.737  1.00  0.00           O  
ATOM   2107  CB  ALA A1820      54.251  26.094  16.325  1.00  0.00           C  
ATOM   2108  N   GLN A1821      57.423  25.797  16.273  1.00  0.00           N  
ATOM   2109  CA  GLN A1821      58.606  24.981  15.970  1.00  0.00           C  
ATOM   2110  C   GLN A1821      59.497  24.880  17.234  1.00  0.00           C  
ATOM   2111  O   GLN A1821      60.098  23.826  17.514  1.00  0.00           O  
ATOM   2112  CB  GLN A1821      59.422  25.614  14.828  1.00  0.00           C  
ATOM   2113  CG  GLN A1821      60.670  24.794  14.462  1.00  0.00           C  
ATOM   2114  CD  GLN A1821      60.375  23.377  13.958  1.00  0.00           C  
ATOM   2115  OE1 GLN A1821      61.226  22.483  14.071  1.00  0.00           O  
ATOM   2116  NE2 GLN A1821      59.185  23.155  13.426  1.00  0.00           N  
ATOM   2117  N   VAL A1822      59.608  25.971  17.953  1.00  0.00           N  
ATOM   2118  CA  VAL A1822      60.458  25.967  19.195  1.00  0.00           C  
ATOM   2119  C   VAL A1822      59.823  24.944  20.202  1.00  0.00           C  
ATOM   2120  O   VAL A1822      60.518  24.121  20.772  1.00  0.00           O  
ATOM   2121  CB  VAL A1822      60.527  27.358  19.818  1.00  0.00           C  
ATOM   2122  CG1 VAL A1822      61.063  27.272  21.363  1.00  0.00           C  
ATOM   2123  CG2 VAL A1822      61.486  28.245  18.990  1.00  0.00           C  
ATOM   2124  N   VAL A1823      58.493  24.954  20.318  1.00  0.00           N  
ATOM   2125  CA  VAL A1823      57.832  24.003  21.217  1.00  0.00           C  
ATOM   2126  C   VAL A1823      58.005  22.557  20.768  1.00  0.00           C  
ATOM   2127  O   VAL A1823      58.330  21.675  21.549  1.00  0.00           O  
ATOM   2128  CB  VAL A1823      56.334  24.342  21.411  1.00  0.00           C  
ATOM   2129  CG1 VAL A1823      55.684  23.288  22.330  1.00  0.00           C  
ATOM   2130  CG2 VAL A1823      56.156  25.767  21.910  1.00  0.00           C  
ATOM   2131  N   ILE A1824      57.921  22.320  19.446  1.00  0.00           N  
ATOM   2132  CA  ILE A1824      58.120  21.011  18.912  1.00  0.00           C  
ATOM   2133  C   ILE A1824      59.548  20.529  19.187  1.00  0.00           C  
ATOM   2134  O   ILE A1824      59.763  19.372  19.554  1.00  0.00           O  
ATOM   2135  CB  ILE A1824      57.833  21.029  17.354  1.00  0.00           C  
ATOM   2136  CG1 ILE A1824      56.310  21.068  17.147  1.00  0.00           C  
ATOM   2137  CG2 ILE A1824      58.472  19.792  16.649  1.00  0.00           C  
ATOM   2138  CD1 ILE A1824      55.900  21.520  15.715  1.00  0.00           C  
ATOM   2139  N   GLU A1825      60.502  21.419  18.957  1.00  0.00           N  
ATOM   2140  CA  GLU A1825      61.952  21.103  19.117  1.00  0.00           C  
ATOM   2141  C   GLU A1825      62.243  20.750  20.562  1.00  0.00           C  
ATOM   2142  O   GLU A1825      63.097  19.900  20.828  1.00  0.00           O  
ATOM   2143  CB  GLU A1825      62.790  22.306  18.720  1.00  0.00           C  
ATOM   2144  CG  GLU A1825      62.938  22.397  17.246  1.00  0.00           C  
ATOM   2145  CD  GLU A1825      63.285  23.782  16.749  1.00  0.00           C  
ATOM   2146  OE1 GLU A1825      63.587  24.703  17.558  1.00  0.00           O  
ATOM   2147  OE2 GLU A1825      63.282  23.924  15.524  1.00  0.00           O  
ATOM   2148  N   THR A1826      61.508  21.399  21.467  1.00  0.00           N  
ATOM   2149  CA  THR A1826      61.620  21.127  22.919  1.00  0.00           C  
ATOM   2150  C   THR A1826      61.010  19.765  23.306  1.00  0.00           C  
ATOM   2151  O   THR A1826      61.640  18.934  23.995  1.00  0.00           O  
ATOM   2152  CB  THR A1826      60.923  22.223  23.721  1.00  0.00           C  
ATOM   2153  OG1 THR A1826      61.521  23.482  23.421  1.00  0.00           O  
ATOM   2154  CG2 THR A1826      61.053  21.945  25.233  1.00  0.00           C  
ATOM   2155  N   LEU A1827      59.756  19.539  22.895  1.00  0.00           N  
ATOM   2156  CA  LEU A1827      59.013  18.325  23.283  1.00  0.00           C  
ATOM   2157  C   LEU A1827      59.371  17.040  22.572  1.00  0.00           C  
ATOM   2158  O   LEU A1827      59.272  15.961  23.136  1.00  0.00           O  
ATOM   2159  CB  LEU A1827      57.490  18.572  23.204  1.00  0.00           C  
ATOM   2160  CG  LEU A1827      56.931  19.697  24.111  1.00  0.00           C  
ATOM   2161  CD1 LEU A1827      55.412  19.802  23.978  1.00  0.00           C  
ATOM   2162  CD2 LEU A1827      57.340  19.389  25.593  1.00  0.00           C  
ATOM   2163  N   ARG A1828      59.815  17.110  21.308  1.00  0.00           N  
ATOM   2164  CA  ARG A1828      60.148  15.868  20.642  1.00  0.00           C  
ATOM   2165  C   ARG A1828      61.171  14.941  21.387  1.00  0.00           C  
ATOM   2166  O   ARG A1828      60.884  13.779  21.614  1.00  0.00           O  
ATOM   2167  CB  ARG A1828      60.613  16.154  19.164  1.00  0.00           C  
ATOM   2168  CG  ARG A1828      60.819  14.890  18.364  1.00  0.00           C  
ATOM   2169  CD  ARG A1828      61.000  15.255  16.852  1.00  0.00           C  
ATOM   2170  NE  ARG A1828      59.704  15.404  16.171  1.00  0.00           N  
ATOM   2171  CZ  ARG A1828      59.399  16.390  15.333  1.00  0.00           C  
ATOM   2172  NH1 ARG A1828      58.196  16.435  14.776  1.00  0.00           N  
ATOM   2173  NH2 ARG A1828      60.298  17.324  15.039  1.00  0.00           N  
ATOM   2174  N   PRO A1829      62.324  15.470  21.805  1.00  0.00           N  
ATOM   2175  CA  PRO A1829      63.344  14.627  22.486  1.00  0.00           C  
ATOM   2176  C   PRO A1829      62.770  14.149  23.849  1.00  0.00           C  
ATOM   2177  O   PRO A1829      62.977  13.024  24.259  1.00  0.00           O  
ATOM   2178  CB  PRO A1829      64.535  15.563  22.691  1.00  0.00           C  
ATOM   2179  CG  PRO A1829      64.095  16.919  22.299  1.00  0.00           C  
ATOM   2180  CD  PRO A1829      62.759  16.856  21.614  1.00  0.00           C  
ATOM   2181  N   ILE A1830      61.998  15.005  24.480  1.00  0.00           N  
ATOM   2182  CA  ILE A1830      61.354  14.588  25.758  1.00  0.00           C  
ATOM   2183  C   ILE A1830      60.436  13.415  25.513  1.00  0.00           C  
ATOM   2184  O   ILE A1830      60.480  12.391  26.207  1.00  0.00           O  
ATOM   2185  CB  ILE A1830      60.600  15.750  26.386  1.00  0.00           C  
ATOM   2186  CG1 ILE A1830      61.583  16.870  26.755  1.00  0.00           C  
ATOM   2187  CG2 ILE A1830      59.637  15.219  27.573  1.00  0.00           C  
ATOM   2188  CD1 ILE A1830      60.930  18.164  27.235  1.00  0.00           C  
ATOM   2189  N   GLN A1831      59.580  13.520  24.504  1.00  0.00           N  
ATOM   2190  CA  GLN A1831      58.696  12.411  24.220  1.00  0.00           C  
ATOM   2191  C   GLN A1831      59.398  11.116  23.888  1.00  0.00           C  
ATOM   2192  O   GLN A1831      58.993  10.023  24.284  1.00  0.00           O  
ATOM   2193  CB  GLN A1831      57.712  12.839  23.101  1.00  0.00           C  
ATOM   2194  CG  GLN A1831      56.789  13.945  23.538  1.00  0.00           C  
ATOM   2195  CD  GLN A1831      56.052  14.574  22.394  1.00  0.00           C  
ATOM   2196  OE1 GLN A1831      56.201  14.137  21.215  1.00  0.00           O  
ATOM   2197  NE2 GLN A1831      55.261  15.609  22.698  1.00  0.00           N  
ATOM   2198  N   GLU A1832      60.505  11.199  23.153  1.00  0.00           N  
ATOM   2199  CA  GLU A1832      61.207   9.998  22.819  1.00  0.00           C  
ATOM   2200  C   GLU A1832      61.800   9.317  24.047  1.00  0.00           C  
ATOM   2201  O   GLU A1832      61.697   8.099  24.197  1.00  0.00           O  
ATOM   2202  CB  GLU A1832      62.258  10.264  21.751  1.00  0.00           C  
ATOM   2203  CG  GLU A1832      61.554  10.602  20.355  1.00  0.00           C  
ATOM   2204  CD  GLU A1832      59.987  10.946  20.427  1.00  0.00           C  
ATOM   2205  OE1 GLU A1832      59.600  12.034  19.895  1.00  0.00           O  
ATOM   2206  OE2 GLU A1832      59.156  10.110  20.923  1.00  0.00           O  
ATOM   2207  N   ARG A1833      62.343  10.112  24.939  1.00  0.00           N  
ATOM   2208  CA  ARG A1833      62.930   9.546  26.170  1.00  0.00           C  
ATOM   2209  C   ARG A1833      61.800   9.019  27.052  1.00  0.00           C  
ATOM   2210  O   ARG A1833      61.941   7.936  27.626  1.00  0.00           O  
ATOM   2211  CB  ARG A1833      63.797  10.580  26.877  1.00  0.00           C  
ATOM   2212  CG  ARG A1833      65.050  10.989  25.995  1.00  0.00           C  
ATOM   2213  CD  ARG A1833      66.011  11.891  26.718  1.00  0.00           C  
ATOM   2214  NE  ARG A1833      65.437  13.167  27.128  1.00  0.00           N  
ATOM   2215  CZ  ARG A1833      65.710  14.344  26.557  1.00  0.00           C  
ATOM   2216  NH1 ARG A1833      65.137  15.460  27.020  1.00  0.00           N  
ATOM   2217  NH2 ARG A1833      66.552  14.414  25.520  1.00  0.00           N  
ATOM   2218  N   TYR A1834      60.678   9.738  27.076  1.00  0.00           N  
ATOM   2219  CA  TYR A1834      59.485   9.304  27.842  1.00  0.00           C  
ATOM   2220  C   TYR A1834      59.009   7.898  27.456  1.00  0.00           C  
ATOM   2221  O   TYR A1834      58.826   7.029  28.303  1.00  0.00           O  
ATOM   2222  CB  TYR A1834      58.371  10.353  27.703  1.00  0.00           C  
ATOM   2223  CG  TYR A1834      56.997   9.839  28.087  1.00  0.00           C  
ATOM   2224  CD1 TYR A1834      56.542   9.930  29.402  1.00  0.00           C  
ATOM   2225  CD2 TYR A1834      56.146   9.263  27.138  1.00  0.00           C  
ATOM   2226  CE1 TYR A1834      55.285   9.500  29.756  1.00  0.00           C  
ATOM   2227  CE2 TYR A1834      54.852   8.839  27.475  1.00  0.00           C  
ATOM   2228  CZ  TYR A1834      54.422   8.963  28.801  1.00  0.00           C  
ATOM   2229  OH  TYR A1834      53.165   8.513  29.156  1.00  0.00           O  
ATOM   2230  N   HIS A1835      58.874   7.613  26.149  1.00  0.00           N  
ATOM   2231  CA  HIS A1835      58.473   6.288  25.769  1.00  0.00           C  
ATOM   2232  C   HIS A1835      59.474   5.229  26.183  1.00  0.00           C  
ATOM   2233  O   HIS A1835      59.109   4.152  26.564  1.00  0.00           O  
ATOM   2234  CB  HIS A1835      58.159   6.251  24.256  1.00  0.00           C  
ATOM   2235  CG  HIS A1835      56.925   7.018  23.918  1.00  0.00           C  
ATOM   2236  ND1 HIS A1835      56.932   8.163  23.147  1.00  0.00           N  
ATOM   2237  CD2 HIS A1835      55.640   6.830  24.300  1.00  0.00           C  
ATOM   2238  CE1 HIS A1835      55.706   8.650  23.079  1.00  0.00           C  
ATOM   2239  NE2 HIS A1835      54.905   7.853  23.757  1.00  0.00           N  
ATOM   2240  N   HIS A1836      60.745   5.538  26.083  1.00  0.00           N  
ATOM   2241  CA  HIS A1836      61.786   4.598  26.491  1.00  0.00           C  
ATOM   2242  C   HIS A1836      61.617   4.265  27.977  1.00  0.00           C  
ATOM   2243  O   HIS A1836      61.609   3.070  28.374  1.00  0.00           O  
ATOM   2244  CB  HIS A1836      63.192   5.224  26.228  1.00  0.00           C  
ATOM   2245  CG  HIS A1836      64.345   4.332  26.585  1.00  0.00           C  
ATOM   2246  ND1 HIS A1836      65.023   3.558  25.653  1.00  0.00           N  
ATOM   2247  CD2 HIS A1836      64.988   4.144  27.764  1.00  0.00           C  
ATOM   2248  CE1 HIS A1836      66.017   2.919  26.256  1.00  0.00           C  
ATOM   2249  NE2 HIS A1836      66.005   3.246  27.541  1.00  0.00           N  
ATOM   2250  N   TRP A1837      61.471   5.297  28.812  1.00  0.00           N  
ATOM   2251  CA  TRP A1837      61.259   5.017  30.261  1.00  0.00           C  
ATOM   2252  C   TRP A1837      59.989   4.204  30.519  1.00  0.00           C  
ATOM   2253  O   TRP A1837      59.971   3.314  31.366  1.00  0.00           O  
ATOM   2254  CB  TRP A1837      61.263   6.337  31.056  1.00  0.00           C  
ATOM   2255  CG  TRP A1837      62.644   6.960  31.223  1.00  0.00           C  
ATOM   2256  CD1 TRP A1837      63.105   8.102  30.683  1.00  0.00           C  
ATOM   2257  CD2 TRP A1837      63.641   6.526  32.176  1.00  0.00           C  
ATOM   2258  NE1 TRP A1837      64.382   8.388  31.192  1.00  0.00           N  
ATOM   2259  CE2 TRP A1837      64.742   7.383  32.056  1.00  0.00           C  
ATOM   2260  CE3 TRP A1837      63.730   5.414  33.026  1.00  0.00           C  
ATOM   2261  CZ2 TRP A1837      65.876   7.256  32.872  1.00  0.00           C  
ATOM   2262  CZ3 TRP A1837      64.879   5.237  33.778  1.00  0.00           C  
ATOM   2263  CH2 TRP A1837      65.941   6.144  33.683  1.00  0.00           C  
ATOM   2264  N   GLU A1839      58.721   1.946  28.844  1.00  0.00           N  
ATOM   2265  CA  GLU A1839      58.902   0.552  28.449  1.00  0.00           C  
ATOM   2266  C   GLU A1839      60.026  -0.138  29.191  1.00  0.00           C  
ATOM   2267  O   GLU A1839      60.359  -1.290  28.914  1.00  0.00           O  
ATOM   2268  CB  GLU A1839      59.177   0.510  26.920  1.00  0.00           C  
ATOM   2269  CG  GLU A1839      57.971   1.049  26.104  1.00  0.00           C  
ATOM   2270  CD  GLU A1839      58.325   1.530  24.685  1.00  0.00           C  
ATOM   2271  OE1 GLU A1839      59.449   1.232  24.196  1.00  0.00           O  
ATOM   2272  OE2 GLU A1839      57.467   2.222  24.073  1.00  0.00           O  
ATOM   2273  N   SER A1840      60.612   0.563  30.154  1.00  0.00           N  
ATOM   2274  CA  SER A1840      61.766   0.032  30.848  1.00  0.00           C  
ATOM   2275  C   SER A1840      61.507  -0.415  32.281  1.00  0.00           C  
ATOM   2276  O   SER A1840      60.751   0.227  33.010  1.00  0.00           O  
ATOM   2277  CB  SER A1840      62.808   1.141  30.882  1.00  0.00           C  
ATOM   2278  OG  SER A1840      64.012   0.657  31.430  1.00  0.00           O  
ATOM   2279  N   GLU A1842      62.216  -1.449  32.713  1.00  0.00           N  
ATOM   2280  CA  GLU A1842      62.129  -1.876  34.115  1.00  0.00           C  
ATOM   2281  C   GLU A1842      62.950  -0.913  34.966  1.00  0.00           C  
ATOM   2282  O   GLU A1842      62.774  -0.863  36.202  1.00  0.00           O  
ATOM   2283  CB  GLU A1842      62.724  -3.267  34.297  1.00  0.00           C  
ATOM   2284  CG  GLU A1842      62.221  -4.302  33.301  1.00  0.00           C  
ATOM   2285  CD  GLU A1842      62.253  -5.708  33.869  1.00  0.00           C  
ATOM   2286  OE1 GLU A1842      63.367  -6.245  34.057  1.00  0.00           O  
ATOM   2287  OE2 GLU A1842      61.166  -6.263  34.156  1.00  0.00           O  
ATOM   2288  N   GLU A1843      63.856  -0.150  34.336  1.00  0.00           N  
ATOM   2289  CA  GLU A1843      64.709   0.792  35.079  1.00  0.00           C  
ATOM   2290  C   GLU A1843      63.857   1.920  35.743  1.00  0.00           C  
ATOM   2291  O   GLU A1843      64.267   2.497  36.765  1.00  0.00           O  
ATOM   2292  CB  GLU A1843      65.734   1.436  34.186  1.00  0.00           C  
ATOM   2293  CG  GLU A1843      67.002   0.620  33.896  1.00  0.00           C  
ATOM   2294  CD  GLU A1843      66.782  -0.880  33.828  1.00  0.00           C  
ATOM   2295  OE1 GLU A1843      67.126  -1.577  34.817  1.00  0.00           O  
ATOM   2296  OE2 GLU A1843      66.367  -1.373  32.747  1.00  0.00           O  
ATOM   2297  N   LEU A1844      62.688   2.241  35.167  1.00  0.00           N  
ATOM   2298  CA  LEU A1844      61.852   3.275  35.762  1.00  0.00           C  
ATOM   2299  C   LEU A1844      61.565   2.887  37.258  1.00  0.00           C  
ATOM   2300  O   LEU A1844      61.711   3.716  38.148  1.00  0.00           O  
ATOM   2301  CB  LEU A1844      60.505   3.378  35.012  1.00  0.00           C  
ATOM   2302  CG  LEU A1844      59.623   4.557  35.407  1.00  0.00           C  
ATOM   2303  CD1 LEU A1844      60.341   5.856  35.353  1.00  0.00           C  
ATOM   2304  CD2 LEU A1844      58.351   4.614  34.490  1.00  0.00           C  
ATOM   2305  N   ASP A1845      61.154   1.643  37.479  1.00  0.00           N  
ATOM   2306  CA  ASP A1845      60.836   1.158  38.832  1.00  0.00           C  
ATOM   2307  C   ASP A1845      62.085   1.158  39.704  1.00  0.00           C  
ATOM   2308  O   ASP A1845      62.005   1.427  40.904  1.00  0.00           O  
ATOM   2309  CB  ASP A1845      60.224  -0.214  38.804  1.00  0.00           C  
ATOM   2310  CG  ASP A1845      58.744  -0.185  38.458  1.00  0.00           C  
ATOM   2311  OD1 ASP A1845      57.996   0.605  39.063  1.00  0.00           O  
ATOM   2312  OD2 ASP A1845      58.329  -0.945  37.557  1.00  0.00           O  
ATOM   2313  N   ARG A1846      63.231   0.813  39.122  1.00  0.00           N  
ATOM   2314  CA  ARG A1846      64.490   0.790  39.910  1.00  0.00           C  
ATOM   2315  C   ARG A1846      64.865   2.154  40.441  1.00  0.00           C  
ATOM   2316  O   ARG A1846      65.249   2.304  41.645  1.00  0.00           O  
ATOM   2317  CB  ARG A1846      65.630   0.144  39.122  1.00  0.00           C  
ATOM   2318  CG  ARG A1846      65.501  -1.392  39.129  1.00  0.00           C  
ATOM   2319  CD  ARG A1846      66.514  -2.080  38.217  1.00  0.00           C  
ATOM   2320  NE  ARG A1846      65.832  -2.991  37.302  1.00  0.00           N  
ATOM   2321  CZ  ARG A1846      66.433  -3.945  36.604  1.00  0.00           C  
ATOM   2322  NH1 ARG A1846      65.717  -4.723  35.801  1.00  0.00           N  
ATOM   2323  NH2 ARG A1846      67.745  -4.131  36.717  1.00  0.00           N  
ATOM   2324  N   VAL A1847      64.700   3.166  39.597  1.00  0.00           N  
ATOM   2325  CA  VAL A1847      64.968   4.518  39.959  1.00  0.00           C  
ATOM   2326  C   VAL A1847      64.043   4.928  41.128  1.00  0.00           C  
ATOM   2327  O   VAL A1847      64.506   5.576  42.110  1.00  0.00           O  
ATOM   2328  CB  VAL A1847      64.734   5.491  38.780  1.00  0.00           C  
ATOM   2329  CG1 VAL A1847      64.664   6.956  39.297  1.00  0.00           C  
ATOM   2330  CG2 VAL A1847      65.893   5.354  37.729  1.00  0.00           C  
ATOM   2331  N   LEU A1848      62.763   4.596  41.021  1.00  0.00           N  
ATOM   2332  CA  LEU A1848      61.796   4.978  42.072  1.00  0.00           C  
ATOM   2333  C   LEU A1848      62.066   4.209  43.355  1.00  0.00           C  
ATOM   2334  O   LEU A1848      61.840   4.729  44.442  1.00  0.00           O  
ATOM   2335  CB  LEU A1848      60.344   4.689  41.637  1.00  0.00           C  
ATOM   2336  CG  LEU A1848      59.990   5.704  40.475  1.00  0.00           C  
ATOM   2337  CD1 LEU A1848      58.658   5.282  39.809  1.00  0.00           C  
ATOM   2338  CD2 LEU A1848      59.931   7.130  40.945  1.00  0.00           C  
ATOM   2339  N   ASP A1849      62.496   2.978  43.217  1.00  0.00           N  
ATOM   2340  CA  ASP A1849      62.830   2.152  44.400  1.00  0.00           C  
ATOM   2341  C   ASP A1849      63.973   2.843  45.150  1.00  0.00           C  
ATOM   2342  O   ASP A1849      63.924   3.018  46.403  1.00  0.00           O  
ATOM   2343  CB  ASP A1849      63.305   0.760  43.993  1.00  0.00           C  
ATOM   2344  CG  ASP A1849      62.193  -0.172  43.572  1.00  0.00           C  
ATOM   2345  OD1 ASP A1849      60.950   0.091  43.765  1.00  0.00           O  
ATOM   2346  OD2 ASP A1849      62.587  -1.259  43.098  1.00  0.00           O  
ATOM   2347  N   GLU A1850      65.033   3.198  44.427  1.00  0.00           N  
ATOM   2348  CA  GLU A1850      66.169   3.870  45.043  1.00  0.00           C  
ATOM   2349  C   GLU A1850      65.831   5.227  45.677  1.00  0.00           C  
ATOM   2350  O   GLU A1850      66.373   5.592  46.751  1.00  0.00           O  
ATOM   2351  CB  GLU A1850      67.333   3.964  44.058  1.00  0.00           C  
ATOM   2352  CG  GLU A1850      67.739   2.547  43.601  1.00  0.00           C  
ATOM   2353  CD  GLU A1850      69.144   2.465  43.006  1.00  0.00           C  
ATOM   2354  OE1 GLU A1850      69.526   1.349  42.566  1.00  0.00           O  
ATOM   2355  OE2 GLU A1850      69.862   3.503  42.991  1.00  0.00           O  
ATOM   2356  N   GLY A1851      64.927   5.971  45.035  1.00  0.00           N  
ATOM   2357  CA  GLY A1851      64.564   7.275  45.520  1.00  0.00           C  
ATOM   2358  C   GLY A1851      63.788   7.094  46.840  1.00  0.00           C  
ATOM   2359  O   GLY A1851      64.009   7.865  47.786  1.00  0.00           O  
ATOM   2360  N   ALA A1852      62.847   6.147  46.888  1.00  0.00           N  
ATOM   2361  CA  ALA A1852      62.036   6.002  48.124  1.00  0.00           C  
ATOM   2362  C   ALA A1852      62.956   5.566  49.277  1.00  0.00           C  
ATOM   2363  O   ALA A1852      62.717   5.948  50.466  1.00  0.00           O  
ATOM   2364  CB  ALA A1852      60.930   4.987  47.932  1.00  0.00           C  
ATOM   2365  N   GLU A1853      63.960   4.737  48.948  1.00  0.00           N  
ATOM   2366  CA  GLU A1853      64.915   4.264  49.975  1.00  0.00           C  
ATOM   2367  C   GLU A1853      65.612   5.426  50.625  1.00  0.00           C  
ATOM   2368  O   GLU A1853      65.662   5.521  51.858  1.00  0.00           O  
ATOM   2369  CB  GLU A1853      65.942   3.312  49.377  1.00  0.00           C  
ATOM   2370  CG  GLU A1853      66.797   2.563  50.444  1.00  0.00           C  
ATOM   2371  CD  GLU A1853      68.031   3.352  50.950  1.00  0.00           C  
ATOM   2372  OE1 GLU A1853      68.584   4.189  50.201  1.00  0.00           O  
ATOM   2373  OE2 GLU A1853      68.464   3.105  52.103  1.00  0.00           O  
ATOM   2374  N   LYS A1854      66.124   6.342  49.814  1.00  0.00           N  
ATOM   2375  CA  LYS A1854      66.830   7.493  50.314  1.00  0.00           C  
ATOM   2376  C   LYS A1854      65.906   8.446  51.057  1.00  0.00           C  
ATOM   2377  O   LYS A1854      66.253   8.955  52.151  1.00  0.00           O  
ATOM   2378  CB  LYS A1854      67.516   8.228  49.171  1.00  0.00           C  
ATOM   2379  CG  LYS A1854      68.158   9.562  49.544  1.00  0.00           C  
ATOM   2380  CD  LYS A1854      69.230   9.378  50.647  1.00  0.00           C  
ATOM   2381  CE  LYS A1854      69.684  10.760  51.197  1.00  0.00           C  
ATOM   2382  NZ  LYS A1854      70.608  11.460  50.229  1.00  0.00           N  
ATOM   2383  N   ALA A1855      64.770   8.742  50.428  1.00  0.00           N  
ATOM   2384  CA  ALA A1855      63.775   9.650  51.025  1.00  0.00           C  
ATOM   2385  C   ALA A1855      63.320   9.097  52.389  1.00  0.00           C  
ATOM   2386  O   ALA A1855      63.154   9.885  53.344  1.00  0.00           O  
ATOM   2387  CB  ALA A1855      62.559   9.795  50.086  1.00  0.00           C  
ATOM   2388  N   ASN A1856      63.060   7.796  52.450  1.00  0.00           N  
ATOM   2389  CA  ASN A1856      62.605   7.156  53.720  1.00  0.00           C  
ATOM   2390  C   ASN A1856      63.680   7.301  54.847  1.00  0.00           C  
ATOM   2391  O   ASN A1856      63.337   7.560  56.027  1.00  0.00           O  
ATOM   2392  CB  ASN A1856      62.270   5.701  53.507  1.00  0.00           C  
ATOM   2393  CG  ASN A1856      60.783   5.489  53.206  1.00  0.00           C  
ATOM   2394  OD1 ASN A1856      59.909   5.807  54.042  1.00  0.00           O  
ATOM   2395  ND2 ASN A1856      60.484   4.897  52.036  1.00  0.00           N  
ATOM   2396  N   ARG A1857      64.945   7.160  54.487  1.00  0.00           N  
ATOM   2397  CA  ARG A1857      66.058   7.313  55.489  1.00  0.00           C  
ATOM   2398  C   ARG A1857      66.045   8.712  56.092  1.00  0.00           C  
ATOM   2399  O   ARG A1857      66.061   8.880  57.319  1.00  0.00           O  
ATOM   2400  CB  ARG A1857      67.416   7.042  54.855  1.00  0.00           C  
ATOM   2401  CG  ARG A1857      67.786   5.574  54.785  1.00  0.00           C  
ATOM   2402  CD  ARG A1857      69.296   5.386  54.476  1.00  0.00           C  
ATOM   2403  NE  ARG A1857      69.496   5.339  53.026  1.00  0.00           N  
ATOM   2404  CZ  ARG A1857      70.212   6.210  52.328  1.00  0.00           C  
ATOM   2405  NH1 ARG A1857      70.859   7.209  52.935  1.00  0.00           N  
ATOM   2406  NH2 ARG A1857      70.285   6.072  51.014  1.00  0.00           N  
ATOM   2407  N   VAL A2124      65.962   9.719  55.239  1.00  0.00           N  
ATOM   2408  CA  VAL A2124      65.965  11.101  55.700  1.00  0.00           C  
ATOM   2409  C   VAL A2124      64.644  11.487  56.393  1.00  0.00           C  
ATOM   2410  O   VAL A2124      64.646  12.108  57.464  1.00  0.00           O  
ATOM   2411  CB  VAL A2124      66.236  12.075  54.541  1.00  0.00           C  
ATOM   2412  CG1 VAL A2124      66.181  13.554  55.016  1.00  0.00           C  
ATOM   2413  CG2 VAL A2124      67.638  11.755  53.880  1.00  0.00           C  
ATOM   2414  N   ALA A2126      63.525  11.178  55.759  1.00  0.00           N  
ATOM   2415  CA  ALA A2126      62.272  11.638  56.303  1.00  0.00           C  
ATOM   2416  C   ALA A2126      61.921  10.968  57.644  1.00  0.00           C  
ATOM   2417  O   ALA A2126      61.366  11.623  58.528  1.00  0.00           O  
ATOM   2418  CB  ALA A2126      61.096  11.477  55.239  1.00  0.00           C  
ATOM   2419  N   SER A2127      62.223   9.691  57.752  1.00  0.00           N  
ATOM   2420  CA  SER A2127      61.895   8.904  58.945  1.00  0.00           C  
ATOM   2421  C   SER A2127      62.662   9.451  60.158  1.00  0.00           C  
ATOM   2422  O   SER A2127      62.141   9.446  61.275  1.00  0.00           O  
ATOM   2423  CB  SER A2127      62.214   7.408  58.726  1.00  0.00           C  
ATOM   2424  OG  SER A2127      61.302   6.800  57.821  1.00  0.00           O  
ATOM   2425  N   GLU A2128      63.885   9.920  59.921  1.00  0.00           N  
ATOM   2426  CA  GLU A2128      64.734  10.505  60.992  1.00  0.00           C  
ATOM   2427  C   GLU A2128      64.145  11.847  61.454  1.00  0.00           C  
ATOM   2428  O   GLU A2128      64.063  12.127  62.668  1.00  0.00           O  
ATOM   2429  CB  GLU A2128      66.172  10.638  60.555  1.00  0.00           C  
ATOM   2430  CG  GLU A2128      67.070  11.478  61.528  1.00  0.00           C  
ATOM   2431  CD  GLU A2128      67.047  10.954  62.985  1.00  0.00           C  
ATOM   2432  OE1 GLU A2128      66.736   9.776  63.197  1.00  0.00           O  
ATOM   2433  OE2 GLU A2128      67.362  11.734  63.915  1.00  0.00           O  
ATOM   2434  N   VAL A2130      61.052  12.588  61.256  1.00  0.00           N  
ATOM   2435  CA  VAL A2130      59.797  12.287  61.956  1.00  0.00           C  
ATOM   2436  C   VAL A2130      60.130  11.928  63.435  1.00  0.00           C  
ATOM   2437  O   VAL A2130      59.425  12.337  64.366  1.00  0.00           O  
ATOM   2438  CB  VAL A2130      59.019  11.148  61.271  1.00  0.00           C  
ATOM   2439  CG1 VAL A2130      58.019  10.490  62.278  1.00  0.00           C  
ATOM   2440  CG2 VAL A2130      58.203  11.765  60.114  1.00  0.00           C  
ATOM   2441  N   ARG A2131      61.184  11.179  63.611  1.00  0.00           N  
ATOM   2442  CA  ARG A2131      61.632  10.788  65.000  1.00  0.00           C  
ATOM   2443  C   ARG A2131      61.881  12.065  65.817  1.00  0.00           C  
ATOM   2444  O   ARG A2131      61.413  12.176  66.972  1.00  0.00           O  
ATOM   2445  CB  ARG A2131      62.880   9.898  64.941  1.00  0.00           C  
ATOM   2446  CG  ARG A2131      63.453   9.502  66.322  1.00  0.00           C  
ATOM   2447  CD  ARG A2131      64.817   8.791  66.195  1.00  0.00           C  
ATOM   2448  NE  ARG A2131      65.913   9.744  65.987  1.00  0.00           N  
ATOM   2449  CZ  ARG A2131      66.257  10.690  66.863  1.00  0.00           C  
ATOM   2450  NH1 ARG A2131      65.607  10.797  68.014  1.00  0.00           N  
ATOM   2451  NH2 ARG A2131      67.249  11.530  66.594  1.00  0.00           N  
ATOM   2452  N   LYS A2132      62.615  13.010  65.237  1.00  0.00           N  
ATOM   2453  CA  LYS A2132      62.921  14.285  65.900  1.00  0.00           C  
ATOM   2454  C   LYS A2132      61.653  15.076  66.192  1.00  0.00           C  
ATOM   2455  O   LYS A2132      61.507  15.682  67.291  1.00  0.00           O  
ATOM   2456  CB  LYS A2132      63.922  15.143  65.099  1.00  0.00           C  
ATOM   2457  CG  LYS A2132      65.344  14.516  64.951  1.00  0.00           C  
ATOM   2458  CD  LYS A2132      66.326  15.583  64.382  1.00  0.00           C  
ATOM   2459  CE  LYS A2132      67.784  15.115  64.381  1.00  0.00           C  
ATOM   2460  NZ  LYS A2132      68.070  14.033  63.357  1.00  0.00           N  
ATOM   2461  N   GLU A2134      58.628  13.872  66.690  1.00  0.00           N  
ATOM   2462  CA  GLU A2134      57.882  13.206  67.772  1.00  0.00           C  
ATOM   2463  C   GLU A2134      58.538  13.473  69.107  1.00  0.00           C  
ATOM   2464  O   GLU A2134      57.849  13.611  70.128  1.00  0.00           O  
ATOM   2465  CB  GLU A2134      57.864  11.714  67.519  1.00  0.00           C  
ATOM   2466  CG  GLU A2134      56.963  11.324  66.336  1.00  0.00           C  
ATOM   2467  CD  GLU A2134      57.126   9.846  65.935  1.00  0.00           C  
ATOM   2468  OE1 GLU A2134      56.282   9.331  65.186  1.00  0.00           O  
ATOM   2469  OE2 GLU A2134      58.136   9.220  66.305  1.00  0.00           O  
ATOM   2470  N   GLN A2140      59.860  13.444  69.097  1.00  0.00           N  
ATOM   2471  CA  GLN A2140      60.661  13.660  70.333  1.00  0.00           C  
ATOM   2472  C   GLN A2140      60.343  15.057  70.825  1.00  0.00           C  
ATOM   2473  O   GLN A2140      60.087  15.292  72.054  1.00  0.00           O  
ATOM   2474  CB  GLN A2140      62.145  13.520  69.967  1.00  0.00           C  
ATOM   2475  CG  GLN A2140      63.164  13.889  71.008  1.00  0.00           C  
ATOM   2476  CD  GLN A2140      64.576  13.770  70.427  1.00  0.00           C  
ATOM   2477  OE1 GLN A2140      64.975  14.562  69.559  1.00  0.00           O  
ATOM   2478  NE2 GLN A2140      65.279  12.703  70.800  1.00  0.00           N  
ATOM   2479  N   ALA A2141      60.286  16.011  69.884  1.00  0.00           N  
ATOM   2480  CA  ALA A2141      60.000  17.386  70.253  1.00  0.00           C  
ATOM   2481  C   ALA A2141      58.585  17.590  70.874  1.00  0.00           C  
ATOM   2482  O   ALA A2141      58.417  18.438  71.751  1.00  0.00           O  
ATOM   2483  CB  ALA A2141      60.222  18.335  69.063  1.00  0.00           C  
ATOM   2484  N   GLY A2143      56.819  15.142  72.212  1.00  0.00           N  
ATOM   2485  CA  GLY A2143      56.668  14.129  73.288  1.00  0.00           C  
ATOM   2486  C   GLY A2143      55.764  12.930  72.911  1.00  0.00           C  
ATOM   2487  O   GLY A2143      55.249  12.203  73.781  1.00  0.00           O  
ATOM   2488  N   LEU A2144      55.557  12.702  71.598  1.00  0.00           N  
ATOM   2489  CA  LEU A2144      54.827  11.545  71.189  1.00  0.00           C  
ATOM   2490  C   LEU A2144      55.678  10.325  71.450  1.00  0.00           C  
ATOM   2491  O   LEU A2144      56.906  10.401  71.461  1.00  0.00           O  
ATOM   2492  CB  LEU A2144      54.518  11.594  69.679  1.00  0.00           C  
ATOM   2493  CG  LEU A2144      53.418  12.587  69.295  1.00  0.00           C  
ATOM   2494  CD1 LEU A2144      53.415  12.649  67.757  1.00  0.00           C  
ATOM   2495  CD2 LEU A2144      51.996  12.082  69.786  1.00  0.00           C  
ATOM   2496  N   GLY A2145      55.036   9.176  71.624  1.00  0.00           N  
ATOM   2497  CA  GLY A2145      55.751   7.935  71.732  1.00  0.00           C  
ATOM   2498  C   GLY A2145      56.595   7.754  73.002  1.00  0.00           C  
ATOM   2499  O   GLY A2145      56.137   8.113  74.128  1.00  0.00           O  
ATOM   2500  N   ARG A2146      57.787   7.222  72.790  1.00  0.00           N  
ATOM   2501  CA  ARG A2146      58.715   6.951  73.922  1.00  0.00           C  
ATOM   2502  C   ARG A2146      60.118   7.403  73.567  1.00  0.00           C  
ATOM   2503  O   ARG A2146      60.284   7.751  72.371  1.00  0.00           O  
ATOM   2504  CB  ARG A2146      58.654   5.458  74.229  1.00  0.00           C  
ATOM   2505  CG  ARG A2146      57.325   4.967  74.684  1.00  0.00           C  
ATOM   2506  CD  ARG A2146      57.387   3.442  74.967  1.00  0.00           C  
ATOM   2507  NE  ARG A2146      57.347   2.613  73.747  1.00  0.00           N  
ATOM   2508  CZ  ARG A2146      57.817   1.370  73.637  1.00  0.00           C  
ATOM   2509  NH1 ARG A2146      57.651   0.724  72.467  1.00  0.00           N  
ATOM   2510  NH2 ARG A2146      58.477   0.759  74.663  1.00  0.00           N  
HETATM 2511  P   TYM A 350      50.981  20.990  40.372  1.00  0.00           P  
HETATM 2512  O1P TYM A 350      51.212  19.494  40.319  1.00  0.00           O  
HETATM 2513  O2P TYM A 350      49.651  21.630  40.092  1.00  0.00           O  
HETATM 2514  O5' TYM A 350      52.176  21.843  39.479  1.00  0.00           O  
HETATM 2515  C5' TYM A 350      53.491  21.415  39.567  1.00  0.00           C  
HETATM 2516  C4' TYM A 350      54.442  22.593  39.435  1.00  0.00           C  
HETATM 2517  O4' TYM A 350      54.093  23.301  38.225  1.00  0.00           O  
HETATM 2518  C1' TYM A 350      53.898  24.692  38.454  1.00  0.00           C  
HETATM 2519  N9  TYM A 350      52.887  25.217  37.557  1.00  0.00           N  
HETATM 2520  C4  TYM A 350      53.062  26.320  36.698  1.00  0.00           C  
HETATM 2521  N3  TYM A 350      54.183  27.098  36.550  1.00  0.00           N  
HETATM 2522  C2  TYM A 350      53.977  28.055  35.653  1.00  0.00           C  
HETATM 2523  N1  TYM A 350      52.881  28.292  34.933  1.00  0.00           N  
HETATM 2524  C6  TYM A 350      51.810  27.499  35.070  1.00  0.00           C  
HETATM 2525  N6  TYM A 350      50.694  27.735  34.352  1.00  0.00           N  
HETATM 2526  C5  TYM A 350      51.888  26.448  36.023  1.00  0.00           C  
HETATM 2527  N7  TYM A 350      50.967  25.479  36.424  1.00  0.00           N  
HETATM 2528  C8  TYM A 350      51.588  24.776  37.317  1.00  0.00           C  
HETATM 2529  C2' TYM A 350      53.438  24.705  39.984  1.00  0.00           C  
HETATM 2530  O2' TYM A 350      53.621  26.029  40.542  1.00  0.00           O  
HETATM 2531  C3' TYM A 350      54.362  23.655  40.609  1.00  0.00           C  
HETATM 2532  O3' TYM A 350      55.674  24.110  40.833  1.00  0.00           O  
HETATM 2533  NH3 TYM A 350      50.603  21.398  45.433  1.00  0.00           N  
HETATM 2534  CA  TYM A 350      51.643  21.336  44.367  1.00  0.00           C  
HETATM 2535  CB  TYM A 350      52.414  20.029  44.452  1.00  0.00           C  
HETATM 2536  CG  TYM A 350      53.270  19.861  45.719  1.00  0.00           C  
HETATM 2537  CD2 TYM A 350      54.442  20.542  46.022  1.00  0.00           C  
HETATM 2538  CE2 TYM A 350      54.785  20.014  47.305  1.00  0.00           C  
HETATM 2539  CE3 TYM A 350      55.252  21.514  45.428  1.00  0.00           C  
HETATM 2540  CD1 TYM A 350      52.910  18.962  46.718  1.00  0.00           C  
HETATM 2541  NE1 TYM A 350      53.873  19.086  47.664  1.00  0.00           N  
HETATM 2542  CZ2 TYM A 350      55.964  20.474  47.963  1.00  0.00           C  
HETATM 2543  CZ3 TYM A 350      56.390  21.969  46.081  1.00  0.00           C  
HETATM 2544  CH2 TYM A 350      56.755  21.443  47.344  1.00  0.00           C  
HETATM 2545  C   TYM A 350      50.902  21.215  43.012  1.00  0.00           C  
HETATM 2546  O   TYM A 350      49.782  20.733  42.897  1.00  0.00           O  
HETATM 2547  OPP TYM A 350      51.573  21.605  41.904  1.00  0.00           O  
TER
END
