# Supplementary material for: Backbone Brackets and Arginine Tweezers delineate Class I and Class II aminoacyl tRNA synthetases
Source: PLoS Comput Biol. 2018 Apr 16;14(4):e1006101. doi: 10.1371/journal.pcbi.1006101 (PMC5919687; doi:10.1371/journal.pcbi.1006101)
Supplement: S11 File — All structures of Class I aaRS with residues renumbered according to the MSA. (GZ) [file pcbi.1006101.s023.tar.gz › 1i6m_A_renum.pdb]

ATOM      1  N   MET A 265      75.994  20.961  50.794  1.00  0.00           N  
ATOM      2  CA  MET A 265      75.317  22.021  50.043  1.00  0.00           C  
ATOM      3  C   MET A 265      73.920  22.219  50.645  1.00  0.00           C  
ATOM      4  O   MET A 265      73.525  21.505  51.556  1.00  0.00           O  
ATOM      5  CB  MET A 265      75.170  21.588  48.562  1.00  0.00           C  
ATOM      6  CG  MET A 265      74.862  20.109  48.415  1.00  0.00           C  
ATOM      7  SD  MET A 265      75.303  19.425  46.794  1.00  0.00           S  
ATOM      8  CE  MET A 265      76.600  20.525  46.328  1.00  0.00           C  
ATOM      9  N   LYS A 266      73.178  23.153  50.079  1.00  0.00           N  
ATOM     10  CA  LYS A 266      71.814  23.410  50.482  1.00  0.00           C  
ATOM     11  C   LYS A 266      70.931  22.293  49.896  1.00  0.00           C  
ATOM     12  O   LYS A 266      71.378  21.477  49.082  1.00  0.00           O  
ATOM     13  CB  LYS A 266      71.365  24.774  50.007  1.00  0.00           C  
ATOM     14  CG  LYS A 266      71.885  25.899  50.886  1.00  0.00           C  
ATOM     15  CD  LYS A 266      71.349  27.244  50.430  1.00  0.00           C  
ATOM     16  CE  LYS A 266      72.040  28.409  51.163  1.00  0.00           C  
ATOM     17  NZ  LYS A 266      71.591  28.550  52.578  1.00  0.00           N  
ATOM     18  N   THR A 267      69.707  22.194  50.414  1.00  0.00           N  
ATOM     19  CA  THR A 267      68.816  21.124  50.022  1.00  0.00           C  
ATOM     20  C   THR A 267      67.618  21.720  49.281  1.00  0.00           C  
ATOM     21  O   THR A 267      67.097  22.763  49.616  1.00  0.00           O  
ATOM     22  CB  THR A 267      68.354  20.317  51.278  1.00  0.00           C  
ATOM     23  OG1 THR A 267      69.461  19.569  51.818  1.00  0.00           O  
ATOM     24  CG2 THR A 267      67.243  19.343  50.954  1.00  0.00           C  
ATOM     25  N   ILE A 268      67.174  21.006  48.253  1.00  0.00           N  
ATOM     26  CA  ILE A 268      66.024  21.447  47.489  1.00  0.00           C  
ATOM     27  C   ILE A 268      65.006  20.326  47.534  1.00  0.00           C  
ATOM     28  O   ILE A 268      65.371  19.137  47.562  1.00  0.00           O  
ATOM     29  CB  ILE A 268      66.397  21.720  45.971  1.00  0.00           C  
ATOM     30  CG1 ILE A 268      66.722  23.197  45.797  1.00  0.00           C  
ATOM     31  CG2 ILE A 268      65.207  21.346  45.013  1.00  0.00           C  
ATOM     32  CD1 ILE A 268      67.476  23.485  44.524  1.00  0.00           C  
ATOM     33  N   PHE A 269      63.743  20.728  47.646  1.00  0.00           N  
ATOM     34  CA  PHE A 269      62.638  19.815  47.530  1.00  0.00           C  
ATOM     35  C   PHE A 269      61.618  20.394  46.631  1.00  0.00           C  
ATOM     36  O   PHE A 269      61.228  21.561  46.783  1.00  0.00           O  
ATOM     37  CB  PHE A 269      61.918  19.596  48.870  1.00  0.00           C  
ATOM     38  CG  PHE A 269      60.886  18.513  48.814  1.00  0.00           C  
ATOM     39  CD1 PHE A 269      61.172  17.234  49.299  1.00  0.00           C  
ATOM     40  CD2 PHE A 269      59.606  18.781  48.296  1.00  0.00           C  
ATOM     41  CE1 PHE A 269      60.234  16.205  49.215  1.00  0.00           C  
ATOM     42  CE2 PHE A 269      58.668  17.768  48.196  1.00  0.00           C  
ATOM     43  CZ  PHE A 269      58.972  16.472  48.668  1.00  0.00           C  
ATOM     44  N   SER A 270      60.973  19.531  45.846  1.00  0.00           N  
ATOM     45  CA  SER A 270      59.814  20.040  45.097  1.00  0.00           C  
ATOM     46  C   SER A 270      58.988  18.918  44.635  1.00  0.00           C  
ATOM     47  O   SER A 270      59.499  17.827  44.490  1.00  0.00           O  
ATOM     48  CB  SER A 270      60.215  20.996  43.929  1.00  0.00           C  
ATOM     49  OG  SER A 270      59.103  21.715  43.495  1.00  0.00           O  
ATOM     50  N   GLY A 272      57.685  19.148  44.445  1.00  0.00           N  
ATOM     51  CA  GLY A 272      56.822  18.022  44.048  1.00  0.00           C  
ATOM     52  C   GLY A 272      55.836  18.399  42.972  1.00  0.00           C  
ATOM     53  O   GLY A 272      55.510  19.541  42.807  1.00  0.00           O  
ATOM     54  N   ILE A 273      55.369  17.352  42.294  1.00  0.00           N  
ATOM     55  CA  ILE A 273      54.341  17.462  41.196  1.00  0.00           C  
ATOM     56  C   ILE A 273      53.316  16.369  41.348  1.00  0.00           C  
ATOM     57  O   ILE A 273      53.679  15.232  41.666  1.00  0.00           O  
ATOM     58  CB  ILE A 273      55.060  17.306  39.782  1.00  0.00           C  
ATOM     59  CG1 ILE A 273      55.994  18.486  39.590  1.00  0.00           C  
ATOM     60  CG2 ILE A 273      53.981  17.475  38.670  1.00  0.00           C  
ATOM     61  CD1 ILE A 273      56.899  18.372  38.312  1.00  0.00           C  
ATOM     62  N   GLN A 274      52.016  16.703  41.176  1.00  0.00           N  
ATOM     63  CA  GLN A 274      50.960  15.690  41.319  1.00  0.00           C  
ATOM     64  C   GLN A 274      50.936  14.834  40.051  1.00  0.00           C  
ATOM     65  O   GLN A 274      50.967  15.410  38.976  1.00  0.00           O  
ATOM     66  CB  GLN A 274      49.617  16.348  41.369  1.00  0.00           C  
ATOM     67  CG  GLN A 274      49.340  17.151  42.628  1.00  0.00           C  
ATOM     68  CD  GLN A 274      47.816  17.363  42.839  1.00  0.00           C  
ATOM     69  OE1 GLN A 274      46.957  16.626  42.294  1.00  0.00           O  
ATOM     70  NE2 GLN A 274      47.489  18.423  43.516  1.00  0.00           N  
ATOM     71  N   PRO A 275      50.736  13.553  40.181  1.00  0.00           N  
ATOM     72  CA  PRO A 275      50.643  12.666  38.978  1.00  0.00           C  
ATOM     73  C   PRO A 275      49.214  12.933  38.479  1.00  0.00           C  
ATOM     74  O   PRO A 275      48.286  12.917  39.242  1.00  0.00           O  
ATOM     75  CB  PRO A 275      50.789  11.261  39.579  1.00  0.00           C  
ATOM     76  CG  PRO A 275      50.274  11.416  41.002  1.00  0.00           C  
ATOM     77  CD  PRO A 275      50.801  12.745  41.430  1.00  0.00           C  
ATOM     78  N   SER A 276      49.090  13.342  37.228  1.00  0.00           N  
ATOM     79  CA  SER A 276      47.770  13.602  36.597  1.00  0.00           C  
ATOM     80  C   SER A 276      47.792  13.315  35.071  1.00  0.00           C  
ATOM     81  O   SER A 276      48.857  13.092  34.449  1.00  0.00           O  
ATOM     82  CB  SER A 276      47.273  15.015  36.880  1.00  0.00           C  
ATOM     83  OG  SER A 276      48.163  15.956  36.330  1.00  0.00           O  
ATOM     84  N   GLY A 277      46.604  13.272  34.495  1.00  0.00           N  
ATOM     85  CA  GLY A 277      46.468  12.975  33.078  1.00  0.00           C  
ATOM     86  C   GLY A 277      47.142  14.046  32.219  1.00  0.00           C  
ATOM     87  O   GLY A 277      47.457  13.802  31.076  1.00  0.00           O  
ATOM     88  N   VAL A 279      47.355  15.237  32.771  1.00  0.00           N  
ATOM     89  CA  VAL A 279      47.960  16.293  31.965  1.00  0.00           C  
ATOM     90  C   VAL A 279      49.120  16.960  32.665  1.00  0.00           C  
ATOM     91  O   VAL A 279      48.924  17.546  33.703  1.00  0.00           O  
ATOM     92  CB  VAL A 279      46.882  17.372  31.683  1.00  0.00           C  
ATOM     93  CG1 VAL A 279      47.438  18.595  30.998  1.00  0.00           C  
ATOM     94  CG2 VAL A 279      45.716  16.755  30.899  1.00  0.00           C  
ATOM     95  N   ILE A 280      50.316  16.920  32.066  1.00  0.00           N  
ATOM     96  CA  ILE A 280      51.472  17.660  32.620  1.00  0.00           C  
ATOM     97  C   ILE A 280      51.735  18.707  31.463  1.00  0.00           C  
ATOM     98  O   ILE A 280      51.966  18.287  30.344  1.00  0.00           O  
ATOM     99  CB  ILE A 280      52.693  16.779  32.870  1.00  0.00           C  
ATOM    100  CG1 ILE A 280      52.384  15.659  33.871  1.00  0.00           C  
ATOM    101  CG2 ILE A 280      53.876  17.669  33.344  1.00  0.00           C  
ATOM    102  CD1 ILE A 280      51.898  16.185  35.293  1.00  0.00           C  
ATOM    103  N   THR A 281      51.673  19.998  31.773  1.00  0.00           N  
ATOM    104  CA  THR A 281      51.730  21.123  30.796  1.00  0.00           C  
ATOM    105  C   THR A 281      53.091  21.742  30.584  1.00  0.00           C  
ATOM    106  O   THR A 281      54.029  21.552  31.381  1.00  0.00           O  
ATOM    107  CB  THR A 281      50.767  22.299  31.207  1.00  0.00           C  
ATOM    108  OG1 THR A 281      51.346  23.053  32.319  1.00  0.00           O  
ATOM    109  CG2 THR A 281      49.341  21.797  31.589  1.00  0.00           C  
ATOM    110  N   ILE A 282      53.180  22.624  29.576  1.00  0.00           N  
ATOM    111  CA  ILE A 282      54.417  23.339  29.394  1.00  0.00           C  
ATOM    112  C   ILE A 282      54.537  24.370  30.553  1.00  0.00           C  
ATOM    113  O   ILE A 282      55.598  24.859  30.839  1.00  0.00           O  
ATOM    114  CB  ILE A 282      54.559  24.039  27.971  1.00  0.00           C  
ATOM    115  CG1 ILE A 282      53.387  24.937  27.695  1.00  0.00           C  
ATOM    116  CG2 ILE A 282      54.607  22.968  26.837  1.00  0.00           C  
ATOM    117  CD1 ILE A 282      53.352  26.186  28.513  1.00  0.00           C  
ATOM    118  N   GLY A 283      53.411  24.694  31.200  1.00  0.00           N  
ATOM    119  CA  GLY A 283      53.446  25.606  32.368  1.00  0.00           C  
ATOM    120  C   GLY A 283      54.242  24.846  33.489  1.00  0.00           C  
ATOM    121  O   GLY A 283      55.123  25.461  34.157  1.00  0.00           O  
ATOM    122  N   ASN A 284      53.911  23.570  33.743  1.00  0.00           N  
ATOM    123  CA  ASN A 284      54.679  22.743  34.728  1.00  0.00           C  
ATOM    124  C   ASN A 284      56.150  22.710  34.398  1.00  0.00           C  
ATOM    125  O   ASN A 284      57.038  22.742  35.304  1.00  0.00           O  
ATOM    126  CB  ASN A 284      54.187  21.302  34.815  1.00  0.00           C  
ATOM    127  CG  ASN A 284      52.747  21.187  35.305  1.00  0.00           C  
ATOM    128  OD1 ASN A 284      51.877  20.566  34.625  1.00  0.00           O  
ATOM    129  ND2 ASN A 284      52.440  21.885  36.416  1.00  0.00           N  
ATOM    130  N   TYR A 285      56.430  22.490  33.099  1.00  0.00           N  
ATOM    131  CA  TYR A 285      57.822  22.458  32.626  1.00  0.00           C  
ATOM    132  C   TYR A 285      58.570  23.767  32.893  1.00  0.00           C  
ATOM    133  O   TYR A 285      59.654  23.786  33.471  1.00  0.00           O  
ATOM    134  CB  TYR A 285      57.833  22.179  31.146  1.00  0.00           C  
ATOM    135  CG  TYR A 285      59.247  22.034  30.597  1.00  0.00           C  
ATOM    136  CD1 TYR A 285      59.965  20.892  30.818  1.00  0.00           C  
ATOM    137  CD2 TYR A 285      59.849  23.075  29.909  1.00  0.00           C  
ATOM    138  CE1 TYR A 285      61.261  20.741  30.336  1.00  0.00           C  
ATOM    139  CE2 TYR A 285      61.168  22.964  29.458  1.00  0.00           C  
ATOM    140  CZ  TYR A 285      61.840  21.773  29.639  1.00  0.00           C  
ATOM    141  OH  TYR A 285      63.142  21.628  29.194  1.00  0.00           O  
ATOM    142  N   ILE A 286      58.017  24.860  32.407  1.00  0.00           N  
ATOM    143  CA  ILE A 286      58.650  26.157  32.508  1.00  0.00           C  
ATOM    144  C   ILE A 286      58.792  26.693  33.940  1.00  0.00           C  
ATOM    145  O   ILE A 286      59.833  27.228  34.314  1.00  0.00           O  
ATOM    146  CB  ILE A 286      57.859  27.214  31.602  1.00  0.00           C  
ATOM    147  CG1 ILE A 286      58.095  26.879  30.140  1.00  0.00           C  
ATOM    148  CG2 ILE A 286      58.304  28.677  31.927  1.00  0.00           C  
ATOM    149  CD1 ILE A 286      57.104  27.515  29.180  1.00  0.00           C  
ATOM    150  N   GLY A 287      57.753  26.487  34.755  1.00  0.00           N  
ATOM    151  CA  GLY A 287      57.741  27.009  36.156  1.00  0.00           C  
ATOM    152  C   GLY A 287      58.540  26.143  37.151  1.00  0.00           C  
ATOM    153  O   GLY A 287      59.151  26.656  38.055  1.00  0.00           O  
ATOM    154  N   ALA A 288      58.614  24.856  36.880  1.00  0.00           N  
ATOM    155  CA  ALA A 288      59.208  23.871  37.736  1.00  0.00           C  
ATOM    156  C   ALA A 288      60.285  22.976  37.136  1.00  0.00           C  
ATOM    157  O   ALA A 288      61.443  23.069  37.512  1.00  0.00           O  
ATOM    158  CB  ALA A 288      58.042  23.021  38.342  1.00  0.00           C  
ATOM    159  N   LEU A 289      59.892  21.990  36.333  1.00  0.00           N  
ATOM    160  CA  LEU A 289      60.842  21.015  35.808  1.00  0.00           C  
ATOM    161  C   LEU A 289      62.146  21.607  35.266  1.00  0.00           C  
ATOM    162  O   LEU A 289      63.221  21.043  35.456  1.00  0.00           O  
ATOM    163  CB  LEU A 289      60.148  20.159  34.726  1.00  0.00           C  
ATOM    164  CG  LEU A 289      59.054  19.224  35.196  1.00  0.00           C  
ATOM    165  CD1 LEU A 289      58.248  18.649  33.963  1.00  0.00           C  
ATOM    166  CD2 LEU A 289      59.701  18.072  35.931  1.00  0.00           C  
ATOM    167  N   ARG A 290      62.028  22.726  34.583  1.00  0.00           N  
ATOM    168  CA  ARG A 290      63.224  23.398  33.995  1.00  0.00           C  
ATOM    169  C   ARG A 290      64.188  23.804  35.166  1.00  0.00           C  
ATOM    170  O   ARG A 290      65.425  23.632  35.094  1.00  0.00           O  
ATOM    171  CB  ARG A 290      62.722  24.624  33.258  1.00  0.00           C  
ATOM    172  CG  ARG A 290      63.744  25.624  32.775  1.00  0.00           C  
ATOM    173  CD  ARG A 290      63.034  26.783  31.954  1.00  0.00           C  
ATOM    174  NE  ARG A 290      62.169  27.648  32.774  1.00  0.00           N  
ATOM    175  CZ  ARG A 290      62.360  28.949  32.908  1.00  0.00           C  
ATOM    176  NH1 ARG A 290      63.383  29.525  32.272  1.00  0.00           N  
ATOM    177  NH2 ARG A 290      61.547  29.678  33.666  1.00  0.00           N  
ATOM    178  N   GLN A 291      63.606  24.320  36.252  1.00  0.00           N  
ATOM    179  CA  GLN A 291      64.436  24.704  37.416  1.00  0.00           C  
ATOM    180  C   GLN A 291      65.114  23.457  38.013  1.00  0.00           C  
ATOM    181  O   GLN A 291      66.281  23.523  38.429  1.00  0.00           O  
ATOM    182  CB  GLN A 291      63.547  25.286  38.525  1.00  0.00           C  
ATOM    183  CG  GLN A 291      62.898  26.587  38.212  1.00  0.00           C  
ATOM    184  CD  GLN A 291      62.496  27.328  39.496  1.00  0.00           C  
ATOM    185  OE1 GLN A 291      63.367  27.762  40.290  1.00  0.00           O  
ATOM    186  NE2 GLN A 291      61.192  27.421  39.739  1.00  0.00           N  
ATOM    187  N   PHE A 292      64.364  22.347  38.129  1.00  0.00           N  
ATOM    188  CA  PHE A 292      64.868  21.114  38.745  1.00  0.00           C  
ATOM    189  C   PHE A 292      66.157  20.653  37.983  1.00  0.00           C  
ATOM    190  O   PHE A 292      67.143  20.254  38.557  1.00  0.00           O  
ATOM    191  CB  PHE A 292      63.877  19.979  38.642  1.00  0.00           C  
ATOM    192  CG  PHE A 292      62.528  20.238  39.285  1.00  0.00           C  
ATOM    193  CD1 PHE A 292      62.287  21.366  40.078  1.00  0.00           C  
ATOM    194  CD2 PHE A 292      61.521  19.307  39.121  1.00  0.00           C  
ATOM    195  CE1 PHE A 292      61.021  21.568  40.657  1.00  0.00           C  
ATOM    196  CE2 PHE A 292      60.264  19.475  39.747  1.00  0.00           C  
ATOM    197  CZ  PHE A 292      60.001  20.632  40.441  1.00  0.00           C  
ATOM    198  N   VAL A 293      66.075  20.690  36.678  1.00  0.00           N  
ATOM    199  CA  VAL A 293      67.200  20.268  35.817  1.00  0.00           C  
ATOM    200  C   VAL A 293      68.359  21.251  36.003  1.00  0.00           C  
ATOM    201  O   VAL A 293      69.496  20.840  36.190  1.00  0.00           O  
ATOM    202  CB  VAL A 293      66.724  20.139  34.346  1.00  0.00           C  
ATOM    203  CG1 VAL A 293      67.912  19.955  33.399  1.00  0.00           C  
ATOM    204  CG2 VAL A 293      65.782  18.966  34.235  1.00  0.00           C  
ATOM    205  N   GLU A 294      68.038  22.531  36.070  1.00  0.00           N  
ATOM    206  CA  GLU A 294      69.035  23.573  36.291  1.00  0.00           C  
ATOM    207  C   GLU A 294      69.810  23.397  37.608  1.00  0.00           C  
ATOM    208  O   GLU A 294      71.035  23.503  37.653  1.00  0.00           O  
ATOM    209  CB  GLU A 294      68.356  24.942  36.314  1.00  0.00           C  
ATOM    210  CG  GLU A 294      69.177  26.057  36.998  1.00  0.00           C  
ATOM    211  CD  GLU A 294      68.411  27.390  37.142  1.00  0.00           C  
ATOM    212  OE1 GLU A 294      69.058  28.451  37.241  1.00  0.00           O  
ATOM    213  OE2 GLU A 294      67.176  27.383  37.191  1.00  0.00           O  
ATOM    214  N   LEU A 295      69.079  23.166  38.695  1.00  0.00           N  
ATOM    215  CA  LEU A 295      69.680  23.132  40.023  1.00  0.00           C  
ATOM    216  C   LEU A 295      70.201  21.825  40.509  1.00  0.00           C  
ATOM    217  O   LEU A 295      70.956  21.787  41.468  1.00  0.00           O  
ATOM    218  CB  LEU A 295      68.642  23.672  41.035  1.00  0.00           C  
ATOM    219  CG  LEU A 295      67.998  24.977  40.587  1.00  0.00           C  
ATOM    220  CD1 LEU A 295      66.673  25.225  41.288  1.00  0.00           C  
ATOM    221  CD2 LEU A 295      68.958  26.127  40.841  1.00  0.00           C  
ATOM    222  N   GLN A 296      69.797  20.724  39.906  1.00  0.00           N  
ATOM    223  CA  GLN A 296      70.201  19.413  40.439  1.00  0.00           C  
ATOM    224  C   GLN A 296      71.669  19.160  40.761  1.00  0.00           C  
ATOM    225  O   GLN A 296      71.982  18.322  41.614  1.00  0.00           O  
ATOM    226  CB  GLN A 296      69.587  18.237  39.645  1.00  0.00           C  
ATOM    227  CG  GLN A 296      70.266  18.007  38.304  1.00  0.00           C  
ATOM    228  CD  GLN A 296      69.594  16.863  37.507  1.00  0.00           C  
ATOM    229  OE1 GLN A 296      69.076  15.901  38.075  1.00  0.00           O  
ATOM    230  NE2 GLN A 296      69.675  16.945  36.213  1.00  0.00           N  
ATOM    231  N   HIS A 297      72.580  19.764  40.009  1.00  0.00           N  
ATOM    232  CA  HIS A 297      73.990  19.475  40.292  1.00  0.00           C  
ATOM    233  C   HIS A 297      74.558  20.297  41.443  1.00  0.00           C  
ATOM    234  O   HIS A 297      75.578  19.932  42.014  1.00  0.00           O  
ATOM    235  CB  HIS A 297      74.904  19.688  39.024  1.00  0.00           C  
ATOM    236  CG  HIS A 297      74.581  18.765  37.886  1.00  0.00           C  
ATOM    237  ND1 HIS A 297      73.687  19.096  36.886  1.00  0.00           N  
ATOM    238  CD2 HIS A 297      75.034  17.525  37.590  1.00  0.00           C  
ATOM    239  CE1 HIS A 297      73.588  18.087  36.043  1.00  0.00           C  
ATOM    240  NE2 HIS A 297      74.397  17.125  36.443  1.00  0.00           N  
ATOM    241  N   GLU A 299      73.915  21.406  41.748  1.00  0.00           N  
ATOM    242  CA  GLU A 299      74.374  22.340  42.780  1.00  0.00           C  
ATOM    243  C   GLU A 299      73.789  22.124  44.197  1.00  0.00           C  
ATOM    244  O   GLU A 299      74.260  22.737  45.166  1.00  0.00           O  
ATOM    245  CB  GLU A 299      74.038  23.768  42.330  1.00  0.00           C  
ATOM    246  CG  GLU A 299      75.148  24.476  41.516  1.00  0.00           C  
ATOM    247  CD  GLU A 299      75.870  23.553  40.515  1.00  0.00           C  
ATOM    248  OE1 GLU A 299      76.847  22.880  40.917  1.00  0.00           O  
ATOM    249  OE2 GLU A 299      75.506  23.557  39.313  1.00  0.00           O  
ATOM    250  N   TYR A 306      72.754  21.308  44.315  1.00  0.00           N  
ATOM    251  CA  TYR A 306      72.102  21.084  45.615  1.00  0.00           C  
ATOM    252  C   TYR A 306      71.812  19.642  45.910  1.00  0.00           C  
ATOM    253  O   TYR A 306      71.833  18.781  45.004  1.00  0.00           O  
ATOM    254  CB  TYR A 306      70.753  21.786  45.616  1.00  0.00           C  
ATOM    255  CG  TYR A 306      70.808  23.262  45.481  1.00  0.00           C  
ATOM    256  CD1 TYR A 306      70.951  23.878  44.248  1.00  0.00           C  
ATOM    257  CD2 TYR A 306      70.690  24.082  46.617  1.00  0.00           C  
ATOM    258  CE1 TYR A 306      70.943  25.258  44.115  1.00  0.00           C  
ATOM    259  CE2 TYR A 306      70.739  25.458  46.510  1.00  0.00           C  
ATOM    260  CZ  TYR A 306      70.918  26.049  45.259  1.00  0.00           C  
ATOM    261  OH  TYR A 306      70.882  27.426  45.172  1.00  0.00           O  
ATOM    262  N   ASN A 307      71.441  19.352  47.173  1.00  0.00           N  
ATOM    263  CA  ASN A 307      70.954  18.031  47.494  1.00  0.00           C  
ATOM    264  C   ASN A 307      69.507  18.192  47.054  1.00  0.00           C  
ATOM    265  O   ASN A 307      68.856  19.147  47.429  1.00  0.00           O  
ATOM    266  CB  ASN A 307      71.010  17.730  48.980  1.00  0.00           C  
ATOM    267  CG  ASN A 307      72.391  17.512  49.451  1.00  0.00           C  
ATOM    268  OD1 ASN A 307      73.086  16.617  48.963  1.00  0.00           O  
ATOM    269  ND2 ASN A 307      72.843  18.365  50.360  1.00  0.00           N  
ATOM    270  N   CYS A 308      69.036  17.291  46.203  1.00  0.00           N  
ATOM    271  CA  CYS A 308      67.687  17.440  45.592  1.00  0.00           C  
ATOM    272  C   CYS A 308      66.761  16.279  45.753  1.00  0.00           C  
ATOM    273  O   CYS A 308      67.123  15.140  45.499  1.00  0.00           O  
ATOM    274  CB  CYS A 308      67.843  17.702  44.089  1.00  0.00           C  
ATOM    275  SG  CYS A 308      68.510  19.282  43.629  1.00  0.00           S  
ATOM    276  N   TYR A 309      65.545  16.572  46.240  1.00  0.00           N  
ATOM    277  CA  TYR A 309      64.530  15.570  46.386  1.00  0.00           C  
ATOM    278  C   TYR A 309      63.372  16.063  45.476  1.00  0.00           C  
ATOM    279  O   TYR A 309      62.881  17.148  45.621  1.00  0.00           O  
ATOM    280  CB  TYR A 309      64.002  15.508  47.843  1.00  0.00           C  
ATOM    281  CG  TYR A 309      65.091  15.050  48.785  1.00  0.00           C  
ATOM    282  CD1 TYR A 309      65.995  15.959  49.328  1.00  0.00           C  
ATOM    283  CD2 TYR A 309      65.239  13.718  49.045  1.00  0.00           C  
ATOM    284  CE1 TYR A 309      67.055  15.469  50.184  1.00  0.00           C  
ATOM    285  CE2 TYR A 309      66.288  13.226  49.817  1.00  0.00           C  
ATOM    286  CZ  TYR A 309      67.148  14.087  50.384  1.00  0.00           C  
ATOM    287  OH  TYR A 309      68.137  13.500  51.119  1.00  0.00           O  
ATOM    288  N   PHE A 310      62.910  15.198  44.599  1.00  0.00           N  
ATOM    289  CA  PHE A 310      61.820  15.547  43.660  1.00  0.00           C  
ATOM    290  C   PHE A 310      60.803  14.462  43.785  1.00  0.00           C  
ATOM    291  O   PHE A 310      61.123  13.287  43.691  1.00  0.00           O  
ATOM    292  CB  PHE A 310      62.404  15.601  42.219  1.00  0.00           C  
ATOM    293  CG  PHE A 310      63.346  16.756  42.004  1.00  0.00           C  
ATOM    294  CD1 PHE A 310      64.595  16.555  41.400  1.00  0.00           C  
ATOM    295  CD2 PHE A 310      63.017  18.062  42.459  1.00  0.00           C  
ATOM    296  CE1 PHE A 310      65.488  17.648  41.234  1.00  0.00           C  
ATOM    297  CE2 PHE A 310      63.894  19.139  42.273  1.00  0.00           C  
ATOM    298  CZ  PHE A 310      65.137  18.919  41.646  1.00  0.00           C  
ATOM    299  N   CYS A 311      59.599  14.856  44.129  1.00  0.00           N  
ATOM    300  CA  CYS A 311      58.582  13.911  44.548  1.00  0.00           C  
ATOM    301  C   CYS A 311      57.406  13.847  43.626  1.00  0.00           C  
ATOM    302  O   CYS A 311      56.991  14.908  43.017  1.00  0.00           O  
ATOM    303  CB  CYS A 311      58.013  14.444  45.900  1.00  0.00           C  
ATOM    304  SG  CYS A 311      57.106  13.165  46.754  1.00  0.00           S  
ATOM    305  N   ILE A 312      56.840  12.644  43.520  1.00  0.00           N  
ATOM    306  CA  ILE A 312      55.577  12.407  42.788  1.00  0.00           C  
ATOM    307  C   ILE A 312      54.536  12.291  43.925  1.00  0.00           C  
ATOM    308  O   ILE A 312      54.526  11.284  44.689  1.00  0.00           O  
ATOM    309  CB  ILE A 312      55.645  11.100  41.997  1.00  0.00           C  
ATOM    310  CG1 ILE A 312      56.690  11.282  40.840  1.00  0.00           C  
ATOM    311  CG2 ILE A 312      54.231  10.699  41.460  1.00  0.00           C  
ATOM    312  CD1 ILE A 312      57.130   9.953  40.236  1.00  0.00           C  
ATOM    313  N   VAL A 313      53.804  13.375  44.084  1.00  0.00           N  
ATOM    314  CA  VAL A 313      52.822  13.571  45.208  1.00  0.00           C  
ATOM    315  C   VAL A 313      51.493  12.881  45.075  1.00  0.00           C  
ATOM    316  O   VAL A 313      50.459  13.529  44.849  1.00  0.00           O  
ATOM    317  CB  VAL A 313      52.880  14.966  45.782  1.00  0.00           C  
ATOM    318  CG1 VAL A 313      54.339  15.293  46.290  1.00  0.00           C  
ATOM    319  CG2 VAL A 313      52.469  16.034  44.770  1.00  0.00           C  
ATOM    320  N   ASP A 314      51.525  11.525  45.067  1.00  0.00           N  
ATOM    321  CA  ASP A 314      50.323  10.746  44.834  1.00  0.00           C  
ATOM    322  C   ASP A 314      49.312  10.885  46.000  1.00  0.00           C  
ATOM    323  O   ASP A 314      48.148  10.814  45.806  1.00  0.00           O  
ATOM    324  CB  ASP A 314      50.606   9.284  44.518  1.00  0.00           C  
ATOM    325  CG  ASP A 314      51.399   8.519  45.651  1.00  0.00           C  
ATOM    326  OD1 ASP A 314      52.141   9.179  46.392  1.00  0.00           O  
ATOM    327  OD2 ASP A 314      51.361   7.283  45.671  1.00  0.00           O  
ATOM    328  N   GLN A 315      49.827  11.133  47.192  1.00  0.00           N  
ATOM    329  CA  GLN A 315      48.886  11.348  48.342  1.00  0.00           C  
ATOM    330  C   GLN A 315      48.153  12.661  48.184  1.00  0.00           C  
ATOM    331  O   GLN A 315      47.010  12.768  48.623  1.00  0.00           O  
ATOM    332  CB  GLN A 315      49.662  11.277  49.651  1.00  0.00           C  
ATOM    333  CG  GLN A 315      49.893   9.831  50.044  1.00  0.00           C  
ATOM    334  CD  GLN A 315      50.864   9.706  51.232  1.00  0.00           C  
ATOM    335  OE1 GLN A 315      51.999  10.095  51.156  1.00  0.00           O  
ATOM    336  NE2 GLN A 315      50.362   9.132  52.350  1.00  0.00           N  
ATOM    337  N   HIS A 316      48.790  13.674  47.544  1.00  0.00           N  
ATOM    338  CA  HIS A 316      48.111  14.899  47.273  1.00  0.00           C  
ATOM    339  C   HIS A 316      47.154  14.670  46.124  1.00  0.00           C  
ATOM    340  O   HIS A 316      46.094  15.258  46.068  1.00  0.00           O  
ATOM    341  CB  HIS A 316      49.046  15.987  46.865  1.00  0.00           C  
ATOM    342  CG  HIS A 316      49.583  16.772  48.039  1.00  0.00           C  
ATOM    343  ND1 HIS A 316      50.888  16.690  48.431  1.00  0.00           N  
ATOM    344  CD2 HIS A 316      48.943  17.527  48.983  1.00  0.00           C  
ATOM    345  CE1 HIS A 316      51.085  17.511  49.462  1.00  0.00           C  
ATOM    346  NE2 HIS A 316      49.910  17.998  49.845  1.00  0.00           N  
ATOM    347  N   ALA A 317      47.568  13.816  45.184  1.00  0.00           N  
ATOM    348  CA  ALA A 317      46.623  13.586  44.066  1.00  0.00           C  
ATOM    349  C   ALA A 317      45.248  13.125  44.503  1.00  0.00           C  
ATOM    350  O   ALA A 317      44.184  13.477  43.887  1.00  0.00           O  
ATOM    351  CB  ALA A 317      47.262  12.632  43.005  1.00  0.00           C  
ATOM    352  N   ILE A 333      45.214  12.223  45.481  1.00  0.00           N  
ATOM    353  CA  ILE A 333      43.958  11.710  45.958  1.00  0.00           C  
ATOM    354  C   ILE A 333      43.085  12.669  46.789  1.00  0.00           C  
ATOM    355  O   ILE A 333      42.044  12.244  47.330  1.00  0.00           O  
ATOM    356  CB  ILE A 333      44.077  10.357  46.618  1.00  0.00           C  
ATOM    357  CG1 ILE A 333      45.046  10.403  47.880  1.00  0.00           C  
ATOM    358  CG2 ILE A 333      44.581   9.261  45.613  1.00  0.00           C  
ATOM    359  CD1 ILE A 333      44.822   9.157  48.714  1.00  0.00           C  
ATOM    360  N   THR A 334      43.489  13.928  46.894  1.00  0.00           N  
ATOM    361  CA  THR A 334      42.645  14.949  47.633  1.00  0.00           C  
ATOM    362  C   THR A 334      41.371  15.226  46.755  1.00  0.00           C  
ATOM    363  O   THR A 334      40.355  15.782  47.215  1.00  0.00           O  
ATOM    364  CB  THR A 334      43.359  16.186  48.025  1.00  0.00           C  
ATOM    365  OG1 THR A 334      43.958  16.874  46.869  1.00  0.00           O  
ATOM    366  CG2 THR A 334      44.483  15.799  49.104  1.00  0.00           C  
ATOM    367  N   VAL A 336      41.405  14.691  45.543  1.00  0.00           N  
ATOM    368  CA  VAL A 336      40.206  14.696  44.681  1.00  0.00           C  
ATOM    369  C   VAL A 336      40.128  13.252  44.142  1.00  0.00           C  
ATOM    370  O   VAL A 336      41.137  12.561  44.039  1.00  0.00           O  
ATOM    371  CB  VAL A 336      40.285  15.672  43.445  1.00  0.00           C  
ATOM    372  CG1 VAL A 336      40.617  17.085  43.860  1.00  0.00           C  
ATOM    373  CG2 VAL A 336      41.234  15.138  42.402  1.00  0.00           C  
ATOM    374  N   TRP A 340      38.931  12.783  43.847  1.00  0.00           N  
ATOM    375  CA  TRP A 340      38.778  11.436  43.343  1.00  0.00           C  
ATOM    376  C   TRP A 340      39.669  11.135  42.150  1.00  0.00           C  
ATOM    377  O   TRP A 340      39.803  11.955  41.264  1.00  0.00           O  
ATOM    378  CB  TRP A 340      37.317  11.149  42.982  1.00  0.00           C  
ATOM    379  CG  TRP A 340      37.155   9.755  42.563  1.00  0.00           C  
ATOM    380  CD1 TRP A 340      37.144   8.607  43.380  1.00  0.00           C  
ATOM    381  CD2 TRP A 340      37.149   9.295  41.228  1.00  0.00           C  
ATOM    382  NE1 TRP A 340      37.025   7.486  42.587  1.00  0.00           N  
ATOM    383  CE2 TRP A 340      37.068   7.889  41.264  1.00  0.00           C  
ATOM    384  CE3 TRP A 340      37.142   9.944  39.984  1.00  0.00           C  
ATOM    385  CZ2 TRP A 340      36.943   7.130  40.103  1.00  0.00           C  
ATOM    386  CZ3 TRP A 340      37.069   9.176  38.847  1.00  0.00           C  
ATOM    387  CH2 TRP A 340      36.962   7.801  38.905  1.00  0.00           C  
ATOM    388  N   GLN A 418      40.283   9.970  42.169  1.00  0.00           N  
ATOM    389  CA  GLN A 418      41.165   9.499  41.104  1.00  0.00           C  
ATOM    390  C   GLN A 418      40.755   8.106  40.695  1.00  0.00           C  
ATOM    391  O   GLN A 418      40.494   7.244  41.561  1.00  0.00           O  
ATOM    392  CB  GLN A 418      42.652   9.483  41.595  1.00  0.00           C  
ATOM    393  CG  GLN A 418      43.154  10.819  42.032  1.00  0.00           C  
ATOM    394  CD  GLN A 418      43.522  11.686  40.804  1.00  0.00           C  
ATOM    395  OE1 GLN A 418      43.688  11.161  39.703  1.00  0.00           O  
ATOM    396  NE2 GLN A 418      43.598  12.978  40.987  1.00  0.00           N  
ATOM    397  N   ASP A 419      40.663   7.846  39.377  1.00  0.00           N  
ATOM    398  CA  ASP A 419      40.402   6.481  38.928  1.00  0.00           C  
ATOM    399  C   ASP A 419      41.696   5.738  39.289  1.00  0.00           C  
ATOM    400  O   ASP A 419      42.779   6.161  38.954  1.00  0.00           O  
ATOM    401  CB  ASP A 419      40.110   6.406  37.416  1.00  0.00           C  
ATOM    402  CG  ASP A 419      40.137   4.982  36.894  1.00  0.00           C  
ATOM    403  OD1 ASP A 419      39.258   4.198  37.238  1.00  0.00           O  
ATOM    404  OD2 ASP A 419      41.107   4.591  36.278  1.00  0.00           O  
ATOM    405  N   PRO A 420      41.593   4.672  40.039  1.00  0.00           N  
ATOM    406  CA  PRO A 420      42.814   3.964  40.514  1.00  0.00           C  
ATOM    407  C   PRO A 420      43.735   3.496  39.387  1.00  0.00           C  
ATOM    408  O   PRO A 420      44.922   3.634  39.474  1.00  0.00           O  
ATOM    409  CB  PRO A 420      42.258   2.756  41.271  1.00  0.00           C  
ATOM    410  CG  PRO A 420      40.913   3.212  41.736  1.00  0.00           C  
ATOM    411  CD  PRO A 420      40.355   4.186  40.693  1.00  0.00           C  
ATOM    412  N   HIS A 421      43.158   2.958  38.301  1.00  0.00           N  
ATOM    413  CA  HIS A 421      44.026   2.512  37.207  1.00  0.00           C  
ATOM    414  C   HIS A 421      44.782   3.706  36.593  1.00  0.00           C  
ATOM    415  O   HIS A 421      45.961   3.593  36.261  1.00  0.00           O  
ATOM    416  CB  HIS A 421      43.158   1.825  36.067  1.00  0.00           C  
ATOM    417  CG  HIS A 421      43.947   1.488  34.836  1.00  0.00           C  
ATOM    418  ND1 HIS A 421      44.585   0.274  34.672  1.00  0.00           N  
ATOM    419  CD2 HIS A 421      44.207   2.207  33.714  1.00  0.00           C  
ATOM    420  CE1 HIS A 421      45.231   0.271  33.519  1.00  0.00           C  
ATOM    421  NE2 HIS A 421      45.005   1.425  32.910  1.00  0.00           N  
ATOM    422  N   GLU A 422      44.084   4.803  36.348  1.00  0.00           N  
ATOM    423  CA  GLU A 422      44.699   5.994  35.728  1.00  0.00           C  
ATOM    424  C   GLU A 422      45.748   6.574  36.686  1.00  0.00           C  
ATOM    425  O   GLU A 422      46.770   7.053  36.285  1.00  0.00           O  
ATOM    426  CB  GLU A 422      43.659   7.071  35.460  1.00  0.00           C  
ATOM    427  CG  GLU A 422      42.918   6.894  34.139  1.00  0.00           C  
ATOM    428  CD  GLU A 422      43.884   6.646  32.969  1.00  0.00           C  
ATOM    429  OE1 GLU A 422      44.628   7.586  32.597  1.00  0.00           O  
ATOM    430  OE2 GLU A 422      43.916   5.507  32.447  1.00  0.00           O  
ATOM    431  N   LEU A 423      45.414   6.597  37.954  1.00  0.00           N  
ATOM    432  CA  LEU A 423      46.406   7.102  38.978  1.00  0.00           C  
ATOM    433  C   LEU A 423      47.715   6.313  38.923  1.00  0.00           C  
ATOM    434  O   LEU A 423      48.797   6.893  38.794  1.00  0.00           O  
ATOM    435  CB  LEU A 423      45.775   7.022  40.398  1.00  0.00           C  
ATOM    436  CG  LEU A 423      46.783   7.525  41.512  1.00  0.00           C  
ATOM    437  CD1 LEU A 423      47.213   9.003  41.179  1.00  0.00           C  
ATOM    438  CD2 LEU A 423      46.042   7.437  42.945  1.00  0.00           C  
ATOM    439  N   ARG A 424      47.645   4.983  39.030  1.00  0.00           N  
ATOM    440  CA  ARG A 424      48.835   4.137  38.930  1.00  0.00           C  
ATOM    441  C   ARG A 424      49.607   4.490  37.623  1.00  0.00           C  
ATOM    442  O   ARG A 424      50.784   4.671  37.645  1.00  0.00           O  
ATOM    443  CB  ARG A 424      48.450   2.679  38.860  1.00  0.00           C  
ATOM    444  CG  ARG A 424      48.224   2.052  40.142  1.00  0.00           C  
ATOM    445  CD  ARG A 424      49.567   1.784  40.852  1.00  0.00           C  
ATOM    446  NE  ARG A 424      49.311   1.337  42.220  1.00  0.00           N  
ATOM    447  CZ  ARG A 424      49.145   0.083  42.584  1.00  0.00           C  
ATOM    448  NH1 ARG A 424      48.925  -0.198  43.857  1.00  0.00           N  
ATOM    449  NH2 ARG A 424      49.204  -0.894  41.678  1.00  0.00           N  
ATOM    450  N   GLN A 425      48.921   4.535  36.486  1.00  0.00           N  
ATOM    451  CA  GLN A 425      49.630   4.916  35.193  1.00  0.00           C  
ATOM    452  C   GLN A 425      50.228   6.313  35.218  1.00  0.00           C  
ATOM    453  O   GLN A 425      51.311   6.528  34.713  1.00  0.00           O  
ATOM    454  CB  GLN A 425      48.633   4.800  33.994  1.00  0.00           C  
ATOM    455  CG  GLN A 425      48.347   3.366  33.675  1.00  0.00           C  
ATOM    456  CD  GLN A 425      49.603   2.500  33.803  1.00  0.00           C  
ATOM    457  OE1 GLN A 425      50.608   2.721  33.090  1.00  0.00           O  
ATOM    458  NE2 GLN A 425      49.579   1.541  34.753  1.00  0.00           N  
ATOM    459  N   ASN A 426      49.505   7.276  35.773  1.00  0.00           N  
ATOM    460  CA  ASN A 426      49.948   8.671  35.828  1.00  0.00           C  
ATOM    461  C   ASN A 426      51.136   8.824  36.716  1.00  0.00           C  
ATOM    462  O   ASN A 426      51.995   9.609  36.455  1.00  0.00           O  
ATOM    463  CB  ASN A 426      48.845   9.553  36.295  1.00  0.00           C  
ATOM    464  CG  ASN A 426      47.795   9.771  35.172  1.00  0.00           C  
ATOM    465  OD1 ASN A 426      48.117   9.612  34.015  1.00  0.00           O  
ATOM    466  ND2 ASN A 426      46.602  10.130  35.523  1.00  0.00           N  
ATOM    467  N   ILE A 427      51.219   7.984  37.724  1.00  0.00           N  
ATOM    468  CA  ILE A 427      52.434   8.063  38.624  1.00  0.00           C  
ATOM    469  C   ILE A 427      53.668   7.615  37.825  1.00  0.00           C  
ATOM    470  O   ILE A 427      54.696   8.235  37.901  1.00  0.00           O  
ATOM    471  CB  ILE A 427      52.230   7.102  39.817  1.00  0.00           C  
ATOM    472  CG1 ILE A 427      51.263   7.809  40.790  1.00  0.00           C  
ATOM    473  CG2 ILE A 427      53.525   6.760  40.459  1.00  0.00           C  
ATOM    474  CD1 ILE A 427      50.650   6.817  41.910  1.00  0.00           C  
ATOM    475  N   ARG A 429      53.516   6.516  37.073  1.00  0.00           N  
ATOM    476  CA  ARG A 429      54.616   5.987  36.235  1.00  0.00           C  
ATOM    477  C   ARG A 429      54.937   7.023  35.159  1.00  0.00           C  
ATOM    478  O   ARG A 429      56.107   7.331  34.941  1.00  0.00           O  
ATOM    479  CB  ARG A 429      54.192   4.634  35.629  1.00  0.00           C  
ATOM    480  CG  ARG A 429      55.390   3.874  35.054  1.00  0.00           C  
ATOM    481  CD  ARG A 429      55.080   2.421  34.538  1.00  0.00           C  
ATOM    482  NE  ARG A 429      56.181   2.015  33.639  1.00  0.00           N  
ATOM    483  CZ  ARG A 429      57.312   1.426  34.050  1.00  0.00           C  
ATOM    484  NH1 ARG A 429      57.445   1.116  35.351  1.00  0.00           N  
ATOM    485  NH2 ARG A 429      58.309   1.117  33.158  1.00  0.00           N  
ATOM    486  N   ARG A 431      53.906   7.591  34.525  1.00  0.00           N  
ATOM    487  CA  ARG A 431      54.118   8.642  33.485  1.00  0.00           C  
ATOM    488  C   ARG A 431      54.928   9.826  33.959  1.00  0.00           C  
ATOM    489  O   ARG A 431      55.848  10.358  33.250  1.00  0.00           O  
ATOM    490  CB  ARG A 431      52.784   9.089  32.897  1.00  0.00           C  
ATOM    491  CG  ARG A 431      52.119   7.977  32.101  1.00  0.00           C  
ATOM    492  CD  ARG A 431      50.834   8.497  31.414  1.00  0.00           C  
ATOM    493  NE  ARG A 431      50.222   7.413  30.646  1.00  0.00           N  
ATOM    494  CZ  ARG A 431      48.965   6.988  30.775  1.00  0.00           C  
ATOM    495  NH1 ARG A 431      48.545   5.965  30.037  1.00  0.00           N  
ATOM    496  NH2 ARG A 431      48.127   7.576  31.630  1.00  0.00           N  
ATOM    497  N   LEU A 432      54.524  10.353  35.117  1.00  0.00           N  
ATOM    498  CA  LEU A 432      55.232  11.450  35.696  1.00  0.00           C  
ATOM    499  C   LEU A 432      56.670  11.116  36.066  1.00  0.00           C  
ATOM    500  O   LEU A 432      57.555  11.931  35.850  1.00  0.00           O  
ATOM    501  CB  LEU A 432      54.457  12.005  36.914  1.00  0.00           C  
ATOM    502  CG  LEU A 432      55.193  13.164  37.608  1.00  0.00           C  
ATOM    503  CD1 LEU A 432      55.453  14.378  36.564  1.00  0.00           C  
ATOM    504  CD2 LEU A 432      54.248  13.692  38.670  1.00  0.00           C  
ATOM    505  N   ALA A 433      56.918   9.917  36.593  1.00  0.00           N  
ATOM    506  CA  ALA A 433      58.287   9.483  36.876  1.00  0.00           C  
ATOM    507  C   ALA A 433      59.072   9.476  35.528  1.00  0.00           C  
ATOM    508  O   ALA A 433      60.171   9.978  35.476  1.00  0.00           O  
ATOM    509  CB  ALA A 433      58.315   8.085  37.494  1.00  0.00           C  
ATOM    510  N   ALA A 434      58.439   8.961  34.454  1.00  0.00           N  
ATOM    511  CA  ALA A 434      59.106   8.965  33.106  1.00  0.00           C  
ATOM    512  C   ALA A 434      59.366  10.356  32.623  1.00  0.00           C  
ATOM    513  O   ALA A 434      60.443  10.626  32.075  1.00  0.00           O  
ATOM    514  CB  ALA A 434      58.215   8.246  32.077  1.00  0.00           C  
ATOM    515  N   LEU A 435      58.419  11.274  32.825  1.00  0.00           N  
ATOM    516  CA  LEU A 435      58.598  12.660  32.388  1.00  0.00           C  
ATOM    517  C   LEU A 435      59.741  13.332  33.201  1.00  0.00           C  
ATOM    518  O   LEU A 435      60.562  14.074  32.657  1.00  0.00           O  
ATOM    519  CB  LEU A 435      57.300  13.469  32.538  1.00  0.00           C  
ATOM    520  CG  LEU A 435      56.279  13.077  31.418  1.00  0.00           C  
ATOM    521  CD1 LEU A 435      54.934  13.721  31.699  1.00  0.00           C  
ATOM    522  CD2 LEU A 435      56.848  13.700  30.162  1.00  0.00           C  
ATOM    523  N   TYR A 436      59.780  13.076  34.502  1.00  0.00           N  
ATOM    524  CA  TYR A 436      60.866  13.663  35.335  1.00  0.00           C  
ATOM    525  C   TYR A 436      62.240  13.207  34.690  1.00  0.00           C  
ATOM    526  O   TYR A 436      63.116  14.036  34.468  1.00  0.00           O  
ATOM    527  CB  TYR A 436      60.839  13.094  36.758  1.00  0.00           C  
ATOM    528  CG  TYR A 436      60.146  13.994  37.797  1.00  0.00           C  
ATOM    529  CD1 TYR A 436      60.719  15.183  38.216  1.00  0.00           C  
ATOM    530  CD2 TYR A 436      59.020  13.547  38.456  1.00  0.00           C  
ATOM    531  CE1 TYR A 436      60.074  15.996  39.217  1.00  0.00           C  
ATOM    532  CE2 TYR A 436      58.401  14.326  39.465  1.00  0.00           C  
ATOM    533  CZ  TYR A 436      58.919  15.499  39.829  1.00  0.00           C  
ATOM    534  OH  TYR A 436      58.354  16.222  40.871  1.00  0.00           O  
ATOM    535  N   LEU A 437      62.382  11.905  34.431  1.00  0.00           N  
ATOM    536  CA  LEU A 437      63.639  11.349  33.840  1.00  0.00           C  
ATOM    537  C   LEU A 437      63.865  11.857  32.414  1.00  0.00           C  
ATOM    538  O   LEU A 437      65.009  12.190  32.022  1.00  0.00           O  
ATOM    539  CB  LEU A 437      63.719   9.845  33.956  1.00  0.00           C  
ATOM    540  CG  LEU A 437      63.614   9.374  35.442  1.00  0.00           C  
ATOM    541  CD1 LEU A 437      63.129   8.006  35.559  1.00  0.00           C  
ATOM    542  CD2 LEU A 437      65.011   9.580  36.176  1.00  0.00           C  
ATOM    543  N   ALA A 438      62.787  11.926  31.624  1.00  0.00           N  
ATOM    544  CA  ALA A 438      62.888  12.458  30.240  1.00  0.00           C  
ATOM    545  C   ALA A 438      63.358  13.870  30.091  1.00  0.00           C  
ATOM    546  O   ALA A 438      64.141  14.163  29.180  1.00  0.00           O  
ATOM    547  CB  ALA A 438      61.496  12.220  29.442  1.00  0.00           C  
ATOM    548  N   VAL A 439      62.954  14.763  31.006  1.00  0.00           N  
ATOM    549  CA  VAL A 439      63.367  16.143  30.935  1.00  0.00           C  
ATOM    550  C   VAL A 439      64.827  16.281  31.418  1.00  0.00           C  
ATOM    551  O   VAL A 439      65.427  17.310  31.240  1.00  0.00           O  
ATOM    552  CB  VAL A 439      62.452  17.054  31.790  1.00  0.00           C  
ATOM    553  CG1 VAL A 439      60.975  17.027  31.242  1.00  0.00           C  
ATOM    554  CG2 VAL A 439      62.520  16.672  33.184  1.00  0.00           C  
ATOM    555  N   GLY A 444      65.354  15.234  32.032  1.00  0.00           N  
ATOM    556  CA  GLY A 444      66.758  15.249  32.450  1.00  0.00           C  
ATOM    557  C   GLY A 444      67.129  15.079  33.901  1.00  0.00           C  
ATOM    558  O   GLY A 444      68.290  15.210  34.236  1.00  0.00           O  
ATOM    559  N   ILE A 445      66.148  14.854  34.782  1.00  0.00           N  
ATOM    560  CA  ILE A 445      66.487  14.635  36.182  1.00  0.00           C  
ATOM    561  C   ILE A 445      67.361  13.399  36.253  1.00  0.00           C  
ATOM    562  O   ILE A 445      67.055  12.345  35.705  1.00  0.00           O  
ATOM    563  CB  ILE A 445      65.212  14.525  37.053  1.00  0.00           C  
ATOM    564  CG1 ILE A 445      64.523  15.893  37.143  1.00  0.00           C  
ATOM    565  CG2 ILE A 445      65.518  13.841  38.403  1.00  0.00           C  
ATOM    566  CD1 ILE A 445      65.343  16.928  37.804  1.00  0.00           C  
ATOM    567  N   ASP A 460      68.495  13.528  36.925  1.00  0.00           N  
ATOM    568  CA  ASP A 460      69.491  12.482  36.931  1.00  0.00           C  
ATOM    569  C   ASP A 460      69.534  11.861  38.268  1.00  0.00           C  
ATOM    570  O   ASP A 460      69.823  12.565  39.235  1.00  0.00           O  
ATOM    571  CB  ASP A 460      70.866  13.144  36.640  1.00  0.00           C  
ATOM    572  CG  ASP A 460      72.019  12.152  36.530  1.00  0.00           C  
ATOM    573  OD1 ASP A 460      71.974  11.010  37.069  1.00  0.00           O  
ATOM    574  OD2 ASP A 460      73.038  12.554  35.888  1.00  0.00           O  
ATOM    575  N   PRO A 461      69.230  10.574  38.338  1.00  0.00           N  
ATOM    576  CA  PRO A 461      69.209   9.860  39.620  1.00  0.00           C  
ATOM    577  C   PRO A 461      70.517   9.802  40.374  1.00  0.00           C  
ATOM    578  O   PRO A 461      70.529   9.314  41.489  1.00  0.00           O  
ATOM    579  CB  PRO A 461      68.748   8.422  39.259  1.00  0.00           C  
ATOM    580  CG  PRO A 461      68.605   8.389  37.756  1.00  0.00           C  
ATOM    581  CD  PRO A 461      69.097   9.658  37.174  1.00  0.00           C  
ATOM    582  N   THR A 463      71.639  10.232  39.762  1.00  0.00           N  
ATOM    583  CA  THR A 463      72.904  10.203  40.497  1.00  0.00           C  
ATOM    584  C   THR A 463      73.092  11.554  41.135  1.00  0.00           C  
ATOM    585  O   THR A 463      74.024  11.742  41.945  1.00  0.00           O  
ATOM    586  CB  THR A 463      74.156   9.949  39.564  1.00  0.00           C  
ATOM    587  OG1 THR A 463      74.216  10.984  38.575  1.00  0.00           O  
ATOM    588  CG2 THR A 463      74.049   8.653  38.926  1.00  0.00           C  
ATOM    589  N   GLN A 471      72.255  12.512  40.730  1.00  0.00           N  
ATOM    590  CA  GLN A 471      72.296  13.876  41.235  1.00  0.00           C  
ATOM    591  C   GLN A 471      71.121  14.185  42.163  1.00  0.00           C  
ATOM    592  O   GLN A 471      71.171  15.154  42.924  1.00  0.00           O  
ATOM    593  CB  GLN A 471      72.176  14.871  40.092  1.00  0.00           C  
ATOM    594  CG  GLN A 471      73.243  14.633  39.003  1.00  0.00           C  
ATOM    595  CD  GLN A 471      74.635  14.648  39.587  1.00  0.00           C  
ATOM    596  OE1 GLN A 471      75.024  15.620  40.237  1.00  0.00           O  
ATOM    597  NE2 GLN A 471      75.363  13.540  39.436  1.00  0.00           N  
ATOM    598  N   ALA A 472      70.018  13.484  41.953  1.00  0.00           N  
ATOM    599  CA  ALA A 472      68.777  13.812  42.690  1.00  0.00           C  
ATOM    600  C   ALA A 472      68.087  12.577  43.113  1.00  0.00           C  
ATOM    601  O   ALA A 472      68.301  11.470  42.564  1.00  0.00           O  
ATOM    602  CB  ALA A 472      67.815  14.727  41.779  1.00  0.00           C  
ATOM    603  N   THR A 473      67.214  12.733  44.096  1.00  0.00           N  
ATOM    604  CA  THR A 473      66.463  11.607  44.599  1.00  0.00           C  
ATOM    605  C   THR A 473      65.029  11.771  44.096  1.00  0.00           C  
ATOM    606  O   THR A 473      64.341  12.688  44.485  1.00  0.00           O  
ATOM    607  CB  THR A 473      66.491  11.602  46.162  1.00  0.00           C  
ATOM    608  OG1 THR A 473      67.822  11.262  46.593  1.00  0.00           O  
ATOM    609  CG2 THR A 473      65.503  10.592  46.739  1.00  0.00           C  
ATOM    610  N   LEU A 474      64.600  10.863  43.238  1.00  0.00           N  
ATOM    611  CA  LEU A 474      63.230  10.911  42.683  1.00  0.00           C  
ATOM    612  C   LEU A 474      62.412   9.832  43.348  1.00  0.00           C  
ATOM    613  O   LEU A 474      62.770   8.650  43.306  1.00  0.00           O  
ATOM    614  CB  LEU A 474      63.294  10.615  41.177  1.00  0.00           C  
ATOM    615  CG  LEU A 474      61.973  10.643  40.376  1.00  0.00           C  
ATOM    616  CD1 LEU A 474      61.346  12.030  40.336  1.00  0.00           C  
ATOM    617  CD2 LEU A 474      62.209  10.100  38.966  1.00  0.00           C  
ATOM    618  N   PHE A 475      61.278  10.202  43.975  1.00  0.00           N  
ATOM    619  CA  PHE A 475      60.524   9.177  44.664  1.00  0.00           C  
ATOM    620  C   PHE A 475      59.027   9.492  44.751  1.00  0.00           C  
ATOM    621  O   PHE A 475      58.596  10.593  44.428  1.00  0.00           O  
ATOM    622  CB  PHE A 475      61.119   8.979  46.071  1.00  0.00           C  
ATOM    623  CG  PHE A 475      60.812  10.115  47.009  1.00  0.00           C  
ATOM    624  CD1 PHE A 475      59.770   9.991  47.915  1.00  0.00           C  
ATOM    625  CD2 PHE A 475      61.468  11.326  46.904  1.00  0.00           C  
ATOM    626  CE1 PHE A 475      59.434  11.098  48.724  1.00  0.00           C  
ATOM    627  CE2 PHE A 475      61.129  12.426  47.727  1.00  0.00           C  
ATOM    628  CZ  PHE A 475      60.120  12.267  48.647  1.00  0.00           C  
ATOM    629  N   ILE A 476      58.272   8.491  45.086  1.00  0.00           N  
ATOM    630  CA  ILE A 476      56.833   8.580  45.228  1.00  0.00           C  
ATOM    631  C   ILE A 476      56.456   8.838  46.697  1.00  0.00           C  
ATOM    632  O   ILE A 476      56.871   8.080  47.632  1.00  0.00           O  
ATOM    633  CB  ILE A 476      56.144   7.324  44.712  1.00  0.00           C  
ATOM    634  CG1 ILE A 476      56.388   7.156  43.191  1.00  0.00           C  
ATOM    635  CG2 ILE A 476      54.599   7.389  44.996  1.00  0.00           C  
ATOM    636  CD1 ILE A 476      56.072   5.720  42.670  1.00  0.00           C  
ATOM    637  N   GLN A 477      55.744   9.922  46.894  1.00  0.00           N  
ATOM    638  CA  GLN A 477      55.292  10.391  48.246  1.00  0.00           C  
ATOM    639  C   GLN A 477      54.761   9.237  49.172  1.00  0.00           C  
ATOM    640  O   GLN A 477      55.235   9.049  50.260  1.00  0.00           O  
ATOM    641  CB  GLN A 477      54.229  11.382  48.012  1.00  0.00           C  
ATOM    642  CG  GLN A 477      53.798  12.274  49.228  1.00  0.00           C  
ATOM    643  CD  GLN A 477      52.756  13.239  48.852  1.00  0.00           C  
ATOM    644  OE1 GLN A 477      51.856  12.908  48.101  1.00  0.00           O  
ATOM    645  NE2 GLN A 477      52.781  14.427  49.442  1.00  0.00           N  
ATOM    646  N   SER A 478      53.845   8.434  48.663  1.00  0.00           N  
ATOM    647  CA  SER A 478      53.238   7.344  49.431  1.00  0.00           C  
ATOM    648  C   SER A 478      54.192   6.248  49.873  1.00  0.00           C  
ATOM    649  O   SER A 478      53.884   5.410  50.753  1.00  0.00           O  
ATOM    650  CB  SER A 478      51.975   6.799  48.687  1.00  0.00           C  
ATOM    651  OG  SER A 478      52.392   5.956  47.619  1.00  0.00           O  
ATOM    652  N   GLU A 479      55.329   6.134  49.195  1.00  0.00           N  
ATOM    653  CA  GLU A 479      56.257   5.093  49.525  1.00  0.00           C  
ATOM    654  C   GLU A 479      57.138   5.494  50.687  1.00  0.00           C  
ATOM    655  O   GLU A 479      57.950   4.732  51.079  1.00  0.00           O  
ATOM    656  CB  GLU A 479      57.143   4.752  48.265  1.00  0.00           C  
ATOM    657  CG  GLU A 479      56.252   4.118  47.222  1.00  0.00           C  
ATOM    658  CD  GLU A 479      57.016   3.553  46.004  1.00  0.00           C  
ATOM    659  OE1 GLU A 479      56.309   2.971  45.109  1.00  0.00           O  
ATOM    660  OE2 GLU A 479      58.262   3.727  45.935  1.00  0.00           O  
ATOM    661  N   VAL A 482      56.915   6.675  51.249  1.00  0.00           N  
ATOM    662  CA  VAL A 482      57.747   7.173  52.405  1.00  0.00           C  
ATOM    663  C   VAL A 482      56.677   7.543  53.461  1.00  0.00           C  
ATOM    664  O   VAL A 482      56.120   8.640  53.420  1.00  0.00           O  
ATOM    665  CB  VAL A 482      58.499   8.430  52.068  1.00  0.00           C  
ATOM    666  CG1 VAL A 482      59.332   8.979  53.347  1.00  0.00           C  
ATOM    667  CG2 VAL A 482      59.562   8.140  50.871  1.00  0.00           C  
ATOM    668  N   PRO A 483      56.425   6.601  54.394  1.00  0.00           N  
ATOM    669  CA  PRO A 483      55.368   6.799  55.413  1.00  0.00           C  
ATOM    670  C   PRO A 483      55.518   8.087  56.245  1.00  0.00           C  
ATOM    671  O   PRO A 483      54.487   8.658  56.741  1.00  0.00           O  
ATOM    672  CB  PRO A 483      55.486   5.527  56.297  1.00  0.00           C  
ATOM    673  CG  PRO A 483      55.952   4.415  55.301  1.00  0.00           C  
ATOM    674  CD  PRO A 483      56.961   5.240  54.380  1.00  0.00           C  
ATOM    675  N   ALA A 485      56.754   8.582  56.352  1.00  0.00           N  
ATOM    676  CA  ALA A 485      57.056   9.779  57.149  1.00  0.00           C  
ATOM    677  C   ALA A 485      56.239  10.969  56.717  1.00  0.00           C  
ATOM    678  O   ALA A 485      55.931  11.859  57.527  1.00  0.00           O  
ATOM    679  CB  ALA A 485      58.533  10.136  57.111  1.00  0.00           C  
ATOM    680  N   HIS A 486      55.914  11.041  55.423  1.00  0.00           N  
ATOM    681  CA  HIS A 486      55.140  12.185  54.935  1.00  0.00           C  
ATOM    682  C   HIS A 486      53.758  12.211  55.650  1.00  0.00           C  
ATOM    683  O   HIS A 486      53.340  13.272  56.185  1.00  0.00           O  
ATOM    684  CB  HIS A 486      54.982  12.147  53.407  1.00  0.00           C  
ATOM    685  CG  HIS A 486      56.243  12.500  52.666  1.00  0.00           C  
ATOM    686  ND1 HIS A 486      57.401  11.754  52.717  1.00  0.00           N  
ATOM    687  CD2 HIS A 486      56.512  13.544  51.870  1.00  0.00           C  
ATOM    688  CE1 HIS A 486      58.350  12.392  52.036  1.00  0.00           C  
ATOM    689  NE2 HIS A 486      57.800  13.428  51.441  1.00  0.00           N  
ATOM    690  N   ALA A 489      53.048  11.103  55.578  1.00  0.00           N  
ATOM    691  CA  ALA A 489      51.760  10.985  56.293  1.00  0.00           C  
ATOM    692  C   ALA A 489      51.945  11.272  57.838  1.00  0.00           C  
ATOM    693  O   ALA A 489      51.057  11.895  58.475  1.00  0.00           O  
ATOM    694  CB  ALA A 489      51.173   9.566  56.072  1.00  0.00           C  
ATOM    695  N   GLN A 490      53.005  10.738  58.439  1.00  0.00           N  
ATOM    696  CA  GLN A 490      53.210  10.891  59.908  1.00  0.00           C  
ATOM    697  C   GLN A 490      53.459  12.358  60.300  1.00  0.00           C  
ATOM    698  O   GLN A 490      52.854  12.917  61.286  1.00  0.00           O  
ATOM    699  CB  GLN A 490      54.397  10.037  60.388  1.00  0.00           C  
ATOM    700  CG  GLN A 490      54.236   8.537  60.170  1.00  0.00           C  
ATOM    701  CD  GLN A 490      55.513   7.828  60.470  1.00  0.00           C  
ATOM    702  OE1 GLN A 490      56.407   7.812  59.669  1.00  0.00           O  
ATOM    703  NE2 GLN A 490      55.601   7.217  61.644  1.00  0.00           N  
ATOM    704  N   ALA A 494      54.344  13.012  59.558  1.00  0.00           N  
ATOM    705  CA  ALA A 494      54.655  14.430  59.822  1.00  0.00           C  
ATOM    706  C   ALA A 494      53.456  15.291  59.472  1.00  0.00           C  
ATOM    707  O   ALA A 494      53.214  16.332  60.126  1.00  0.00           O  
ATOM    708  CB  ALA A 494      55.920  14.880  58.981  1.00  0.00           C  
ATOM    709  N   ALA A 495      52.654  14.872  58.470  1.00  0.00           N  
ATOM    710  CA  ALA A 495      51.495  15.657  58.104  1.00  0.00           C  
ATOM    711  C   ALA A 495      50.508  15.665  59.289  1.00  0.00           C  
ATOM    712  O   ALA A 495      49.854  16.690  59.558  1.00  0.00           O  
ATOM    713  CB  ALA A 495      50.675  15.018  56.814  1.00  0.00           C  
ATOM    714  N   TRP A 496      50.398  14.516  59.967  1.00  0.00           N  
ATOM    715  CA  TRP A 496      49.428  14.485  61.087  1.00  0.00           C  
ATOM    716  C   TRP A 496      49.910  15.497  62.154  1.00  0.00           C  
ATOM    717  O   TRP A 496      49.116  16.285  62.656  1.00  0.00           O  
ATOM    718  CB  TRP A 496      49.335  13.085  61.679  1.00  0.00           C  
ATOM    719  CG  TRP A 496      48.438  13.053  62.838  1.00  0.00           C  
ATOM    720  CD1 TRP A 496      48.850  13.050  64.185  1.00  0.00           C  
ATOM    721  CD2 TRP A 496      47.041  13.311  62.843  1.00  0.00           C  
ATOM    722  NE1 TRP A 496      47.705  13.163  65.006  1.00  0.00           N  
ATOM    723  CE2 TRP A 496      46.618  13.398  64.222  1.00  0.00           C  
ATOM    724  CE3 TRP A 496      46.059  13.494  61.818  1.00  0.00           C  
ATOM    725  CZ2 TRP A 496      45.272  13.603  64.583  1.00  0.00           C  
ATOM    726  CZ3 TRP A 496      44.710  13.697  62.193  1.00  0.00           C  
ATOM    727  CH2 TRP A 496      44.333  13.718  63.551  1.00  0.00           C  
ATOM    728  N   MET A 498      51.170  15.375  62.552  1.00  0.00           N  
ATOM    729  CA  MET A 498      51.744  16.303  63.569  1.00  0.00           C  
ATOM    730  C   MET A 498      51.534  17.751  63.190  1.00  0.00           C  
ATOM    731  O   MET A 498      51.095  18.589  64.041  1.00  0.00           O  
ATOM    732  CB  MET A 498      53.207  15.980  63.861  1.00  0.00           C  
ATOM    733  CG  MET A 498      53.358  14.704  64.701  1.00  0.00           C  
ATOM    734  SD  MET A 498      55.115  14.549  65.162  1.00  0.00           S  
ATOM    735  CE  MET A 498      55.651  13.326  63.791  1.00  0.00           C  
ATOM    736  N   LEU A 499      51.840  18.106  61.922  1.00  0.00           N  
ATOM    737  CA  LEU A 499      51.588  19.462  61.494  1.00  0.00           C  
ATOM    738  C   LEU A 499      50.084  19.898  61.449  1.00  0.00           C  
ATOM    739  O   LEU A 499      49.737  21.035  61.782  1.00  0.00           O  
ATOM    740  CB  LEU A 499      52.327  19.751  60.192  1.00  0.00           C  
ATOM    741  CG  LEU A 499      53.819  19.571  60.327  1.00  0.00           C  
ATOM    742  CD1 LEU A 499      54.443  19.629  58.915  1.00  0.00           C  
ATOM    743  CD2 LEU A 499      54.403  20.752  61.215  1.00  0.00           C  
ATOM    744  N   GLN A 500      49.197  18.983  61.106  1.00  0.00           N  
ATOM    745  CA  GLN A 500      47.764  19.239  61.127  1.00  0.00           C  
ATOM    746  C   GLN A 500      47.309  19.596  62.562  1.00  0.00           C  
ATOM    747  O   GLN A 500      46.386  20.367  62.749  1.00  0.00           O  
ATOM    748  CB  GLN A 500      46.963  17.975  60.702  1.00  0.00           C  
ATOM    749  CG  GLN A 500      46.328  17.974  59.371  1.00  0.00           C  
ATOM    750  CD  GLN A 500      45.768  16.595  59.029  1.00  0.00           C  
ATOM    751  OE1 GLN A 500      46.487  15.725  58.539  1.00  0.00           O  
ATOM    752  NE2 GLN A 500      44.498  16.382  59.335  1.00  0.00           N  
ATOM    753  N   CYS A 841      47.996  19.029  63.575  1.00  0.00           N  
ATOM    754  CA  CYS A 841      47.597  19.298  64.981  1.00  0.00           C  
ATOM    755  C   CYS A 841      48.056  20.659  65.412  1.00  0.00           C  
ATOM    756  O   CYS A 841      47.577  21.188  66.387  1.00  0.00           O  
ATOM    757  CB  CYS A 841      48.177  18.211  65.920  1.00  0.00           C  
ATOM    758  SG  CYS A 841      47.353  16.622  65.699  1.00  0.00           S  
ATOM    759  N   ILE A 844      48.944  21.279  64.658  1.00  0.00           N  
ATOM    760  CA  ILE A 844      49.377  22.637  65.027  1.00  0.00           C  
ATOM    761  C   ILE A 844      48.912  23.765  64.078  1.00  0.00           C  
ATOM    762  O   ILE A 844      49.086  24.932  64.359  1.00  0.00           O  
ATOM    763  CB  ILE A 844      50.883  22.741  65.339  1.00  0.00           C  
ATOM    764  CG1 ILE A 844      51.764  22.774  64.043  1.00  0.00           C  
ATOM    765  CG2 ILE A 844      51.377  21.595  66.269  1.00  0.00           C  
ATOM    766  CD1 ILE A 844      53.215  22.999  64.323  1.00  0.00           C  
ATOM    767  N   VAL A 845      48.247  23.402  62.995  1.00  0.00           N  
ATOM    768  CA  VAL A 845      47.726  24.452  62.061  1.00  0.00           C  
ATOM    769  C   VAL A 845      46.289  24.731  62.500  1.00  0.00           C  
ATOM    770  O   VAL A 845      45.646  23.872  63.081  1.00  0.00           O  
ATOM    771  CB  VAL A 845      47.772  23.969  60.568  1.00  0.00           C  
ATOM    772  CG1 VAL A 845      46.718  22.937  60.311  1.00  0.00           C  
ATOM    773  CG2 VAL A 845      47.591  25.148  59.605  1.00  0.00           C  
ATOM    774  N   TYR A 846      45.806  25.947  62.309  1.00  0.00           N  
ATOM    775  CA  TYR A 846      44.445  26.268  62.688  1.00  0.00           C  
ATOM    776  C   TYR A 846      43.544  26.066  61.482  1.00  0.00           C  
ATOM    777  O   TYR A 846      43.934  26.355  60.368  1.00  0.00           O  
ATOM    778  CB  TYR A 846      44.333  27.767  63.102  1.00  0.00           C  
ATOM    779  CG  TYR A 846      45.223  28.082  64.263  1.00  0.00           C  
ATOM    780  CD1 TYR A 846      46.240  29.015  64.163  1.00  0.00           C  
ATOM    781  CD2 TYR A 846      45.164  27.298  65.406  1.00  0.00           C  
ATOM    782  CE1 TYR A 846      47.113  29.239  65.228  1.00  0.00           C  
ATOM    783  CE2 TYR A 846      46.059  27.471  66.431  1.00  0.00           C  
ATOM    784  CZ  TYR A 846      46.998  28.459  66.365  1.00  0.00           C  
ATOM    785  OH  TYR A 846      47.867  28.597  67.418  1.00  0.00           O  
ATOM    786  N   ILE A 847      42.327  25.678  61.728  1.00  0.00           N  
ATOM    787  CA  ILE A 847      41.354  25.509  60.641  1.00  0.00           C  
ATOM    788  C   ILE A 847      41.234  26.772  59.773  1.00  0.00           C  
ATOM    789  O   ILE A 847      41.228  26.696  58.547  1.00  0.00           O  
ATOM    790  CB  ILE A 847      40.004  25.117  61.170  1.00  0.00           C  
ATOM    791  CG1 ILE A 847      40.031  23.683  61.732  1.00  0.00           C  
ATOM    792  CG2 ILE A 847      38.949  25.281  60.102  1.00  0.00           C  
ATOM    793  CD1 ILE A 847      38.874  23.421  62.604  1.00  0.00           C  
ATOM    794  N   GLY A 848      41.198  27.945  60.407  1.00  0.00           N  
ATOM    795  CA  GLY A 848      41.084  29.182  59.679  1.00  0.00           C  
ATOM    796  C   GLY A 848      42.283  29.422  58.748  1.00  0.00           C  
ATOM    797  O   GLY A 848      42.131  30.037  57.699  1.00  0.00           O  
ATOM    798  N   GLU A 849      43.468  28.925  59.118  1.00  0.00           N  
ATOM    799  CA  GLU A 849      44.631  29.113  58.271  1.00  0.00           C  
ATOM    800  C   GLU A 849      44.447  28.306  56.978  1.00  0.00           C  
ATOM    801  O   GLU A 849      44.864  28.748  55.883  1.00  0.00           O  
ATOM    802  CB  GLU A 849      45.910  28.677  58.978  1.00  0.00           C  
ATOM    803  CG  GLU A 849      46.256  29.647  60.105  1.00  0.00           C  
ATOM    804  CD  GLU A 849      47.412  29.184  60.929  1.00  0.00           C  
ATOM    805  OE1 GLU A 849      47.507  27.968  61.203  1.00  0.00           O  
ATOM    806  OE2 GLU A 849      48.240  30.038  61.274  1.00  0.00           O  
ATOM    807  N   LEU A 850      43.848  27.134  57.106  1.00  0.00           N  
ATOM    808  CA  LEU A 850      43.642  26.251  55.950  1.00  0.00           C  
ATOM    809  C   LEU A 850      42.548  26.811  55.029  1.00  0.00           C  
ATOM    810  O   LEU A 850      42.637  26.696  53.833  1.00  0.00           O  
ATOM    811  CB  LEU A 850      43.238  24.840  56.390  1.00  0.00           C  
ATOM    812  CG  LEU A 850      44.258  24.095  57.300  1.00  0.00           C  
ATOM    813  CD1 LEU A 850      43.728  22.663  57.698  1.00  0.00           C  
ATOM    814  CD2 LEU A 850      45.651  23.992  56.554  1.00  0.00           C  
ATOM    815  N   GLU A 851      41.486  27.328  55.626  1.00  0.00           N  
ATOM    816  CA  GLU A 851      40.349  27.836  54.885  1.00  0.00           C  
ATOM    817  C   GLU A 851      40.634  29.020  53.980  1.00  0.00           C  
ATOM    818  O   GLU A 851      39.879  29.267  53.028  1.00  0.00           O  
ATOM    819  CB  GLU A 851      39.207  28.183  55.857  1.00  0.00           C  
ATOM    820  CG  GLU A 851      38.602  26.982  56.508  1.00  0.00           C  
ATOM    821  CD  GLU A 851      37.480  27.352  57.477  1.00  0.00           C  
ATOM    822  OE1 GLU A 851      37.521  28.448  58.014  1.00  0.00           O  
ATOM    823  OE2 GLU A 851      36.613  26.521  57.744  1.00  0.00           O  
ATOM    824  N   ARG A1082      41.680  29.780  54.315  1.00  0.00           N  
ATOM    825  CA  ARG A1082      42.044  30.991  53.583  1.00  0.00           C  
ATOM    826  C   ARG A1082      43.034  30.693  52.485  1.00  0.00           C  
ATOM    827  O   ARG A1082      43.474  31.596  51.749  1.00  0.00           O  
ATOM    828  CB  ARG A1082      42.611  32.069  54.537  1.00  0.00           C  
ATOM    829  CG  ARG A1082      44.054  31.803  54.999  1.00  0.00           C  
ATOM    830  CD  ARG A1082      44.803  33.115  55.342  1.00  0.00           C  
ATOM    831  NE  ARG A1082      46.179  33.094  54.826  1.00  0.00           N  
ATOM    832  CZ  ARG A1082      46.717  34.049  54.066  1.00  0.00           C  
ATOM    833  NH1 ARG A1082      47.977  33.938  53.634  1.00  0.00           N  
ATOM    834  NH2 ARG A1082      46.000  35.115  53.735  1.00  0.00           N  
ATOM    835  N   MET A1083      43.364  29.436  52.324  1.00  0.00           N  
ATOM    836  CA  MET A1083      44.304  29.058  51.248  1.00  0.00           C  
ATOM    837  C   MET A1083      43.575  29.284  49.891  1.00  0.00           C  
ATOM    838  O   MET A1083      42.438  28.860  49.726  1.00  0.00           O  
ATOM    839  CB  MET A1083      44.665  27.588  51.387  1.00  0.00           C  
ATOM    840  CG  MET A1083      45.760  27.312  52.392  1.00  0.00           C  
ATOM    841  SD  MET A1083      47.333  28.146  52.213  1.00  0.00           S  
ATOM    842  CE  MET A1083      47.114  29.427  53.304  1.00  0.00           C  
ATOM    843  N   THR A1085      44.216  29.967  48.940  1.00  0.00           N  
ATOM    844  CA  THR A1085      43.524  30.209  47.661  1.00  0.00           C  
ATOM    845  C   THR A1085      43.359  28.929  46.897  1.00  0.00           C  
ATOM    846  O   THR A1085      42.320  28.709  46.278  1.00  0.00           O  
ATOM    847  CB  THR A1085      44.222  31.277  46.775  1.00  0.00           C  
ATOM    848  OG1 THR A1085      45.497  30.787  46.352  1.00  0.00           O  
ATOM    849  CG2 THR A1085      44.431  32.572  47.574  1.00  0.00           C  
ATOM    850  N   GLN A1098      44.350  28.044  46.991  1.00  0.00           N  
ATOM    851  CA  GLN A1098      44.246  26.769  46.293  1.00  0.00           C  
ATOM    852  C   GLN A1098      43.004  26.026  46.770  1.00  0.00           C  
ATOM    853  O   GLN A1098      42.232  25.538  45.972  1.00  0.00           O  
ATOM    854  CB  GLN A1098      45.497  25.928  46.477  1.00  0.00           C  
ATOM    855  CG  GLN A1098      46.773  26.581  45.936  1.00  0.00           C  
ATOM    856  CD  GLN A1098      46.813  26.616  44.418  1.00  0.00           C  
ATOM    857  OE1 GLN A1098      47.078  25.607  43.770  1.00  0.00           O  
ATOM    858  NE2 GLN A1098      46.534  27.784  43.844  1.00  0.00           N  
ATOM    859  N   PHE A1099      42.809  25.959  48.090  1.00  0.00           N  
ATOM    860  CA  PHE A1099      41.621  25.299  48.634  1.00  0.00           C  
ATOM    861  C   PHE A1099      40.382  26.016  48.125  1.00  0.00           C  
ATOM    862  O   PHE A1099      39.445  25.393  47.656  1.00  0.00           O  
ATOM    863  CB  PHE A1099      41.597  25.335  50.172  1.00  0.00           C  
ATOM    864  CG  PHE A1099      40.285  24.927  50.771  1.00  0.00           C  
ATOM    865  CD1 PHE A1099      39.854  23.597  50.688  1.00  0.00           C  
ATOM    866  CD2 PHE A1099      39.509  25.836  51.492  1.00  0.00           C  
ATOM    867  CE1 PHE A1099      38.658  23.181  51.227  1.00  0.00           C  
ATOM    868  CE2 PHE A1099      38.311  25.428  52.075  1.00  0.00           C  
ATOM    869  CZ  PHE A1099      37.871  24.091  51.930  1.00  0.00           C  
ATOM    870  N   LYS A1100      40.355  27.324  48.273  1.00  0.00           N  
ATOM    871  CA  LYS A1100      39.180  28.066  47.852  1.00  0.00           C  
ATOM    872  C   LYS A1100      38.785  27.791  46.388  1.00  0.00           C  
ATOM    873  O   LYS A1100      37.615  27.531  46.090  1.00  0.00           O  
ATOM    874  CB  LYS A1100      39.350  29.547  48.127  1.00  0.00           C  
ATOM    875  CG  LYS A1100      38.795  29.946  49.473  1.00  0.00           C  
ATOM    876  CD  LYS A1100      39.767  30.784  50.242  1.00  0.00           C  
ATOM    877  CE  LYS A1100      39.613  32.256  49.925  1.00  0.00           C  
ATOM    878  NZ  LYS A1100      38.592  32.894  50.803  1.00  0.00           N  
ATOM    879  N   GLU A1101      39.769  27.794  45.492  1.00  0.00           N  
ATOM    880  CA  GLU A1101      39.483  27.544  44.077  1.00  0.00           C  
ATOM    881  C   GLU A1101      39.006  26.119  43.822  1.00  0.00           C  
ATOM    882  O   GLU A1101      37.948  25.898  43.212  1.00  0.00           O  
ATOM    883  CB  GLU A1101      40.699  27.866  43.227  1.00  0.00           C  
ATOM    884  CG  GLU A1101      40.961  29.340  43.143  1.00  0.00           C  
ATOM    885  CD  GLU A1101      42.411  29.662  42.919  1.00  0.00           C  
ATOM    886  OE1 GLU A1101      43.162  28.760  42.484  1.00  0.00           O  
ATOM    887  OE2 GLU A1101      42.806  30.820  43.193  1.00  0.00           O  
ATOM    888  N   LYS A1102      39.772  25.149  44.307  1.00  0.00           N  
ATOM    889  CA  LYS A1102      39.411  23.756  44.120  1.00  0.00           C  
ATOM    890  C   LYS A1102      38.064  23.371  44.724  1.00  0.00           C  
ATOM    891  O   LYS A1102      37.436  22.423  44.264  1.00  0.00           O  
ATOM    892  CB  LYS A1102      40.509  22.836  44.662  1.00  0.00           C  
ATOM    893  CG  LYS A1102      41.872  22.994  43.999  1.00  0.00           C  
ATOM    894  CD  LYS A1102      42.956  22.222  44.760  1.00  0.00           C  
ATOM    895  CE  LYS A1102      44.312  22.346  44.072  1.00  0.00           C  
ATOM    896  NZ  LYS A1102      45.006  21.026  43.910  1.00  0.00           N  
ATOM    897  N   SER A1103      37.606  24.093  45.739  1.00  0.00           N  
ATOM    898  CA  SER A1103      36.340  23.736  46.416  1.00  0.00           C  
ATOM    899  C   SER A1103      35.111  24.572  46.082  1.00  0.00           C  
ATOM    900  O   SER A1103      33.997  24.295  46.571  1.00  0.00           O  
ATOM    901  CB  SER A1103      36.535  23.681  47.935  1.00  0.00           C  
ATOM    902  OG  SER A1103      36.733  24.978  48.471  1.00  0.00           O  
ATOM    903  N   ALA A1104      35.297  25.595  45.253  1.00  0.00           N  
ATOM    904  CA  ALA A1104      34.188  26.523  44.905  1.00  0.00           C  
ATOM    905  C   ALA A1104      33.014  25.837  44.226  1.00  0.00           C  
ATOM    906  O   ALA A1104      33.155  24.925  43.452  1.00  0.00           O  
ATOM    907  CB  ALA A1104      34.700  27.685  44.051  1.00  0.00           C  
ATOM    908  N   GLY A1105      31.819  26.291  44.543  1.00  0.00           N  
ATOM    909  CA  GLY A1105      30.561  25.726  44.009  1.00  0.00           C  
ATOM    910  C   GLY A1105      30.515  24.236  44.227  1.00  0.00           C  
ATOM    911  O   GLY A1105      30.173  23.481  43.277  1.00  0.00           O  
ATOM    912  N   LYS A1106      30.824  23.761  45.406  1.00  0.00           N  
ATOM    913  CA  LYS A1106      31.108  22.569  45.567  1.00  0.00           C  
ATOM    914  C   LYS A1106      29.924  22.130  46.784  1.00  0.00           C  
ATOM    915  O   LYS A1106      29.529  23.265  47.233  1.00  0.00           O  
ATOM    916  CB  LYS A1106      32.187  21.813  45.951  1.00  0.00           C  
ATOM    917  CG  LYS A1106      33.031  20.996  45.092  1.00  0.00           C  
ATOM    918  CD  LYS A1106      34.320  21.049  45.182  1.00  0.00           C  
ATOM    919  CE  LYS A1106      34.463  19.902  46.158  1.00  0.00           C  
ATOM    920  NZ  LYS A1106      35.752  19.949  46.896  1.00  0.00           N  
ATOM    921  N   GLU A1107      29.150  21.053  46.693  1.00  0.00           N  
ATOM    922  CA  GLU A1107      28.313  20.913  47.846  1.00  0.00           C  
ATOM    923  C   GLU A1107      28.869  20.526  49.207  1.00  0.00           C  
ATOM    924  O   GLU A1107      28.922  21.347  50.032  1.00  0.00           O  
ATOM    925  CB  GLU A1107      26.856  20.513  47.585  1.00  0.00           C  
ATOM    926  CG  GLU A1107      25.971  21.161  48.642  1.00  0.00           C  
ATOM    927  CD  GLU A1107      25.597  22.517  48.210  1.00  0.00           C  
ATOM    928  OE1 GLU A1107      25.602  23.397  49.073  1.00  0.00           O  
ATOM    929  OE2 GLU A1107      25.258  22.701  47.018  1.00  0.00           O  
ATOM    930  N   ALA A1179      29.732  19.152  48.681  1.00  0.00           N  
ATOM    931  CA  ALA A1179      30.312  18.613  49.864  1.00  0.00           C  
ATOM    932  C   ALA A1179      31.701  18.456  49.393  1.00  0.00           C  
ATOM    933  O   ALA A1179      32.002  17.832  48.405  1.00  0.00           O  
ATOM    934  CB  ALA A1179      29.582  16.999  49.845  1.00  0.00           C  
ATOM    935  N   VAL A1192      32.545  19.025  50.186  1.00  0.00           N  
ATOM    936  CA  VAL A1192      33.937  19.051  49.920  1.00  0.00           C  
ATOM    937  C   VAL A1192      34.704  17.963  50.716  1.00  0.00           C  
ATOM    938  O   VAL A1192      34.476  17.784  51.883  1.00  0.00           O  
ATOM    939  CB  VAL A1192      34.431  20.410  50.348  1.00  0.00           C  
ATOM    940  CG1 VAL A1192      35.869  20.659  49.867  1.00  0.00           C  
ATOM    941  CG2 VAL A1192      33.447  21.495  49.861  1.00  0.00           C  
ATOM    942  N   SER A1193      35.640  17.308  50.066  1.00  0.00           N  
ATOM    943  CA  SER A1193      36.417  16.280  50.717  1.00  0.00           C  
ATOM    944  C   SER A1193      37.496  16.878  51.640  1.00  0.00           C  
ATOM    945  O   SER A1193      38.073  17.907  51.332  1.00  0.00           O  
ATOM    946  CB  SER A1193      36.900  15.235  49.667  1.00  0.00           C  
ATOM    947  OG  SER A1193      35.775  14.508  49.106  1.00  0.00           O  
ATOM    948  N   ALA A1194      37.663  16.324  52.862  1.00  0.00           N  
ATOM    949  CA  ALA A1194      38.581  16.884  53.837  1.00  0.00           C  
ATOM    950  C   ALA A1194      40.047  16.997  53.396  1.00  0.00           C  
ATOM    951  O   ALA A1194      40.756  17.879  53.841  1.00  0.00           O  
ATOM    952  CB  ALA A1194      38.479  16.135  55.255  1.00  0.00           C  
ATOM    953  N   GLY A1195      40.501  16.103  52.524  1.00  0.00           N  
ATOM    954  CA  GLY A1195      41.891  16.163  52.101  1.00  0.00           C  
ATOM    955  C   GLY A1195      42.191  17.461  51.401  1.00  0.00           C  
ATOM    956  O   GLY A1195      43.320  17.977  51.492  1.00  0.00           O  
ATOM    957  N   LEU A1196      41.195  18.009  50.734  1.00  0.00           N  
ATOM    958  CA  LEU A1196      41.378  19.251  49.994  1.00  0.00           C  
ATOM    959  C   LEU A1196      41.719  20.343  51.011  1.00  0.00           C  
ATOM    960  O   LEU A1196      42.586  21.182  50.767  1.00  0.00           O  
ATOM    961  CB  LEU A1196      40.099  19.633  49.290  1.00  0.00           C  
ATOM    962  CG  LEU A1196      39.899  19.352  47.798  1.00  0.00           C  
ATOM    963  CD1 LEU A1196      38.806  20.282  47.315  1.00  0.00           C  
ATOM    964  CD2 LEU A1196      41.206  19.519  46.969  1.00  0.00           C  
ATOM    965  N   LEU A1198      41.040  20.301  52.180  1.00  0.00           N  
ATOM    966  CA  LEU A1198      41.318  21.305  53.200  1.00  0.00           C  
ATOM    967  C   LEU A1198      42.654  21.113  53.875  1.00  0.00           C  
ATOM    968  O   LEU A1198      43.334  22.099  54.180  1.00  0.00           O  
ATOM    969  CB  LEU A1198      40.162  21.300  54.259  1.00  0.00           C  
ATOM    970  CG  LEU A1198      40.341  22.314  55.444  1.00  0.00           C  
ATOM    971  CD1 LEU A1198      40.081  23.742  54.994  1.00  0.00           C  
ATOM    972  CD2 LEU A1198      39.322  21.929  56.542  1.00  0.00           C  
ATOM    973  N   THR A1199      43.034  19.848  54.135  1.00  0.00           N  
ATOM    974  CA  THR A1199      44.279  19.517  54.814  1.00  0.00           C  
ATOM    975  C   THR A1199      45.429  19.271  53.839  1.00  0.00           C  
ATOM    976  O   THR A1199      46.466  18.773  54.170  1.00  0.00           O  
ATOM    977  CB  THR A1199      44.092  18.305  55.781  1.00  0.00           C  
ATOM    978  OG1 THR A1199      43.532  17.196  55.078  1.00  0.00           O  
ATOM    979  CG2 THR A1199      43.077  18.741  56.870  1.00  0.00           C  
ATOM    980  N   TYR A1200      45.226  19.772  52.646  1.00  0.00           N  
ATOM    981  CA  TYR A1200      46.293  19.654  51.598  1.00  0.00           C  
ATOM    982  C   TYR A1200      47.623  20.329  52.105  1.00  0.00           C  
ATOM    983  O   TYR A1200      48.681  19.750  52.005  1.00  0.00           O  
ATOM    984  CB  TYR A1200      45.722  20.340  50.330  1.00  0.00           C  
ATOM    985  CG  TYR A1200      46.606  20.125  49.111  1.00  0.00           C  
ATOM    986  CD1 TYR A1200      46.160  19.336  48.043  1.00  0.00           C  
ATOM    987  CD2 TYR A1200      47.856  20.726  49.045  1.00  0.00           C  
ATOM    988  CE1 TYR A1200      46.976  19.191  46.863  1.00  0.00           C  
ATOM    989  CE2 TYR A1200      48.660  20.632  47.882  1.00  0.00           C  
ATOM    990  CZ  TYR A1200      48.181  19.834  46.800  1.00  0.00           C  
ATOM    991  OH  TYR A1200      49.026  19.606  45.694  1.00  0.00           O  
ATOM    992  N   PRO A1201      47.580  21.520  52.727  1.00  0.00           N  
ATOM    993  CA  PRO A1201      48.792  22.175  53.178  1.00  0.00           C  
ATOM    994  C   PRO A1201      49.682  21.505  54.180  1.00  0.00           C  
ATOM    995  O   PRO A1201      50.857  21.506  54.008  1.00  0.00           O  
ATOM    996  CB  PRO A1201      48.316  23.547  53.659  1.00  0.00           C  
ATOM    997  CG  PRO A1201      47.068  23.772  52.922  1.00  0.00           C  
ATOM    998  CD  PRO A1201      46.435  22.441  52.788  1.00  0.00           C  
ATOM    999  N   PRO A1202      49.149  20.951  55.267  1.00  0.00           N  
ATOM   1000  CA  PRO A1202      50.105  20.312  56.231  1.00  0.00           C  
ATOM   1001  C   PRO A1202      50.880  19.172  55.598  1.00  0.00           C  
ATOM   1002  O   PRO A1202      51.999  18.912  55.946  1.00  0.00           O  
ATOM   1003  CB  PRO A1202      49.190  19.812  57.404  1.00  0.00           C  
ATOM   1004  CG  PRO A1202      47.953  20.588  57.285  1.00  0.00           C  
ATOM   1005  CD  PRO A1202      47.785  21.101  55.831  1.00  0.00           C  
ATOM   1006  N   LEU A1203      50.243  18.440  54.676  1.00  0.00           N  
ATOM   1007  CA  LEU A1203      50.978  17.405  54.006  1.00  0.00           C  
ATOM   1008  C   LEU A1203      52.124  18.046  53.108  1.00  0.00           C  
ATOM   1009  O   LEU A1203      53.192  17.504  53.019  1.00  0.00           O  
ATOM   1010  CB  LEU A1203      50.022  16.505  53.165  1.00  0.00           C  
ATOM   1011  CG  LEU A1203      50.729  15.351  52.360  1.00  0.00           C  
ATOM   1012  CD1 LEU A1203      51.475  14.283  53.162  1.00  0.00           C  
ATOM   1013  CD2 LEU A1203      49.758  14.645  51.334  1.00  0.00           C  
ATOM   1014  N   MET A1204      51.862  19.152  52.426  1.00  0.00           N  
ATOM   1015  CA  MET A1204      52.913  19.767  51.579  1.00  0.00           C  
ATOM   1016  C   MET A1204      54.003  20.323  52.493  1.00  0.00           C  
ATOM   1017  O   MET A1204      55.202  20.220  52.246  1.00  0.00           O  
ATOM   1018  CB  MET A1204      52.319  20.884  50.727  1.00  0.00           C  
ATOM   1019  CG  MET A1204      53.318  21.561  49.942  1.00  0.00           C  
ATOM   1020  SD  MET A1204      52.445  22.593  48.675  1.00  0.00           S  
ATOM   1021  CE  MET A1204      53.932  23.418  48.022  1.00  0.00           C  
ATOM   1022  N   ALA A1205      53.568  20.837  53.642  1.00  0.00           N  
ATOM   1023  CA  ALA A1205      54.553  21.334  54.584  1.00  0.00           C  
ATOM   1024  C   ALA A1205      55.401  20.223  55.088  1.00  0.00           C  
ATOM   1025  O   ALA A1205      56.586  20.412  55.229  1.00  0.00           O  
ATOM   1026  CB  ALA A1205      53.857  22.065  55.715  1.00  0.00           C  
ATOM   1027  N   ALA A1206      54.836  19.072  55.395  1.00  0.00           N  
ATOM   1028  CA  ALA A1206      55.630  17.925  55.864  1.00  0.00           C  
ATOM   1029  C   ALA A1206      56.607  17.522  54.692  1.00  0.00           C  
ATOM   1030  O   ALA A1206      57.766  17.235  54.914  1.00  0.00           O  
ATOM   1031  CB  ALA A1206      54.739  16.748  56.214  1.00  0.00           C  
ATOM   1032  N   ASP A1207      56.079  17.508  53.457  1.00  0.00           N  
ATOM   1033  CA  ASP A1207      56.957  17.134  52.287  1.00  0.00           C  
ATOM   1034  C   ASP A1207      58.252  17.946  52.280  1.00  0.00           C  
ATOM   1035  O   ASP A1207      59.298  17.399  52.046  1.00  0.00           O  
ATOM   1036  CB  ASP A1207      56.263  17.469  50.920  1.00  0.00           C  
ATOM   1037  CG  ASP A1207      55.029  16.643  50.638  1.00  0.00           C  
ATOM   1038  OD1 ASP A1207      54.170  17.193  49.925  1.00  0.00           O  
ATOM   1039  OD2 ASP A1207      54.840  15.503  51.082  1.00  0.00           O  
ATOM   1040  N   ILE A1208      58.148  19.262  52.492  1.00  0.00           N  
ATOM   1041  CA  ILE A1208      59.290  20.183  52.445  1.00  0.00           C  
ATOM   1042  C   ILE A1208      60.146  20.089  53.726  1.00  0.00           C  
ATOM   1043  O   ILE A1208      61.331  19.886  53.677  1.00  0.00           O  
ATOM   1044  CB  ILE A1208      58.811  21.611  52.258  1.00  0.00           C  
ATOM   1045  CG1 ILE A1208      57.909  21.744  51.004  1.00  0.00           C  
ATOM   1046  CG2 ILE A1208      59.931  22.614  52.417  1.00  0.00           C  
ATOM   1047  CD1 ILE A1208      57.124  23.034  50.846  1.00  0.00           C  
ATOM   1048  N   LEU A1209      59.466  20.155  54.896  1.00  0.00           N  
ATOM   1049  CA  LEU A1209      60.217  20.137  56.168  1.00  0.00           C  
ATOM   1050  C   LEU A1209      60.919  18.850  56.575  1.00  0.00           C  
ATOM   1051  O   LEU A1209      61.962  18.895  57.205  1.00  0.00           O  
ATOM   1052  CB  LEU A1209      59.230  20.598  57.266  1.00  0.00           C  
ATOM   1053  CG  LEU A1209      58.618  21.976  57.079  1.00  0.00           C  
ATOM   1054  CD1 LEU A1209      57.553  22.231  58.198  1.00  0.00           C  
ATOM   1055  CD2 LEU A1209      59.646  23.095  57.060  1.00  0.00           C  
ATOM   1056  N   LEU A1210      60.458  17.698  56.107  1.00  0.00           N  
ATOM   1057  CA  LEU A1210      61.117  16.445  56.439  1.00  0.00           C  
ATOM   1058  C   LEU A1210      62.566  16.414  56.033  1.00  0.00           C  
ATOM   1059  O   LEU A1210      63.353  15.684  56.594  1.00  0.00           O  
ATOM   1060  CB  LEU A1210      60.431  15.271  55.715  1.00  0.00           C  
ATOM   1061  CG  LEU A1210      59.112  14.844  56.446  1.00  0.00           C  
ATOM   1062  CD1 LEU A1210      58.310  13.844  55.587  1.00  0.00           C  
ATOM   1063  CD2 LEU A1210      59.456  14.145  57.757  1.00  0.00           C  
ATOM   1064  N   TYR A1211      62.906  17.141  54.983  1.00  0.00           N  
ATOM   1065  CA  TYR A1211      64.272  17.042  54.434  1.00  0.00           C  
ATOM   1066  C   TYR A1211      65.195  18.179  54.769  1.00  0.00           C  
ATOM   1067  O   TYR A1211      66.278  18.356  54.146  1.00  0.00           O  
ATOM   1068  CB  TYR A1211      64.165  16.806  52.911  1.00  0.00           C  
ATOM   1069  CG  TYR A1211      63.339  15.574  52.617  1.00  0.00           C  
ATOM   1070  CD1 TYR A1211      61.943  15.662  52.463  1.00  0.00           C  
ATOM   1071  CD2 TYR A1211      63.942  14.316  52.522  1.00  0.00           C  
ATOM   1072  CE1 TYR A1211      61.200  14.535  52.201  1.00  0.00           C  
ATOM   1073  CE2 TYR A1211      63.232  13.201  52.373  1.00  0.00           C  
ATOM   1074  CZ  TYR A1211      61.833  13.297  52.154  1.00  0.00           C  
ATOM   1075  OH  TYR A1211      61.134  12.149  51.951  1.00  0.00           O  
ATOM   1076  N   ASN A1291      64.746  19.018  55.678  1.00  0.00           N  
ATOM   1077  CA  ASN A1291      65.545  20.139  56.114  1.00  0.00           C  
ATOM   1078  C   ASN A1291      65.822  21.008  54.926  1.00  0.00           C  
ATOM   1079  O   ASN A1291      66.915  21.513  54.726  1.00  0.00           O  
ATOM   1080  CB  ASN A1291      66.838  19.647  56.681  1.00  0.00           C  
ATOM   1081  CG  ASN A1291      67.249  20.412  57.896  1.00  0.00           C  
ATOM   1082  OD1 ASN A1291      66.402  20.798  58.752  1.00  0.00           O  
ATOM   1083  ND2 ASN A1291      68.560  20.642  58.016  1.00  0.00           N  
ATOM   1084  N   THR A1292      64.774  21.166  54.123  1.00  0.00           N  
ATOM   1085  CA  THR A1292      64.852  21.935  52.944  1.00  0.00           C  
ATOM   1086  C   THR A1292      65.143  23.411  53.073  1.00  0.00           C  
ATOM   1087  O   THR A1292      64.463  24.126  53.810  1.00  0.00           O  
ATOM   1088  CB  THR A1292      63.521  21.711  52.143  1.00  0.00           C  
ATOM   1089  OG1 THR A1292      63.319  20.325  51.988  1.00  0.00           O  
ATOM   1090  CG2 THR A1292      63.546  22.430  50.829  1.00  0.00           C  
ATOM   1091  N   ASP A1293      66.074  23.904  52.242  1.00  0.00           N  
ATOM   1092  CA  ASP A1293      66.387  25.301  52.164  1.00  0.00           C  
ATOM   1093  C   ASP A1293      65.596  26.005  51.052  1.00  0.00           C  
ATOM   1094  O   ASP A1293      65.117  27.096  51.234  1.00  0.00           O  
ATOM   1095  CB  ASP A1293      67.889  25.451  51.788  1.00  0.00           C  
ATOM   1096  CG  ASP A1293      68.811  24.890  52.872  1.00  0.00           C  
ATOM   1097  OD1 ASP A1293      68.906  25.556  53.926  1.00  0.00           O  
ATOM   1098  OD2 ASP A1293      69.361  23.790  52.706  1.00  0.00           O  
ATOM   1099  N   ILE A1294      65.484  25.355  49.875  1.00  0.00           N  
ATOM   1100  CA  ILE A1294      64.867  26.027  48.719  1.00  0.00           C  
ATOM   1101  C   ILE A1294      63.779  25.148  48.071  1.00  0.00           C  
ATOM   1102  O   ILE A1294      63.960  23.964  47.939  1.00  0.00           O  
ATOM   1103  CB  ILE A1294      66.006  26.223  47.639  1.00  0.00           C  
ATOM   1104  CG1 ILE A1294      67.077  27.158  48.211  1.00  0.00           C  
ATOM   1105  CG2 ILE A1294      65.446  26.803  46.365  1.00  0.00           C  
ATOM   1106  CD1 ILE A1294      66.591  28.543  48.379  1.00  0.00           C  
ATOM   1107  N   VAL A1295      62.682  25.764  47.651  1.00  0.00           N  
ATOM   1108  CA  VAL A1295      61.577  24.984  47.032  1.00  0.00           C  
ATOM   1109  C   VAL A1295      61.264  25.677  45.751  1.00  0.00           C  
ATOM   1110  O   VAL A1295      60.660  26.680  45.751  1.00  0.00           O  
ATOM   1111  CB  VAL A1295      60.339  25.061  47.953  1.00  0.00           C  
ATOM   1112  CG1 VAL A1295      59.143  24.236  47.372  1.00  0.00           C  
ATOM   1113  CG2 VAL A1295      60.745  24.543  49.346  1.00  0.00           C  
ATOM   1114  N   PRO A1296      61.754  25.122  44.644  1.00  0.00           N  
ATOM   1115  CA  PRO A1296      61.531  25.766  43.356  1.00  0.00           C  
ATOM   1116  C   PRO A1296      60.134  25.379  42.876  1.00  0.00           C  
ATOM   1117  O   PRO A1296      59.818  24.178  42.742  1.00  0.00           O  
ATOM   1118  CB  PRO A1296      62.632  25.105  42.446  1.00  0.00           C  
ATOM   1119  CG  PRO A1296      62.919  23.790  43.074  1.00  0.00           C  
ATOM   1120  CD  PRO A1296      62.588  23.955  44.584  1.00  0.00           C  
ATOM   1121  N   VAL A1297      59.330  26.388  42.589  1.00  0.00           N  
ATOM   1122  CA  VAL A1297      57.981  26.170  42.105  1.00  0.00           C  
ATOM   1123  C   VAL A1297      57.577  27.348  41.255  1.00  0.00           C  
ATOM   1124  O   VAL A1297      58.274  28.400  41.180  1.00  0.00           O  
ATOM   1125  CB  VAL A1297      56.947  26.208  43.285  1.00  0.00           C  
ATOM   1126  CG1 VAL A1297      57.116  24.922  44.172  1.00  0.00           C  
ATOM   1127  CG2 VAL A1297      57.128  27.521  44.125  1.00  0.00           C  
ATOM   1128  N   GLY A1298      56.408  27.240  40.688  1.00  0.00           N  
ATOM   1129  CA  GLY A1298      55.833  28.375  39.999  1.00  0.00           C  
ATOM   1130  C   GLY A1298      55.045  29.226  41.050  1.00  0.00           C  
ATOM   1131  O   GLY A1298      54.845  28.797  42.218  1.00  0.00           O  
ATOM   1132  N   GLU A1299      54.627  30.398  40.648  1.00  0.00           N  
ATOM   1133  CA  GLU A1299      53.939  31.330  41.556  1.00  0.00           C  
ATOM   1134  C   GLU A1299      52.719  30.818  42.320  1.00  0.00           C  
ATOM   1135  O   GLU A1299      52.438  31.317  43.402  1.00  0.00           O  
ATOM   1136  CB  GLU A1299      53.606  32.634  40.843  1.00  0.00           C  
ATOM   1137  CG  GLU A1299      52.790  33.625  41.642  1.00  0.00           C  
ATOM   1138  CD  GLU A1299      53.654  34.480  42.536  1.00  0.00           C  
ATOM   1139  OE1 GLU A1299      54.895  34.354  42.455  1.00  0.00           O  
ATOM   1140  OE2 GLU A1299      53.096  35.266  43.339  1.00  0.00           O  
ATOM   1141  N   ASP A1300      51.964  29.882  41.745  1.00  0.00           N  
ATOM   1142  CA  ASP A1300      50.746  29.382  42.394  1.00  0.00           C  
ATOM   1143  C   ASP A1300      51.018  28.636  43.715  1.00  0.00           C  
ATOM   1144  O   ASP A1300      50.094  28.346  44.446  1.00  0.00           O  
ATOM   1145  CB  ASP A1300      49.999  28.407  41.439  1.00  0.00           C  
ATOM   1146  CG  ASP A1300      50.891  27.268  40.983  1.00  0.00           C  
ATOM   1147  OD1 ASP A1300      50.673  26.108  41.424  1.00  0.00           O  
ATOM   1148  OD2 ASP A1300      51.904  27.563  40.306  1.00  0.00           O  
ATOM   1149  N   GLN A1301      52.255  28.284  43.983  1.00  0.00           N  
ATOM   1150  CA  GLN A1301      52.548  27.498  45.241  1.00  0.00           C  
ATOM   1151  C   GLN A1301      53.117  28.392  46.358  1.00  0.00           C  
ATOM   1152  O   GLN A1301      53.556  27.873  47.400  1.00  0.00           O  
ATOM   1153  CB  GLN A1301      53.516  26.378  44.969  1.00  0.00           C  
ATOM   1154  CG  GLN A1301      52.869  25.230  44.172  1.00  0.00           C  
ATOM   1155  CD  GLN A1301      51.567  24.767  44.771  1.00  0.00           C  
ATOM   1156  OE1 GLN A1301      51.498  24.450  45.936  1.00  0.00           O  
ATOM   1157  NE2 GLN A1301      50.499  24.761  43.965  1.00  0.00           N  
ATOM   1158  N   LYS A1302      53.263  29.677  46.053  1.00  0.00           N  
ATOM   1159  CA  LYS A1302      53.927  30.612  46.958  1.00  0.00           C  
ATOM   1160  C   LYS A1302      53.220  30.620  48.295  1.00  0.00           C  
ATOM   1161  O   LYS A1302      53.877  30.596  49.346  1.00  0.00           O  
ATOM   1162  CB  LYS A1302      53.896  32.023  46.423  1.00  0.00           C  
ATOM   1163  CG  LYS A1302      54.810  32.944  47.257  1.00  0.00           C  
ATOM   1164  CD  LYS A1302      55.147  34.265  46.535  1.00  0.00           C  
ATOM   1165  CE  LYS A1302      53.887  35.107  46.324  1.00  0.00           C  
ATOM   1166  NZ  LYS A1302      54.172  36.590  46.486  1.00  0.00           N  
ATOM   1167  N   GLN A1303      51.906  30.706  48.228  1.00  0.00           N  
ATOM   1168  CA  GLN A1303      51.051  30.766  49.456  1.00  0.00           C  
ATOM   1169  C   GLN A1303      51.200  29.510  50.335  1.00  0.00           C  
ATOM   1170  O   GLN A1303      51.351  29.629  51.545  1.00  0.00           O  
ATOM   1171  CB  GLN A1303      49.629  30.992  49.130  1.00  0.00           C  
ATOM   1172  CG  GLN A1303      48.802  31.394  50.415  1.00  0.00           C  
ATOM   1173  CD  GLN A1303      47.352  31.581  50.162  1.00  0.00           C  
ATOM   1174  OE1 GLN A1303      46.708  30.794  49.470  1.00  0.00           O  
ATOM   1175  NE2 GLN A1303      46.780  32.562  50.835  1.00  0.00           N  
ATOM   1176  N   HIS A1304      51.211  28.332  49.724  1.00  0.00           N  
ATOM   1177  CA  HIS A1304      51.462  27.093  50.478  1.00  0.00           C  
ATOM   1178  C   HIS A1304      52.840  27.119  51.125  1.00  0.00           C  
ATOM   1179  O   HIS A1304      53.050  26.519  52.202  1.00  0.00           O  
ATOM   1180  CB  HIS A1304      51.369  25.845  49.542  1.00  0.00           C  
ATOM   1181  CG  HIS A1304      49.959  25.456  49.237  1.00  0.00           C  
ATOM   1182  ND1 HIS A1304      49.611  24.746  48.111  1.00  0.00           N  
ATOM   1183  CD2 HIS A1304      48.811  25.622  49.951  1.00  0.00           C  
ATOM   1184  CE1 HIS A1304      48.314  24.484  48.133  1.00  0.00           C  
ATOM   1185  NE2 HIS A1304      47.800  24.983  49.255  1.00  0.00           N  
ATOM   1186  N   ILE A1306      53.836  27.671  50.422  1.00  0.00           N  
ATOM   1187  CA  ILE A1306      55.163  27.710  50.982  1.00  0.00           C  
ATOM   1188  C   ILE A1306      55.173  28.710  52.162  1.00  0.00           C  
ATOM   1189  O   ILE A1306      55.873  28.471  53.154  1.00  0.00           O  
ATOM   1190  CB  ILE A1306      56.227  28.048  49.928  1.00  0.00           C  
ATOM   1191  CG1 ILE A1306      56.299  26.817  48.979  1.00  0.00           C  
ATOM   1192  CG2 ILE A1306      57.582  28.210  50.582  1.00  0.00           C  
ATOM   1193  CD1 ILE A1306      57.171  27.063  47.682  1.00  0.00           C  
ATOM   1194  N   GLU A1310      54.387  29.760  52.046  1.00  0.00           N  
ATOM   1195  CA  GLU A1310      54.310  30.773  53.116  1.00  0.00           C  
ATOM   1196  C   GLU A1310      53.708  30.081  54.379  1.00  0.00           C  
ATOM   1197  O   GLU A1310      54.191  30.302  55.471  1.00  0.00           O  
ATOM   1198  CB  GLU A1310      53.442  31.936  52.713  1.00  0.00           C  
ATOM   1199  CG  GLU A1310      54.240  33.036  52.106  1.00  0.00           C  
ATOM   1200  CD  GLU A1310      55.526  33.324  52.903  1.00  0.00           C  
ATOM   1201  OE1 GLU A1310      56.622  33.095  52.356  1.00  0.00           O  
ATOM   1202  OE2 GLU A1310      55.438  33.759  54.084  1.00  0.00           O  
ATOM   1203  N   LEU A1312      52.676  29.258  54.194  1.00  0.00           N  
ATOM   1204  CA  LEU A1312      52.059  28.519  55.369  1.00  0.00           C  
ATOM   1205  C   LEU A1312      53.047  27.508  55.902  1.00  0.00           C  
ATOM   1206  O   LEU A1312      53.144  27.310  57.105  1.00  0.00           O  
ATOM   1207  CB  LEU A1312      50.749  27.848  54.983  1.00  0.00           C  
ATOM   1208  CG  LEU A1312      49.962  27.148  56.142  1.00  0.00           C  
ATOM   1209  CD1 LEU A1312      49.761  28.198  57.217  1.00  0.00           C  
ATOM   1210  CD2 LEU A1312      48.601  26.642  55.693  1.00  0.00           C  
ATOM   1211  N   THR A1314      53.840  26.863  55.013  1.00  0.00           N  
ATOM   1212  CA  THR A1314      54.842  25.942  55.483  1.00  0.00           C  
ATOM   1213  C   THR A1314      55.828  26.667  56.431  1.00  0.00           C  
ATOM   1214  O   THR A1314      56.274  26.067  57.410  1.00  0.00           O  
ATOM   1215  CB  THR A1314      55.626  25.286  54.287  1.00  0.00           C  
ATOM   1216  OG1 THR A1314      54.647  24.586  53.495  1.00  0.00           O  
ATOM   1217  CG2 THR A1314      56.660  24.279  54.801  1.00  0.00           C  
ATOM   1218  N   ARG A1316      56.293  27.850  56.026  1.00  0.00           N  
ATOM   1219  CA  ARG A1316      57.260  28.637  56.822  1.00  0.00           C  
ATOM   1220  C   ARG A1316      56.571  28.947  58.208  1.00  0.00           C  
ATOM   1221  O   ARG A1316      57.227  28.843  59.265  1.00  0.00           O  
ATOM   1222  CB  ARG A1316      57.590  29.947  56.084  1.00  0.00           C  
ATOM   1223  CG  ARG A1316      58.584  29.721  54.896  1.00  0.00           C  
ATOM   1224  CD  ARG A1316      58.503  30.973  53.973  1.00  0.00           C  
ATOM   1225  NE  ARG A1316      58.995  32.158  54.671  1.00  0.00           N  
ATOM   1226  CZ  ARG A1316      60.285  32.471  54.792  1.00  0.00           C  
ATOM   1227  NH1 ARG A1316      61.217  31.693  54.254  1.00  0.00           N  
ATOM   1228  NH2 ARG A1316      60.651  33.573  55.433  1.00  0.00           N  
ATOM   1229  N   ASP A1317      55.305  29.326  58.167  1.00  0.00           N  
ATOM   1230  CA  ASP A1317      54.510  29.687  59.407  1.00  0.00           C  
ATOM   1231  C   ASP A1317      54.504  28.465  60.348  1.00  0.00           C  
ATOM   1232  O   ASP A1317      54.819  28.598  61.520  1.00  0.00           O  
ATOM   1233  CB  ASP A1317      53.074  30.119  59.082  1.00  0.00           C  
ATOM   1234  CG  ASP A1317      53.014  31.485  58.418  1.00  0.00           C  
ATOM   1235  OD1 ASP A1317      54.032  32.185  58.446  1.00  0.00           O  
ATOM   1236  OD2 ASP A1317      51.949  31.836  57.910  1.00  0.00           O  
ATOM   1237  N   LEU A1318      54.212  27.278  59.803  1.00  0.00           N  
ATOM   1238  CA  LEU A1318      54.174  26.034  60.604  1.00  0.00           C  
ATOM   1239  C   LEU A1318      55.538  25.657  61.129  1.00  0.00           C  
ATOM   1240  O   LEU A1318      55.651  25.159  62.249  1.00  0.00           O  
ATOM   1241  CB  LEU A1318      53.534  24.862  59.803  1.00  0.00           C  
ATOM   1242  CG  LEU A1318      52.125  25.044  59.272  1.00  0.00           C  
ATOM   1243  CD1 LEU A1318      51.675  23.820  58.438  1.00  0.00           C  
ATOM   1244  CD2 LEU A1318      51.087  25.374  60.395  1.00  0.00           C  
ATOM   1245  N   ALA A1319      56.609  25.800  60.312  1.00  0.00           N  
ATOM   1246  CA  ALA A1319      57.946  25.421  60.769  1.00  0.00           C  
ATOM   1247  C   ALA A1319      58.324  26.339  61.984  1.00  0.00           C  
ATOM   1248  O   ALA A1319      58.912  25.855  62.995  1.00  0.00           O  
ATOM   1249  CB  ALA A1319      59.027  25.619  59.591  1.00  0.00           C  
ATOM   1250  N   GLU A1321      58.011  27.613  61.833  1.00  0.00           N  
ATOM   1251  CA  GLU A1321      58.327  28.621  62.860  1.00  0.00           C  
ATOM   1252  C   GLU A1321      57.536  28.287  64.140  1.00  0.00           C  
ATOM   1253  O   GLU A1321      58.071  28.398  65.268  1.00  0.00           O  
ATOM   1254  CB  GLU A1321      57.982  30.011  62.359  1.00  0.00           C  
ATOM   1255  CG  GLU A1321      59.187  30.581  61.543  1.00  0.00           C  
ATOM   1256  CD  GLU A1321      58.831  31.815  60.728  1.00  0.00           C  
ATOM   1257  OE1 GLU A1321      59.666  32.236  59.892  1.00  0.00           O  
ATOM   1258  OE2 GLU A1321      57.726  32.368  60.931  1.00  0.00           O  
ATOM   1259  N   ARG A1322      56.269  27.971  63.961  1.00  0.00           N  
ATOM   1260  CA  ARG A1322      55.377  27.626  65.094  1.00  0.00           C  
ATOM   1261  C   ARG A1322      55.876  26.361  65.786  1.00  0.00           C  
ATOM   1262  O   ARG A1322      56.036  26.324  67.013  1.00  0.00           O  
ATOM   1263  CB  ARG A1322      53.955  27.464  64.638  1.00  0.00           C  
ATOM   1264  CG  ARG A1322      52.954  26.915  65.755  1.00  0.00           C  
ATOM   1265  CD  ARG A1322      51.563  26.922  65.302  1.00  0.00           C  
ATOM   1266  NE  ARG A1322      51.196  28.215  64.803  1.00  0.00           N  
ATOM   1267  CZ  ARG A1322      50.219  28.457  63.940  1.00  0.00           C  
ATOM   1268  NH1 ARG A1322      49.543  27.464  63.366  1.00  0.00           N  
ATOM   1269  NH2 ARG A1322      49.996  29.713  63.575  1.00  0.00           N  
ATOM   1270  N   PHE A1323      56.198  25.324  65.008  1.00  0.00           N  
ATOM   1271  CA  PHE A1323      56.720  24.148  65.596  1.00  0.00           C  
ATOM   1272  C   PHE A1323      58.062  24.476  66.383  1.00  0.00           C  
ATOM   1273  O   PHE A1323      58.286  23.983  67.471  1.00  0.00           O  
ATOM   1274  CB  PHE A1323      56.992  23.041  64.504  1.00  0.00           C  
ATOM   1275  CG  PHE A1323      57.360  21.700  65.094  1.00  0.00           C  
ATOM   1276  CD1 PHE A1323      56.420  20.651  65.132  1.00  0.00           C  
ATOM   1277  CD2 PHE A1323      58.629  21.489  65.640  1.00  0.00           C  
ATOM   1278  CE1 PHE A1323      56.746  19.380  65.712  1.00  0.00           C  
ATOM   1279  CE2 PHE A1323      58.959  20.246  66.223  1.00  0.00           C  
ATOM   1280  CZ  PHE A1323      58.034  19.185  66.262  1.00  0.00           C  
ATOM   1281  N   ASN A1324      58.984  25.207  65.775  1.00  0.00           N  
ATOM   1282  CA  ASN A1324      60.275  25.483  66.384  1.00  0.00           C  
ATOM   1283  C   ASN A1324      60.086  26.229  67.742  1.00  0.00           C  
ATOM   1284  O   ASN A1324      60.806  25.962  68.730  1.00  0.00           O  
ATOM   1285  CB  ASN A1324      61.104  26.373  65.447  1.00  0.00           C  
ATOM   1286  CG  ASN A1324      61.729  25.561  64.303  1.00  0.00           C  
ATOM   1287  OD1 ASN A1324      61.660  24.360  64.302  1.00  0.00           O  
ATOM   1288  ND2 ASN A1324      62.349  26.261  63.328  1.00  0.00           N  
ATOM   1289  N   LYS A1325      59.196  27.173  67.702  1.00  0.00           N  
ATOM   1290  CA  LYS A1325      58.867  28.008  68.848  1.00  0.00           C  
ATOM   1291  C   LYS A1325      58.257  27.166  69.994  1.00  0.00           C  
ATOM   1292  O   LYS A1325      58.635  27.320  71.113  1.00  0.00           O  
ATOM   1293  CB  LYS A1325      57.915  29.063  68.456  1.00  0.00           C  
ATOM   1294  CG  LYS A1325      57.547  29.949  69.698  1.00  0.00           C  
ATOM   1295  CD  LYS A1325      56.811  31.203  69.286  1.00  0.00           C  
ATOM   1296  CE  LYS A1325      55.441  30.865  68.809  1.00  0.00           C  
ATOM   1297  NZ  LYS A1325      54.692  32.084  68.335  1.00  0.00           N  
ATOM   1298  N   ARG A1326      57.314  26.302  69.688  1.00  0.00           N  
ATOM   1299  CA  ARG A1326      56.678  25.446  70.730  1.00  0.00           C  
ATOM   1300  C   ARG A1326      57.520  24.281  71.276  1.00  0.00           C  
ATOM   1301  O   ARG A1326      57.472  23.957  72.504  1.00  0.00           O  
ATOM   1302  CB  ARG A1326      55.320  24.933  70.221  1.00  0.00           C  
ATOM   1303  CG  ARG A1326      54.295  26.045  70.249  1.00  0.00           C  
ATOM   1304  CD  ARG A1326      53.117  26.024  69.236  1.00  0.00           C  
ATOM   1305  NE  ARG A1326      52.322  24.879  69.439  1.00  0.00           N  
ATOM   1306  CZ  ARG A1326      51.037  24.714  69.090  1.00  0.00           C  
ATOM   1307  NH1 ARG A1326      50.490  23.522  69.320  1.00  0.00           N  
ATOM   1308  NH2 ARG A1326      50.286  25.707  68.573  1.00  0.00           N  
ATOM   1309  N   TYR A1327      58.293  23.619  70.399  1.00  0.00           N  
ATOM   1310  CA  TYR A1327      58.979  22.388  70.783  1.00  0.00           C  
ATOM   1311  C   TYR A1327      60.506  22.403  70.713  1.00  0.00           C  
ATOM   1312  O   TYR A1327      61.169  21.421  71.057  1.00  0.00           O  
ATOM   1313  CB  TYR A1327      58.383  21.215  69.921  1.00  0.00           C  
ATOM   1314  CG  TYR A1327      56.847  21.196  69.915  1.00  0.00           C  
ATOM   1315  CD1 TYR A1327      56.127  21.546  68.773  1.00  0.00           C  
ATOM   1316  CD2 TYR A1327      56.100  20.851  71.081  1.00  0.00           C  
ATOM   1317  CE1 TYR A1327      54.750  21.553  68.767  1.00  0.00           C  
ATOM   1318  CE2 TYR A1327      54.675  20.858  71.071  1.00  0.00           C  
ATOM   1319  CZ  TYR A1327      54.019  21.199  69.938  1.00  0.00           C  
ATOM   1320  OH  TYR A1327      52.648  21.238  69.909  1.00  0.00           O  
ATOM   1321  N   GLY A1328      61.046  23.477  70.177  1.00  0.00           N  
ATOM   1322  CA  GLY A1328      62.482  23.626  70.034  1.00  0.00           C  
ATOM   1323  C   GLY A1328      62.910  23.681  68.557  1.00  0.00           C  
ATOM   1324  O   GLY A1328      62.218  23.160  67.664  1.00  0.00           O  
ATOM   1325  N   GLU A1329      64.011  24.347  68.308  1.00  0.00           N  
ATOM   1326  CA  GLU A1329      64.474  24.496  66.939  1.00  0.00           C  
ATOM   1327  C   GLU A1329      64.775  23.187  66.262  1.00  0.00           C  
ATOM   1328  O   GLU A1329      65.733  22.486  66.598  1.00  0.00           O  
ATOM   1329  CB  GLU A1329      65.656  25.436  66.816  1.00  0.00           C  
ATOM   1330  CG  GLU A1329      65.906  25.770  65.345  1.00  0.00           C  
ATOM   1331  CD  GLU A1329      66.956  26.811  65.135  1.00  0.00           C  
ATOM   1332  OE1 GLU A1329      67.818  26.967  66.026  1.00  0.00           O  
ATOM   1333  OE2 GLU A1329      66.922  27.467  64.067  1.00  0.00           O  
ATOM   1334  N   LEU A1341      63.935  22.821  65.319  1.00  0.00           N  
ATOM   1335  CA  LEU A1341      64.176  21.547  64.576  1.00  0.00           C  
ATOM   1336  C   LEU A1341      64.266  21.754  63.029  1.00  0.00           C  
ATOM   1337  O   LEU A1341      65.144  21.195  62.332  1.00  0.00           O  
ATOM   1338  CB  LEU A1341      63.036  20.578  64.844  1.00  0.00           C  
ATOM   1339  CG  LEU A1341      63.096  19.216  64.202  1.00  0.00           C  
ATOM   1340  CD1 LEU A1341      64.417  18.465  64.608  1.00  0.00           C  
ATOM   1341  CD2 LEU A1341      61.851  18.349  64.654  1.00  0.00           C  
ATOM   1342  N   PHE A1342      63.320  22.512  62.524  1.00  0.00           N  
ATOM   1343  CA  PHE A1342      63.171  22.724  61.091  1.00  0.00           C  
ATOM   1344  C   PHE A1342      63.959  23.889  60.534  1.00  0.00           C  
ATOM   1345  O   PHE A1342      64.130  24.937  61.188  1.00  0.00           O  
ATOM   1346  CB  PHE A1342      61.684  22.980  60.762  1.00  0.00           C  
ATOM   1347  CG  PHE A1342      60.786  21.848  61.070  1.00  0.00           C  
ATOM   1348  CD1 PHE A1342      59.599  22.065  61.805  1.00  0.00           C  
ATOM   1349  CD2 PHE A1342      61.070  20.540  60.592  1.00  0.00           C  
ATOM   1350  CE1 PHE A1342      58.725  21.010  62.066  1.00  0.00           C  
ATOM   1351  CE2 PHE A1342      60.236  19.477  60.890  1.00  0.00           C  
ATOM   1352  CZ  PHE A1342      59.006  19.706  61.609  1.00  0.00           C  
ATOM   1353  N   THR A1344      64.403  23.724  59.276  1.00  0.00           N  
ATOM   1354  CA  THR A1344      64.978  24.844  58.547  1.00  0.00           C  
ATOM   1355  C   THR A1344      63.793  25.566  57.946  1.00  0.00           C  
ATOM   1356  O   THR A1344      62.797  24.922  57.508  1.00  0.00           O  
ATOM   1357  CB  THR A1344      65.813  24.309  57.326  1.00  0.00           C  
ATOM   1358  OG1 THR A1344      66.837  23.489  57.801  1.00  0.00           O  
ATOM   1359  CG2 THR A1344      66.383  25.446  56.520  1.00  0.00           C  
ATOM   1360  N   ILE A1345      63.822  26.881  57.958  1.00  0.00           N  
ATOM   1361  CA  ILE A1345      62.727  27.648  57.367  1.00  0.00           C  
ATOM   1362  C   ILE A1345      63.026  27.712  55.860  1.00  0.00           C  
ATOM   1363  O   ILE A1345      64.010  28.303  55.450  1.00  0.00           O  
ATOM   1364  CB  ILE A1345      62.652  29.096  57.911  1.00  0.00           C  
ATOM   1365  CG1 ILE A1345      62.596  29.097  59.453  1.00  0.00           C  
ATOM   1366  CG2 ILE A1345      61.449  29.832  57.254  1.00  0.00           C  
ATOM   1367  CD1 ILE A1345      61.574  28.081  60.051  1.00  0.00           C  
ATOM   1368  N   PRO A1347      62.186  27.059  55.047  1.00  0.00           N  
ATOM   1369  CA  PRO A1347      62.407  26.966  53.612  1.00  0.00           C  
ATOM   1370  C   PRO A1347      61.990  28.257  52.883  1.00  0.00           C  
ATOM   1371  O   PRO A1347      61.240  29.082  53.401  1.00  0.00           O  
ATOM   1372  CB  PRO A1347      61.479  25.820  53.213  1.00  0.00           C  
ATOM   1373  CG  PRO A1347      60.214  26.138  54.076  1.00  0.00           C  
ATOM   1374  CD  PRO A1347      60.870  26.520  55.447  1.00  0.00           C  
ATOM   1375  N   GLU A1348      62.523  28.438  51.683  1.00  0.00           N  
ATOM   1376  CA  GLU A1348      62.208  29.625  50.899  1.00  0.00           C  
ATOM   1377  C   GLU A1348      61.843  29.195  49.471  1.00  0.00           C  
ATOM   1378  O   GLU A1348      62.485  28.326  48.917  1.00  0.00           O  
ATOM   1379  CB  GLU A1348      63.447  30.496  50.850  1.00  0.00           C  
ATOM   1380  CG  GLU A1348      63.239  31.845  50.283  1.00  0.00           C  
ATOM   1381  CD  GLU A1348      64.551  32.593  50.210  1.00  0.00           C  
ATOM   1382  OE1 GLU A1348      64.965  32.978  49.095  1.00  0.00           O  
ATOM   1383  OE2 GLU A1348      65.228  32.677  51.260  1.00  0.00           O  
ATOM   1384  N   ALA A1349      60.843  29.839  48.903  1.00  0.00           N  
ATOM   1385  CA  ALA A1349      60.394  29.532  47.559  1.00  0.00           C  
ATOM   1386  C   ALA A1349      61.441  30.128  46.564  1.00  0.00           C  
ATOM   1387  O   ALA A1349      62.101  31.122  46.877  1.00  0.00           O  
ATOM   1388  CB  ALA A1349      59.056  30.206  47.312  1.00  0.00           C  
ATOM   1389  N   ARG A1350      61.625  29.451  45.441  1.00  0.00           N  
ATOM   1390  CA  ARG A1350      62.478  29.988  44.326  1.00  0.00           C  
ATOM   1391  C   ARG A1350      61.508  29.979  43.145  1.00  0.00           C  
ATOM   1392  O   ARG A1350      61.096  28.920  42.714  1.00  0.00           O  
ATOM   1393  CB  ARG A1350      63.627  29.089  44.010  1.00  0.00           C  
ATOM   1394  CG  ARG A1350      64.556  29.740  42.929  1.00  0.00           C  
ATOM   1395  CD  ARG A1350      65.591  28.772  42.516  1.00  0.00           C  
ATOM   1396  NE  ARG A1350      66.685  29.404  41.789  1.00  0.00           N  
ATOM   1397  CZ  ARG A1350      66.918  29.233  40.484  1.00  0.00           C  
ATOM   1398  NH1 ARG A1350      67.972  29.822  39.927  1.00  0.00           N  
ATOM   1399  NH2 ARG A1350      66.099  28.486  39.730  1.00  0.00           N  
ATOM   1400  N   ILE A1351      61.108  31.154  42.678  1.00  0.00           N  
ATOM   1401  CA  ILE A1351      60.117  31.243  41.623  1.00  0.00           C  
ATOM   1402  C   ILE A1351      60.784  31.969  40.457  1.00  0.00           C  
ATOM   1403  O   ILE A1351      61.433  32.975  40.656  1.00  0.00           O  
ATOM   1404  CB  ILE A1351      58.903  31.995  42.122  1.00  0.00           C  
ATOM   1405  CG1 ILE A1351      58.260  31.221  43.279  1.00  0.00           C  
ATOM   1406  CG2 ILE A1351      57.823  32.071  41.039  1.00  0.00           C  
ATOM   1407  CD1 ILE A1351      57.313  32.095  44.180  1.00  0.00           C  
ATOM   1408  N   PRO A1352      60.694  31.394  39.263  1.00  0.00           N  
ATOM   1409  CA  PRO A1352      61.383  31.973  38.083  1.00  0.00           C  
ATOM   1410  C   PRO A1352      60.963  33.384  37.832  1.00  0.00           C  
ATOM   1411  O   PRO A1352      59.835  33.730  38.082  1.00  0.00           O  
ATOM   1412  CB  PRO A1352      60.889  31.092  36.918  1.00  0.00           C  
ATOM   1413  CG  PRO A1352      60.275  29.838  37.608  1.00  0.00           C  
ATOM   1414  CD  PRO A1352      59.723  30.345  38.880  1.00  0.00           C  
ATOM   1415  N   LYS A1353      61.872  34.191  37.286  1.00  0.00           N  
ATOM   1416  CA  LYS A1353      61.563  35.606  36.961  1.00  0.00           C  
ATOM   1417  C   LYS A1353      60.590  35.666  35.795  1.00  0.00           C  
ATOM   1418  O   LYS A1353      59.606  36.379  35.818  1.00  0.00           O  
ATOM   1419  CB  LYS A1353      62.837  36.350  36.577  1.00  0.00           C  
ATOM   1420  CG  LYS A1353      64.018  36.127  37.547  1.00  0.00           C  
ATOM   1421  CD  LYS A1353      63.614  36.413  38.995  1.00  0.00           C  
ATOM   1422  CE  LYS A1353      64.715  37.159  39.742  1.00  0.00           C  
ATOM   1423  NZ  LYS A1353      64.207  38.408  40.386  1.00  0.00           N  
ATOM   1424  N   VAL A1354      60.868  34.859  34.789  1.00  0.00           N  
ATOM   1425  CA  VAL A1354      60.023  34.784  33.616  1.00  0.00           C  
ATOM   1426  C   VAL A1354      59.436  33.390  33.666  1.00  0.00           C  
ATOM   1427  O   VAL A1354      60.138  32.446  33.957  1.00  0.00           O  
ATOM   1428  CB  VAL A1354      60.921  34.868  32.301  1.00  0.00           C  
ATOM   1429  CG1 VAL A1354      60.065  34.834  31.051  1.00  0.00           C  
ATOM   1430  CG2 VAL A1354      61.832  36.116  32.343  1.00  0.00           C  
ATOM   1431  N   GLY A1355      58.184  33.249  33.311  1.00  0.00           N  
ATOM   1432  CA  GLY A1355      57.584  31.910  33.309  1.00  0.00           C  
ATOM   1433  C   GLY A1355      57.094  31.344  34.683  1.00  0.00           C  
ATOM   1434  O   GLY A1355      56.886  30.152  34.803  1.00  0.00           O  
ATOM   1435  N   ALA A1356      56.952  32.203  35.694  1.00  0.00           N  
ATOM   1436  CA  ALA A1356      56.455  31.780  37.028  1.00  0.00           C  
ATOM   1437  C   ALA A1356      54.994  31.474  36.936  1.00  0.00           C  
ATOM   1438  O   ALA A1356      54.411  30.757  37.776  1.00  0.00           O  
ATOM   1439  CB  ALA A1356      56.648  32.917  38.043  1.00  0.00           C  
ATOM   1440  N   ARG A1360      54.366  32.021  35.918  1.00  0.00           N  
ATOM   1441  CA  ARG A1360      52.964  31.808  35.760  1.00  0.00           C  
ATOM   1442  C   ARG A1360      52.554  31.815  34.282  1.00  0.00           C  
ATOM   1443  O   ARG A1360      52.058  32.798  33.787  1.00  0.00           O  
ATOM   1444  CB  ARG A1360      52.170  32.862  36.562  1.00  0.00           C  
ATOM   1445  CG  ARG A1360      50.676  32.628  36.576  1.00  0.00           C  
ATOM   1446  CD  ARG A1360      50.023  33.545  37.631  1.00  0.00           C  
ATOM   1447  NE  ARG A1360      48.742  34.099  37.200  1.00  0.00           N  
ATOM   1448  CZ  ARG A1360      47.564  33.626  37.579  1.00  0.00           C  
ATOM   1449  NH1 ARG A1360      47.507  32.559  38.364  1.00  0.00           N  
ATOM   1450  NH2 ARG A1360      46.447  34.201  37.157  1.00  0.00           N  
ATOM   1451  N   ILE A1361      52.777  30.697  33.608  1.00  0.00           N  
ATOM   1452  CA  ILE A1361      52.392  30.553  32.198  1.00  0.00           C  
ATOM   1453  C   ILE A1361      50.864  30.533  32.123  1.00  0.00           C  
ATOM   1454  O   ILE A1361      50.201  29.855  32.908  1.00  0.00           O  
ATOM   1455  CB  ILE A1361      53.076  29.337  31.556  1.00  0.00           C  
ATOM   1456  CG1 ILE A1361      54.606  29.473  31.560  1.00  0.00           C  
ATOM   1457  CG2 ILE A1361      52.493  29.026  30.164  1.00  0.00           C  
ATOM   1458  CD1 ILE A1361      55.163  30.722  30.832  1.00  0.00           C  
ATOM   1459  N   MET A1365      50.307  31.377  31.239  1.00  0.00           N  
ATOM   1460  CA  MET A1365      48.870  31.569  31.147  1.00  0.00           C  
ATOM   1461  C   MET A1365      48.253  30.683  30.058  1.00  0.00           C  
ATOM   1462  O   MET A1365      48.964  30.189  29.172  1.00  0.00           O  
ATOM   1463  CB  MET A1365      48.560  33.068  30.852  1.00  0.00           C  
ATOM   1464  CG  MET A1365      49.189  34.120  31.836  1.00  0.00           C  
ATOM   1465  SD  MET A1365      48.763  33.742  33.574  1.00  0.00           S  
ATOM   1466  CE  MET A1365      47.183  34.467  33.691  1.00  0.00           C  
ATOM   1467  N   SER A1366      46.948  30.497  30.143  1.00  0.00           N  
ATOM   1468  CA  SER A1366      46.173  29.697  29.166  1.00  0.00           C  
ATOM   1469  C   SER A1366      46.339  30.344  27.755  1.00  0.00           C  
ATOM   1470  O   SER A1366      46.390  31.563  27.671  1.00  0.00           O  
ATOM   1471  CB  SER A1366      44.704  29.871  29.515  1.00  0.00           C  
ATOM   1472  OG  SER A1366      43.860  29.484  28.436  1.00  0.00           O  
ATOM   1473  N   LEU A1368      46.397  29.520  26.691  1.00  0.00           N  
ATOM   1474  CA  LEU A1368      46.524  30.082  25.324  1.00  0.00           C  
ATOM   1475  C   LEU A1368      45.169  30.551  24.871  1.00  0.00           C  
ATOM   1476  O   LEU A1368      45.079  31.382  23.976  1.00  0.00           O  
ATOM   1477  CB  LEU A1368      47.065  29.017  24.363  1.00  0.00           C  
ATOM   1478  CG  LEU A1368      48.397  28.368  24.787  1.00  0.00           C  
ATOM   1479  CD1 LEU A1368      48.723  27.118  23.938  1.00  0.00           C  
ATOM   1480  CD2 LEU A1368      49.532  29.386  24.777  1.00  0.00           C  
ATOM   1481  N   VAL A1369      44.108  30.044  25.513  1.00  0.00           N  
ATOM   1482  CA  VAL A1369      42.727  30.399  25.117  1.00  0.00           C  
ATOM   1483  C   VAL A1369      42.251  31.677  25.843  1.00  0.00           C  
ATOM   1484  O   VAL A1369      41.575  32.515  25.263  1.00  0.00           O  
ATOM   1485  CB  VAL A1369      41.758  29.250  25.393  1.00  0.00           C  
ATOM   1486  CG1 VAL A1369      40.297  29.746  25.364  1.00  0.00           C  
ATOM   1487  CG2 VAL A1369      42.000  28.093  24.401  1.00  0.00           C  
ATOM   1488  N   ASP A1370      42.649  31.845  27.099  1.00  0.00           N  
ATOM   1489  CA  ASP A1370      42.326  33.070  27.834  1.00  0.00           C  
ATOM   1490  C   ASP A1370      43.571  33.419  28.592  1.00  0.00           C  
ATOM   1491  O   ASP A1370      43.797  32.892  29.666  1.00  0.00           O  
ATOM   1492  CB  ASP A1370      41.153  32.880  28.787  1.00  0.00           C  
ATOM   1493  CG  ASP A1370      40.870  34.136  29.610  1.00  0.00           C  
ATOM   1494  OD1 ASP A1370      41.620  35.151  29.507  1.00  0.00           O  
ATOM   1495  OD2 ASP A1370      39.857  34.147  30.317  1.00  0.00           O  
ATOM   1496  N   PRO A1371      44.398  34.292  28.020  1.00  0.00           N  
ATOM   1497  CA  PRO A1371      45.669  34.628  28.660  1.00  0.00           C  
ATOM   1498  C   PRO A1371      45.545  35.405  29.993  1.00  0.00           C  
ATOM   1499  O   PRO A1371      46.541  35.785  30.568  1.00  0.00           O  
ATOM   1500  CB  PRO A1371      46.429  35.416  27.568  1.00  0.00           C  
ATOM   1501  CG  PRO A1371      45.313  36.085  26.789  1.00  0.00           C  
ATOM   1502  CD  PRO A1371      44.054  35.246  26.948  1.00  0.00           C  
ATOM   1503  N   THR A1372      44.330  35.584  30.497  1.00  0.00           N  
ATOM   1504  CA  THR A1372      44.198  36.231  31.811  1.00  0.00           C  
ATOM   1505  C   THR A1372      44.061  35.146  32.892  1.00  0.00           C  
ATOM   1506  O   THR A1372      43.980  35.468  34.076  1.00  0.00           O  
ATOM   1507  CB  THR A1372      42.987  37.182  31.935  1.00  0.00           C  
ATOM   1508  OG1 THR A1372      41.769  36.441  31.814  1.00  0.00           O  
ATOM   1509  CG2 THR A1372      43.060  38.324  30.905  1.00  0.00           C  
ATOM   1510  N   LYS A1373      43.990  33.890  32.454  1.00  0.00           N  
ATOM   1511  CA  LYS A1373      43.879  32.710  33.323  1.00  0.00           C  
ATOM   1512  C   LYS A1373      45.173  31.924  33.287  1.00  0.00           C  
ATOM   1513  O   LYS A1373      45.862  31.867  32.241  1.00  0.00           O  
ATOM   1514  CB  LYS A1373      42.789  31.768  32.805  1.00  0.00           C  
ATOM   1515  CG  LYS A1373      41.364  32.269  32.963  1.00  0.00           C  
ATOM   1516  CD  LYS A1373      40.393  31.309  32.273  1.00  0.00           C  
ATOM   1517  CE  LYS A1373      39.019  31.953  32.034  1.00  0.00           C  
ATOM   1518  NZ  LYS A1373      38.465  31.705  30.647  1.00  0.00           N  
ATOM   1519  N   LYS A1414      45.498  31.278  34.411  1.00  0.00           N  
ATOM   1520  CA  LYS A1414      46.675  30.468  34.495  1.00  0.00           C  
ATOM   1521  C   LYS A1414      46.467  29.267  33.555  1.00  0.00           C  
ATOM   1522  O   LYS A1414      45.356  28.772  33.425  1.00  0.00           O  
ATOM   1523  CB  LYS A1414      46.778  29.931  35.944  1.00  0.00           C  
ATOM   1524  CG  LYS A1414      47.929  29.037  36.204  1.00  0.00           C  
ATOM   1525  CD  LYS A1414      47.774  28.388  37.562  1.00  0.00           C  
ATOM   1526  CE  LYS A1414      48.714  27.250  37.742  1.00  0.00           C  
ATOM   1527  NZ  LYS A1414      48.147  26.004  37.172  1.00  0.00           N  
ATOM   1528  N   MET A1415      47.541  28.752  32.966  1.00  0.00           N  
ATOM   1529  CA  MET A1415      47.417  27.518  32.161  1.00  0.00           C  
ATOM   1530  C   MET A1415      47.286  26.383  33.167  1.00  0.00           C  
ATOM   1531  O   MET A1415      48.130  26.225  34.023  1.00  0.00           O  
ATOM   1532  CB  MET A1415      48.673  27.298  31.302  1.00  0.00           C  
ATOM   1533  CG  MET A1415      48.655  25.962  30.620  1.00  0.00           C  
ATOM   1534  SD  MET A1415      50.161  25.669  29.500  1.00  0.00           S  
ATOM   1535  CE  MET A1415      50.092  27.049  28.240  1.00  0.00           C  
ATOM   1536  N   SER A1416      46.199  25.647  33.096  1.00  0.00           N  
ATOM   1537  CA  SER A1416      45.908  24.599  34.095  1.00  0.00           C  
ATOM   1538  C   SER A1416      45.749  23.271  33.520  1.00  0.00           C  
ATOM   1539  O   SER A1416      45.058  23.131  32.515  1.00  0.00           O  
ATOM   1540  CB  SER A1416      44.563  24.976  34.720  1.00  0.00           C  
ATOM   1541  OG  SER A1416      43.940  23.858  35.328  1.00  0.00           O  
ATOM   1542  N   LYS A1417      46.253  22.262  34.209  1.00  0.00           N  
ATOM   1543  CA  LYS A1417      46.108  20.878  33.779  1.00  0.00           C  
ATOM   1544  C   LYS A1417      44.661  20.477  33.647  1.00  0.00           C  
ATOM   1545  O   LYS A1417      44.336  19.482  33.015  1.00  0.00           O  
ATOM   1546  CB  LYS A1417      46.684  19.939  34.849  1.00  0.00           C  
ATOM   1547  CG  LYS A1417      48.159  20.006  35.150  1.00  0.00           C  
ATOM   1548  CD  LYS A1417      48.420  18.922  36.212  1.00  0.00           C  
ATOM   1549  CE  LYS A1417      49.851  18.728  36.600  1.00  0.00           C  
ATOM   1550  NZ  LYS A1417      49.838  17.858  37.930  1.00  0.00           N  
ATOM   1551  N   SER A1434      43.774  21.161  34.325  1.00  0.00           N  
ATOM   1552  CA  SER A1434      42.412  20.673  34.271  1.00  0.00           C  
ATOM   1553  C   SER A1434      41.483  21.572  33.504  1.00  0.00           C  
ATOM   1554  O   SER A1434      40.266  21.549  33.690  1.00  0.00           O  
ATOM   1555  CB  SER A1434      41.872  20.358  35.664  1.00  0.00           C  
ATOM   1556  OG  SER A1434      42.015  21.486  36.484  1.00  0.00           O  
ATOM   1557  N   ASP A1435      42.049  22.407  32.654  1.00  0.00           N  
ATOM   1558  CA  ASP A1435      41.165  23.289  31.882  1.00  0.00           C  
ATOM   1559  C   ASP A1435      40.334  22.316  31.018  1.00  0.00           C  
ATOM   1560  O   ASP A1435      40.882  21.364  30.499  1.00  0.00           O  
ATOM   1561  CB  ASP A1435      42.051  24.208  30.986  1.00  0.00           C  
ATOM   1562  CG  ASP A1435      41.306  25.413  30.477  1.00  0.00           C  
ATOM   1563  OD1 ASP A1435      40.261  25.228  29.794  1.00  0.00           O  
ATOM   1564  OD2 ASP A1435      41.700  26.560  30.764  1.00  0.00           O  
ATOM   1565  N   PRO A1440      39.026  22.515  30.957  1.00  0.00           N  
ATOM   1566  CA  PRO A1440      38.150  21.648  30.113  1.00  0.00           C  
ATOM   1567  C   PRO A1440      38.484  21.864  28.577  1.00  0.00           C  
ATOM   1568  O   PRO A1440      38.192  21.019  27.761  1.00  0.00           O  
ATOM   1569  CB  PRO A1440      36.729  22.178  30.418  1.00  0.00           C  
ATOM   1570  CG  PRO A1440      36.889  23.097  31.639  1.00  0.00           C  
ATOM   1571  CD  PRO A1440      38.292  23.649  31.537  1.00  0.00           C  
ATOM   1572  N   ASN A1441      39.098  22.991  28.235  1.00  0.00           N  
ATOM   1573  CA  ASN A1441      39.444  23.287  26.813  1.00  0.00           C  
ATOM   1574  C   ASN A1441      40.910  22.871  26.554  1.00  0.00           C  
ATOM   1575  O   ASN A1441      41.842  23.480  27.068  1.00  0.00           O  
ATOM   1576  CB  ASN A1441      39.193  24.759  26.559  1.00  0.00           C  
ATOM   1577  CG  ASN A1441      39.371  25.148  25.103  1.00  0.00           C  
ATOM   1578  OD1 ASN A1441      40.077  24.474  24.359  1.00  0.00           O  
ATOM   1579  ND2 ASN A1441      38.816  26.293  24.728  1.00  0.00           N  
ATOM   1580  N   PRO A1444      41.105  21.799  25.818  1.00  0.00           N  
ATOM   1581  CA  PRO A1444      42.454  21.304  25.564  1.00  0.00           C  
ATOM   1582  C   PRO A1444      43.344  22.262  24.798  1.00  0.00           C  
ATOM   1583  O   PRO A1444      44.539  22.137  24.848  1.00  0.00           O  
ATOM   1584  CB  PRO A1444      42.248  19.985  24.839  1.00  0.00           C  
ATOM   1585  CG  PRO A1444      40.800  19.832  24.614  1.00  0.00           C  
ATOM   1586  CD  PRO A1444      40.065  21.032  25.121  1.00  0.00           C  
ATOM   1587  N   LYS A1450      42.769  23.278  24.158  1.00  0.00           N  
ATOM   1588  CA  LYS A1450      43.567  24.285  23.415  1.00  0.00           C  
ATOM   1589  C   LYS A1450      44.227  25.250  24.409  1.00  0.00           C  
ATOM   1590  O   LYS A1450      45.118  26.036  24.066  1.00  0.00           O  
ATOM   1591  CB  LYS A1450      42.603  25.100  22.551  1.00  0.00           C  
ATOM   1592  CG  LYS A1450      41.892  24.271  21.549  1.00  0.00           C  
ATOM   1593  CD  LYS A1450      42.794  24.001  20.357  1.00  0.00           C  
ATOM   1594  CE  LYS A1450      42.988  25.259  19.483  1.00  0.00           C  
ATOM   1595  NZ  LYS A1450      42.886  24.955  18.020  1.00  0.00           N  
ATOM   1596  N   ALA A1452      43.752  25.200  25.667  1.00  0.00           N  
ATOM   1597  CA  ALA A1452      44.346  26.113  26.675  1.00  0.00           C  
ATOM   1598  C   ALA A1452      45.747  25.767  27.087  1.00  0.00           C  
ATOM   1599  O   ALA A1452      46.466  26.641  27.611  1.00  0.00           O  
ATOM   1600  CB  ALA A1452      43.443  26.214  27.933  1.00  0.00           C  
ATOM   1601  N   TYR A1455      46.126  24.520  26.951  1.00  0.00           N  
ATOM   1602  CA  TYR A1455      47.461  24.087  27.416  1.00  0.00           C  
ATOM   1603  C   TYR A1455      48.153  23.242  26.357  1.00  0.00           C  
ATOM   1604  O   TYR A1455      47.495  22.671  25.484  1.00  0.00           O  
ATOM   1605  CB  TYR A1455      47.296  23.165  28.681  1.00  0.00           C  
ATOM   1606  CG  TYR A1455      46.315  22.016  28.552  1.00  0.00           C  
ATOM   1607  CD1 TYR A1455      46.630  20.866  27.818  1.00  0.00           C  
ATOM   1608  CD2 TYR A1455      45.051  22.072  29.183  1.00  0.00           C  
ATOM   1609  CE1 TYR A1455      45.739  19.826  27.683  1.00  0.00           C  
ATOM   1610  CE2 TYR A1455      44.119  21.032  29.026  1.00  0.00           C  
ATOM   1611  CZ  TYR A1455      44.482  19.922  28.292  1.00  0.00           C  
ATOM   1612  OH  TYR A1455      43.631  18.889  28.146  1.00  0.00           O  
ATOM   1613  N   ILE A1456      49.464  23.116  26.482  1.00  0.00           N  
ATOM   1614  CA  ILE A1456      50.172  22.194  25.666  1.00  0.00           C  
ATOM   1615  C   ILE A1456      50.700  21.176  26.676  1.00  0.00           C  
ATOM   1616  O   ILE A1456      51.379  21.572  27.642  1.00  0.00           O  
ATOM   1617  CB  ILE A1456      51.347  22.901  24.904  1.00  0.00           C  
ATOM   1618  CG1 ILE A1456      50.731  23.816  23.793  1.00  0.00           C  
ATOM   1619  CG2 ILE A1456      52.272  21.851  24.300  1.00  0.00           C  
ATOM   1620  CD1 ILE A1456      51.707  24.902  23.258  1.00  0.00           C  
ATOM   1621  N   THR A1457      50.414  19.900  26.451  1.00  0.00           N  
ATOM   1622  CA  THR A1457      50.960  18.830  27.305  1.00  0.00           C  
ATOM   1623  C   THR A1457      52.338  18.495  26.804  1.00  0.00           C  
ATOM   1624  O   THR A1457      52.651  18.715  25.619  1.00  0.00           O  
ATOM   1625  CB  THR A1457      50.103  17.572  27.391  1.00  0.00           C  
ATOM   1626  OG1 THR A1457      50.458  16.626  26.336  1.00  0.00           O  
ATOM   1627  CG2 THR A1457      48.583  17.918  27.434  1.00  0.00           C  
ATOM   1628  N   LEU A1458      53.166  17.913  27.666  1.00  0.00           N  
ATOM   1629  CA  LEU A1458      54.493  17.552  27.216  1.00  0.00           C  
ATOM   1630  C   LEU A1458      54.449  16.420  26.189  1.00  0.00           C  
ATOM   1631  O   LEU A1458      55.475  16.097  25.558  1.00  0.00           O  
ATOM   1632  CB  LEU A1458      55.374  17.122  28.408  1.00  0.00           C  
ATOM   1633  CG  LEU A1458      55.411  18.245  29.457  1.00  0.00           C  
ATOM   1634  CD1 LEU A1458      56.404  17.820  30.541  1.00  0.00           C  
ATOM   1635  CD2 LEU A1458      55.825  19.561  28.910  1.00  0.00           C  
ATOM   1636  N   LEU A1459      53.295  15.806  26.016  1.00  0.00           N  
ATOM   1637  CA  LEU A1459      53.225  14.690  25.061  1.00  0.00           C  
ATOM   1638  C   LEU A1459      52.479  15.114  23.777  1.00  0.00           C  
ATOM   1639  O   LEU A1459      52.147  14.246  22.964  1.00  0.00           O  
ATOM   1640  CB  LEU A1459      52.563  13.471  25.695  1.00  0.00           C  
ATOM   1641  CG  LEU A1459      53.325  12.834  26.882  1.00  0.00           C  
ATOM   1642  CD1 LEU A1459      52.587  11.629  27.430  1.00  0.00           C  
ATOM   1643  CD2 LEU A1459      54.756  12.487  26.546  1.00  0.00           C  
ATOM   1644  N   ASP A1460      52.253  16.400  23.609  1.00  0.00           N  
ATOM   1645  CA  ASP A1460      51.514  16.905  22.375  1.00  0.00           C  
ATOM   1646  C   ASP A1460      52.384  16.635  21.143  1.00  0.00           C  
ATOM   1647  O   ASP A1460      53.564  16.937  21.153  1.00  0.00           O  
ATOM   1648  CB  ASP A1460      51.170  18.364  22.431  1.00  0.00           C  
ATOM   1649  CG  ASP A1460      49.929  18.640  23.329  1.00  0.00           C  
ATOM   1650  OD1 ASP A1460      49.402  17.631  23.870  1.00  0.00           O  
ATOM   1651  OD2 ASP A1460      49.561  19.797  23.487  1.00  0.00           O  
ATOM   1652  N   ASP A1461      51.764  16.170  20.058  1.00  0.00           N  
ATOM   1653  CA  ASP A1461      52.564  15.953  18.818  1.00  0.00           C  
ATOM   1654  C   ASP A1461      52.748  17.284  18.049  1.00  0.00           C  
ATOM   1655  O   ASP A1461      52.233  18.331  18.416  1.00  0.00           O  
ATOM   1656  CB  ASP A1461      51.994  14.796  17.977  1.00  0.00           C  
ATOM   1657  CG  ASP A1461      50.662  15.149  17.272  1.00  0.00           C  
ATOM   1658  OD1 ASP A1461      50.297  16.306  17.146  1.00  0.00           O  
ATOM   1659  OD2 ASP A1461      49.965  14.215  16.891  1.00  0.00           O  
ATOM   1660  N   ALA A1462      53.596  17.281  17.041  1.00  0.00           N  
ATOM   1661  CA  ALA A1462      53.893  18.526  16.334  1.00  0.00           C  
ATOM   1662  C   ALA A1462      52.703  19.277  15.720  1.00  0.00           C  
ATOM   1663  O   ALA A1462      52.591  20.523  15.832  1.00  0.00           O  
ATOM   1664  CB  ALA A1462      54.983  18.271  15.257  1.00  0.00           C  
ATOM   1665  N   LYS A1463      51.828  18.524  15.066  1.00  0.00           N  
ATOM   1666  CA  LYS A1463      50.648  19.118  14.399  1.00  0.00           C  
ATOM   1667  C   LYS A1463      49.792  19.739  15.519  1.00  0.00           C  
ATOM   1668  O   LYS A1463      49.248  20.812  15.407  1.00  0.00           O  
ATOM   1669  CB  LYS A1463      49.858  17.987  13.727  1.00  0.00           C  
ATOM   1670  CG  LYS A1463      48.611  18.427  13.014  1.00  0.00           C  
ATOM   1671  CD  LYS A1463      48.083  17.306  12.104  1.00  0.00           C  
ATOM   1672  CE  LYS A1463      46.600  17.014  12.359  1.00  0.00           C  
ATOM   1673  NZ  LYS A1463      45.737  17.384  11.201  1.00  0.00           N  
ATOM   1674  N   THR A1465      49.757  19.043  16.643  1.00  0.00           N  
ATOM   1675  CA  THR A1465      48.944  19.556  17.766  1.00  0.00           C  
ATOM   1676  C   THR A1465      49.511  20.844  18.361  1.00  0.00           C  
ATOM   1677  O   THR A1465      48.772  21.775  18.693  1.00  0.00           O  
ATOM   1678  CB  THR A1465      48.794  18.449  18.882  1.00  0.00           C  
ATOM   1679  OG1 THR A1465      48.114  17.305  18.337  1.00  0.00           O  
ATOM   1680  CG2 THR A1465      47.931  19.017  20.034  1.00  0.00           C  
ATOM   1681  N   ILE A1467      50.835  20.900  18.549  1.00  0.00           N  
ATOM   1682  CA  ILE A1467      51.495  22.077  19.109  1.00  0.00           C  
ATOM   1683  C   ILE A1467      51.288  23.256  18.135  1.00  0.00           C  
ATOM   1684  O   ILE A1467      51.010  24.381  18.530  1.00  0.00           O  
ATOM   1685  CB  ILE A1467      53.006  21.804  19.259  1.00  0.00           C  
ATOM   1686  CG1 ILE A1467      53.226  20.762  20.388  1.00  0.00           C  
ATOM   1687  CG2 ILE A1467      53.779  23.078  19.502  1.00  0.00           C  
ATOM   1688  CD1 ILE A1467      54.558  20.093  20.292  1.00  0.00           C  
ATOM   1689  N   GLU A1468      51.404  22.977  16.842  1.00  0.00           N  
ATOM   1690  CA  GLU A1468      51.180  24.052  15.826  1.00  0.00           C  
ATOM   1691  C   GLU A1468      49.778  24.621  15.924  1.00  0.00           C  
ATOM   1692  O   GLU A1468      49.612  25.837  16.064  1.00  0.00           O  
ATOM   1693  CB  GLU A1468      51.481  23.531  14.415  1.00  0.00           C  
ATOM   1694  CG  GLU A1468      52.982  23.348  14.240  1.00  0.00           C  
ATOM   1695  CD  GLU A1468      53.349  22.521  13.040  1.00  0.00           C  
ATOM   1696  OE1 GLU A1468      52.444  21.931  12.431  1.00  0.00           O  
ATOM   1697  OE2 GLU A1468      54.558  22.441  12.726  1.00  0.00           O  
ATOM   1698  N   LYS A1507      48.783  23.734  15.946  1.00  0.00           N  
ATOM   1699  CA  LYS A1507      47.390  24.138  16.063  1.00  0.00           C  
ATOM   1700  C   LYS A1507      47.174  24.973  17.322  1.00  0.00           C  
ATOM   1701  O   LYS A1507      46.563  26.008  17.263  1.00  0.00           O  
ATOM   1702  CB  LYS A1507      46.502  22.934  16.094  1.00  0.00           C  
ATOM   1703  CG  LYS A1507      46.262  22.304  14.726  1.00  0.00           C  
ATOM   1704  CD  LYS A1507      45.480  21.045  14.848  1.00  0.00           C  
ATOM   1705  CE  LYS A1507      45.242  20.441  13.494  1.00  0.00           C  
ATOM   1706  NZ  LYS A1507      44.146  19.449  13.472  1.00  0.00           N  
ATOM   1707  N   LYS A1508      47.708  24.529  18.478  1.00  0.00           N  
ATOM   1708  CA  LYS A1508      47.459  25.302  19.721  1.00  0.00           C  
ATOM   1709  C   LYS A1508      48.181  26.637  19.763  1.00  0.00           C  
ATOM   1710  O   LYS A1508      47.661  27.618  20.294  1.00  0.00           O  
ATOM   1711  CB  LYS A1508      47.778  24.438  20.973  1.00  0.00           C  
ATOM   1712  CG  LYS A1508      46.883  23.273  21.113  1.00  0.00           C  
ATOM   1713  CD  LYS A1508      47.378  22.368  22.284  1.00  0.00           C  
ATOM   1714  CE  LYS A1508      46.402  21.217  22.547  1.00  0.00           C  
ATOM   1715  NZ  LYS A1508      46.908  20.407  23.748  1.00  0.00           N  
ATOM   1716  N   ILE A1509      49.402  26.690  19.216  1.00  0.00           N  
ATOM   1717  CA  ILE A1509      50.088  27.949  19.212  1.00  0.00           C  
ATOM   1718  C   ILE A1509      49.428  28.901  18.219  1.00  0.00           C  
ATOM   1719  O   ILE A1509      49.273  30.084  18.489  1.00  0.00           O  
ATOM   1720  CB  ILE A1509      51.587  27.811  18.873  1.00  0.00           C  
ATOM   1721  CG1 ILE A1509      52.314  27.081  20.038  1.00  0.00           C  
ATOM   1722  CG2 ILE A1509      52.194  29.207  18.681  1.00  0.00           C  
ATOM   1723  CD1 ILE A1509      52.440  27.944  21.356  1.00  0.00           C  
ATOM   1724  N   LYS A1510      49.057  28.389  17.060  1.00  0.00           N  
ATOM   1725  CA  LYS A1510      48.447  29.261  16.048  1.00  0.00           C  
ATOM   1726  C   LYS A1510      47.126  29.864  16.520  1.00  0.00           C  
ATOM   1727  O   LYS A1510      46.808  31.028  16.208  1.00  0.00           O  
ATOM   1728  CB  LYS A1510      48.291  28.537  14.718  1.00  0.00           C  
ATOM   1729  CG  LYS A1510      49.522  28.629  13.796  1.00  0.00           C  
ATOM   1730  CD  LYS A1510      50.803  28.331  14.519  1.00  0.00           C  
ATOM   1731  CE  LYS A1510      51.945  28.104  13.537  1.00  0.00           C  
ATOM   1732  NZ  LYS A1510      51.648  27.014  12.554  1.00  0.00           N  
ATOM   1733  N   SER A1511      46.351  29.065  17.266  1.00  0.00           N  
ATOM   1734  CA  SER A1511      45.075  29.503  17.798  1.00  0.00           C  
ATOM   1735  C   SER A1511      45.204  30.399  19.034  1.00  0.00           C  
ATOM   1736  O   SER A1511      44.229  31.004  19.460  1.00  0.00           O  
ATOM   1737  CB  SER A1511      44.201  28.314  18.132  1.00  0.00           C  
ATOM   1738  OG  SER A1511      43.894  27.603  16.983  1.00  0.00           O  
ATOM   1739  N   ALA A1512      46.392  30.491  19.606  1.00  0.00           N  
ATOM   1740  CA  ALA A1512      46.550  31.323  20.811  1.00  0.00           C  
ATOM   1741  C   ALA A1512      46.042  32.731  20.622  1.00  0.00           C  
ATOM   1742  O   ALA A1512      46.425  33.438  19.668  1.00  0.00           O  
ATOM   1743  CB  ALA A1512      48.005  31.301  21.343  1.00  0.00           C  
ATOM   1744  N   VAL A1513      45.145  33.139  21.508  1.00  0.00           N  
ATOM   1745  CA  VAL A1513      44.559  34.470  21.465  1.00  0.00           C  
ATOM   1746  C   VAL A1513      45.604  35.536  21.595  1.00  0.00           C  
ATOM   1747  O   VAL A1513      46.489  35.448  22.445  1.00  0.00           O  
ATOM   1748  CB  VAL A1513      43.521  34.649  22.603  1.00  0.00           C  
ATOM   1749  CG1 VAL A1513      43.226  36.103  22.832  1.00  0.00           C  
ATOM   1750  CG2 VAL A1513      42.284  33.882  22.287  1.00  0.00           C  
ATOM   1751  N   THR A1514      45.518  36.565  20.742  1.00  0.00           N  
ATOM   1752  CA  THR A1514      46.485  37.666  20.789  1.00  0.00           C  
ATOM   1753  C   THR A1514      45.759  38.984  20.924  1.00  0.00           C  
ATOM   1754  O   THR A1514      44.988  39.172  21.833  1.00  0.00           O  
ATOM   1755  CB  THR A1514      47.463  37.691  19.527  1.00  0.00           C  
ATOM   1756  OG1 THR A1514      46.688  37.715  18.317  1.00  0.00           O  
ATOM   1757  CG2 THR A1514      48.363  36.451  19.509  1.00  0.00           C  
ATOM   1758  N   ASP A1515      46.022  39.903  20.012  1.00  0.00           N  
ATOM   1759  CA  ASP A1515      45.369  41.205  20.022  1.00  0.00           C  
ATOM   1760  C   ASP A1515      45.337  41.735  18.582  1.00  0.00           C  
ATOM   1761  O   ASP A1515      45.750  41.041  17.648  1.00  0.00           O  
ATOM   1762  CB  ASP A1515      46.085  42.185  20.971  1.00  0.00           C  
ATOM   1763  CG  ASP A1515      47.565  42.350  20.649  1.00  0.00           C  
ATOM   1764  OD1 ASP A1515      47.890  42.751  19.514  1.00  0.00           O  
ATOM   1765  OD2 ASP A1515      48.405  42.139  21.554  1.00  0.00           O  
ATOM   1766  N   SER A1516      44.821  42.937  18.396  1.00  0.00           N  
ATOM   1767  CA  SER A1516      44.723  43.499  17.043  1.00  0.00           C  
ATOM   1768  C   SER A1516      45.840  44.482  16.738  1.00  0.00           C  
ATOM   1769  O   SER A1516      45.817  45.144  15.704  1.00  0.00           O  
ATOM   1770  CB  SER A1516      43.372  44.201  16.875  1.00  0.00           C  
ATOM   1771  OG  SER A1516      43.194  45.183  17.883  1.00  0.00           O  
ATOM   1772  N   GLU A1517      46.793  44.594  17.656  1.00  0.00           N  
ATOM   1773  CA  GLU A1517      47.894  45.541  17.535  1.00  0.00           C  
ATOM   1774  C   GLU A1517      49.099  45.044  16.733  1.00  0.00           C  
ATOM   1775  O   GLU A1517      50.048  45.785  16.517  1.00  0.00           O  
ATOM   1776  CB  GLU A1517      48.310  46.042  18.922  1.00  0.00           C  
ATOM   1777  CG  GLU A1517      49.401  47.075  18.910  1.00  0.00           C  
ATOM   1778  CD  GLU A1517      50.286  46.987  20.124  1.00  0.00           C  
ATOM   1779  OE1 GLU A1517      49.772  47.194  21.246  1.00  0.00           O  
ATOM   1780  OE2 GLU A1517      51.490  46.701  19.957  1.00  0.00           O  
ATOM   1781  N   GLY A1518      49.032  43.805  16.256  1.00  0.00           N  
ATOM   1782  CA  GLY A1518      50.096  43.210  15.439  1.00  0.00           C  
ATOM   1783  C   GLY A1518      51.547  43.553  15.800  1.00  0.00           C  
ATOM   1784  O   GLY A1518      52.444  43.460  14.945  1.00  0.00           O  
ATOM   1785  N   THR A1527      51.788  43.950  17.050  1.00  0.00           N  
ATOM   1786  CA  THR A1527      53.144  44.257  17.496  1.00  0.00           C  
ATOM   1787  C   THR A1527      53.640  43.258  18.552  1.00  0.00           C  
ATOM   1788  O   THR A1527      52.937  42.962  19.520  1.00  0.00           O  
ATOM   1789  CB  THR A1527      53.264  45.655  18.055  1.00  0.00           C  
ATOM   1790  OG1 THR A1527      52.759  46.589  17.095  1.00  0.00           O  
ATOM   1791  CG2 THR A1527      54.722  45.972  18.328  1.00  0.00           C  
ATOM   1792  N   ILE A1528      54.844  42.741  18.348  1.00  0.00           N  
ATOM   1793  CA  ILE A1528      55.420  41.786  19.261  1.00  0.00           C  
ATOM   1794  C   ILE A1528      56.228  42.509  20.314  1.00  0.00           C  
ATOM   1795  O   ILE A1528      57.435  42.691  20.190  1.00  0.00           O  
ATOM   1796  CB  ILE A1528      56.267  40.772  18.534  1.00  0.00           C  
ATOM   1797  CG1 ILE A1528      55.397  40.069  17.495  1.00  0.00           C  
ATOM   1798  CG2 ILE A1528      56.908  39.793  19.527  1.00  0.00           C  
ATOM   1799  CD1 ILE A1528      56.064  38.945  16.802  1.00  0.00           C  
ATOM   1800  N   ARG A1562      55.533  42.906  21.373  1.00  0.00           N  
ATOM   1801  CA  ARG A1562      56.140  43.635  22.474  1.00  0.00           C  
ATOM   1802  C   ARG A1562      55.483  43.142  23.771  1.00  0.00           C  
ATOM   1803  O   ARG A1562      54.268  42.889  23.802  1.00  0.00           O  
ATOM   1804  CB  ARG A1562      55.884  45.126  22.277  1.00  0.00           C  
ATOM   1805  CG  ARG A1562      56.262  46.011  23.446  1.00  0.00           C  
ATOM   1806  CD  ARG A1562      55.781  47.466  23.221  1.00  0.00           C  
ATOM   1807  NE  ARG A1562      54.320  47.559  23.143  1.00  0.00           N  
ATOM   1808  CZ  ARG A1562      53.536  47.855  24.173  1.00  0.00           C  
ATOM   1809  NH1 ARG A1562      52.223  47.911  24.013  1.00  0.00           N  
ATOM   1810  NH2 ARG A1562      54.072  48.100  25.363  1.00  0.00           N  
ATOM   1811  N   TYR A1563      56.289  42.984  24.819  1.00  0.00           N  
ATOM   1812  CA  TYR A1563      55.777  42.529  26.111  1.00  0.00           C  
ATOM   1813  C   TYR A1563      55.044  43.635  26.857  1.00  0.00           C  
ATOM   1814  O   TYR A1563      55.557  44.737  27.035  1.00  0.00           O  
ATOM   1815  CB  TYR A1563      56.898  41.980  26.980  1.00  0.00           C  
ATOM   1816  CG  TYR A1563      56.382  41.195  28.185  1.00  0.00           C  
ATOM   1817  CD1 TYR A1563      56.237  39.807  28.128  1.00  0.00           C  
ATOM   1818  CD2 TYR A1563      56.024  41.847  29.368  1.00  0.00           C  
ATOM   1819  CE1 TYR A1563      55.756  39.093  29.206  1.00  0.00           C  
ATOM   1820  CE2 TYR A1563      55.547  41.124  30.472  1.00  0.00           C  
ATOM   1821  CZ  TYR A1563      55.417  39.753  30.382  1.00  0.00           C  
ATOM   1822  OH  TYR A1563      54.941  39.032  31.475  1.00  0.00           O  
ATOM   1823  N   ASP A1564      53.830  43.336  27.274  1.00  0.00           N  
ATOM   1824  CA  ASP A1564      53.011  44.262  28.040  1.00  0.00           C  
ATOM   1825  C   ASP A1564      51.891  43.413  28.595  1.00  0.00           C  
ATOM   1826  O   ASP A1564      50.873  43.217  27.951  1.00  0.00           O  
ATOM   1827  CB  ASP A1564      52.447  45.358  27.140  1.00  0.00           C  
ATOM   1828  CG  ASP A1564      51.593  46.355  27.901  1.00  0.00           C  
ATOM   1829  OD1 ASP A1564      50.666  45.930  28.635  1.00  0.00           O  
ATOM   1830  OD2 ASP A1564      51.839  47.568  27.741  1.00  0.00           O  
ATOM   1831  N   LYS A1565      52.135  42.830  29.767  1.00  0.00           N  
ATOM   1832  CA  LYS A1565      51.181  41.918  30.392  1.00  0.00           C  
ATOM   1833  C   LYS A1565      49.760  42.431  30.477  1.00  0.00           C  
ATOM   1834  O   LYS A1565      48.806  41.724  30.126  1.00  0.00           O  
ATOM   1835  CB  LYS A1565      51.680  41.464  31.773  1.00  0.00           C  
ATOM   1836  CG  LYS A1565      50.706  40.515  32.471  1.00  0.00           C  
ATOM   1837  CD  LYS A1565      51.389  39.720  33.567  1.00  0.00           C  
ATOM   1838  CE  LYS A1565      50.365  39.137  34.536  1.00  0.00           C  
ATOM   1839  NZ  LYS A1565      50.076  37.683  34.274  1.00  0.00           N  
ATOM   1840  N   GLU A1566      49.613  43.670  30.943  1.00  0.00           N  
ATOM   1841  CA  GLU A1566      48.295  44.268  31.089  1.00  0.00           C  
ATOM   1842  C   GLU A1566      47.591  44.487  29.763  1.00  0.00           C  
ATOM   1843  O   GLU A1566      46.423  44.100  29.583  1.00  0.00           O  
ATOM   1844  CB  GLU A1566      48.415  45.609  31.827  1.00  0.00           C  
ATOM   1845  CG  GLU A1566      48.009  45.546  33.307  1.00  0.00           C  
ATOM   1846  CD  GLU A1566      46.556  45.102  33.510  1.00  0.00           C  
ATOM   1847  OE1 GLU A1566      45.647  45.727  32.912  1.00  0.00           O  
ATOM   1848  OE2 GLU A1566      46.329  44.135  34.278  1.00  0.00           O  
ATOM   1849  N   ALA A1567      48.299  45.140  28.843  1.00  0.00           N  
ATOM   1850  CA  ALA A1567      47.736  45.498  27.542  1.00  0.00           C  
ATOM   1851  C   ALA A1567      47.691  44.361  26.531  1.00  0.00           C  
ATOM   1852  O   ALA A1567      46.728  44.237  25.770  1.00  0.00           O  
ATOM   1853  CB  ALA A1567      48.511  46.705  26.958  1.00  0.00           C  
ATOM   1854  N   LYS A1568      48.755  43.562  26.505  1.00  0.00           N  
ATOM   1855  CA  LYS A1568      48.886  42.444  25.547  1.00  0.00           C  
ATOM   1856  C   LYS A1568      49.209  41.123  26.301  1.00  0.00           C  
ATOM   1857  O   LYS A1568      50.323  40.614  26.240  1.00  0.00           O  
ATOM   1858  CB  LYS A1568      50.033  42.755  24.571  1.00  0.00           C  
ATOM   1859  CG  LYS A1568      49.894  44.145  23.872  1.00  0.00           C  
ATOM   1860  CD  LYS A1568      51.255  44.636  23.336  1.00  0.00           C  
ATOM   1861  CE  LYS A1568      51.759  43.764  22.165  1.00  0.00           C  
ATOM   1862  NZ  LYS A1568      50.718  43.585  21.093  1.00  0.00           N  
ATOM   1863  N   PRO A1569      48.228  40.613  27.025  1.00  0.00           N  
ATOM   1864  CA  PRO A1569      48.431  39.396  27.802  1.00  0.00           C  
ATOM   1865  C   PRO A1569      48.776  38.207  26.953  1.00  0.00           C  
ATOM   1866  O   PRO A1569      49.674  37.447  27.314  1.00  0.00           O  
ATOM   1867  CB  PRO A1569      47.087  39.202  28.519  1.00  0.00           C  
ATOM   1868  CG  PRO A1569      46.099  40.023  27.764  1.00  0.00           C  
ATOM   1869  CD  PRO A1569      46.881  41.182  27.233  1.00  0.00           C  
ATOM   1870  N   GLY A1594      48.057  38.032  25.837  1.00  0.00           N  
ATOM   1871  CA  GLY A1594      48.290  36.895  24.919  1.00  0.00           C  
ATOM   1872  C   GLY A1594      49.734  36.869  24.364  1.00  0.00           C  
ATOM   1873  O   GLY A1594      50.452  35.855  24.470  1.00  0.00           O  
ATOM   1874  N   ILE A1596      50.143  37.973  23.735  1.00  0.00           N  
ATOM   1875  CA  ILE A1596      51.475  38.081  23.166  1.00  0.00           C  
ATOM   1876  C   ILE A1596      52.531  38.039  24.232  1.00  0.00           C  
ATOM   1877  O   ILE A1596      53.604  37.504  24.035  1.00  0.00           O  
ATOM   1878  CB  ILE A1596      51.603  39.408  22.325  1.00  0.00           C  
ATOM   1879  CG1 ILE A1596      50.809  39.228  21.038  1.00  0.00           C  
ATOM   1880  CG2 ILE A1596      53.068  39.721  22.003  1.00  0.00           C  
ATOM   1881  CD1 ILE A1596      51.455  38.206  20.100  1.00  0.00           C  
ATOM   1882  N   SER A1601      52.234  38.651  25.373  1.00  0.00           N  
ATOM   1883  CA  SER A1601      53.200  38.660  26.462  1.00  0.00           C  
ATOM   1884  C   SER A1601      53.469  37.234  26.965  1.00  0.00           C  
ATOM   1885  O   SER A1601      54.596  36.877  27.306  1.00  0.00           O  
ATOM   1886  CB  SER A1601      52.671  39.542  27.618  1.00  0.00           C  
ATOM   1887  OG  SER A1601      52.551  40.889  27.205  1.00  0.00           O  
ATOM   1888  N   ASN A1602      52.417  36.467  27.088  1.00  0.00           N  
ATOM   1889  CA  ASN A1602      52.529  35.078  27.572  1.00  0.00           C  
ATOM   1890  C   ASN A1602      53.322  34.255  26.512  1.00  0.00           C  
ATOM   1891  O   ASN A1602      54.179  33.451  26.858  1.00  0.00           O  
ATOM   1892  CB  ASN A1602      51.101  34.510  27.785  1.00  0.00           C  
ATOM   1893  CG  ASN A1602      51.114  33.086  28.300  1.00  0.00           C  
ATOM   1894  OD1 ASN A1602      51.903  32.753  29.166  1.00  0.00           O  
ATOM   1895  ND2 ASN A1602      50.354  32.214  27.657  1.00  0.00           N  
ATOM   1896  N   LEU A1603      53.031  34.476  25.226  1.00  0.00           N  
ATOM   1897  CA  LEU A1603      53.767  33.747  24.153  1.00  0.00           C  
ATOM   1898  C   LEU A1603      55.225  34.098  24.177  1.00  0.00           C  
ATOM   1899  O   LEU A1603      56.068  33.258  23.914  1.00  0.00           O  
ATOM   1900  CB  LEU A1603      53.163  34.024  22.718  1.00  0.00           C  
ATOM   1901  CG  LEU A1603      51.743  33.514  22.479  1.00  0.00           C  
ATOM   1902  CD1 LEU A1603      51.156  33.967  21.171  1.00  0.00           C  
ATOM   1903  CD2 LEU A1603      51.579  31.998  22.655  1.00  0.00           C  
ATOM   1904  N   LEU A1604      55.525  35.359  24.485  1.00  0.00           N  
ATOM   1905  CA  LEU A1604      56.891  35.824  24.577  1.00  0.00           C  
ATOM   1906  C   LEU A1604      57.557  35.121  25.768  1.00  0.00           C  
ATOM   1907  O   LEU A1604      58.705  34.812  25.711  1.00  0.00           O  
ATOM   1908  CB  LEU A1604      56.946  37.338  24.783  1.00  0.00           C  
ATOM   1909  CG  LEU A1604      56.993  38.215  23.495  1.00  0.00           C  
ATOM   1910  CD1 LEU A1604      56.815  39.674  23.869  1.00  0.00           C  
ATOM   1911  CD2 LEU A1604      58.324  37.998  22.682  1.00  0.00           C  
ATOM   1912  N   ASN A1613      56.818  34.916  26.872  1.00  0.00           N  
ATOM   1913  CA  ASN A1613      57.436  34.218  28.046  1.00  0.00           C  
ATOM   1914  C   ASN A1613      57.776  32.767  27.695  1.00  0.00           C  
ATOM   1915  O   ASN A1613      58.817  32.252  28.079  1.00  0.00           O  
ATOM   1916  CB  ASN A1613      56.497  34.269  29.277  1.00  0.00           C  
ATOM   1917  CG  ASN A1613      56.509  35.627  29.982  1.00  0.00           C  
ATOM   1918  OD1 ASN A1613      55.621  35.939  30.802  1.00  0.00           O  
ATOM   1919  ND2 ASN A1613      57.490  36.432  29.672  1.00  0.00           N  
ATOM   1920  N   ILE A1614      56.880  32.099  26.961  1.00  0.00           N  
ATOM   1921  CA  ILE A1614      57.081  30.728  26.563  1.00  0.00           C  
ATOM   1922  C   ILE A1614      58.261  30.677  25.624  1.00  0.00           C  
ATOM   1923  O   ILE A1614      59.150  29.874  25.767  1.00  0.00           O  
ATOM   1924  CB  ILE A1614      55.821  30.186  25.857  1.00  0.00           C  
ATOM   1925  CG1 ILE A1614      54.648  30.101  26.879  1.00  0.00           C  
ATOM   1926  CG2 ILE A1614      56.054  28.816  25.262  1.00  0.00           C  
ATOM   1927  CD1 ILE A1614      53.347  29.727  26.285  1.00  0.00           C  
ATOM   1928  N   TYR A1615      58.274  31.614  24.695  1.00  0.00           N  
ATOM   1929  CA  TYR A1615      59.373  31.672  23.718  1.00  0.00           C  
ATOM   1930  C   TYR A1615      60.717  31.910  24.417  1.00  0.00           C  
ATOM   1931  O   TYR A1615      61.669  31.198  24.190  1.00  0.00           O  
ATOM   1932  CB  TYR A1615      59.038  32.752  22.669  1.00  0.00           C  
ATOM   1933  CG  TYR A1615      59.755  32.631  21.318  1.00  0.00           C  
ATOM   1934  CD1 TYR A1615      59.118  33.083  20.111  1.00  0.00           C  
ATOM   1935  CD2 TYR A1615      61.025  32.109  21.229  1.00  0.00           C  
ATOM   1936  CE1 TYR A1615      59.783  33.010  18.868  1.00  0.00           C  
ATOM   1937  CE2 TYR A1615      61.728  32.081  19.989  1.00  0.00           C  
ATOM   1938  CZ  TYR A1615      61.077  32.507  18.808  1.00  0.00           C  
ATOM   1939  OH  TYR A1615      61.761  32.465  17.577  1.00  0.00           O  
ATOM   1940  N   SER A1616      60.747  32.885  25.309  1.00  0.00           N  
ATOM   1941  CA  SER A1616      61.978  33.252  25.998  1.00  0.00           C  
ATOM   1942  C   SER A1616      62.528  32.131  26.823  1.00  0.00           C  
ATOM   1943  O   SER A1616      63.705  31.779  26.740  1.00  0.00           O  
ATOM   1944  CB  SER A1616      61.719  34.493  26.878  1.00  0.00           C  
ATOM   1945  OG  SER A1616      62.861  34.810  27.634  1.00  0.00           O  
ATOM   1946  N   THR A1617      61.677  31.559  27.648  1.00  0.00           N  
ATOM   1947  CA  THR A1617      62.160  30.513  28.529  1.00  0.00           C  
ATOM   1948  C   THR A1617      62.600  29.282  27.791  1.00  0.00           C  
ATOM   1949  O   THR A1617      63.549  28.622  28.193  1.00  0.00           O  
ATOM   1950  CB  THR A1617      61.098  30.170  29.628  1.00  0.00           C  
ATOM   1951  OG1 THR A1617      59.916  29.655  29.016  1.00  0.00           O  
ATOM   1952  CG2 THR A1617      60.703  31.422  30.352  1.00  0.00           C  
ATOM   1953  N   LEU A1619      61.909  28.945  26.695  1.00  0.00           N  
ATOM   1954  CA  LEU A1619      62.285  27.726  25.975  1.00  0.00           C  
ATOM   1955  C   LEU A1619      63.491  27.890  25.052  1.00  0.00           C  
ATOM   1956  O   LEU A1619      64.278  26.973  24.863  1.00  0.00           O  
ATOM   1957  CB  LEU A1619      61.095  27.156  25.235  1.00  0.00           C  
ATOM   1958  CG  LEU A1619      59.896  26.681  26.082  1.00  0.00           C  
ATOM   1959  CD1 LEU A1619      58.894  26.117  25.098  1.00  0.00           C  
ATOM   1960  CD2 LEU A1619      60.282  25.601  27.144  1.00  0.00           C  
ATOM   1961  N   SER A1620      63.654  29.078  24.527  1.00  0.00           N  
ATOM   1962  CA  SER A1620      64.729  29.340  23.582  1.00  0.00           C  
ATOM   1963  C   SER A1620      66.012  29.784  24.170  1.00  0.00           C  
ATOM   1964  O   SER A1620      67.066  29.655  23.533  1.00  0.00           O  
ATOM   1965  CB  SER A1620      64.269  30.368  22.525  1.00  0.00           C  
ATOM   1966  OG  SER A1620      64.115  31.653  23.084  1.00  0.00           O  
ATOM   1967  N   GLY A1621      65.930  30.384  25.344  1.00  0.00           N  
ATOM   1968  CA  GLY A1621      67.111  30.902  26.013  1.00  0.00           C  
ATOM   1969  C   GLY A1621      67.308  32.357  25.595  1.00  0.00           C  
ATOM   1970  O   GLY A1621      68.249  33.004  26.043  1.00  0.00           O  
ATOM   1971  N   GLN A1757      66.412  32.871  24.740  1.00  0.00           N  
ATOM   1972  CA  GLN A1757      66.509  34.256  24.302  1.00  0.00           C  
ATOM   1973  C   GLN A1757      65.725  35.161  25.202  1.00  0.00           C  
ATOM   1974  O   GLN A1757      64.604  34.845  25.610  1.00  0.00           O  
ATOM   1975  CB  GLN A1757      66.028  34.439  22.849  1.00  0.00           C  
ATOM   1976  CG  GLN A1757      66.840  33.689  21.816  1.00  0.00           C  
ATOM   1977  CD  GLN A1757      66.323  33.919  20.424  1.00  0.00           C  
ATOM   1978  OE1 GLN A1757      65.477  33.163  19.931  1.00  0.00           O  
ATOM   1979  NE2 GLN A1757      66.792  34.996  19.784  1.00  0.00           N  
ATOM   1980  N   SER A1758      66.308  36.311  25.503  1.00  0.00           N  
ATOM   1981  CA  SER A1758      65.667  37.289  26.351  1.00  0.00           C  
ATOM   1982  C   SER A1758      64.438  37.849  25.678  1.00  0.00           C  
ATOM   1983  O   SER A1758      64.263  37.710  24.487  1.00  0.00           O  
ATOM   1984  CB  SER A1758      66.640  38.409  26.679  1.00  0.00           C  
ATOM   1985  OG  SER A1758      66.701  39.365  25.619  1.00  0.00           O  
ATOM   1986  N   ILE A1760      63.578  38.474  26.451  1.00  0.00           N  
ATOM   1987  CA  ILE A1760      62.373  39.052  25.904  1.00  0.00           C  
ATOM   1988  C   ILE A1760      62.763  40.228  24.964  1.00  0.00           C  
ATOM   1989  O   ILE A1760      62.126  40.457  23.929  1.00  0.00           O  
ATOM   1990  CB  ILE A1760      61.434  39.537  27.017  1.00  0.00           C  
ATOM   1991  CG1 ILE A1760      60.810  38.335  27.746  1.00  0.00           C  
ATOM   1992  CG2 ILE A1760      60.339  40.402  26.437  1.00  0.00           C  
ATOM   1993  CD1 ILE A1760      59.648  37.728  27.000  1.00  0.00           C  
ATOM   1994  N   GLU A1761      63.836  40.936  25.329  1.00  0.00           N  
ATOM   1995  CA  GLU A1761      64.348  42.068  24.519  1.00  0.00           C  
ATOM   1996  C   GLU A1761      64.867  41.559  23.185  1.00  0.00           C  
ATOM   1997  O   GLU A1761      64.524  42.098  22.127  1.00  0.00           O  
ATOM   1998  CB  GLU A1761      65.466  42.797  25.254  1.00  0.00           C  
ATOM   1999  CG  GLU A1761      65.081  44.184  25.699  1.00  0.00           C  
ATOM   2000  CD  GLU A1761      66.207  45.194  25.514  1.00  0.00           C  
ATOM   2001  OE1 GLU A1761      65.909  46.355  25.146  1.00  0.00           O  
ATOM   2002  OE2 GLU A1761      67.386  44.832  25.750  1.00  0.00           O  
ATOM   2003  N   GLU A1762      65.684  40.514  23.247  1.00  0.00           N  
ATOM   2004  CA  GLU A1762      66.225  39.879  22.051  1.00  0.00           C  
ATOM   2005  C   GLU A1762      65.072  39.543  21.091  1.00  0.00           C  
ATOM   2006  O   GLU A1762      65.129  39.872  19.914  1.00  0.00           O  
ATOM   2007  CB  GLU A1762      66.902  38.573  22.423  1.00  0.00           C  
ATOM   2008  CG  GLU A1762      68.394  38.543  22.352  1.00  0.00           C  
ATOM   2009  CD  GLU A1762      68.934  37.195  22.823  1.00  0.00           C  
ATOM   2010  OE1 GLU A1762      69.216  36.331  21.957  1.00  0.00           O  
ATOM   2011  OE2 GLU A1762      68.983  36.965  24.058  1.00  0.00           O  
ATOM   2012  N   LEU A1798      64.031  38.877  21.614  1.00  0.00           N  
ATOM   2013  CA  LEU A1798      62.882  38.463  20.804  1.00  0.00           C  
ATOM   2014  C   LEU A1798      62.102  39.619  20.206  1.00  0.00           C  
ATOM   2015  O   LEU A1798      61.598  39.520  19.084  1.00  0.00           O  
ATOM   2016  CB  LEU A1798      61.938  37.522  21.591  1.00  0.00           C  
ATOM   2017  CG  LEU A1798      62.596  36.226  22.054  1.00  0.00           C  
ATOM   2018  CD1 LEU A1798      61.705  35.490  23.084  1.00  0.00           C  
ATOM   2019  CD2 LEU A1798      62.824  35.335  20.850  1.00  0.00           C  
ATOM   2020  N   GLU A1799      61.956  40.709  20.959  1.00  0.00           N  
ATOM   2021  CA  GLU A1799      61.243  41.871  20.441  1.00  0.00           C  
ATOM   2022  C   GLU A1799      62.047  42.484  19.270  1.00  0.00           C  
ATOM   2023  O   GLU A1799      61.480  42.888  18.266  1.00  0.00           O  
ATOM   2024  CB  GLU A1799      61.045  42.925  21.533  1.00  0.00           C  
ATOM   2025  CG  GLU A1799      60.114  42.452  22.654  1.00  0.00           C  
ATOM   2026  CD  GLU A1799      59.908  43.487  23.742  1.00  0.00           C  
ATOM   2027  OE1 GLU A1799      58.745  43.760  24.082  1.00  0.00           O  
ATOM   2028  OE2 GLU A1799      60.906  43.997  24.283  1.00  0.00           O  
ATOM   2029  N   ARG A1800      63.360  42.523  19.410  1.00  0.00           N  
ATOM   2030  CA  ARG A1800      64.235  43.045  18.348  1.00  0.00           C  
ATOM   2031  C   ARG A1800      64.085  42.131  17.155  1.00  0.00           C  
ATOM   2032  O   ARG A1800      63.794  42.583  16.042  1.00  0.00           O  
ATOM   2033  CB  ARG A1800      65.694  43.000  18.780  1.00  0.00           C  
ATOM   2034  CG  ARG A1800      66.157  44.221  19.541  1.00  0.00           C  
ATOM   2035  CD  ARG A1800      67.630  44.081  19.918  1.00  0.00           C  
ATOM   2036  NE  ARG A1800      67.793  43.774  21.337  1.00  0.00           N  
ATOM   2037  CZ  ARG A1800      68.586  42.820  21.816  1.00  0.00           C  
ATOM   2038  NH1 ARG A1800      69.313  42.070  20.990  1.00  0.00           N  
ATOM   2039  NH2 ARG A1800      68.655  42.622  23.125  1.00  0.00           N  
ATOM   2040  N   GLN A1801      64.294  40.836  17.388  1.00  0.00           N  
ATOM   2041  CA  GLN A1801      64.202  39.856  16.310  1.00  0.00           C  
ATOM   2042  C   GLN A1801      62.915  39.986  15.508  1.00  0.00           C  
ATOM   2043  O   GLN A1801      62.937  39.885  14.272  1.00  0.00           O  
ATOM   2044  CB  GLN A1801      64.398  38.435  16.818  1.00  0.00           C  
ATOM   2045  CG  GLN A1801      63.967  37.330  15.817  1.00  0.00           C  
ATOM   2046  CD  GLN A1801      64.306  35.972  16.333  1.00  0.00           C  
ATOM   2047  OE1 GLN A1801      64.812  35.856  17.433  1.00  0.00           O  
ATOM   2048  NE2 GLN A1801      64.091  34.935  15.524  1.00  0.00           N  
ATOM   2049  N   TYR A1802      61.806  40.258  16.200  1.00  0.00           N  
ATOM   2050  CA  TYR A1802      60.511  40.381  15.562  1.00  0.00           C  
ATOM   2051  C   TYR A1802      60.056  41.798  15.283  1.00  0.00           C  
ATOM   2052  O   TYR A1802      58.883  42.048  14.990  1.00  0.00           O  
ATOM   2053  CB  TYR A1802      59.421  39.552  16.299  1.00  0.00           C  
ATOM   2054  CG  TYR A1802      59.702  38.069  16.193  1.00  0.00           C  
ATOM   2055  CD1 TYR A1802      59.251  37.328  15.110  1.00  0.00           C  
ATOM   2056  CD2 TYR A1802      60.512  37.435  17.122  1.00  0.00           C  
ATOM   2057  CE1 TYR A1802      59.588  36.005  14.968  1.00  0.00           C  
ATOM   2058  CE2 TYR A1802      60.829  36.095  17.006  1.00  0.00           C  
ATOM   2059  CZ  TYR A1802      60.369  35.391  15.931  1.00  0.00           C  
ATOM   2060  OH  TYR A1802      60.686  34.070  15.814  1.00  0.00           O  
ATOM   2061  N   GLU A1803      61.001  42.718  15.300  1.00  0.00           N  
ATOM   2062  CA  GLU A1803      60.682  44.117  15.005  1.00  0.00           C  
ATOM   2063  C   GLU A1803      60.083  44.168  13.607  1.00  0.00           C  
ATOM   2064  O   GLU A1803      60.596  43.527  12.677  1.00  0.00           O  
ATOM   2065  CB  GLU A1803      61.956  44.930  15.037  1.00  0.00           C  
ATOM   2066  CG  GLU A1803      61.824  46.269  15.696  1.00  0.00           C  
ATOM   2067  CD  GLU A1803      63.170  46.842  16.062  1.00  0.00           C  
ATOM   2068  OE1 GLU A1803      63.632  46.599  17.200  1.00  0.00           O  
ATOM   2069  OE2 GLU A1803      63.790  47.492  15.193  1.00  0.00           O  
ATOM   2070  N   GLY A1808      58.983  44.889  13.454  1.00  0.00           N  
ATOM   2071  CA  GLY A1808      58.321  44.984  12.151  1.00  0.00           C  
ATOM   2072  C   GLY A1808      57.633  43.692  11.698  1.00  0.00           C  
ATOM   2073  O   GLY A1808      56.944  43.686  10.666  1.00  0.00           O  
ATOM   2074  N   LYS A1809      57.801  42.598  12.448  1.00  0.00           N  
ATOM   2075  CA  LYS A1809      57.179  41.322  12.046  1.00  0.00           C  
ATOM   2076  C   LYS A1809      55.770  41.135  12.603  1.00  0.00           C  
ATOM   2077  O   LYS A1809      55.394  41.784  13.574  1.00  0.00           O  
ATOM   2078  CB  LYS A1809      58.080  40.137  12.390  1.00  0.00           C  
ATOM   2079  CG  LYS A1809      59.319  40.081  11.514  1.00  0.00           C  
ATOM   2080  CD  LYS A1809      59.976  38.702  11.542  1.00  0.00           C  
ATOM   2081  CE  LYS A1809      61.284  38.720  12.354  1.00  0.00           C  
ATOM   2082  NZ  LYS A1809      62.444  38.006  11.705  1.00  0.00           N  
ATOM   2083  N   GLY A1810      54.986  40.282  11.963  1.00  0.00           N  
ATOM   2084  CA  GLY A1810      53.609  40.035  12.387  1.00  0.00           C  
ATOM   2085  C   GLY A1810      53.459  38.723  13.211  1.00  0.00           C  
ATOM   2086  O   GLY A1810      54.412  37.929  13.341  1.00  0.00           O  
ATOM   2087  N   TYR A1812      52.242  38.512  13.745  1.00  0.00           N  
ATOM   2088  CA  TYR A1812      51.960  37.354  14.578  1.00  0.00           C  
ATOM   2089  C   TYR A1812      52.128  35.983  13.927  1.00  0.00           C  
ATOM   2090  O   TYR A1812      52.524  35.023  14.595  1.00  0.00           O  
ATOM   2091  CB  TYR A1812      50.606  37.505  15.256  1.00  0.00           C  
ATOM   2092  CG  TYR A1812      50.532  38.727  16.180  1.00  0.00           C  
ATOM   2093  CD1 TYR A1812      49.314  39.170  16.680  1.00  0.00           C  
ATOM   2094  CD2 TYR A1812      51.674  39.415  16.545  1.00  0.00           C  
ATOM   2095  CE1 TYR A1812      49.240  40.283  17.505  1.00  0.00           C  
ATOM   2096  CE2 TYR A1812      51.611  40.513  17.397  1.00  0.00           C  
ATOM   2097  CZ  TYR A1812      50.370  40.938  17.874  1.00  0.00           C  
ATOM   2098  OH  TYR A1812      50.286  42.020  18.741  1.00  0.00           O  
ATOM   2099  N   GLY A1813      51.832  35.897  12.630  1.00  0.00           N  
ATOM   2100  CA  GLY A1813      51.936  34.659  11.869  1.00  0.00           C  
ATOM   2101  C   GLY A1813      53.335  34.046  11.926  1.00  0.00           C  
ATOM   2102  O   GLY A1813      53.514  32.862  12.331  1.00  0.00           O  
ATOM   2103  N   VAL A1814      54.335  34.817  11.497  1.00  0.00           N  
ATOM   2104  CA  VAL A1814      55.685  34.317  11.507  1.00  0.00           C  
ATOM   2105  C   VAL A1814      56.144  34.007  12.934  1.00  0.00           C  
ATOM   2106  O   VAL A1814      56.773  32.976  13.201  1.00  0.00           O  
ATOM   2107  CB  VAL A1814      56.669  35.287  10.810  1.00  0.00           C  
ATOM   2108  CG1 VAL A1814      56.691  36.641  11.522  1.00  0.00           C  
ATOM   2109  CG2 VAL A1814      58.059  34.696  10.763  1.00  0.00           C  
ATOM   2110  N   PHE A1815      55.794  34.903  13.855  1.00  0.00           N  
ATOM   2111  CA  PHE A1815      56.162  34.741  15.252  1.00  0.00           C  
ATOM   2112  C   PHE A1815      55.599  33.426  15.811  1.00  0.00           C  
ATOM   2113  O   PHE A1815      56.350  32.663  16.442  1.00  0.00           O  
ATOM   2114  CB  PHE A1815      55.650  35.922  16.071  1.00  0.00           C  
ATOM   2115  CG  PHE A1815      55.891  35.788  17.557  1.00  0.00           C  
ATOM   2116  CD1 PHE A1815      57.172  35.926  18.078  1.00  0.00           C  
ATOM   2117  CD2 PHE A1815      54.798  35.572  18.449  1.00  0.00           C  
ATOM   2118  CE1 PHE A1815      57.397  35.802  19.465  1.00  0.00           C  
ATOM   2119  CE2 PHE A1815      55.010  35.465  19.813  1.00  0.00           C  
ATOM   2120  CZ  PHE A1815      56.303  35.583  20.331  1.00  0.00           C  
ATOM   2121  N   LYS A1816      54.322  33.124  15.526  1.00  0.00           N  
ATOM   2122  CA  LYS A1816      53.712  31.910  16.056  1.00  0.00           C  
ATOM   2123  C   LYS A1816      54.289  30.678  15.409  1.00  0.00           C  
ATOM   2124  O   LYS A1816      54.438  29.650  16.061  1.00  0.00           O  
ATOM   2125  CB  LYS A1816      52.205  31.891  15.877  1.00  0.00           C  
ATOM   2126  CG  LYS A1816      51.459  32.906  16.742  1.00  0.00           C  
ATOM   2127  CD  LYS A1816      49.943  32.753  16.539  1.00  0.00           C  
ATOM   2128  CE  LYS A1816      49.162  33.469  17.607  1.00  0.00           C  
ATOM   2129  NZ  LYS A1816      47.721  33.298  17.327  1.00  0.00           N  
ATOM   2130  N   ALA A1817      54.589  30.777  14.112  1.00  0.00           N  
ATOM   2131  CA  ALA A1817      55.132  29.637  13.381  1.00  0.00           C  
ATOM   2132  C   ALA A1817      56.453  29.295  14.032  1.00  0.00           C  
ATOM   2133  O   ALA A1817      56.707  28.138  14.328  1.00  0.00           O  
ATOM   2134  CB  ALA A1817      55.358  30.001  11.860  1.00  0.00           C  
ATOM   2135  N   ASP A1818      57.270  30.314  14.278  1.00  0.00           N  
ATOM   2136  CA  ASP A1818      58.609  30.121  14.900  1.00  0.00           C  
ATOM   2137  C   ASP A1818      58.511  29.533  16.305  1.00  0.00           C  
ATOM   2138  O   ASP A1818      59.326  28.690  16.681  1.00  0.00           O  
ATOM   2139  CB  ASP A1818      59.411  31.410  14.948  1.00  0.00           C  
ATOM   2140  CG  ASP A1818      59.815  31.926  13.494  1.00  0.00           C  
ATOM   2141  OD1 ASP A1818      60.235  33.087  13.371  1.00  0.00           O  
ATOM   2142  OD2 ASP A1818      59.572  31.175  12.517  1.00  0.00           O  
ATOM   2143  N   LEU A1819      57.589  30.085  17.093  1.00  0.00           N  
ATOM   2144  CA  LEU A1819      57.358  29.616  18.478  1.00  0.00           C  
ATOM   2145  C   LEU A1819      56.922  28.159  18.483  1.00  0.00           C  
ATOM   2146  O   LEU A1819      57.436  27.338  19.236  1.00  0.00           O  
ATOM   2147  CB  LEU A1819      56.297  30.503  19.166  1.00  0.00           C  
ATOM   2148  CG  LEU A1819      55.945  30.069  20.612  1.00  0.00           C  
ATOM   2149  CD1 LEU A1819      57.264  29.852  21.380  1.00  0.00           C  
ATOM   2150  CD2 LEU A1819      55.137  31.202  21.274  1.00  0.00           C  
ATOM   2151  N   ALA A1820      55.975  27.816  17.642  1.00  0.00           N  
ATOM   2152  CA  ALA A1820      55.543  26.450  17.545  1.00  0.00           C  
ATOM   2153  C   ALA A1820      56.722  25.508  17.264  1.00  0.00           C  
ATOM   2154  O   ALA A1820      56.821  24.394  17.788  1.00  0.00           O  
ATOM   2155  CB  ALA A1820      54.468  26.325  16.465  1.00  0.00           C  
ATOM   2156  N   GLN A1821      57.695  25.986  16.466  1.00  0.00           N  
ATOM   2157  CA  GLN A1821      58.793  25.149  16.148  1.00  0.00           C  
ATOM   2158  C   GLN A1821      59.727  25.040  17.378  1.00  0.00           C  
ATOM   2159  O   GLN A1821      60.300  24.003  17.635  1.00  0.00           O  
ATOM   2160  CB  GLN A1821      59.582  25.746  14.951  1.00  0.00           C  
ATOM   2161  CG  GLN A1821      60.837  24.969  14.575  1.00  0.00           C  
ATOM   2162  CD  GLN A1821      60.612  23.561  14.151  1.00  0.00           C  
ATOM   2163  OE1 GLN A1821      61.483  22.715  14.346  1.00  0.00           O  
ATOM   2164  NE2 GLN A1821      59.475  23.278  13.559  1.00  0.00           N  
ATOM   2165  N   VAL A1822      59.824  26.112  18.122  1.00  0.00           N  
ATOM   2166  CA  VAL A1822      60.669  26.119  19.333  1.00  0.00           C  
ATOM   2167  C   VAL A1822      60.037  25.106  20.345  1.00  0.00           C  
ATOM   2168  O   VAL A1822      60.741  24.299  20.956  1.00  0.00           O  
ATOM   2169  CB  VAL A1822      60.708  27.536  19.912  1.00  0.00           C  
ATOM   2170  CG1 VAL A1822      61.205  27.518  21.417  1.00  0.00           C  
ATOM   2171  CG2 VAL A1822      61.631  28.389  19.061  1.00  0.00           C  
ATOM   2172  N   VAL A1823      58.710  25.125  20.474  1.00  0.00           N  
ATOM   2173  CA  VAL A1823      58.048  24.127  21.359  1.00  0.00           C  
ATOM   2174  C   VAL A1823      58.287  22.677  20.902  1.00  0.00           C  
ATOM   2175  O   VAL A1823      58.606  21.795  21.700  1.00  0.00           O  
ATOM   2176  CB  VAL A1823      56.543  24.430  21.541  1.00  0.00           C  
ATOM   2177  CG1 VAL A1823      55.900  23.355  22.474  1.00  0.00           C  
ATOM   2178  CG2 VAL A1823      56.351  25.819  22.145  1.00  0.00           C  
ATOM   2179  N   ILE A1824      58.156  22.430  19.582  1.00  0.00           N  
ATOM   2180  CA  ILE A1824      58.410  21.141  19.007  1.00  0.00           C  
ATOM   2181  C   ILE A1824      59.825  20.705  19.282  1.00  0.00           C  
ATOM   2182  O   ILE A1824      60.065  19.586  19.691  1.00  0.00           O  
ATOM   2183  CB  ILE A1824      58.102  21.091  17.496  1.00  0.00           C  
ATOM   2184  CG1 ILE A1824      56.606  20.957  17.230  1.00  0.00           C  
ATOM   2185  CG2 ILE A1824      58.853  19.892  16.775  1.00  0.00           C  
ATOM   2186  CD1 ILE A1824      56.207  21.776  15.949  1.00  0.00           C  
ATOM   2187  N   GLU A1825      60.767  21.605  19.048  1.00  0.00           N  
ATOM   2188  CA  GLU A1825      62.194  21.304  19.293  1.00  0.00           C  
ATOM   2189  C   GLU A1825      62.461  20.861  20.731  1.00  0.00           C  
ATOM   2190  O   GLU A1825      63.319  19.998  20.991  1.00  0.00           O  
ATOM   2191  CB  GLU A1825      63.039  22.538  18.968  1.00  0.00           C  
ATOM   2192  CG  GLU A1825      63.276  22.606  17.520  1.00  0.00           C  
ATOM   2193  CD  GLU A1825      63.693  23.968  17.024  1.00  0.00           C  
ATOM   2194  OE1 GLU A1825      63.932  24.893  17.832  1.00  0.00           O  
ATOM   2195  OE2 GLU A1825      63.702  24.113  15.793  1.00  0.00           O  
ATOM   2196  N   THR A1826      61.733  21.483  21.654  1.00  0.00           N  
ATOM   2197  CA  THR A1826      61.878  21.195  23.070  1.00  0.00           C  
ATOM   2198  C   THR A1826      61.242  19.865  23.450  1.00  0.00           C  
ATOM   2199  O   THR A1826      61.853  19.010  24.136  1.00  0.00           O  
ATOM   2200  CB  THR A1826      61.162  22.328  23.920  1.00  0.00           C  
ATOM   2201  OG1 THR A1826      61.709  23.603  23.583  1.00  0.00           O  
ATOM   2202  CG2 THR A1826      61.332  22.065  25.414  1.00  0.00           C  
ATOM   2203  N   LEU A1827      60.018  19.643  22.969  1.00  0.00           N  
ATOM   2204  CA  LEU A1827      59.274  18.444  23.393  1.00  0.00           C  
ATOM   2205  C   LEU A1827      59.654  17.181  22.714  1.00  0.00           C  
ATOM   2206  O   LEU A1827      59.559  16.125  23.296  1.00  0.00           O  
ATOM   2207  CB  LEU A1827      57.769  18.669  23.221  1.00  0.00           C  
ATOM   2208  CG  LEU A1827      57.105  19.765  24.072  1.00  0.00           C  
ATOM   2209  CD1 LEU A1827      55.572  19.635  23.961  1.00  0.00           C  
ATOM   2210  CD2 LEU A1827      57.554  19.657  25.515  1.00  0.00           C  
ATOM   2211  N   ARG A1828      60.097  17.248  21.456  1.00  0.00           N  
ATOM   2212  CA  ARG A1828      60.430  16.010  20.734  1.00  0.00           C  
ATOM   2213  C   ARG A1828      61.401  15.082  21.484  1.00  0.00           C  
ATOM   2214  O   ARG A1828      61.118  13.891  21.617  1.00  0.00           O  
ATOM   2215  CB  ARG A1828      60.928  16.312  19.295  1.00  0.00           C  
ATOM   2216  CG  ARG A1828      61.165  15.031  18.429  1.00  0.00           C  
ATOM   2217  CD  ARG A1828      61.525  15.388  16.958  1.00  0.00           C  
ATOM   2218  NE  ARG A1828      60.317  15.543  16.143  1.00  0.00           N  
ATOM   2219  CZ  ARG A1828      60.060  16.589  15.361  1.00  0.00           C  
ATOM   2220  NH1 ARG A1828      58.918  16.638  14.679  1.00  0.00           N  
ATOM   2221  NH2 ARG A1828      60.943  17.584  15.252  1.00  0.00           N  
ATOM   2222  N   PRO A1829      62.535  15.610  21.980  1.00  0.00           N  
ATOM   2223  CA  PRO A1829      63.530  14.762  22.666  1.00  0.00           C  
ATOM   2224  C   PRO A1829      62.974  14.266  23.954  1.00  0.00           C  
ATOM   2225  O   PRO A1829      63.235  13.146  24.364  1.00  0.00           O  
ATOM   2226  CB  PRO A1829      64.704  15.711  22.956  1.00  0.00           C  
ATOM   2227  CG  PRO A1829      64.257  17.053  22.644  1.00  0.00           C  
ATOM   2228  CD  PRO A1829      63.099  16.925  21.641  1.00  0.00           C  
ATOM   2229  N   ILE A1830      62.237  15.146  24.632  1.00  0.00           N  
ATOM   2230  CA  ILE A1830      61.597  14.711  25.875  1.00  0.00           C  
ATOM   2231  C   ILE A1830      60.712  13.520  25.601  1.00  0.00           C  
ATOM   2232  O   ILE A1830      60.779  12.463  26.280  1.00  0.00           O  
ATOM   2233  CB  ILE A1830      60.827  15.855  26.502  1.00  0.00           C  
ATOM   2234  CG1 ILE A1830      61.816  16.936  26.979  1.00  0.00           C  
ATOM   2235  CG2 ILE A1830      59.878  15.289  27.650  1.00  0.00           C  
ATOM   2236  CD1 ILE A1830      61.194  18.217  27.338  1.00  0.00           C  
ATOM   2237  N   GLN A1831      59.845  13.623  24.592  1.00  0.00           N  
ATOM   2238  CA  GLN A1831      58.990  12.484  24.249  1.00  0.00           C  
ATOM   2239  C   GLN A1831      59.683  11.188  23.870  1.00  0.00           C  
ATOM   2240  O   GLN A1831      59.249  10.117  24.262  1.00  0.00           O  
ATOM   2241  CB  GLN A1831      57.962  12.925  23.143  1.00  0.00           C  
ATOM   2242  CG  GLN A1831      57.092  14.032  23.623  1.00  0.00           C  
ATOM   2243  CD  GLN A1831      56.257  14.649  22.516  1.00  0.00           C  
ATOM   2244  OE1 GLN A1831      56.319  14.198  21.351  1.00  0.00           O  
ATOM   2245  NE2 GLN A1831      55.575  15.735  22.832  1.00  0.00           N  
ATOM   2246  N   GLU A1832      60.838  11.267  23.161  1.00  0.00           N  
ATOM   2247  CA  GLU A1832      61.553  10.072  22.802  1.00  0.00           C  
ATOM   2248  C   GLU A1832      62.082   9.395  24.034  1.00  0.00           C  
ATOM   2249  O   GLU A1832      61.993   8.199  24.165  1.00  0.00           O  
ATOM   2250  CB  GLU A1832      62.748  10.418  21.876  1.00  0.00           C  
ATOM   2251  CG  GLU A1832      62.340  11.435  20.829  1.00  0.00           C  
ATOM   2252  CD  GLU A1832      60.935  11.159  20.272  1.00  0.00           C  
ATOM   2253  OE1 GLU A1832      60.171  12.123  20.009  1.00  0.00           O  
ATOM   2254  OE2 GLU A1832      60.604   9.970  20.060  1.00  0.00           O  
ATOM   2255  N   ARG A1833      62.643  10.191  24.936  1.00  0.00           N  
ATOM   2256  CA  ARG A1833      63.204   9.619  26.153  1.00  0.00           C  
ATOM   2257  C   ARG A1833      62.075   9.051  27.038  1.00  0.00           C  
ATOM   2258  O   ARG A1833      62.197   7.955  27.566  1.00  0.00           O  
ATOM   2259  CB  ARG A1833      64.039  10.673  26.861  1.00  0.00           C  
ATOM   2260  CG  ARG A1833      65.221  11.106  25.992  1.00  0.00           C  
ATOM   2261  CD  ARG A1833      66.185  11.956  26.778  1.00  0.00           C  
ATOM   2262  NE  ARG A1833      65.681  13.262  27.138  1.00  0.00           N  
ATOM   2263  CZ  ARG A1833      66.018  14.402  26.526  1.00  0.00           C  
ATOM   2264  NH1 ARG A1833      65.526  15.569  26.963  1.00  0.00           N  
ATOM   2265  NH2 ARG A1833      66.843  14.380  25.477  1.00  0.00           N  
ATOM   2266  N   TYR A1834      60.960   9.751  27.040  1.00  0.00           N  
ATOM   2267  CA  TYR A1834      59.753   9.372  27.797  1.00  0.00           C  
ATOM   2268  C   TYR A1834      59.280   7.972  27.452  1.00  0.00           C  
ATOM   2269  O   TYR A1834      59.096   7.125  28.337  1.00  0.00           O  
ATOM   2270  CB  TYR A1834      58.658  10.426  27.626  1.00  0.00           C  
ATOM   2271  CG  TYR A1834      57.284   9.934  28.042  1.00  0.00           C  
ATOM   2272  CD1 TYR A1834      56.854  10.048  29.352  1.00  0.00           C  
ATOM   2273  CD2 TYR A1834      56.416   9.367  27.106  1.00  0.00           C  
ATOM   2274  CE1 TYR A1834      55.607   9.579  29.748  1.00  0.00           C  
ATOM   2275  CE2 TYR A1834      55.160   8.905  27.461  1.00  0.00           C  
ATOM   2276  CZ  TYR A1834      54.739   9.026  28.793  1.00  0.00           C  
ATOM   2277  OH  TYR A1834      53.486   8.568  29.158  1.00  0.00           O  
ATOM   2278  N   HIS A1835      59.120   7.682  26.155  1.00  0.00           N  
ATOM   2279  CA  HIS A1835      58.701   6.352  25.756  1.00  0.00           C  
ATOM   2280  C   HIS A1835      59.681   5.259  26.177  1.00  0.00           C  
ATOM   2281  O   HIS A1835      59.273   4.195  26.646  1.00  0.00           O  
ATOM   2282  CB  HIS A1835      58.359   6.315  24.277  1.00  0.00           C  
ATOM   2283  CG  HIS A1835      57.171   7.149  23.924  1.00  0.00           C  
ATOM   2284  ND1 HIS A1835      57.244   8.226  23.064  1.00  0.00           N  
ATOM   2285  CD2 HIS A1835      55.867   7.037  24.279  1.00  0.00           C  
ATOM   2286  CE1 HIS A1835      56.048   8.772  22.940  1.00  0.00           C  
ATOM   2287  NE2 HIS A1835      55.192   8.057  23.654  1.00  0.00           N  
ATOM   2288  N   HIS A1836      60.977   5.554  26.057  1.00  0.00           N  
ATOM   2289  CA  HIS A1836      62.004   4.649  26.476  1.00  0.00           C  
ATOM   2290  C   HIS A1836      61.806   4.300  27.960  1.00  0.00           C  
ATOM   2291  O   HIS A1836      61.725   3.112  28.334  1.00  0.00           O  
ATOM   2292  CB  HIS A1836      63.383   5.318  26.262  1.00  0.00           C  
ATOM   2293  CG  HIS A1836      64.534   4.441  26.629  1.00  0.00           C  
ATOM   2294  ND1 HIS A1836      65.100   3.538  25.742  1.00  0.00           N  
ATOM   2295  CD2 HIS A1836      65.218   4.308  27.793  1.00  0.00           C  
ATOM   2296  CE1 HIS A1836      66.102   2.907  26.341  1.00  0.00           C  
ATOM   2297  NE2 HIS A1836      66.189   3.352  27.587  1.00  0.00           N  
ATOM   2298  N   TRP A1837      61.687   5.327  28.815  1.00  0.00           N  
ATOM   2299  CA  TRP A1837      61.469   5.048  30.240  1.00  0.00           C  
ATOM   2300  C   TRP A1837      60.196   4.271  30.520  1.00  0.00           C  
ATOM   2301  O   TRP A1837      60.177   3.340  31.358  1.00  0.00           O  
ATOM   2302  CB  TRP A1837      61.480   6.351  31.055  1.00  0.00           C  
ATOM   2303  CG  TRP A1837      62.854   6.943  31.263  1.00  0.00           C  
ATOM   2304  CD1 TRP A1837      63.318   8.076  30.741  1.00  0.00           C  
ATOM   2305  CD2 TRP A1837      63.880   6.461  32.158  1.00  0.00           C  
ATOM   2306  NE1 TRP A1837      64.583   8.327  31.203  1.00  0.00           N  
ATOM   2307  CE2 TRP A1837      64.949   7.333  32.066  1.00  0.00           C  
ATOM   2308  CE3 TRP A1837      63.966   5.366  33.051  1.00  0.00           C  
ATOM   2309  CZ2 TRP A1837      66.083   7.218  32.886  1.00  0.00           C  
ATOM   2310  CZ3 TRP A1837      65.124   5.205  33.771  1.00  0.00           C  
ATOM   2311  CH2 TRP A1837      66.173   6.115  33.662  1.00  0.00           C  
ATOM   2312  N   MET A1838      59.123   4.613  29.824  1.00  0.00           N  
ATOM   2313  CA  MET A1838      57.875   3.940  30.056  1.00  0.00           C  
ATOM   2314  C   MET A1838      57.962   2.463  29.774  1.00  0.00           C  
ATOM   2315  O   MET A1838      57.205   1.674  30.348  1.00  0.00           O  
ATOM   2316  CB  MET A1838      56.710   4.577  29.235  1.00  0.00           C  
ATOM   2317  CG  MET A1838      56.338   5.970  29.713  1.00  0.00           C  
ATOM   2318  SD  MET A1838      55.558   5.815  31.410  1.00  0.00           S  
ATOM   2319  CE  MET A1838      53.897   5.047  30.884  1.00  0.00           C  
ATOM   2320  N   GLU A1839      58.885   2.071  28.882  1.00  0.00           N  
ATOM   2321  CA  GLU A1839      58.980   0.666  28.521  1.00  0.00           C  
ATOM   2322  C   GLU A1839      60.077  -0.045  29.262  1.00  0.00           C  
ATOM   2323  O   GLU A1839      60.359  -1.201  28.989  1.00  0.00           O  
ATOM   2324  CB  GLU A1839      59.253   0.553  27.018  1.00  0.00           C  
ATOM   2325  CG  GLU A1839      58.051   0.918  26.126  1.00  0.00           C  
ATOM   2326  CD  GLU A1839      58.468   1.502  24.783  1.00  0.00           C  
ATOM   2327  OE1 GLU A1839      59.662   1.375  24.424  1.00  0.00           O  
ATOM   2328  OE2 GLU A1839      57.603   2.104  24.093  1.00  0.00           O  
ATOM   2329  N   SER A1840      60.746   0.666  30.169  1.00  0.00           N  
ATOM   2330  CA  SER A1840      61.889   0.064  30.889  1.00  0.00           C  
ATOM   2331  C   SER A1840      61.683  -0.402  32.348  1.00  0.00           C  
ATOM   2332  O   SER A1840      61.007   0.254  33.143  1.00  0.00           O  
ATOM   2333  CB  SER A1840      63.020   1.042  30.918  1.00  0.00           C  
ATOM   2334  OG  SER A1840      64.174   0.399  31.391  1.00  0.00           O  
ATOM   2335  N   GLU A1842      62.386  -1.458  32.724  1.00  0.00           N  
ATOM   2336  CA  GLU A1842      62.336  -1.895  34.108  1.00  0.00           C  
ATOM   2337  C   GLU A1842      63.164  -0.928  34.970  1.00  0.00           C  
ATOM   2338  O   GLU A1842      62.983  -0.873  36.197  1.00  0.00           O  
ATOM   2339  CB  GLU A1842      62.903  -3.296  34.255  1.00  0.00           C  
ATOM   2340  CG  GLU A1842      61.986  -4.363  33.690  1.00  0.00           C  
ATOM   2341  CD  GLU A1842      62.545  -5.739  33.875  1.00  0.00           C  
ATOM   2342  OE1 GLU A1842      63.773  -5.912  33.669  1.00  0.00           O  
ATOM   2343  OE2 GLU A1842      61.768  -6.632  34.275  1.00  0.00           O  
ATOM   2344  N   GLU A1843      64.025  -0.120  34.339  1.00  0.00           N  
ATOM   2345  CA  GLU A1843      64.852   0.786  35.106  1.00  0.00           C  
ATOM   2346  C   GLU A1843      64.038   1.899  35.784  1.00  0.00           C  
ATOM   2347  O   GLU A1843      64.517   2.527  36.692  1.00  0.00           O  
ATOM   2348  CB  GLU A1843      65.941   1.425  34.261  1.00  0.00           C  
ATOM   2349  CG  GLU A1843      66.864   0.408  33.547  1.00  0.00           C  
ATOM   2350  CD  GLU A1843      67.221  -0.796  34.420  1.00  0.00           C  
ATOM   2351  OE1 GLU A1843      67.689  -0.590  35.574  1.00  0.00           O  
ATOM   2352  OE2 GLU A1843      67.058  -1.944  33.943  1.00  0.00           O  
ATOM   2353  N   LEU A1844      62.879   2.239  35.240  1.00  0.00           N  
ATOM   2354  CA  LEU A1844      62.065   3.280  35.839  1.00  0.00           C  
ATOM   2355  C   LEU A1844      61.767   2.870  37.310  1.00  0.00           C  
ATOM   2356  O   LEU A1844      61.849   3.685  38.236  1.00  0.00           O  
ATOM   2357  CB  LEU A1844      60.732   3.393  35.066  1.00  0.00           C  
ATOM   2358  CG  LEU A1844      59.858   4.620  35.453  1.00  0.00           C  
ATOM   2359  CD1 LEU A1844      60.644   5.906  35.482  1.00  0.00           C  
ATOM   2360  CD2 LEU A1844      58.691   4.761  34.507  1.00  0.00           C  
ATOM   2361  N   ASP A1845      61.411   1.624  37.481  1.00  0.00           N  
ATOM   2362  CA  ASP A1845      61.061   1.074  38.810  1.00  0.00           C  
ATOM   2363  C   ASP A1845      62.279   1.037  39.726  1.00  0.00           C  
ATOM   2364  O   ASP A1845      62.200   1.288  40.946  1.00  0.00           O  
ATOM   2365  CB  ASP A1845      60.462  -0.299  38.675  1.00  0.00           C  
ATOM   2366  CG  ASP A1845      58.973  -0.246  38.368  1.00  0.00           C  
ATOM   2367  OD1 ASP A1845      58.248   0.578  38.976  1.00  0.00           O  
ATOM   2368  OD2 ASP A1845      58.525  -0.986  37.478  1.00  0.00           O  
ATOM   2369  N   ARG A1846      63.421   0.773  39.139  1.00  0.00           N  
ATOM   2370  CA  ARG A1846      64.646   0.754  39.922  1.00  0.00           C  
ATOM   2371  C   ARG A1846      65.002   2.144  40.444  1.00  0.00           C  
ATOM   2372  O   ARG A1846      65.459   2.280  41.553  1.00  0.00           O  
ATOM   2373  CB  ARG A1846      65.802   0.216  39.082  1.00  0.00           C  
ATOM   2374  CG  ARG A1846      66.050  -1.275  39.321  1.00  0.00           C  
ATOM   2375  CD  ARG A1846      66.584  -1.947  38.086  1.00  0.00           C  
ATOM   2376  NE  ARG A1846      65.721  -3.043  37.653  1.00  0.00           N  
ATOM   2377  CZ  ARG A1846      66.094  -3.987  36.796  1.00  0.00           C  
ATOM   2378  NH1 ARG A1846      65.249  -4.956  36.459  1.00  0.00           N  
ATOM   2379  NH2 ARG A1846      67.319  -3.965  36.283  1.00  0.00           N  
ATOM   2380  N   VAL A1847      64.856   3.169  39.615  1.00  0.00           N  
ATOM   2381  CA  VAL A1847      65.177   4.507  39.997  1.00  0.00           C  
ATOM   2382  C   VAL A1847      64.247   4.884  41.188  1.00  0.00           C  
ATOM   2383  O   VAL A1847      64.707   5.475  42.158  1.00  0.00           O  
ATOM   2384  CB  VAL A1847      64.911   5.484  38.810  1.00  0.00           C  
ATOM   2385  CG1 VAL A1847      64.908   6.973  39.239  1.00  0.00           C  
ATOM   2386  CG2 VAL A1847      66.020   5.271  37.772  1.00  0.00           C  
ATOM   2387  N   LEU A1848      62.968   4.596  41.062  1.00  0.00           N  
ATOM   2388  CA  LEU A1848      62.000   5.003  42.114  1.00  0.00           C  
ATOM   2389  C   LEU A1848      62.289   4.197  43.386  1.00  0.00           C  
ATOM   2390  O   LEU A1848      62.126   4.710  44.516  1.00  0.00           O  
ATOM   2391  CB  LEU A1848      60.578   4.716  41.673  1.00  0.00           C  
ATOM   2392  CG  LEU A1848      60.153   5.634  40.512  1.00  0.00           C  
ATOM   2393  CD1 LEU A1848      58.758   5.166  40.039  1.00  0.00           C  
ATOM   2394  CD2 LEU A1848      60.116   7.031  40.956  1.00  0.00           C  
ATOM   2395  N   ASP A1849      62.697   2.947  43.205  1.00  0.00           N  
ATOM   2396  CA  ASP A1849      63.026   2.067  44.371  1.00  0.00           C  
ATOM   2397  C   ASP A1849      64.168   2.734  45.158  1.00  0.00           C  
ATOM   2398  O   ASP A1849      64.061   2.956  46.361  1.00  0.00           O  
ATOM   2399  CB  ASP A1849      63.517   0.700  43.917  1.00  0.00           C  
ATOM   2400  CG  ASP A1849      62.428  -0.229  43.548  1.00  0.00           C  
ATOM   2401  OD1 ASP A1849      61.243   0.115  43.655  1.00  0.00           O  
ATOM   2402  OD2 ASP A1849      62.775  -1.345  43.079  1.00  0.00           O  
ATOM   2403  N   GLU A1850      65.254   3.068  44.472  1.00  0.00           N  
ATOM   2404  CA  GLU A1850      66.405   3.731  45.122  1.00  0.00           C  
ATOM   2405  C   GLU A1850      66.065   5.095  45.730  1.00  0.00           C  
ATOM   2406  O   GLU A1850      66.594   5.473  46.788  1.00  0.00           O  
ATOM   2407  CB  GLU A1850      67.566   3.890  44.138  1.00  0.00           C  
ATOM   2408  CG  GLU A1850      68.119   2.548  43.678  1.00  0.00           C  
ATOM   2409  CD  GLU A1850      69.417   2.678  42.882  1.00  0.00           C  
ATOM   2410  OE1 GLU A1850      69.746   1.707  42.153  1.00  0.00           O  
ATOM   2411  OE2 GLU A1850      70.097   3.746  42.977  1.00  0.00           O  
ATOM   2412  N   GLY A1851      65.227   5.874  45.058  1.00  0.00           N  
ATOM   2413  CA  GLY A1851      64.902   7.201  45.562  1.00  0.00           C  
ATOM   2414  C   GLY A1851      64.092   7.035  46.863  1.00  0.00           C  
ATOM   2415  O   GLY A1851      64.323   7.784  47.808  1.00  0.00           O  
ATOM   2416  N   ALA A1852      63.155   6.100  46.883  1.00  0.00           N  
ATOM   2417  CA  ALA A1852      62.311   5.865  48.111  1.00  0.00           C  
ATOM   2418  C   ALA A1852      63.207   5.421  49.306  1.00  0.00           C  
ATOM   2419  O   ALA A1852      62.999   5.823  50.481  1.00  0.00           O  
ATOM   2420  CB  ALA A1852      61.303   4.862  47.865  1.00  0.00           C  
ATOM   2421  N   GLU A1853      64.160   4.559  48.975  1.00  0.00           N  
ATOM   2422  CA  GLU A1853      65.132   4.107  49.936  1.00  0.00           C  
ATOM   2423  C   GLU A1853      65.862   5.296  50.603  1.00  0.00           C  
ATOM   2424  O   GLU A1853      65.964   5.378  51.861  1.00  0.00           O  
ATOM   2425  CB  GLU A1853      66.120   3.164  49.265  1.00  0.00           C  
ATOM   2426  CG  GLU A1853      66.982   2.544  50.227  1.00  0.00           C  
ATOM   2427  CD  GLU A1853      67.741   1.326  49.612  1.00  0.00           C  
ATOM   2428  OE1 GLU A1853      67.159   0.300  49.652  1.00  0.00           O  
ATOM   2429  OE2 GLU A1853      68.680   1.481  48.754  1.00  0.00           O  
ATOM   2430  N   LYS A1854      66.396   6.215  49.815  1.00  0.00           N  
ATOM   2431  CA  LYS A1854      67.090   7.362  50.361  1.00  0.00           C  
ATOM   2432  C   LYS A1854      66.172   8.304  51.141  1.00  0.00           C  
ATOM   2433  O   LYS A1854      66.531   8.814  52.204  1.00  0.00           O  
ATOM   2434  CB  LYS A1854      67.766   8.189  49.259  1.00  0.00           C  
ATOM   2435  CG  LYS A1854      68.352   9.520  49.760  1.00  0.00           C  
ATOM   2436  CD  LYS A1854      69.555   9.299  50.711  1.00  0.00           C  
ATOM   2437  CE  LYS A1854      70.246  10.639  51.083  1.00  0.00           C  
ATOM   2438  NZ  LYS A1854      70.897  11.348  49.929  1.00  0.00           N  
ATOM   2439  N   ALA A1855      65.025   8.608  50.548  1.00  0.00           N  
ATOM   2440  CA  ALA A1855      64.084   9.534  51.146  1.00  0.00           C  
ATOM   2441  C   ALA A1855      63.614   8.953  52.474  1.00  0.00           C  
ATOM   2442  O   ALA A1855      63.487   9.704  53.427  1.00  0.00           O  
ATOM   2443  CB  ALA A1855      62.855   9.773  50.234  1.00  0.00           C  
ATOM   2444  N   ASN A1856      63.356   7.655  52.513  1.00  0.00           N  
ATOM   2445  CA  ASN A1856      62.887   7.014  53.771  1.00  0.00           C  
ATOM   2446  C   ASN A1856      63.965   7.184  54.844  1.00  0.00           C  
ATOM   2447  O   ASN A1856      63.661   7.518  55.981  1.00  0.00           O  
ATOM   2448  CB  ASN A1856      62.583   5.543  53.612  1.00  0.00           C  
ATOM   2449  CG  ASN A1856      61.114   5.292  53.403  1.00  0.00           C  
ATOM   2450  OD1 ASN A1856      60.260   5.683  54.253  1.00  0.00           O  
ATOM   2451  ND2 ASN A1856      60.772   4.700  52.255  1.00  0.00           N  
ATOM   2452  N   ARG A1857      65.222   7.006  54.468  1.00  0.00           N  
ATOM   2453  CA  ARG A1857      66.299   7.141  55.483  1.00  0.00           C  
ATOM   2454  C   ARG A1857      66.270   8.514  56.099  1.00  0.00           C  
ATOM   2455  O   ARG A1857      66.299   8.664  57.324  1.00  0.00           O  
ATOM   2456  CB  ARG A1857      67.659   6.869  54.868  1.00  0.00           C  
ATOM   2457  CG  ARG A1857      67.979   5.416  54.740  1.00  0.00           C  
ATOM   2458  CD  ARG A1857      69.502   5.274  54.552  1.00  0.00           C  
ATOM   2459  NE  ARG A1857      69.846   5.329  53.131  1.00  0.00           N  
ATOM   2460  CZ  ARG A1857      70.559   6.297  52.559  1.00  0.00           C  
ATOM   2461  NH1 ARG A1857      71.034   7.307  53.285  1.00  0.00           N  
ATOM   2462  NH2 ARG A1857      70.806   6.234  51.245  1.00  0.00           N  
ATOM   2463  N   VAL A2124      66.161   9.544  55.286  1.00  0.00           N  
ATOM   2464  CA  VAL A2124      66.194  10.895  55.826  1.00  0.00           C  
ATOM   2465  C   VAL A2124      64.907  11.292  56.545  1.00  0.00           C  
ATOM   2466  O   VAL A2124      64.926  11.947  57.595  1.00  0.00           O  
ATOM   2467  CB  VAL A2124      66.489  11.934  54.727  1.00  0.00           C  
ATOM   2468  CG1 VAL A2124      66.455  13.336  55.269  1.00  0.00           C  
ATOM   2469  CG2 VAL A2124      67.887  11.661  54.064  1.00  0.00           C  
ATOM   2470  N   ALA A2126      63.774  11.021  55.914  1.00  0.00           N  
ATOM   2471  CA  ALA A2126      62.525  11.485  56.456  1.00  0.00           C  
ATOM   2472  C   ALA A2126      62.157  10.781  57.740  1.00  0.00           C  
ATOM   2473  O   ALA A2126      61.552  11.393  58.608  1.00  0.00           O  
ATOM   2474  CB  ALA A2126      61.359  11.305  55.393  1.00  0.00           C  
ATOM   2475  N   SER A2127      62.470   9.515  57.818  1.00  0.00           N  
ATOM   2476  CA  SER A2127      62.092   8.684  59.004  1.00  0.00           C  
ATOM   2477  C   SER A2127      62.838   9.266  60.243  1.00  0.00           C  
ATOM   2478  O   SER A2127      62.292   9.302  61.356  1.00  0.00           O  
ATOM   2479  CB  SER A2127      62.443   7.227  58.814  1.00  0.00           C  
ATOM   2480  OG  SER A2127      61.478   6.554  57.990  1.00  0.00           O  
ATOM   2481  N   GLU A2128      64.049   9.726  60.015  1.00  0.00           N  
ATOM   2482  CA  GLU A2128      64.900  10.330  61.100  1.00  0.00           C  
ATOM   2483  C   GLU A2128      64.308  11.661  61.533  1.00  0.00           C  
ATOM   2484  O   GLU A2128      64.277  11.967  62.725  1.00  0.00           O  
ATOM   2485  CB  GLU A2128      66.353  10.557  60.669  1.00  0.00           C  
ATOM   2486  CG  GLU A2128      67.013   9.431  59.931  1.00  0.00           C  
ATOM   2487  CD  GLU A2128      68.151   9.929  59.044  1.00  0.00           C  
ATOM   2488  OE1 GLU A2128      68.772   9.107  58.343  1.00  0.00           O  
ATOM   2489  OE2 GLU A2128      68.452  11.146  59.066  1.00  0.00           O  
ATOM   2490  N   MET A2129      63.843  12.481  60.574  1.00  0.00           N  
ATOM   2491  CA  MET A2129      63.256  13.732  60.953  1.00  0.00           C  
ATOM   2492  C   MET A2129      61.961  13.429  61.749  1.00  0.00           C  
ATOM   2493  O   MET A2129      61.562  14.197  62.611  1.00  0.00           O  
ATOM   2494  CB  MET A2129      62.935  14.579  59.706  1.00  0.00           C  
ATOM   2495  CG  MET A2129      62.211  15.823  60.019  1.00  0.00           C  
ATOM   2496  SD  MET A2129      63.119  16.938  61.215  1.00  0.00           S  
ATOM   2497  CE  MET A2129      64.069  17.954  60.191  1.00  0.00           C  
ATOM   2498  N   VAL A2130      61.228  12.395  61.355  1.00  0.00           N  
ATOM   2499  CA  VAL A2130      59.984  12.089  62.044  1.00  0.00           C  
ATOM   2500  C   VAL A2130      60.280  11.692  63.521  1.00  0.00           C  
ATOM   2501  O   VAL A2130      59.534  12.069  64.430  1.00  0.00           O  
ATOM   2502  CB  VAL A2130      59.195  10.949  61.311  1.00  0.00           C  
ATOM   2503  CG1 VAL A2130      58.371  10.042  62.304  1.00  0.00           C  
ATOM   2504  CG2 VAL A2130      58.261  11.606  60.370  1.00  0.00           C  
ATOM   2505  N   ARG A2131      61.347  10.955  63.716  1.00  0.00           N  
ATOM   2506  CA  ARG A2131      61.741  10.503  65.064  1.00  0.00           C  
ATOM   2507  C   ARG A2131      62.034  11.762  65.908  1.00  0.00           C  
ATOM   2508  O   ARG A2131      61.566  11.880  67.020  1.00  0.00           O  
ATOM   2509  CB  ARG A2131      62.972   9.650  64.977  1.00  0.00           C  
ATOM   2510  CG  ARG A2131      63.545   9.199  66.330  1.00  0.00           C  
ATOM   2511  CD  ARG A2131      64.874   8.459  66.118  1.00  0.00           C  
ATOM   2512  NE  ARG A2131      65.978   9.403  65.915  1.00  0.00           N  
ATOM   2513  CZ  ARG A2131      66.461  10.196  66.871  1.00  0.00           C  
ATOM   2514  NH1 ARG A2131      65.947  10.143  68.089  1.00  0.00           N  
ATOM   2515  NH2 ARG A2131      67.469  11.023  66.623  1.00  0.00           N  
ATOM   2516  N   LYS A2132      62.752  12.727  65.343  1.00  0.00           N  
ATOM   2517  CA  LYS A2132      63.058  13.981  66.084  1.00  0.00           C  
ATOM   2518  C   LYS A2132      61.777  14.767  66.348  1.00  0.00           C  
ATOM   2519  O   LYS A2132      61.632  15.398  67.383  1.00  0.00           O  
ATOM   2520  CB  LYS A2132      64.065  14.852  65.303  1.00  0.00           C  
ATOM   2521  CG  LYS A2132      65.502  14.273  65.235  1.00  0.00           C  
ATOM   2522  CD  LYS A2132      66.423  15.261  64.477  1.00  0.00           C  
ATOM   2523  CE  LYS A2132      67.878  14.762  64.358  1.00  0.00           C  
ATOM   2524  NZ  LYS A2132      68.201  14.006  63.094  1.00  0.00           N  
ATOM   2525  N   MET A2133      60.819  14.785  65.389  1.00  0.00           N  
ATOM   2526  CA  MET A2133      59.611  15.530  65.611  1.00  0.00           C  
ATOM   2527  C   MET A2133      58.784  14.913  66.767  1.00  0.00           C  
ATOM   2528  O   MET A2133      58.229  15.632  67.613  1.00  0.00           O  
ATOM   2529  CB  MET A2133      58.697  15.559  64.296  1.00  0.00           C  
ATOM   2530  CG  MET A2133      59.244  16.489  63.215  1.00  0.00           C  
ATOM   2531  SD  MET A2133      58.149  16.224  61.718  1.00  0.00           S  
ATOM   2532  CE  MET A2133      56.564  17.001  62.388  1.00  0.00           C  
ATOM   2533  N   GLU A2134      58.681  13.599  66.752  1.00  0.00           N  
ATOM   2534  CA  GLU A2134      57.950  12.833  67.797  1.00  0.00           C  
ATOM   2535  C   GLU A2134      58.603  13.130  69.187  1.00  0.00           C  
ATOM   2536  O   GLU A2134      57.911  13.347  70.178  1.00  0.00           O  
ATOM   2537  CB  GLU A2134      58.097  11.365  67.528  1.00  0.00           C  
ATOM   2538  CG  GLU A2134      57.054  10.889  66.482  1.00  0.00           C  
ATOM   2539  CD  GLU A2134      57.274   9.488  66.040  1.00  0.00           C  
ATOM   2540  OE1 GLU A2134      56.450   8.989  65.254  1.00  0.00           O  
ATOM   2541  OE2 GLU A2134      58.284   8.880  66.450  1.00  0.00           O  
ATOM   2542  N   GLN A2140      59.912  13.075  69.208  1.00  0.00           N  
ATOM   2543  CA  GLN A2140      60.680  13.335  70.416  1.00  0.00           C  
ATOM   2544  C   GLN A2140      60.375  14.726  70.923  1.00  0.00           C  
ATOM   2545  O   GLN A2140      60.111  14.939  72.112  1.00  0.00           O  
ATOM   2546  CB  GLN A2140      62.163  13.181  70.093  1.00  0.00           C  
ATOM   2547  CG  GLN A2140      63.104  13.397  71.265  1.00  0.00           C  
ATOM   2548  CD  GLN A2140      64.587  13.322  70.828  1.00  0.00           C  
ATOM   2549  OE1 GLN A2140      65.110  14.234  70.142  1.00  0.00           O  
ATOM   2550  NE2 GLN A2140      65.250  12.211  71.175  1.00  0.00           N  
ATOM   2551  N   ALA A2141      60.328  15.704  70.022  1.00  0.00           N  
ATOM   2552  CA  ALA A2141      60.033  17.066  70.451  1.00  0.00           C  
ATOM   2553  C   ALA A2141      58.599  17.265  70.990  1.00  0.00           C  
ATOM   2554  O   ALA A2141      58.356  18.134  71.841  1.00  0.00           O  
ATOM   2555  CB  ALA A2141      60.335  18.058  69.275  1.00  0.00           C  
ATOM   2556  N   MET A2142      57.633  16.534  70.447  1.00  0.00           N  
ATOM   2557  CA  MET A2142      56.227  16.630  70.875  1.00  0.00           C  
ATOM   2558  C   MET A2142      55.944  15.710  72.028  1.00  0.00           C  
ATOM   2559  O   MET A2142      54.905  15.847  72.659  1.00  0.00           O  
ATOM   2560  CB  MET A2142      55.297  16.247  69.695  1.00  0.00           C  
ATOM   2561  CG  MET A2142      55.458  17.331  68.520  1.00  0.00           C  
ATOM   2562  SD  MET A2142      53.970  17.276  67.398  1.00  0.00           S  
ATOM   2563  CE  MET A2142      52.736  18.182  68.311  1.00  0.00           C  
ATOM   2564  N   GLY A2143      56.858  14.792  72.261  1.00  0.00           N  
ATOM   2565  CA  GLY A2143      56.736  13.776  73.347  1.00  0.00           C  
ATOM   2566  C   GLY A2143      55.829  12.606  72.991  1.00  0.00           C  
ATOM   2567  O   GLY A2143      55.281  11.876  73.878  1.00  0.00           O  
ATOM   2568  N   LEU A2144      55.663  12.369  71.684  1.00  0.00           N  
ATOM   2569  CA  LEU A2144      54.919  11.199  71.279  1.00  0.00           C  
ATOM   2570  C   LEU A2144      55.802   9.931  71.539  1.00  0.00           C  
ATOM   2571  O   LEU A2144      57.034  10.015  71.565  1.00  0.00           O  
ATOM   2572  CB  LEU A2144      54.597  11.270  69.793  1.00  0.00           C  
ATOM   2573  CG  LEU A2144      53.474  12.244  69.376  1.00  0.00           C  
ATOM   2574  CD1 LEU A2144      53.507  12.380  67.843  1.00  0.00           C  
ATOM   2575  CD2 LEU A2144      52.070  11.778  69.843  1.00  0.00           C  
ATOM   2576  N   GLY A2145      55.148   8.760  71.659  1.00  0.00           N  
ATOM   2577  CA  GLY A2145      55.809   7.487  71.749  1.00  0.00           C  
ATOM   2578  C   GLY A2145      56.661   7.391  72.980  1.00  0.00           C  
ATOM   2579  O   GLY A2145      56.252   7.848  74.056  1.00  0.00           O  
ATOM   2580  N   ARG A2146      57.858   6.849  72.791  1.00  0.00           N  
ATOM   2581  CA  ARG A2146      58.795   6.587  73.884  1.00  0.00           C  
ATOM   2582  C   ARG A2146      60.211   7.046  73.598  1.00  0.00           C  
ATOM   2583  O   ARG A2146      60.467   7.450  72.440  1.00  0.00           O  
ATOM   2584  CB  ARG A2146      58.779   5.112  74.210  1.00  0.00           C  
ATOM   2585  CG  ARG A2146      57.417   4.587  74.631  1.00  0.00           C  
ATOM   2586  CD  ARG A2146      57.522   3.135  74.920  1.00  0.00           C  
ATOM   2587  NE  ARG A2146      57.369   2.324  73.719  1.00  0.00           N  
ATOM   2588  CZ  ARG A2146      57.847   1.101  73.579  1.00  0.00           C  
ATOM   2589  NH1 ARG A2146      57.619   0.417  72.455  1.00  0.00           N  
ATOM   2590  NH2 ARG A2146      58.569   0.559  74.553  1.00  0.00           N  
HETATM 2591  P   TYM A 350      51.244  20.933  40.544  1.00  0.00           P  
HETATM 2592  O1P TYM A 350      51.531  19.455  40.488  1.00  0.00           O  
HETATM 2593  O2P TYM A 350      49.909  21.566  40.305  1.00  0.00           O  
HETATM 2594  O5' TYM A 350      52.377  21.773  39.595  1.00  0.00           O  
HETATM 2595  C5' TYM A 350      53.696  21.322  39.692  1.00  0.00           C  
HETATM 2596  C4' TYM A 350      54.672  22.468  39.614  1.00  0.00           C  
HETATM 2597  O4' TYM A 350      54.388  23.186  38.392  1.00  0.00           O  
HETATM 2598  C1' TYM A 350      54.179  24.561  38.603  1.00  0.00           C  
HETATM 2599  N9  TYM A 350      53.167  25.105  37.647  1.00  0.00           N  
HETATM 2600  C4  TYM A 350      53.327  26.212  36.828  1.00  0.00           C  
HETATM 2601  N3  TYM A 350      54.418  26.986  36.726  1.00  0.00           N  
HETATM 2602  C2  TYM A 350      54.197  27.993  35.879  1.00  0.00           C  
HETATM 2603  N1  TYM A 350      53.098  28.234  35.134  1.00  0.00           N  
HETATM 2604  C6  TYM A 350      52.046  27.417  35.220  1.00  0.00           C  
HETATM 2605  N6  TYM A 350      50.958  27.638  34.481  1.00  0.00           N  
HETATM 2606  C5  TYM A 350      52.141  26.348  36.135  1.00  0.00           C  
HETATM 2607  N7  TYM A 350      51.248  25.368  36.495  1.00  0.00           N  
HETATM 2608  C8  TYM A 350      51.895  24.661  37.380  1.00  0.00           C  
HETATM 2609  C2' TYM A 350      53.639  24.542  40.087  1.00  0.00           C  
HETATM 2610  O2' TYM A 350      53.777  25.829  40.691  1.00  0.00           O  
HETATM 2611  C3' TYM A 350      54.509  23.497  40.773  1.00  0.00           C  
HETATM 2612  O3' TYM A 350      55.793  24.014  41.085  1.00  0.00           O  
HETATM 2613  NH3 TYM A 350      51.043  21.329  45.583  1.00  0.00           N  
HETATM 2614  CA  TYM A 350      51.980  21.172  44.458  1.00  0.00           C  
HETATM 2615  CB  TYM A 350      52.672  19.837  44.570  1.00  0.00           C  
HETATM 2616  CG  TYM A 350      53.530  19.711  45.830  1.00  0.00           C  
HETATM 2617  CD2 TYM A 350      54.707  20.407  46.126  1.00  0.00           C  
HETATM 2618  CE2 TYM A 350      55.075  19.871  47.377  1.00  0.00           C  
HETATM 2619  CE3 TYM A 350      55.498  21.386  45.511  1.00  0.00           C  
HETATM 2620  CD1 TYM A 350      53.203  18.801  46.834  1.00  0.00           C  
HETATM 2621  NE1 TYM A 350      54.171  18.927  47.762  1.00  0.00           N  
HETATM 2622  CZ2 TYM A 350      56.271  20.352  48.017  1.00  0.00           C  
HETATM 2623  CZ3 TYM A 350      56.643  21.840  46.134  1.00  0.00           C  
HETATM 2624  CH2 TYM A 350      57.042  21.331  47.383  1.00  0.00           C  
HETATM 2625  C   TYM A 350      51.188  21.145  43.164  1.00  0.00           C  
HETATM 2626  O   TYM A 350      50.022  20.800  43.097  1.00  0.00           O  
HETATM 2627  OPP TYM A 350      51.831  21.577  42.018  1.00  0.00           O  
TER
END
