# Supplementary material for: Backbone Brackets and Arginine Tweezers delineate Class I and Class II aminoacyl tRNA synthetases
Source: PLoS Comput Biol. 2018 Apr 16;14(4):e1006101. doi: 10.1371/journal.pcbi.1006101 (PMC5919687; doi:10.1371/journal.pcbi.1006101)
Supplement: S11 File — All structures of Class I aaRS with residues renumbered according to the MSA. (GZ) [file pcbi.1006101.s023.tar.gz › 1ile_A_renum.pdb]

ATOM      1  N   MET A 204     -17.123  -8.673 -73.081  1.00  0.00           N  
ATOM      2  CA  MET A 204     -17.275  -9.608 -71.933  1.00  0.00           C  
ATOM      3  C   MET A 204     -17.693  -8.689 -70.804  1.00  0.00           C  
ATOM      4  O   MET A 204     -18.849  -8.266 -70.760  1.00  0.00           O  
ATOM      5  CB  MET A 204     -15.935 -10.298 -71.634  1.00  0.00           C  
ATOM      6  CG  MET A 204     -15.960 -11.531 -70.710  1.00  0.00           C  
ATOM      7  SD  MET A 204     -14.361 -12.500 -70.706  1.00  0.00           S  
ATOM      8  CE  MET A 204     -14.898 -14.080 -71.389  1.00  0.00           C  
ATOM      9  N   PHE A 205     -16.727  -8.279 -69.989  1.00  0.00           N  
ATOM     10  CA  PHE A 205     -16.981  -7.383 -68.868  1.00  0.00           C  
ATOM     11  C   PHE A 205     -17.176  -5.943 -69.374  1.00  0.00           C  
ATOM     12  O   PHE A 205     -17.152  -5.711 -70.582  1.00  0.00           O  
ATOM     13  CB  PHE A 205     -15.839  -7.523 -67.862  1.00  0.00           C  
ATOM     14  CG  PHE A 205     -15.674  -8.934 -67.347  1.00  0.00           C  
ATOM     15  CD1 PHE A 205     -16.744  -9.591 -66.734  1.00  0.00           C  
ATOM     16  CD2 PHE A 205     -14.459  -9.612 -67.475  1.00  0.00           C  
ATOM     17  CE1 PHE A 205     -16.611 -10.903 -66.257  1.00  0.00           C  
ATOM     18  CE2 PHE A 205     -14.316 -10.931 -66.996  1.00  0.00           C  
ATOM     19  CZ  PHE A 205     -15.396 -11.571 -66.387  1.00  0.00           C  
ATOM     20  N   LYS A 206     -17.449  -5.001 -68.475  1.00  0.00           N  
ATOM     21  CA  LYS A 206     -17.659  -3.612 -68.868  1.00  0.00           C  
ATOM     22  C   LYS A 206     -16.516  -2.708 -68.426  1.00  0.00           C  
ATOM     23  O   LYS A 206     -15.549  -3.174 -67.830  1.00  0.00           O  
ATOM     24  CB  LYS A 206     -18.991  -3.100 -68.315  1.00  0.00           C  
ATOM     25  CG  LYS A 206     -20.218  -3.676 -69.027  1.00  0.00           C  
ATOM     26  CD  LYS A 206     -21.540  -3.399 -68.282  1.00  0.00           C  
ATOM     27  CE  LYS A 206     -21.809  -1.909 -68.073  1.00  0.00           C  
ATOM     28  NZ  LYS A 206     -22.063  -1.161 -69.340  1.00  0.00           N  
ATOM     29  N   GLU A 207     -16.626  -1.424 -68.767  1.00  0.00           N  
ATOM     30  CA  GLU A 207     -15.636  -0.384 -68.436  1.00  0.00           C  
ATOM     31  C   GLU A 207     -15.463  -0.208 -66.934  1.00  0.00           C  
ATOM     32  O   GLU A 207     -16.433  -0.320 -66.185  1.00  0.00           O  
ATOM     33  CB  GLU A 207     -16.092   0.965 -69.039  1.00  0.00           C  
ATOM     34  CG  GLU A 207     -15.425   2.250 -68.458  1.00  0.00           C  
ATOM     35  CD  GLU A 207     -16.368   3.132 -67.600  1.00  0.00           C  
ATOM     36  OE1 GLU A 207     -16.921   2.640 -66.590  1.00  0.00           O  
ATOM     37  OE2 GLU A 207     -16.534   4.335 -67.918  1.00  0.00           O  
ATOM     38  N   VAL A 208     -14.244   0.102 -66.498  1.00  0.00           N  
ATOM     39  CA  VAL A 208     -13.998   0.332 -65.074  1.00  0.00           C  
ATOM     40  C   VAL A 208     -14.140   1.810 -64.646  1.00  0.00           C  
ATOM     41  O   VAL A 208     -14.922   2.138 -63.750  1.00  0.00           O  
ATOM     42  CB  VAL A 208     -12.633  -0.218 -64.631  1.00  0.00           C  
ATOM     43  CG1 VAL A 208     -12.697  -1.733 -64.537  1.00  0.00           C  
ATOM     44  CG2 VAL A 208     -11.545   0.226 -65.601  1.00  0.00           C  
ATOM     45  N   GLY A 209     -13.461   2.713 -65.342  1.00  0.00           N  
ATOM     46  CA  GLY A 209     -13.533   4.114 -64.964  1.00  0.00           C  
ATOM     47  C   GLY A 209     -12.665   4.265 -63.734  1.00  0.00           C  
ATOM     48  O   GLY A 209     -11.934   3.336 -63.383  1.00  0.00           O  
ATOM     49  N   GLU A 210     -12.674   5.435 -63.110  1.00  0.00           N  
ATOM     50  CA  GLU A 210     -11.871   5.615 -61.905  1.00  0.00           C  
ATOM     51  C   GLU A 210     -12.755   5.209 -60.730  1.00  0.00           C  
ATOM     52  O   GLU A 210     -13.912   4.830 -60.925  1.00  0.00           O  
ATOM     53  CB  GLU A 210     -11.399   7.069 -61.746  1.00  0.00           C  
ATOM     54  CG  GLU A 210     -11.678   7.992 -62.922  1.00  0.00           C  
ATOM     55  CD  GLU A 210     -13.013   8.708 -62.806  1.00  0.00           C  
ATOM     56  OE1 GLU A 210     -14.065   8.090 -63.092  1.00  0.00           O  
ATOM     57  OE2 GLU A 210     -13.003   9.901 -62.431  1.00  0.00           O  
ATOM     58  N   PRO A 211     -12.189   5.147 -59.518  1.00  0.00           N  
ATOM     59  CA  PRO A 211     -12.993   4.777 -58.350  1.00  0.00           C  
ATOM     60  C   PRO A 211     -13.765   5.978 -57.755  1.00  0.00           C  
ATOM     61  O   PRO A 211     -13.356   6.582 -56.753  1.00  0.00           O  
ATOM     62  CB  PRO A 211     -11.948   4.203 -57.389  1.00  0.00           C  
ATOM     63  CG  PRO A 211     -10.728   4.989 -57.721  1.00  0.00           C  
ATOM     64  CD  PRO A 211     -10.750   5.019 -59.227  1.00  0.00           C  
ATOM     65  N   ASN A 212     -14.871   6.337 -58.403  1.00  0.00           N  
ATOM     66  CA  ASN A 212     -15.701   7.449 -57.948  1.00  0.00           C  
ATOM     67  C   ASN A 212     -16.932   6.860 -57.277  1.00  0.00           C  
ATOM     68  O   ASN A 212     -18.077   6.932 -57.778  1.00  0.00           O  
ATOM     69  CB  ASN A 212     -16.097   8.360 -59.108  1.00  0.00           C  
ATOM     70  CG  ASN A 212     -17.072   9.457 -58.692  1.00  0.00           C  
ATOM     71  OD1 ASN A 212     -17.429   9.596 -57.516  1.00  0.00           O  
ATOM     72  ND2 ASN A 212     -17.502  10.246 -59.662  1.00  0.00           N  
ATOM     73  N   PHE A 213     -16.661   6.284 -56.117  1.00  0.00           N  
ATOM     74  CA  PHE A 213     -17.652   5.636 -55.281  1.00  0.00           C  
ATOM     75  C   PHE A 213     -19.029   6.323 -55.068  1.00  0.00           C  
ATOM     76  O   PHE A 213     -20.055   5.727 -55.395  1.00  0.00           O  
ATOM     77  CB  PHE A 213     -16.950   5.253 -54.000  1.00  0.00           C  
ATOM     78  CG  PHE A 213     -15.685   4.454 -54.235  1.00  0.00           C  
ATOM     79  CD1 PHE A 213     -15.741   3.222 -54.891  1.00  0.00           C  
ATOM     80  CD2 PHE A 213     -14.460   4.894 -53.750  1.00  0.00           C  
ATOM     81  CE1 PHE A 213     -14.601   2.431 -55.054  1.00  0.00           C  
ATOM     82  CE2 PHE A 213     -13.295   4.109 -53.903  1.00  0.00           C  
ATOM     83  CZ  PHE A 213     -13.371   2.868 -54.556  1.00  0.00           C  
ATOM     84  N   PRO A 214     -19.074   7.594 -54.600  1.00  0.00           N  
ATOM     85  CA  PRO A 214     -20.386   8.235 -54.406  1.00  0.00           C  
ATOM     86  C   PRO A 214     -21.329   8.055 -55.581  1.00  0.00           C  
ATOM     87  O   PRO A 214     -22.493   7.717 -55.400  1.00  0.00           O  
ATOM     88  CB  PRO A 214     -20.026   9.711 -54.238  1.00  0.00           C  
ATOM     89  CG  PRO A 214     -18.730   9.637 -53.503  1.00  0.00           C  
ATOM     90  CD  PRO A 214     -17.984   8.501 -54.196  1.00  0.00           C  
ATOM     91  N   LYS A 215     -20.801   8.234 -56.786  1.00  0.00           N  
ATOM     92  CA  LYS A 215     -21.601   8.126 -58.003  1.00  0.00           C  
ATOM     93  C   LYS A 215     -22.082   6.710 -58.241  1.00  0.00           C  
ATOM     94  O   LYS A 215     -23.228   6.495 -58.639  1.00  0.00           O  
ATOM     95  CB  LYS A 215     -20.822   8.662 -59.214  1.00  0.00           C  
ATOM     96  CG  LYS A 215     -20.668  10.214 -59.254  1.00  0.00           C  
ATOM     97  CD  LYS A 215     -20.081  10.818 -57.946  1.00  0.00           C  
ATOM     98  CE  LYS A 215     -19.554  12.252 -58.128  1.00  0.00           C  
ATOM     99  NZ  LYS A 215     -18.804  12.722 -56.923  1.00  0.00           N  
ATOM    100  N   LEU A 216     -21.208   5.750 -57.963  1.00  0.00           N  
ATOM    101  CA  LEU A 216     -21.530   4.332 -58.101  1.00  0.00           C  
ATOM    102  C   LEU A 216     -22.674   3.964 -57.158  1.00  0.00           C  
ATOM    103  O   LEU A 216     -23.624   3.259 -57.533  1.00  0.00           O  
ATOM    104  CB  LEU A 216     -20.310   3.502 -57.719  1.00  0.00           C  
ATOM    105  CG  LEU A 216     -19.182   3.497 -58.743  1.00  0.00           C  
ATOM    106  CD1 LEU A 216     -17.848   2.974 -58.146  1.00  0.00           C  
ATOM    107  CD2 LEU A 216     -19.652   2.644 -59.903  1.00  0.00           C  
ATOM    108  N   GLU A 217     -22.561   4.459 -55.927  1.00  0.00           N  
ATOM    109  CA  GLU A 217     -23.538   4.209 -54.871  1.00  0.00           C  
ATOM    110  C   GLU A 217     -24.896   4.769 -55.233  1.00  0.00           C  
ATOM    111  O   GLU A 217     -25.909   4.094 -55.068  1.00  0.00           O  
ATOM    112  CB  GLU A 217     -23.018   4.735 -53.518  1.00  0.00           C  
ATOM    113  CG  GLU A 217     -21.761   3.957 -53.065  1.00  0.00           C  
ATOM    114  CD  GLU A 217     -21.143   4.439 -51.772  1.00  0.00           C  
ATOM    115  OE1 GLU A 217     -21.784   5.262 -51.085  1.00  0.00           O  
ATOM    116  OE2 GLU A 217     -20.013   3.986 -51.442  1.00  0.00           O  
ATOM    117  N   GLU A 218     -24.915   5.966 -55.803  1.00  0.00           N  
ATOM    118  CA  GLU A 218     -26.183   6.558 -56.200  1.00  0.00           C  
ATOM    119  C   GLU A 218     -26.796   5.715 -57.322  1.00  0.00           C  
ATOM    120  O   GLU A 218     -28.025   5.666 -57.466  1.00  0.00           O  
ATOM    121  CB  GLU A 218     -26.009   8.030 -56.603  1.00  0.00           C  
ATOM    122  CG  GLU A 218     -25.601   8.926 -55.429  1.00  0.00           C  
ATOM    123  CD  GLU A 218     -25.382  10.397 -55.792  1.00  0.00           C  
ATOM    124  OE1 GLU A 218     -26.066  10.910 -56.716  1.00  0.00           O  
ATOM    125  OE2 GLU A 218     -24.529  11.041 -55.129  1.00  0.00           O  
ATOM    126  N   GLU A 219     -25.941   5.003 -58.064  1.00  0.00           N  
ATOM    127  CA  GLU A 219     -26.398   4.142 -59.153  1.00  0.00           C  
ATOM    128  C   GLU A 219     -27.076   2.908 -58.582  1.00  0.00           C  
ATOM    129  O   GLU A 219     -28.278   2.681 -58.801  1.00  0.00           O  
ATOM    130  CB  GLU A 219     -25.234   3.705 -60.053  1.00  0.00           C  
ATOM    131  CG  GLU A 219     -24.584   4.838 -60.861  1.00  0.00           C  
ATOM    132  CD  GLU A 219     -23.722   4.341 -62.012  1.00  0.00           C  
ATOM    133  OE1 GLU A 219     -24.077   3.299 -62.613  1.00  0.00           O  
ATOM    134  OE2 GLU A 219     -22.707   5.009 -62.325  1.00  0.00           O  
ATOM    135  N   VAL A 220     -26.309   2.138 -57.808  1.00  0.00           N  
ATOM    136  CA  VAL A 220     -26.810   0.909 -57.196  1.00  0.00           C  
ATOM    137  C   VAL A 220     -28.134   1.155 -56.490  1.00  0.00           C  
ATOM    138  O   VAL A 220     -29.063   0.354 -56.570  1.00  0.00           O  
ATOM    139  CB  VAL A 220     -25.816   0.340 -56.168  1.00  0.00           C  
ATOM    140  CG1 VAL A 220     -26.403  -0.903 -55.528  1.00  0.00           C  
ATOM    141  CG2 VAL A 220     -24.466   0.021 -56.819  1.00  0.00           C  
ATOM    142  N   LEU A 221     -28.225   2.306 -55.844  1.00  0.00           N  
ATOM    143  CA  LEU A 221     -29.424   2.664 -55.118  1.00  0.00           C  
ATOM    144  C   LEU A 221     -30.593   2.664 -56.063  1.00  0.00           C  
ATOM    145  O   LEU A 221     -31.545   1.921 -55.881  1.00  0.00           O  
ATOM    146  CB  LEU A 221     -29.253   4.035 -54.484  1.00  0.00           C  
ATOM    147  CG  LEU A 221     -30.242   4.368 -53.371  1.00  0.00           C  
ATOM    148  CD1 LEU A 221     -30.372   3.189 -52.393  1.00  0.00           C  
ATOM    149  CD2 LEU A 221     -29.800   5.646 -52.653  1.00  0.00           C  
ATOM    150  N   ALA A 222     -30.480   3.461 -57.111  1.00  0.00           N  
ATOM    151  CA  ALA A 222     -31.521   3.562 -58.121  1.00  0.00           C  
ATOM    152  C   ALA A 222     -31.918   2.170 -58.601  1.00  0.00           C  
ATOM    153  O   ALA A 222     -33.097   1.892 -58.858  1.00  0.00           O  
ATOM    154  CB  ALA A 222     -31.023   4.380 -59.281  1.00  0.00           C  
ATOM    155  N   PHE A 224     -30.924   1.297 -58.698  1.00  0.00           N  
ATOM    156  CA  PHE A 224     -31.148  -0.077 -59.127  1.00  0.00           C  
ATOM    157  C   PHE A 224     -32.000  -0.842 -58.099  1.00  0.00           C  
ATOM    158  O   PHE A 224     -33.024  -1.472 -58.433  1.00  0.00           O  
ATOM    159  CB  PHE A 224     -29.796  -0.760 -59.301  1.00  0.00           C  
ATOM    160  CG  PHE A 224     -29.874  -2.252 -59.379  1.00  0.00           C  
ATOM    161  CD1 PHE A 224     -30.615  -2.878 -60.383  1.00  0.00           C  
ATOM    162  CD2 PHE A 224     -29.171  -3.043 -58.468  1.00  0.00           C  
ATOM    163  CE1 PHE A 224     -30.656  -4.284 -60.480  1.00  0.00           C  
ATOM    164  CE2 PHE A 224     -29.202  -4.444 -58.553  1.00  0.00           C  
ATOM    165  CZ  PHE A 224     -29.943  -5.068 -59.563  1.00  0.00           C  
ATOM    166  N   TRP A 225     -31.541  -0.806 -56.851  1.00  0.00           N  
ATOM    167  CA  TRP A 225     -32.227  -1.468 -55.753  1.00  0.00           C  
ATOM    168  C   TRP A 225     -33.668  -1.016 -55.686  1.00  0.00           C  
ATOM    169  O   TRP A 225     -34.567  -1.827 -55.433  1.00  0.00           O  
ATOM    170  CB  TRP A 225     -31.570  -1.110 -54.437  1.00  0.00           C  
ATOM    171  CG  TRP A 225     -30.318  -1.810 -54.182  1.00  0.00           C  
ATOM    172  CD1 TRP A 225     -29.870  -2.935 -54.801  1.00  0.00           C  
ATOM    173  CD2 TRP A 225     -29.322  -1.443 -53.229  1.00  0.00           C  
ATOM    174  NE1 TRP A 225     -28.643  -3.291 -54.292  1.00  0.00           N  
ATOM    175  CE2 TRP A 225     -28.289  -2.396 -53.317  1.00  0.00           C  
ATOM    176  CE3 TRP A 225     -29.213  -0.413 -52.290  1.00  0.00           C  
ATOM    177  CZ2 TRP A 225     -27.141  -2.331 -52.522  1.00  0.00           C  
ATOM    178  CZ3 TRP A 225     -28.078  -0.352 -51.497  1.00  0.00           C  
ATOM    179  CH2 TRP A 225     -27.059  -1.311 -51.612  1.00  0.00           C  
ATOM    180  N   LYS A 226     -33.887   0.280 -55.889  1.00  0.00           N  
ATOM    181  CA  LYS A 226     -35.231   0.834 -55.823  1.00  0.00           C  
ATOM    182  C   LYS A 226     -36.117   0.320 -56.948  1.00  0.00           C  
ATOM    183  O   LYS A 226     -37.310   0.050 -56.758  1.00  0.00           O  
ATOM    184  CB  LYS A 226     -35.164   2.359 -55.888  1.00  0.00           C  
ATOM    185  CG  LYS A 226     -36.526   3.057 -55.780  1.00  0.00           C  
ATOM    186  CD  LYS A 226     -36.347   4.568 -55.705  1.00  0.00           C  
ATOM    187  CE  LYS A 226     -35.518   4.989 -54.476  1.00  0.00           C  
ATOM    188  NZ  LYS A 226     -34.918   6.351 -54.653  1.00  0.00           N  
ATOM    189  N   ARG A 227     -35.504   0.191 -58.120  1.00  0.00           N  
ATOM    190  CA  ARG A 227     -36.182  -0.253 -59.316  1.00  0.00           C  
ATOM    191  C   ARG A 227     -36.607  -1.717 -59.299  1.00  0.00           C  
ATOM    192  O   ARG A 227     -37.812  -2.001 -59.404  1.00  0.00           O  
ATOM    193  CB  ARG A 227     -35.301   0.065 -60.519  1.00  0.00           C  
ATOM    194  CG  ARG A 227     -35.980  -0.056 -61.877  1.00  0.00           C  
ATOM    195  CD  ARG A 227     -35.061   0.493 -62.965  1.00  0.00           C  
ATOM    196  NE  ARG A 227     -33.803  -0.251 -63.111  1.00  0.00           N  
ATOM    197  CZ  ARG A 227     -32.580   0.270 -62.984  1.00  0.00           C  
ATOM    198  NH1 ARG A 227     -32.421   1.562 -62.690  1.00  0.00           N  
ATOM    199  NH2 ARG A 227     -31.516  -0.495 -63.222  1.00  0.00           N  
ATOM    200  N   GLU A 228     -35.656  -2.650 -59.194  1.00  0.00           N  
ATOM    201  CA  GLU A 228     -36.057  -4.068 -59.162  1.00  0.00           C  
ATOM    202  C   GLU A 228     -36.110  -4.609 -57.698  1.00  0.00           C  
ATOM    203  O   GLU A 228     -35.563  -5.664 -57.389  1.00  0.00           O  
ATOM    204  CB  GLU A 228     -35.228  -4.969 -60.163  1.00  0.00           C  
ATOM    205  CG  GLU A 228     -36.142  -5.765 -61.240  1.00  0.00           C  
ATOM    206  CD  GLU A 228     -35.423  -6.868 -62.066  1.00  0.00           C  
ATOM    207  OE1 GLU A 228     -34.255  -6.640 -62.406  1.00  0.00           O  
ATOM    208  OE2 GLU A 228     -36.005  -7.948 -62.391  1.00  0.00           O  
ATOM    209  N   LYS A 229     -36.805  -3.854 -56.829  1.00  0.00           N  
ATOM    210  CA  LYS A 229     -37.033  -4.110 -55.388  1.00  0.00           C  
ATOM    211  C   LYS A 229     -36.189  -5.118 -54.632  1.00  0.00           C  
ATOM    212  O   LYS A 229     -36.721  -5.921 -53.874  1.00  0.00           O  
ATOM    213  CB  LYS A 229     -38.500  -4.438 -55.133  1.00  0.00           C  
ATOM    214  CG  LYS A 229     -39.411  -3.280 -55.360  1.00  0.00           C  
ATOM    215  CD  LYS A 229     -40.394  -3.611 -56.433  1.00  0.00           C  
ATOM    216  CE  LYS A 229     -41.779  -3.749 -55.853  1.00  0.00           C  
ATOM    217  NZ  LYS A 229     -42.244  -2.457 -55.242  1.00  0.00           N  
ATOM    218  N   ILE A 230     -34.875  -4.988 -54.744  1.00  0.00           N  
ATOM    219  CA  ILE A 230     -33.945  -5.907 -54.113  1.00  0.00           C  
ATOM    220  C   ILE A 230     -34.294  -6.222 -52.660  1.00  0.00           C  
ATOM    221  O   ILE A 230     -34.712  -7.348 -52.363  1.00  0.00           O  
ATOM    222  CB  ILE A 230     -32.476  -5.396 -54.292  1.00  0.00           C  
ATOM    223  CG1 ILE A 230     -32.202  -5.214 -55.782  1.00  0.00           C  
ATOM    224  CG2 ILE A 230     -31.455  -6.366 -53.724  1.00  0.00           C  
ATOM    225  CD1 ILE A 230     -32.804  -6.324 -56.647  1.00  0.00           C  
ATOM    226  N   PHE A 232     -34.258  -5.214 -51.792  1.00  0.00           N  
ATOM    227  CA  PHE A 232     -34.566  -5.404 -50.377  1.00  0.00           C  
ATOM    228  C   PHE A 232     -35.816  -6.269 -50.181  1.00  0.00           C  
ATOM    229  O   PHE A 232     -35.799  -7.296 -49.486  1.00  0.00           O  
ATOM    230  CB  PHE A 232     -34.731  -4.041 -49.673  1.00  0.00           C  
ATOM    231  CG  PHE A 232     -35.205  -4.150 -48.240  1.00  0.00           C  
ATOM    232  CD1 PHE A 232     -34.648  -5.093 -47.370  1.00  0.00           C  
ATOM    233  CD2 PHE A 232     -36.250  -3.353 -47.779  1.00  0.00           C  
ATOM    234  CE1 PHE A 232     -35.131  -5.237 -46.074  1.00  0.00           C  
ATOM    235  CE2 PHE A 232     -36.739  -3.495 -46.478  1.00  0.00           C  
ATOM    236  CZ  PHE A 232     -36.184  -4.436 -45.628  1.00  0.00           C  
ATOM    237  N   GLN A 233     -36.896  -5.865 -50.826  1.00  0.00           N  
ATOM    238  CA  GLN A 233     -38.130  -6.621 -50.714  1.00  0.00           C  
ATOM    239  C   GLN A 233     -37.942  -8.079 -51.155  1.00  0.00           C  
ATOM    240  O   GLN A 233     -38.301  -9.007 -50.431  1.00  0.00           O  
ATOM    241  CB  GLN A 233     -39.207  -5.951 -51.539  1.00  0.00           C  
ATOM    242  CG  GLN A 233     -40.546  -6.607 -51.431  1.00  0.00           C  
ATOM    243  CD  GLN A 233     -41.663  -5.696 -51.906  1.00  0.00           C  
ATOM    244  OE1 GLN A 233     -42.623  -6.145 -52.541  1.00  0.00           O  
ATOM    245  NE2 GLN A 233     -41.552  -4.400 -51.586  1.00  0.00           N  
ATOM    246  N   LYS A 234     -37.345  -8.276 -52.324  1.00  0.00           N  
ATOM    247  CA  LYS A 234     -37.120  -9.616 -52.832  1.00  0.00           C  
ATOM    248  C   LYS A 234     -36.328 -10.447 -51.848  1.00  0.00           C  
ATOM    249  O   LYS A 234     -36.762 -11.538 -51.488  1.00  0.00           O  
ATOM    250  CB  LYS A 234     -36.397  -9.590 -54.185  1.00  0.00           C  
ATOM    251  CG  LYS A 234     -37.277  -9.175 -55.358  1.00  0.00           C  
ATOM    252  CD  LYS A 234     -36.527  -9.397 -56.650  1.00  0.00           C  
ATOM    253  CE  LYS A 234     -37.309  -9.046 -57.919  1.00  0.00           C  
ATOM    254  NZ  LYS A 234     -37.375  -7.584 -58.139  1.00  0.00           N  
ATOM    255  N   SER A 235     -35.232  -9.891 -51.338  1.00  0.00           N  
ATOM    256  CA  SER A 235     -34.383 -10.634 -50.407  1.00  0.00           C  
ATOM    257  C   SER A 235     -35.160 -11.238 -49.248  1.00  0.00           C  
ATOM    258  O   SER A 235     -34.984 -12.414 -48.907  1.00  0.00           O  
ATOM    259  CB  SER A 235     -33.231  -9.765 -49.877  1.00  0.00           C  
ATOM    260  OG  SER A 235     -33.700  -8.559 -49.302  1.00  0.00           O  
ATOM    261  N   VAL A 236     -36.031 -10.447 -48.650  1.00  0.00           N  
ATOM    262  CA  VAL A 236     -36.816 -10.947 -47.550  1.00  0.00           C  
ATOM    263  C   VAL A 236     -37.845 -11.911 -48.121  1.00  0.00           C  
ATOM    264  O   VAL A 236     -37.900 -13.064 -47.702  1.00  0.00           O  
ATOM    265  CB  VAL A 236     -37.460  -9.784 -46.750  1.00  0.00           C  
ATOM    266  CG1 VAL A 236     -38.284 -10.309 -45.606  1.00  0.00           C  
ATOM    267  CG2 VAL A 236     -36.367  -8.904 -46.194  1.00  0.00           C  
ATOM    268  N   GLU A 237     -38.558 -11.484 -49.163  1.00  0.00           N  
ATOM    269  CA  GLU A 237     -39.597 -12.299 -49.794  1.00  0.00           C  
ATOM    270  C   GLU A 237     -39.062 -13.665 -50.178  1.00  0.00           C  
ATOM    271  O   GLU A 237     -39.768 -14.673 -50.129  1.00  0.00           O  
ATOM    272  CB  GLU A 237     -40.148 -11.583 -51.041  1.00  0.00           C  
ATOM    273  CG  GLU A 237     -41.213 -12.383 -51.865  1.00  0.00           C  
ATOM    274  CD  GLU A 237     -41.565 -11.769 -53.260  1.00  0.00           C  
ATOM    275  OE1 GLU A 237     -40.674 -11.718 -54.148  1.00  0.00           O  
ATOM    276  OE2 GLU A 237     -42.742 -11.375 -53.480  1.00  0.00           O  
ATOM    277  N   ASN A 238     -37.777 -13.713 -50.463  1.00  0.00           N  
ATOM    278  CA  ASN A 238     -37.170 -14.947 -50.888  1.00  0.00           C  
ATOM    279  C   ASN A 238     -36.919 -15.973 -49.837  1.00  0.00           C  
ATOM    280  O   ASN A 238     -36.956 -17.173 -50.124  1.00  0.00           O  
ATOM    281  CB  ASN A 238     -35.881 -14.661 -51.633  1.00  0.00           C  
ATOM    282  CG  ASN A 238     -36.142 -14.180 -53.024  1.00  0.00           C  
ATOM    283  OD1 ASN A 238     -37.302 -13.975 -53.423  1.00  0.00           O  
ATOM    284  ND2 ASN A 238     -35.080 -13.964 -53.778  1.00  0.00           N  
ATOM    285  N   ARG A 239     -36.584 -15.515 -48.639  1.00  0.00           N  
ATOM    286  CA  ARG A 239     -36.301 -16.438 -47.559  1.00  0.00           C  
ATOM    287  C   ARG A 239     -37.535 -16.891 -46.761  1.00  0.00           C  
ATOM    288  O   ARG A 239     -37.397 -17.571 -45.742  1.00  0.00           O  
ATOM    289  CB  ARG A 239     -35.226 -15.861 -46.641  1.00  0.00           C  
ATOM    290  CG  ARG A 239     -33.907 -15.512 -47.315  1.00  0.00           C  
ATOM    291  CD  ARG A 239     -33.289 -16.710 -48.045  1.00  0.00           C  
ATOM    292  NE  ARG A 239     -31.878 -16.459 -48.364  1.00  0.00           N  
ATOM    293  CZ  ARG A 239     -31.099 -17.253 -49.103  1.00  0.00           C  
ATOM    294  NH1 ARG A 239     -31.573 -18.371 -49.647  1.00  0.00           N  
ATOM    295  NH2 ARG A 239     -29.796 -16.991 -49.179  1.00  0.00           N  
ATOM    296  N   LYS A 240     -38.739 -16.560 -47.234  1.00  0.00           N  
ATOM    297  CA  LYS A 240     -39.971 -17.000 -46.549  1.00  0.00           C  
ATOM    298  C   LYS A 240     -39.919 -18.504 -46.318  1.00  0.00           C  
ATOM    299  O   LYS A 240     -39.379 -19.250 -47.139  1.00  0.00           O  
ATOM    300  CB  LYS A 240     -41.207 -16.707 -47.396  1.00  0.00           C  
ATOM    301  CG  LYS A 240     -42.489 -16.695 -46.611  1.00  0.00           C  
ATOM    302  CD  LYS A 240     -42.421 -15.615 -45.511  1.00  0.00           C  
ATOM    303  CE  LYS A 240     -43.795 -14.993 -45.223  1.00  0.00           C  
ATOM    304  NZ  LYS A 240     -44.425 -14.390 -46.448  1.00  0.00           N  
ATOM    305  N   GLY A 241     -40.491 -18.954 -45.211  1.00  0.00           N  
ATOM    306  CA  GLY A 241     -40.467 -20.376 -44.916  1.00  0.00           C  
ATOM    307  C   GLY A 241     -39.155 -20.767 -44.263  1.00  0.00           C  
ATOM    308  O   GLY A 241     -38.996 -21.892 -43.793  1.00  0.00           O  
ATOM    309  N   GLY A 244     -38.197 -19.850 -44.267  1.00  0.00           N  
ATOM    310  CA  GLY A 244     -36.937 -20.144 -43.635  1.00  0.00           C  
ATOM    311  C   GLY A 244     -36.966 -19.770 -42.160  1.00  0.00           C  
ATOM    312  O   GLY A 244     -37.905 -19.121 -41.676  1.00  0.00           O  
ATOM    313  N   PRO A 245     -35.892 -20.098 -41.429  1.00  0.00           N  
ATOM    314  CA  PRO A 245     -35.808 -19.787 -40.003  1.00  0.00           C  
ATOM    315  C   PRO A 245     -35.731 -18.278 -39.756  1.00  0.00           C  
ATOM    316  O   PRO A 245     -34.812 -17.596 -40.234  1.00  0.00           O  
ATOM    317  CB  PRO A 245     -34.524 -20.500 -39.573  1.00  0.00           C  
ATOM    318  CG  PRO A 245     -33.646 -20.381 -40.775  1.00  0.00           C  
ATOM    319  CD  PRO A 245     -34.609 -20.643 -41.935  1.00  0.00           C  
ATOM    320  N   ARG A 265     -36.713 -17.781 -39.014  1.00  0.00           N  
ATOM    321  CA  ARG A 265     -36.847 -16.376 -38.628  1.00  0.00           C  
ATOM    322  C   ARG A 265     -35.640 -15.809 -37.875  1.00  0.00           C  
ATOM    323  O   ARG A 265     -35.047 -16.487 -37.044  1.00  0.00           O  
ATOM    324  CB  ARG A 265     -38.077 -16.240 -37.746  1.00  0.00           C  
ATOM    325  CG  ARG A 265     -38.079 -15.027 -36.883  1.00  0.00           C  
ATOM    326  CD  ARG A 265     -38.639 -13.850 -37.606  1.00  0.00           C  
ATOM    327  NE  ARG A 265     -40.068 -14.014 -37.855  1.00  0.00           N  
ATOM    328  CZ  ARG A 265     -40.932 -12.997 -37.904  1.00  0.00           C  
ATOM    329  NH1 ARG A 265     -40.503 -11.738 -37.704  1.00  0.00           N  
ATOM    330  NH2 ARG A 265     -42.203 -13.222 -38.256  1.00  0.00           N  
ATOM    331  N   TYR A 266     -35.293 -14.559 -38.163  1.00  0.00           N  
ATOM    332  CA  TYR A 266     -34.181 -13.894 -37.498  1.00  0.00           C  
ATOM    333  C   TYR A 266     -34.714 -12.511 -37.216  1.00  0.00           C  
ATOM    334  O   TYR A 266     -35.104 -11.801 -38.147  1.00  0.00           O  
ATOM    335  CB  TYR A 266     -32.980 -13.782 -38.403  1.00  0.00           C  
ATOM    336  CG  TYR A 266     -31.818 -13.124 -37.718  1.00  0.00           C  
ATOM    337  CD1 TYR A 266     -30.984 -13.861 -36.909  1.00  0.00           C  
ATOM    338  CD2 TYR A 266     -31.548 -11.758 -37.873  1.00  0.00           C  
ATOM    339  CE1 TYR A 266     -29.891 -13.271 -36.247  1.00  0.00           C  
ATOM    340  CE2 TYR A 266     -30.433 -11.144 -37.220  1.00  0.00           C  
ATOM    341  CZ  TYR A 266     -29.621 -11.920 -36.407  1.00  0.00           C  
ATOM    342  OH  TYR A 266     -28.537 -11.396 -35.727  1.00  0.00           O  
ATOM    343  N   THR A 267     -34.724 -12.113 -35.947  1.00  0.00           N  
ATOM    344  CA  THR A 267     -35.275 -10.827 -35.601  1.00  0.00           C  
ATOM    345  C   THR A 267     -34.369  -9.840 -34.884  1.00  0.00           C  
ATOM    346  O   THR A 267     -33.543 -10.194 -34.051  1.00  0.00           O  
ATOM    347  CB  THR A 267     -36.642 -10.982 -34.907  1.00  0.00           C  
ATOM    348  OG1 THR A 267     -36.768  -9.990 -33.880  1.00  0.00           O  
ATOM    349  CG2 THR A 267     -36.823 -12.400 -34.333  1.00  0.00           C  
ATOM    350  N   VAL A 268     -34.548  -8.581 -35.260  1.00  0.00           N  
ATOM    351  CA  VAL A 268     -33.788  -7.453 -34.746  1.00  0.00           C  
ATOM    352  C   VAL A 268     -34.687  -6.315 -34.259  1.00  0.00           C  
ATOM    353  O   VAL A 268     -35.816  -6.133 -34.758  1.00  0.00           O  
ATOM    354  CB  VAL A 268     -32.938  -6.880 -35.852  1.00  0.00           C  
ATOM    355  CG1 VAL A 268     -32.357  -5.536 -35.446  1.00  0.00           C  
ATOM    356  CG2 VAL A 268     -31.856  -7.853 -36.181  1.00  0.00           C  
ATOM    357  N   TYR A 269     -34.165  -5.521 -33.323  1.00  0.00           N  
ATOM    358  CA  TYR A 269     -34.905  -4.396 -32.796  1.00  0.00           C  
ATOM    359  C   TYR A 269     -34.120  -3.127 -32.930  1.00  0.00           C  
ATOM    360  O   TYR A 269     -32.913  -3.085 -32.658  1.00  0.00           O  
ATOM    361  CB  TYR A 269     -35.224  -4.612 -31.338  1.00  0.00           C  
ATOM    362  CG  TYR A 269     -36.217  -5.710 -31.106  1.00  0.00           C  
ATOM    363  CD1 TYR A 269     -37.164  -6.017 -32.071  1.00  0.00           C  
ATOM    364  CD2 TYR A 269     -36.226  -6.431 -29.904  1.00  0.00           C  
ATOM    365  CE1 TYR A 269     -38.101  -7.010 -31.854  1.00  0.00           C  
ATOM    366  CE2 TYR A 269     -37.165  -7.423 -29.665  1.00  0.00           C  
ATOM    367  CZ  TYR A 269     -38.099  -7.702 -30.638  1.00  0.00           C  
ATOM    368  OH  TYR A 269     -39.093  -8.613 -30.374  1.00  0.00           O  
ATOM    369  N   GLU A 270     -34.829  -2.092 -33.353  1.00  0.00           N  
ATOM    370  CA  GLU A 270     -34.256  -0.778 -33.520  1.00  0.00           C  
ATOM    371  C   GLU A 270     -34.654   0.068 -32.335  1.00  0.00           C  
ATOM    372  O   GLU A 270     -35.862   0.251 -32.092  1.00  0.00           O  
ATOM    373  CB  GLU A 270     -34.836  -0.125 -34.780  1.00  0.00           C  
ATOM    374  CG  GLU A 270     -34.529   1.395 -34.968  1.00  0.00           C  
ATOM    375  CD  GLU A 270     -33.139   1.700 -35.580  1.00  0.00           C  
ATOM    376  OE1 GLU A 270     -32.148   0.960 -35.334  1.00  0.00           O  
ATOM    377  OE2 GLU A 270     -33.032   2.716 -36.306  1.00  0.00           O  
ATOM    378  N   GLY A 271     -33.657   0.557 -31.594  1.00  0.00           N  
ATOM    379  CA  GLY A 271     -33.946   1.458 -30.489  1.00  0.00           C  
ATOM    380  C   GLY A 271     -34.533   2.674 -31.181  1.00  0.00           C  
ATOM    381  O   GLY A 271     -33.780   3.503 -31.673  1.00  0.00           O  
ATOM    382  N   PRO A 272     -35.865   2.831 -31.185  1.00  0.00           N  
ATOM    383  CA  PRO A 272     -36.540   3.951 -31.842  1.00  0.00           C  
ATOM    384  C   PRO A 272     -36.001   5.332 -31.539  1.00  0.00           C  
ATOM    385  O   PRO A 272     -35.775   5.689 -30.376  1.00  0.00           O  
ATOM    386  CB  PRO A 272     -37.998   3.780 -31.408  1.00  0.00           C  
ATOM    387  CG  PRO A 272     -37.861   3.263 -30.066  1.00  0.00           C  
ATOM    388  CD  PRO A 272     -36.763   2.226 -30.196  1.00  0.00           C  
ATOM    389  N   PRO A 273     -35.667   6.087 -32.602  1.00  0.00           N  
ATOM    390  CA  PRO A 273     -35.139   7.448 -32.537  1.00  0.00           C  
ATOM    391  C   PRO A 273     -36.316   8.418 -32.646  1.00  0.00           C  
ATOM    392  O   PRO A 273     -37.476   7.991 -32.736  1.00  0.00           O  
ATOM    393  CB  PRO A 273     -34.247   7.515 -33.770  1.00  0.00           C  
ATOM    394  CG  PRO A 273     -35.071   6.772 -34.769  1.00  0.00           C  
ATOM    395  CD  PRO A 273     -35.556   5.555 -33.982  1.00  0.00           C  
ATOM    396  N   THR A 274     -36.008   9.711 -32.678  1.00  0.00           N  
ATOM    397  CA  THR A 274     -37.029  10.757 -32.789  1.00  0.00           C  
ATOM    398  C   THR A 274     -36.606  11.851 -33.770  1.00  0.00           C  
ATOM    399  O   THR A 274     -35.565  12.504 -33.592  1.00  0.00           O  
ATOM    400  CB  THR A 274     -37.260  11.384 -31.431  1.00  0.00           C  
ATOM    401  OG1 THR A 274     -37.471  10.333 -30.481  1.00  0.00           O  
ATOM    402  CG2 THR A 274     -38.463  12.286 -31.465  1.00  0.00           C  
ATOM    403  N   ALA A 275     -37.417  12.043 -34.803  1.00  0.00           N  
ATOM    404  CA  ALA A 275     -37.146  13.042 -35.839  1.00  0.00           C  
ATOM    405  C   ALA A 275     -37.530  14.457 -35.447  1.00  0.00           C  
ATOM    406  O   ALA A 275     -38.282  15.121 -36.158  1.00  0.00           O  
ATOM    407  CB  ALA A 275     -37.858  12.659 -37.120  1.00  0.00           C  
ATOM    408  N   ASN A 276     -37.095  14.877 -34.270  1.00  0.00           N  
ATOM    409  CA  ASN A 276     -37.370  16.226 -33.791  1.00  0.00           C  
ATOM    410  C   ASN A 276     -35.999  16.864 -33.879  1.00  0.00           C  
ATOM    411  O   ASN A 276     -35.835  18.037 -33.594  1.00  0.00           O  
ATOM    412  CB  ASN A 276     -37.868  16.192 -32.344  1.00  0.00           C  
ATOM    413  CG  ASN A 276     -36.753  15.877 -31.334  1.00  0.00           C  
ATOM    414  OD1 ASN A 276     -36.826  16.308 -30.189  1.00  0.00           O  
ATOM    415  ND2 ASN A 276     -35.739  15.098 -31.745  1.00  0.00           N  
ATOM    416  N   GLY A 277     -35.017  16.010 -34.177  1.00  0.00           N  
ATOM    417  CA  GLY A 277     -33.622  16.376 -34.362  1.00  0.00           C  
ATOM    418  C   GLY A 277     -33.188  15.529 -35.569  1.00  0.00           C  
ATOM    419  O   GLY A 277     -33.966  14.645 -35.984  1.00  0.00           O  
ATOM    420  N   LEU A 279     -31.994  15.757 -36.135  1.00  0.00           N  
ATOM    421  CA  LEU A 279     -31.527  14.993 -37.312  1.00  0.00           C  
ATOM    422  C   LEU A 279     -30.349  14.044 -37.077  1.00  0.00           C  
ATOM    423  O   LEU A 279     -29.466  14.329 -36.270  1.00  0.00           O  
ATOM    424  CB  LEU A 279     -31.255  15.919 -38.529  1.00  0.00           C  
ATOM    425  CG  LEU A 279     -30.730  17.363 -38.498  1.00  0.00           C  
ATOM    426  CD1 LEU A 279     -29.245  17.431 -38.202  1.00  0.00           C  
ATOM    427  CD2 LEU A 279     -31.018  17.974 -39.850  1.00  0.00           C  
ATOM    428  N   PRO A 280     -30.307  12.915 -37.817  1.00  0.00           N  
ATOM    429  CA  PRO A 280     -29.265  11.890 -37.719  1.00  0.00           C  
ATOM    430  C   PRO A 280     -27.859  12.417 -37.576  1.00  0.00           C  
ATOM    431  O   PRO A 280     -27.568  13.524 -37.978  1.00  0.00           O  
ATOM    432  CB  PRO A 280     -29.434  11.091 -39.010  1.00  0.00           C  
ATOM    433  CG  PRO A 280     -30.155  12.061 -39.933  1.00  0.00           C  
ATOM    434  CD  PRO A 280     -31.141  12.675 -39.004  1.00  0.00           C  
ATOM    435  N   HIS A 281     -26.988  11.611 -36.990  1.00  0.00           N  
ATOM    436  CA  HIS A 281     -25.591  12.002 -36.786  1.00  0.00           C  
ATOM    437  C   HIS A 281     -24.734  10.745 -36.772  1.00  0.00           C  
ATOM    438  O   HIS A 281     -25.277   9.639 -36.620  1.00  0.00           O  
ATOM    439  CB  HIS A 281     -25.417  12.787 -35.468  1.00  0.00           C  
ATOM    440  CG  HIS A 281     -25.846  12.054 -34.229  1.00  0.00           C  
ATOM    441  ND1 HIS A 281     -24.983  11.252 -33.506  1.00  0.00           N  
ATOM    442  CD2 HIS A 281     -27.021  12.047 -33.547  1.00  0.00           C  
ATOM    443  CE1 HIS A 281     -25.606  10.780 -32.436  1.00  0.00           C  
ATOM    444  NE2 HIS A 281     -26.845  11.247 -32.428  1.00  0.00           N  
ATOM    445  N   VAL A 282     -23.416  10.884 -36.956  1.00  0.00           N  
ATOM    446  CA  VAL A 282     -22.527   9.716 -36.932  1.00  0.00           C  
ATOM    447  C   VAL A 282     -22.853   9.126 -35.584  1.00  0.00           C  
ATOM    448  O   VAL A 282     -23.207   9.856 -34.668  1.00  0.00           O  
ATOM    449  CB  VAL A 282     -21.005  10.083 -37.056  1.00  0.00           C  
ATOM    450  CG1 VAL A 282     -20.789  10.970 -38.265  1.00  0.00           C  
ATOM    451  CG2 VAL A 282     -20.493  10.779 -35.827  1.00  0.00           C  
ATOM    452  N   GLY A 283     -22.830   7.818 -35.447  1.00  0.00           N  
ATOM    453  CA  GLY A 283     -23.226   7.279 -34.157  1.00  0.00           C  
ATOM    454  C   GLY A 283     -24.550   6.641 -34.485  1.00  0.00           C  
ATOM    455  O   GLY A 283     -24.784   5.489 -34.127  1.00  0.00           O  
ATOM    456  N   HIS A 284     -25.429   7.391 -35.144  1.00  0.00           N  
ATOM    457  CA  HIS A 284     -26.678   6.807 -35.608  1.00  0.00           C  
ATOM    458  C   HIS A 284     -26.197   5.898 -36.710  1.00  0.00           C  
ATOM    459  O   HIS A 284     -26.686   4.788 -36.883  1.00  0.00           O  
ATOM    460  CB  HIS A 284     -27.542   7.836 -36.268  1.00  0.00           C  
ATOM    461  CG  HIS A 284     -28.344   8.632 -35.312  1.00  0.00           C  
ATOM    462  ND1 HIS A 284     -28.176   8.543 -33.952  1.00  0.00           N  
ATOM    463  CD2 HIS A 284     -29.378   9.477 -35.511  1.00  0.00           C  
ATOM    464  CE1 HIS A 284     -29.082   9.292 -33.350  1.00  0.00           C  
ATOM    465  NE2 HIS A 284     -29.826   9.866 -34.277  1.00  0.00           N  
ATOM    466  N   ALA A 285     -25.262   6.428 -37.492  1.00  0.00           N  
ATOM    467  CA  ALA A 285     -24.660   5.687 -38.580  1.00  0.00           C  
ATOM    468  C   ALA A 285     -24.123   4.420 -37.947  1.00  0.00           C  
ATOM    469  O   ALA A 285     -24.587   3.330 -38.248  1.00  0.00           O  
ATOM    470  CB  ALA A 285     -23.528   6.486 -39.189  1.00  0.00           C  
ATOM    471  N   GLN A 286     -23.247   4.589 -36.968  1.00  0.00           N  
ATOM    472  CA  GLN A 286     -22.635   3.459 -36.276  1.00  0.00           C  
ATOM    473  C   GLN A 286     -23.662   2.411 -35.822  1.00  0.00           C  
ATOM    474  O   GLN A 286     -23.545   1.230 -36.125  1.00  0.00           O  
ATOM    475  CB  GLN A 286     -21.828   3.974 -35.077  1.00  0.00           C  
ATOM    476  CG  GLN A 286     -21.006   2.908 -34.342  1.00  0.00           C  
ATOM    477  CD  GLN A 286     -20.231   3.440 -33.123  1.00  0.00           C  
ATOM    478  OE1 GLN A 286     -19.508   2.691 -32.461  1.00  0.00           O  
ATOM    479  NE2 GLN A 286     -20.420   4.708 -32.796  1.00  0.00           N  
ATOM    480  N   ALA A 288     -24.666   2.843 -35.080  1.00  0.00           N  
ATOM    481  CA  ALA A 288     -25.679   1.920 -34.611  1.00  0.00           C  
ATOM    482  C   ALA A 288     -26.207   1.183 -35.811  1.00  0.00           C  
ATOM    483  O   ALA A 288     -26.248  -0.051 -35.837  1.00  0.00           O  
ATOM    484  CB  ALA A 288     -26.809   2.678 -33.947  1.00  0.00           C  
ATOM    485  N   ARG A 289     -26.512   1.963 -36.843  1.00  0.00           N  
ATOM    486  CA  ARG A 289     -27.067   1.434 -38.060  1.00  0.00           C  
ATOM    487  C   ARG A 289     -26.175   0.473 -38.829  1.00  0.00           C  
ATOM    488  O   ARG A 289     -26.678  -0.503 -39.387  1.00  0.00           O  
ATOM    489  CB  ARG A 289     -27.552   2.555 -38.934  1.00  0.00           C  
ATOM    490  CG  ARG A 289     -28.995   2.788 -38.719  1.00  0.00           C  
ATOM    491  CD  ARG A 289     -29.219   3.968 -37.863  1.00  0.00           C  
ATOM    492  NE  ARG A 289     -30.635   4.246 -37.750  1.00  0.00           N  
ATOM    493  CZ  ARG A 289     -31.463   4.394 -38.783  1.00  0.00           C  
ATOM    494  NH1 ARG A 289     -31.010   4.291 -40.028  1.00  0.00           N  
ATOM    495  NH2 ARG A 289     -32.756   4.653 -38.566  1.00  0.00           N  
ATOM    496  N   SER A 290     -24.861   0.711 -38.802  1.00  0.00           N  
ATOM    497  CA  SER A 290     -23.905  -0.154 -39.492  1.00  0.00           C  
ATOM    498  C   SER A 290     -24.008  -1.552 -38.919  1.00  0.00           C  
ATOM    499  O   SER A 290     -24.176  -2.533 -39.650  1.00  0.00           O  
ATOM    500  CB  SER A 290     -22.459   0.288 -39.237  1.00  0.00           C  
ATOM    501  OG  SER A 290     -22.323   1.688 -39.279  1.00  0.00           O  
ATOM    502  N   TYR A 291     -23.871  -1.622 -37.593  1.00  0.00           N  
ATOM    503  CA  TYR A 291     -23.899  -2.874 -36.853  1.00  0.00           C  
ATOM    504  C   TYR A 291     -25.247  -3.566 -37.035  1.00  0.00           C  
ATOM    505  O   TYR A 291     -25.311  -4.785 -37.290  1.00  0.00           O  
ATOM    506  CB  TYR A 291     -23.645  -2.605 -35.367  1.00  0.00           C  
ATOM    507  CG  TYR A 291     -22.267  -2.067 -35.051  1.00  0.00           C  
ATOM    508  CD1 TYR A 291     -21.135  -2.710 -35.525  1.00  0.00           C  
ATOM    509  CD2 TYR A 291     -22.092  -0.930 -34.250  1.00  0.00           C  
ATOM    510  CE1 TYR A 291     -19.859  -2.258 -35.218  1.00  0.00           C  
ATOM    511  CE2 TYR A 291     -20.810  -0.464 -33.934  1.00  0.00           C  
ATOM    512  CZ  TYR A 291     -19.700  -1.139 -34.425  1.00  0.00           C  
ATOM    513  OH  TYR A 291     -18.411  -0.717 -34.156  1.00  0.00           O  
ATOM    514  N   LYS A 292     -26.314  -2.779 -36.953  1.00  0.00           N  
ATOM    515  CA  LYS A 292     -27.649  -3.335 -37.071  1.00  0.00           C  
ATOM    516  C   LYS A 292     -27.964  -3.773 -38.490  1.00  0.00           C  
ATOM    517  O   LYS A 292     -28.763  -4.669 -38.701  1.00  0.00           O  
ATOM    518  CB  LYS A 292     -28.688  -2.350 -36.542  1.00  0.00           C  
ATOM    519  CG  LYS A 292     -29.915  -2.196 -37.442  1.00  0.00           C  
ATOM    520  CD  LYS A 292     -30.868  -3.429 -37.497  1.00  0.00           C  
ATOM    521  CE  LYS A 292     -31.669  -3.583 -38.838  1.00  0.00           C  
ATOM    522  NZ  LYS A 292     -30.848  -3.874 -40.077  1.00  0.00           N  
ATOM    523  N   ASP A 293     -27.354  -3.155 -39.489  1.00  0.00           N  
ATOM    524  CA  ASP A 293     -27.667  -3.597 -40.826  1.00  0.00           C  
ATOM    525  C   ASP A 293     -26.814  -4.799 -41.209  1.00  0.00           C  
ATOM    526  O   ASP A 293     -27.316  -5.754 -41.791  1.00  0.00           O  
ATOM    527  CB  ASP A 293     -27.498  -2.468 -41.825  1.00  0.00           C  
ATOM    528  CG  ASP A 293     -27.763  -2.917 -43.249  1.00  0.00           C  
ATOM    529  OD1 ASP A 293     -28.962  -2.967 -43.658  1.00  0.00           O  
ATOM    530  OD2 ASP A 293     -26.749  -3.238 -43.926  1.00  0.00           O  
ATOM    531  N   LEU A 294     -25.545  -4.761 -40.821  1.00  0.00           N  
ATOM    532  CA  LEU A 294     -24.596  -5.819 -41.118  1.00  0.00           C  
ATOM    533  C   LEU A 294     -25.090  -7.235 -40.854  1.00  0.00           C  
ATOM    534  O   LEU A 294     -24.999  -8.107 -41.723  1.00  0.00           O  
ATOM    535  CB  LEU A 294     -23.278  -5.584 -40.361  1.00  0.00           C  
ATOM    536  CG  LEU A 294     -22.247  -6.720 -40.278  1.00  0.00           C  
ATOM    537  CD1 LEU A 294     -22.001  -7.327 -41.644  1.00  0.00           C  
ATOM    538  CD2 LEU A 294     -20.915  -6.181 -39.742  1.00  0.00           C  
ATOM    539  N   PHE A 295     -25.688  -7.471 -39.694  1.00  0.00           N  
ATOM    540  CA  PHE A 295     -26.097  -8.827 -39.414  1.00  0.00           C  
ATOM    541  C   PHE A 295     -27.296  -9.402 -40.112  1.00  0.00           C  
ATOM    542  O   PHE A 295     -27.208 -10.481 -40.653  1.00  0.00           O  
ATOM    543  CB  PHE A 295     -26.118  -9.081 -37.924  1.00  0.00           C  
ATOM    544  CG  PHE A 295     -24.772  -8.950 -37.315  1.00  0.00           C  
ATOM    545  CD1 PHE A 295     -24.291  -7.712 -36.928  1.00  0.00           C  
ATOM    546  CD2 PHE A 295     -23.957 -10.051 -37.181  1.00  0.00           C  
ATOM    547  CE1 PHE A 295     -23.005  -7.591 -36.413  1.00  0.00           C  
ATOM    548  CE2 PHE A 295     -22.667  -9.934 -36.665  1.00  0.00           C  
ATOM    549  CZ  PHE A 295     -22.187  -8.700 -36.287  1.00  0.00           C  
ATOM    550  N   PRO A 296     -28.432  -8.700 -40.113  1.00  0.00           N  
ATOM    551  CA  PRO A 296     -29.592  -9.286 -40.821  1.00  0.00           C  
ATOM    552  C   PRO A 296     -29.248  -9.585 -42.295  1.00  0.00           C  
ATOM    553  O   PRO A 296     -29.771 -10.549 -42.888  1.00  0.00           O  
ATOM    554  CB  PRO A 296     -30.680  -8.212 -40.672  1.00  0.00           C  
ATOM    555  CG  PRO A 296     -29.885  -6.924 -40.462  1.00  0.00           C  
ATOM    556  CD  PRO A 296     -28.735  -7.370 -39.574  1.00  0.00           C  
ATOM    557  N   ARG A 297     -28.352  -8.763 -42.871  1.00  0.00           N  
ATOM    558  CA  ARG A 297     -27.906  -8.949 -44.238  1.00  0.00           C  
ATOM    559  C   ARG A 297     -27.224 -10.296 -44.203  1.00  0.00           C  
ATOM    560  O   ARG A 297     -27.762 -11.277 -44.729  1.00  0.00           O  
ATOM    561  CB  ARG A 297     -26.911  -7.852 -44.692  1.00  0.00           C  
ATOM    562  CG  ARG A 297     -27.587  -6.601 -45.334  1.00  0.00           C  
ATOM    563  CD  ARG A 297     -26.608  -5.651 -46.093  1.00  0.00           C  
ATOM    564  NE  ARG A 297     -27.254  -4.365 -46.408  1.00  0.00           N  
ATOM    565  CZ  ARG A 297     -27.998  -4.101 -47.481  1.00  0.00           C  
ATOM    566  NH1 ARG A 297     -28.204  -5.019 -48.418  1.00  0.00           N  
ATOM    567  NH2 ARG A 297     -28.637  -2.948 -47.551  1.00  0.00           N  
ATOM    568  N   TYR A 298     -26.117 -10.377 -43.466  1.00  0.00           N  
ATOM    569  CA  TYR A 298     -25.380 -11.632 -43.377  1.00  0.00           C  
ATOM    570  C   TYR A 298     -26.266 -12.842 -43.084  1.00  0.00           C  
ATOM    571  O   TYR A 298     -26.059 -13.929 -43.621  1.00  0.00           O  
ATOM    572  CB  TYR A 298     -24.234 -11.537 -42.361  1.00  0.00           C  
ATOM    573  CG  TYR A 298     -23.779 -12.884 -41.813  1.00  0.00           C  
ATOM    574  CD1 TYR A 298     -22.787 -13.636 -42.439  1.00  0.00           C  
ATOM    575  CD2 TYR A 298     -24.375 -13.416 -40.676  1.00  0.00           C  
ATOM    576  CE1 TYR A 298     -22.406 -14.892 -41.942  1.00  0.00           C  
ATOM    577  CE2 TYR A 298     -24.010 -14.643 -40.181  1.00  0.00           C  
ATOM    578  CZ  TYR A 298     -23.035 -15.382 -40.808  1.00  0.00           C  
ATOM    579  OH  TYR A 298     -22.740 -16.628 -40.300  1.00  0.00           O  
ATOM    580  N   LYS A 299     -27.306 -12.643 -42.296  1.00  0.00           N  
ATOM    581  CA  LYS A 299     -28.167 -13.752 -41.967  1.00  0.00           C  
ATOM    582  C   LYS A 299     -29.080 -14.127 -43.123  1.00  0.00           C  
ATOM    583  O   LYS A 299     -29.318 -15.315 -43.341  1.00  0.00           O  
ATOM    584  CB  LYS A 299     -28.967 -13.463 -40.678  1.00  0.00           C  
ATOM    585  CG  LYS A 299     -28.202 -13.701 -39.338  1.00  0.00           C  
ATOM    586  CD  LYS A 299     -28.018 -15.190 -39.015  1.00  0.00           C  
ATOM    587  CE  LYS A 299     -27.650 -15.476 -37.547  1.00  0.00           C  
ATOM    588  NZ  LYS A 299     -26.347 -14.909 -37.083  1.00  0.00           N  
ATOM    589  N   THR A 300     -29.595 -13.151 -43.872  1.00  0.00           N  
ATOM    590  CA  THR A 300     -30.498 -13.499 -44.972  1.00  0.00           C  
ATOM    591  C   THR A 300     -29.715 -14.212 -46.050  1.00  0.00           C  
ATOM    592  O   THR A 300     -30.223 -15.119 -46.703  1.00  0.00           O  
ATOM    593  CB  THR A 300     -31.199 -12.308 -45.542  1.00  0.00           C  
ATOM    594  OG1 THR A 300     -30.235 -11.309 -45.848  1.00  0.00           O  
ATOM    595  CG2 THR A 300     -32.189 -11.762 -44.552  1.00  0.00           C  
ATOM    596  N   MET A 301     -28.450 -13.860 -46.186  1.00  0.00           N  
ATOM    597  CA  MET A 301     -27.639 -14.565 -47.159  1.00  0.00           C  
ATOM    598  C   MET A 301     -27.559 -16.045 -46.748  1.00  0.00           C  
ATOM    599  O   MET A 301     -27.657 -16.951 -47.595  1.00  0.00           O  
ATOM    600  CB  MET A 301     -26.262 -13.920 -47.272  1.00  0.00           C  
ATOM    601  CG  MET A 301     -26.302 -12.792 -48.257  1.00  0.00           C  
ATOM    602  SD  MET A 301     -24.835 -11.806 -48.266  1.00  0.00           S  
ATOM    603  CE  MET A 301     -23.598 -12.980 -48.553  1.00  0.00           C  
ATOM    604  N   ARG A 302     -27.441 -16.279 -45.437  1.00  0.00           N  
ATOM    605  CA  ARG A 302     -27.386 -17.636 -44.888  1.00  0.00           C  
ATOM    606  C   ARG A 302     -28.789 -18.254 -44.847  1.00  0.00           C  
ATOM    607  O   ARG A 302     -29.011 -19.287 -44.224  1.00  0.00           O  
ATOM    608  CB  ARG A 302     -26.729 -17.641 -43.505  1.00  0.00           C  
ATOM    609  CG  ARG A 302     -25.298 -18.168 -43.492  1.00  0.00           C  
ATOM    610  CD  ARG A 302     -24.716 -18.038 -42.115  1.00  0.00           C  
ATOM    611  NE  ARG A 302     -23.495 -18.812 -41.884  1.00  0.00           N  
ATOM    612  CZ  ARG A 302     -23.439 -20.144 -41.813  1.00  0.00           C  
ATOM    613  NH1 ARG A 302     -24.534 -20.879 -41.980  1.00  0.00           N  
ATOM    614  NH2 ARG A 302     -22.307 -20.743 -41.450  1.00  0.00           N  
ATOM    615  N   GLY A 303     -29.743 -17.582 -45.486  1.00  0.00           N  
ATOM    616  CA  GLY A 303     -31.088 -18.106 -45.561  1.00  0.00           C  
ATOM    617  C   GLY A 303     -31.968 -18.016 -44.342  1.00  0.00           C  
ATOM    618  O   GLY A 303     -32.521 -19.021 -43.917  1.00  0.00           O  
ATOM    619  N   TYR A 304     -32.137 -16.808 -43.808  1.00  0.00           N  
ATOM    620  CA  TYR A 304     -32.991 -16.587 -42.646  1.00  0.00           C  
ATOM    621  C   TYR A 304     -34.050 -15.582 -43.041  1.00  0.00           C  
ATOM    622  O   TYR A 304     -33.781 -14.734 -43.892  1.00  0.00           O  
ATOM    623  CB  TYR A 304     -32.200 -15.993 -41.489  1.00  0.00           C  
ATOM    624  CG  TYR A 304     -31.517 -17.001 -40.608  1.00  0.00           C  
ATOM    625  CD1 TYR A 304     -30.234 -17.426 -40.898  1.00  0.00           C  
ATOM    626  CD2 TYR A 304     -32.136 -17.495 -39.465  1.00  0.00           C  
ATOM    627  CE1 TYR A 304     -29.569 -18.314 -40.076  1.00  0.00           C  
ATOM    628  CE2 TYR A 304     -31.482 -18.390 -38.633  1.00  0.00           C  
ATOM    629  CZ  TYR A 304     -30.192 -18.793 -38.947  1.00  0.00           C  
ATOM    630  OH  TYR A 304     -29.490 -19.672 -38.154  1.00  0.00           O  
ATOM    631  N   TYR A 305     -35.253 -15.703 -42.477  1.00  0.00           N  
ATOM    632  CA  TYR A 305     -36.321 -14.755 -42.771  1.00  0.00           C  
ATOM    633  C   TYR A 305     -36.085 -13.592 -41.812  1.00  0.00           C  
ATOM    634  O   TYR A 305     -36.430 -13.673 -40.632  1.00  0.00           O  
ATOM    635  CB  TYR A 305     -37.692 -15.356 -42.497  1.00  0.00           C  
ATOM    636  CG  TYR A 305     -38.837 -14.457 -42.911  1.00  0.00           C  
ATOM    637  CD1 TYR A 305     -38.770 -13.707 -44.077  1.00  0.00           C  
ATOM    638  CD2 TYR A 305     -40.023 -14.435 -42.194  1.00  0.00           C  
ATOM    639  CE1 TYR A 305     -39.852 -12.979 -44.523  1.00  0.00           C  
ATOM    640  CE2 TYR A 305     -41.122 -13.702 -42.634  1.00  0.00           C  
ATOM    641  CZ  TYR A 305     -41.032 -12.983 -43.799  1.00  0.00           C  
ATOM    642  OH  TYR A 305     -42.130 -12.300 -44.272  1.00  0.00           O  
ATOM    643  N   ALA A 306     -35.535 -12.498 -42.320  1.00  0.00           N  
ATOM    644  CA  ALA A 306     -35.223 -11.379 -41.469  1.00  0.00           C  
ATOM    645  C   ALA A 306     -35.912 -10.102 -41.839  1.00  0.00           C  
ATOM    646  O   ALA A 306     -35.256  -9.171 -42.301  1.00  0.00           O  
ATOM    647  CB  ALA A 306     -33.710 -11.149 -41.469  1.00  0.00           C  
ATOM    648  N   PRO A 307     -37.234 -10.023 -41.680  1.00  0.00           N  
ATOM    649  CA  PRO A 307     -37.863  -8.743 -42.044  1.00  0.00           C  
ATOM    650  C   PRO A 307     -37.400  -7.691 -41.036  1.00  0.00           C  
ATOM    651  O   PRO A 307     -36.953  -8.040 -39.946  1.00  0.00           O  
ATOM    652  CB  PRO A 307     -39.346  -9.035 -41.892  1.00  0.00           C  
ATOM    653  CG  PRO A 307     -39.368 -10.054 -40.797  1.00  0.00           C  
ATOM    654  CD  PRO A 307     -38.214 -10.973 -41.145  1.00  0.00           C  
ATOM    655  N   ARG A 308     -37.432  -6.420 -41.423  1.00  0.00           N  
ATOM    656  CA  ARG A 308     -37.024  -5.316 -40.555  1.00  0.00           C  
ATOM    657  C   ARG A 308     -38.088  -4.232 -40.553  1.00  0.00           C  
ATOM    658  O   ARG A 308     -38.752  -3.996 -41.569  1.00  0.00           O  
ATOM    659  CB  ARG A 308     -35.704  -4.705 -40.998  1.00  0.00           C  
ATOM    660  CG  ARG A 308     -34.519  -5.565 -40.706  1.00  0.00           C  
ATOM    661  CD  ARG A 308     -34.205  -6.458 -41.876  1.00  0.00           C  
ATOM    662  NE  ARG A 308     -32.916  -6.098 -42.466  1.00  0.00           N  
ATOM    663  CZ  ARG A 308     -32.309  -6.769 -43.439  1.00  0.00           C  
ATOM    664  NH1 ARG A 308     -32.864  -7.857 -43.972  1.00  0.00           N  
ATOM    665  NH2 ARG A 308     -31.157  -6.303 -43.912  1.00  0.00           N  
ATOM    666  N   ARG A 309     -38.258  -3.596 -39.393  1.00  0.00           N  
ATOM    667  CA  ARG A 309     -39.243  -2.539 -39.228  1.00  0.00           C  
ATOM    668  C   ARG A 309     -38.678  -1.414 -38.375  1.00  0.00           C  
ATOM    669  O   ARG A 309     -37.840  -1.642 -37.498  1.00  0.00           O  
ATOM    670  CB  ARG A 309     -40.528  -3.071 -38.608  1.00  0.00           C  
ATOM    671  CG  ARG A 309     -41.668  -2.067 -38.687  1.00  0.00           C  
ATOM    672  CD  ARG A 309     -42.864  -2.545 -37.921  1.00  0.00           C  
ATOM    673  NE  ARG A 309     -44.009  -1.661 -38.092  1.00  0.00           N  
ATOM    674  CZ  ARG A 309     -45.091  -1.684 -37.319  1.00  0.00           C  
ATOM    675  NH1 ARG A 309     -45.164  -2.544 -36.310  1.00  0.00           N  
ATOM    676  NH2 ARG A 309     -46.109  -0.865 -37.568  1.00  0.00           N  
ATOM    677  N   ALA A 310     -39.159  -0.202 -38.619  1.00  0.00           N  
ATOM    678  CA  ALA A 310     -38.663   0.963 -37.913  1.00  0.00           C  
ATOM    679  C   ALA A 310     -39.728   1.612 -37.052  1.00  0.00           C  
ATOM    680  O   ALA A 310     -40.938   1.374 -37.231  1.00  0.00           O  
ATOM    681  CB  ALA A 310     -38.122   1.961 -38.909  1.00  0.00           C  
ATOM    682  N   GLY A 311     -39.277   2.455 -36.130  1.00  0.00           N  
ATOM    683  CA  GLY A 311     -40.222   3.118 -35.260  1.00  0.00           C  
ATOM    684  C   GLY A 311     -39.696   4.406 -34.697  1.00  0.00           C  
ATOM    685  O   GLY A 311     -38.497   4.659 -34.746  1.00  0.00           O  
ATOM    686  N   TRP A 312     -40.605   5.186 -34.124  1.00  0.00           N  
ATOM    687  CA  TRP A 312     -40.273   6.469 -33.524  1.00  0.00           C  
ATOM    688  C   TRP A 312     -40.685   6.564 -32.068  1.00  0.00           C  
ATOM    689  O   TRP A 312     -41.799   6.160 -31.690  1.00  0.00           O  
ATOM    690  CB  TRP A 312     -41.008   7.579 -34.252  1.00  0.00           C  
ATOM    691  CG  TRP A 312     -40.741   7.590 -35.682  1.00  0.00           C  
ATOM    692  CD1 TRP A 312     -41.588   7.199 -36.683  1.00  0.00           C  
ATOM    693  CD2 TRP A 312     -39.531   8.000 -36.304  1.00  0.00           C  
ATOM    694  NE1 TRP A 312     -40.963   7.339 -37.901  1.00  0.00           N  
ATOM    695  CE2 TRP A 312     -39.701   7.830 -37.698  1.00  0.00           C  
ATOM    696  CE3 TRP A 312     -38.318   8.493 -35.821  1.00  0.00           C  
ATOM    697  CZ2 TRP A 312     -38.702   8.140 -38.613  1.00  0.00           C  
ATOM    698  CZ3 TRP A 312     -37.319   8.802 -36.733  1.00  0.00           C  
ATOM    699  CH2 TRP A 312     -37.517   8.622 -38.114  1.00  0.00           C  
ATOM    700  N   ASP A 313     -39.802   7.146 -31.262  1.00  0.00           N  
ATOM    701  CA  ASP A 313     -40.095   7.368 -29.859  1.00  0.00           C  
ATOM    702  C   ASP A 313     -40.569   8.816 -29.770  1.00  0.00           C  
ATOM    703  O   ASP A 313     -39.773   9.749 -29.705  1.00  0.00           O  
ATOM    704  CB  ASP A 313     -38.858   7.152 -29.008  1.00  0.00           C  
ATOM    705  CG  ASP A 313     -39.201   7.008 -27.534  1.00  0.00           C  
ATOM    706  OD1 ASP A 313     -40.434   7.004 -27.180  1.00  0.00           O  
ATOM    707  OD2 ASP A 313     -38.229   6.893 -26.753  1.00  0.00           O  
ATOM    708  N   THR A 314     -41.881   8.975 -29.752  1.00  0.00           N  
ATOM    709  CA  THR A 314     -42.505  10.265 -29.781  1.00  0.00           C  
ATOM    710  C   THR A 314     -43.023  10.894 -28.476  1.00  0.00           C  
ATOM    711  O   THR A 314     -43.911  11.751 -28.520  1.00  0.00           O  
ATOM    712  CB  THR A 314     -43.672  10.164 -30.785  1.00  0.00           C  
ATOM    713  OG1 THR A 314     -44.645   9.206 -30.327  1.00  0.00           O  
ATOM    714  CG2 THR A 314     -43.140   9.652 -32.122  1.00  0.00           C  
ATOM    715  N   HIS A 315     -42.477  10.533 -27.318  1.00  0.00           N  
ATOM    716  CA  HIS A 315     -43.029  11.060 -26.051  1.00  0.00           C  
ATOM    717  C   HIS A 315     -41.969  11.489 -25.048  1.00  0.00           C  
ATOM    718  O   HIS A 315     -40.738  11.420 -25.303  1.00  0.00           O  
ATOM    719  CB  HIS A 315     -43.818   9.965 -25.315  1.00  0.00           C  
ATOM    720  CG  HIS A 315     -45.213   9.707 -25.817  1.00  0.00           C  
ATOM    721  ND1 HIS A 315     -45.843   8.493 -25.639  1.00  0.00           N  
ATOM    722  CD2 HIS A 315     -46.146  10.523 -26.382  1.00  0.00           C  
ATOM    723  CE1 HIS A 315     -47.092   8.565 -26.055  1.00  0.00           C  
ATOM    724  NE2 HIS A 315     -47.293   9.788 -26.515  1.00  0.00           N  
ATOM    725  N   GLY A 316     -42.485  11.922 -23.903  1.00  0.00           N  
ATOM    726  CA  GLY A 316     -41.661  12.282 -22.772  1.00  0.00           C  
ATOM    727  C   GLY A 316     -40.976  13.607 -22.652  1.00  0.00           C  
ATOM    728  O   GLY A 316     -41.042  14.463 -23.526  1.00  0.00           O  
ATOM    729  N   LEU A 317     -40.240  13.730 -21.556  1.00  0.00           N  
ATOM    730  CA  LEU A 317     -39.507  14.948 -21.261  1.00  0.00           C  
ATOM    731  C   LEU A 317     -38.623  15.408 -22.397  1.00  0.00           C  
ATOM    732  O   LEU A 317     -38.512  16.595 -22.624  1.00  0.00           O  
ATOM    733  CB  LEU A 317     -38.597  14.795 -20.028  1.00  0.00           C  
ATOM    734  CG  LEU A 317     -38.959  14.419 -18.580  1.00  0.00           C  
ATOM    735  CD1 LEU A 317     -37.675  14.435 -17.750  1.00  0.00           C  
ATOM    736  CD2 LEU A 317     -39.997  15.361 -17.984  1.00  0.00           C  
ATOM    737  N   PRO A 318     -37.966  14.480 -23.114  1.00  0.00           N  
ATOM    738  CA  PRO A 318     -37.106  14.968 -24.200  1.00  0.00           C  
ATOM    739  C   PRO A 318     -37.883  15.792 -25.223  1.00  0.00           C  
ATOM    740  O   PRO A 318     -37.510  16.930 -25.547  1.00  0.00           O  
ATOM    741  CB  PRO A 318     -36.548  13.684 -24.787  1.00  0.00           C  
ATOM    742  CG  PRO A 318     -36.666  12.677 -23.641  1.00  0.00           C  
ATOM    743  CD  PRO A 318     -38.003  13.007 -23.093  1.00  0.00           C  
ATOM    744  N   VAL A 334     -38.992  15.243 -25.684  1.00  0.00           N  
ATOM    745  CA  VAL A 334     -39.837  15.956 -26.620  1.00  0.00           C  
ATOM    746  C   VAL A 334     -40.277  17.250 -25.939  1.00  0.00           C  
ATOM    747  O   VAL A 334     -40.060  18.347 -26.473  1.00  0.00           O  
ATOM    748  CB  VAL A 334     -41.086  15.122 -26.973  1.00  0.00           C  
ATOM    749  CG1 VAL A 334     -42.058  15.925 -27.835  1.00  0.00           C  
ATOM    750  CG2 VAL A 334     -40.667  13.837 -27.680  1.00  0.00           C  
ATOM    751  N   GLU A 336     -40.823  17.110 -24.727  1.00  0.00           N  
ATOM    752  CA  GLU A 336     -41.326  18.247 -23.949  1.00  0.00           C  
ATOM    753  C   GLU A 336     -40.347  19.368 -23.697  1.00  0.00           C  
ATOM    754  O   GLU A 336     -40.720  20.536 -23.773  1.00  0.00           O  
ATOM    755  CB  GLU A 336     -41.903  17.806 -22.609  1.00  0.00           C  
ATOM    756  CG  GLU A 336     -43.304  17.259 -22.691  1.00  0.00           C  
ATOM    757  CD  GLU A 336     -43.821  16.826 -21.343  1.00  0.00           C  
ATOM    758  OE1 GLU A 336     -42.975  16.494 -20.496  1.00  0.00           O  
ATOM    759  OE2 GLU A 336     -45.049  16.825 -21.115  1.00  0.00           O  
ATOM    760  N   LEU A 340     -39.101  19.034 -23.408  1.00  0.00           N  
ATOM    761  CA  LEU A 340     -38.122  20.064 -23.140  1.00  0.00           C  
ATOM    762  C   LEU A 340     -37.775  20.903 -24.327  1.00  0.00           C  
ATOM    763  O   LEU A 340     -37.268  22.011 -24.173  1.00  0.00           O  
ATOM    764  CB  LEU A 340     -36.862  19.484 -22.558  1.00  0.00           C  
ATOM    765  CG  LEU A 340     -36.981  19.799 -21.090  1.00  0.00           C  
ATOM    766  CD1 LEU A 340     -38.278  19.167 -20.600  1.00  0.00           C  
ATOM    767  CD2 LEU A 340     -35.794  19.253 -20.335  1.00  0.00           C  
ATOM    768  N   GLU A 341     -37.986  20.358 -25.516  1.00  0.00           N  
ATOM    769  CA  GLU A 341     -37.691  21.116 -26.712  1.00  0.00           C  
ATOM    770  C   GLU A 341     -38.904  21.985 -27.013  1.00  0.00           C  
ATOM    771  O   GLU A 341     -38.759  23.175 -27.245  1.00  0.00           O  
ATOM    772  CB  GLU A 341     -37.327  20.189 -27.873  1.00  0.00           C  
ATOM    773  CG  GLU A 341     -36.190  19.218 -27.552  1.00  0.00           C  
ATOM    774  CD  GLU A 341     -35.000  19.873 -26.844  1.00  0.00           C  
ATOM    775  OE1 GLU A 341     -35.097  20.122 -25.619  1.00  0.00           O  
ATOM    776  OE2 GLU A 341     -33.953  20.108 -27.497  1.00  0.00           O  
ATOM    777  N   VAL A 342     -40.098  21.409 -26.942  1.00  0.00           N  
ATOM    778  CA  VAL A 342     -41.315  22.179 -27.177  1.00  0.00           C  
ATOM    779  C   VAL A 342     -41.536  23.198 -26.052  1.00  0.00           C  
ATOM    780  O   VAL A 342     -42.448  24.022 -26.119  1.00  0.00           O  
ATOM    781  CB  VAL A 342     -42.546  21.267 -27.338  1.00  0.00           C  
ATOM    782  CG1 VAL A 342     -43.829  22.085 -27.532  1.00  0.00           C  
ATOM    783  CG2 VAL A 342     -42.335  20.345 -28.522  1.00  0.00           C  
ATOM    784  N   GLU A 343     -40.712  23.133 -25.009  1.00  0.00           N  
ATOM    785  CA  GLU A 343     -40.806  24.099 -23.918  1.00  0.00           C  
ATOM    786  C   GLU A 343     -39.968  25.292 -24.366  1.00  0.00           C  
ATOM    787  O   GLU A 343     -40.399  26.440 -24.258  1.00  0.00           O  
ATOM    788  CB  GLU A 343     -40.237  23.526 -22.620  1.00  0.00           C  
ATOM    789  CG  GLU A 343     -41.298  23.143 -21.607  1.00  0.00           C  
ATOM    790  CD  GLU A 343     -40.707  22.650 -20.290  1.00  0.00           C  
ATOM    791  OE1 GLU A 343     -40.445  23.481 -19.397  1.00  0.00           O  
ATOM    792  OE2 GLU A 343     -40.519  21.426 -20.135  1.00  0.00           O  
ATOM    793  N   LYS A 344     -38.793  24.986 -24.920  1.00  0.00           N  
ATOM    794  CA  LYS A 344     -37.850  25.982 -25.429  1.00  0.00           C  
ATOM    795  C   LYS A 344     -38.293  26.705 -26.705  1.00  0.00           C  
ATOM    796  O   LYS A 344     -37.794  27.786 -27.007  1.00  0.00           O  
ATOM    797  CB  LYS A 344     -36.489  25.351 -25.672  1.00  0.00           C  
ATOM    798  CG  LYS A 344     -35.674  25.208 -24.430  1.00  0.00           C  
ATOM    799  CD  LYS A 344     -34.190  25.250 -24.757  1.00  0.00           C  
ATOM    800  CE  LYS A 344     -33.741  24.014 -25.472  1.00  0.00           C  
ATOM    801  NZ  LYS A 344     -33.838  22.852 -24.549  1.00  0.00           N  
ATOM    802  N   LYS A 345     -39.160  26.075 -27.492  1.00  0.00           N  
ATOM    803  CA  LYS A 345     -39.669  26.702 -28.703  1.00  0.00           C  
ATOM    804  C   LYS A 345     -40.717  27.711 -28.253  1.00  0.00           C  
ATOM    805  O   LYS A 345     -40.480  28.908 -28.303  1.00  0.00           O  
ATOM    806  CB  LYS A 345     -40.312  25.666 -29.637  1.00  0.00           C  
ATOM    807  CG  LYS A 345     -39.364  25.007 -30.650  1.00  0.00           C  
ATOM    808  CD  LYS A 345     -40.028  23.809 -31.355  1.00  0.00           C  
ATOM    809  CE  LYS A 345     -41.396  24.167 -31.946  1.00  0.00           C  
ATOM    810  NZ  LYS A 345     -42.121  22.987 -32.516  1.00  0.00           N  
ATOM    811  N   LEU A 346     -41.828  27.219 -27.707  1.00  0.00           N  
ATOM    812  CA  LEU A 346     -42.909  28.076 -27.253  1.00  0.00           C  
ATOM    813  C   LEU A 346     -42.515  29.039 -26.138  1.00  0.00           C  
ATOM    814  O   LEU A 346     -43.360  29.772 -25.637  1.00  0.00           O  
ATOM    815  CB  LEU A 346     -44.089  27.228 -26.806  1.00  0.00           C  
ATOM    816  CG  LEU A 346     -44.606  26.209 -27.816  1.00  0.00           C  
ATOM    817  CD1 LEU A 346     -45.663  25.315 -27.175  1.00  0.00           C  
ATOM    818  CD2 LEU A 346     -45.175  26.937 -29.010  1.00  0.00           C  
ATOM    819  N   GLY A 391     -41.245  29.019 -25.733  1.00  0.00           N  
ATOM    820  CA  GLY A 391     -40.770  29.920 -24.693  1.00  0.00           C  
ATOM    821  C   GLY A 391     -41.178  29.675 -23.239  1.00  0.00           C  
ATOM    822  O   GLY A 391     -40.915  30.532 -22.389  1.00  0.00           O  
ATOM    823  N   LEU A 392     -41.800  28.533 -22.930  1.00  0.00           N  
ATOM    824  CA  LEU A 392     -42.189  28.246 -21.552  1.00  0.00           C  
ATOM    825  C   LEU A 392     -40.951  27.988 -20.706  1.00  0.00           C  
ATOM    826  O   LEU A 392     -39.933  27.510 -21.210  1.00  0.00           O  
ATOM    827  CB  LEU A 392     -43.077  27.026 -21.469  1.00  0.00           C  
ATOM    828  CG  LEU A 392     -44.345  27.017 -22.302  1.00  0.00           C  
ATOM    829  CD1 LEU A 392     -45.036  28.368 -22.250  1.00  0.00           C  
ATOM    830  CD2 LEU A 392     -43.970  26.631 -23.706  1.00  0.00           C  
ATOM    831  N   LYS A 393     -41.049  28.275 -19.410  1.00  0.00           N  
ATOM    832  CA  LYS A 393     -39.917  28.075 -18.496  1.00  0.00           C  
ATOM    833  C   LYS A 393     -40.299  27.288 -17.220  1.00  0.00           C  
ATOM    834  O   LYS A 393     -39.413  26.904 -16.433  1.00  0.00           O  
ATOM    835  CB  LYS A 393     -39.301  29.440 -18.138  1.00  0.00           C  
ATOM    836  CG  LYS A 393     -38.908  30.280 -19.361  1.00  0.00           C  
ATOM    837  CD  LYS A 393     -38.388  31.676 -19.006  1.00  0.00           C  
ATOM    838  CE  LYS A 393     -39.517  32.652 -18.660  1.00  0.00           C  
ATOM    839  NZ  LYS A 393     -38.980  34.022 -18.375  1.00  0.00           N  
ATOM    840  N   SER A 394     -41.599  26.983 -17.082  1.00  0.00           N  
ATOM    841  CA  SER A 394     -42.127  26.271 -15.921  1.00  0.00           C  
ATOM    842  C   SER A 394     -43.417  25.517 -16.226  1.00  0.00           C  
ATOM    843  O   SER A 394     -44.177  25.912 -17.125  1.00  0.00           O  
ATOM    844  CB  SER A 394     -42.464  27.280 -14.832  1.00  0.00           C  
ATOM    845  OG  SER A 394     -43.719  27.889 -15.110  1.00  0.00           O  
ATOM    846  N   LYS A 395     -43.713  24.516 -15.390  1.00  0.00           N  
ATOM    847  CA  LYS A 395     -44.926  23.707 -15.532  1.00  0.00           C  
ATOM    848  C   LYS A 395     -46.145  24.595 -15.422  1.00  0.00           C  
ATOM    849  O   LYS A 395     -47.214  24.269 -15.922  1.00  0.00           O  
ATOM    850  CB  LYS A 395     -45.025  22.633 -14.443  1.00  0.00           C  
ATOM    851  CG  LYS A 395     -44.010  21.516 -14.542  1.00  0.00           C  
ATOM    852  CD  LYS A 395     -44.257  20.455 -13.492  1.00  0.00           C  
ATOM    853  CE  LYS A 395     -45.675  19.968 -13.527  1.00  0.00           C  
ATOM    854  NZ  LYS A 395     -45.836  18.991 -12.431  1.00  0.00           N  
ATOM    855  N   ARG A 396     -45.987  25.716 -14.737  1.00  0.00           N  
ATOM    856  CA  ARG A 396     -47.101  26.639 -14.582  1.00  0.00           C  
ATOM    857  C   ARG A 396     -47.381  27.349 -15.901  1.00  0.00           C  
ATOM    858  O   ARG A 396     -48.540  27.500 -16.302  1.00  0.00           O  
ATOM    859  CB  ARG A 396     -46.778  27.657 -13.503  1.00  0.00           C  
ATOM    860  CG  ARG A 396     -46.595  27.040 -12.145  1.00  0.00           C  
ATOM    861  CD  ARG A 396     -45.956  28.034 -11.226  1.00  0.00           C  
ATOM    862  NE  ARG A 396     -46.315  27.768  -9.845  1.00  0.00           N  
ATOM    863  CZ  ARG A 396     -47.225  28.457  -9.173  1.00  0.00           C  
ATOM    864  NH1 ARG A 396     -47.892  29.440  -9.765  1.00  0.00           N  
ATOM    865  NH2 ARG A 396     -47.495  28.131  -7.918  1.00  0.00           N  
ATOM    866  N   GLU A 397     -46.305  27.782 -16.561  1.00  0.00           N  
ATOM    867  CA  GLU A 397     -46.403  28.462 -17.845  1.00  0.00           C  
ATOM    868  C   GLU A 397     -46.989  27.480 -18.852  1.00  0.00           C  
ATOM    869  O   GLU A 397     -47.864  27.825 -19.645  1.00  0.00           O  
ATOM    870  CB  GLU A 397     -45.023  28.923 -18.292  1.00  0.00           C  
ATOM    871  CG  GLU A 397     -44.461  30.051 -17.468  1.00  0.00           C  
ATOM    872  CD  GLU A 397     -43.138  30.554 -18.005  1.00  0.00           C  
ATOM    873  OE1 GLU A 397     -43.126  31.194 -19.082  1.00  0.00           O  
ATOM    874  OE2 GLU A 397     -42.106  30.311 -17.352  1.00  0.00           O  
ATOM    875  N   ILE A 398     -46.511  26.241 -18.790  1.00  0.00           N  
ATOM    876  CA  ILE A 398     -47.000  25.192 -19.666  1.00  0.00           C  
ATOM    877  C   ILE A 398     -48.503  25.042 -19.469  1.00  0.00           C  
ATOM    878  O   ILE A 398     -49.271  25.045 -20.435  1.00  0.00           O  
ATOM    879  CB  ILE A 398     -46.303  23.875 -19.355  1.00  0.00           C  
ATOM    880  CG1 ILE A 398     -44.886  23.917 -19.903  1.00  0.00           C  
ATOM    881  CG2 ILE A 398     -47.078  22.722 -19.915  1.00  0.00           C  
ATOM    882  CD1 ILE A 398     -43.994  22.859 -19.304  1.00  0.00           C  
ATOM    883  N   GLU A 399     -48.928  24.976 -18.215  1.00  0.00           N  
ATOM    884  CA  GLU A 399     -50.347  24.835 -17.943  1.00  0.00           C  
ATOM    885  C   GLU A 399     -51.069  26.048 -18.523  1.00  0.00           C  
ATOM    886  O   GLU A 399     -52.216  25.941 -18.984  1.00  0.00           O  
ATOM    887  CB  GLU A 399     -50.607  24.736 -16.433  1.00  0.00           C  
ATOM    888  CG  GLU A 399     -49.904  23.574 -15.715  1.00  0.00           C  
ATOM    889  CD  GLU A 399     -50.850  22.500 -15.189  1.00  0.00           C  
ATOM    890  OE1 GLU A 399     -52.087  22.698 -15.197  1.00  0.00           O  
ATOM    891  OE2 GLU A 399     -50.342  21.445 -14.754  1.00  0.00           O  
ATOM    892  N   ALA A 400     -50.347  27.174 -18.558  1.00  0.00           N  
ATOM    893  CA  ALA A 400     -50.862  28.454 -19.056  1.00  0.00           C  
ATOM    894  C   ALA A 400     -51.161  28.439 -20.542  1.00  0.00           C  
ATOM    895  O   ALA A 400     -52.316  28.618 -20.944  1.00  0.00           O  
ATOM    896  CB  ALA A 400     -49.888  29.583 -18.732  1.00  0.00           C  
ATOM    897  N   TYR A 401     -50.117  28.223 -21.345  1.00  0.00           N  
ATOM    898  CA  TYR A 401     -50.232  28.152 -22.796  1.00  0.00           C  
ATOM    899  C   TYR A 401     -51.466  27.309 -23.151  1.00  0.00           C  
ATOM    900  O   TYR A 401     -52.217  27.647 -24.068  1.00  0.00           O  
ATOM    901  CB  TYR A 401     -48.965  27.503 -23.359  1.00  0.00           C  
ATOM    902  CG  TYR A 401     -48.792  27.624 -24.849  1.00  0.00           C  
ATOM    903  CD1 TYR A 401     -48.385  28.826 -25.418  1.00  0.00           C  
ATOM    904  CD2 TYR A 401     -48.986  26.526 -25.689  1.00  0.00           C  
ATOM    905  CE1 TYR A 401     -48.169  28.938 -26.781  1.00  0.00           C  
ATOM    906  CE2 TYR A 401     -48.773  26.627 -27.059  1.00  0.00           C  
ATOM    907  CZ  TYR A 401     -48.363  27.840 -27.596  1.00  0.00           C  
ATOM    908  OH  TYR A 401     -48.151  27.973 -28.948  1.00  0.00           O  
ATOM    909  N   GLY A 402     -51.697  26.258 -22.364  1.00  0.00           N  
ATOM    910  CA  GLY A 402     -52.826  25.363 -22.565  1.00  0.00           C  
ATOM    911  C   GLY A 402     -52.267  23.961 -22.716  1.00  0.00           C  
ATOM    912  O   GLY A 402     -51.264  23.775 -23.405  1.00  0.00           O  
ATOM    913  N   ILE A 403     -52.852  22.976 -22.051  1.00  0.00           N  
ATOM    914  CA  ILE A 403     -52.321  21.622 -22.178  1.00  0.00           C  
ATOM    915  C   ILE A 403     -52.526  21.072 -23.583  1.00  0.00           C  
ATOM    916  O   ILE A 403     -51.555  20.684 -24.248  1.00  0.00           O  
ATOM    917  CB  ILE A 403     -52.894  20.662 -21.109  1.00  0.00           C  
ATOM    918  CG1 ILE A 403     -52.412  21.114 -19.722  1.00  0.00           C  
ATOM    919  CG2 ILE A 403     -52.417  19.231 -21.366  1.00  0.00           C  
ATOM    920  CD1 ILE A 403     -52.941  20.288 -18.571  1.00  0.00           C  
ATOM    921  N   GLU A 404     -53.779  21.070 -24.044  1.00  0.00           N  
ATOM    922  CA  GLU A 404     -54.104  20.589 -25.389  1.00  0.00           C  
ATOM    923  C   GLU A 404     -53.161  21.240 -26.407  1.00  0.00           C  
ATOM    924  O   GLU A 404     -52.653  20.575 -27.313  1.00  0.00           O  
ATOM    925  CB  GLU A 404     -55.560  20.897 -25.736  1.00  0.00           C  
ATOM    926  CG  GLU A 404     -56.016  20.302 -27.061  1.00  0.00           C  
ATOM    927  CD  GLU A 404     -57.541  20.235 -27.203  1.00  0.00           C  
ATOM    928  OE1 GLU A 404     -58.255  20.368 -26.182  1.00  0.00           O  
ATOM    929  OE2 GLU A 404     -58.036  20.027 -28.338  1.00  0.00           O  
ATOM    930  N   ARG A 405     -52.870  22.520 -26.187  1.00  0.00           N  
ATOM    931  CA  ARG A 405     -51.977  23.270 -27.047  1.00  0.00           C  
ATOM    932  C   ARG A 405     -50.582  22.700 -26.952  1.00  0.00           C  
ATOM    933  O   ARG A 405     -50.108  22.120 -27.913  1.00  0.00           O  
ATOM    934  CB  ARG A 405     -51.939  24.747 -26.653  1.00  0.00           C  
ATOM    935  CG  ARG A 405     -52.053  25.706 -27.826  1.00  0.00           C  
ATOM    936  CD  ARG A 405     -53.481  26.230 -27.973  1.00  0.00           C  
ATOM    937  NE  ARG A 405     -53.794  27.189 -26.915  1.00  0.00           N  
ATOM    938  CZ  ARG A 405     -55.013  27.439 -26.440  1.00  0.00           C  
ATOM    939  NH1 ARG A 405     -56.078  26.801 -26.927  1.00  0.00           N  
ATOM    940  NH2 ARG A 405     -55.164  28.331 -25.461  1.00  0.00           N  
ATOM    941  N   PHE A 406     -49.943  22.836 -25.789  1.00  0.00           N  
ATOM    942  CA  PHE A 406     -48.570  22.346 -25.589  1.00  0.00           C  
ATOM    943  C   PHE A 406     -48.355  20.973 -26.200  1.00  0.00           C  
ATOM    944  O   PHE A 406     -47.404  20.758 -26.956  1.00  0.00           O  
ATOM    945  CB  PHE A 406     -48.186  22.313 -24.102  1.00  0.00           C  
ATOM    946  CG  PHE A 406     -46.788  21.764 -23.833  1.00  0.00           C  
ATOM    947  CD1 PHE A 406     -45.655  22.572 -24.005  1.00  0.00           C  
ATOM    948  CD2 PHE A 406     -46.609  20.454 -23.369  1.00  0.00           C  
ATOM    949  CE1 PHE A 406     -44.336  22.086 -23.709  1.00  0.00           C  
ATOM    950  CE2 PHE A 406     -45.315  19.960 -23.074  1.00  0.00           C  
ATOM    951  CZ  PHE A 406     -44.168  20.783 -23.247  1.00  0.00           C  
ATOM    952  N   ASN A 407     -49.289  20.069 -25.957  1.00  0.00           N  
ATOM    953  CA  ASN A 407     -49.140  18.738 -26.507  1.00  0.00           C  
ATOM    954  C   ASN A 407     -49.116  18.752 -28.017  1.00  0.00           C  
ATOM    955  O   ASN A 407     -48.246  18.134 -28.617  1.00  0.00           O  
ATOM    956  CB  ASN A 407     -50.216  17.801 -25.976  1.00  0.00           C  
ATOM    957  CG  ASN A 407     -49.932  17.354 -24.552  1.00  0.00           C  
ATOM    958  OD1 ASN A 407     -48.786  17.422 -24.080  1.00  0.00           O  
ATOM    959  ND2 ASN A 407     -50.970  16.906 -23.859  1.00  0.00           N  
ATOM    960  N   GLN A 408     -50.032  19.496 -28.631  1.00  0.00           N  
ATOM    961  CA  GLN A 408     -50.056  19.586 -30.087  1.00  0.00           C  
ATOM    962  C   GLN A 408     -48.746  20.113 -30.630  1.00  0.00           C  
ATOM    963  O   GLN A 408     -48.319  19.698 -31.692  1.00  0.00           O  
ATOM    964  CB  GLN A 408     -51.197  20.448 -30.579  1.00  0.00           C  
ATOM    965  CG  GLN A 408     -52.534  19.815 -30.325  1.00  0.00           C  
ATOM    966  CD  GLN A 408     -53.668  20.575 -30.974  1.00  0.00           C  
ATOM    967  OE1 GLN A 408     -53.504  21.723 -31.405  1.00  0.00           O  
ATOM    968  NE2 GLN A 408     -54.837  19.948 -31.034  1.00  0.00           N  
ATOM    969  N   ALA A 418     -48.084  21.001 -29.901  1.00  0.00           N  
ATOM    970  CA  ALA A 418     -46.805  21.509 -30.373  1.00  0.00           C  
ATOM    971  C   ALA A 418     -45.809  20.377 -30.235  1.00  0.00           C  
ATOM    972  O   ALA A 418     -44.790  20.349 -30.923  1.00  0.00           O  
ATOM    973  CB  ALA A 418     -46.362  22.697 -29.550  1.00  0.00           C  
ATOM    974  N   CYS A 419     -46.093  19.473 -29.299  1.00  0.00           N  
ATOM    975  CA  CYS A 419     -45.246  18.313 -29.049  1.00  0.00           C  
ATOM    976  C   CYS A 419     -45.429  17.294 -30.166  1.00  0.00           C  
ATOM    977  O   CYS A 419     -44.455  16.791 -30.738  1.00  0.00           O  
ATOM    978  CB  CYS A 419     -45.605  17.670 -27.704  1.00  0.00           C  
ATOM    979  SG  CYS A 419     -45.105  18.624 -26.280  1.00  0.00           S  
ATOM    980  N   ARG A 420     -46.689  17.020 -30.481  1.00  0.00           N  
ATOM    981  CA  ARG A 420     -47.042  16.073 -31.510  1.00  0.00           C  
ATOM    982  C   ARG A 420     -46.360  16.433 -32.818  1.00  0.00           C  
ATOM    983  O   ARG A 420     -45.918  15.561 -33.548  1.00  0.00           O  
ATOM    984  CB  ARG A 420     -48.553  16.062 -31.687  1.00  0.00           C  
ATOM    985  CG  ARG A 420     -49.042  14.950 -32.553  1.00  0.00           C  
ATOM    986  CD  ARG A 420     -50.497  14.658 -32.261  1.00  0.00           C  
ATOM    987  NE  ARG A 420     -50.679  13.218 -32.098  1.00  0.00           N  
ATOM    988  CZ  ARG A 420     -51.469  12.644 -31.191  1.00  0.00           C  
ATOM    989  NH1 ARG A 420     -52.177  13.389 -30.340  1.00  0.00           N  
ATOM    990  NH2 ARG A 420     -51.518  11.311 -31.121  1.00  0.00           N  
ATOM    991  N   GLU A 421     -46.243  17.724 -33.101  1.00  0.00           N  
ATOM    992  CA  GLU A 421     -45.616  18.155 -34.336  1.00  0.00           C  
ATOM    993  C   GLU A 421     -44.115  18.009 -34.305  1.00  0.00           C  
ATOM    994  O   GLU A 421     -43.554  17.262 -35.087  1.00  0.00           O  
ATOM    995  CB  GLU A 421     -46.003  19.591 -34.663  1.00  0.00           C  
ATOM    996  CG  GLU A 421     -47.451  19.723 -35.128  1.00  0.00           C  
ATOM    997  CD  GLU A 421     -47.899  21.166 -35.285  1.00  0.00           C  
ATOM    998  OE1 GLU A 421     -47.059  22.025 -35.661  1.00  0.00           O  
ATOM    999  OE2 GLU A 421     -49.094  21.435 -35.029  1.00  0.00           O  
ATOM   1000  N   SER A 422     -43.482  18.653 -33.339  1.00  0.00           N  
ATOM   1001  CA  SER A 422     -42.032  18.640 -33.199  1.00  0.00           C  
ATOM   1002  C   SER A 422     -41.282  17.357 -33.549  1.00  0.00           C  
ATOM   1003  O   SER A 422     -40.139  17.414 -34.012  1.00  0.00           O  
ATOM   1004  CB  SER A 422     -41.656  19.087 -31.782  1.00  0.00           C  
ATOM   1005  OG  SER A 422     -42.355  18.333 -30.798  1.00  0.00           O  
ATOM   1006  N   VAL A 423     -41.928  16.213 -33.329  1.00  0.00           N  
ATOM   1007  CA  VAL A 423     -41.331  14.896 -33.580  1.00  0.00           C  
ATOM   1008  C   VAL A 423     -41.105  14.482 -35.046  1.00  0.00           C  
ATOM   1009  O   VAL A 423     -40.220  13.653 -35.340  1.00  0.00           O  
ATOM   1010  CB  VAL A 423     -42.134  13.764 -32.856  1.00  0.00           C  
ATOM   1011  CG1 VAL A 423     -42.199  14.040 -31.382  1.00  0.00           C  
ATOM   1012  CG2 VAL A 423     -43.533  13.630 -33.428  1.00  0.00           C  
ATOM   1013  N   PHE A 424     -41.931  15.021 -35.942  1.00  0.00           N  
ATOM   1014  CA  PHE A 424     -41.853  14.708 -37.356  1.00  0.00           C  
ATOM   1015  C   PHE A 424     -41.197  15.758 -38.229  1.00  0.00           C  
ATOM   1016  O   PHE A 424     -40.981  15.525 -39.415  1.00  0.00           O  
ATOM   1017  CB  PHE A 424     -43.248  14.386 -37.867  1.00  0.00           C  
ATOM   1018  CG  PHE A 424     -43.788  13.115 -37.310  1.00  0.00           C  
ATOM   1019  CD1 PHE A 424     -42.916  12.055 -37.027  1.00  0.00           C  
ATOM   1020  CD2 PHE A 424     -45.149  12.966 -37.056  1.00  0.00           C  
ATOM   1021  CE1 PHE A 424     -43.389  10.860 -36.496  1.00  0.00           C  
ATOM   1022  CE2 PHE A 424     -45.639  11.774 -36.524  1.00  0.00           C  
ATOM   1023  CZ  PHE A 424     -44.757  10.715 -36.243  1.00  0.00           C  
ATOM   1024  N   THR A 425     -40.792  16.868 -37.622  1.00  0.00           N  
ATOM   1025  CA  THR A 425     -40.176  17.953 -38.365  1.00  0.00           C  
ATOM   1026  C   THR A 425     -39.042  17.511 -39.292  1.00  0.00           C  
ATOM   1027  O   THR A 425     -38.912  18.035 -40.387  1.00  0.00           O  
ATOM   1028  CB  THR A 425     -39.735  19.147 -37.431  1.00  0.00           C  
ATOM   1029  OG1 THR A 425     -38.700  18.743 -36.520  1.00  0.00           O  
ATOM   1030  CG2 THR A 425     -40.925  19.655 -36.637  1.00  0.00           C  
ATOM   1031  N   TYR A 426     -38.263  16.515 -38.892  1.00  0.00           N  
ATOM   1032  CA  TYR A 426     -37.163  16.060 -39.734  1.00  0.00           C  
ATOM   1033  C   TYR A 426     -37.384  14.666 -40.310  1.00  0.00           C  
ATOM   1034  O   TYR A 426     -36.429  13.921 -40.574  1.00  0.00           O  
ATOM   1035  CB  TYR A 426     -35.846  16.087 -38.960  1.00  0.00           C  
ATOM   1036  CG  TYR A 426     -35.365  17.467 -38.550  1.00  0.00           C  
ATOM   1037  CD1 TYR A 426     -36.258  18.457 -38.117  1.00  0.00           C  
ATOM   1038  CD2 TYR A 426     -34.004  17.773 -38.564  1.00  0.00           C  
ATOM   1039  CE1 TYR A 426     -35.802  19.710 -37.708  1.00  0.00           C  
ATOM   1040  CE2 TYR A 426     -33.538  19.019 -38.154  1.00  0.00           C  
ATOM   1041  CZ  TYR A 426     -34.436  19.980 -37.729  1.00  0.00           C  
ATOM   1042  OH  TYR A 426     -33.952  21.206 -37.327  1.00  0.00           O  
ATOM   1043  N   GLU A 427     -38.636  14.351 -40.600  1.00  0.00           N  
ATOM   1044  CA  GLU A 427     -38.975  13.041 -41.121  1.00  0.00           C  
ATOM   1045  C   GLU A 427     -38.275  12.688 -42.414  1.00  0.00           C  
ATOM   1046  O   GLU A 427     -37.627  11.652 -42.522  1.00  0.00           O  
ATOM   1047  CB  GLU A 427     -40.480  12.931 -41.306  1.00  0.00           C  
ATOM   1048  CG  GLU A 427     -40.885  11.646 -41.944  1.00  0.00           C  
ATOM   1049  CD  GLU A 427     -42.364  11.360 -41.821  1.00  0.00           C  
ATOM   1050  OE1 GLU A 427     -43.164  12.324 -41.750  1.00  0.00           O  
ATOM   1051  OE2 GLU A 427     -42.727  10.160 -41.799  1.00  0.00           O  
ATOM   1052  N   LYS A 429     -38.409  13.574 -43.388  1.00  0.00           N  
ATOM   1053  CA  LYS A 429     -37.833  13.383 -44.699  1.00  0.00           C  
ATOM   1054  C   LYS A 429     -36.314  13.275 -44.714  1.00  0.00           C  
ATOM   1055  O   LYS A 429     -35.766  12.493 -45.491  1.00  0.00           O  
ATOM   1056  CB  LYS A 429     -38.325  14.493 -45.617  1.00  0.00           C  
ATOM   1057  CG  LYS A 429     -39.846  14.534 -45.707  1.00  0.00           C  
ATOM   1058  CD  LYS A 429     -40.390  13.195 -46.236  1.00  0.00           C  
ATOM   1059  CE  LYS A 429     -41.926  13.152 -46.265  1.00  0.00           C  
ATOM   1060  NZ  LYS A 429     -42.434  11.916 -46.946  1.00  0.00           N  
ATOM   1061  N   GLU A 431     -35.638  14.009 -43.829  1.00  0.00           N  
ATOM   1062  CA  GLU A 431     -34.167  13.969 -43.753  1.00  0.00           C  
ATOM   1063  C   GLU A 431     -33.733  12.728 -42.992  1.00  0.00           C  
ATOM   1064  O   GLU A 431     -32.553  12.411 -42.913  1.00  0.00           O  
ATOM   1065  CB  GLU A 431     -33.575  15.215 -43.083  1.00  0.00           C  
ATOM   1066  CG  GLU A 431     -34.572  16.019 -42.280  1.00  0.00           C  
ATOM   1067  CD  GLU A 431     -35.550  16.781 -43.168  1.00  0.00           C  
ATOM   1068  OE1 GLU A 431     -35.077  17.650 -43.926  1.00  0.00           O  
ATOM   1069  OE2 GLU A 431     -36.778  16.517 -43.124  1.00  0.00           O  
ATOM   1070  N   TRP A 432     -34.688  12.064 -42.363  1.00  0.00           N  
ATOM   1071  CA  TRP A 432     -34.376  10.832 -41.667  1.00  0.00           C  
ATOM   1072  C   TRP A 432     -34.448   9.731 -42.719  1.00  0.00           C  
ATOM   1073  O   TRP A 432     -33.453   9.030 -42.990  1.00  0.00           O  
ATOM   1074  CB  TRP A 432     -35.377  10.567 -40.530  1.00  0.00           C  
ATOM   1075  CG  TRP A 432     -34.791  10.902 -39.195  1.00  0.00           C  
ATOM   1076  CD1 TRP A 432     -34.911  12.082 -38.517  1.00  0.00           C  
ATOM   1077  CD2 TRP A 432     -33.851  10.111 -38.462  1.00  0.00           C  
ATOM   1078  NE1 TRP A 432     -34.084  12.081 -37.419  1.00  0.00           N  
ATOM   1079  CE2 TRP A 432     -33.426  10.882 -37.360  1.00  0.00           C  
ATOM   1080  CE3 TRP A 432     -33.328   8.824 -38.629  1.00  0.00           C  
ATOM   1081  CZ2 TRP A 432     -32.486  10.411 -36.439  1.00  0.00           C  
ATOM   1082  CZ3 TRP A 432     -32.394   8.358 -37.711  1.00  0.00           C  
ATOM   1083  CH2 TRP A 432     -31.991   9.146 -36.631  1.00  0.00           C  
ATOM   1084  N   GLU A 433     -35.593   9.670 -43.393  1.00  0.00           N  
ATOM   1085  CA  GLU A 433     -35.822   8.674 -44.419  1.00  0.00           C  
ATOM   1086  C   GLU A 433     -35.085   8.886 -45.729  1.00  0.00           C  
ATOM   1087  O   GLU A 433     -35.539   8.415 -46.768  1.00  0.00           O  
ATOM   1088  CB  GLU A 433     -37.315   8.504 -44.681  1.00  0.00           C  
ATOM   1089  CG  GLU A 433     -37.987   9.647 -45.360  1.00  0.00           C  
ATOM   1090  CD  GLU A 433     -39.230   9.180 -46.060  1.00  0.00           C  
ATOM   1091  OE1 GLU A 433     -39.070   8.423 -47.045  1.00  0.00           O  
ATOM   1092  OE2 GLU A 433     -40.355   9.514 -45.608  1.00  0.00           O  
ATOM   1093  N   ALA A 434     -33.967   9.603 -45.663  1.00  0.00           N  
ATOM   1094  CA  ALA A 434     -33.111   9.877 -46.808  1.00  0.00           C  
ATOM   1095  C   ALA A 434     -31.729   9.492 -46.332  1.00  0.00           C  
ATOM   1096  O   ALA A 434     -30.875   9.133 -47.125  1.00  0.00           O  
ATOM   1097  CB  ALA A 434     -33.158  11.346 -47.169  1.00  0.00           C  
ATOM   1098  N   PHE A 435     -31.534   9.581 -45.014  1.00  0.00           N  
ATOM   1099  CA  PHE A 435     -30.289   9.228 -44.346  1.00  0.00           C  
ATOM   1100  C   PHE A 435     -30.307   7.702 -44.287  1.00  0.00           C  
ATOM   1101  O   PHE A 435     -29.335   7.039 -44.677  1.00  0.00           O  
ATOM   1102  CB  PHE A 435     -30.292   9.817 -42.926  1.00  0.00           C  
ATOM   1103  CG  PHE A 435     -29.305   9.157 -41.976  1.00  0.00           C  
ATOM   1104  CD1 PHE A 435     -27.982   9.570 -41.932  1.00  0.00           C  
ATOM   1105  CD2 PHE A 435     -29.703   8.132 -41.107  1.00  0.00           C  
ATOM   1106  CE1 PHE A 435     -27.068   8.975 -41.042  1.00  0.00           C  
ATOM   1107  CE2 PHE A 435     -28.799   7.545 -40.228  1.00  0.00           C  
ATOM   1108  CZ  PHE A 435     -27.481   7.966 -40.199  1.00  0.00           C  
ATOM   1109  N   THR A 436     -31.417   7.160 -43.784  1.00  0.00           N  
ATOM   1110  CA  THR A 436     -31.621   5.720 -43.650  1.00  0.00           C  
ATOM   1111  C   THR A 436     -31.273   5.019 -44.944  1.00  0.00           C  
ATOM   1112  O   THR A 436     -30.603   3.984 -44.959  1.00  0.00           O  
ATOM   1113  CB  THR A 436     -33.106   5.411 -43.414  1.00  0.00           C  
ATOM   1114  OG1 THR A 436     -33.614   6.236 -42.359  1.00  0.00           O  
ATOM   1115  CG2 THR A 436     -33.294   3.957 -43.058  1.00  0.00           C  
ATOM   1116  N   GLU A 437     -31.814   5.584 -46.018  1.00  0.00           N  
ATOM   1117  CA  GLU A 437     -31.657   5.090 -47.382  1.00  0.00           C  
ATOM   1118  C   GLU A 437     -30.260   5.289 -47.994  1.00  0.00           C  
ATOM   1119  O   GLU A 437     -29.760   4.380 -48.663  1.00  0.00           O  
ATOM   1120  CB  GLU A 437     -32.737   5.751 -48.236  1.00  0.00           C  
ATOM   1121  CG  GLU A 437     -32.721   5.468 -49.713  1.00  0.00           C  
ATOM   1122  CD  GLU A 437     -33.688   6.387 -50.472  1.00  0.00           C  
ATOM   1123  OE1 GLU A 437     -33.302   7.542 -50.797  1.00  0.00           O  
ATOM   1124  OE2 GLU A 437     -34.840   5.957 -50.725  1.00  0.00           O  
ATOM   1125  N   ARG A 438     -29.611   6.430 -47.733  1.00  0.00           N  
ATOM   1126  CA  ARG A 438     -28.287   6.673 -48.297  1.00  0.00           C  
ATOM   1127  C   ARG A 438     -27.291   5.698 -47.729  1.00  0.00           C  
ATOM   1128  O   ARG A 438     -26.476   5.158 -48.474  1.00  0.00           O  
ATOM   1129  CB  ARG A 438     -27.815   8.104 -48.113  1.00  0.00           C  
ATOM   1130  CG  ARG A 438     -26.470   8.400 -48.802  1.00  0.00           C  
ATOM   1131  CD  ARG A 438     -26.557   8.287 -50.336  1.00  0.00           C  
ATOM   1132  NE  ARG A 438     -25.271   8.542 -51.012  1.00  0.00           N  
ATOM   1133  CZ  ARG A 438     -24.207   7.735 -50.984  1.00  0.00           C  
ATOM   1134  NH1 ARG A 438     -24.232   6.589 -50.308  1.00  0.00           N  
ATOM   1135  NH2 ARG A 438     -23.101   8.090 -51.622  1.00  0.00           N  
ATOM   1136  N   ILE A 439     -27.273   5.528 -46.408  1.00  0.00           N  
ATOM   1137  CA  ILE A 439     -26.401   4.488 -45.840  1.00  0.00           C  
ATOM   1138  C   ILE A 439     -27.267   3.299 -46.255  1.00  0.00           C  
ATOM   1139  O   ILE A 439     -28.439   3.488 -46.583  1.00  0.00           O  
ATOM   1140  CB  ILE A 439     -26.298   4.548 -44.307  1.00  0.00           C  
ATOM   1141  CG1 ILE A 439     -27.678   4.756 -43.688  1.00  0.00           C  
ATOM   1142  CG2 ILE A 439     -25.344   5.645 -43.881  1.00  0.00           C  
ATOM   1143  CD1 ILE A 439     -27.644   4.721 -42.203  1.00  0.00           C  
ATOM   1144  N   ALA A 444     -26.759   2.083 -46.300  1.00  0.00           N  
ATOM   1145  CA  ALA A 444     -27.682   1.050 -46.772  1.00  0.00           C  
ATOM   1146  C   ALA A 444     -28.532   0.443 -45.651  1.00  0.00           C  
ATOM   1147  O   ALA A 444     -28.653  -0.779 -45.508  1.00  0.00           O  
ATOM   1148  CB  ALA A 444     -26.938  -0.015 -47.588  1.00  0.00           C  
ATOM   1149  N   TYR A 445     -29.162   1.304 -44.867  1.00  0.00           N  
ATOM   1150  CA  TYR A 445     -29.942   0.797 -43.776  1.00  0.00           C  
ATOM   1151  C   TYR A 445     -31.248   0.274 -44.312  1.00  0.00           C  
ATOM   1152  O   TYR A 445     -32.250   0.989 -44.347  1.00  0.00           O  
ATOM   1153  CB  TYR A 445     -30.156   1.866 -42.713  1.00  0.00           C  
ATOM   1154  CG  TYR A 445     -30.739   1.272 -41.469  1.00  0.00           C  
ATOM   1155  CD1 TYR A 445     -30.069   0.265 -40.780  1.00  0.00           C  
ATOM   1156  CD2 TYR A 445     -32.006   1.642 -41.029  1.00  0.00           C  
ATOM   1157  CE1 TYR A 445     -30.650  -0.362 -39.695  1.00  0.00           C  
ATOM   1158  CE2 TYR A 445     -32.598   1.019 -39.938  1.00  0.00           C  
ATOM   1159  CZ  TYR A 445     -31.923   0.012 -39.271  1.00  0.00           C  
ATOM   1160  OH  TYR A 445     -32.546  -0.619 -38.202  1.00  0.00           O  
ATOM   1161  N   TRP A 460     -31.233  -0.968 -44.774  1.00  0.00           N  
ATOM   1162  CA  TRP A 460     -32.449  -1.530 -45.314  1.00  0.00           C  
ATOM   1163  C   TRP A 460     -33.421  -1.828 -44.203  1.00  0.00           C  
ATOM   1164  O   TRP A 460     -33.225  -2.762 -43.420  1.00  0.00           O  
ATOM   1165  CB  TRP A 460     -32.189  -2.785 -46.146  1.00  0.00           C  
ATOM   1166  CG  TRP A 460     -31.697  -2.520 -47.531  1.00  0.00           C  
ATOM   1167  CD1 TRP A 460     -31.421  -1.313 -48.089  1.00  0.00           C  
ATOM   1168  CD2 TRP A 460     -31.300  -3.501 -48.482  1.00  0.00           C  
ATOM   1169  NE1 TRP A 460     -30.840  -1.478 -49.312  1.00  0.00           N  
ATOM   1170  CE2 TRP A 460     -30.745  -2.816 -49.575  1.00  0.00           C  
ATOM   1171  CE3 TRP A 460     -31.319  -4.896 -48.495  1.00  0.00           C  
ATOM   1172  CZ2 TRP A 460     -30.236  -3.482 -50.689  1.00  0.00           C  
ATOM   1173  CZ3 TRP A 460     -30.812  -5.559 -49.599  1.00  0.00           C  
ATOM   1174  CH2 TRP A 460     -30.266  -4.852 -50.677  1.00  0.00           C  
ATOM   1175  N   VAL A 461     -34.459  -1.010 -44.132  1.00  0.00           N  
ATOM   1176  CA  VAL A 461     -35.482  -1.173 -43.117  1.00  0.00           C  
ATOM   1177  C   VAL A 461     -36.823  -0.719 -43.671  1.00  0.00           C  
ATOM   1178  O   VAL A 461     -36.883   0.148 -44.542  1.00  0.00           O  
ATOM   1179  CB  VAL A 461     -35.140  -0.352 -41.845  1.00  0.00           C  
ATOM   1180  CG1 VAL A 461     -35.180   1.126 -42.135  1.00  0.00           C  
ATOM   1181  CG2 VAL A 461     -36.093  -0.693 -40.720  1.00  0.00           C  
ATOM   1182  N   ASP A 463     -37.896  -1.345 -43.206  1.00  0.00           N  
ATOM   1183  CA  ASP A 463     -39.224  -0.979 -43.660  1.00  0.00           C  
ATOM   1184  C   ASP A 463     -39.636   0.300 -42.956  1.00  0.00           C  
ATOM   1185  O   ASP A 463     -39.724   0.346 -41.729  1.00  0.00           O  
ATOM   1186  CB  ASP A 463     -40.212  -2.094 -43.356  1.00  0.00           C  
ATOM   1187  CG  ASP A 463     -41.185  -2.319 -44.484  1.00  0.00           C  
ATOM   1188  OD1 ASP A 463     -41.490  -1.350 -45.228  1.00  0.00           O  
ATOM   1189  OD2 ASP A 463     -41.640  -3.472 -44.626  1.00  0.00           O  
ATOM   1190  N   LEU A 471     -39.898   1.338 -43.737  1.00  0.00           N  
ATOM   1191  CA  LEU A 471     -40.263   2.617 -43.160  1.00  0.00           C  
ATOM   1192  C   LEU A 471     -41.643   3.130 -43.508  1.00  0.00           C  
ATOM   1193  O   LEU A 471     -42.178   3.980 -42.803  1.00  0.00           O  
ATOM   1194  CB  LEU A 471     -39.222   3.663 -43.520  1.00  0.00           C  
ATOM   1195  CG  LEU A 471     -38.804   4.487 -42.314  1.00  0.00           C  
ATOM   1196  CD1 LEU A 471     -37.310   4.398 -42.177  1.00  0.00           C  
ATOM   1197  CD2 LEU A 471     -39.281   5.922 -42.455  1.00  0.00           C  
ATOM   1198  N   GLU A 472     -42.232   2.626 -44.584  1.00  0.00           N  
ATOM   1199  CA  GLU A 472     -43.562   3.093 -44.941  1.00  0.00           C  
ATOM   1200  C   GLU A 472     -44.526   2.769 -43.786  1.00  0.00           C  
ATOM   1201  O   GLU A 472     -45.396   3.564 -43.456  1.00  0.00           O  
ATOM   1202  CB  GLU A 472     -44.041   2.497 -46.295  1.00  0.00           C  
ATOM   1203  CG  GLU A 472     -44.504   1.011 -46.308  1.00  0.00           C  
ATOM   1204  CD  GLU A 472     -45.702   0.736 -47.273  1.00  0.00           C  
ATOM   1205  OE1 GLU A 472     -46.553   1.642 -47.488  1.00  0.00           O  
ATOM   1206  OE2 GLU A 472     -45.808  -0.402 -47.798  1.00  0.00           O  
ATOM   1207  N   ASP A 473     -44.281   1.649 -43.108  1.00  0.00           N  
ATOM   1208  CA  ASP A 473     -45.125   1.225 -42.000  1.00  0.00           C  
ATOM   1209  C   ASP A 473     -44.373   1.195 -40.663  1.00  0.00           C  
ATOM   1210  O   ASP A 473     -44.450   0.222 -39.917  1.00  0.00           O  
ATOM   1211  CB  ASP A 473     -45.749  -0.139 -42.305  1.00  0.00           C  
ATOM   1212  CG  ASP A 473     -44.720  -1.255 -42.342  1.00  0.00           C  
ATOM   1213  OD1 ASP A 473     -43.596  -1.015 -42.830  1.00  0.00           O  
ATOM   1214  OD2 ASP A 473     -45.024  -2.365 -41.855  1.00  0.00           O  
ATOM   1215  N   ALA A 474     -43.644   2.273 -40.373  1.00  0.00           N  
ATOM   1216  CA  ALA A 474     -42.905   2.407 -39.121  1.00  0.00           C  
ATOM   1217  C   ALA A 474     -43.892   2.587 -37.949  1.00  0.00           C  
ATOM   1218  O   ALA A 474     -45.060   2.982 -38.160  1.00  0.00           O  
ATOM   1219  CB  ALA A 474     -41.975   3.593 -39.206  1.00  0.00           C  
ATOM   1220  N   TYR A 475     -43.475   2.225 -36.731  1.00  0.00           N  
ATOM   1221  CA  TYR A 475     -44.366   2.385 -35.572  1.00  0.00           C  
ATOM   1222  C   TYR A 475     -44.003   3.688 -34.852  1.00  0.00           C  
ATOM   1223  O   TYR A 475     -42.893   4.229 -35.041  1.00  0.00           O  
ATOM   1224  CB  TYR A 475     -44.330   1.164 -34.601  1.00  0.00           C  
ATOM   1225  CG  TYR A 475     -43.013   0.973 -33.876  1.00  0.00           C  
ATOM   1226  CD1 TYR A 475     -42.723   1.671 -32.692  1.00  0.00           C  
ATOM   1227  CD2 TYR A 475     -42.016   0.182 -34.429  1.00  0.00           C  
ATOM   1228  CE1 TYR A 475     -41.455   1.593 -32.097  1.00  0.00           C  
ATOM   1229  CE2 TYR A 475     -40.749   0.095 -33.842  1.00  0.00           C  
ATOM   1230  CZ  TYR A 475     -40.477   0.810 -32.688  1.00  0.00           C  
ATOM   1231  OH  TYR A 475     -39.204   0.753 -32.184  1.00  0.00           O  
ATOM   1232  N   ALA A 476     -44.939   4.182 -34.038  1.00  0.00           N  
ATOM   1233  CA  ALA A 476     -44.756   5.414 -33.272  1.00  0.00           C  
ATOM   1234  C   ALA A 476     -45.431   5.285 -31.898  1.00  0.00           C  
ATOM   1235  O   ALA A 476     -46.649   5.001 -31.810  1.00  0.00           O  
ATOM   1236  CB  ALA A 476     -45.340   6.596 -34.035  1.00  0.00           C  
ATOM   1237  N   THR A 477     -44.652   5.542 -30.841  1.00  0.00           N  
ATOM   1238  CA  THR A 477     -45.162   5.439 -29.480  1.00  0.00           C  
ATOM   1239  C   THR A 477     -46.396   6.281 -29.228  1.00  0.00           C  
ATOM   1240  O   THR A 477     -47.137   6.003 -28.298  1.00  0.00           O  
ATOM   1241  CB  THR A 477     -44.112   5.772 -28.435  1.00  0.00           C  
ATOM   1242  OG1 THR A 477     -43.559   7.061 -28.694  1.00  0.00           O  
ATOM   1243  CG2 THR A 477     -43.013   4.742 -28.447  1.00  0.00           C  
ATOM   1244  N   LEU A 478     -46.652   7.275 -30.074  1.00  0.00           N  
ATOM   1245  CA  LEU A 478     -47.819   8.117 -29.901  1.00  0.00           C  
ATOM   1246  C   LEU A 478     -49.093   7.570 -30.525  1.00  0.00           C  
ATOM   1247  O   LEU A 478     -50.144   8.197 -30.429  1.00  0.00           O  
ATOM   1248  CB  LEU A 478     -47.531   9.531 -30.405  1.00  0.00           C  
ATOM   1249  CG  LEU A 478     -47.315   9.879 -31.880  1.00  0.00           C  
ATOM   1250  CD1 LEU A 478     -48.633   9.792 -32.633  1.00  0.00           C  
ATOM   1251  CD2 LEU A 478     -46.783  11.303 -31.964  1.00  0.00           C  
ATOM   1252  N   GLU A 479     -49.021   6.396 -31.136  1.00  0.00           N  
ATOM   1253  CA  GLU A 479     -50.195   5.809 -31.771  1.00  0.00           C  
ATOM   1254  C   GLU A 479     -51.102   5.109 -30.792  1.00  0.00           C  
ATOM   1255  O   GLU A 479     -50.633   4.312 -29.990  1.00  0.00           O  
ATOM   1256  CB  GLU A 479     -49.773   4.734 -32.760  1.00  0.00           C  
ATOM   1257  CG  GLU A 479     -48.764   5.133 -33.791  1.00  0.00           C  
ATOM   1258  CD  GLU A 479     -48.534   4.008 -34.782  1.00  0.00           C  
ATOM   1259  OE1 GLU A 479     -49.481   3.690 -35.545  1.00  0.00           O  
ATOM   1260  OE2 GLU A 479     -47.421   3.427 -34.784  1.00  0.00           O  
ATOM   1261  N   PRO A 482     -52.429   5.291 -30.931  1.00  0.00           N  
ATOM   1262  CA  PRO A 482     -53.463   4.684 -30.071  1.00  0.00           C  
ATOM   1263  C   PRO A 482     -53.198   3.212 -29.747  1.00  0.00           C  
ATOM   1264  O   PRO A 482     -53.038   2.825 -28.581  1.00  0.00           O  
ATOM   1265  CB  PRO A 482     -54.726   4.826 -30.916  1.00  0.00           C  
ATOM   1266  CG  PRO A 482     -54.538   6.162 -31.499  1.00  0.00           C  
ATOM   1267  CD  PRO A 482     -53.042   6.257 -31.857  1.00  0.00           C  
ATOM   1268  N   THR A 485     -53.105   2.405 -30.790  1.00  0.00           N  
ATOM   1269  CA  THR A 485     -52.867   1.001 -30.603  1.00  0.00           C  
ATOM   1270  C   THR A 485     -51.594   0.760 -29.782  1.00  0.00           C  
ATOM   1271  O   THR A 485     -51.571  -0.116 -28.918  1.00  0.00           O  
ATOM   1272  CB  THR A 485     -52.804   0.268 -31.962  1.00  0.00           C  
ATOM   1273  OG1 THR A 485     -51.591   0.602 -32.664  1.00  0.00           O  
ATOM   1274  CG2 THR A 485     -54.027   0.643 -32.795  1.00  0.00           C  
ATOM   1275  N   TYR A 486     -50.561   1.562 -29.997  1.00  0.00           N  
ATOM   1276  CA  TYR A 486     -49.339   1.367 -29.234  1.00  0.00           C  
ATOM   1277  C   TYR A 486     -49.572   1.724 -27.763  1.00  0.00           C  
ATOM   1278  O   TYR A 486     -48.950   1.162 -26.869  1.00  0.00           O  
ATOM   1279  CB  TYR A 486     -48.210   2.211 -29.802  1.00  0.00           C  
ATOM   1280  CG  TYR A 486     -46.821   1.845 -29.338  1.00  0.00           C  
ATOM   1281  CD1 TYR A 486     -46.319   2.320 -28.118  1.00  0.00           C  
ATOM   1282  CD2 TYR A 486     -45.962   1.109 -30.163  1.00  0.00           C  
ATOM   1283  CE1 TYR A 486     -44.995   2.079 -27.731  1.00  0.00           C  
ATOM   1284  CE2 TYR A 486     -44.646   0.863 -29.794  1.00  0.00           C  
ATOM   1285  CZ  TYR A 486     -44.175   1.354 -28.573  1.00  0.00           C  
ATOM   1286  OH  TYR A 486     -42.897   1.093 -28.175  1.00  0.00           O  
ATOM   1287  N   ILE A 489     -50.489   2.639 -27.506  1.00  0.00           N  
ATOM   1288  CA  ILE A 489     -50.761   3.033 -26.143  1.00  0.00           C  
ATOM   1289  C   ILE A 489     -51.664   1.993 -25.519  1.00  0.00           C  
ATOM   1290  O   ILE A 489     -51.547   1.706 -24.320  1.00  0.00           O  
ATOM   1291  CB  ILE A 489     -51.392   4.437 -26.088  1.00  0.00           C  
ATOM   1292  CG1 ILE A 489     -50.273   5.468 -26.223  1.00  0.00           C  
ATOM   1293  CG2 ILE A 489     -52.210   4.635 -24.799  1.00  0.00           C  
ATOM   1294  CD1 ILE A 489     -50.769   6.875 -26.407  1.00  0.00           C  
ATOM   1295  N   GLU A 490     -52.514   1.384 -26.346  1.00  0.00           N  
ATOM   1296  CA  GLU A 490     -53.451   0.383 -25.857  1.00  0.00           C  
ATOM   1297  C   GLU A 490     -52.731  -0.837 -25.329  1.00  0.00           C  
ATOM   1298  O   GLU A 490     -53.063  -1.331 -24.256  1.00  0.00           O  
ATOM   1299  CB  GLU A 490     -54.447  -0.043 -26.923  1.00  0.00           C  
ATOM   1300  CG  GLU A 490     -55.583  -0.844 -26.325  1.00  0.00           C  
ATOM   1301  CD  GLU A 490     -56.704  -1.130 -27.296  1.00  0.00           C  
ATOM   1302  OE1 GLU A 490     -56.424  -1.412 -28.480  1.00  0.00           O  
ATOM   1303  OE2 GLU A 490     -57.873  -1.091 -26.869  1.00  0.00           O  
ATOM   1304  N   SER A 494     -51.750  -1.344 -26.070  1.00  0.00           N  
ATOM   1305  CA  SER A 494     -51.030  -2.499 -25.568  1.00  0.00           C  
ATOM   1306  C   SER A 494     -50.275  -2.055 -24.310  1.00  0.00           C  
ATOM   1307  O   SER A 494     -50.135  -2.836 -23.357  1.00  0.00           O  
ATOM   1308  CB  SER A 494     -50.136  -3.152 -26.647  1.00  0.00           C  
ATOM   1309  OG  SER A 494     -50.919  -3.753 -27.665  1.00  0.00           O  
ATOM   1310  N   ILE A 495     -49.878  -0.780 -24.261  1.00  0.00           N  
ATOM   1311  CA  ILE A 495     -49.197  -0.273 -23.074  1.00  0.00           C  
ATOM   1312  C   ILE A 495     -50.152  -0.460 -21.889  1.00  0.00           C  
ATOM   1313  O   ILE A 495     -49.799  -1.071 -20.877  1.00  0.00           O  
ATOM   1314  CB  ILE A 495     -48.821   1.203 -23.183  1.00  0.00           C  
ATOM   1315  CG1 ILE A 495     -47.669   1.372 -24.173  1.00  0.00           C  
ATOM   1316  CG2 ILE A 495     -48.433   1.757 -21.788  1.00  0.00           C  
ATOM   1317  CD1 ILE A 495     -46.306   1.502 -23.539  1.00  0.00           C  
ATOM   1318  N   TRP A 496     -51.379   0.014 -22.060  1.00  0.00           N  
ATOM   1319  CA  TRP A 496     -52.393  -0.114 -21.030  1.00  0.00           C  
ATOM   1320  C   TRP A 496     -52.564  -1.579 -20.591  1.00  0.00           C  
ATOM   1321  O   TRP A 496     -52.519  -1.883 -19.392  1.00  0.00           O  
ATOM   1322  CB  TRP A 496     -53.703   0.509 -21.525  1.00  0.00           C  
ATOM   1323  CG  TRP A 496     -53.654   2.024 -21.498  1.00  0.00           C  
ATOM   1324  CD1 TRP A 496     -52.559   2.815 -21.239  1.00  0.00           C  
ATOM   1325  CD2 TRP A 496     -54.755   2.918 -21.694  1.00  0.00           C  
ATOM   1326  NE1 TRP A 496     -52.920   4.141 -21.262  1.00  0.00           N  
ATOM   1327  CE2 TRP A 496     -54.258   4.231 -21.545  1.00  0.00           C  
ATOM   1328  CE3 TRP A 496     -56.118   2.734 -21.977  1.00  0.00           C  
ATOM   1329  CZ2 TRP A 496     -55.073   5.357 -21.672  1.00  0.00           C  
ATOM   1330  CZ3 TRP A 496     -56.934   3.859 -22.098  1.00  0.00           C  
ATOM   1331  CH2 TRP A 496     -56.406   5.153 -21.943  1.00  0.00           C  
ATOM   1332  N   TRP A 498     -52.651  -2.483 -21.565  1.00  0.00           N  
ATOM   1333  CA  TRP A 498     -52.777  -3.906 -21.277  1.00  0.00           C  
ATOM   1334  C   TRP A 498     -51.659  -4.317 -20.324  1.00  0.00           C  
ATOM   1335  O   TRP A 498     -51.864  -5.019 -19.335  1.00  0.00           O  
ATOM   1336  CB  TRP A 498     -52.638  -4.718 -22.567  1.00  0.00           C  
ATOM   1337  CG  TRP A 498     -52.363  -6.133 -22.301  1.00  0.00           C  
ATOM   1338  CD1 TRP A 498     -53.275  -7.099 -21.930  1.00  0.00           C  
ATOM   1339  CD2 TRP A 498     -51.081  -6.755 -22.260  1.00  0.00           C  
ATOM   1340  NE1 TRP A 498     -52.620  -8.278 -21.648  1.00  0.00           N  
ATOM   1341  CE2 TRP A 498     -51.272  -8.095 -21.843  1.00  0.00           C  
ATOM   1342  CE3 TRP A 498     -49.789  -6.314 -22.523  1.00  0.00           C  
ATOM   1343  CZ2 TRP A 498     -50.209  -8.991 -21.693  1.00  0.00           C  
ATOM   1344  CZ3 TRP A 498     -48.733  -7.208 -22.371  1.00  0.00           C  
ATOM   1345  CH2 TRP A 498     -48.950  -8.530 -21.961  1.00  0.00           C  
ATOM   1346  N   SER A 499     -50.459  -3.899 -20.646  1.00  0.00           N  
ATOM   1347  CA  SER A 499     -49.376  -4.276 -19.809  1.00  0.00           C  
ATOM   1348  C   SER A 499     -49.616  -3.715 -18.413  1.00  0.00           C  
ATOM   1349  O   SER A 499     -49.599  -4.469 -17.447  1.00  0.00           O  
ATOM   1350  CB  SER A 499     -48.055  -3.773 -20.394  1.00  0.00           C  
ATOM   1351  OG  SER A 499     -47.862  -2.375 -20.163  1.00  0.00           O  
ATOM   1352  N   LEU A 500     -49.888  -2.414 -18.310  1.00  0.00           N  
ATOM   1353  CA  LEU A 500     -50.075  -1.767 -17.002  1.00  0.00           C  
ATOM   1354  C   LEU A 500     -51.159  -2.362 -16.125  1.00  0.00           C  
ATOM   1355  O   LEU A 500     -50.923  -2.566 -14.939  1.00  0.00           O  
ATOM   1356  CB  LEU A 500     -50.265  -0.262 -17.135  1.00  0.00           C  
ATOM   1357  CG  LEU A 500     -49.001   0.410 -17.657  1.00  0.00           C  
ATOM   1358  CD1 LEU A 500     -49.366   1.834 -17.970  1.00  0.00           C  
ATOM   1359  CD2 LEU A 500     -47.890   0.350 -16.647  1.00  0.00           C  
ATOM   1360  N   LYS A 501     -52.325  -2.661 -16.686  1.00  0.00           N  
ATOM   1361  CA  LYS A 501     -53.381  -3.260 -15.893  1.00  0.00           C  
ATOM   1362  C   LYS A 501     -52.889  -4.619 -15.444  1.00  0.00           C  
ATOM   1363  O   LYS A 501     -53.232  -5.118 -14.371  1.00  0.00           O  
ATOM   1364  CB  LYS A 501     -54.649  -3.449 -16.708  1.00  0.00           C  
ATOM   1365  CG  LYS A 501     -55.714  -4.178 -15.940  1.00  0.00           C  
ATOM   1366  CD  LYS A 501     -57.009  -4.219 -16.700  1.00  0.00           C  
ATOM   1367  CE  LYS A 501     -58.074  -4.887 -15.872  1.00  0.00           C  
ATOM   1368  NZ  LYS A 501     -57.679  -6.299 -15.725  1.00  0.00           N  
ATOM   1369  N   ASN A 502     -52.094  -5.238 -16.288  1.00  0.00           N  
ATOM   1370  CA  ASN A 502     -51.567  -6.527 -15.939  1.00  0.00           C  
ATOM   1371  C   ASN A 502     -50.733  -6.366 -14.655  1.00  0.00           C  
ATOM   1372  O   ASN A 502     -51.039  -6.968 -13.630  1.00  0.00           O  
ATOM   1373  CB  ASN A 502     -50.731  -7.025 -17.092  1.00  0.00           C  
ATOM   1374  CG  ASN A 502     -50.151  -8.363 -16.842  1.00  0.00           C  
ATOM   1375  OD1 ASN A 502     -50.741  -9.371 -17.225  1.00  0.00           O  
ATOM   1376  ND2 ASN A 502     -48.950  -8.398 -16.267  1.00  0.00           N  
ATOM   1377  N   LEU A 503     -49.742  -5.483 -14.674  1.00  0.00           N  
ATOM   1378  CA  LEU A 503     -48.889  -5.271 -13.502  1.00  0.00           C  
ATOM   1379  C   LEU A 503     -49.656  -4.865 -12.267  1.00  0.00           C  
ATOM   1380  O   LEU A 503     -49.282  -5.196 -11.137  1.00  0.00           O  
ATOM   1381  CB  LEU A 503     -47.865  -4.191 -13.798  1.00  0.00           C  
ATOM   1382  CG  LEU A 503     -46.770  -4.677 -14.723  1.00  0.00           C  
ATOM   1383  CD1 LEU A 503     -45.626  -3.663 -14.805  1.00  0.00           C  
ATOM   1384  CD2 LEU A 503     -46.257  -5.967 -14.133  1.00  0.00           C  
ATOM   1385  N   PHE A 504     -50.686  -4.067 -12.486  1.00  0.00           N  
ATOM   1386  CA  PHE A 504     -51.503  -3.584 -11.396  1.00  0.00           C  
ATOM   1387  C   PHE A 504     -52.220  -4.746 -10.731  1.00  0.00           C  
ATOM   1388  O   PHE A 504     -52.035  -5.025  -9.540  1.00  0.00           O  
ATOM   1389  CB  PHE A 504     -52.521  -2.615 -11.938  1.00  0.00           C  
ATOM   1390  CG  PHE A 504     -53.365  -2.000 -10.893  1.00  0.00           C  
ATOM   1391  CD1 PHE A 504     -52.857  -0.993 -10.082  1.00  0.00           C  
ATOM   1392  CD2 PHE A 504     -54.683  -2.401 -10.735  1.00  0.00           C  
ATOM   1393  CE1 PHE A 504     -53.663  -0.389  -9.128  1.00  0.00           C  
ATOM   1394  CE2 PHE A 504     -55.496  -1.809  -9.787  1.00  0.00           C  
ATOM   1395  CZ  PHE A 504     -54.989  -0.800  -8.981  1.00  0.00           C  
ATOM   1396  N   ASP A 505     -53.058  -5.408 -11.512  1.00  0.00           N  
ATOM   1397  CA  ASP A 505     -53.820  -6.547 -11.035  1.00  0.00           C  
ATOM   1398  C   ASP A 505     -52.958  -7.566 -10.331  1.00  0.00           C  
ATOM   1399  O   ASP A 505     -53.409  -8.233  -9.420  1.00  0.00           O  
ATOM   1400  CB  ASP A 505     -54.538  -7.189 -12.203  1.00  0.00           C  
ATOM   1401  CG  ASP A 505     -55.672  -6.339 -12.708  1.00  0.00           C  
ATOM   1402  OD1 ASP A 505     -55.863  -5.226 -12.170  1.00  0.00           O  
ATOM   1403  OD2 ASP A 505     -56.399  -6.784 -13.617  1.00  0.00           O  
ATOM   1404  N   ARG A 506     -51.710  -7.682 -10.740  1.00  0.00           N  
ATOM   1405  CA  ARG A 506     -50.822  -8.637 -10.107  1.00  0.00           C  
ATOM   1406  C   ARG A 506     -50.142  -8.039  -8.874  1.00  0.00           C  
ATOM   1407  O   ARG A 506     -49.247  -8.664  -8.282  1.00  0.00           O  
ATOM   1408  CB  ARG A 506     -49.789  -9.106 -11.127  1.00  0.00           C  
ATOM   1409  CG  ARG A 506     -50.405  -9.868 -12.272  1.00  0.00           C  
ATOM   1410  CD  ARG A 506     -49.399 -10.080 -13.382  1.00  0.00           C  
ATOM   1411  NE  ARG A 506     -48.145 -10.706 -12.950  1.00  0.00           N  
ATOM   1412  CZ  ARG A 506     -46.957 -10.442 -13.508  1.00  0.00           C  
ATOM   1413  NH1 ARG A 506     -46.865  -9.554 -14.494  1.00  0.00           N  
ATOM   1414  NH2 ARG A 506     -45.852 -11.091 -13.119  1.00  0.00           N  
ATOM   1415  N   GLY A 507     -50.602  -6.851  -8.471  1.00  0.00           N  
ATOM   1416  CA  GLY A 507     -50.013  -6.152  -7.340  1.00  0.00           C  
ATOM   1417  C   GLY A 507     -48.531  -5.832  -7.482  1.00  0.00           C  
ATOM   1418  O   GLY A 507     -47.784  -5.872  -6.501  1.00  0.00           O  
ATOM   1419  N   LEU A 508     -48.085  -5.572  -8.710  1.00  0.00           N  
ATOM   1420  CA  LEU A 508     -46.685  -5.224  -8.971  1.00  0.00           C  
ATOM   1421  C   LEU A 508     -46.532  -3.735  -9.310  1.00  0.00           C  
ATOM   1422  O   LEU A 508     -45.431  -3.222  -9.441  1.00  0.00           O  
ATOM   1423  CB  LEU A 508     -46.128  -6.083 -10.101  1.00  0.00           C  
ATOM   1424  CG  LEU A 508     -45.899  -7.577  -9.840  1.00  0.00           C  
ATOM   1425  CD1 LEU A 508     -45.520  -8.252 -11.157  1.00  0.00           C  
ATOM   1426  CD2 LEU A 508     -44.797  -7.771  -8.810  1.00  0.00           C  
ATOM   1427  N   LEU A 509     -47.655  -3.053  -9.448  1.00  0.00           N  
ATOM   1428  CA  LEU A 509     -47.689  -1.632  -9.751  1.00  0.00           C  
ATOM   1429  C   LEU A 509     -48.446  -0.965  -8.597  1.00  0.00           C  
ATOM   1430  O   LEU A 509     -49.678  -1.095  -8.482  1.00  0.00           O  
ATOM   1431  CB  LEU A 509     -48.478  -1.440 -11.037  1.00  0.00           C  
ATOM   1432  CG  LEU A 509     -48.584  -0.013 -11.555  1.00  0.00           C  
ATOM   1433  CD1 LEU A 509     -47.251   0.396 -12.113  1.00  0.00           C  
ATOM   1434  CD2 LEU A 509     -49.631   0.053 -12.630  1.00  0.00           C  
ATOM   1435  N   TYR A 510     -47.759  -0.206  -7.764  1.00  0.00           N  
ATOM   1436  CA  TYR A 510     -48.459   0.397  -6.634  1.00  0.00           C  
ATOM   1437  C   TYR A 510     -48.194   1.878  -6.391  1.00  0.00           C  
ATOM   1438  O   TYR A 510     -47.130   2.404  -6.755  1.00  0.00           O  
ATOM   1439  CB  TYR A 510     -48.047  -0.342  -5.384  1.00  0.00           C  
ATOM   1440  CG  TYR A 510     -46.594  -0.113  -5.049  1.00  0.00           C  
ATOM   1441  CD1 TYR A 510     -45.603  -0.888  -5.605  1.00  0.00           C  
ATOM   1442  CD2 TYR A 510     -46.224   0.883  -4.176  1.00  0.00           C  
ATOM   1443  CE1 TYR A 510     -44.273  -0.679  -5.296  1.00  0.00           C  
ATOM   1444  CE2 TYR A 510     -44.909   1.101  -3.863  1.00  0.00           C  
ATOM   1445  CZ  TYR A 510     -43.936   0.319  -4.424  1.00  0.00           C  
ATOM   1446  OH  TYR A 510     -42.619   0.565  -4.099  1.00  0.00           O  
ATOM   1447  N   ARG A 511     -49.129   2.528  -5.698  1.00  0.00           N  
ATOM   1448  CA  ARG A 511     -48.965   3.943  -5.349  1.00  0.00           C  
ATOM   1449  C   ARG A 511     -48.342   4.065  -3.964  1.00  0.00           C  
ATOM   1450  O   ARG A 511     -48.601   3.244  -3.093  1.00  0.00           O  
ATOM   1451  CB  ARG A 511     -50.301   4.663  -5.339  1.00  0.00           C  
ATOM   1452  CG  ARG A 511     -50.190   6.072  -4.833  1.00  0.00           C  
ATOM   1453  CD  ARG A 511     -51.504   6.765  -4.973  1.00  0.00           C  
ATOM   1454  NE  ARG A 511     -52.497   6.295  -4.017  1.00  0.00           N  
ATOM   1455  CZ  ARG A 511     -53.778   6.132  -4.323  1.00  0.00           C  
ATOM   1456  NH1 ARG A 511     -54.198   6.380  -5.560  1.00  0.00           N  
ATOM   1457  NH2 ARG A 511     -54.649   5.772  -3.387  1.00  0.00           N  
ATOM   1458  N   ASP A 512     -47.497   5.061  -3.763  1.00  0.00           N  
ATOM   1459  CA  ASP A 512     -46.890   5.250  -2.456  1.00  0.00           C  
ATOM   1460  C   ASP A 512     -46.532   6.713  -2.300  1.00  0.00           C  
ATOM   1461  O   ASP A 512     -46.874   7.532  -3.157  1.00  0.00           O  
ATOM   1462  CB  ASP A 512     -45.662   4.355  -2.251  1.00  0.00           C  
ATOM   1463  CG  ASP A 512     -45.262   4.230  -0.767  1.00  0.00           C  
ATOM   1464  OD1 ASP A 512     -46.126   4.478   0.110  1.00  0.00           O  
ATOM   1465  OD2 ASP A 512     -44.084   3.896  -0.470  1.00  0.00           O  
ATOM   1466  N   HIS A 513     -45.850   7.046  -1.209  1.00  0.00           N  
ATOM   1467  CA  HIS A 513     -45.499   8.422  -0.938  1.00  0.00           C  
ATOM   1468  C   HIS A 513     -44.178   8.516  -0.185  1.00  0.00           C  
ATOM   1469  O   HIS A 513     -44.142   8.855   0.994  1.00  0.00           O  
ATOM   1470  CB  HIS A 513     -46.640   9.080  -0.141  1.00  0.00           C  
ATOM   1471  CG  HIS A 513     -46.521  10.561   0.019  1.00  0.00           C  
ATOM   1472  ND1 HIS A 513     -45.468  11.166   0.683  1.00  0.00           N  
ATOM   1473  CD2 HIS A 513     -47.350  11.567  -0.365  1.00  0.00           C  
ATOM   1474  CE1 HIS A 513     -45.653  12.482   0.704  1.00  0.00           C  
ATOM   1475  NE2 HIS A 513     -46.789  12.755   0.075  1.00  0.00           N  
ATOM   1476  N   LYS A 514     -43.095   8.178  -0.859  1.00  0.00           N  
ATOM   1477  CA  LYS A 514     -41.788   8.279  -0.237  1.00  0.00           C  
ATOM   1478  C   LYS A 514     -40.890   9.316  -0.909  1.00  0.00           C  
ATOM   1479  O   LYS A 514     -41.254   9.956  -1.894  1.00  0.00           O  
ATOM   1480  CB  LYS A 514     -41.088   6.913  -0.182  1.00  0.00           C  
ATOM   1481  CG  LYS A 514     -41.364   5.976  -1.349  1.00  0.00           C  
ATOM   1482  CD  LYS A 514     -40.296   4.877  -1.382  1.00  0.00           C  
ATOM   1483  CE  LYS A 514     -40.692   3.661  -2.222  1.00  0.00           C  
ATOM   1484  NZ  LYS A 514     -41.738   2.835  -1.551  1.00  0.00           N  
ATOM   1485  N   VAL A 515     -39.713   9.490  -0.337  1.00  0.00           N  
ATOM   1486  CA  VAL A 515     -38.730  10.420  -0.848  1.00  0.00           C  
ATOM   1487  C   VAL A 515     -38.190   9.847  -2.137  1.00  0.00           C  
ATOM   1488  O   VAL A 515     -37.727   8.706  -2.155  1.00  0.00           O  
ATOM   1489  CB  VAL A 515     -37.557  10.545   0.141  1.00  0.00           C  
ATOM   1490  CG1 VAL A 515     -36.392  11.265  -0.500  1.00  0.00           C  
ATOM   1491  CG2 VAL A 515     -38.021  11.264   1.380  1.00  0.00           C  
ATOM   1492  N   VAL A 516     -38.239  10.644  -3.201  1.00  0.00           N  
ATOM   1493  CA  VAL A 516     -37.738  10.241  -4.522  1.00  0.00           C  
ATOM   1494  C   VAL A 516     -36.924  11.385  -5.125  1.00  0.00           C  
ATOM   1495  O   VAL A 516     -36.780  12.453  -4.524  1.00  0.00           O  
ATOM   1496  CB  VAL A 516     -38.910   9.973  -5.503  1.00  0.00           C  
ATOM   1497  CG1 VAL A 516     -39.884   8.955  -4.938  1.00  0.00           C  
ATOM   1498  CG2 VAL A 516     -39.648  11.245  -5.751  1.00  0.00           C  
ATOM   1499  N   PRO A 517     -36.262  11.125  -6.252  1.00  0.00           N  
ATOM   1500  CA  PRO A 517     -35.479  12.183  -6.906  1.00  0.00           C  
ATOM   1501  C   PRO A 517     -36.498  13.078  -7.600  1.00  0.00           C  
ATOM   1502  O   PRO A 517     -37.485  12.590  -8.181  1.00  0.00           O  
ATOM   1503  CB  PRO A 517     -34.642  11.412  -7.911  1.00  0.00           C  
ATOM   1504  CG  PRO A 517     -34.405  10.116  -7.191  1.00  0.00           C  
ATOM   1505  CD  PRO A 517     -35.802   9.801  -6.682  1.00  0.00           C  
ATOM   1506  N   TYR A 518     -36.279  14.381  -7.531  1.00  0.00           N  
ATOM   1507  CA  TYR A 518     -37.225  15.302  -8.129  1.00  0.00           C  
ATOM   1508  C   TYR A 518     -36.541  16.469  -8.847  1.00  0.00           C  
ATOM   1509  O   TYR A 518     -35.581  17.027  -8.297  1.00  0.00           O  
ATOM   1510  CB  TYR A 518     -38.092  15.806  -6.988  1.00  0.00           C  
ATOM   1511  CG  TYR A 518     -39.264  16.640  -7.389  1.00  0.00           C  
ATOM   1512  CD1 TYR A 518     -39.148  18.018  -7.504  1.00  0.00           C  
ATOM   1513  CD2 TYR A 518     -40.499  16.055  -7.632  1.00  0.00           C  
ATOM   1514  CE1 TYR A 518     -40.245  18.812  -7.851  1.00  0.00           C  
ATOM   1515  CE2 TYR A 518     -41.605  16.833  -7.986  1.00  0.00           C  
ATOM   1516  CZ  TYR A 518     -41.458  18.215  -8.090  1.00  0.00           C  
ATOM   1517  OH  TYR A 518     -42.520  18.999  -8.458  1.00  0.00           O  
ATOM   1518  N   CYS A 519     -36.931  16.727 -10.109  1.00  0.00           N  
ATOM   1519  CA  CYS A 519     -36.405  17.872 -10.890  1.00  0.00           C  
ATOM   1520  C   CYS A 519     -37.476  18.904 -10.506  1.00  0.00           C  
ATOM   1521  O   CYS A 519     -38.690  18.669 -10.712  1.00  0.00           O  
ATOM   1522  CB  CYS A 519     -36.366  17.624 -12.461  1.00  0.00           C  
ATOM   1523  SG  CYS A 519     -35.645  18.842 -13.729  1.00  0.00           S  
ATOM   1524  N   PRO A 520     -37.068  19.932  -9.736  1.00  0.00           N  
ATOM   1525  CA  PRO A 520     -38.014  20.982  -9.324  1.00  0.00           C  
ATOM   1526  C   PRO A 520     -38.385  21.867 -10.536  1.00  0.00           C  
ATOM   1527  O   PRO A 520     -39.490  22.424 -10.623  1.00  0.00           O  
ATOM   1528  CB  PRO A 520     -37.218  21.756  -8.263  1.00  0.00           C  
ATOM   1529  CG  PRO A 520     -35.768  21.602  -8.733  1.00  0.00           C  
ATOM   1530  CD  PRO A 520     -35.727  20.151  -9.141  1.00  0.00           C  
ATOM   1531  N   ARG A 521     -37.436  21.985 -11.465  1.00  0.00           N  
ATOM   1532  CA  ARG A 521     -37.607  22.772 -12.680  1.00  0.00           C  
ATOM   1533  C   ARG A 521     -38.513  22.020 -13.632  1.00  0.00           C  
ATOM   1534  O   ARG A 521     -39.448  22.583 -14.187  1.00  0.00           O  
ATOM   1535  CB  ARG A 521     -36.238  23.077 -13.306  1.00  0.00           C  
ATOM   1536  CG  ARG A 521     -36.078  22.752 -14.760  1.00  0.00           C  
ATOM   1537  CD  ARG A 521     -36.932  23.604 -15.648  1.00  0.00           C  
ATOM   1538  NE  ARG A 521     -36.967  23.007 -16.969  1.00  0.00           N  
ATOM   1539  CZ  ARG A 521     -38.071  22.608 -17.590  1.00  0.00           C  
ATOM   1540  NH1 ARG A 521     -39.267  22.731 -17.026  1.00  0.00           N  
ATOM   1541  NH2 ARG A 521     -37.974  22.110 -18.806  1.00  0.00           N  
ATOM   1542  N   CYS A 522     -38.267  20.732 -13.781  1.00  0.00           N  
ATOM   1543  CA  CYS A 522     -39.070  19.900 -14.662  1.00  0.00           C  
ATOM   1544  C   CYS A 522     -40.389  19.578 -13.925  1.00  0.00           C  
ATOM   1545  O   CYS A 522     -41.418  19.358 -14.559  1.00  0.00           O  
ATOM   1546  CB  CYS A 522     -38.217  18.661 -15.031  1.00  0.00           C  
ATOM   1547  SG  CYS A 522     -36.493  19.177 -15.453  1.00  0.00           S  
ATOM   1548  N   GLY A 523     -40.337  19.572 -12.587  1.00  0.00           N  
ATOM   1549  CA  GLY A 523     -41.519  19.304 -11.765  1.00  0.00           C  
ATOM   1550  C   GLY A 523     -42.094  17.892 -11.760  1.00  0.00           C  
ATOM   1551  O   GLY A 523     -43.317  17.669 -11.971  1.00  0.00           O  
ATOM   1552  N   THR A 524     -41.227  16.941 -11.410  1.00  0.00           N  
ATOM   1553  CA  THR A 524     -41.613  15.538 -11.420  1.00  0.00           C  
ATOM   1554  C   THR A 524     -40.495  14.700 -10.838  1.00  0.00           C  
ATOM   1555  O   THR A 524     -39.320  15.118 -10.770  1.00  0.00           O  
ATOM   1556  CB  THR A 524     -41.834  15.048 -12.902  1.00  0.00           C  
ATOM   1557  OG1 THR A 524     -42.611  13.845 -12.932  1.00  0.00           O  
ATOM   1558  CG2 THR A 524     -40.485  14.777 -13.593  1.00  0.00           C  
ATOM   1559  N   PRO A 525     -40.863  13.555 -10.268  1.00  0.00           N  
ATOM   1560  CA  PRO A 525     -39.881  12.656  -9.700  1.00  0.00           C  
ATOM   1561  C   PRO A 525     -39.246  11.906 -10.890  1.00  0.00           C  
ATOM   1562  O   PRO A 525     -39.807  11.891 -12.000  1.00  0.00           O  
ATOM   1563  CB  PRO A 525     -40.737  11.726  -8.864  1.00  0.00           C  
ATOM   1564  CG  PRO A 525     -42.027  11.734  -9.609  1.00  0.00           C  
ATOM   1565  CD  PRO A 525     -42.218  13.170  -9.850  1.00  0.00           C  
ATOM   1566  N   LEU A 526     -38.078  11.329 -10.668  1.00  0.00           N  
ATOM   1567  CA  LEU A 526     -37.364  10.602 -11.715  1.00  0.00           C  
ATOM   1568  C   LEU A 526     -37.046   9.185 -11.232  1.00  0.00           C  
ATOM   1569  O   LEU A 526     -37.323   8.842 -10.087  1.00  0.00           O  
ATOM   1570  CB  LEU A 526     -36.073  11.341 -12.092  1.00  0.00           C  
ATOM   1571  CG  LEU A 526     -36.239  12.770 -12.633  1.00  0.00           C  
ATOM   1572  CD1 LEU A 526     -34.919  13.253 -13.258  1.00  0.00           C  
ATOM   1573  CD2 LEU A 526     -37.370  12.790 -13.659  1.00  0.00           C  
ATOM   1574  N   SER A 527     -36.423   8.382 -12.084  1.00  0.00           N  
ATOM   1575  CA  SER A 527     -36.106   7.007 -11.744  1.00  0.00           C  
ATOM   1576  C   SER A 527     -34.632   6.838 -11.418  1.00  0.00           C  
ATOM   1577  O   SER A 527     -33.814   7.729 -11.701  1.00  0.00           O  
ATOM   1578  CB  SER A 527     -36.489   6.114 -12.915  1.00  0.00           C  
ATOM   1579  OG  SER A 527     -35.806   6.552 -14.076  1.00  0.00           O  
ATOM   1580  N   SER A 528     -34.279   5.674 -10.883  1.00  0.00           N  
ATOM   1581  CA  SER A 528     -32.897   5.427 -10.526  1.00  0.00           C  
ATOM   1582  C   SER A 528     -32.026   5.477 -11.770  1.00  0.00           C  
ATOM   1583  O   SER A 528     -30.857   5.853 -11.705  1.00  0.00           O  
ATOM   1584  CB  SER A 528     -32.761   4.064  -9.852  1.00  0.00           C  
ATOM   1585  OG  SER A 528     -33.653   3.133 -10.452  1.00  0.00           O  
ATOM   1586  N   HIS A 529     -32.601   5.060 -12.899  1.00  0.00           N  
ATOM   1587  CA  HIS A 529     -31.875   5.060 -14.154  1.00  0.00           C  
ATOM   1588  C   HIS A 529     -31.683   6.470 -14.717  1.00  0.00           C  
ATOM   1589  O   HIS A 529     -30.565   6.848 -15.109  1.00  0.00           O  
ATOM   1590  CB  HIS A 529     -32.454   4.073 -15.187  1.00  0.00           C  
ATOM   1591  CG  HIS A 529     -33.961   4.011 -15.243  1.00  0.00           C  
ATOM   1592  ND1 HIS A 529     -34.699   4.689 -16.190  1.00  0.00           N  
ATOM   1593  CD2 HIS A 529     -34.850   3.248 -14.564  1.00  0.00           C  
ATOM   1594  CE1 HIS A 529     -35.970   4.351 -16.093  1.00  0.00           C  
ATOM   1595  NE2 HIS A 529     -36.088   3.479 -15.113  1.00  0.00           N  
ATOM   1596  N   GLU A 530     -32.757   7.260 -14.724  1.00  0.00           N  
ATOM   1597  CA  GLU A 530     -32.645   8.630 -15.195  1.00  0.00           C  
ATOM   1598  C   GLU A 530     -31.602   9.343 -14.319  1.00  0.00           C  
ATOM   1599  O   GLU A 530     -30.737  10.058 -14.830  1.00  0.00           O  
ATOM   1600  CB  GLU A 530     -33.998   9.331 -15.143  1.00  0.00           C  
ATOM   1601  CG  GLU A 530     -34.771   9.290 -16.461  1.00  0.00           C  
ATOM   1602  CD  GLU A 530     -36.285   9.347 -16.260  1.00  0.00           C  
ATOM   1603  OE1 GLU A 530     -36.735   8.770 -15.249  1.00  0.00           O  
ATOM   1604  OE2 GLU A 530     -37.030   9.937 -17.095  1.00  0.00           O  
ATOM   1605  N   VAL A 531     -31.610   9.061 -13.018  1.00  0.00           N  
ATOM   1606  CA  VAL A 531     -30.652   9.693 -12.100  1.00  0.00           C  
ATOM   1607  C   VAL A 531     -29.234   9.261 -12.409  1.00  0.00           C  
ATOM   1608  O   VAL A 531     -28.319  10.082 -12.381  1.00  0.00           O  
ATOM   1609  CB  VAL A 531     -30.983   9.394 -10.596  1.00  0.00           C  
ATOM   1610  CG1 VAL A 531     -29.948  10.031  -9.651  1.00  0.00           C  
ATOM   1611  CG2 VAL A 531     -32.354   9.932 -10.263  1.00  0.00           C  
ATOM   1612  N   ALA A 532     -29.058   7.976 -12.707  1.00  0.00           N  
ATOM   1613  CA  ALA A 532     -27.732   7.445 -13.016  1.00  0.00           C  
ATOM   1614  C   ALA A 532     -27.129   8.217 -14.194  1.00  0.00           C  
ATOM   1615  O   ALA A 532     -25.932   8.533 -14.218  1.00  0.00           O  
ATOM   1616  CB  ALA A 532     -27.830   5.965 -13.339  1.00  0.00           C  
ATOM   1617  N   LEU A 571     -27.986   8.570 -15.145  1.00  0.00           N  
ATOM   1618  CA  LEU A 571     -27.556   9.302 -16.319  1.00  0.00           C  
ATOM   1619  C   LEU A 571     -27.115  10.735 -16.001  1.00  0.00           C  
ATOM   1620  O   LEU A 571     -26.157  11.223 -16.579  1.00  0.00           O  
ATOM   1621  CB  LEU A 571     -28.678   9.276 -17.375  1.00  0.00           C  
ATOM   1622  CG  LEU A 571     -28.614   8.223 -18.509  1.00  0.00           C  
ATOM   1623  CD1 LEU A 571     -27.608   7.115 -18.191  1.00  0.00           C  
ATOM   1624  CD2 LEU A 571     -30.006   7.649 -18.823  1.00  0.00           C  
ATOM   1625  N   GLY A 572     -27.719  11.350 -14.989  1.00  0.00           N  
ATOM   1626  CA  GLY A 572     -27.399  12.735 -14.683  1.00  0.00           C  
ATOM   1627  C   GLY A 572     -26.576  13.177 -13.489  1.00  0.00           C  
ATOM   1628  O   GLY A 572     -26.851  14.235 -12.912  1.00  0.00           O  
ATOM   1629  N   TYR A 573     -25.575  12.411 -13.096  1.00  0.00           N  
ATOM   1630  CA  TYR A 573     -24.771  12.864 -11.979  1.00  0.00           C  
ATOM   1631  C   TYR A 573     -23.914  13.965 -12.539  1.00  0.00           C  
ATOM   1632  O   TYR A 573     -23.569  13.930 -13.716  1.00  0.00           O  
ATOM   1633  CB  TYR A 573     -23.914  11.743 -11.387  1.00  0.00           C  
ATOM   1634  CG  TYR A 573     -24.645  10.921 -10.343  1.00  0.00           C  
ATOM   1635  CD1 TYR A 573     -25.543   9.924 -10.721  1.00  0.00           C  
ATOM   1636  CD2 TYR A 573     -24.468  11.170  -8.979  1.00  0.00           C  
ATOM   1637  CE1 TYR A 573     -26.253   9.193  -9.775  1.00  0.00           C  
ATOM   1638  CE2 TYR A 573     -25.175  10.445  -8.019  1.00  0.00           C  
ATOM   1639  CZ  TYR A 573     -26.069   9.455  -8.426  1.00  0.00           C  
ATOM   1640  OH  TYR A 573     -26.794   8.735  -7.497  1.00  0.00           O  
ATOM   1641  N   LYS A 574     -23.611  14.953 -11.698  1.00  0.00           N  
ATOM   1642  CA  LYS A 574     -22.803  16.107 -12.080  1.00  0.00           C  
ATOM   1643  C   LYS A 574     -22.206  16.816 -10.858  1.00  0.00           C  
ATOM   1644  O   LYS A 574     -22.867  16.986  -9.835  1.00  0.00           O  
ATOM   1645  CB  LYS A 574     -23.658  17.079 -12.903  1.00  0.00           C  
ATOM   1646  CG  LYS A 574     -22.941  18.343 -13.371  1.00  0.00           C  
ATOM   1647  CD  LYS A 574     -23.829  19.189 -14.298  1.00  0.00           C  
ATOM   1648  CE  LYS A 574     -23.583  18.899 -15.793  1.00  0.00           C  
ATOM   1649  NZ  LYS A 574     -24.582  19.570 -16.692  1.00  0.00           N  
ATOM   1650  N   GLU A 575     -20.942  17.214 -10.991  1.00  0.00           N  
ATOM   1651  CA  GLU A 575     -20.169  17.922  -9.961  1.00  0.00           C  
ATOM   1652  C   GLU A 575     -20.846  19.252  -9.563  1.00  0.00           C  
ATOM   1653  O   GLU A 575     -21.280  20.020 -10.428  1.00  0.00           O  
ATOM   1654  CB  GLU A 575     -18.787  18.185 -10.544  1.00  0.00           C  
ATOM   1655  CG  GLU A 575     -17.764  18.790  -9.632  1.00  0.00           C  
ATOM   1656  CD  GLU A 575     -16.492  19.129 -10.402  1.00  0.00           C  
ATOM   1657  OE1 GLU A 575     -15.668  18.212 -10.648  1.00  0.00           O  
ATOM   1658  OE2 GLU A 575     -16.339  20.308 -10.793  1.00  0.00           O  
ATOM   1659  N   ILE A 576     -20.902  19.549  -8.266  1.00  0.00           N  
ATOM   1660  CA  ILE A 576     -21.570  20.767  -7.804  1.00  0.00           C  
ATOM   1661  C   ILE A 576     -20.888  21.370  -6.555  1.00  0.00           C  
ATOM   1662  O   ILE A 576     -20.119  20.693  -5.862  1.00  0.00           O  
ATOM   1663  CB  ILE A 576     -23.071  20.444  -7.528  1.00  0.00           C  
ATOM   1664  CG1 ILE A 576     -23.888  21.703  -7.258  1.00  0.00           C  
ATOM   1665  CG2 ILE A 576     -23.186  19.500  -6.360  1.00  0.00           C  
ATOM   1666  CD1 ILE A 576     -25.353  21.429  -6.878  1.00  0.00           C  
ATOM   1667  N   GLN A 577     -21.107  22.665  -6.326  1.00  0.00           N  
ATOM   1668  CA  GLN A 577     -20.543  23.366  -5.166  1.00  0.00           C  
ATOM   1669  C   GLN A 577     -21.652  23.491  -4.118  1.00  0.00           C  
ATOM   1670  O   GLN A 577     -22.755  24.012  -4.399  1.00  0.00           O  
ATOM   1671  CB  GLN A 577     -20.048  24.763  -5.553  1.00  0.00           C  
ATOM   1672  CG  GLN A 577     -19.506  25.593  -4.392  1.00  0.00           C  
ATOM   1673  CD  GLN A 577     -18.010  25.429  -4.176  1.00  0.00           C  
ATOM   1674  OE1 GLN A 577     -17.491  24.309  -4.103  1.00  0.00           O  
ATOM   1675  NE2 GLN A 577     -17.309  26.551  -4.053  1.00  0.00           N  
ATOM   1676  N   ASP A 578     -21.351  23.004  -2.915  1.00  0.00           N  
ATOM   1677  CA  ASP A 578     -22.296  23.022  -1.803  1.00  0.00           C  
ATOM   1678  C   ASP A 578     -21.651  23.551  -0.526  1.00  0.00           C  
ATOM   1679  O   ASP A 578     -20.423  23.590  -0.403  1.00  0.00           O  
ATOM   1680  CB  ASP A 578     -22.883  21.614  -1.586  1.00  0.00           C  
ATOM   1681  CG  ASP A 578     -24.208  21.420  -2.305  1.00  0.00           C  
ATOM   1682  OD1 ASP A 578     -24.897  22.440  -2.484  1.00  0.00           O  
ATOM   1683  OD2 ASP A 578     -24.564  20.271  -2.674  1.00  0.00           O  
ATOM   1684  N   PRO A 579     -22.474  24.077   0.396  1.00  0.00           N  
ATOM   1685  CA  PRO A 579     -21.983  24.615   1.674  1.00  0.00           C  
ATOM   1686  C   PRO A 579     -21.692  23.544   2.729  1.00  0.00           C  
ATOM   1687  O   PRO A 579     -22.528  22.683   2.995  1.00  0.00           O  
ATOM   1688  CB  PRO A 579     -23.134  25.528   2.114  1.00  0.00           C  
ATOM   1689  CG  PRO A 579     -24.346  24.846   1.558  1.00  0.00           C  
ATOM   1690  CD  PRO A 579     -23.883  24.445   0.173  1.00  0.00           C  
ATOM   1691  N   SER A 580     -20.488  23.565   3.294  1.00  0.00           N  
ATOM   1692  CA  SER A 580     -20.118  22.620   4.354  1.00  0.00           C  
ATOM   1693  C   SER A 580     -20.335  23.338   5.702  1.00  0.00           C  
ATOM   1694  O   SER A 580     -19.455  24.086   6.148  1.00  0.00           O  
ATOM   1695  CB  SER A 580     -18.648  22.229   4.189  1.00  0.00           C  
ATOM   1696  OG  SER A 580     -18.212  21.321   5.184  1.00  0.00           O  
ATOM   1697  N   VAL A 581     -21.483  23.116   6.346  1.00  0.00           N  
ATOM   1698  CA  VAL A 581     -21.771  23.796   7.614  1.00  0.00           C  
ATOM   1699  C   VAL A 581     -21.935  22.930   8.853  1.00  0.00           C  
ATOM   1700  O   VAL A 581     -22.429  21.799   8.785  1.00  0.00           O  
ATOM   1701  CB  VAL A 581     -23.039  24.680   7.539  1.00  0.00           C  
ATOM   1702  CG1 VAL A 581     -22.926  25.701   6.429  1.00  0.00           C  
ATOM   1703  CG2 VAL A 581     -24.265  23.823   7.365  1.00  0.00           C  
ATOM   1704  N   TYR A 582     -21.524  23.506   9.983  1.00  0.00           N  
ATOM   1705  CA  TYR A 582     -21.610  22.889  11.307  1.00  0.00           C  
ATOM   1706  C   TYR A 582     -22.512  23.791  12.136  1.00  0.00           C  
ATOM   1707  O   TYR A 582     -22.109  24.858  12.581  1.00  0.00           O  
ATOM   1708  CB  TYR A 582     -20.227  22.803  11.943  1.00  0.00           C  
ATOM   1709  CG  TYR A 582     -19.309  21.831  11.241  1.00  0.00           C  
ATOM   1710  CD1 TYR A 582     -19.432  20.449  11.450  1.00  0.00           C  
ATOM   1711  CD2 TYR A 582     -18.334  22.281  10.349  1.00  0.00           C  
ATOM   1712  CE1 TYR A 582     -18.607  19.537  10.784  1.00  0.00           C  
ATOM   1713  CE2 TYR A 582     -17.506  21.377   9.673  1.00  0.00           C  
ATOM   1714  CZ  TYR A 582     -17.652  20.008   9.897  1.00  0.00           C  
ATOM   1715  OH  TYR A 582     -16.861  19.114   9.218  1.00  0.00           O  
ATOM   1716  N   VAL A 583     -23.758  23.382  12.275  1.00  0.00           N  
ATOM   1717  CA  VAL A 583     -24.766  24.144  13.003  1.00  0.00           C  
ATOM   1718  C   VAL A 583     -24.937  23.587  14.421  1.00  0.00           C  
ATOM   1719  O   VAL A 583     -24.885  22.367  14.610  1.00  0.00           O  
ATOM   1720  CB  VAL A 583     -26.106  24.026  12.262  1.00  0.00           C  
ATOM   1721  CG1 VAL A 583     -27.152  24.897  12.892  1.00  0.00           C  
ATOM   1722  CG2 VAL A 583     -25.903  24.360  10.797  1.00  0.00           C  
ATOM   1723  N   ARG A 584     -25.159  24.457  15.411  1.00  0.00           N  
ATOM   1724  CA  ARG A 584     -25.328  23.974  16.780  1.00  0.00           C  
ATOM   1725  C   ARG A 584     -26.774  23.892  17.206  1.00  0.00           C  
ATOM   1726  O   ARG A 584     -27.550  24.819  16.969  1.00  0.00           O  
ATOM   1727  CB  ARG A 584     -24.548  24.816  17.786  1.00  0.00           C  
ATOM   1728  CG  ARG A 584     -25.025  26.233  17.869  1.00  0.00           C  
ATOM   1729  CD  ARG A 584     -24.560  26.894  19.139  1.00  0.00           C  
ATOM   1730  NE  ARG A 584     -23.115  26.955  19.245  1.00  0.00           N  
ATOM   1731  CZ  ARG A 584     -22.358  27.841  18.602  1.00  0.00           C  
ATOM   1732  NH1 ARG A 584     -22.916  28.736  17.786  1.00  0.00           N  
ATOM   1733  NH2 ARG A 584     -21.049  27.895  18.841  1.00  0.00           N  
ATOM   1734  N   PHE A 585     -27.131  22.734  17.769  1.00  0.00           N  
ATOM   1735  CA  PHE A 585     -28.478  22.443  18.286  1.00  0.00           C  
ATOM   1736  C   PHE A 585     -28.358  22.356  19.824  1.00  0.00           C  
ATOM   1737  O   PHE A 585     -27.909  21.336  20.374  1.00  0.00           O  
ATOM   1738  CB  PHE A 585     -29.033  21.120  17.719  1.00  0.00           C  
ATOM   1739  CG  PHE A 585     -29.644  21.238  16.335  1.00  0.00           C  
ATOM   1740  CD1 PHE A 585     -29.147  22.143  15.394  1.00  0.00           C  
ATOM   1741  CD2 PHE A 585     -30.714  20.425  15.969  1.00  0.00           C  
ATOM   1742  CE1 PHE A 585     -29.713  22.229  14.113  1.00  0.00           C  
ATOM   1743  CE2 PHE A 585     -31.289  20.503  14.685  1.00  0.00           C  
ATOM   1744  CZ  PHE A 585     -30.787  21.405  13.760  1.00  0.00           C  
ATOM   1745  N   PRO A 586     -28.723  23.445  20.520  1.00  0.00           N  
ATOM   1746  CA  PRO A 586     -28.669  23.533  21.986  1.00  0.00           C  
ATOM   1747  C   PRO A 586     -29.729  22.657  22.662  1.00  0.00           C  
ATOM   1748  O   PRO A 586     -30.830  22.452  22.102  1.00  0.00           O  
ATOM   1749  CB  PRO A 586     -28.909  25.020  22.232  1.00  0.00           C  
ATOM   1750  CG  PRO A 586     -29.875  25.383  21.151  1.00  0.00           C  
ATOM   1751  CD  PRO A 586     -29.358  24.650  19.945  1.00  0.00           C  
ATOM   1752  N   LEU A 587     -29.368  22.100  23.828  1.00  0.00           N  
ATOM   1753  CA  LEU A 587     -30.271  21.249  24.621  1.00  0.00           C  
ATOM   1754  C   LEU A 587     -31.169  22.131  25.507  1.00  0.00           C  
ATOM   1755  O   LEU A 587     -30.796  23.258  25.837  1.00  0.00           O  
ATOM   1756  CB  LEU A 587     -29.465  20.282  25.505  1.00  0.00           C  
ATOM   1757  CG  LEU A 587     -28.664  19.089  24.948  1.00  0.00           C  
ATOM   1758  CD1 LEU A 587     -29.575  18.240  24.084  1.00  0.00           C  
ATOM   1759  CD2 LEU A 587     -27.419  19.514  24.174  1.00  0.00           C  
ATOM   1760  N   LYS A 588     -32.358  21.643  25.856  1.00  0.00           N  
ATOM   1761  CA  LYS A 588     -33.282  22.401  26.705  1.00  0.00           C  
ATOM   1762  C   LYS A 588     -33.041  22.173  28.195  1.00  0.00           C  
ATOM   1763  O   LYS A 588     -33.209  23.087  29.001  1.00  0.00           O  
ATOM   1764  CB  LYS A 588     -34.734  22.074  26.362  1.00  0.00           C  
ATOM   1765  CG  LYS A 588     -35.231  22.805  25.128  1.00  0.00           C  
ATOM   1766  CD  LYS A 588     -36.749  22.798  25.030  1.00  0.00           C  
ATOM   1767  CE  LYS A 588     -37.269  21.816  23.980  1.00  0.00           C  
ATOM   1768  NZ  LYS A 588     -36.897  22.189  22.580  1.00  0.00           N  
ATOM   1769  N   GLU A 589     -32.642  20.944  28.532  1.00  0.00           N  
ATOM   1770  CA  GLU A 589     -32.354  20.516  29.901  1.00  0.00           C  
ATOM   1771  C   GLU A 589     -30.923  19.966  29.921  1.00  0.00           C  
ATOM   1772  O   GLU A 589     -30.715  18.759  29.948  1.00  0.00           O  
ATOM   1773  CB  GLU A 589     -33.315  19.393  30.313  1.00  0.00           C  
ATOM   1774  CG  GLU A 589     -34.766  19.598  29.928  1.00  0.00           C  
ATOM   1775  CD  GLU A 589     -35.416  20.772  30.627  1.00  0.00           C  
ATOM   1776  OE1 GLU A 589     -34.962  21.171  31.726  1.00  0.00           O  
ATOM   1777  OE2 GLU A 589     -36.396  21.301  30.066  1.00  0.00           O  
ATOM   1778  N   PRO A 590     -29.918  20.847  29.940  1.00  0.00           N  
ATOM   1779  CA  PRO A 590     -28.493  20.478  29.950  1.00  0.00           C  
ATOM   1780  C   PRO A 590     -27.887  19.855  31.221  1.00  0.00           C  
ATOM   1781  O   PRO A 590     -26.921  19.078  31.139  1.00  0.00           O  
ATOM   1782  CB  PRO A 590     -27.809  21.790  29.584  1.00  0.00           C  
ATOM   1783  CG  PRO A 590     -28.703  22.801  30.224  1.00  0.00           C  
ATOM   1784  CD  PRO A 590     -30.083  22.309  29.886  1.00  0.00           C  
ATOM   1785  N   LYS A 591     -28.400  20.224  32.393  1.00  0.00           N  
ATOM   1786  CA  LYS A 591     -27.883  19.662  33.643  1.00  0.00           C  
ATOM   1787  C   LYS A 591     -28.226  18.174  33.789  1.00  0.00           C  
ATOM   1788  O   LYS A 591     -27.667  17.489  34.642  1.00  0.00           O  
ATOM   1789  CB  LYS A 591     -28.344  20.481  34.859  1.00  0.00           C  
ATOM   1790  CG  LYS A 591     -29.788  21.004  34.805  1.00  0.00           C  
ATOM   1791  CD  LYS A 591     -30.834  19.888  34.804  1.00  0.00           C  
ATOM   1792  CE  LYS A 591     -31.389  19.630  33.407  1.00  0.00           C  
ATOM   1793  NZ  LYS A 591     -32.180  18.364  33.332  1.00  0.00           N  
ATOM   1794  N   LYS A 592     -29.110  17.681  32.916  1.00  0.00           N  
ATOM   1795  CA  LYS A 592     -29.524  16.280  32.901  1.00  0.00           C  
ATOM   1796  C   LYS A 592     -28.341  15.459  32.409  1.00  0.00           C  
ATOM   1797  O   LYS A 592     -28.384  14.234  32.403  1.00  0.00           O  
ATOM   1798  CB  LYS A 592     -30.689  16.080  31.943  1.00  0.00           C  
ATOM   1799  CG  LYS A 592     -31.515  14.849  32.223  1.00  0.00           C  
ATOM   1800  CD  LYS A 592     -32.839  15.205  32.890  1.00  0.00           C  
ATOM   1801  CE  LYS A 592     -33.811  15.857  31.912  1.00  0.00           C  
ATOM   1802  NZ  LYS A 592     -35.125  16.199  32.530  1.00  0.00           N  
ATOM   1803  N   LEU A 593     -27.327  16.158  31.906  1.00  0.00           N  
ATOM   1804  CA  LEU A 593     -26.085  15.561  31.421  1.00  0.00           C  
ATOM   1805  C   LEU A 593     -25.002  16.174  32.291  1.00  0.00           C  
ATOM   1806  O   LEU A 593     -23.810  16.139  31.966  1.00  0.00           O  
ATOM   1807  CB  LEU A 593     -25.841  15.929  29.951  1.00  0.00           C  
ATOM   1808  CG  LEU A 593     -26.695  15.224  28.891  1.00  0.00           C  
ATOM   1809  CD1 LEU A 593     -26.541  13.734  29.097  1.00  0.00           C  
ATOM   1810  CD2 LEU A 593     -28.172  15.622  28.964  1.00  0.00           C  
ATOM   1811  N   GLY A 594     -25.451  16.734  33.409  1.00  0.00           N  
ATOM   1812  CA  GLY A 594     -24.558  17.383  34.337  1.00  0.00           C  
ATOM   1813  C   GLY A 594     -23.823  18.464  33.584  1.00  0.00           C  
ATOM   1814  O   GLY A 594     -22.591  18.469  33.542  1.00  0.00           O  
ATOM   1815  N   LEU A 595     -24.577  19.344  32.935  1.00  0.00           N  
ATOM   1816  CA  LEU A 595     -23.964  20.421  32.175  1.00  0.00           C  
ATOM   1817  C   LEU A 595     -24.741  21.711  32.360  1.00  0.00           C  
ATOM   1818  O   LEU A 595     -25.933  21.686  32.662  1.00  0.00           O  
ATOM   1819  CB  LEU A 595     -23.869  20.038  30.691  1.00  0.00           C  
ATOM   1820  CG  LEU A 595     -22.932  18.867  30.354  1.00  0.00           C  
ATOM   1821  CD1 LEU A 595     -23.163  18.368  28.941  1.00  0.00           C  
ATOM   1822  CD2 LEU A 595     -21.486  19.285  30.540  1.00  0.00           C  
ATOM   1823  N   GLU A 596     -24.037  22.833  32.249  1.00  0.00           N  
ATOM   1824  CA  GLU A 596     -24.646  24.151  32.401  1.00  0.00           C  
ATOM   1825  C   GLU A 596     -25.207  24.612  31.050  1.00  0.00           C  
ATOM   1826  O   GLU A 596     -26.375  24.982  30.955  1.00  0.00           O  
ATOM   1827  CB  GLU A 596     -23.611  25.164  32.916  1.00  0.00           C  
ATOM   1828  CG  GLU A 596     -22.983  24.842  34.285  1.00  0.00           C  
ATOM   1829  CD  GLU A 596     -23.828  25.274  35.486  1.00  0.00           C  
ATOM   1830  OE1 GLU A 596     -24.818  26.025  35.318  1.00  0.00           O  
ATOM   1831  OE2 GLU A 596     -23.477  24.870  36.616  1.00  0.00           O  
ATOM   1832  N   LYS A 597     -24.350  24.632  30.027  1.00  0.00           N  
ATOM   1833  CA  LYS A 597     -24.735  25.013  28.658  1.00  0.00           C  
ATOM   1834  C   LYS A 597     -24.187  23.937  27.715  1.00  0.00           C  
ATOM   1835  O   LYS A 597     -23.000  23.606  27.788  1.00  0.00           O  
ATOM   1836  CB  LYS A 597     -24.143  26.380  28.255  1.00  0.00           C  
ATOM   1837  CG  LYS A 597     -24.761  27.597  28.928  1.00  0.00           C  
ATOM   1838  CD  LYS A 597     -26.296  27.637  28.795  1.00  0.00           C  
ATOM   1839  CE  LYS A 597     -26.807  28.427  27.581  1.00  0.00           C  
ATOM   1840  NZ  LYS A 597     -28.300  28.648  27.654  1.00  0.00           N  
ATOM   1841  N   ALA A 598     -25.022  23.402  26.827  1.00  0.00           N  
ATOM   1842  CA  ALA A 598     -24.558  22.366  25.908  1.00  0.00           C  
ATOM   1843  C   ALA A 598     -25.314  22.295  24.582  1.00  0.00           C  
ATOM   1844  O   ALA A 598     -26.554  22.378  24.541  1.00  0.00           O  
ATOM   1845  CB  ALA A 598     -24.578  21.010  26.598  1.00  0.00           C  
ATOM   1846  N   SER A 599     -24.556  22.098  23.505  1.00  0.00           N  
ATOM   1847  CA  SER A 599     -25.117  22.002  22.170  1.00  0.00           C  
ATOM   1848  C   SER A 599     -24.548  20.867  21.356  1.00  0.00           C  
ATOM   1849  O   SER A 599     -23.333  20.630  21.358  1.00  0.00           O  
ATOM   1850  CB  SER A 599     -24.877  23.297  21.409  1.00  0.00           C  
ATOM   1851  OG  SER A 599     -25.828  24.256  21.800  1.00  0.00           O  
ATOM   1852  N   LEU A 600     -25.448  20.190  20.650  1.00  0.00           N  
ATOM   1853  CA  LEU A 600     -25.108  19.100  19.753  1.00  0.00           C  
ATOM   1854  C   LEU A 600     -24.581  19.810  18.524  1.00  0.00           C  
ATOM   1855  O   LEU A 600     -25.151  20.820  18.110  1.00  0.00           O  
ATOM   1856  CB  LEU A 600     -26.377  18.378  19.333  1.00  0.00           C  
ATOM   1857  CG  LEU A 600     -27.331  18.108  20.480  1.00  0.00           C  
ATOM   1858  CD1 LEU A 600     -28.609  17.444  19.995  1.00  0.00           C  
ATOM   1859  CD2 LEU A 600     -26.606  17.250  21.482  1.00  0.00           C  
ATOM   1860  N   LEU A 601     -23.486  19.328  17.956  1.00  0.00           N  
ATOM   1861  CA  LEU A 601     -22.977  19.958  16.746  1.00  0.00           C  
ATOM   1862  C   LEU A 601     -23.441  19.135  15.538  1.00  0.00           C  
ATOM   1863  O   LEU A 601     -23.170  17.932  15.465  1.00  0.00           O  
ATOM   1864  CB  LEU A 601     -21.444  20.039  16.761  1.00  0.00           C  
ATOM   1865  CG  LEU A 601     -20.865  21.407  16.361  1.00  0.00           C  
ATOM   1866  CD1 LEU A 601     -19.449  21.261  15.824  1.00  0.00           C  
ATOM   1867  CD2 LEU A 601     -21.752  22.064  15.314  1.00  0.00           C  
ATOM   1868  N   ILE A 602     -24.211  19.755  14.646  1.00  0.00           N  
ATOM   1869  CA  ILE A 602     -24.673  19.093  13.426  1.00  0.00           C  
ATOM   1870  C   ILE A 602     -23.840  19.583  12.250  1.00  0.00           C  
ATOM   1871  O   ILE A 602     -23.252  20.670  12.301  1.00  0.00           O  
ATOM   1872  CB  ILE A 602     -26.164  19.400  13.121  1.00  0.00           C  
ATOM   1873  CG1 ILE A 602     -27.062  18.416  13.849  1.00  0.00           C  
ATOM   1874  CG2 ILE A 602     -26.459  19.385  11.630  1.00  0.00           C  
ATOM   1875  CD1 ILE A 602     -27.166  18.727  15.273  1.00  0.00           C  
ATOM   1876  N   TRP A 603     -23.717  18.722  11.242  1.00  0.00           N  
ATOM   1877  CA  TRP A 603     -23.022  19.038   9.991  1.00  0.00           C  
ATOM   1878  C   TRP A 603     -24.054  18.735   8.927  1.00  0.00           C  
ATOM   1879  O   TRP A 603     -24.849  17.789   9.038  1.00  0.00           O  
ATOM   1880  CB  TRP A 603     -21.771  18.176   9.766  1.00  0.00           C  
ATOM   1881  CG  TRP A 603     -21.618  17.595   8.369  1.00  0.00           C  
ATOM   1882  CD1 TRP A 603     -22.324  16.540   7.823  1.00  0.00           C  
ATOM   1883  CD2 TRP A 603     -20.625  17.939   7.403  1.00  0.00           C  
ATOM   1884  NE1 TRP A 603     -21.817  16.203   6.592  1.00  0.00           N  
ATOM   1885  CE2 TRP A 603     -20.772  17.040   6.305  1.00  0.00           C  
ATOM   1886  CE3 TRP A 603     -19.613  18.905   7.357  1.00  0.00           C  
ATOM   1887  CZ2 TRP A 603     -19.942  17.081   5.182  1.00  0.00           C  
ATOM   1888  CZ3 TRP A 603     -18.780  18.942   6.232  1.00  0.00           C  
ATOM   1889  CH2 TRP A 603     -18.954  18.032   5.160  1.00  0.00           C  
ATOM   1890  N   THR A 604     -24.051  19.541   7.891  1.00  0.00           N  
ATOM   1891  CA  THR A 604     -25.000  19.334   6.840  1.00  0.00           C  
ATOM   1892  C   THR A 604     -24.492  20.170   5.702  1.00  0.00           C  
ATOM   1893  O   THR A 604     -23.599  21.020   5.871  1.00  0.00           O  
ATOM   1894  CB  THR A 604     -26.427  19.765   7.272  1.00  0.00           C  
ATOM   1895  OG1 THR A 604     -27.388  19.416   6.259  1.00  0.00           O  
ATOM   1896  CG2 THR A 604     -26.478  21.252   7.530  1.00  0.00           C  
ATOM   1897  N   THR A 605     -24.955  19.796   4.520  1.00  0.00           N  
ATOM   1898  CA  THR A 605     -24.605  20.479   3.295  1.00  0.00           C  
ATOM   1899  C   THR A 605     -25.912  20.865   2.606  1.00  0.00           C  
ATOM   1900  O   THR A 605     -25.912  21.303   1.463  1.00  0.00           O  
ATOM   1901  CB  THR A 605     -23.778  19.552   2.381  1.00  0.00           C  
ATOM   1902  OG1 THR A 605     -24.558  18.401   2.042  1.00  0.00           O  
ATOM   1903  CG2 THR A 605     -22.517  19.075   3.089  1.00  0.00           C  
ATOM   1904  N   THR A 606     -27.029  20.728   3.320  1.00  0.00           N  
ATOM   1905  CA  THR A 606     -28.318  21.053   2.754  1.00  0.00           C  
ATOM   1906  C   THR A 606     -29.147  21.983   3.681  1.00  0.00           C  
ATOM   1907  O   THR A 606     -30.293  21.694   4.054  1.00  0.00           O  
ATOM   1908  CB  THR A 606     -29.047  19.726   2.210  1.00  0.00           C  
ATOM   1909  OG1 THR A 606     -30.341  19.527   2.797  1.00  0.00           O  
ATOM   1910  CG2 THR A 606     -28.197  18.480   2.469  1.00  0.00           C  
ATOM   1911  N   PRO A 607     -28.593  23.171   3.999  1.00  0.00           N  
ATOM   1912  CA  PRO A 607     -29.259  24.151   4.861  1.00  0.00           C  
ATOM   1913  C   PRO A 607     -30.747  24.332   4.588  1.00  0.00           C  
ATOM   1914  O   PRO A 607     -31.550  24.428   5.518  1.00  0.00           O  
ATOM   1915  CB  PRO A 607     -28.489  25.420   4.562  1.00  0.00           C  
ATOM   1916  CG  PRO A 607     -27.085  24.903   4.375  1.00  0.00           C  
ATOM   1917  CD  PRO A 607     -27.312  23.706   3.502  1.00  0.00           C  
ATOM   1918  N   TRP A 608     -31.140  24.316   3.328  1.00  0.00           N  
ATOM   1919  CA  TRP A 608     -32.537  24.510   3.001  1.00  0.00           C  
ATOM   1920  C   TRP A 608     -33.483  23.460   3.597  1.00  0.00           C  
ATOM   1921  O   TRP A 608     -34.740  23.588   3.494  1.00  0.00           O  
ATOM   1922  CB  TRP A 608     -32.708  24.603   1.483  1.00  0.00           C  
ATOM   1923  CG  TRP A 608     -32.226  23.393   0.744  1.00  0.00           C  
ATOM   1924  CD1 TRP A 608     -30.933  23.114   0.359  1.00  0.00           C  
ATOM   1925  CD2 TRP A 608     -33.004  22.257   0.413  1.00  0.00           C  
ATOM   1926  NE1 TRP A 608     -30.873  21.848  -0.167  1.00  0.00           N  
ATOM   1927  CE2 TRP A 608     -32.130  21.296  -0.142  1.00  0.00           C  
ATOM   1928  CE3 TRP A 608     -34.356  21.948   0.546  1.00  0.00           C  
ATOM   1929  CZ2 TRP A 608     -32.566  20.045  -0.568  1.00  0.00           C  
ATOM   1930  CZ3 TRP A 608     -34.800  20.697   0.121  1.00  0.00           C  
ATOM   1931  CH2 TRP A 608     -33.904  19.761  -0.427  1.00  0.00           C  
ATOM   1932  N   THR A 609     -32.914  22.400   4.179  1.00  0.00           N  
ATOM   1933  CA  THR A 609     -33.772  21.384   4.785  1.00  0.00           C  
ATOM   1934  C   THR A 609     -33.948  21.669   6.286  1.00  0.00           C  
ATOM   1935  O   THR A 609     -34.870  21.128   6.922  1.00  0.00           O  
ATOM   1936  CB  THR A 609     -33.233  19.958   4.592  1.00  0.00           C  
ATOM   1937  OG1 THR A 609     -31.938  19.862   5.199  1.00  0.00           O  
ATOM   1938  CG2 THR A 609     -33.159  19.596   3.109  1.00  0.00           C  
ATOM   1939  N   LEU A 610     -33.051  22.496   6.843  1.00  0.00           N  
ATOM   1940  CA  LEU A 610     -33.104  22.870   8.256  1.00  0.00           C  
ATOM   1941  C   LEU A 610     -34.530  23.222   8.706  1.00  0.00           C  
ATOM   1942  O   LEU A 610     -35.015  22.712   9.715  1.00  0.00           O  
ATOM   1943  CB  LEU A 610     -32.108  23.976   8.565  1.00  0.00           C  
ATOM   1944  CG  LEU A 610     -30.667  23.484   8.432  1.00  0.00           C  
ATOM   1945  CD1 LEU A 610     -29.659  24.625   8.455  1.00  0.00           C  
ATOM   1946  CD2 LEU A 610     -30.375  22.524   9.540  1.00  0.00           C  
ATOM   1947  N   PRO A 611     -35.234  24.064   7.937  1.00  0.00           N  
ATOM   1948  CA  PRO A 611     -36.611  24.421   8.299  1.00  0.00           C  
ATOM   1949  C   PRO A 611     -37.515  23.180   8.378  1.00  0.00           C  
ATOM   1950  O   PRO A 611     -38.697  23.275   8.730  1.00  0.00           O  
ATOM   1951  CB  PRO A 611     -37.041  25.312   7.136  1.00  0.00           C  
ATOM   1952  CG  PRO A 611     -35.770  26.055   6.828  1.00  0.00           C  
ATOM   1953  CD  PRO A 611     -34.696  24.984   6.915  1.00  0.00           C  
ATOM   1954  N   GLY A 612     -36.971  22.024   8.031  1.00  0.00           N  
ATOM   1955  CA  GLY A 612     -37.746  20.804   8.050  1.00  0.00           C  
ATOM   1956  C   GLY A 612     -37.206  19.776   9.024  1.00  0.00           C  
ATOM   1957  O   GLY A 612     -37.626  18.609   8.998  1.00  0.00           O  
ATOM   1958  N   ASN A 613     -36.220  20.169   9.828  1.00  0.00           N  
ATOM   1959  CA  ASN A 613     -35.653  19.278  10.839  1.00  0.00           C  
ATOM   1960  C   ASN A 613     -36.752  18.896  11.800  1.00  0.00           C  
ATOM   1961  O   ASN A 613     -37.476  19.774  12.232  1.00  0.00           O  
ATOM   1962  CB  ASN A 613     -34.669  20.043  11.677  1.00  0.00           C  
ATOM   1963  CG  ASN A 613     -34.272  19.295  12.899  1.00  0.00           C  
ATOM   1964  OD1 ASN A 613     -33.264  18.612  12.908  1.00  0.00           O  
ATOM   1965  ND2 ASN A 613     -35.078  19.394  13.938  1.00  0.00           N  
ATOM   1966  N   VAL A 614     -36.837  17.629  12.201  1.00  0.00           N  
ATOM   1967  CA  VAL A 614     -37.869  17.214  13.174  1.00  0.00           C  
ATOM   1968  C   VAL A 614     -37.310  16.249  14.200  1.00  0.00           C  
ATOM   1969  O   VAL A 614     -38.043  15.726  15.047  1.00  0.00           O  
ATOM   1970  CB  VAL A 614     -39.071  16.512  12.527  1.00  0.00           C  
ATOM   1971  CG1 VAL A 614     -39.629  17.345  11.433  1.00  0.00           C  
ATOM   1972  CG2 VAL A 614     -38.676  15.147  12.036  1.00  0.00           C  
ATOM   1973  N   ALA A 615     -36.008  16.054  14.150  1.00  0.00           N  
ATOM   1974  CA  ALA A 615     -35.375  15.123  15.038  1.00  0.00           C  
ATOM   1975  C   ALA A 615     -33.898  15.237  14.742  1.00  0.00           C  
ATOM   1976  O   ALA A 615     -33.517  15.956  13.825  1.00  0.00           O  
ATOM   1977  CB  ALA A 615     -35.863  13.738  14.716  1.00  0.00           C  
ATOM   1978  N   ALA A 616     -33.081  14.544  15.526  1.00  0.00           N  
ATOM   1979  CA  ALA A 616     -31.636  14.541  15.365  1.00  0.00           C  
ATOM   1980  C   ALA A 616     -31.234  13.118  15.715  1.00  0.00           C  
ATOM   1981  O   ALA A 616     -31.657  12.597  16.746  1.00  0.00           O  
ATOM   1982  CB  ALA A 616     -31.006  15.509  16.319  1.00  0.00           C  
ATOM   1983  N   ALA A 617     -30.408  12.503  14.871  1.00  0.00           N  
ATOM   1984  CA  ALA A 617     -30.000  11.122  15.068  1.00  0.00           C  
ATOM   1985  C   ALA A 617     -28.543  10.862  15.434  1.00  0.00           C  
ATOM   1986  O   ALA A 617     -27.594  11.539  14.976  1.00  0.00           O  
ATOM   1987  CB  ALA A 617     -30.388  10.288  13.860  1.00  0.00           C  
ATOM   1988  N   VAL A 618     -28.402   9.870  16.305  1.00  0.00           N  
ATOM   1989  CA  VAL A 618     -27.119   9.403  16.793  1.00  0.00           C  
ATOM   1990  C   VAL A 618     -27.156   7.876  16.788  1.00  0.00           C  
ATOM   1991  O   VAL A 618     -28.229   7.247  16.875  1.00  0.00           O  
ATOM   1992  CB  VAL A 618     -26.837   9.881  18.237  1.00  0.00           C  
ATOM   1993  CG1 VAL A 618     -26.563  11.373  18.258  1.00  0.00           C  
ATOM   1994  CG2 VAL A 618     -28.004   9.532  19.139  1.00  0.00           C  
ATOM   1995  N   HIS A 619     -25.979   7.290  16.631  1.00  0.00           N  
ATOM   1996  CA  HIS A 619     -25.844   5.846  16.628  1.00  0.00           C  
ATOM   1997  C   HIS A 619     -25.612   5.385  18.075  1.00  0.00           C  
ATOM   1998  O   HIS A 619     -24.589   5.707  18.697  1.00  0.00           O  
ATOM   1999  CB  HIS A 619     -24.692   5.408  15.726  1.00  0.00           C  
ATOM   2000  CG  HIS A 619     -24.518   3.920  15.658  1.00  0.00           C  
ATOM   2001  ND1 HIS A 619     -23.972   3.283  14.569  1.00  0.00           N  
ATOM   2002  CD2 HIS A 619     -24.786   2.948  16.564  1.00  0.00           C  
ATOM   2003  CE1 HIS A 619     -23.903   1.987  14.809  1.00  0.00           C  
ATOM   2004  NE2 HIS A 619     -24.393   1.759  16.013  1.00  0.00           N  
ATOM   2005  N   PRO A 620     -26.520   4.546  18.581  1.00  0.00           N  
ATOM   2006  CA  PRO A 620     -26.508   3.975  19.928  1.00  0.00           C  
ATOM   2007  C   PRO A 620     -25.173   3.463  20.475  1.00  0.00           C  
ATOM   2008  O   PRO A 620     -24.962   3.445  21.684  1.00  0.00           O  
ATOM   2009  CB  PRO A 620     -27.557   2.863  19.827  1.00  0.00           C  
ATOM   2010  CG  PRO A 620     -27.648   2.576  18.372  1.00  0.00           C  
ATOM   2011  CD  PRO A 620     -27.593   3.931  17.785  1.00  0.00           C  
ATOM   2012  N   GLU A 621     -24.237   3.149  19.599  1.00  0.00           N  
ATOM   2013  CA  GLU A 621     -22.987   2.592  20.058  1.00  0.00           C  
ATOM   2014  C   GLU A 621     -21.747   3.461  19.978  1.00  0.00           C  
ATOM   2015  O   GLU A 621     -20.636   2.971  20.168  1.00  0.00           O  
ATOM   2016  CB  GLU A 621     -22.753   1.282  19.338  1.00  0.00           C  
ATOM   2017  CG  GLU A 621     -23.995   0.416  19.319  1.00  0.00           C  
ATOM   2018  CD  GLU A 621     -23.768  -0.927  18.666  1.00  0.00           C  
ATOM   2019  OE1 GLU A 621     -22.654  -1.169  18.153  1.00  0.00           O  
ATOM   2020  OE2 GLU A 621     -24.709  -1.746  18.665  1.00  0.00           O  
ATOM   2021  N   TYR A 622     -21.918   4.744  19.683  1.00  0.00           N  
ATOM   2022  CA  TYR A 622     -20.769   5.650  19.620  1.00  0.00           C  
ATOM   2023  C   TYR A 622     -20.678   6.403  20.947  1.00  0.00           C  
ATOM   2024  O   TYR A 622     -21.692   6.599  21.639  1.00  0.00           O  
ATOM   2025  CB  TYR A 622     -20.905   6.691  18.495  1.00  0.00           C  
ATOM   2026  CG  TYR A 622     -21.021   6.155  17.081  1.00  0.00           C  
ATOM   2027  CD1 TYR A 622     -21.271   4.805  16.834  1.00  0.00           C  
ATOM   2028  CD2 TYR A 622     -20.898   7.010  15.984  1.00  0.00           C  
ATOM   2029  CE1 TYR A 622     -21.392   4.323  15.534  1.00  0.00           C  
ATOM   2030  CE2 TYR A 622     -21.024   6.535  14.684  1.00  0.00           C  
ATOM   2031  CZ  TYR A 622     -21.267   5.193  14.469  1.00  0.00           C  
ATOM   2032  OH  TYR A 622     -21.358   4.711  13.190  1.00  0.00           O  
ATOM   2033  N   THR A 623     -19.462   6.791  21.318  1.00  0.00           N  
ATOM   2034  CA  THR A 623     -19.265   7.558  22.539  1.00  0.00           C  
ATOM   2035  C   THR A 623     -19.114   9.027  22.151  1.00  0.00           C  
ATOM   2036  O   THR A 623     -18.198   9.419  21.407  1.00  0.00           O  
ATOM   2037  CB  THR A 623     -18.062   7.063  23.375  1.00  0.00           C  
ATOM   2038  OG1 THR A 623     -16.905   6.897  22.538  1.00  0.00           O  
ATOM   2039  CG2 THR A 623     -18.410   5.745  24.054  1.00  0.00           C  
ATOM   2040  N   TYR A 624     -20.101   9.807  22.561  1.00  0.00           N  
ATOM   2041  CA  TYR A 624     -20.123  11.218  22.267  1.00  0.00           C  
ATOM   2042  C   TYR A 624     -19.638  11.965  23.479  1.00  0.00           C  
ATOM   2043  O   TYR A 624     -20.109  11.724  24.592  1.00  0.00           O  
ATOM   2044  CB  TYR A 624     -21.539  11.656  21.915  1.00  0.00           C  
ATOM   2045  CG  TYR A 624     -22.093  10.989  20.676  1.00  0.00           C  
ATOM   2046  CD1 TYR A 624     -21.668  11.374  19.404  1.00  0.00           C  
ATOM   2047  CD2 TYR A 624     -23.053   9.982  20.772  1.00  0.00           C  
ATOM   2048  CE1 TYR A 624     -22.179  10.780  18.262  1.00  0.00           C  
ATOM   2049  CE2 TYR A 624     -23.575   9.381  19.633  1.00  0.00           C  
ATOM   2050  CZ  TYR A 624     -23.133   9.786  18.383  1.00  0.00           C  
ATOM   2051  OH  TYR A 624     -23.666   9.209  17.254  1.00  0.00           O  
ATOM   2052  N   ALA A 625     -18.659  12.833  23.255  1.00  0.00           N  
ATOM   2053  CA  ALA A 625     -18.082  13.648  24.310  1.00  0.00           C  
ATOM   2054  C   ALA A 625     -18.758  15.018  24.354  1.00  0.00           C  
ATOM   2055  O   ALA A 625     -19.583  15.345  23.496  1.00  0.00           O  
ATOM   2056  CB  ALA A 625     -16.599  13.802  24.081  1.00  0.00           C  
ATOM   2057  N   ALA A 626     -18.460  15.782  25.399  1.00  0.00           N  
ATOM   2058  CA  ALA A 626     -18.993  17.127  25.571  1.00  0.00           C  
ATOM   2059  C   ALA A 626     -17.718  17.952  25.632  1.00  0.00           C  
ATOM   2060  O   ALA A 626     -16.883  17.716  26.489  1.00  0.00           O  
ATOM   2061  CB  ALA A 626     -19.769  17.226  26.875  1.00  0.00           C  
ATOM   2062  N   PHE A 627     -17.502  18.832  24.665  1.00  0.00           N  
ATOM   2063  CA  PHE A 627     -16.278  19.626  24.659  1.00  0.00           C  
ATOM   2064  C   PHE A 627     -16.500  21.057  25.134  1.00  0.00           C  
ATOM   2065  O   PHE A 627     -17.467  21.723  24.732  1.00  0.00           O  
ATOM   2066  CB  PHE A 627     -15.645  19.641  23.264  1.00  0.00           C  
ATOM   2067  CG  PHE A 627     -15.274  18.272  22.734  1.00  0.00           C  
ATOM   2068  CD1 PHE A 627     -16.249  17.295  22.519  1.00  0.00           C  
ATOM   2069  CD2 PHE A 627     -13.952  17.976  22.402  1.00  0.00           C  
ATOM   2070  CE1 PHE A 627     -15.913  16.045  21.975  1.00  0.00           C  
ATOM   2071  CE2 PHE A 627     -13.606  16.727  21.858  1.00  0.00           C  
ATOM   2072  CZ  PHE A 627     -14.588  15.762  21.644  1.00  0.00           C  
ATOM   2073  N   GLN A 628     -15.577  21.541  25.960  1.00  0.00           N  
ATOM   2074  CA  GLN A 628     -15.679  22.891  26.490  1.00  0.00           C  
ATOM   2075  C   GLN A 628     -15.171  23.899  25.474  1.00  0.00           C  
ATOM   2076  O   GLN A 628     -13.963  24.039  25.268  1.00  0.00           O  
ATOM   2077  CB  GLN A 628     -14.895  23.035  27.806  1.00  0.00           C  
ATOM   2078  CG  GLN A 628     -15.127  24.374  28.543  1.00  0.00           C  
ATOM   2079  CD  GLN A 628     -13.830  25.115  28.892  1.00  0.00           C  
ATOM   2080  OE1 GLN A 628     -12.869  24.524  29.399  1.00  0.00           O  
ATOM   2081  NE2 GLN A 628     -13.808  26.421  28.630  1.00  0.00           N  
ATOM   2082  N   VAL A 629     -16.099  24.536  24.776  1.00  0.00           N  
ATOM   2083  CA  VAL A 629     -15.730  25.560  23.816  1.00  0.00           C  
ATOM   2084  C   VAL A 629     -16.260  26.838  24.448  1.00  0.00           C  
ATOM   2085  O   VAL A 629     -17.443  26.916  24.802  1.00  0.00           O  
ATOM   2086  CB  VAL A 629     -16.354  25.313  22.404  1.00  0.00           C  
ATOM   2087  CG1 VAL A 629     -15.972  23.927  21.895  1.00  0.00           C  
ATOM   2088  CG2 VAL A 629     -17.872  25.476  22.433  1.00  0.00           C  
ATOM   2089  N   GLY A 630     -15.363  27.788  24.696  1.00  0.00           N  
ATOM   2090  CA  GLY A 630     -15.773  29.038  25.311  1.00  0.00           C  
ATOM   2091  C   GLY A 630     -16.567  28.808  26.589  1.00  0.00           C  
ATOM   2092  O   GLY A 630     -16.058  28.207  27.543  1.00  0.00           O  
ATOM   2093  N   ASP A 631     -17.832  29.227  26.578  1.00  0.00           N  
ATOM   2094  CA  ASP A 631     -18.717  29.087  27.737  1.00  0.00           C  
ATOM   2095  C   ASP A 631     -19.883  28.109  27.537  1.00  0.00           C  
ATOM   2096  O   ASP A 631     -21.019  28.365  27.968  1.00  0.00           O  
ATOM   2097  CB  ASP A 631     -19.229  30.466  28.173  1.00  0.00           C  
ATOM   2098  CG  ASP A 631     -18.140  31.311  28.826  1.00  0.00           C  
ATOM   2099  OD1 ASP A 631     -17.254  31.827  28.106  1.00  0.00           O  
ATOM   2100  OD2 ASP A 631     -18.160  31.441  30.069  1.00  0.00           O  
ATOM   2101  N   GLU A 632     -19.580  26.983  26.891  1.00  0.00           N  
ATOM   2102  CA  GLU A 632     -20.558  25.927  26.629  1.00  0.00           C  
ATOM   2103  C   GLU A 632     -19.875  24.608  26.244  1.00  0.00           C  
ATOM   2104  O   GLU A 632     -18.663  24.551  26.003  1.00  0.00           O  
ATOM   2105  CB  GLU A 632     -21.536  26.336  25.520  1.00  0.00           C  
ATOM   2106  CG  GLU A 632     -20.895  26.444  24.137  1.00  0.00           C  
ATOM   2107  CD  GLU A 632     -21.887  26.298  22.981  1.00  0.00           C  
ATOM   2108  OE1 GLU A 632     -23.006  25.766  23.185  1.00  0.00           O  
ATOM   2109  OE2 GLU A 632     -21.525  26.710  21.855  1.00  0.00           O  
ATOM   2110  N   ALA A 633     -20.673  23.550  26.177  1.00  0.00           N  
ATOM   2111  CA  ALA A 633     -20.168  22.238  25.812  1.00  0.00           C  
ATOM   2112  C   ALA A 633     -20.753  21.831  24.473  1.00  0.00           C  
ATOM   2113  O   ALA A 633     -21.962  21.989  24.240  1.00  0.00           O  
ATOM   2114  CB  ALA A 633     -20.540  21.207  26.863  1.00  0.00           C  
ATOM   2115  N   LEU A 634     -19.884  21.351  23.586  1.00  0.00           N  
ATOM   2116  CA  LEU A 634     -20.293  20.882  22.274  1.00  0.00           C  
ATOM   2117  C   LEU A 634     -20.330  19.384  22.268  1.00  0.00           C  
ATOM   2118  O   LEU A 634     -19.294  18.740  22.404  1.00  0.00           O  
ATOM   2119  CB  LEU A 634     -19.321  21.345  21.213  1.00  0.00           C  
ATOM   2120  CG  LEU A 634     -19.598  22.788  20.847  1.00  0.00           C  
ATOM   2121  CD1 LEU A 634     -18.748  23.164  19.662  1.00  0.00           C  
ATOM   2122  CD2 LEU A 634     -21.081  22.937  20.532  1.00  0.00           C  
ATOM   2123  N   ILE A 635     -21.528  18.830  22.181  1.00  0.00           N  
ATOM   2124  CA  ILE A 635     -21.672  17.393  22.132  1.00  0.00           C  
ATOM   2125  C   ILE A 635     -21.650  16.951  20.668  1.00  0.00           C  
ATOM   2126  O   ILE A 635     -22.337  17.526  19.813  1.00  0.00           O  
ATOM   2127  CB  ILE A 635     -22.968  16.916  22.802  1.00  0.00           C  
ATOM   2128  CG1 ILE A 635     -23.083  17.509  24.217  1.00  0.00           C  
ATOM   2129  CG2 ILE A 635     -22.955  15.394  22.889  1.00  0.00           C  
ATOM   2130  CD1 ILE A 635     -24.340  17.076  24.995  1.00  0.00           C  
ATOM   2131  N   LEU A 636     -20.782  15.985  20.389  1.00  0.00           N  
ATOM   2132  CA  LEU A 636     -20.590  15.399  19.060  1.00  0.00           C  
ATOM   2133  C   LEU A 636     -19.699  14.159  19.234  1.00  0.00           C  
ATOM   2134  O   LEU A 636     -19.078  13.995  20.288  1.00  0.00           O  
ATOM   2135  CB  LEU A 636     -19.944  16.411  18.101  1.00  0.00           C  
ATOM   2136  CG  LEU A 636     -18.669  17.161  18.509  1.00  0.00           C  
ATOM   2137  CD1 LEU A 636     -17.951  17.639  17.273  1.00  0.00           C  
ATOM   2138  CD2 LEU A 636     -18.979  18.346  19.401  1.00  0.00           C  
ATOM   2139  N   GLU A 637     -19.656  13.275  18.238  1.00  0.00           N  
ATOM   2140  CA  GLU A 637     -18.844  12.058  18.337  1.00  0.00           C  
ATOM   2141  C   GLU A 637     -17.393  12.337  18.688  1.00  0.00           C  
ATOM   2142  O   GLU A 637     -16.721  13.146  18.052  1.00  0.00           O  
ATOM   2143  CB  GLU A 637     -18.932  11.215  17.054  1.00  0.00           C  
ATOM   2144  CG  GLU A 637     -18.409   9.772  17.176  1.00  0.00           C  
ATOM   2145  CD  GLU A 637     -16.918   9.613  16.846  1.00  0.00           C  
ATOM   2146  OE1 GLU A 637     -16.249  10.601  16.471  1.00  0.00           O  
ATOM   2147  OE2 GLU A 637     -16.401   8.480  16.959  1.00  0.00           O  
ATOM   2148  N   GLU A 638     -16.927  11.671  19.733  1.00  0.00           N  
ATOM   2149  CA  GLU A 638     -15.554  11.818  20.180  1.00  0.00           C  
ATOM   2150  C   GLU A 638     -14.663  11.302  19.060  1.00  0.00           C  
ATOM   2151  O   GLU A 638     -14.844  10.185  18.589  1.00  0.00           O  
ATOM   2152  CB  GLU A 638     -15.349  10.978  21.438  1.00  0.00           C  
ATOM   2153  CG  GLU A 638     -13.906  10.888  21.908  1.00  0.00           C  
ATOM   2154  CD  GLU A 638     -13.680   9.787  22.933  1.00  0.00           C  
ATOM   2155  OE1 GLU A 638     -14.655   9.083  23.309  1.00  0.00           O  
ATOM   2156  OE2 GLU A 638     -12.510   9.628  23.355  1.00  0.00           O  
ATOM   2157  N   GLY A 639     -13.700  12.101  18.632  1.00  0.00           N  
ATOM   2158  CA  GLY A 639     -12.837  11.654  17.552  1.00  0.00           C  
ATOM   2159  C   GLY A 639     -13.050  12.643  16.435  1.00  0.00           C  
ATOM   2160  O   GLY A 639     -12.109  13.325  16.021  1.00  0.00           O  
ATOM   2161  N   LEU A 640     -14.295  12.726  15.961  1.00  0.00           N  
ATOM   2162  CA  LEU A 640     -14.661  13.697  14.936  1.00  0.00           C  
ATOM   2163  C   LEU A 640     -14.482  15.047  15.653  1.00  0.00           C  
ATOM   2164  O   LEU A 640     -14.003  16.028  15.073  1.00  0.00           O  
ATOM   2165  CB  LEU A 640     -16.127  13.518  14.502  1.00  0.00           C  
ATOM   2166  CG  LEU A 640     -16.578  12.693  13.283  1.00  0.00           C  
ATOM   2167  CD1 LEU A 640     -15.477  12.559  12.240  1.00  0.00           C  
ATOM   2168  CD2 LEU A 640     -17.061  11.346  13.720  1.00  0.00           C  
ATOM   2169  N   GLY A 641     -14.831  15.056  16.943  1.00  0.00           N  
ATOM   2170  CA  GLY A 641     -14.693  16.244  17.770  1.00  0.00           C  
ATOM   2171  C   GLY A 641     -13.223  16.545  17.958  1.00  0.00           C  
ATOM   2172  O   GLY A 641     -12.786  17.699  17.869  1.00  0.00           O  
ATOM   2173  N   ARG A 642     -12.452  15.491  18.206  1.00  0.00           N  
ATOM   2174  CA  ARG A 642     -11.015  15.630  18.365  1.00  0.00           C  
ATOM   2175  C   ARG A 642     -10.457  16.070  17.013  1.00  0.00           C  
ATOM   2176  O   ARG A 642      -9.351  16.583  16.939  1.00  0.00           O  
ATOM   2177  CB  ARG A 642     -10.381  14.303  18.811  1.00  0.00           C  
ATOM   2178  CG  ARG A 642     -11.086  13.631  20.004  1.00  0.00           C  
ATOM   2179  CD  ARG A 642     -10.135  12.893  20.962  1.00  0.00           C  
ATOM   2180  NE  ARG A 642      -9.636  13.770  22.026  1.00  0.00           N  
ATOM   2181  CZ  ARG A 642      -8.364  14.139  22.161  1.00  0.00           C  
ATOM   2182  NH1 ARG A 642      -7.461  13.694  21.298  1.00  0.00           N  
ATOM   2183  NH2 ARG A 642      -7.997  14.970  23.138  1.00  0.00           N  
ATOM   2184  N   LYS A 643     -11.242  15.890  15.950  1.00  0.00           N  
ATOM   2185  CA  LYS A 643     -10.827  16.290  14.607  1.00  0.00           C  
ATOM   2186  C   LYS A 643     -11.018  17.779  14.380  1.00  0.00           C  
ATOM   2187  O   LYS A 643     -10.057  18.493  14.105  1.00  0.00           O  
ATOM   2188  CB  LYS A 643     -11.595  15.532  13.520  1.00  0.00           C  
ATOM   2189  CG  LYS A 643     -11.131  14.101  13.253  1.00  0.00           C  
ATOM   2190  CD  LYS A 643     -11.951  13.478  12.113  1.00  0.00           C  
ATOM   2191  CE  LYS A 643     -11.633  12.001  11.889  1.00  0.00           C  
ATOM   2192  NZ  LYS A 643     -12.509  11.413  10.836  1.00  0.00           N  
ATOM   2193  N   LEU A 644     -12.251  18.257  14.486  1.00  0.00           N  
ATOM   2194  CA  LEU A 644     -12.482  19.673  14.254  1.00  0.00           C  
ATOM   2195  C   LEU A 644     -12.035  20.557  15.396  1.00  0.00           C  
ATOM   2196  O   LEU A 644     -11.224  21.459  15.200  1.00  0.00           O  
ATOM   2197  CB  LEU A 644     -13.941  19.966  13.880  1.00  0.00           C  
ATOM   2198  CG  LEU A 644     -15.102  19.566  14.789  1.00  0.00           C  
ATOM   2199  CD1 LEU A 644     -15.866  20.806  15.269  1.00  0.00           C  
ATOM   2200  CD2 LEU A 644     -16.023  18.642  14.009  1.00  0.00           C  
ATOM   2201  N   LEU A 645     -12.548  20.288  16.588  1.00  0.00           N  
ATOM   2202  CA  LEU A 645     -12.203  21.079  17.758  1.00  0.00           C  
ATOM   2203  C   LEU A 645     -10.710  20.983  18.005  1.00  0.00           C  
ATOM   2204  O   LEU A 645     -10.037  21.979  18.273  1.00  0.00           O  
ATOM   2205  CB  LEU A 645     -13.000  20.598  18.973  1.00  0.00           C  
ATOM   2206  CG  LEU A 645     -14.508  20.788  18.773  1.00  0.00           C  
ATOM   2207  CD1 LEU A 645     -15.321  20.215  19.915  1.00  0.00           C  
ATOM   2208  CD2 LEU A 645     -14.798  22.258  18.617  1.00  0.00           C  
ATOM   2209  N   GLY A 646     -10.181  19.783  17.850  1.00  0.00           N  
ATOM   2210  CA  GLY A 646      -8.763  19.612  18.056  1.00  0.00           C  
ATOM   2211  C   GLY A 646      -8.500  18.702  19.230  1.00  0.00           C  
ATOM   2212  O   GLY A 646      -9.175  18.771  20.267  1.00  0.00           O  
ATOM   2213  N   GLU A 647      -7.542  17.802  19.025  1.00  0.00           N  
ATOM   2214  CA  GLU A 647      -7.127  16.836  20.034  1.00  0.00           C  
ATOM   2215  C   GLU A 647      -6.340  17.598  21.101  1.00  0.00           C  
ATOM   2216  O   GLU A 647      -5.284  18.166  20.827  1.00  0.00           O  
ATOM   2217  CB  GLU A 647      -6.292  15.707  19.386  1.00  0.00           C  
ATOM   2218  CG  GLU A 647      -7.036  14.959  18.235  1.00  0.00           C  
ATOM   2219  CD  GLU A 647      -6.376  13.640  17.768  1.00  0.00           C  
ATOM   2220  OE1 GLU A 647      -5.199  13.663  17.322  1.00  0.00           O  
ATOM   2221  OE2 GLU A 647      -7.060  12.582  17.817  1.00  0.00           O  
ATOM   2222  N   GLY A 648      -6.924  17.685  22.290  1.00  0.00           N  
ATOM   2223  CA  GLY A 648      -6.295  18.404  23.379  1.00  0.00           C  
ATOM   2224  C   GLY A 648      -7.385  19.177  24.078  1.00  0.00           C  
ATOM   2225  O   GLY A 648      -7.336  19.375  25.297  1.00  0.00           O  
ATOM   2226  N   THR A 649      -8.354  19.639  23.288  1.00  0.00           N  
ATOM   2227  CA  THR A 649      -9.499  20.356  23.813  1.00  0.00           C  
ATOM   2228  C   THR A 649      -9.963  19.510  24.971  1.00  0.00           C  
ATOM   2229  O   THR A 649     -10.083  18.280  24.862  1.00  0.00           O  
ATOM   2230  CB  THR A 649     -10.637  20.436  22.787  1.00  0.00           C  
ATOM   2231  OG1 THR A 649     -10.277  21.358  21.757  1.00  0.00           O  
ATOM   2232  CG2 THR A 649     -11.933  20.882  23.444  1.00  0.00           C  
ATOM   2233  N   GLN A 650     -10.118  20.173  26.102  1.00  0.00           N  
ATOM   2234  CA  GLN A 650     -10.540  19.528  27.324  1.00  0.00           C  
ATOM   2235  C   GLN A 650     -11.928  18.953  27.140  1.00  0.00           C  
ATOM   2236  O   GLN A 650     -12.837  19.625  26.637  1.00  0.00           O  
ATOM   2237  CB  GLN A 650     -10.507  20.519  28.487  1.00  0.00           C  
ATOM   2238  CG  GLN A 650     -11.049  21.900  28.141  1.00  0.00           C  
ATOM   2239  CD  GLN A 650      -9.998  22.832  27.543  1.00  0.00           C  
ATOM   2240  OE1 GLN A 650      -9.109  22.414  26.793  1.00  0.00           O  
ATOM   2241  NE2 GLN A 650     -10.095  24.103  27.889  1.00  0.00           N  
ATOM   2242  N   VAL A 651     -12.066  17.683  27.489  1.00  0.00           N  
ATOM   2243  CA  VAL A 651     -13.338  17.000  27.360  1.00  0.00           C  
ATOM   2244  C   VAL A 651     -14.037  16.951  28.710  1.00  0.00           C  
ATOM   2245  O   VAL A 651     -13.425  16.612  29.718  1.00  0.00           O  
ATOM   2246  CB  VAL A 651     -13.148  15.554  26.842  1.00  0.00           C  
ATOM   2247  CG1 VAL A 651     -14.499  14.931  26.517  1.00  0.00           C  
ATOM   2248  CG2 VAL A 651     -12.217  15.539  25.626  1.00  0.00           C  
ATOM   2249  N   LEU A 652     -15.297  17.368  28.731  1.00  0.00           N  
ATOM   2250  CA  LEU A 652     -16.106  17.336  29.946  1.00  0.00           C  
ATOM   2251  C   LEU A 652     -16.623  15.892  30.082  1.00  0.00           C  
ATOM   2252  O   LEU A 652     -15.820  14.992  30.289  1.00  0.00           O  
ATOM   2253  CB  LEU A 652     -17.255  18.360  29.872  1.00  0.00           C  
ATOM   2254  CG  LEU A 652     -16.894  19.798  29.465  1.00  0.00           C  
ATOM   2255  CD1 LEU A 652     -18.079  20.699  29.724  1.00  0.00           C  
ATOM   2256  CD2 LEU A 652     -15.665  20.305  30.210  1.00  0.00           C  
ATOM   2257  N   LYS A 653     -17.926  15.653  29.909  1.00  0.00           N  
ATOM   2258  CA  LYS A 653     -18.491  14.297  30.020  1.00  0.00           C  
ATOM   2259  C   LYS A 653     -18.319  13.427  28.745  1.00  0.00           C  
ATOM   2260  O   LYS A 653     -17.604  13.818  27.810  1.00  0.00           O  
ATOM   2261  CB  LYS A 653     -19.977  14.364  30.422  1.00  0.00           C  
ATOM   2262  CG  LYS A 653     -20.237  14.765  31.877  1.00  0.00           C  
ATOM   2263  CD  LYS A 653     -21.608  14.285  32.358  1.00  0.00           C  
ATOM   2264  CE  LYS A 653     -21.683  14.242  33.888  1.00  0.00           C  
ATOM   2265  NZ  LYS A 653     -22.842  13.445  34.398  1.00  0.00           N  
ATOM   2266  N   THR A 654     -18.926  12.230  28.749  1.00  0.00           N  
ATOM   2267  CA  THR A 654     -18.896  11.282  27.620  1.00  0.00           C  
ATOM   2268  C   THR A 654     -19.975  10.234  27.815  1.00  0.00           C  
ATOM   2269  O   THR A 654     -20.043   9.583  28.855  1.00  0.00           O  
ATOM   2270  CB  THR A 654     -17.546  10.539  27.470  1.00  0.00           C  
ATOM   2271  OG1 THR A 654     -16.558  11.423  26.924  1.00  0.00           O  
ATOM   2272  CG2 THR A 654     -17.707   9.344  26.532  1.00  0.00           C  
ATOM   2273  N   PHE A 655     -20.794  10.043  26.795  1.00  0.00           N  
ATOM   2274  CA  PHE A 655     -21.874   9.082  26.893  1.00  0.00           C  
ATOM   2275  C   PHE A 655     -21.946   8.221  25.649  1.00  0.00           C  
ATOM   2276  O   PHE A 655     -21.203   8.437  24.693  1.00  0.00           O  
ATOM   2277  CB  PHE A 655     -23.227   9.797  27.089  1.00  0.00           C  
ATOM   2278  CG  PHE A 655     -23.119  11.281  27.343  1.00  0.00           C  
ATOM   2279  CD1 PHE A 655     -22.929  12.171  26.284  1.00  0.00           C  
ATOM   2280  CD2 PHE A 655     -23.231  11.789  28.631  1.00  0.00           C  
ATOM   2281  CE1 PHE A 655     -22.854  13.544  26.504  1.00  0.00           C  
ATOM   2282  CE2 PHE A 655     -23.158  13.157  28.865  1.00  0.00           C  
ATOM   2283  CZ  PHE A 655     -22.970  14.039  27.800  1.00  0.00           C  
ATOM   2284  N   PRO A 656     -22.696   7.117  25.733  1.00  0.00           N  
ATOM   2285  CA  PRO A 656     -22.883   6.197  24.613  1.00  0.00           C  
ATOM   2286  C   PRO A 656     -24.011   6.741  23.733  1.00  0.00           C  
ATOM   2287  O   PRO A 656     -24.520   7.839  23.972  1.00  0.00           O  
ATOM   2288  CB  PRO A 656     -23.305   4.906  25.313  1.00  0.00           C  
ATOM   2289  CG  PRO A 656     -22.609   5.004  26.629  1.00  0.00           C  
ATOM   2290  CD  PRO A 656     -22.920   6.418  27.006  1.00  0.00           C  
ATOM   2291  N   GLY A 657     -24.440   5.948  22.760  1.00  0.00           N  
ATOM   2292  CA  GLY A 657     -25.499   6.380  21.867  1.00  0.00           C  
ATOM   2293  C   GLY A 657     -26.877   6.408  22.496  1.00  0.00           C  
ATOM   2294  O   GLY A 657     -27.447   7.492  22.656  1.00  0.00           O  
ATOM   2295  N   LYS A 658     -27.420   5.241  22.865  1.00  0.00           N  
ATOM   2296  CA  LYS A 658     -28.754   5.203  23.487  1.00  0.00           C  
ATOM   2297  C   LYS A 658     -28.738   6.119  24.677  1.00  0.00           C  
ATOM   2298  O   LYS A 658     -29.791   6.547  25.172  1.00  0.00           O  
ATOM   2299  CB  LYS A 658     -29.177   3.796  23.941  1.00  0.00           C  
ATOM   2300  CG  LYS A 658     -30.575   3.762  24.616  1.00  0.00           C  
ATOM   2301  CD  LYS A 658     -31.349   2.454  24.393  1.00  0.00           C  
ATOM   2302  CE  LYS A 658     -31.690   2.233  22.908  1.00  0.00           C  
ATOM   2303  NZ  LYS A 658     -32.665   1.126  22.611  1.00  0.00           N  
ATOM   2304  N   ALA A 659     -27.523   6.395  25.140  1.00  0.00           N  
ATOM   2305  CA  ALA A 659     -27.327   7.286  26.250  1.00  0.00           C  
ATOM   2306  C   ALA A 659     -28.171   8.534  26.018  1.00  0.00           C  
ATOM   2307  O   ALA A 659     -28.986   8.893  26.872  1.00  0.00           O  
ATOM   2308  CB  ALA A 659     -25.870   7.650  26.370  1.00  0.00           C  
ATOM   2309  N   LEU A 660     -28.101   9.079  24.801  1.00  0.00           N  
ATOM   2310  CA  LEU A 660     -28.827  10.300  24.479  1.00  0.00           C  
ATOM   2311  C   LEU A 660     -30.334  10.285  24.227  1.00  0.00           C  
ATOM   2312  O   LEU A 660     -31.003  11.282  24.514  1.00  0.00           O  
ATOM   2313  CB  LEU A 660     -28.094  11.047  23.379  1.00  0.00           C  
ATOM   2314  CG  LEU A 660     -26.636  11.265  23.793  1.00  0.00           C  
ATOM   2315  CD1 LEU A 660     -25.866  11.938  22.693  1.00  0.00           C  
ATOM   2316  CD2 LEU A 660     -26.556  12.098  25.053  1.00  0.00           C  
ATOM   2317  N   GLU A 661     -30.870   9.161  23.758  1.00  0.00           N  
ATOM   2318  CA  GLU A 661     -32.295   9.017  23.457  1.00  0.00           C  
ATOM   2319  C   GLU A 661     -33.188  10.253  23.492  1.00  0.00           C  
ATOM   2320  O   GLU A 661     -32.786  11.287  23.008  1.00  0.00           O  
ATOM   2321  CB  GLU A 661     -32.916   7.898  24.267  1.00  0.00           C  
ATOM   2322  CG  GLU A 661     -34.162   7.272  23.584  1.00  0.00           C  
ATOM   2323  CD  GLU A 661     -33.836   6.281  22.442  1.00  0.00           C  
ATOM   2324  OE1 GLU A 661     -32.637   6.025  22.190  1.00  0.00           O  
ATOM   2325  OE2 GLU A 661     -34.785   5.741  21.811  1.00  0.00           O  
ATOM   2326  N   GLY A 662     -34.375  10.166  24.084  1.00  0.00           N  
ATOM   2327  CA  GLY A 662     -35.318  11.284  24.096  1.00  0.00           C  
ATOM   2328  C   GLY A 662     -34.935  12.728  24.429  1.00  0.00           C  
ATOM   2329  O   GLY A 662     -35.825  13.555  24.639  1.00  0.00           O  
ATOM   2330  N   LEU A 663     -33.641  13.028  24.519  1.00  0.00           N  
ATOM   2331  CA  LEU A 663     -33.131  14.367  24.809  1.00  0.00           C  
ATOM   2332  C   LEU A 663     -33.709  15.515  23.993  1.00  0.00           C  
ATOM   2333  O   LEU A 663     -33.378  15.659  22.815  1.00  0.00           O  
ATOM   2334  CB  LEU A 663     -31.647  14.391  24.526  1.00  0.00           C  
ATOM   2335  CG  LEU A 663     -30.692  14.262  25.686  1.00  0.00           C  
ATOM   2336  CD1 LEU A 663     -29.265  14.390  25.152  1.00  0.00           C  
ATOM   2337  CD2 LEU A 663     -30.999  15.362  26.684  1.00  0.00           C  
ATOM   2338  N   PRO A 664     -34.510  16.395  24.609  1.00  0.00           N  
ATOM   2339  CA  PRO A 664     -35.056  17.512  23.825  1.00  0.00           C  
ATOM   2340  C   PRO A 664     -33.945  18.520  23.467  1.00  0.00           C  
ATOM   2341  O   PRO A 664     -32.933  18.623  24.186  1.00  0.00           O  
ATOM   2342  CB  PRO A 664     -36.050  18.145  24.790  1.00  0.00           C  
ATOM   2343  CG  PRO A 664     -35.396  17.924  26.135  1.00  0.00           C  
ATOM   2344  CD  PRO A 664     -34.945  16.469  26.014  1.00  0.00           C  
ATOM   2345  N   TYR A 665     -34.124  19.244  22.360  1.00  0.00           N  
ATOM   2346  CA  TYR A 665     -33.165  20.269  21.910  1.00  0.00           C  
ATOM   2347  C   TYR A 665     -33.990  21.320  21.176  1.00  0.00           C  
ATOM   2348  O   TYR A 665     -35.185  21.119  20.934  1.00  0.00           O  
ATOM   2349  CB  TYR A 665     -32.070  19.694  20.969  1.00  0.00           C  
ATOM   2350  CG  TYR A 665     -32.608  19.234  19.627  1.00  0.00           C  
ATOM   2351  CD1 TYR A 665     -33.027  20.163  18.666  1.00  0.00           C  
ATOM   2352  CD2 TYR A 665     -32.841  17.887  19.378  1.00  0.00           C  
ATOM   2353  CE1 TYR A 665     -33.685  19.771  17.515  1.00  0.00           C  
ATOM   2354  CE2 TYR A 665     -33.490  17.482  18.222  1.00  0.00           C  
ATOM   2355  CZ  TYR A 665     -33.915  18.432  17.303  1.00  0.00           C  
ATOM   2356  OH  TYR A 665     -34.605  18.044  16.183  1.00  0.00           O  
ATOM   2357  N   THR A 666     -33.345  22.409  20.763  1.00  0.00           N  
ATOM   2358  CA  THR A 666     -34.057  23.473  20.043  1.00  0.00           C  
ATOM   2359  C   THR A 666     -33.612  23.643  18.596  1.00  0.00           C  
ATOM   2360  O   THR A 666     -32.457  23.976  18.324  1.00  0.00           O  
ATOM   2361  CB  THR A 666     -33.901  24.847  20.722  1.00  0.00           C  
ATOM   2362  OG1 THR A 666     -33.386  24.674  22.051  1.00  0.00           O  
ATOM   2363  CG2 THR A 666     -35.260  25.576  20.773  1.00  0.00           C  
ATOM   2364  N   PRO A 667     -34.535  23.429  17.648  1.00  0.00           N  
ATOM   2365  CA  PRO A 667     -34.214  23.569  16.233  1.00  0.00           C  
ATOM   2366  C   PRO A 667     -34.143  25.072  15.912  1.00  0.00           C  
ATOM   2367  O   PRO A 667     -34.745  25.889  16.617  1.00  0.00           O  
ATOM   2368  CB  PRO A 667     -35.426  22.929  15.572  1.00  0.00           C  
ATOM   2369  CG  PRO A 667     -36.538  23.428  16.458  1.00  0.00           C  
ATOM   2370  CD  PRO A 667     -35.971  23.133  17.826  1.00  0.00           C  
ATOM   2371  N   PRO A 668     -33.412  25.451  14.847  1.00  0.00           N  
ATOM   2372  CA  PRO A 668     -33.318  26.863  14.494  1.00  0.00           C  
ATOM   2373  C   PRO A 668     -34.615  27.428  13.937  1.00  0.00           C  
ATOM   2374  O   PRO A 668     -34.913  28.583  14.163  1.00  0.00           O  
ATOM   2375  CB  PRO A 668     -32.193  26.880  13.461  1.00  0.00           C  
ATOM   2376  CG  PRO A 668     -32.352  25.593  12.797  1.00  0.00           C  
ATOM   2377  CD  PRO A 668     -32.571  24.644  13.948  1.00  0.00           C  
ATOM   2378  N   TYR A 669     -35.427  26.636  13.258  1.00  0.00           N  
ATOM   2379  CA  TYR A 669     -36.653  27.216  12.713  1.00  0.00           C  
ATOM   2380  C   TYR A 669     -37.912  26.521  13.168  1.00  0.00           C  
ATOM   2381  O   TYR A 669     -38.740  26.111  12.348  1.00  0.00           O  
ATOM   2382  CB  TYR A 669     -36.597  27.282  11.186  1.00  0.00           C  
ATOM   2383  CG  TYR A 669     -35.394  28.037  10.719  1.00  0.00           C  
ATOM   2384  CD1 TYR A 669     -34.177  27.388  10.558  1.00  0.00           C  
ATOM   2385  CD2 TYR A 669     -35.437  29.411  10.551  1.00  0.00           C  
ATOM   2386  CE1 TYR A 669     -33.036  28.085  10.255  1.00  0.00           C  
ATOM   2387  CE2 TYR A 669     -34.297  30.123  10.245  1.00  0.00           C  
ATOM   2388  CZ  TYR A 669     -33.097  29.457  10.097  1.00  0.00           C  
ATOM   2389  OH  TYR A 669     -31.937  30.141   9.781  1.00  0.00           O  
ATOM   2390  N   PRO A 670     -38.131  26.484  14.496  1.00  0.00           N  
ATOM   2391  CA  PRO A 670     -39.274  25.861  15.161  1.00  0.00           C  
ATOM   2392  C   PRO A 670     -40.636  25.949  14.463  1.00  0.00           C  
ATOM   2393  O   PRO A 670     -41.167  27.040  14.187  1.00  0.00           O  
ATOM   2394  CB  PRO A 670     -39.278  26.557  16.511  1.00  0.00           C  
ATOM   2395  CG  PRO A 670     -37.830  26.709  16.783  1.00  0.00           C  
ATOM   2396  CD  PRO A 670     -37.329  27.245  15.475  1.00  0.00           C  
ATOM   2397  N   GLN A 671     -41.154  24.777  14.124  1.00  0.00           N  
ATOM   2398  CA  GLN A 671     -42.454  24.652  13.500  1.00  0.00           C  
ATOM   2399  C   GLN A 671     -43.201  23.977  14.613  1.00  0.00           C  
ATOM   2400  O   GLN A 671     -42.623  23.144  15.315  1.00  0.00           O  
ATOM   2401  CB  GLN A 671     -42.399  23.717  12.288  1.00  0.00           C  
ATOM   2402  CG  GLN A 671     -41.408  24.120  11.190  1.00  0.00           C  
ATOM   2403  CD  GLN A 671     -41.646  25.522  10.651  1.00  0.00           C  
ATOM   2404  OE1 GLN A 671     -40.723  26.324  10.584  1.00  0.00           O  
ATOM   2405  NE2 GLN A 671     -42.880  25.813  10.246  1.00  0.00           N  
ATOM   2406  N   ALA A 672     -44.461  24.345  14.805  1.00  0.00           N  
ATOM   2407  CA  ALA A 672     -45.276  23.761  15.876  1.00  0.00           C  
ATOM   2408  C   ALA A 672     -45.513  22.256  15.695  1.00  0.00           C  
ATOM   2409  O   ALA A 672     -46.384  21.832  14.922  1.00  0.00           O  
ATOM   2410  CB  ALA A 672     -46.603  24.500  15.998  1.00  0.00           C  
ATOM   2411  N   LEU A 673     -44.705  21.465  16.400  1.00  0.00           N  
ATOM   2412  CA  LEU A 673     -44.779  20.008  16.359  1.00  0.00           C  
ATOM   2413  C   LEU A 673     -45.494  19.411  17.555  1.00  0.00           C  
ATOM   2414  O   LEU A 673     -45.726  20.082  18.564  1.00  0.00           O  
ATOM   2415  CB  LEU A 673     -43.376  19.410  16.318  1.00  0.00           C  
ATOM   2416  CG  LEU A 673     -42.579  19.710  15.063  1.00  0.00           C  
ATOM   2417  CD1 LEU A 673     -41.347  18.844  15.031  1.00  0.00           C  
ATOM   2418  CD2 LEU A 673     -43.447  19.440  13.859  1.00  0.00           C  
ATOM   2419  N   GLU A 674     -45.822  18.130  17.431  1.00  0.00           N  
ATOM   2420  CA  GLU A 674     -46.473  17.375  18.499  1.00  0.00           C  
ATOM   2421  C   GLU A 674     -45.419  16.403  19.030  1.00  0.00           C  
ATOM   2422  O   GLU A 674     -45.215  16.292  20.241  1.00  0.00           O  
ATOM   2423  CB  GLU A 674     -47.710  16.624  17.987  1.00  0.00           C  
ATOM   2424  CG  GLU A 674     -47.836  16.517  16.461  1.00  0.00           C  
ATOM   2425  CD  GLU A 674     -48.209  17.835  15.783  1.00  0.00           C  
ATOM   2426  OE1 GLU A 674     -48.479  18.834  16.492  1.00  0.00           O  
ATOM   2427  OE2 GLU A 674     -48.233  17.865  14.531  1.00  0.00           O  
ATOM   2428  N   LYS A 675     -44.749  15.707  18.114  1.00  0.00           N  
ATOM   2429  CA  LYS A 675     -43.682  14.783  18.478  1.00  0.00           C  
ATOM   2430  C   LYS A 675     -42.463  15.320  17.761  1.00  0.00           C  
ATOM   2431  O   LYS A 675     -42.581  15.715  16.615  1.00  0.00           O  
ATOM   2432  CB  LYS A 675     -44.004  13.356  17.994  1.00  0.00           C  
ATOM   2433  CG  LYS A 675     -44.822  12.502  18.981  1.00  0.00           C  
ATOM   2434  CD  LYS A 675     -44.430  11.023  18.900  1.00  0.00           C  
ATOM   2435  CE  LYS A 675     -44.836  10.269  20.165  1.00  0.00           C  
ATOM   2436  NZ  LYS A 675     -44.064   8.994  20.334  1.00  0.00           N  
ATOM   2437  N   GLY A 676     -41.325  15.440  18.441  1.00  0.00           N  
ATOM   2438  CA  GLY A 676     -40.136  15.934  17.758  1.00  0.00           C  
ATOM   2439  C   GLY A 676     -39.047  16.641  18.548  1.00  0.00           C  
ATOM   2440  O   GLY A 676     -38.979  16.575  19.767  1.00  0.00           O  
ATOM   2441  N   TYR A 677     -38.141  17.268  17.817  1.00  0.00           N  
ATOM   2442  CA  TYR A 677     -37.027  18.021  18.379  1.00  0.00           C  
ATOM   2443  C   TYR A 677     -36.304  17.471  19.582  1.00  0.00           C  
ATOM   2444  O   TYR A 677     -35.762  18.221  20.389  1.00  0.00           O  
ATOM   2445  CB  TYR A 677     -37.431  19.453  18.663  1.00  0.00           C  
ATOM   2446  CG  TYR A 677     -38.045  20.123  17.483  1.00  0.00           C  
ATOM   2447  CD1 TYR A 677     -37.351  20.237  16.282  1.00  0.00           C  
ATOM   2448  CD2 TYR A 677     -39.327  20.649  17.562  1.00  0.00           C  
ATOM   2449  CE1 TYR A 677     -37.930  20.868  15.182  1.00  0.00           C  
ATOM   2450  CE2 TYR A 677     -39.912  21.279  16.483  1.00  0.00           C  
ATOM   2451  CZ  TYR A 677     -39.216  21.390  15.294  1.00  0.00           C  
ATOM   2452  OH  TYR A 677     -39.823  22.038  14.241  1.00  0.00           O  
ATOM   2453  N   PHE A 678     -36.259  16.164  19.697  1.00  0.00           N  
ATOM   2454  CA  PHE A 678     -35.533  15.554  20.798  1.00  0.00           C  
ATOM   2455  C   PHE A 678     -34.636  14.599  20.037  1.00  0.00           C  
ATOM   2456  O   PHE A 678     -34.916  14.350  18.868  1.00  0.00           O  
ATOM   2457  CB  PHE A 678     -36.489  14.771  21.672  1.00  0.00           C  
ATOM   2458  CG  PHE A 678     -37.167  13.664  20.935  1.00  0.00           C  
ATOM   2459  CD1 PHE A 678     -36.502  12.467  20.686  1.00  0.00           C  
ATOM   2460  CD2 PHE A 678     -38.457  13.823  20.453  1.00  0.00           C  
ATOM   2461  CE1 PHE A 678     -37.103  11.439  19.955  1.00  0.00           C  
ATOM   2462  CE2 PHE A 678     -39.072  12.798  19.721  1.00  0.00           C  
ATOM   2463  CZ  PHE A 678     -38.396  11.606  19.465  1.00  0.00           C  
ATOM   2464  N   VAL A 679     -33.610  14.030  20.675  1.00  0.00           N  
ATOM   2465  CA  VAL A 679     -32.690  13.094  20.006  1.00  0.00           C  
ATOM   2466  C   VAL A 679     -33.287  11.705  19.738  1.00  0.00           C  
ATOM   2467  O   VAL A 679     -34.155  11.232  20.481  1.00  0.00           O  
ATOM   2468  CB  VAL A 679     -31.329  12.970  20.754  1.00  0.00           C  
ATOM   2469  CG1 VAL A 679     -30.553  11.745  20.279  1.00  0.00           C  
ATOM   2470  CG2 VAL A 679     -30.496  14.211  20.516  1.00  0.00           C  
ATOM   2471  N   VAL A 680     -32.766  11.054  18.697  1.00  0.00           N  
ATOM   2472  CA  VAL A 680     -33.219   9.753  18.228  1.00  0.00           C  
ATOM   2473  C   VAL A 680     -32.010   8.862  17.931  1.00  0.00           C  
ATOM   2474  O   VAL A 680     -30.876   9.351  17.832  1.00  0.00           O  
ATOM   2475  CB  VAL A 680     -34.054   9.968  16.969  1.00  0.00           C  
ATOM   2476  CG1 VAL A 680     -33.550   9.136  15.815  1.00  0.00           C  
ATOM   2477  CG2 VAL A 680     -35.491   9.771  17.269  1.00  0.00           C  
ATOM   2478  N   LEU A 681     -32.259   7.562  17.782  1.00  0.00           N  
ATOM   2479  CA  LEU A 681     -31.205   6.586  17.503  1.00  0.00           C  
ATOM   2480  C   LEU A 681     -31.364   5.982  16.111  1.00  0.00           C  
ATOM   2481  O   LEU A 681     -32.456   5.543  15.735  1.00  0.00           O  
ATOM   2482  CB  LEU A 681     -31.228   5.453  18.532  1.00  0.00           C  
ATOM   2483  CG  LEU A 681     -30.684   5.658  19.943  1.00  0.00           C  
ATOM   2484  CD1 LEU A 681     -30.618   4.292  20.586  1.00  0.00           C  
ATOM   2485  CD2 LEU A 681     -29.306   6.301  19.933  1.00  0.00           C  
ATOM   2486  N   ALA A 682     -30.278   5.963  15.347  1.00  0.00           N  
ATOM   2487  CA  ALA A 682     -30.321   5.400  14.006  1.00  0.00           C  
ATOM   2488  C   ALA A 682     -28.987   4.769  13.671  1.00  0.00           C  
ATOM   2489  O   ALA A 682     -27.910   5.370  13.813  1.00  0.00           O  
ATOM   2490  CB  ALA A 682     -30.704   6.452  12.976  1.00  0.00           C  
ATOM   2491  N   ASP A 683     -29.098   3.504  13.302  1.00  0.00           N  
ATOM   2492  CA  ASP A 683     -27.999   2.621  12.939  1.00  0.00           C  
ATOM   2493  C   ASP A 683     -26.966   3.124  11.931  1.00  0.00           C  
ATOM   2494  O   ASP A 683     -25.791   2.815  12.070  1.00  0.00           O  
ATOM   2495  CB  ASP A 683     -28.587   1.279  12.471  1.00  0.00           C  
ATOM   2496  CG  ASP A 683     -29.834   1.454  11.576  1.00  0.00           C  
ATOM   2497  OD1 ASP A 683     -30.839   2.067  12.025  1.00  0.00           O  
ATOM   2498  OD2 ASP A 683     -29.811   0.970  10.419  1.00  0.00           O  
ATOM   2499  N   TYR A 684     -27.391   3.940  10.966  1.00  0.00           N  
ATOM   2500  CA  TYR A 684     -26.503   4.460   9.904  1.00  0.00           C  
ATOM   2501  C   TYR A 684     -25.604   5.674  10.117  1.00  0.00           C  
ATOM   2502  O   TYR A 684     -24.791   5.977   9.239  1.00  0.00           O  
ATOM   2503  CB  TYR A 684     -27.309   4.736   8.650  1.00  0.00           C  
ATOM   2504  CG  TYR A 684     -28.505   5.572   8.938  1.00  0.00           C  
ATOM   2505  CD1 TYR A 684     -29.704   4.968   9.320  1.00  0.00           C  
ATOM   2506  CD2 TYR A 684     -28.438   6.962   8.887  1.00  0.00           C  
ATOM   2507  CE1 TYR A 684     -30.812   5.716   9.652  1.00  0.00           C  
ATOM   2508  CE2 TYR A 684     -29.548   7.736   9.216  1.00  0.00           C  
ATOM   2509  CZ  TYR A 684     -30.739   7.102   9.602  1.00  0.00           C  
ATOM   2510  OH  TYR A 684     -31.859   7.836   9.941  1.00  0.00           O  
ATOM   2511  N   VAL A 685     -25.793   6.424  11.200  1.00  0.00           N  
ATOM   2512  CA  VAL A 685     -24.949   7.601  11.443  1.00  0.00           C  
ATOM   2513  C   VAL A 685     -23.498   7.166  11.314  1.00  0.00           C  
ATOM   2514  O   VAL A 685     -23.032   6.364  12.121  1.00  0.00           O  
ATOM   2515  CB  VAL A 685     -25.146   8.169  12.862  1.00  0.00           C  
ATOM   2516  CG1 VAL A 685     -24.092   9.222  13.143  1.00  0.00           C  
ATOM   2517  CG2 VAL A 685     -26.526   8.756  13.010  1.00  0.00           C  
ATOM   2518  N   SER A 686     -22.799   7.651  10.295  1.00  0.00           N  
ATOM   2519  CA  SER A 686     -21.410   7.247  10.116  1.00  0.00           C  
ATOM   2520  C   SER A 686     -20.540   7.896  11.177  1.00  0.00           C  
ATOM   2521  O   SER A 686     -21.037   8.627  12.029  1.00  0.00           O  
ATOM   2522  CB  SER A 686     -20.900   7.592   8.701  1.00  0.00           C  
ATOM   2523  OG  SER A 686     -20.484   8.941   8.571  1.00  0.00           O  
ATOM   2524  N   GLN A 687     -19.252   7.593  11.160  1.00  0.00           N  
ATOM   2525  CA  GLN A 687     -18.353   8.203  12.114  1.00  0.00           C  
ATOM   2526  C   GLN A 687     -17.064   8.609  11.442  1.00  0.00           C  
ATOM   2527  O   GLN A 687     -16.026   8.726  12.094  1.00  0.00           O  
ATOM   2528  CB  GLN A 687     -18.088   7.284  13.305  1.00  0.00           C  
ATOM   2529  CG  GLN A 687     -17.350   6.002  13.004  1.00  0.00           C  
ATOM   2530  CD  GLN A 687     -17.083   5.213  14.272  1.00  0.00           C  
ATOM   2531  OE1 GLN A 687     -15.937   5.037  14.687  1.00  0.00           O  
ATOM   2532  NE2 GLN A 687     -18.151   4.745  14.904  1.00  0.00           N  
ATOM   2533  N   GLU A 688     -17.134   8.827  10.132  1.00  0.00           N  
ATOM   2534  CA  GLU A 688     -15.959   9.230   9.379  1.00  0.00           C  
ATOM   2535  C   GLU A 688     -16.126  10.649   8.879  1.00  0.00           C  
ATOM   2536  O   GLU A 688     -15.163  11.413   8.785  1.00  0.00           O  
ATOM   2537  CB  GLU A 688     -15.717   8.292   8.200  1.00  0.00           C  
ATOM   2538  CG  GLU A 688     -14.249   7.889   8.043  1.00  0.00           C  
ATOM   2539  CD  GLU A 688     -13.309   9.073   7.765  1.00  0.00           C  
ATOM   2540  OE1 GLU A 688     -13.002   9.865   8.694  1.00  0.00           O  
ATOM   2541  OE2 GLU A 688     -12.855   9.190   6.605  1.00  0.00           O  
ATOM   2542  N   ASP A 689     -17.369  11.012   8.606  1.00  0.00           N  
ATOM   2543  CA  ASP A 689     -17.667  12.339   8.118  1.00  0.00           C  
ATOM   2544  C   ASP A 689     -18.737  13.044   8.943  1.00  0.00           C  
ATOM   2545  O   ASP A 689     -19.724  12.430   9.356  1.00  0.00           O  
ATOM   2546  CB  ASP A 689     -18.095  12.262   6.656  1.00  0.00           C  
ATOM   2547  CG  ASP A 689     -17.096  12.909   5.728  1.00  0.00           C  
ATOM   2548  OD1 ASP A 689     -16.738  14.090   5.967  1.00  0.00           O  
ATOM   2549  OD2 ASP A 689     -16.678  12.239   4.757  1.00  0.00           O  
ATOM   2550  N   GLY A 690     -18.517  14.331   9.203  1.00  0.00           N  
ATOM   2551  CA  GLY A 690     -19.472  15.120   9.959  1.00  0.00           C  
ATOM   2552  C   GLY A 690     -19.139  15.245  11.430  1.00  0.00           C  
ATOM   2553  O   GLY A 690     -17.985  15.474  11.804  1.00  0.00           O  
ATOM   2554  N   THR A 691     -20.163  15.062  12.258  1.00  0.00           N  
ATOM   2555  CA  THR A 691     -20.042  15.158  13.709  1.00  0.00           C  
ATOM   2556  C   THR A 691     -20.383  13.839  14.420  1.00  0.00           C  
ATOM   2557  O   THR A 691     -19.646  13.391  15.296  1.00  0.00           O  
ATOM   2558  CB  THR A 691     -20.975  16.259  14.241  1.00  0.00           C  
ATOM   2559  OG1 THR A 691     -22.323  16.006  13.804  1.00  0.00           O  
ATOM   2560  CG2 THR A 691     -20.513  17.620  13.741  1.00  0.00           C  
ATOM   2561  N   GLY A 692     -21.496  13.230  14.020  1.00  0.00           N  
ATOM   2562  CA  GLY A 692     -21.953  11.987  14.602  1.00  0.00           C  
ATOM   2563  C   GLY A 692     -23.408  12.239  14.912  1.00  0.00           C  
ATOM   2564  O   GLY A 692     -24.178  11.335  15.209  1.00  0.00           O  
ATOM   2565  N   ILE A 693     -23.783  13.507  14.841  1.00  0.00           N  
ATOM   2566  CA  ILE A 693     -25.148  13.942  15.107  1.00  0.00           C  
ATOM   2567  C   ILE A 693     -25.691  14.350  13.740  1.00  0.00           C  
ATOM   2568  O   ILE A 693     -25.161  15.257  13.093  1.00  0.00           O  
ATOM   2569  CB  ILE A 693     -25.112  15.151  16.085  1.00  0.00           C  
ATOM   2570  CG1 ILE A 693     -24.526  14.717  17.428  1.00  0.00           C  
ATOM   2571  CG2 ILE A 693     -26.470  15.723  16.296  1.00  0.00           C  
ATOM   2572  CD1 ILE A 693     -23.893  15.842  18.183  1.00  0.00           C  
ATOM   2573  N   VAL A 694     -26.761  13.699  13.315  1.00  0.00           N  
ATOM   2574  CA  VAL A 694     -27.322  13.961  12.002  1.00  0.00           C  
ATOM   2575  C   VAL A 694     -28.727  14.556  12.008  1.00  0.00           C  
ATOM   2576  O   VAL A 694     -29.691  13.922  12.459  1.00  0.00           O  
ATOM   2577  CB  VAL A 694     -27.290  12.662  11.145  1.00  0.00           C  
ATOM   2578  CG1 VAL A 694     -28.240  12.771   9.957  1.00  0.00           C  
ATOM   2579  CG2 VAL A 694     -25.853  12.387  10.677  1.00  0.00           C  
ATOM   2580  N   HIS A 695     -28.845  15.766  11.472  1.00  0.00           N  
ATOM   2581  CA  HIS A 695     -30.138  16.448  11.386  1.00  0.00           C  
ATOM   2582  C   HIS A 695     -31.120  15.550  10.604  1.00  0.00           C  
ATOM   2583  O   HIS A 695     -30.736  14.949   9.606  1.00  0.00           O  
ATOM   2584  CB  HIS A 695     -29.916  17.835  10.752  1.00  0.00           C  
ATOM   2585  CG  HIS A 695     -31.063  18.339   9.931  1.00  0.00           C  
ATOM   2586  ND1 HIS A 695     -30.889  18.904   8.689  1.00  0.00           N  
ATOM   2587  CD2 HIS A 695     -32.400  18.310  10.146  1.00  0.00           C  
ATOM   2588  CE1 HIS A 695     -32.064  19.194   8.170  1.00  0.00           C  
ATOM   2589  NE2 HIS A 695     -32.996  18.843   9.038  1.00  0.00           N  
ATOM   2590  N   GLN A 696     -32.374  15.467  11.057  1.00  0.00           N  
ATOM   2591  CA  GLN A 696     -33.380  14.603  10.440  1.00  0.00           C  
ATOM   2592  C   GLN A 696     -34.575  15.301   9.818  1.00  0.00           C  
ATOM   2593  O   GLN A 696     -35.520  15.668  10.516  1.00  0.00           O  
ATOM   2594  CB  GLN A 696     -33.920  13.642  11.494  1.00  0.00           C  
ATOM   2595  CG  GLN A 696     -34.149  12.228  11.022  1.00  0.00           C  
ATOM   2596  CD  GLN A 696     -32.899  11.396  11.137  1.00  0.00           C  
ATOM   2597  OE1 GLN A 696     -32.974  10.176  11.221  1.00  0.00           O  
ATOM   2598  NE2 GLN A 696     -31.739  12.055  11.195  1.00  0.00           N  
ATOM   2599  N   ALA A 697     -34.575  15.389   8.496  1.00  0.00           N  
ATOM   2600  CA  ALA A 697     -35.659  16.017   7.762  1.00  0.00           C  
ATOM   2601  C   ALA A 697     -36.327  14.917   6.987  1.00  0.00           C  
ATOM   2602  O   ALA A 697     -35.977  14.661   5.855  1.00  0.00           O  
ATOM   2603  CB  ALA A 697     -35.120  17.070   6.822  1.00  0.00           C  
ATOM   2604  N   PRO A 698     -37.338  14.287   7.573  1.00  0.00           N  
ATOM   2605  CA  PRO A 698     -38.081  13.193   6.952  1.00  0.00           C  
ATOM   2606  C   PRO A 698     -38.723  13.482   5.591  1.00  0.00           C  
ATOM   2607  O   PRO A 698     -39.319  12.586   4.993  1.00  0.00           O  
ATOM   2608  CB  PRO A 698     -39.141  12.865   8.017  1.00  0.00           C  
ATOM   2609  CG  PRO A 698     -39.394  14.180   8.654  1.00  0.00           C  
ATOM   2610  CD  PRO A 698     -37.964  14.664   8.846  1.00  0.00           C  
ATOM   2611  N   ALA A 699     -38.651  14.713   5.100  1.00  0.00           N  
ATOM   2612  CA  ALA A 699     -39.265  14.976   3.800  1.00  0.00           C  
ATOM   2613  C   ALA A 699     -38.246  15.112   2.688  1.00  0.00           C  
ATOM   2614  O   ALA A 699     -38.618  15.091   1.519  1.00  0.00           O  
ATOM   2615  CB  ALA A 699     -40.151  16.203   3.846  1.00  0.00           C  
ATOM   2616  N   PHE A 700     -36.964  15.173   3.043  1.00  0.00           N  
ATOM   2617  CA  PHE A 700     -35.906  15.343   2.049  1.00  0.00           C  
ATOM   2618  C   PHE A 700     -34.836  14.236   2.138  1.00  0.00           C  
ATOM   2619  O   PHE A 700     -33.708  14.395   1.669  1.00  0.00           O  
ATOM   2620  CB  PHE A 700     -35.288  16.754   2.201  1.00  0.00           C  
ATOM   2621  CG  PHE A 700     -36.327  17.877   2.319  1.00  0.00           C  
ATOM   2622  CD1 PHE A 700     -37.291  18.071   1.321  1.00  0.00           C  
ATOM   2623  CD2 PHE A 700     -36.385  18.690   3.457  1.00  0.00           C  
ATOM   2624  CE1 PHE A 700     -38.299  19.044   1.452  1.00  0.00           C  
ATOM   2625  CE2 PHE A 700     -37.389  19.667   3.596  1.00  0.00           C  
ATOM   2626  CZ  PHE A 700     -38.348  19.838   2.589  1.00  0.00           C  
ATOM   2627  N   GLY A 701     -35.225  13.096   2.710  1.00  0.00           N  
ATOM   2628  CA  GLY A 701     -34.321  11.961   2.882  1.00  0.00           C  
ATOM   2629  C   GLY A 701     -35.108  10.680   3.163  1.00  0.00           C  
ATOM   2630  O   GLY A 701     -36.097  10.694   3.911  1.00  0.00           O  
ATOM   2631  N   ALA A 702     -34.684   9.569   2.559  1.00  0.00           N  
ATOM   2632  CA  ALA A 702     -35.394   8.303   2.743  1.00  0.00           C  
ATOM   2633  C   ALA A 702     -35.145   7.674   4.111  1.00  0.00           C  
ATOM   2634  O   ALA A 702     -36.088   7.206   4.764  1.00  0.00           O  
ATOM   2635  CB  ALA A 702     -35.066   7.334   1.616  1.00  0.00           C  
ATOM   2636  N   GLU A 703     -33.883   7.661   4.542  1.00  0.00           N  
ATOM   2637  CA  GLU A 703     -33.547   7.116   5.854  1.00  0.00           C  
ATOM   2638  C   GLU A 703     -34.214   7.987   6.918  1.00  0.00           C  
ATOM   2639  O   GLU A 703     -34.838   7.479   7.846  1.00  0.00           O  
ATOM   2640  CB  GLU A 703     -32.036   7.102   6.081  1.00  0.00           C  
ATOM   2641  CG  GLU A 703     -31.241   6.235   5.113  1.00  0.00           C  
ATOM   2642  CD  GLU A 703     -30.487   7.058   4.076  1.00  0.00           C  
ATOM   2643  OE1 GLU A 703     -31.103   7.991   3.499  1.00  0.00           O  
ATOM   2644  OE2 GLU A 703     -29.281   6.779   3.844  1.00  0.00           O  
ATOM   2645  N   ASP A 704     -34.097   9.305   6.741  1.00  0.00           N  
ATOM   2646  CA  ASP A 704     -34.670  10.307   7.648  1.00  0.00           C  
ATOM   2647  C   ASP A 704     -36.150  10.003   7.832  1.00  0.00           C  
ATOM   2648  O   ASP A 704     -36.721  10.217   8.902  1.00  0.00           O  
ATOM   2649  CB  ASP A 704     -34.523  11.725   7.042  1.00  0.00           C  
ATOM   2650  CG  ASP A 704     -33.058  12.161   6.851  1.00  0.00           C  
ATOM   2651  OD1 ASP A 704     -32.269  11.459   6.168  1.00  0.00           O  
ATOM   2652  OD2 ASP A 704     -32.697  13.245   7.361  1.00  0.00           O  
ATOM   2653  N   LEU A 705     -36.751   9.507   6.759  1.00  0.00           N  
ATOM   2654  CA  LEU A 705     -38.151   9.165   6.720  1.00  0.00           C  
ATOM   2655  C   LEU A 705     -38.403   7.828   7.414  1.00  0.00           C  
ATOM   2656  O   LEU A 705     -39.478   7.627   7.990  1.00  0.00           O  
ATOM   2657  CB  LEU A 705     -38.611   9.097   5.266  1.00  0.00           C  
ATOM   2658  CG  LEU A 705     -40.019   9.588   4.930  1.00  0.00           C  
ATOM   2659  CD1 LEU A 705     -40.374   9.233   3.496  1.00  0.00           C  
ATOM   2660  CD2 LEU A 705     -41.018   8.990   5.859  1.00  0.00           C  
ATOM   2661  N   GLU A 706     -37.439   6.904   7.344  1.00  0.00           N  
ATOM   2662  CA  GLU A 706     -37.593   5.596   7.997  1.00  0.00           C  
ATOM   2663  C   GLU A 706     -37.716   5.812   9.506  1.00  0.00           C  
ATOM   2664  O   GLU A 706     -38.697   5.386  10.135  1.00  0.00           O  
ATOM   2665  CB  GLU A 706     -36.374   4.713   7.745  1.00  0.00           C  
ATOM   2666  CG  GLU A 706     -36.242   4.142   6.348  1.00  0.00           C  
ATOM   2667  CD  GLU A 706     -35.068   3.162   6.249  1.00  0.00           C  
ATOM   2668  OE1 GLU A 706     -35.045   2.174   7.023  1.00  0.00           O  
ATOM   2669  OE2 GLU A 706     -34.163   3.382   5.407  1.00  0.00           O  
ATOM   2670  N   THR A 707     -36.699   6.486  10.057  1.00  0.00           N  
ATOM   2671  CA  THR A 707     -36.595   6.835  11.468  1.00  0.00           C  
ATOM   2672  C   THR A 707     -37.832   7.572  11.951  1.00  0.00           C  
ATOM   2673  O   THR A 707     -38.200   7.463  13.113  1.00  0.00           O  
ATOM   2674  CB  THR A 707     -35.393   7.733  11.711  1.00  0.00           C  
ATOM   2675  OG1 THR A 707     -34.206   7.071  11.246  1.00  0.00           O  
ATOM   2676  CG2 THR A 707     -35.268   8.027  13.184  1.00  0.00           C  
ATOM   2677  N   ALA A 708     -38.468   8.321  11.051  1.00  0.00           N  
ATOM   2678  CA  ALA A 708     -39.687   9.055  11.372  1.00  0.00           C  
ATOM   2679  C   ALA A 708     -40.812   8.057  11.628  1.00  0.00           C  
ATOM   2680  O   ALA A 708     -41.565   8.213  12.588  1.00  0.00           O  
ATOM   2681  CB  ALA A 708     -40.063   9.997  10.240  1.00  0.00           C  
ATOM   2682  N   ARG A 709     -40.897   7.011  10.802  1.00  0.00           N  
ATOM   2683  CA  ARG A 709     -41.931   5.987  10.970  1.00  0.00           C  
ATOM   2684  C   ARG A 709     -41.762   5.284  12.309  1.00  0.00           C  
ATOM   2685  O   ARG A 709     -42.736   5.050  13.023  1.00  0.00           O  
ATOM   2686  CB  ARG A 709     -41.908   4.961   9.832  1.00  0.00           C  
ATOM   2687  CG  ARG A 709     -43.022   5.161   8.779  1.00  0.00           C  
ATOM   2688  CD  ARG A 709     -44.389   5.513   9.407  1.00  0.00           C  
ATOM   2689  NE  ARG A 709     -44.590   6.955   9.645  1.00  0.00           N  
ATOM   2690  CZ  ARG A 709     -45.123   7.481  10.753  1.00  0.00           C  
ATOM   2691  NH1 ARG A 709     -45.522   6.685  11.738  1.00  0.00           N  
ATOM   2692  NH2 ARG A 709     -45.058   8.796  10.980  1.00  0.00           N  
ATOM   2693  N   VAL A 710     -40.511   4.999  12.657  1.00  0.00           N  
ATOM   2694  CA  VAL A 710     -40.175   4.357  13.919  1.00  0.00           C  
ATOM   2695  C   VAL A 710     -40.687   5.136  15.127  1.00  0.00           C  
ATOM   2696  O   VAL A 710     -41.474   4.615  15.908  1.00  0.00           O  
ATOM   2697  CB  VAL A 710     -38.655   4.214  14.074  1.00  0.00           C  
ATOM   2698  CG1 VAL A 710     -38.307   3.732  15.470  1.00  0.00           C  
ATOM   2699  CG2 VAL A 710     -38.117   3.272  13.027  1.00  0.00           C  
ATOM   2700  N   TYR A 711     -40.247   6.383  15.276  1.00  0.00           N  
ATOM   2701  CA  TYR A 711     -40.650   7.215  16.414  1.00  0.00           C  
ATOM   2702  C   TYR A 711     -41.930   8.027  16.216  1.00  0.00           C  
ATOM   2703  O   TYR A 711     -42.141   9.036  16.897  1.00  0.00           O  
ATOM   2704  CB  TYR A 711     -39.535   8.175  16.786  1.00  0.00           C  
ATOM   2705  CG  TYR A 711     -38.256   7.516  17.203  1.00  0.00           C  
ATOM   2706  CD1 TYR A 711     -37.321   7.094  16.256  1.00  0.00           C  
ATOM   2707  CD2 TYR A 711     -37.901   7.438  18.550  1.00  0.00           C  
ATOM   2708  CE1 TYR A 711     -36.049   6.630  16.642  1.00  0.00           C  
ATOM   2709  CE2 TYR A 711     -36.626   6.975  18.948  1.00  0.00           C  
ATOM   2710  CZ  TYR A 711     -35.705   6.584  17.987  1.00  0.00           C  
ATOM   2711  OH  TYR A 711     -34.427   6.236  18.372  1.00  0.00           O  
ATOM   2712  N   GLY A 712     -42.754   7.638  15.249  1.00  0.00           N  
ATOM   2713  CA  GLY A 712     -43.990   8.366  15.013  1.00  0.00           C  
ATOM   2714  C   GLY A 712     -43.836   9.877  14.865  1.00  0.00           C  
ATOM   2715  O   GLY A 712     -44.742  10.635  15.242  1.00  0.00           O  
ATOM   2716  N   LEU A 713     -42.679  10.319  14.369  1.00  0.00           N  
ATOM   2717  CA  LEU A 713     -42.434  11.739  14.145  1.00  0.00           C  
ATOM   2718  C   LEU A 713     -43.256  12.172  12.919  1.00  0.00           C  
ATOM   2719  O   LEU A 713     -43.690  11.332  12.121  1.00  0.00           O  
ATOM   2720  CB  LEU A 713     -40.945  11.980  13.926  1.00  0.00           C  
ATOM   2721  CG  LEU A 713     -40.146  11.681  15.190  1.00  0.00           C  
ATOM   2722  CD1 LEU A 713     -38.686  12.013  15.012  1.00  0.00           C  
ATOM   2723  CD2 LEU A 713     -40.718  12.531  16.303  1.00  0.00           C  
ATOM   2724  N   PRO A 714     -43.555  13.476  12.793  1.00  0.00           N  
ATOM   2725  CA  PRO A 714     -44.338  13.980  11.651  1.00  0.00           C  
ATOM   2726  C   PRO A 714     -43.529  14.387  10.402  1.00  0.00           C  
ATOM   2727  O   PRO A 714     -42.296  14.523  10.444  1.00  0.00           O  
ATOM   2728  CB  PRO A 714     -45.073  15.165  12.255  1.00  0.00           C  
ATOM   2729  CG  PRO A 714     -44.042  15.718  13.207  1.00  0.00           C  
ATOM   2730  CD  PRO A 714     -43.432  14.495  13.851  1.00  0.00           C  
ATOM   2731  N   LEU A 715     -44.239  14.647   9.309  1.00  0.00           N  
ATOM   2732  CA  LEU A 715     -43.619  15.027   8.035  1.00  0.00           C  
ATOM   2733  C   LEU A 715     -43.732  16.527   7.721  1.00  0.00           C  
ATOM   2734  O   LEU A 715     -44.828  17.037   7.480  1.00  0.00           O  
ATOM   2735  CB  LEU A 715     -44.252  14.202   6.904  1.00  0.00           C  
ATOM   2736  CG  LEU A 715     -43.696  14.293   5.481  1.00  0.00           C  
ATOM   2737  CD1 LEU A 715     -42.235  13.828   5.420  1.00  0.00           C  
ATOM   2738  CD2 LEU A 715     -44.566  13.427   4.595  1.00  0.00           C  
ATOM   2739  N   LEU A 716     -42.595  17.220   7.728  1.00  0.00           N  
ATOM   2740  CA  LEU A 716     -42.543  18.658   7.441  1.00  0.00           C  
ATOM   2741  C   LEU A 716     -42.266  18.983   5.978  1.00  0.00           C  
ATOM   2742  O   LEU A 716     -41.126  18.894   5.501  1.00  0.00           O  
ATOM   2743  CB  LEU A 716     -41.476  19.360   8.299  1.00  0.00           C  
ATOM   2744  CG  LEU A 716     -41.655  19.576   9.807  1.00  0.00           C  
ATOM   2745  CD1 LEU A 716     -40.563  20.517  10.331  1.00  0.00           C  
ATOM   2746  CD2 LEU A 716     -43.031  20.144  10.100  1.00  0.00           C  
ATOM   2747  N   LYS A 717     -43.303  19.405   5.279  1.00  0.00           N  
ATOM   2748  CA  LYS A 717     -43.164  19.767   3.884  1.00  0.00           C  
ATOM   2749  C   LYS A 717     -42.880  21.270   3.844  1.00  0.00           C  
ATOM   2750  O   LYS A 717     -43.774  22.081   3.556  1.00  0.00           O  
ATOM   2751  CB  LYS A 717     -44.453  19.432   3.142  1.00  0.00           C  
ATOM   2752  CG  LYS A 717     -44.755  17.947   3.101  1.00  0.00           C  
ATOM   2753  CD  LYS A 717     -43.955  17.267   2.005  1.00  0.00           C  
ATOM   2754  CE  LYS A 717     -44.258  17.936   0.670  1.00  0.00           C  
ATOM   2755  NZ  LYS A 717     -43.974  17.063  -0.484  1.00  0.00           N  
ATOM   2756  N   THR A 718     -41.631  21.628   4.135  1.00  0.00           N  
ATOM   2757  CA  THR A 718     -41.224  23.013   4.161  1.00  0.00           C  
ATOM   2758  C   THR A 718     -40.871  23.593   2.787  1.00  0.00           C  
ATOM   2759  O   THR A 718     -40.425  24.749   2.684  1.00  0.00           O  
ATOM   2760  CB  THR A 718     -40.051  23.192   5.118  1.00  0.00           C  
ATOM   2761  OG1 THR A 718     -38.825  22.800   4.482  1.00  0.00           O  
ATOM   2762  CG2 THR A 718     -40.283  22.351   6.360  1.00  0.00           C  
ATOM   2763  N   VAL A 719     -41.088  22.804   1.734  1.00  0.00           N  
ATOM   2764  CA  VAL A 719     -40.798  23.223   0.365  1.00  0.00           C  
ATOM   2765  C   VAL A 719     -41.870  22.796  -0.618  1.00  0.00           C  
ATOM   2766  O   VAL A 719     -42.329  21.649  -0.597  1.00  0.00           O  
ATOM   2767  CB  VAL A 719     -39.503  22.644  -0.124  1.00  0.00           C  
ATOM   2768  CG1 VAL A 719     -39.286  23.045  -1.563  1.00  0.00           C  
ATOM   2769  CG2 VAL A 719     -38.361  23.121   0.739  1.00  0.00           C  
ATOM   2770  N   ASP A 720     -42.240  23.721  -1.503  1.00  0.00           N  
ATOM   2771  CA  ASP A 720     -43.264  23.462  -2.514  1.00  0.00           C  
ATOM   2772  C   ASP A 720     -42.717  22.687  -3.695  1.00  0.00           C  
ATOM   2773  O   ASP A 720     -41.493  22.508  -3.849  1.00  0.00           O  
ATOM   2774  CB  ASP A 720     -43.931  24.762  -3.007  1.00  0.00           C  
ATOM   2775  CG  ASP A 720     -42.965  25.714  -3.738  1.00  0.00           C  
ATOM   2776  OD1 ASP A 720     -41.796  25.362  -4.024  1.00  0.00           O  
ATOM   2777  OD2 ASP A 720     -43.396  26.845  -4.048  1.00  0.00           O  
ATOM   2778  N   GLU A 721     -43.635  22.306  -4.575  1.00  0.00           N  
ATOM   2779  CA  GLU A 721     -43.283  21.546  -5.758  1.00  0.00           C  
ATOM   2780  C   GLU A 721     -42.295  22.199  -6.752  1.00  0.00           C  
ATOM   2781  O   GLU A 721     -41.831  21.527  -7.685  1.00  0.00           O  
ATOM   2782  CB  GLU A 721     -44.556  21.074  -6.445  1.00  0.00           C  
ATOM   2783  CG  GLU A 721     -45.462  20.287  -5.501  1.00  0.00           C  
ATOM   2784  CD  GLU A 721     -46.631  19.607  -6.205  1.00  0.00           C  
ATOM   2785  OE1 GLU A 721     -46.670  19.618  -7.456  1.00  0.00           O  
ATOM   2786  OE2 GLU A 721     -47.514  19.047  -5.516  1.00  0.00           O  
ATOM   2787  N   GLU A 722     -41.947  23.474  -6.545  1.00  0.00           N  
ATOM   2788  CA  GLU A 722     -41.001  24.167  -7.433  1.00  0.00           C  
ATOM   2789  C   GLU A 722     -39.628  24.366  -6.794  1.00  0.00           C  
ATOM   2790  O   GLU A 722     -38.786  25.067  -7.365  1.00  0.00           O  
ATOM   2791  CB  GLU A 722     -41.507  25.561  -7.835  1.00  0.00           C  
ATOM   2792  CG  GLU A 722     -42.714  25.632  -8.736  1.00  0.00           C  
ATOM   2793  CD  GLU A 722     -43.062  27.072  -9.087  1.00  0.00           C  
ATOM   2794  OE1 GLU A 722     -42.275  27.739  -9.799  1.00  0.00           O  
ATOM   2795  OE2 GLU A 722     -44.110  27.551  -8.619  1.00  0.00           O  
ATOM   2796  N   GLY A 723     -39.404  23.820  -5.600  1.00  0.00           N  
ATOM   2797  CA  GLY A 723     -38.112  24.017  -4.950  1.00  0.00           C  
ATOM   2798  C   GLY A 723     -38.056  25.331  -4.178  1.00  0.00           C  
ATOM   2799  O   GLY A 723     -36.978  25.823  -3.805  1.00  0.00           O  
ATOM   2800  N   LYS A 724     -39.229  25.919  -3.965  1.00  0.00           N  
ATOM   2801  CA  LYS A 724     -39.330  27.166  -3.233  1.00  0.00           C  
ATOM   2802  C   LYS A 724     -39.793  26.954  -1.789  1.00  0.00           C  
ATOM   2803  O   LYS A 724     -40.830  26.311  -1.542  1.00  0.00           O  
ATOM   2804  CB  LYS A 724     -40.259  28.127  -3.953  1.00  0.00           C  
ATOM   2805  CG  LYS A 724     -39.632  28.766  -5.159  1.00  0.00           C  
ATOM   2806  CD  LYS A 724     -40.594  29.742  -5.825  1.00  0.00           C  
ATOM   2807  CE  LYS A 724     -41.970  29.094  -6.028  1.00  0.00           C  
ATOM   2808  NZ  LYS A 724     -43.000  29.948  -6.708  1.00  0.00           N  
ATOM   2809  N   LEU A 725     -38.989  27.477  -0.853  1.00  0.00           N  
ATOM   2810  CA  LEU A 725     -39.240  27.428   0.594  1.00  0.00           C  
ATOM   2811  C   LEU A 725     -40.618  27.941   0.969  1.00  0.00           C  
ATOM   2812  O   LEU A 725     -41.206  28.767   0.272  1.00  0.00           O  
ATOM   2813  CB  LEU A 725     -38.230  28.301   1.335  1.00  0.00           C  
ATOM   2814  CG  LEU A 725     -36.932  27.662   1.796  1.00  0.00           C  
ATOM   2815  CD1 LEU A 725     -37.302  26.471   2.628  1.00  0.00           C  
ATOM   2816  CD2 LEU A 725     -36.064  27.260   0.627  1.00  0.00           C  
ATOM   2817  N   LEU A 726     -41.116  27.462   2.095  1.00  0.00           N  
ATOM   2818  CA  LEU A 726     -42.417  27.881   2.596  1.00  0.00           C  
ATOM   2819  C   LEU A 726     -42.291  28.563   3.972  1.00  0.00           C  
ATOM   2820  O   LEU A 726     -43.162  29.323   4.393  1.00  0.00           O  
ATOM   2821  CB  LEU A 726     -43.310  26.661   2.693  1.00  0.00           C  
ATOM   2822  CG  LEU A 726     -43.747  26.113   1.353  1.00  0.00           C  
ATOM   2823  CD1 LEU A 726     -44.289  24.705   1.505  1.00  0.00           C  
ATOM   2824  CD2 LEU A 726     -44.804  27.029   0.828  1.00  0.00           C  
ATOM   2825  N   VAL A 731     -41.175  28.317   4.646  1.00  0.00           N  
ATOM   2826  CA  VAL A 731     -40.948  28.870   5.959  1.00  0.00           C  
ATOM   2827  C   VAL A 731     -40.680  30.365   5.942  1.00  0.00           C  
ATOM   2828  O   VAL A 731     -39.633  30.805   5.433  1.00  0.00           O  
ATOM   2829  CB  VAL A 731     -39.813  28.154   6.651  1.00  0.00           C  
ATOM   2830  CG1 VAL A 731     -39.612  28.740   8.058  1.00  0.00           C  
ATOM   2831  CG2 VAL A 731     -40.129  26.688   6.729  1.00  0.00           C  
ATOM   2832  N   GLU A 732     -41.572  31.088   6.638  1.00  0.00           N  
ATOM   2833  CA  GLU A 732     -41.608  32.560   6.785  1.00  0.00           C  
ATOM   2834  C   GLU A 732     -40.340  33.419   6.663  1.00  0.00           C  
ATOM   2835  O   GLU A 732     -40.312  34.393   5.869  1.00  0.00           O  
ATOM   2836  CB  GLU A 732     -42.340  32.951   8.064  1.00  0.00           C  
ATOM   2837  CG  GLU A 732     -42.651  34.434   8.177  1.00  0.00           C  
ATOM   2838  CD  GLU A 732     -43.681  34.908   7.175  1.00  0.00           C  
ATOM   2839  OE1 GLU A 732     -44.665  34.195   6.983  1.00  0.00           O  
ATOM   2840  OE2 GLU A 732     -43.523  35.997   6.579  1.00  0.00           O  
ATOM   2841  N   PRO A 733     -39.303  33.126   7.461  1.00  0.00           N  
ATOM   2842  CA  PRO A 733     -38.167  34.031   7.216  1.00  0.00           C  
ATOM   2843  C   PRO A 733     -37.666  33.987   5.755  1.00  0.00           C  
ATOM   2844  O   PRO A 733     -37.199  34.997   5.239  1.00  0.00           O  
ATOM   2845  CB  PRO A 733     -37.119  33.597   8.235  1.00  0.00           C  
ATOM   2846  CG  PRO A 733     -37.530  32.138   8.570  1.00  0.00           C  
ATOM   2847  CD  PRO A 733     -39.032  32.110   8.493  1.00  0.00           C  
ATOM   2848  N   PHE A 734     -37.909  32.871   5.059  1.00  0.00           N  
ATOM   2849  CA  PHE A 734     -37.468  32.711   3.677  1.00  0.00           C  
ATOM   2850  C   PHE A 734     -38.545  32.192   2.720  1.00  0.00           C  
ATOM   2851  O   PHE A 734     -38.240  31.637   1.646  1.00  0.00           O  
ATOM   2852  CB  PHE A 734     -36.292  31.761   3.608  1.00  0.00           C  
ATOM   2853  CG  PHE A 734     -35.498  31.693   4.855  1.00  0.00           C  
ATOM   2854  CD1 PHE A 734     -35.890  30.852   5.889  1.00  0.00           C  
ATOM   2855  CD2 PHE A 734     -34.320  32.417   4.981  1.00  0.00           C  
ATOM   2856  CE1 PHE A 734     -35.111  30.731   7.033  1.00  0.00           C  
ATOM   2857  CE2 PHE A 734     -33.523  32.304   6.124  1.00  0.00           C  
ATOM   2858  CZ  PHE A 734     -33.921  31.457   7.151  1.00  0.00           C  
ATOM   2859  N   LYS A 735     -39.803  32.418   3.080  1.00  0.00           N  
ATOM   2860  CA  LYS A 735     -40.948  31.970   2.284  1.00  0.00           C  
ATOM   2861  C   LYS A 735     -40.903  32.469   0.837  1.00  0.00           C  
ATOM   2862  O   LYS A 735     -41.032  33.665   0.613  1.00  0.00           O  
ATOM   2863  CB  LYS A 735     -42.230  32.464   2.959  1.00  0.00           C  
ATOM   2864  CG  LYS A 735     -43.521  32.185   2.233  1.00  0.00           C  
ATOM   2865  CD  LYS A 735     -44.672  32.905   2.924  1.00  0.00           C  
ATOM   2866  CE  LYS A 735     -45.968  32.650   2.192  1.00  0.00           C  
ATOM   2867  NZ  LYS A 735     -47.040  33.615   2.530  1.00  0.00           N  
ATOM   2868  N   GLY A 736     -40.653  31.587  -0.137  1.00  0.00           N  
ATOM   2869  CA  GLY A 736     -40.658  32.016  -1.535  1.00  0.00           C  
ATOM   2870  C   GLY A 736     -39.351  31.895  -2.276  1.00  0.00           C  
ATOM   2871  O   GLY A 736     -39.314  31.991  -3.508  1.00  0.00           O  
ATOM   2872  N   LEU A 737     -38.278  31.716  -1.520  1.00  0.00           N  
ATOM   2873  CA  LEU A 737     -36.962  31.562  -2.094  1.00  0.00           C  
ATOM   2874  C   LEU A 737     -36.769  30.196  -2.717  1.00  0.00           C  
ATOM   2875  O   LEU A 737     -37.346  29.208  -2.282  1.00  0.00           O  
ATOM   2876  CB  LEU A 737     -35.881  31.736  -1.038  1.00  0.00           C  
ATOM   2877  CG  LEU A 737     -35.543  33.121  -0.480  1.00  0.00           C  
ATOM   2878  CD1 LEU A 737     -34.010  33.167  -0.275  1.00  0.00           C  
ATOM   2879  CD2 LEU A 737     -35.992  34.240  -1.428  1.00  0.00           C  
ATOM   2880  N   TYR A 738     -35.914  30.157  -3.731  1.00  0.00           N  
ATOM   2881  CA  TYR A 738     -35.581  28.937  -4.433  1.00  0.00           C  
ATOM   2882  C   TYR A 738     -34.613  28.280  -3.464  1.00  0.00           C  
ATOM   2883  O   TYR A 738     -33.740  28.947  -2.914  1.00  0.00           O  
ATOM   2884  CB  TYR A 738     -34.887  29.279  -5.763  1.00  0.00           C  
ATOM   2885  CG  TYR A 738     -34.546  28.073  -6.611  1.00  0.00           C  
ATOM   2886  CD1 TYR A 738     -35.556  27.216  -7.085  1.00  0.00           C  
ATOM   2887  CD2 TYR A 738     -33.209  27.745  -6.887  1.00  0.00           C  
ATOM   2888  CE1 TYR A 738     -35.248  26.055  -7.807  1.00  0.00           C  
ATOM   2889  CE2 TYR A 738     -32.884  26.581  -7.609  1.00  0.00           C  
ATOM   2890  CZ  TYR A 738     -33.907  25.745  -8.063  1.00  0.00           C  
ATOM   2891  OH  TYR A 738     -33.592  24.597  -8.753  1.00  0.00           O  
ATOM   2892  N   PHE A 739     -34.714  26.969  -3.311  1.00  0.00           N  
ATOM   2893  CA  PHE A 739     -33.879  26.280  -2.351  1.00  0.00           C  
ATOM   2894  C   PHE A 739     -32.389  26.538  -2.414  1.00  0.00           C  
ATOM   2895  O   PHE A 739     -31.727  26.595  -1.382  1.00  0.00           O  
ATOM   2896  CB  PHE A 739     -34.203  24.774  -2.298  1.00  0.00           C  
ATOM   2897  CG  PHE A 739     -33.774  23.991  -3.510  1.00  0.00           C  
ATOM   2898  CD1 PHE A 739     -32.506  23.404  -3.563  1.00  0.00           C  
ATOM   2899  CD2 PHE A 739     -34.637  23.814  -4.575  1.00  0.00           C  
ATOM   2900  CE1 PHE A 739     -32.098  22.653  -4.664  1.00  0.00           C  
ATOM   2901  CE2 PHE A 739     -34.242  23.068  -5.675  1.00  0.00           C  
ATOM   2902  CZ  PHE A 739     -32.961  22.484  -5.718  1.00  0.00           C  
ATOM   2903  N   ARG A 740     -31.853  26.732  -3.605  1.00  0.00           N  
ATOM   2904  CA  ARG A 740     -30.411  26.973  -3.726  1.00  0.00           C  
ATOM   2905  C   ARG A 740     -30.011  28.375  -3.301  1.00  0.00           C  
ATOM   2906  O   ARG A 740     -28.923  28.592  -2.754  1.00  0.00           O  
ATOM   2907  CB  ARG A 740     -29.963  26.747  -5.167  1.00  0.00           C  
ATOM   2908  CG  ARG A 740     -29.936  25.304  -5.586  1.00  0.00           C  
ATOM   2909  CD  ARG A 740     -28.520  24.924  -5.808  1.00  0.00           C  
ATOM   2910  NE  ARG A 740     -28.251  23.690  -5.121  1.00  0.00           N  
ATOM   2911  CZ  ARG A 740     -27.098  23.419  -4.530  1.00  0.00           C  
ATOM   2912  NH1 ARG A 740     -26.097  24.309  -4.548  1.00  0.00           N  
ATOM   2913  NH2 ARG A 740     -26.959  22.245  -3.919  1.00  0.00           N  
ATOM   2914  N   GLU A 741     -30.880  29.330  -3.615  1.00  0.00           N  
ATOM   2915  CA  GLU A 741     -30.634  30.723  -3.295  1.00  0.00           C  
ATOM   2916  C   GLU A 741     -30.885  30.932  -1.804  1.00  0.00           C  
ATOM   2917  O   GLU A 741     -30.321  31.831  -1.188  1.00  0.00           O  
ATOM   2918  CB  GLU A 741     -31.495  31.648  -4.185  1.00  0.00           C  
ATOM   2919  CG  GLU A 741     -30.820  32.120  -5.540  1.00  0.00           C  
ATOM   2920  CD  GLU A 741     -30.875  31.098  -6.722  1.00  0.00           C  
ATOM   2921  OE1 GLU A 741     -31.921  31.020  -7.415  1.00  0.00           O  
ATOM   2922  OE2 GLU A 741     -29.859  30.407  -6.998  1.00  0.00           O  
ATOM   2923  N   ALA A 742     -31.658  30.030  -1.210  1.00  0.00           N  
ATOM   2924  CA  ALA A 742     -31.963  30.097   0.210  1.00  0.00           C  
ATOM   2925  C   ALA A 742     -30.760  29.786   1.112  1.00  0.00           C  
ATOM   2926  O   ALA A 742     -30.564  30.464   2.106  1.00  0.00           O  
ATOM   2927  CB  ALA A 742     -33.112  29.183   0.536  1.00  0.00           C  
ATOM   2928  N   ASN A 743     -29.947  28.789   0.781  1.00  0.00           N  
ATOM   2929  CA  ASN A 743     -28.779  28.469   1.612  1.00  0.00           C  
ATOM   2930  C   ASN A 743     -28.086  29.772   2.012  1.00  0.00           C  
ATOM   2931  O   ASN A 743     -27.620  29.934   3.136  1.00  0.00           O  
ATOM   2932  CB  ASN A 743     -27.745  27.621   0.852  1.00  0.00           C  
ATOM   2933  CG  ASN A 743     -28.201  26.184   0.573  1.00  0.00           C  
ATOM   2934  OD1 ASN A 743     -29.072  25.615   1.255  1.00  0.00           O  
ATOM   2935  ND2 ASN A 743     -27.566  25.575  -0.420  1.00  0.00           N  
ATOM   2936  N   ARG A 744     -28.029  30.695   1.056  1.00  0.00           N  
ATOM   2937  CA  ARG A 744     -27.402  31.995   1.240  1.00  0.00           C  
ATOM   2938  C   ARG A 744     -28.067  32.750   2.398  1.00  0.00           C  
ATOM   2939  O   ARG A 744     -27.387  33.200   3.323  1.00  0.00           O  
ATOM   2940  CB  ARG A 744     -27.448  32.752  -0.114  1.00  0.00           C  
ATOM   2941  CG  ARG A 744     -27.607  34.287  -0.128  1.00  0.00           C  
ATOM   2942  CD  ARG A 744     -27.732  34.789  -1.595  1.00  0.00           C  
ATOM   2943  NE  ARG A 744     -28.345  36.121  -1.748  1.00  0.00           N  
ATOM   2944  CZ  ARG A 744     -28.682  36.677  -2.920  1.00  0.00           C  
ATOM   2945  NH1 ARG A 744     -28.461  36.023  -4.056  1.00  0.00           N  
ATOM   2946  NH2 ARG A 744     -29.268  37.876  -2.966  1.00  0.00           N  
ATOM   2947  N   ALA A 745     -29.395  32.778   2.394  1.00  0.00           N  
ATOM   2948  CA  ALA A 745     -30.153  33.473   3.422  1.00  0.00           C  
ATOM   2949  C   ALA A 745     -30.120  32.789   4.801  1.00  0.00           C  
ATOM   2950  O   ALA A 745     -29.852  33.434   5.817  1.00  0.00           O  
ATOM   2951  CB  ALA A 745     -31.567  33.658   2.954  1.00  0.00           C  
ATOM   2952  N   ILE A 746     -30.402  31.490   4.827  1.00  0.00           N  
ATOM   2953  CA  ILE A 746     -30.398  30.709   6.058  1.00  0.00           C  
ATOM   2954  C   ILE A 746     -29.048  30.825   6.735  1.00  0.00           C  
ATOM   2955  O   ILE A 746     -28.949  31.027   7.934  1.00  0.00           O  
ATOM   2956  CB  ILE A 746     -30.692  29.253   5.752  1.00  0.00           C  
ATOM   2957  CG1 ILE A 746     -32.157  29.124   5.385  1.00  0.00           C  
ATOM   2958  CG2 ILE A 746     -30.352  28.356   6.931  1.00  0.00           C  
ATOM   2959  CD1 ILE A 746     -32.523  27.766   4.949  1.00  0.00           C  
ATOM   2960  N   LEU A 747     -27.997  30.716   5.952  1.00  0.00           N  
ATOM   2961  CA  LEU A 747     -26.662  30.828   6.502  1.00  0.00           C  
ATOM   2962  C   LEU A 747     -26.466  32.213   7.115  1.00  0.00           C  
ATOM   2963  O   LEU A 747     -25.724  32.369   8.086  1.00  0.00           O  
ATOM   2964  CB  LEU A 747     -25.626  30.545   5.407  1.00  0.00           C  
ATOM   2965  CG  LEU A 747     -25.207  29.084   5.201  1.00  0.00           C  
ATOM   2966  CD1 LEU A 747     -26.399  28.149   5.277  1.00  0.00           C  
ATOM   2967  CD2 LEU A 747     -24.509  28.945   3.878  1.00  0.00           C  
ATOM   2968  N   ARG A 750     -27.153  33.211   6.559  1.00  0.00           N  
ATOM   2969  CA  ARG A 750     -27.064  34.574   7.063  1.00  0.00           C  
ATOM   2970  C   ARG A 750     -27.663  34.522   8.449  1.00  0.00           C  
ATOM   2971  O   ARG A 750     -26.932  34.646   9.423  1.00  0.00           O  
ATOM   2972  CB  ARG A 750     -27.850  35.530   6.169  1.00  0.00           C  
ATOM   2973  CG  ARG A 750     -27.777  36.967   6.603  1.00  0.00           C  
ATOM   2974  CD  ARG A 750     -28.233  37.910   5.506  1.00  0.00           C  
ATOM   2975  NE  ARG A 750     -28.234  39.306   5.944  1.00  0.00           N  
ATOM   2976  CZ  ARG A 750     -27.149  39.990   6.317  1.00  0.00           C  
ATOM   2977  NH1 ARG A 750     -25.946  39.412   6.313  1.00  0.00           N  
ATOM   2978  NH2 ARG A 750     -27.266  41.261   6.705  1.00  0.00           N  
ATOM   2979  N   ASP A 751     -28.956  34.191   8.520  1.00  0.00           N  
ATOM   2980  CA  ASP A 751     -29.709  34.078   9.782  1.00  0.00           C  
ATOM   2981  C   ASP A 751     -28.921  33.347  10.882  1.00  0.00           C  
ATOM   2982  O   ASP A 751     -28.570  33.937  11.908  1.00  0.00           O  
ATOM   2983  CB  ASP A 751     -31.037  33.344   9.526  1.00  0.00           C  
ATOM   2984  CG  ASP A 751     -32.030  33.445  10.698  1.00  0.00           C  
ATOM   2985  OD1 ASP A 751     -32.819  34.411  10.748  1.00  0.00           O  
ATOM   2986  OD2 ASP A 751     -32.069  32.530  11.544  1.00  0.00           O  
ATOM   2987  N   LEU A 752     -28.597  32.082  10.631  1.00  0.00           N  
ATOM   2988  CA  LEU A 752     -27.866  31.252  11.586  1.00  0.00           C  
ATOM   2989  C   LEU A 752     -26.613  31.916  12.114  1.00  0.00           C  
ATOM   2990  O   LEU A 752     -26.318  31.872  13.304  1.00  0.00           O  
ATOM   2991  CB  LEU A 752     -27.484  29.922  10.950  1.00  0.00           C  
ATOM   2992  CG  LEU A 752     -28.606  29.110  10.302  1.00  0.00           C  
ATOM   2993  CD1 LEU A 752     -27.946  27.938   9.580  1.00  0.00           C  
ATOM   2994  CD2 LEU A 752     -29.654  28.640  11.312  1.00  0.00           C  
ATOM   2995  N   ARG A 753     -25.872  32.537  11.222  1.00  0.00           N  
ATOM   2996  CA  ARG A 753     -24.658  33.185  11.640  1.00  0.00           C  
ATOM   2997  C   ARG A 753     -24.989  34.368  12.542  1.00  0.00           C  
ATOM   2998  O   ARG A 753     -24.277  34.656  13.511  1.00  0.00           O  
ATOM   2999  CB  ARG A 753     -23.860  33.643  10.425  1.00  0.00           C  
ATOM   3000  CG  ARG A 753     -22.637  34.433  10.797  1.00  0.00           C  
ATOM   3001  CD  ARG A 753     -21.840  34.820   9.588  1.00  0.00           C  
ATOM   3002  NE  ARG A 753     -21.045  33.695   9.115  1.00  0.00           N  
ATOM   3003  CZ  ARG A 753     -21.255  33.051   7.968  1.00  0.00           C  
ATOM   3004  NH1 ARG A 753     -22.245  33.421   7.152  1.00  0.00           N  
ATOM   3005  NH2 ARG A 753     -20.485  32.015   7.658  1.00  0.00           N  
ATOM   3006  N   GLY A 754     -26.094  35.035  12.240  1.00  0.00           N  
ATOM   3007  CA  GLY A 754     -26.486  36.191  13.022  1.00  0.00           C  
ATOM   3008  C   GLY A 754     -26.903  35.789  14.406  1.00  0.00           C  
ATOM   3009  O   GLY A 754     -26.558  36.449  15.386  1.00  0.00           O  
ATOM   3010  N   ARG A 755     -27.561  34.641  14.483  1.00  0.00           N  
ATOM   3011  CA  ARG A 755     -28.030  34.118  15.745  1.00  0.00           C  
ATOM   3012  C   ARG A 755     -26.904  33.411  16.506  1.00  0.00           C  
ATOM   3013  O   ARG A 755     -27.140  32.700  17.485  1.00  0.00           O  
ATOM   3014  CB  ARG A 755     -29.211  33.193  15.492  1.00  0.00           C  
ATOM   3015  CG  ARG A 755     -30.304  33.867  14.666  1.00  0.00           C  
ATOM   3016  CD  ARG A 755     -31.677  33.253  14.909  1.00  0.00           C  
ATOM   3017  NE  ARG A 755     -31.696  31.850  14.551  1.00  0.00           N  
ATOM   3018  CZ  ARG A 755     -32.784  31.091  14.500  1.00  0.00           C  
ATOM   3019  NH1 ARG A 755     -33.972  31.588  14.803  1.00  0.00           N  
ATOM   3020  NH2 ARG A 755     -32.685  29.844  14.069  1.00  0.00           N  
ATOM   3021  N   GLY A 756     -25.672  33.634  16.061  1.00  0.00           N  
ATOM   3022  CA  GLY A 756     -24.525  33.023  16.697  1.00  0.00           C  
ATOM   3023  C   GLY A 756     -24.645  31.518  16.855  1.00  0.00           C  
ATOM   3024  O   GLY A 756     -24.134  30.966  17.823  1.00  0.00           O  
ATOM   3025  N   LEU A 757     -25.355  30.847  15.957  1.00  0.00           N  
ATOM   3026  CA  LEU A 757     -25.457  29.413  16.086  1.00  0.00           C  
ATOM   3027  C   LEU A 757     -24.918  28.672  14.854  1.00  0.00           C  
ATOM   3028  O   LEU A 757     -25.320  27.554  14.540  1.00  0.00           O  
ATOM   3029  CB  LEU A 757     -26.873  29.016  16.492  1.00  0.00           C  
ATOM   3030  CG  LEU A 757     -27.993  29.440  15.577  1.00  0.00           C  
ATOM   3031  CD1 LEU A 757     -28.052  28.446  14.457  1.00  0.00           C  
ATOM   3032  CD2 LEU A 757     -29.300  29.410  16.330  1.00  0.00           C  
ATOM   3033  N   LEU A 758     -23.921  29.283  14.229  1.00  0.00           N  
ATOM   3034  CA  LEU A 758     -23.260  28.742  13.051  1.00  0.00           C  
ATOM   3035  C   LEU A 758     -21.784  28.638  13.440  1.00  0.00           C  
ATOM   3036  O   LEU A 758     -21.054  29.637  13.474  1.00  0.00           O  
ATOM   3037  CB  LEU A 758     -23.464  29.692  11.861  1.00  0.00           C  
ATOM   3038  CG  LEU A 758     -23.003  29.328  10.442  1.00  0.00           C  
ATOM   3039  CD1 LEU A 758     -21.523  29.639  10.222  1.00  0.00           C  
ATOM   3040  CD2 LEU A 758     -23.317  27.862  10.162  1.00  0.00           C  
ATOM   3041  N   PHE A 759     -21.376  27.419  13.778  1.00  0.00           N  
ATOM   3042  CA  PHE A 759     -20.016  27.108  14.215  1.00  0.00           C  
ATOM   3043  C   PHE A 759     -18.937  27.259  13.154  1.00  0.00           C  
ATOM   3044  O   PHE A 759     -17.914  27.918  13.372  1.00  0.00           O  
ATOM   3045  CB  PHE A 759     -19.967  25.677  14.771  1.00  0.00           C  
ATOM   3046  CG  PHE A 759     -18.674  25.338  15.456  1.00  0.00           C  
ATOM   3047  CD1 PHE A 759     -17.589  24.848  14.731  1.00  0.00           C  
ATOM   3048  CD2 PHE A 759     -18.517  25.571  16.815  1.00  0.00           C  
ATOM   3049  CE1 PHE A 759     -16.360  24.601  15.351  1.00  0.00           C  
ATOM   3050  CE2 PHE A 759     -17.299  25.330  17.446  1.00  0.00           C  
ATOM   3051  CZ  PHE A 759     -16.215  24.844  16.708  1.00  0.00           C  
ATOM   3052  N   LYS A 760     -19.088  26.522  12.064  1.00  0.00           N  
ATOM   3053  CA  LYS A 760     -18.102  26.607  11.008  1.00  0.00           C  
ATOM   3054  C   LYS A 760     -18.757  26.510   9.649  1.00  0.00           C  
ATOM   3055  O   LYS A 760     -19.790  25.860   9.469  1.00  0.00           O  
ATOM   3056  CB  LYS A 760     -17.009  25.539  11.158  1.00  0.00           C  
ATOM   3057  CG  LYS A 760     -15.821  25.793  10.247  1.00  0.00           C  
ATOM   3058  CD  LYS A 760     -14.789  24.702  10.324  1.00  0.00           C  
ATOM   3059  CE  LYS A 760     -13.523  25.080   9.540  1.00  0.00           C  
ATOM   3060  NZ  LYS A 760     -12.538  23.943   9.500  1.00  0.00           N  
ATOM   3061  N   GLU A 761     -18.132  27.178   8.695  1.00  0.00           N  
ATOM   3062  CA  GLU A 761     -18.629  27.191   7.355  1.00  0.00           C  
ATOM   3063  C   GLU A 761     -17.496  26.930   6.404  1.00  0.00           C  
ATOM   3064  O   GLU A 761     -16.429  27.534   6.500  1.00  0.00           O  
ATOM   3065  CB  GLU A 761     -19.248  28.529   7.056  1.00  0.00           C  
ATOM   3066  CG  GLU A 761     -19.833  28.586   5.678  1.00  0.00           C  
ATOM   3067  CD  GLU A 761     -20.504  29.905   5.414  1.00  0.00           C  
ATOM   3068  OE1 GLU A 761     -19.775  30.920   5.306  1.00  0.00           O  
ATOM   3069  OE2 GLU A 761     -21.754  29.928   5.336  1.00  0.00           O  
ATOM   3070  N   GLU A 762     -17.739  25.999   5.496  1.00  0.00           N  
ATOM   3071  CA  GLU A 762     -16.766  25.612   4.497  1.00  0.00           C  
ATOM   3072  C   GLU A 762     -17.578  25.379   3.248  1.00  0.00           C  
ATOM   3073  O   GLU A 762     -18.780  25.644   3.231  1.00  0.00           O  
ATOM   3074  CB  GLU A 762     -16.098  24.311   4.908  1.00  0.00           C  
ATOM   3075  CG  GLU A 762     -15.546  24.321   6.322  1.00  0.00           C  
ATOM   3076  CD  GLU A 762     -15.021  22.962   6.763  1.00  0.00           C  
ATOM   3077  OE1 GLU A 762     -15.796  21.973   6.720  1.00  0.00           O  
ATOM   3078  OE2 GLU A 762     -13.830  22.883   7.153  1.00  0.00           O  
ATOM   3079  N   SER A 763     -16.920  24.892   2.203  1.00  0.00           N  
ATOM   3080  CA  SER A 763     -17.589  24.595   0.942  1.00  0.00           C  
ATOM   3081  C   SER A 763     -17.230  23.194   0.454  1.00  0.00           C  
ATOM   3082  O   SER A 763     -16.059  22.835   0.333  1.00  0.00           O  
ATOM   3083  CB  SER A 763     -17.253  25.641  -0.113  1.00  0.00           C  
ATOM   3084  OG  SER A 763     -18.454  26.235  -0.579  1.00  0.00           O  
ATOM   3085  N   TYR A 764     -18.258  22.388   0.247  1.00  0.00           N  
ATOM   3086  CA  TYR A 764     -18.093  21.028  -0.203  1.00  0.00           C  
ATOM   3087  C   TYR A 764     -18.236  20.955  -1.707  1.00  0.00           C  
ATOM   3088  O   TYR A 764     -19.222  21.413  -2.277  1.00  0.00           O  
ATOM   3089  CB  TYR A 764     -19.176  20.181   0.432  1.00  0.00           C  
ATOM   3090  CG  TYR A 764     -18.904  18.710   0.431  1.00  0.00           C  
ATOM   3091  CD1 TYR A 764     -17.694  18.210   0.902  1.00  0.00           C  
ATOM   3092  CD2 TYR A 764     -19.889  17.806   0.045  1.00  0.00           C  
ATOM   3093  CE1 TYR A 764     -17.473  16.833   1.001  1.00  0.00           C  
ATOM   3094  CE2 TYR A 764     -19.687  16.435   0.138  1.00  0.00           C  
ATOM   3095  CZ  TYR A 764     -18.477  15.949   0.621  1.00  0.00           C  
ATOM   3096  OH  TYR A 764     -18.287  14.585   0.735  1.00  0.00           O  
ATOM   3097  N   LEU A 765     -17.259  20.348  -2.351  1.00  0.00           N  
ATOM   3098  CA  LEU A 765     -17.308  20.191  -3.793  1.00  0.00           C  
ATOM   3099  C   LEU A 765     -17.419  18.678  -4.070  1.00  0.00           C  
ATOM   3100  O   LEU A 765     -16.597  17.891  -3.580  1.00  0.00           O  
ATOM   3101  CB  LEU A 765     -16.046  20.810  -4.399  1.00  0.00           C  
ATOM   3102  CG  LEU A 765     -15.926  20.990  -5.914  1.00  0.00           C  
ATOM   3103  CD1 LEU A 765     -15.479  19.691  -6.560  1.00  0.00           C  
ATOM   3104  CD2 LEU A 765     -17.242  21.497  -6.494  1.00  0.00           C  
ATOM   3105  N   HIS A 766     -18.462  18.263  -4.795  1.00  0.00           N  
ATOM   3106  CA  HIS A 766     -18.677  16.834  -5.092  1.00  0.00           C  
ATOM   3107  C   HIS A 766     -19.713  16.577  -6.211  1.00  0.00           C  
ATOM   3108  O   HIS A 766     -20.457  17.486  -6.600  1.00  0.00           O  
ATOM   3109  CB  HIS A 766     -19.117  16.110  -3.816  1.00  0.00           C  
ATOM   3110  CG  HIS A 766     -20.486  16.498  -3.349  1.00  0.00           C  
ATOM   3111  ND1 HIS A 766     -20.906  17.810  -3.290  1.00  0.00           N  
ATOM   3112  CD2 HIS A 766     -21.544  15.747  -2.956  1.00  0.00           C  
ATOM   3113  CE1 HIS A 766     -22.163  17.853  -2.884  1.00  0.00           C  
ATOM   3114  NE2 HIS A 766     -22.574  16.615  -2.677  1.00  0.00           N  
ATOM   3115  N   SER A 767     -19.767  15.338  -6.711  1.00  0.00           N  
ATOM   3116  CA  SER A 767     -20.726  14.977  -7.765  1.00  0.00           C  
ATOM   3117  C   SER A 767     -22.082  14.828  -7.085  1.00  0.00           C  
ATOM   3118  O   SER A 767     -22.140  14.360  -5.950  1.00  0.00           O  
ATOM   3119  CB  SER A 767     -20.332  13.658  -8.424  1.00  0.00           C  
ATOM   3120  OG  SER A 767     -20.352  12.608  -7.475  1.00  0.00           O  
ATOM   3121  N   TYR A 768     -23.157  15.195  -7.774  1.00  0.00           N  
ATOM   3122  CA  TYR A 768     -24.505  15.137  -7.201  1.00  0.00           C  
ATOM   3123  C   TYR A 768     -25.503  15.079  -8.363  1.00  0.00           C  
ATOM   3124  O   TYR A 768     -25.291  15.673  -9.411  1.00  0.00           O  
ATOM   3125  CB  TYR A 768     -24.727  16.403  -6.318  1.00  0.00           C  
ATOM   3126  CG  TYR A 768     -26.101  16.608  -5.672  1.00  0.00           C  
ATOM   3127  CD1 TYR A 768     -27.136  17.218  -6.370  1.00  0.00           C  
ATOM   3128  CD2 TYR A 768     -26.357  16.200  -4.371  1.00  0.00           C  
ATOM   3129  CE1 TYR A 768     -28.381  17.417  -5.803  1.00  0.00           C  
ATOM   3130  CE2 TYR A 768     -27.605  16.394  -3.799  1.00  0.00           C  
ATOM   3131  CZ  TYR A 768     -28.605  17.000  -4.525  1.00  0.00           C  
ATOM   3132  OH  TYR A 768     -29.842  17.171  -3.972  1.00  0.00           O  
ATOM   3133  N   PRO A 769     -26.616  14.371  -8.184  1.00  0.00           N  
ATOM   3134  CA  PRO A 769     -27.623  14.253  -9.242  1.00  0.00           C  
ATOM   3135  C   PRO A 769     -28.280  15.542  -9.752  1.00  0.00           C  
ATOM   3136  O   PRO A 769     -28.578  16.435  -8.970  1.00  0.00           O  
ATOM   3137  CB  PRO A 769     -28.657  13.290  -8.627  1.00  0.00           C  
ATOM   3138  CG  PRO A 769     -28.467  13.470  -7.145  1.00  0.00           C  
ATOM   3139  CD  PRO A 769     -26.971  13.547  -7.017  1.00  0.00           C  
ATOM   3140  N   HIS A 770     -28.453  15.649 -11.072  1.00  0.00           N  
ATOM   3141  CA  HIS A 770     -29.124  16.787 -11.706  1.00  0.00           C  
ATOM   3142  C   HIS A 770     -30.098  16.252 -12.744  1.00  0.00           C  
ATOM   3143  O   HIS A 770     -29.942  15.121 -13.200  1.00  0.00           O  
ATOM   3144  CB  HIS A 770     -28.149  17.669 -12.458  1.00  0.00           C  
ATOM   3145  CG  HIS A 770     -27.125  18.340 -11.604  1.00  0.00           C  
ATOM   3146  ND1 HIS A 770     -26.259  17.641 -10.791  1.00  0.00           N  
ATOM   3147  CD2 HIS A 770     -26.744  19.637 -11.531  1.00  0.00           C  
ATOM   3148  CE1 HIS A 770     -25.380  18.474 -10.266  1.00  0.00           C  
ATOM   3149  NE2 HIS A 770     -25.653  19.691 -10.698  1.00  0.00           N  
ATOM   3150  N   CYS A 771     -31.102  17.057 -13.092  1.00  0.00           N  
ATOM   3151  CA  CYS A 771     -32.120  16.753 -14.126  1.00  0.00           C  
ATOM   3152  C   CYS A 771     -31.284  16.221 -15.332  1.00  0.00           C  
ATOM   3153  O   CYS A 771     -30.284  16.852 -15.690  1.00  0.00           O  
ATOM   3154  CB  CYS A 771     -32.733  18.106 -14.563  1.00  0.00           C  
ATOM   3155  SG  CYS A 771     -34.497  18.733 -14.490  1.00  0.00           S  
ATOM   3156  N   TRP A 772     -31.632  15.079 -15.943  1.00  0.00           N  
ATOM   3157  CA  TRP A 772     -30.842  14.574 -17.101  1.00  0.00           C  
ATOM   3158  C   TRP A 772     -31.186  15.252 -18.416  1.00  0.00           C  
ATOM   3159  O   TRP A 772     -30.628  14.910 -19.440  1.00  0.00           O  
ATOM   3160  CB  TRP A 772     -30.883  13.025 -17.263  1.00  0.00           C  
ATOM   3161  CG  TRP A 772     -32.252  12.427 -17.591  1.00  0.00           C  
ATOM   3162  CD1 TRP A 772     -33.398  12.578 -16.859  1.00  0.00           C  
ATOM   3163  CD2 TRP A 772     -32.642  11.741 -18.793  1.00  0.00           C  
ATOM   3164  NE1 TRP A 772     -34.476  12.067 -17.540  1.00  0.00           N  
ATOM   3165  CE2 TRP A 772     -34.049  11.550 -18.729  1.00  0.00           C  
ATOM   3166  CE3 TRP A 772     -31.951  11.293 -19.930  1.00  0.00           C  
ATOM   3167  CZ2 TRP A 772     -34.780  10.936 -19.759  1.00  0.00           C  
ATOM   3168  CZ3 TRP A 772     -32.686  10.677 -20.964  1.00  0.00           C  
ATOM   3169  CH2 TRP A 772     -34.084  10.509 -20.866  1.00  0.00           C  
ATOM   3170  N   ARG A 773     -32.125  16.196 -18.371  1.00  0.00           N  
ATOM   3171  CA  ARG A 773     -32.570  16.980 -19.528  1.00  0.00           C  
ATOM   3172  C   ARG A 773     -32.302  18.430 -19.140  1.00  0.00           C  
ATOM   3173  O   ARG A 773     -31.356  19.036 -19.644  1.00  0.00           O  
ATOM   3174  CB  ARG A 773     -34.039  16.724 -19.741  1.00  0.00           C  
ATOM   3175  CG  ARG A 773     -34.366  15.277 -19.599  1.00  0.00           C  
ATOM   3176  CD  ARG A 773     -33.431  14.439 -20.453  1.00  0.00           C  
ATOM   3177  NE  ARG A 773     -33.627  14.640 -21.888  1.00  0.00           N  
ATOM   3178  CZ  ARG A 773     -32.724  14.334 -22.816  1.00  0.00           C  
ATOM   3179  NH1 ARG A 773     -31.558  13.812 -22.468  1.00  0.00           N  
ATOM   3180  NH2 ARG A 773     -32.996  14.545 -24.094  1.00  0.00           N  
ATOM   3181  N   CYS A 791     -33.167  18.989 -18.286  1.00  0.00           N  
ATOM   3182  CA  CYS A 791     -32.986  20.316 -17.666  1.00  0.00           C  
ATOM   3183  C   CYS A 791     -31.672  20.012 -16.927  1.00  0.00           C  
ATOM   3184  O   CYS A 791     -31.407  18.840 -16.689  1.00  0.00           O  
ATOM   3185  CB  CYS A 791     -34.155  20.549 -16.619  1.00  0.00           C  
ATOM   3186  SG  CYS A 791     -34.839  19.277 -15.335  1.00  0.00           S  
ATOM   3187  N   SER A 792     -30.763  20.921 -16.657  1.00  0.00           N  
ATOM   3188  CA  SER A 792     -29.641  20.412 -15.837  1.00  0.00           C  
ATOM   3189  C   SER A 792     -29.679  20.849 -14.334  1.00  0.00           C  
ATOM   3190  O   SER A 792     -28.655  20.868 -13.630  1.00  0.00           O  
ATOM   3191  CB  SER A 792     -28.306  20.751 -16.472  1.00  0.00           C  
ATOM   3192  OG  SER A 792     -28.053  19.863 -17.536  1.00  0.00           O  
ATOM   3193  N   THR A 794     -30.883  21.149 -13.838  1.00  0.00           N  
ATOM   3194  CA  THR A 794     -31.092  21.622 -12.476  1.00  0.00           C  
ATOM   3195  C   THR A 794     -30.684  20.635 -11.399  1.00  0.00           C  
ATOM   3196  O   THR A 794     -30.968  19.432 -11.523  1.00  0.00           O  
ATOM   3197  CB  THR A 794     -32.579  22.013 -12.257  1.00  0.00           C  
ATOM   3198  OG1 THR A 794     -33.428  20.875 -12.472  1.00  0.00           O  
ATOM   3199  CG2 THR A 794     -32.977  23.090 -13.232  1.00  0.00           C  
ATOM   3200  N   PRO A 795     -29.934  21.096 -10.376  1.00  0.00           N  
ATOM   3201  CA  PRO A 795     -29.512  20.221  -9.287  1.00  0.00           C  
ATOM   3202  C   PRO A 795     -30.808  19.578  -8.814  1.00  0.00           C  
ATOM   3203  O   PRO A 795     -31.853  20.241  -8.682  1.00  0.00           O  
ATOM   3204  CB  PRO A 795     -28.960  21.191  -8.252  1.00  0.00           C  
ATOM   3205  CG  PRO A 795     -28.335  22.208  -9.071  1.00  0.00           C  
ATOM   3206  CD  PRO A 795     -29.352  22.441 -10.191  1.00  0.00           C  
ATOM   3207  N   LEU A 796     -30.767  18.262  -8.714  1.00  0.00           N  
ATOM   3208  CA  LEU A 796     -31.925  17.498  -8.305  1.00  0.00           C  
ATOM   3209  C   LEU A 796     -32.063  17.609  -6.787  1.00  0.00           C  
ATOM   3210  O   LEU A 796     -31.127  18.067  -6.085  1.00  0.00           O  
ATOM   3211  CB  LEU A 796     -31.737  16.036  -8.768  1.00  0.00           C  
ATOM   3212  CG  LEU A 796     -32.943  15.398  -9.472  1.00  0.00           C  
ATOM   3213  CD1 LEU A 796     -33.474  16.316 -10.565  1.00  0.00           C  
ATOM   3214  CD2 LEU A 796     -32.549  14.058 -10.050  1.00  0.00           C  
ATOM   3215  N   MET A 827     -33.249  17.265  -6.299  1.00  0.00           N  
ATOM   3216  CA  MET A 827     -33.496  17.285  -4.866  1.00  0.00           C  
ATOM   3217  C   MET A 827     -34.391  16.089  -4.486  1.00  0.00           C  
ATOM   3218  O   MET A 827     -35.265  15.679  -5.280  1.00  0.00           O  
ATOM   3219  CB  MET A 827     -34.132  18.630  -4.471  1.00  0.00           C  
ATOM   3220  CG  MET A 827     -35.639  18.606  -4.155  1.00  0.00           C  
ATOM   3221  SD  MET A 827     -36.352  20.278  -4.093  1.00  0.00           S  
ATOM   3222  CE  MET A 827     -38.118  19.931  -4.259  1.00  0.00           C  
ATOM   3223  N   TYR A 829     -34.118  15.469  -3.336  1.00  0.00           N  
ATOM   3224  CA  TYR A 829     -34.938  14.347  -2.866  1.00  0.00           C  
ATOM   3225  C   TYR A 829     -36.155  14.935  -2.194  1.00  0.00           C  
ATOM   3226  O   TYR A 829     -36.038  15.840  -1.382  1.00  0.00           O  
ATOM   3227  CB  TYR A 829     -34.150  13.485  -1.928  1.00  0.00           C  
ATOM   3228  CG  TYR A 829     -33.086  12.745  -2.666  1.00  0.00           C  
ATOM   3229  CD1 TYR A 829     -33.363  11.518  -3.276  1.00  0.00           C  
ATOM   3230  CD2 TYR A 829     -31.811  13.280  -2.794  1.00  0.00           C  
ATOM   3231  CE1 TYR A 829     -32.386  10.841  -4.002  1.00  0.00           C  
ATOM   3232  CE2 TYR A 829     -30.823  12.617  -3.514  1.00  0.00           C  
ATOM   3233  CZ  TYR A 829     -31.114  11.397  -4.119  1.00  0.00           C  
ATOM   3234  OH  TYR A 829     -30.124  10.751  -4.840  1.00  0.00           O  
ATOM   3235  N   TYR A 830     -37.323  14.405  -2.492  1.00  0.00           N  
ATOM   3236  CA  TYR A 830     -38.516  15.023  -1.969  1.00  0.00           C  
ATOM   3237  C   TYR A 830     -39.641  14.026  -1.886  1.00  0.00           C  
ATOM   3238  O   TYR A 830     -39.806  13.209  -2.779  1.00  0.00           O  
ATOM   3239  CB  TYR A 830     -38.857  16.155  -2.941  1.00  0.00           C  
ATOM   3240  CG  TYR A 830     -40.084  16.996  -2.698  1.00  0.00           C  
ATOM   3241  CD1 TYR A 830     -40.021  18.149  -1.915  1.00  0.00           C  
ATOM   3242  CD2 TYR A 830     -41.251  16.749  -3.389  1.00  0.00           C  
ATOM   3243  CE1 TYR A 830     -41.091  19.040  -1.846  1.00  0.00           C  
ATOM   3244  CE2 TYR A 830     -42.320  17.631  -3.329  1.00  0.00           C  
ATOM   3245  CZ  TYR A 830     -42.231  18.773  -2.562  1.00  0.00           C  
ATOM   3246  OH  TYR A 830     -43.280  19.654  -2.559  1.00  0.00           O  
ATOM   3247  N   ALA A 831     -40.412  14.096  -0.807  1.00  0.00           N  
ATOM   3248  CA  ALA A 831     -41.526  13.187  -0.595  1.00  0.00           C  
ATOM   3249  C   ALA A 831     -42.753  13.677  -1.314  1.00  0.00           C  
ATOM   3250  O   ALA A 831     -43.250  14.768  -1.060  1.00  0.00           O  
ATOM   3251  CB  ALA A 831     -41.814  13.027   0.876  1.00  0.00           C  
ATOM   3252  N   THR A 832     -43.273  12.845  -2.196  1.00  0.00           N  
ATOM   3253  CA  THR A 832     -44.455  13.211  -2.954  1.00  0.00           C  
ATOM   3254  C   THR A 832     -45.088  11.938  -3.450  1.00  0.00           C  
ATOM   3255  O   THR A 832     -44.493  10.879  -3.347  1.00  0.00           O  
ATOM   3256  CB  THR A 832     -44.076  14.099  -4.125  1.00  0.00           C  
ATOM   3257  OG1 THR A 832     -45.146  14.100  -5.079  1.00  0.00           O  
ATOM   3258  CG2 THR A 832     -42.749  13.613  -4.757  1.00  0.00           C  
ATOM   3259  N   GLU A 833     -46.315  12.024  -3.927  1.00  0.00           N  
ATOM   3260  CA  GLU A 833     -46.993  10.835  -4.389  1.00  0.00           C  
ATOM   3261  C   GLU A 833     -46.298  10.262  -5.596  1.00  0.00           C  
ATOM   3262  O   GLU A 833     -45.791  11.007  -6.406  1.00  0.00           O  
ATOM   3263  CB  GLU A 833     -48.433  11.135  -4.752  1.00  0.00           C  
ATOM   3264  CG  GLU A 833     -49.159   9.886  -5.071  1.00  0.00           C  
ATOM   3265  CD  GLU A 833     -50.616   9.985  -4.776  1.00  0.00           C  
ATOM   3266  OE1 GLU A 833     -51.349  10.574  -5.597  1.00  0.00           O  
ATOM   3267  OE2 GLU A 833     -51.035   9.477  -3.714  1.00  0.00           O  
ATOM   3268  N   SER A 834     -46.313   8.944  -5.739  1.00  0.00           N  
ATOM   3269  CA  SER A 834     -45.671   8.310  -6.885  1.00  0.00           C  
ATOM   3270  C   SER A 834     -46.137   6.864  -7.090  1.00  0.00           C  
ATOM   3271  O   SER A 834     -46.558   6.192  -6.124  1.00  0.00           O  
ATOM   3272  CB  SER A 834     -44.159   8.349  -6.703  1.00  0.00           C  
ATOM   3273  OG  SER A 834     -43.521   7.548  -7.674  1.00  0.00           O  
ATOM   3274  N   TRP A 835     -46.227   6.451  -8.356  1.00  0.00           N  
ATOM   3275  CA  TRP A 835     -46.601   5.071  -8.669  1.00  0.00           C  
ATOM   3276  C   TRP A 835     -45.303   4.412  -9.109  1.00  0.00           C  
ATOM   3277  O   TRP A 835     -44.495   5.039  -9.794  1.00  0.00           O  
ATOM   3278  CB  TRP A 835     -47.639   4.986  -9.773  1.00  0.00           C  
ATOM   3279  CG  TRP A 835     -49.046   5.333  -9.355  1.00  0.00           C  
ATOM   3280  CD1 TRP A 835     -49.610   6.589  -9.313  1.00  0.00           C  
ATOM   3281  CD2 TRP A 835     -50.111   4.420  -8.996  1.00  0.00           C  
ATOM   3282  NE1 TRP A 835     -50.937   6.512  -8.957  1.00  0.00           N  
ATOM   3283  CE2 TRP A 835     -51.268   5.197  -8.725  1.00  0.00           C  
ATOM   3284  CE3 TRP A 835     -50.188   3.029  -8.852  1.00  0.00           C  
ATOM   3285  CZ2 TRP A 835     -52.495   4.622  -8.361  1.00  0.00           C  
ATOM   3286  CZ3 TRP A 835     -51.400   2.456  -8.456  1.00  0.00           C  
ATOM   3287  CH2 TRP A 835     -52.546   3.248  -8.230  1.00  0.00           C  
ATOM   3288  N   PHE A 836     -45.068   3.189  -8.640  1.00  0.00           N  
ATOM   3289  CA  PHE A 836     -43.861   2.443  -8.965  1.00  0.00           C  
ATOM   3290  C   PHE A 836     -44.213   1.036  -9.402  1.00  0.00           C  
ATOM   3291  O   PHE A 836     -45.309   0.525  -9.113  1.00  0.00           O  
ATOM   3292  CB  PHE A 836     -42.992   2.218  -7.720  1.00  0.00           C  
ATOM   3293  CG  PHE A 836     -42.718   3.443  -6.893  1.00  0.00           C  
ATOM   3294  CD1 PHE A 836     -43.739   4.059  -6.169  1.00  0.00           C  
ATOM   3295  CD2 PHE A 836     -41.411   3.945  -6.786  1.00  0.00           C  
ATOM   3296  CE1 PHE A 836     -43.466   5.149  -5.358  1.00  0.00           C  
ATOM   3297  CE2 PHE A 836     -41.125   5.051  -5.965  1.00  0.00           C  
ATOM   3298  CZ  PHE A 836     -42.150   5.650  -5.254  1.00  0.00           C  
ATOM   3299  N   ILE A 837     -43.205   0.357  -9.936  1.00  0.00           N  
ATOM   3300  CA  ILE A 837     -43.339  -1.046 -10.329  1.00  0.00           C  
ATOM   3301  C   ILE A 837     -42.350  -1.828  -9.456  1.00  0.00           C  
ATOM   3302  O   ILE A 837     -41.139  -1.502  -9.405  1.00  0.00           O  
ATOM   3303  CB  ILE A 837     -43.034  -1.278 -11.823  1.00  0.00           C  
ATOM   3304  CG1 ILE A 837     -44.043  -0.494 -12.665  1.00  0.00           C  
ATOM   3305  CG2 ILE A 837     -43.040  -2.769 -12.146  1.00  0.00           C  
ATOM   3306  CD1 ILE A 837     -43.824  -0.548 -14.154  1.00  0.00           C  
ATOM   3307  N   LYS A 838     -42.893  -2.799  -8.718  1.00  0.00           N  
ATOM   3308  CA  LYS A 838     -42.136  -3.656  -7.799  1.00  0.00           C  
ATOM   3309  C   LYS A 838     -41.129  -4.615  -8.438  1.00  0.00           C  
ATOM   3310  O   LYS A 838     -41.166  -5.833  -8.223  1.00  0.00           O  
ATOM   3311  CB  LYS A 838     -43.114  -4.433  -6.927  1.00  0.00           C  
ATOM   3312  CG  LYS A 838     -43.387  -3.808  -5.601  1.00  0.00           C  
ATOM   3313  CD  LYS A 838     -44.482  -4.560  -4.865  1.00  0.00           C  
ATOM   3314  CE  LYS A 838     -44.606  -4.067  -3.441  1.00  0.00           C  
ATOM   3315  NZ  LYS A 838     -43.366  -4.362  -2.653  1.00  0.00           N  
ATOM   3316  N   ASN A 839     -40.196  -4.057  -9.189  1.00  0.00           N  
ATOM   3317  CA  ASN A 839     -39.208  -4.886  -9.835  1.00  0.00           C  
ATOM   3318  C   ASN A 839     -38.276  -5.597  -8.888  1.00  0.00           C  
ATOM   3319  O   ASN A 839     -37.722  -6.621  -9.251  1.00  0.00           O  
ATOM   3320  CB  ASN A 839     -38.431  -4.120 -10.911  1.00  0.00           C  
ATOM   3321  CG  ASN A 839     -37.762  -2.858 -10.390  1.00  0.00           C  
ATOM   3322  OD1 ASN A 839     -36.633  -2.551 -10.767  1.00  0.00           O  
ATOM   3323  ND2 ASN A 839     -38.480  -2.075  -9.589  1.00  0.00           N  
ATOM   3324  N   THR A 840     -38.140  -5.125  -7.659  1.00  0.00           N  
ATOM   3325  CA  THR A 840     -37.230  -5.812  -6.726  1.00  0.00           C  
ATOM   3326  C   THR A 840     -37.847  -7.163  -6.357  1.00  0.00           C  
ATOM   3327  O   THR A 840     -37.153  -8.098  -5.946  1.00  0.00           O  
ATOM   3328  CB  THR A 840     -36.952  -4.978  -5.464  1.00  0.00           C  
ATOM   3329  OG1 THR A 840     -38.075  -4.137  -5.211  1.00  0.00           O  
ATOM   3330  CG2 THR A 840     -35.721  -4.094  -5.647  1.00  0.00           C  
ATOM   3331  N   LEU A 841     -39.155  -7.268  -6.567  1.00  0.00           N  
ATOM   3332  CA  LEU A 841     -39.845  -8.509  -6.311  1.00  0.00           C  
ATOM   3333  C   LEU A 841     -39.321  -9.564  -7.291  1.00  0.00           C  
ATOM   3334  O   LEU A 841     -39.790 -10.700  -7.262  1.00  0.00           O  
ATOM   3335  CB  LEU A 841     -41.366  -8.351  -6.527  1.00  0.00           C  
ATOM   3336  CG  LEU A 841     -42.241  -7.935  -5.340  1.00  0.00           C  
ATOM   3337  CD1 LEU A 841     -43.731  -8.356  -5.475  1.00  0.00           C  
ATOM   3338  CD2 LEU A 841     -41.634  -8.628  -4.157  1.00  0.00           C  
ATOM   3339  N   PHE A 844     -38.487  -9.144  -8.249  1.00  0.00           N  
ATOM   3340  CA  PHE A 844     -37.892 -10.042  -9.236  1.00  0.00           C  
ATOM   3341  C   PHE A 844     -36.382  -9.913  -9.263  1.00  0.00           C  
ATOM   3342  O   PHE A 844     -35.723 -10.501 -10.117  1.00  0.00           O  
ATOM   3343  CB  PHE A 844     -38.431  -9.785 -10.638  1.00  0.00           C  
ATOM   3344  CG  PHE A 844     -39.873 -10.120 -10.797  1.00  0.00           C  
ATOM   3345  CD1 PHE A 844     -40.850  -9.175 -10.490  1.00  0.00           C  
ATOM   3346  CD2 PHE A 844     -40.257 -11.380 -11.232  1.00  0.00           C  
ATOM   3347  CE1 PHE A 844     -42.226  -9.484 -10.616  1.00  0.00           C  
ATOM   3348  CE2 PHE A 844     -41.629 -11.713 -11.361  1.00  0.00           C  
ATOM   3349  CZ  PHE A 844     -42.626 -10.763 -11.052  1.00  0.00           C  
ATOM   3350  N   LYS A 845     -35.823  -9.208  -8.292  1.00  0.00           N  
ATOM   3351  CA  LYS A 845     -34.380  -9.015  -8.242  1.00  0.00           C  
ATOM   3352  C   LYS A 845     -33.542 -10.236  -8.561  1.00  0.00           C  
ATOM   3353  O   LYS A 845     -32.497 -10.110  -9.206  1.00  0.00           O  
ATOM   3354  CB  LYS A 845     -33.923  -8.469  -6.885  1.00  0.00           C  
ATOM   3355  CG  LYS A 845     -32.571  -7.790  -6.966  1.00  0.00           C  
ATOM   3356  CD  LYS A 845     -31.844  -7.822  -5.645  1.00  0.00           C  
ATOM   3357  CE  LYS A 845     -30.899  -6.624  -5.500  1.00  0.00           C  
ATOM   3358  NZ  LYS A 845     -31.518  -5.388  -4.866  1.00  0.00           N  
ATOM   3359  N   ASP A 846     -33.939 -11.413  -8.080  1.00  0.00           N  
ATOM   3360  CA  ASP A 846     -33.103 -12.574  -8.382  1.00  0.00           C  
ATOM   3361  C   ASP A 846     -33.281 -13.084  -9.796  1.00  0.00           C  
ATOM   3362  O   ASP A 846     -32.298 -13.436 -10.452  1.00  0.00           O  
ATOM   3363  CB  ASP A 846     -33.241 -13.706  -7.356  1.00  0.00           C  
ATOM   3364  CG  ASP A 846     -32.408 -13.476  -6.121  1.00  0.00           C  
ATOM   3365  OD1 ASP A 846     -31.887 -12.354  -5.939  1.00  0.00           O  
ATOM   3366  OD2 ASP A 846     -32.266 -14.432  -5.333  1.00  0.00           O  
ATOM   3367  N   GLU A 847     -34.524 -13.089 -10.272  1.00  0.00           N  
ATOM   3368  CA  GLU A 847     -34.814 -13.537 -11.629  1.00  0.00           C  
ATOM   3369  C   GLU A 847     -34.089 -12.659 -12.680  1.00  0.00           C  
ATOM   3370  O   GLU A 847     -33.387 -13.182 -13.548  1.00  0.00           O  
ATOM   3371  CB  GLU A 847     -36.327 -13.527 -11.852  1.00  0.00           C  
ATOM   3372  CG  GLU A 847     -36.841 -14.568 -12.846  1.00  0.00           C  
ATOM   3373  CD  GLU A 847     -36.872 -15.983 -12.289  1.00  0.00           C  
ATOM   3374  OE1 GLU A 847     -35.931 -16.378 -11.561  1.00  0.00           O  
ATOM   3375  OE2 GLU A 847     -37.842 -16.708 -12.601  1.00  0.00           O  
ATOM   3376  N   LEU A 848     -34.195 -11.332 -12.549  1.00  0.00           N  
ATOM   3377  CA  LEU A 848     -33.567 -10.402 -13.489  1.00  0.00           C  
ATOM   3378  C   LEU A 848     -32.093 -10.666 -13.655  1.00  0.00           C  
ATOM   3379  O   LEU A 848     -31.590 -10.620 -14.768  1.00  0.00           O  
ATOM   3380  CB  LEU A 848     -33.823  -8.941 -13.113  1.00  0.00           C  
ATOM   3381  CG  LEU A 848     -35.288  -8.462 -13.042  1.00  0.00           C  
ATOM   3382  CD1 LEU A 848     -35.340  -7.135 -12.357  1.00  0.00           C  
ATOM   3383  CD2 LEU A 848     -35.924  -8.305 -14.389  1.00  0.00           C  
ATOM   3384  N   ILE A 849     -31.412 -11.013 -12.572  1.00  0.00           N  
ATOM   3385  CA  ILE A 849     -29.981 -11.301 -12.645  1.00  0.00           C  
ATOM   3386  C   ILE A 849     -29.739 -12.661 -13.296  1.00  0.00           C  
ATOM   3387  O   ILE A 849     -28.704 -12.879 -13.923  1.00  0.00           O  
ATOM   3388  CB  ILE A 849     -29.314 -11.311 -11.262  1.00  0.00           C  
ATOM   3389  CG1 ILE A 849     -29.458  -9.950 -10.580  1.00  0.00           C  
ATOM   3390  CG2 ILE A 849     -27.844 -11.654 -11.399  1.00  0.00           C  
ATOM   3391  CD1 ILE A 849     -28.346  -9.644  -9.565  1.00  0.00           C  
ATOM   3392  N   ARG A 850     -30.694 -13.575 -13.129  1.00  0.00           N  
ATOM   3393  CA  ARG A 850     -30.602 -14.921 -13.693  1.00  0.00           C  
ATOM   3394  C   ARG A 850     -30.639 -14.812 -15.229  1.00  0.00           C  
ATOM   3395  O   ARG A 850     -29.725 -15.281 -15.929  1.00  0.00           O  
ATOM   3396  CB  ARG A 850     -31.776 -15.782 -13.183  1.00  0.00           C  
ATOM   3397  CG  ARG A 850     -31.681 -17.290 -13.470  1.00  0.00           C  
ATOM   3398  CD  ARG A 850     -32.866 -18.090 -12.837  1.00  0.00           C  
ATOM   3399  NE  ARG A 850     -33.990 -18.372 -13.752  1.00  0.00           N  
ATOM   3400  CZ  ARG A 850     -35.173 -18.860 -13.366  1.00  0.00           C  
ATOM   3401  NH1 ARG A 850     -35.389 -19.125 -12.082  1.00  0.00           N  
ATOM   3402  NH2 ARG A 850     -36.145 -19.079 -14.253  1.00  0.00           N  
ATOM   3403  N   ASN A 851     -31.681 -14.150 -15.737  1.00  0.00           N  
ATOM   3404  CA  ASN A 851     -31.861 -13.972 -17.167  1.00  0.00           C  
ATOM   3405  C   ASN A 851     -30.769 -13.155 -17.806  1.00  0.00           C  
ATOM   3406  O   ASN A 851     -30.340 -13.457 -18.905  1.00  0.00           O  
ATOM   3407  CB  ASN A 851     -33.230 -13.419 -17.439  1.00  0.00           C  
ATOM   3408  CG  ASN A 851     -34.302 -14.383 -17.024  1.00  0.00           C  
ATOM   3409  OD1 ASN A 851     -34.668 -15.312 -17.747  1.00  0.00           O  
ATOM   3410  ND2 ASN A 851     -34.777 -14.206 -15.819  1.00  0.00           N  
ATOM   3411  N   ASN A 852     -30.246 -12.176 -17.083  1.00  0.00           N  
ATOM   3412  CA  ASN A 852     -29.158 -11.392 -17.622  1.00  0.00           C  
ATOM   3413  C   ASN A 852     -27.995 -12.322 -17.930  1.00  0.00           C  
ATOM   3414  O   ASN A 852     -27.146 -11.980 -18.731  1.00  0.00           O  
ATOM   3415  CB  ASN A 852     -28.694 -10.325 -16.635  1.00  0.00           C  
ATOM   3416  CG  ASN A 852     -27.556  -9.472 -17.198  1.00  0.00           C  
ATOM   3417  OD1 ASN A 852     -26.421  -9.537 -16.737  1.00  0.00           O  
ATOM   3418  ND2 ASN A 852     -27.862  -8.681 -18.208  1.00  0.00           N  
ATOM   3419  N   GLN A 853     -27.954 -13.484 -17.281  1.00  0.00           N  
ATOM   3420  CA  GLN A 853     -26.881 -14.457 -17.500  1.00  0.00           C  
ATOM   3421  C   GLN A 853     -27.024 -15.099 -18.880  1.00  0.00           C  
ATOM   3422  O   GLN A 853     -26.033 -15.442 -19.520  1.00  0.00           O  
ATOM   3423  CB  GLN A 853     -26.908 -15.581 -16.449  1.00  0.00           C  
ATOM   3424  CG  GLN A 853     -26.718 -15.157 -15.010  1.00  0.00           C  
ATOM   3425  CD  GLN A 853     -25.410 -14.454 -14.799  1.00  0.00           C  
ATOM   3426  OE1 GLN A 853     -24.352 -14.956 -15.186  1.00  0.00           O  
ATOM   3427  NE2 GLN A 853     -25.468 -13.268 -14.204  1.00  0.00           N  
ATOM   3428  N   GLU A 854     -28.268 -15.322 -19.296  1.00  0.00           N  
ATOM   3429  CA  GLU A 854     -28.549 -15.929 -20.590  1.00  0.00           C  
ATOM   3430  C   GLU A 854     -28.096 -15.032 -21.766  1.00  0.00           C  
ATOM   3431  O   GLU A 854     -27.483 -15.509 -22.710  1.00  0.00           O  
ATOM   3432  CB  GLU A 854     -30.046 -16.267 -20.693  1.00  0.00           C  
ATOM   3433  CG  GLU A 854     -30.585 -17.048 -19.491  1.00  0.00           C  
ATOM   3434  CD  GLU A 854     -32.057 -17.435 -19.616  1.00  0.00           C  
ATOM   3435  OE1 GLU A 854     -32.664 -17.161 -20.665  1.00  0.00           O  
ATOM   3436  OE2 GLU A 854     -32.628 -18.021 -18.669  1.00  0.00           O  
ATOM   3437  N   ILE A 855     -28.329 -13.727 -21.664  1.00  0.00           N  
ATOM   3438  CA  ILE A 855     -27.983 -12.771 -22.712  1.00  0.00           C  
ATOM   3439  C   ILE A 855     -26.519 -12.809 -23.131  1.00  0.00           C  
ATOM   3440  O   ILE A 855     -25.634 -13.007 -22.306  1.00  0.00           O  
ATOM   3441  CB  ILE A 855     -28.317 -11.339 -22.267  1.00  0.00           C  
ATOM   3442  CG1 ILE A 855     -29.774 -11.252 -21.826  1.00  0.00           C  
ATOM   3443  CG2 ILE A 855     -28.057 -10.353 -23.398  1.00  0.00           C  
ATOM   3444  CD1 ILE A 855     -30.147  -9.890 -21.271  1.00  0.00           C  
ATOM   3445  N   HIS A 858     -26.262 -12.641 -24.425  1.00  0.00           N  
ATOM   3446  CA  HIS A 858     -24.894 -12.632 -24.923  1.00  0.00           C  
ATOM   3447  C   HIS A 858     -24.479 -11.170 -25.115  1.00  0.00           C  
ATOM   3448  O   HIS A 858     -24.933 -10.506 -26.050  1.00  0.00           O  
ATOM   3449  CB  HIS A 858     -24.781 -13.426 -26.229  1.00  0.00           C  
ATOM   3450  CG  HIS A 858     -23.392 -13.459 -26.801  1.00  0.00           C  
ATOM   3451  ND1 HIS A 858     -23.128 -13.242 -28.138  1.00  0.00           N  
ATOM   3452  CD2 HIS A 858     -22.187 -13.673 -26.215  1.00  0.00           C  
ATOM   3453  CE1 HIS A 858     -21.825 -13.324 -28.350  1.00  0.00           C  
ATOM   3454  NE2 HIS A 858     -21.230 -13.586 -27.199  1.00  0.00           N  
ATOM   3455  N   TRP A 859     -23.676 -10.664 -24.179  1.00  0.00           N  
ATOM   3456  CA  TRP A 859     -23.205  -9.274 -24.201  1.00  0.00           C  
ATOM   3457  C   TRP A 859     -21.930  -9.215 -24.998  1.00  0.00           C  
ATOM   3458  O   TRP A 859     -20.971  -9.917 -24.661  1.00  0.00           O  
ATOM   3459  CB  TRP A 859     -22.964  -8.733 -22.768  1.00  0.00           C  
ATOM   3460  CG  TRP A 859     -24.241  -8.565 -21.974  1.00  0.00           C  
ATOM   3461  CD1 TRP A 859     -24.874  -9.521 -21.232  1.00  0.00           C  
ATOM   3462  CD2 TRP A 859     -25.113  -7.429 -21.984  1.00  0.00           C  
ATOM   3463  NE1 TRP A 859     -26.093  -9.071 -20.810  1.00  0.00           N  
ATOM   3464  CE2 TRP A 859     -26.274  -7.788 -21.257  1.00  0.00           C  
ATOM   3465  CE3 TRP A 859     -25.036  -6.150 -22.551  1.00  0.00           C  
ATOM   3466  CZ2 TRP A 859     -27.363  -6.908 -21.084  1.00  0.00           C  
ATOM   3467  CZ3 TRP A 859     -26.121  -5.267 -22.379  1.00  0.00           C  
ATOM   3468  CH2 TRP A 859     -27.271  -5.659 -21.647  1.00  0.00           C  
ATOM   3469  N   VAL A 860     -21.944  -8.427 -26.079  1.00  0.00           N  
ATOM   3470  CA  VAL A 860     -20.772  -8.291 -26.934  1.00  0.00           C  
ATOM   3471  C   VAL A 860     -19.684  -7.850 -26.024  1.00  0.00           C  
ATOM   3472  O   VAL A 860     -18.654  -8.529 -25.945  1.00  0.00           O  
ATOM   3473  CB  VAL A 860     -20.967  -7.356 -28.111  1.00  0.00           C  
ATOM   3474  CG1 VAL A 860     -19.609  -6.777 -28.573  1.00  0.00           C  
ATOM   3475  CG2 VAL A 860     -21.547  -8.163 -29.232  1.00  0.00           C  
ATOM   3476  N   PRO A 861     -19.783  -6.633 -25.468  1.00  0.00           N  
ATOM   3477  CA  PRO A 861     -18.633  -6.441 -24.582  1.00  0.00           C  
ATOM   3478  C   PRO A 861     -19.003  -7.488 -23.480  1.00  0.00           C  
ATOM   3479  O   PRO A 861     -20.056  -7.368 -22.845  1.00  0.00           O  
ATOM   3480  CB  PRO A 861     -18.796  -4.991 -24.137  1.00  0.00           C  
ATOM   3481  CG  PRO A 861     -19.532  -4.355 -25.319  1.00  0.00           C  
ATOM   3482  CD  PRO A 861     -20.546  -5.386 -25.681  1.00  0.00           C  
ATOM   3483  N   PRO A 862     -18.209  -8.574 -23.323  1.00  0.00           N  
ATOM   3484  CA  PRO A 862     -18.542  -9.594 -22.312  1.00  0.00           C  
ATOM   3485  C   PRO A 862     -18.613  -9.078 -20.874  1.00  0.00           C  
ATOM   3486  O   PRO A 862     -19.517  -9.418 -20.109  1.00  0.00           O  
ATOM   3487  CB  PRO A 862     -17.401 -10.605 -22.463  1.00  0.00           C  
ATOM   3488  CG  PRO A 862     -16.800 -10.291 -23.794  1.00  0.00           C  
ATOM   3489  CD  PRO A 862     -16.860  -8.811 -23.846  1.00  0.00           C  
ATOM   3490  N   HIS A 863     -17.655  -8.236 -20.526  1.00  0.00           N  
ATOM   3491  CA  HIS A 863     -17.549  -7.665 -19.199  1.00  0.00           C  
ATOM   3492  C   HIS A 863     -18.701  -6.741 -18.761  1.00  0.00           C  
ATOM   3493  O   HIS A 863     -18.523  -5.934 -17.848  1.00  0.00           O  
ATOM   3494  CB  HIS A 863     -16.198  -6.944 -19.078  1.00  0.00           C  
ATOM   3495  CG  HIS A 863     -16.180  -5.576 -19.702  1.00  0.00           C  
ATOM   3496  ND1 HIS A 863     -15.757  -4.455 -19.018  1.00  0.00           N  
ATOM   3497  CD2 HIS A 863     -16.543  -5.146 -20.934  1.00  0.00           C  
ATOM   3498  CE1 HIS A 863     -15.865  -3.397 -19.795  1.00  0.00           C  
ATOM   3499  NE2 HIS A 863     -16.340  -3.790 -20.961  1.00  0.00           N  
ATOM   3500  N   ILE A 864     -19.880  -6.870 -19.358  1.00  0.00           N  
ATOM   3501  CA  ILE A 864     -21.005  -6.018 -18.991  1.00  0.00           C  
ATOM   3502  C   ILE A 864     -22.132  -6.781 -18.334  1.00  0.00           C  
ATOM   3503  O   ILE A 864     -22.994  -6.191 -17.677  1.00  0.00           O  
ATOM   3504  CB  ILE A 864     -21.520  -5.234 -20.217  1.00  0.00           C  
ATOM   3505  CG1 ILE A 864     -20.564  -4.079 -20.490  1.00  0.00           C  
ATOM   3506  CG2 ILE A 864     -22.978  -4.748 -20.038  1.00  0.00           C  
ATOM   3507  CD1 ILE A 864     -20.974  -3.238 -21.623  1.00  0.00           C  
ATOM   3508  N   LYS A 865     -22.111  -8.097 -18.502  1.00  0.00           N  
ATOM   3509  CA  LYS A 865     -23.135  -8.967 -17.937  1.00  0.00           C  
ATOM   3510  C   LYS A 865     -22.963  -8.876 -16.433  1.00  0.00           C  
ATOM   3511  O   LYS A 865     -23.891  -8.512 -15.717  1.00  0.00           O  
ATOM   3512  CB  LYS A 865     -22.908 -10.409 -18.416  1.00  0.00           C  
ATOM   3513  CG  LYS A 865     -24.135 -11.345 -18.437  1.00  0.00           C  
ATOM   3514  CD  LYS A 865     -23.833 -12.583 -19.303  1.00  0.00           C  
ATOM   3515  CE  LYS A 865     -23.050 -12.166 -20.584  1.00  0.00           C  
ATOM   3516  NZ  LYS A 865     -22.627 -13.238 -21.555  1.00  0.00           N  
ATOM   3517  N   GLU A 866     -21.742  -9.144 -15.978  1.00  0.00           N  
ATOM   3518  CA  GLU A 866     -21.420  -9.097 -14.563  1.00  0.00           C  
ATOM   3519  C   GLU A 866     -21.219  -7.646 -14.196  1.00  0.00           C  
ATOM   3520  O   GLU A 866     -21.930  -7.116 -13.349  1.00  0.00           O  
ATOM   3521  CB  GLU A 866     -20.128  -9.863 -14.258  1.00  0.00           C  
ATOM   3522  CG  GLU A 866     -19.874 -11.127 -15.099  1.00  0.00           C  
ATOM   3523  CD  GLU A 866     -19.158 -10.850 -16.450  1.00  0.00           C  
ATOM   3524  OE1 GLU A 866     -18.925  -9.662 -16.801  1.00  0.00           O  
ATOM   3525  OE2 GLU A 866     -18.824 -11.833 -17.163  1.00  0.00           O  
ATOM   3526  N   GLY A 867     -20.282  -6.994 -14.883  1.00  0.00           N  
ATOM   3527  CA  GLY A 867     -19.974  -5.596 -14.611  1.00  0.00           C  
ATOM   3528  C   GLY A 867     -21.068  -4.557 -14.798  1.00  0.00           C  
ATOM   3529  O   GLY A 867     -22.100  -4.572 -14.108  1.00  0.00           O  
ATOM   3530  N   ARG A 868     -20.819  -3.646 -15.736  1.00  0.00           N  
ATOM   3531  CA  ARG A 868     -21.726  -2.543 -16.068  1.00  0.00           C  
ATOM   3532  C   ARG A 868     -23.248  -2.750 -15.955  1.00  0.00           C  
ATOM   3533  O   ARG A 868     -23.949  -1.811 -15.592  1.00  0.00           O  
ATOM   3534  CB  ARG A 868     -21.376  -1.952 -17.450  1.00  0.00           C  
ATOM   3535  CG  ARG A 868     -22.294  -0.814 -17.928  1.00  0.00           C  
ATOM   3536  CD  ARG A 868     -21.884   0.564 -17.382  1.00  0.00           C  
ATOM   3537  NE  ARG A 868     -22.916   1.578 -17.651  1.00  0.00           N  
ATOM   3538  CZ  ARG A 868     -22.734   2.707 -18.342  1.00  0.00           C  
ATOM   3539  NH1 ARG A 868     -21.544   3.001 -18.845  1.00  0.00           N  
ATOM   3540  NH2 ARG A 868     -23.761   3.535 -18.545  1.00  0.00           N  
ATOM   3541  N   TYR A 869     -23.787  -3.916 -16.308  1.00  0.00           N  
ATOM   3542  CA  TYR A 869     -25.241  -4.092 -16.173  1.00  0.00           C  
ATOM   3543  C   TYR A 869     -25.610  -5.019 -15.020  1.00  0.00           C  
ATOM   3544  O   TYR A 869     -26.687  -4.883 -14.417  1.00  0.00           O  
ATOM   3545  CB  TYR A 869     -25.911  -4.579 -17.465  1.00  0.00           C  
ATOM   3546  CG  TYR A 869     -27.435  -4.594 -17.380  1.00  0.00           C  
ATOM   3547  CD1 TYR A 869     -28.148  -3.425 -17.129  1.00  0.00           C  
ATOM   3548  CD2 TYR A 869     -28.162  -5.774 -17.555  1.00  0.00           C  
ATOM   3549  CE1 TYR A 869     -29.544  -3.426 -17.055  1.00  0.00           C  
ATOM   3550  CE2 TYR A 869     -29.574  -5.788 -17.486  1.00  0.00           C  
ATOM   3551  CZ  TYR A 869     -30.246  -4.608 -17.238  1.00  0.00           C  
ATOM   3552  OH  TYR A 869     -31.632  -4.585 -17.199  1.00  0.00           O  
ATOM   3553  N   GLY A 870     -24.718  -5.951 -14.701  1.00  0.00           N  
ATOM   3554  CA  GLY A 870     -24.994  -6.876 -13.617  1.00  0.00           C  
ATOM   3555  C   GLY A 870     -25.102  -6.103 -12.322  1.00  0.00           C  
ATOM   3556  O   GLY A 870     -26.076  -6.235 -11.563  1.00  0.00           O  
ATOM   3557  N   GLU A 872     -24.119  -5.233 -12.117  1.00  0.00           N  
ATOM   3558  CA  GLU A 872     -24.058  -4.405 -10.932  1.00  0.00           C  
ATOM   3559  C   GLU A 872     -25.354  -3.604 -10.709  1.00  0.00           C  
ATOM   3560  O   GLU A 872     -25.913  -3.600  -9.602  1.00  0.00           O  
ATOM   3561  CB  GLU A 872     -22.852  -3.476 -11.045  1.00  0.00           C  
ATOM   3562  CG  GLU A 872     -22.240  -3.069  -9.699  1.00  0.00           C  
ATOM   3563  CD  GLU A 872     -21.137  -4.014  -9.193  1.00  0.00           C  
ATOM   3564  OE1 GLU A 872     -21.076  -5.198  -9.615  1.00  0.00           O  
ATOM   3565  OE2 GLU A 872     -20.324  -3.554  -8.354  1.00  0.00           O  
ATOM   3566  N   TRP A 873     -25.860  -2.968 -11.764  1.00  0.00           N  
ATOM   3567  CA  TRP A 873     -27.084  -2.180 -11.630  1.00  0.00           C  
ATOM   3568  C   TRP A 873     -28.207  -3.084 -11.173  1.00  0.00           C  
ATOM   3569  O   TRP A 873     -29.091  -2.675 -10.425  1.00  0.00           O  
ATOM   3570  CB  TRP A 873     -27.477  -1.494 -12.954  1.00  0.00           C  
ATOM   3571  CG  TRP A 873     -28.252  -0.193 -12.748  1.00  0.00           C  
ATOM   3572  CD1 TRP A 873     -27.763   1.000 -12.220  1.00  0.00           C  
ATOM   3573  CD2 TRP A 873     -29.641   0.035 -12.998  1.00  0.00           C  
ATOM   3574  NE1 TRP A 873     -28.776   1.938 -12.129  1.00  0.00           N  
ATOM   3575  CE2 TRP A 873     -29.935   1.373 -12.592  1.00  0.00           C  
ATOM   3576  CE3 TRP A 873     -30.663  -0.751 -13.520  1.00  0.00           C  
ATOM   3577  CZ2 TRP A 873     -31.217   1.923 -12.688  1.00  0.00           C  
ATOM   3578  CZ3 TRP A 873     -31.954  -0.203 -13.623  1.00  0.00           C  
ATOM   3579  CH2 TRP A 873     -32.218   1.120 -13.205  1.00  0.00           C  
ATOM   3580  N   LEU A 874     -28.164  -4.326 -11.621  1.00  0.00           N  
ATOM   3581  CA  LEU A 874     -29.197  -5.268 -11.247  1.00  0.00           C  
ATOM   3582  C   LEU A 874     -29.110  -5.619  -9.771  1.00  0.00           C  
ATOM   3583  O   LEU A 874     -30.122  -5.655  -9.077  1.00  0.00           O  
ATOM   3584  CB  LEU A 874     -29.084  -6.513 -12.105  1.00  0.00           C  
ATOM   3585  CG  LEU A 874     -29.683  -6.312 -13.482  1.00  0.00           C  
ATOM   3586  CD1 LEU A 874     -29.667  -7.641 -14.233  1.00  0.00           C  
ATOM   3587  CD2 LEU A 874     -31.117  -5.797 -13.337  1.00  0.00           C  
ATOM   3588  N   LYS A1082     -27.881  -5.806  -9.296  1.00  0.00           N  
ATOM   3589  CA  LYS A1082     -27.607  -6.150  -7.909  1.00  0.00           C  
ATOM   3590  C   LYS A1082     -28.089  -5.091  -6.910  1.00  0.00           C  
ATOM   3591  O   LYS A1082     -28.332  -5.405  -5.748  1.00  0.00           O  
ATOM   3592  CB  LYS A1082     -26.105  -6.393  -7.735  1.00  0.00           C  
ATOM   3593  CG  LYS A1082     -25.754  -7.805  -7.289  1.00  0.00           C  
ATOM   3594  CD  LYS A1082     -24.400  -8.270  -7.845  1.00  0.00           C  
ATOM   3595  CE  LYS A1082     -23.283  -7.251  -7.585  1.00  0.00           C  
ATOM   3596  NZ  LYS A1082     -21.901  -7.735  -7.952  1.00  0.00           N  
ATOM   3597  N   ASN A1083     -28.221  -3.845  -7.363  1.00  0.00           N  
ATOM   3598  CA  ASN A1083     -28.668  -2.766  -6.497  1.00  0.00           C  
ATOM   3599  C   ASN A1083     -30.045  -2.259  -6.904  1.00  0.00           C  
ATOM   3600  O   ASN A1083     -30.432  -1.136  -6.578  1.00  0.00           O  
ATOM   3601  CB  ASN A1083     -27.673  -1.619  -6.561  1.00  0.00           C  
ATOM   3602  CG  ASN A1083     -26.290  -2.022  -6.121  1.00  0.00           C  
ATOM   3603  OD1 ASN A1083     -25.332  -1.310  -6.379  1.00  0.00           O  
ATOM   3604  ND2 ASN A1083     -26.171  -3.165  -5.448  1.00  0.00           N  
ATOM   3605  N   LEU A1084     -30.795  -3.088  -7.607  1.00  0.00           N  
ATOM   3606  CA  LEU A1084     -32.106  -2.662  -8.056  1.00  0.00           C  
ATOM   3607  C   LEU A1084     -32.912  -1.973  -6.985  1.00  0.00           C  
ATOM   3608  O   LEU A1084     -32.848  -2.314  -5.806  1.00  0.00           O  
ATOM   3609  CB  LEU A1084     -32.928  -3.825  -8.599  1.00  0.00           C  
ATOM   3610  CG  LEU A1084     -33.424  -3.769 -10.061  1.00  0.00           C  
ATOM   3611  CD1 LEU A1084     -34.717  -4.576 -10.135  1.00  0.00           C  
ATOM   3612  CD2 LEU A1084     -33.694  -2.359 -10.557  1.00  0.00           C  
ATOM   3613  N   VAL A1085     -33.723  -1.040  -7.435  1.00  0.00           N  
ATOM   3614  CA  VAL A1085     -34.561  -0.284  -6.561  1.00  0.00           C  
ATOM   3615  C   VAL A1085     -35.832  -0.189  -7.349  1.00  0.00           C  
ATOM   3616  O   VAL A1085     -35.771  -0.245  -8.571  1.00  0.00           O  
ATOM   3617  CB  VAL A1085     -33.998   1.115  -6.376  1.00  0.00           C  
ATOM   3618  CG1 VAL A1085     -34.978   1.920  -5.597  1.00  0.00           C  
ATOM   3619  CG2 VAL A1085     -32.656   1.054  -5.646  1.00  0.00           C  
ATOM   3620  N   ASP A1087     -36.979  -0.114  -6.680  1.00  0.00           N  
ATOM   3621  CA  ASP A1087     -38.248   0.008  -7.386  1.00  0.00           C  
ATOM   3622  C   ASP A1087     -38.205   1.135  -8.430  1.00  0.00           C  
ATOM   3623  O   ASP A1087     -37.592   2.179  -8.203  1.00  0.00           O  
ATOM   3624  CB  ASP A1087     -39.393   0.228  -6.391  1.00  0.00           C  
ATOM   3625  CG  ASP A1087     -39.922  -1.071  -5.812  1.00  0.00           C  
ATOM   3626  OD1 ASP A1087     -39.409  -2.150  -6.189  1.00  0.00           O  
ATOM   3627  OD2 ASP A1087     -40.871  -1.021  -4.996  1.00  0.00           O  
ATOM   3628  N   TRP A1088     -38.859   0.923  -9.571  1.00  0.00           N  
ATOM   3629  CA  TRP A1088     -38.852   1.898 -10.676  1.00  0.00           C  
ATOM   3630  C   TRP A1088     -40.004   2.910 -10.557  1.00  0.00           C  
ATOM   3631  O   TRP A1088     -41.190   2.529 -10.596  1.00  0.00           O  
ATOM   3632  CB  TRP A1088     -38.852   1.095 -12.006  1.00  0.00           C  
ATOM   3633  CG  TRP A1088     -38.979   1.794 -13.362  1.00  0.00           C  
ATOM   3634  CD1 TRP A1088     -39.103   3.138 -13.607  1.00  0.00           C  
ATOM   3635  CD2 TRP A1088     -39.141   1.142 -14.640  1.00  0.00           C  
ATOM   3636  NE1 TRP A1088     -39.365   3.355 -14.941  1.00  0.00           N  
ATOM   3637  CE2 TRP A1088     -39.395   2.153 -15.599  1.00  0.00           C  
ATOM   3638  CE3 TRP A1088     -39.114  -0.204 -15.062  1.00  0.00           C  
ATOM   3639  CZ2 TRP A1088     -39.630   1.866 -16.950  1.00  0.00           C  
ATOM   3640  CZ3 TRP A1088     -39.350  -0.487 -16.399  1.00  0.00           C  
ATOM   3641  CH2 TRP A1088     -39.608   0.548 -17.329  1.00  0.00           C  
ATOM   3642  N   ALA A1089     -39.633   4.182 -10.332  1.00  0.00           N  
ATOM   3643  CA  ALA A1089     -40.584   5.302 -10.192  1.00  0.00           C  
ATOM   3644  C   ALA A1089     -41.184   5.534 -11.558  1.00  0.00           C  
ATOM   3645  O   ALA A1089     -40.570   6.145 -12.417  1.00  0.00           O  
ATOM   3646  CB  ALA A1089     -39.854   6.566  -9.714  1.00  0.00           C  
ATOM   3647  N   LEU A1090     -42.376   5.016 -11.766  1.00  0.00           N  
ATOM   3648  CA  LEU A1090     -42.994   5.117 -13.064  1.00  0.00           C  
ATOM   3649  C   LEU A1090     -43.581   6.454 -13.377  1.00  0.00           C  
ATOM   3650  O   LEU A1090     -43.172   7.080 -14.350  1.00  0.00           O  
ATOM   3651  CB  LEU A1090     -44.054   4.030 -13.239  1.00  0.00           C  
ATOM   3652  CG  LEU A1090     -44.739   3.909 -14.602  1.00  0.00           C  
ATOM   3653  CD1 LEU A1090     -43.812   3.393 -15.692  1.00  0.00           C  
ATOM   3654  CD2 LEU A1090     -45.939   2.992 -14.454  1.00  0.00           C  
ATOM   3655  N   SER A1091     -44.546   6.891 -12.570  1.00  0.00           N  
ATOM   3656  CA  SER A1091     -45.237   8.166 -12.805  1.00  0.00           C  
ATOM   3657  C   SER A1091     -44.380   9.435 -12.974  1.00  0.00           C  
ATOM   3658  O   SER A1091     -43.359   9.613 -12.282  1.00  0.00           O  
ATOM   3659  CB  SER A1091     -46.306   8.407 -11.738  1.00  0.00           C  
ATOM   3660  OG  SER A1091     -45.721   8.733 -10.485  1.00  0.00           O  
ATOM   3661  N   ARG A1093     -44.864  10.322 -13.860  1.00  0.00           N  
ATOM   3662  CA  ARG A1093     -44.248  11.615 -14.198  1.00  0.00           C  
ATOM   3663  C   ARG A1093     -45.372  12.665 -14.277  1.00  0.00           C  
ATOM   3664  O   ARG A1093     -46.457  12.404 -14.823  1.00  0.00           O  
ATOM   3665  CB  ARG A1093     -43.506  11.520 -15.526  1.00  0.00           C  
ATOM   3666  CG  ARG A1093     -42.407  10.482 -15.550  1.00  0.00           C  
ATOM   3667  CD  ARG A1093     -41.080  11.094 -15.139  1.00  0.00           C  
ATOM   3668  NE  ARG A1093     -40.009  10.092 -15.122  1.00  0.00           N  
ATOM   3669  CZ  ARG A1093     -40.050   8.986 -14.368  1.00  0.00           C  
ATOM   3670  NH1 ARG A1093     -41.107   8.759 -13.579  1.00  0.00           N  
ATOM   3671  NH2 ARG A1093     -39.068   8.085 -14.418  1.00  0.00           N  
ATOM   3672  N   ASN A1094     -45.141  13.823 -13.660  1.00  0.00           N  
ATOM   3673  CA  ASN A1094     -46.131  14.907 -13.610  1.00  0.00           C  
ATOM   3674  C   ASN A1094     -45.806  15.843 -14.753  1.00  0.00           C  
ATOM   3675  O   ASN A1094     -45.163  16.892 -14.588  1.00  0.00           O  
ATOM   3676  CB  ASN A1094     -46.026  15.586 -12.255  1.00  0.00           C  
ATOM   3677  CG  ASN A1094     -46.014  14.573 -11.135  1.00  0.00           C  
ATOM   3678  OD1 ASN A1094     -46.931  13.759 -11.028  1.00  0.00           O  
ATOM   3679  ND2 ASN A1094     -44.928  14.526 -10.382  1.00  0.00           N  
ATOM   3680  N   ARG A1100     -46.204  15.388 -15.934  1.00  0.00           N  
ATOM   3681  CA  ARG A1100     -45.933  16.073 -17.163  1.00  0.00           C  
ATOM   3682  C   ARG A1100     -47.159  16.031 -18.007  1.00  0.00           C  
ATOM   3683  O   ARG A1100     -48.170  15.473 -17.592  1.00  0.00           O  
ATOM   3684  CB  ARG A1100     -44.825  15.347 -17.855  1.00  0.00           C  
ATOM   3685  CG  ARG A1100     -43.606  15.267 -17.002  1.00  0.00           C  
ATOM   3686  CD  ARG A1100     -43.213  16.659 -16.610  1.00  0.00           C  
ATOM   3687  NE  ARG A1100     -43.324  17.585 -17.737  1.00  0.00           N  
ATOM   3688  CZ  ARG A1100     -42.409  18.505 -18.026  1.00  0.00           C  
ATOM   3689  NH1 ARG A1100     -41.318  18.627 -17.277  1.00  0.00           N  
ATOM   3690  NH2 ARG A1100     -42.594  19.320 -19.052  1.00  0.00           N  
ATOM   3691  N   TYR A1101     -47.024  16.474 -19.256  1.00  0.00           N  
ATOM   3692  CA  TYR A1101     -48.168  16.571 -20.166  1.00  0.00           C  
ATOM   3693  C   TYR A1101     -48.184  15.740 -21.466  1.00  0.00           C  
ATOM   3694  O   TYR A1101     -49.251  15.402 -21.983  1.00  0.00           O  
ATOM   3695  CB  TYR A1101     -48.376  18.061 -20.466  1.00  0.00           C  
ATOM   3696  CG  TYR A1101     -48.225  18.906 -19.212  1.00  0.00           C  
ATOM   3697  CD1 TYR A1101     -46.970  19.265 -18.750  1.00  0.00           C  
ATOM   3698  CD2 TYR A1101     -49.336  19.265 -18.439  1.00  0.00           C  
ATOM   3699  CE1 TYR A1101     -46.818  19.951 -17.549  1.00  0.00           C  
ATOM   3700  CE2 TYR A1101     -49.190  19.960 -17.229  1.00  0.00           C  
ATOM   3701  CZ  TYR A1101     -47.926  20.292 -16.795  1.00  0.00           C  
ATOM   3702  OH  TYR A1101     -47.735  20.945 -15.597  1.00  0.00           O  
ATOM   3703  N   TRP A1102     -47.031  15.302 -21.936  1.00  0.00           N  
ATOM   3704  CA  TRP A1102     -47.001  14.566 -23.187  1.00  0.00           C  
ATOM   3705  C   TRP A1102     -46.331  13.223 -22.948  1.00  0.00           C  
ATOM   3706  O   TRP A1102     -45.089  13.142 -22.741  1.00  0.00           O  
ATOM   3707  CB  TRP A1102     -46.218  15.405 -24.222  1.00  0.00           C  
ATOM   3708  CG  TRP A1102     -45.998  14.790 -25.614  1.00  0.00           C  
ATOM   3709  CD1 TRP A1102     -44.783  14.565 -26.244  1.00  0.00           C  
ATOM   3710  CD2 TRP A1102     -47.009  14.376 -26.541  1.00  0.00           C  
ATOM   3711  NE1 TRP A1102     -44.996  14.036 -27.498  1.00  0.00           N  
ATOM   3712  CE2 TRP A1102     -46.348  13.910 -27.704  1.00  0.00           C  
ATOM   3713  CE3 TRP A1102     -48.402  14.352 -26.502  1.00  0.00           C  
ATOM   3714  CZ2 TRP A1102     -47.043  13.423 -28.811  1.00  0.00           C  
ATOM   3715  CZ3 TRP A1102     -49.096  13.861 -27.614  1.00  0.00           C  
ATOM   3716  CH2 TRP A1102     -48.416  13.407 -28.749  1.00  0.00           C  
ATOM   3717  N   GLY A1103     -47.142  12.169 -22.986  1.00  0.00           N  
ATOM   3718  CA  GLY A1103     -46.638  10.822 -22.778  1.00  0.00           C  
ATOM   3719  C   GLY A1103     -47.822   9.894 -22.647  1.00  0.00           C  
ATOM   3720  O   GLY A1103     -48.965  10.305 -22.906  1.00  0.00           O  
ATOM   3721  N   THR A1104     -47.571   8.641 -22.272  1.00  0.00           N  
ATOM   3722  CA  THR A1104     -48.675   7.704 -22.119  1.00  0.00           C  
ATOM   3723  C   THR A1104     -49.327   7.946 -20.778  1.00  0.00           C  
ATOM   3724  O   THR A1104     -48.664   7.970 -19.741  1.00  0.00           O  
ATOM   3725  CB  THR A1104     -48.210   6.260 -22.137  1.00  0.00           C  
ATOM   3726  OG1 THR A1104     -47.322   6.076 -23.247  1.00  0.00           O  
ATOM   3727  CG2 THR A1104     -49.422   5.306 -22.233  1.00  0.00           C  
ATOM   3728  N   PRO A1105     -50.619   8.223 -20.791  1.00  0.00           N  
ATOM   3729  CA  PRO A1105     -51.327   8.461 -19.532  1.00  0.00           C  
ATOM   3730  C   PRO A1105     -51.277   7.184 -18.705  1.00  0.00           C  
ATOM   3731  O   PRO A1105     -51.295   6.091 -19.270  1.00  0.00           O  
ATOM   3732  CB  PRO A1105     -52.767   8.691 -19.989  1.00  0.00           C  
ATOM   3733  CG  PRO A1105     -52.627   9.145 -21.438  1.00  0.00           C  
ATOM   3734  CD  PRO A1105     -51.510   8.313 -21.961  1.00  0.00           C  
ATOM   3735  N   LEU A1106     -51.162   7.302 -17.386  1.00  0.00           N  
ATOM   3736  CA  LEU A1106     -51.205   6.106 -16.536  1.00  0.00           C  
ATOM   3737  C   LEU A1106     -52.709   5.798 -16.493  1.00  0.00           C  
ATOM   3738  O   LEU A1106     -53.512   6.638 -16.092  1.00  0.00           O  
ATOM   3739  CB  LEU A1106     -50.646   6.407 -15.148  1.00  0.00           C  
ATOM   3740  CG  LEU A1106     -50.238   5.242 -14.227  1.00  0.00           C  
ATOM   3741  CD1 LEU A1106     -49.458   4.171 -14.953  1.00  0.00           C  
ATOM   3742  CD2 LEU A1106     -49.378   5.785 -13.107  1.00  0.00           C  
ATOM   3743  N   PRO A1107     -53.114   4.615 -16.980  1.00  0.00           N  
ATOM   3744  CA  PRO A1107     -54.486   4.104 -17.065  1.00  0.00           C  
ATOM   3745  C   PRO A1107     -55.270   3.786 -15.781  1.00  0.00           C  
ATOM   3746  O   PRO A1107     -56.207   2.980 -15.822  1.00  0.00           O  
ATOM   3747  CB  PRO A1107     -54.307   2.841 -17.889  1.00  0.00           C  
ATOM   3748  CG  PRO A1107     -53.009   2.350 -17.403  1.00  0.00           C  
ATOM   3749  CD  PRO A1107     -52.152   3.581 -17.387  1.00  0.00           C  
ATOM   3750  N   ILE A1108     -54.949   4.433 -14.664  1.00  0.00           N  
ATOM   3751  CA  ILE A1108     -55.661   4.161 -13.411  1.00  0.00           C  
ATOM   3752  C   ILE A1108     -56.717   5.182 -13.000  1.00  0.00           C  
ATOM   3753  O   ILE A1108     -56.430   6.380 -12.900  1.00  0.00           O  
ATOM   3754  CB  ILE A1108     -54.680   3.982 -12.237  1.00  0.00           C  
ATOM   3755  CG1 ILE A1108     -53.815   2.757 -12.487  1.00  0.00           C  
ATOM   3756  CG2 ILE A1108     -55.434   3.802 -10.919  1.00  0.00           C  
ATOM   3757  CD1 ILE A1108     -52.782   2.569 -11.463  1.00  0.00           C  
ATOM   3758  N   TRP A1109     -57.918   4.676 -12.714  1.00  0.00           N  
ATOM   3759  CA  TRP A1109     -59.048   5.494 -12.263  1.00  0.00           C  
ATOM   3760  C   TRP A1109     -59.343   5.296 -10.762  1.00  0.00           C  
ATOM   3761  O   TRP A1109     -59.323   4.177 -10.252  1.00  0.00           O  
ATOM   3762  CB  TRP A1109     -60.304   5.180 -13.075  1.00  0.00           C  
ATOM   3763  CG  TRP A1109     -60.416   5.976 -14.315  1.00  0.00           C  
ATOM   3764  CD1 TRP A1109     -61.287   6.987 -14.550  1.00  0.00           C  
ATOM   3765  CD2 TRP A1109     -59.594   5.873 -15.481  1.00  0.00           C  
ATOM   3766  NE1 TRP A1109     -61.057   7.534 -15.783  1.00  0.00           N  
ATOM   3767  CE2 TRP A1109     -60.018   6.870 -16.379  1.00  0.00           C  
ATOM   3768  CE3 TRP A1109     -58.531   5.041 -15.849  1.00  0.00           C  
ATOM   3769  CZ2 TRP A1109     -59.419   7.064 -17.619  1.00  0.00           C  
ATOM   3770  CZ3 TRP A1109     -57.938   5.233 -17.079  1.00  0.00           C  
ATOM   3771  CH2 TRP A1109     -58.382   6.242 -17.949  1.00  0.00           C  
ATOM   3772  N   VAL A1110     -59.655   6.391 -10.074  1.00  0.00           N  
ATOM   3773  CA  VAL A1110     -59.949   6.359  -8.648  1.00  0.00           C  
ATOM   3774  C   VAL A1110     -61.396   6.723  -8.332  1.00  0.00           C  
ATOM   3775  O   VAL A1110     -61.941   7.683  -8.889  1.00  0.00           O  
ATOM   3776  CB  VAL A1110     -59.049   7.342  -7.874  1.00  0.00           C  
ATOM   3777  CG1 VAL A1110     -59.398   7.308  -6.390  1.00  0.00           C  
ATOM   3778  CG2 VAL A1110     -57.580   7.009  -8.095  1.00  0.00           C  
ATOM   3779  N   CYS A1111     -62.009   5.946  -7.441  1.00  0.00           N  
ATOM   3780  CA  CYS A1111     -63.372   6.209  -7.006  1.00  0.00           C  
ATOM   3781  C   CYS A1111     -63.185   7.527  -6.270  1.00  0.00           C  
ATOM   3782  O   CYS A1111     -62.551   7.578  -5.220  1.00  0.00           O  
ATOM   3783  CB  CYS A1111     -63.854   5.108  -6.050  1.00  0.00           C  
ATOM   3784  SG  CYS A1111     -65.676   5.009  -5.696  1.00  0.00           S  
ATOM   3785  N   GLN A1112     -63.626   8.600  -6.914  1.00  0.00           N  
ATOM   3786  CA  GLN A1112     -63.526   9.961  -6.397  1.00  0.00           C  
ATOM   3787  C   GLN A1112     -63.851  10.123  -4.891  1.00  0.00           C  
ATOM   3788  O   GLN A1112     -63.374  11.068  -4.254  1.00  0.00           O  
ATOM   3789  CB  GLN A1112     -64.420  10.883  -7.249  1.00  0.00           C  
ATOM   3790  CG  GLN A1112     -63.823  12.254  -7.634  1.00  0.00           C  
ATOM   3791  CD  GLN A1112     -64.733  13.088  -8.574  1.00  0.00           C  
ATOM   3792  OE1 GLN A1112     -65.932  12.816  -8.723  1.00  0.00           O  
ATOM   3793  NE2 GLN A1112     -64.154  14.105  -9.206  1.00  0.00           N  
ATOM   3794  N   ALA A1113     -64.625   9.203  -4.312  1.00  0.00           N  
ATOM   3795  CA  ALA A1113     -64.994   9.297  -2.893  1.00  0.00           C  
ATOM   3796  C   ALA A1113     -65.029   7.970  -2.137  1.00  0.00           C  
ATOM   3797  O   ALA A1113     -64.692   7.907  -0.951  1.00  0.00           O  
ATOM   3798  CB  ALA A1113     -66.331   9.988  -2.760  1.00  0.00           C  
ATOM   3799  N   CYS A1127     -65.531   6.939  -2.809  1.00  0.00           N  
ATOM   3800  CA  CYS A1127     -65.634   5.594  -2.245  1.00  0.00           C  
ATOM   3801  C   CYS A1127     -64.274   4.947  -2.048  1.00  0.00           C  
ATOM   3802  O   CYS A1127     -63.335   5.586  -1.573  1.00  0.00           O  
ATOM   3803  CB  CYS A1127     -66.500   4.697  -3.148  1.00  0.00           C  
ATOM   3804  SG  CYS A1127     -66.236   4.679  -5.013  1.00  0.00           S  
ATOM   3805  N   GLY A1128     -64.198   3.649  -2.342  1.00  0.00           N  
ATOM   3806  CA  GLY A1128     -62.926   2.968  -2.250  1.00  0.00           C  
ATOM   3807  C   GLY A1128     -61.990   3.626  -3.256  1.00  0.00           C  
ATOM   3808  O   GLY A1128     -62.072   4.835  -3.491  1.00  0.00           O  
ATOM   3809  N   LYS A1129     -61.168   2.845  -3.942  1.00  0.00           N  
ATOM   3810  CA  LYS A1129     -60.253   3.457  -4.889  1.00  0.00           C  
ATOM   3811  C   LYS A1129     -59.840   2.607  -6.098  1.00  0.00           C  
ATOM   3812  O   LYS A1129     -60.508   1.642  -6.461  1.00  0.00           O  
ATOM   3813  CB  LYS A1129     -58.998   3.962  -4.147  1.00  0.00           C  
ATOM   3814  CG  LYS A1129     -59.202   5.106  -3.150  1.00  0.00           C  
ATOM   3815  CD  LYS A1129     -57.890   5.852  -2.939  1.00  0.00           C  
ATOM   3816  CE  LYS A1129     -58.006   6.983  -1.916  1.00  0.00           C  
ATOM   3817  NZ  LYS A1129     -56.773   7.831  -1.921  1.00  0.00           N  
ATOM   3818  N   GLU A1130     -58.708   3.010  -6.677  1.00  0.00           N  
ATOM   3819  CA  GLU A1130     -58.032   2.450  -7.849  1.00  0.00           C  
ATOM   3820  C   GLU A1130     -58.425   1.196  -8.623  1.00  0.00           C  
ATOM   3821  O   GLU A1130     -58.625   0.112  -8.074  1.00  0.00           O  
ATOM   3822  CB  GLU A1130     -56.517   2.447  -7.619  1.00  0.00           C  
ATOM   3823  CG  GLU A1130     -56.075   2.051  -6.225  1.00  0.00           C  
ATOM   3824  CD  GLU A1130     -55.321   3.163  -5.517  1.00  0.00           C  
ATOM   3825  OE1 GLU A1130     -55.908   4.252  -5.333  1.00  0.00           O  
ATOM   3826  OE2 GLU A1130     -54.145   2.950  -5.146  1.00  0.00           O  
ATOM   3827  N   GLU A1131     -58.472   1.393  -9.939  1.00  0.00           N  
ATOM   3828  CA  GLU A1131     -58.760   0.376 -10.949  1.00  0.00           C  
ATOM   3829  C   GLU A1131     -57.883   0.757 -12.154  1.00  0.00           C  
ATOM   3830  O   GLU A1131     -57.488   1.919 -12.302  1.00  0.00           O  
ATOM   3831  CB  GLU A1131     -60.237   0.381 -11.347  1.00  0.00           C  
ATOM   3832  CG  GLU A1131     -61.090  -0.661 -10.639  1.00  0.00           C  
ATOM   3833  CD  GLU A1131     -62.467  -0.823 -11.283  1.00  0.00           C  
ATOM   3834  OE1 GLU A1131     -63.354   0.018 -11.014  1.00  0.00           O  
ATOM   3835  OE2 GLU A1131     -62.663  -1.790 -12.061  1.00  0.00           O  
ATOM   3836  N   ALA A1132     -57.528  -0.229 -12.969  1.00  0.00           N  
ATOM   3837  CA  ALA A1132     -56.699   0.012 -14.139  1.00  0.00           C  
ATOM   3838  C   ALA A1132     -57.456  -0.447 -15.378  1.00  0.00           C  
ATOM   3839  O   ALA A1132     -57.972  -1.565 -15.391  1.00  0.00           O  
ATOM   3840  CB  ALA A1132     -55.390  -0.747 -14.013  1.00  0.00           C  
ATOM   3841  N   ILE A1133     -57.601   0.443 -16.368  1.00  0.00           N  
ATOM   3842  CA  ILE A1133     -58.277   0.109 -17.622  1.00  0.00           C  
ATOM   3843  C   ILE A1133     -57.183  -0.495 -18.493  1.00  0.00           C  
ATOM   3844  O   ILE A1133     -56.081   0.054 -18.576  1.00  0.00           O  
ATOM   3845  CB  ILE A1133     -58.925   1.356 -18.312  1.00  0.00           C  
ATOM   3846  CG1 ILE A1133     -60.326   1.618 -17.752  1.00  0.00           C  
ATOM   3847  CG2 ILE A1133     -59.155   1.103 -19.780  1.00  0.00           C  
ATOM   3848  CD1 ILE A1133     -60.366   1.948 -16.292  1.00  0.00           C  
ATOM   3849  N   GLY A1134     -57.461  -1.662 -19.070  1.00  0.00           N  
ATOM   3850  CA  GLY A1134     -56.473  -2.340 -19.891  1.00  0.00           C  
ATOM   3851  C   GLY A1134     -56.743  -2.281 -21.378  1.00  0.00           C  
ATOM   3852  O   GLY A1134     -55.923  -2.736 -22.183  1.00  0.00           O  
ATOM   3853  N   SER A1135     -57.874  -1.700 -21.757  1.00  0.00           N  
ATOM   3854  CA  SER A1135     -58.210  -1.601 -23.155  1.00  0.00           C  
ATOM   3855  C   SER A1135     -59.292  -0.553 -23.380  1.00  0.00           C  
ATOM   3856  O   SER A1135     -60.112  -0.274 -22.485  1.00  0.00           O  
ATOM   3857  CB  SER A1135     -58.694  -2.952 -23.664  1.00  0.00           C  
ATOM   3858  OG  SER A1135     -59.909  -3.318 -23.023  1.00  0.00           O  
ATOM   3859  N   PHE A1136     -59.291   0.024 -24.584  1.00  0.00           N  
ATOM   3860  CA  PHE A1136     -60.268   1.034 -24.973  1.00  0.00           C  
ATOM   3861  C   PHE A1136     -61.674   0.411 -24.878  1.00  0.00           C  
ATOM   3862  O   PHE A1136     -62.649   1.113 -24.654  1.00  0.00           O  
ATOM   3863  CB  PHE A1136     -59.995   1.562 -26.404  1.00  0.00           C  
ATOM   3864  CG  PHE A1136     -58.627   2.237 -26.600  1.00  0.00           C  
ATOM   3865  CD1 PHE A1136     -58.055   3.029 -25.611  1.00  0.00           C  
ATOM   3866  CD2 PHE A1136     -57.922   2.062 -27.788  1.00  0.00           C  
ATOM   3867  CE1 PHE A1136     -56.803   3.631 -25.800  1.00  0.00           C  
ATOM   3868  CE2 PHE A1136     -56.676   2.661 -27.980  1.00  0.00           C  
ATOM   3869  CZ  PHE A1136     -56.118   3.445 -26.982  1.00  0.00           C  
ATOM   3870  N   GLN A1137     -61.761  -0.912 -25.034  1.00  0.00           N  
ATOM   3871  CA  GLN A1137     -63.029  -1.631 -24.940  1.00  0.00           C  
ATOM   3872  C   GLN A1137     -63.586  -1.445 -23.542  1.00  0.00           C  
ATOM   3873  O   GLN A1137     -64.759  -1.092 -23.369  1.00  0.00           O  
ATOM   3874  CB  GLN A1137     -62.815  -3.118 -25.178  1.00  0.00           C  
ATOM   3875  CG  GLN A1137     -63.978  -3.961 -24.698  1.00  0.00           C  
ATOM   3876  CD  GLN A1137     -65.261  -3.634 -25.428  1.00  0.00           C  
ATOM   3877  OE1 GLN A1137     -65.281  -3.620 -26.659  1.00  0.00           O  
ATOM   3878  NE2 GLN A1137     -66.304  -3.257 -24.684  1.00  0.00           N  
ATOM   3879  N   GLU A1138     -62.755  -1.769 -22.553  1.00  0.00           N  
ATOM   3880  CA  GLU A1138     -63.127  -1.612 -21.167  1.00  0.00           C  
ATOM   3881  C   GLU A1138     -63.490  -0.153 -20.984  1.00  0.00           C  
ATOM   3882  O   GLU A1138     -64.643   0.163 -20.692  1.00  0.00           O  
ATOM   3883  CB  GLU A1138     -61.954  -1.929 -20.269  1.00  0.00           C  
ATOM   3884  CG  GLU A1138     -61.513  -3.356 -20.333  1.00  0.00           C  
ATOM   3885  CD  GLU A1138     -60.426  -3.654 -19.324  1.00  0.00           C  
ATOM   3886  OE1 GLU A1138     -60.523  -3.154 -18.175  1.00  0.00           O  
ATOM   3887  OE2 GLU A1138     -59.477  -4.392 -19.685  1.00  0.00           O  
ATOM   3888  N   LEU A1139     -62.527   0.731 -21.256  1.00  0.00           N  
ATOM   3889  CA  LEU A1139     -62.736   2.169 -21.109  1.00  0.00           C  
ATOM   3890  C   LEU A1139     -64.069   2.650 -21.664  1.00  0.00           C  
ATOM   3891  O   LEU A1139     -64.821   3.333 -20.977  1.00  0.00           O  
ATOM   3892  CB  LEU A1139     -61.624   2.959 -21.778  1.00  0.00           C  
ATOM   3893  CG  LEU A1139     -61.071   4.184 -21.041  1.00  0.00           C  
ATOM   3894  CD1 LEU A1139     -60.651   5.219 -22.059  1.00  0.00           C  
ATOM   3895  CD2 LEU A1139     -62.086   4.773 -20.102  1.00  0.00           C  
ATOM   3896  N   LYS A1140     -64.380   2.263 -22.891  1.00  0.00           N  
ATOM   3897  CA  LYS A1140     -65.625   2.687 -23.514  1.00  0.00           C  
ATOM   3898  C   LYS A1140     -66.797   2.269 -22.664  1.00  0.00           C  
ATOM   3899  O   LYS A1140     -67.717   3.053 -22.438  1.00  0.00           O  
ATOM   3900  CB  LYS A1140     -65.770   2.079 -24.911  1.00  0.00           C  
ATOM   3901  CG  LYS A1140     -67.112   2.359 -25.580  1.00  0.00           C  
ATOM   3902  CD  LYS A1140     -67.463   3.842 -25.473  1.00  0.00           C  
ATOM   3903  CE  LYS A1140     -68.789   4.194 -26.138  1.00  0.00           C  
ATOM   3904  NZ  LYS A1140     -69.188   5.588 -25.773  1.00  0.00           N  
ATOM   3905  N   ALA A1141     -66.735   1.038 -22.169  1.00  0.00           N  
ATOM   3906  CA  ALA A1141     -67.806   0.473 -21.357  1.00  0.00           C  
ATOM   3907  C   ALA A1141     -67.966   1.052 -19.946  1.00  0.00           C  
ATOM   3908  O   ALA A1141     -69.089   1.193 -19.456  1.00  0.00           O  
ATOM   3909  CB  ALA A1141     -67.656  -1.038 -21.294  1.00  0.00           C  
ATOM   3910  N   ARG A1142     -66.853   1.383 -19.297  1.00  0.00           N  
ATOM   3911  CA  ARG A1142     -66.897   1.925 -17.949  1.00  0.00           C  
ATOM   3912  C   ARG A1142     -67.267   3.392 -17.925  1.00  0.00           C  
ATOM   3913  O   ARG A1142     -67.845   3.873 -16.957  1.00  0.00           O  
ATOM   3914  CB  ARG A1142     -65.560   1.719 -17.252  1.00  0.00           C  
ATOM   3915  CG  ARG A1142     -65.226   0.260 -16.977  1.00  0.00           C  
ATOM   3916  CD  ARG A1142     -66.259  -0.386 -16.071  1.00  0.00           C  
ATOM   3917  NE  ARG A1142     -66.377   0.306 -14.784  1.00  0.00           N  
ATOM   3918  CZ  ARG A1142     -65.620   0.046 -13.718  1.00  0.00           C  
ATOM   3919  NH1 ARG A1142     -64.678  -0.893 -13.768  1.00  0.00           N  
ATOM   3920  NH2 ARG A1142     -65.822   0.715 -12.591  1.00  0.00           N  
ATOM   3921  N   ALA A1143     -66.953   4.101 -19.000  1.00  0.00           N  
ATOM   3922  CA  ALA A1143     -67.246   5.521 -19.088  1.00  0.00           C  
ATOM   3923  C   ALA A1143     -68.700   5.880 -18.872  1.00  0.00           C  
ATOM   3924  O   ALA A1143     -69.609   5.146 -19.241  1.00  0.00           O  
ATOM   3925  CB  ALA A1143     -66.793   6.057 -20.405  1.00  0.00           C  
ATOM   3926  N   THR A1144     -68.900   7.035 -18.266  1.00  0.00           N  
ATOM   3927  CA  THR A1144     -70.224   7.542 -18.004  1.00  0.00           C  
ATOM   3928  C   THR A1144     -70.675   8.130 -19.335  1.00  0.00           C  
ATOM   3929  O   THR A1144     -71.504   7.535 -20.024  1.00  0.00           O  
ATOM   3930  CB  THR A1144     -70.171   8.590 -16.882  1.00  0.00           C  
ATOM   3931  OG1 THR A1144     -69.126   9.534 -17.154  1.00  0.00           O  
ATOM   3932  CG2 THR A1144     -69.861   7.906 -15.562  1.00  0.00           C  
ATOM   3933  N   LYS A1146     -70.048   9.233 -19.742  1.00  0.00           N  
ATOM   3934  CA  LYS A1146     -70.364   9.888 -21.016  1.00  0.00           C  
ATOM   3935  C   LYS A1146     -69.593   9.142 -22.128  1.00  0.00           C  
ATOM   3936  O   LYS A1146     -68.471   8.694 -21.901  1.00  0.00           O  
ATOM   3937  CB  LYS A1146     -69.933  11.366 -20.965  1.00  0.00           C  
ATOM   3938  CG  LYS A1146     -70.470  12.146 -19.765  1.00  0.00           C  
ATOM   3939  CD  LYS A1146     -71.992  12.267 -19.811  1.00  0.00           C  
ATOM   3940  CE  LYS A1146     -72.584  12.484 -18.416  1.00  0.00           C  
ATOM   3941  NZ  LYS A1146     -74.076  12.370 -18.410  1.00  0.00           N  
ATOM   3942  N   PRO A1147     -70.186   8.991 -23.335  1.00  0.00           N  
ATOM   3943  CA  PRO A1147     -69.548   8.294 -24.463  1.00  0.00           C  
ATOM   3944  C   PRO A1147     -68.282   8.963 -24.993  1.00  0.00           C  
ATOM   3945  O   PRO A1147     -68.184  10.185 -25.026  1.00  0.00           O  
ATOM   3946  CB  PRO A1147     -70.654   8.264 -25.517  1.00  0.00           C  
ATOM   3947  CG  PRO A1147     -71.421   9.508 -25.233  1.00  0.00           C  
ATOM   3948  CD  PRO A1147     -71.520   9.482 -23.723  1.00  0.00           C  
ATOM   3949  N   LEU A1148     -67.320   8.143 -25.401  1.00  0.00           N  
ATOM   3950  CA  LEU A1148     -66.031   8.612 -25.917  1.00  0.00           C  
ATOM   3951  C   LEU A1148     -66.111   9.396 -27.227  1.00  0.00           C  
ATOM   3952  O   LEU A1148     -67.027   9.193 -28.021  1.00  0.00           O  
ATOM   3953  CB  LEU A1148     -65.106   7.413 -26.130  1.00  0.00           C  
ATOM   3954  CG  LEU A1148     -64.590   6.665 -24.905  1.00  0.00           C  
ATOM   3955  CD1 LEU A1148     -64.056   5.311 -25.319  1.00  0.00           C  
ATOM   3956  CD2 LEU A1148     -63.509   7.492 -24.241  1.00  0.00           C  
ATOM   3957  N   PRO A1149     -65.136  10.291 -27.479  1.00  0.00           N  
ATOM   3958  CA  PRO A1149     -65.137  11.077 -28.719  1.00  0.00           C  
ATOM   3959  C   PRO A1149     -65.023  10.150 -29.945  1.00  0.00           C  
ATOM   3960  O   PRO A1149     -64.433   9.066 -29.838  1.00  0.00           O  
ATOM   3961  CB  PRO A1149     -63.891  11.955 -28.558  1.00  0.00           C  
ATOM   3962  CG  PRO A1149     -62.999  11.136 -27.669  1.00  0.00           C  
ATOM   3963  CD  PRO A1149     -63.974  10.636 -26.645  1.00  0.00           C  
ATOM   3964  N   GLU A1150     -65.567  10.583 -31.093  1.00  0.00           N  
ATOM   3965  CA  GLU A1150     -65.552   9.795 -32.348  1.00  0.00           C  
ATOM   3966  C   GLU A1150     -64.158   9.269 -32.666  1.00  0.00           C  
ATOM   3967  O   GLU A1150     -64.001   8.086 -32.962  1.00  0.00           O  
ATOM   3968  CB  GLU A1150     -66.076  10.612 -33.531  1.00  0.00           C  
ATOM   3969  CG  GLU A1150     -67.196  11.583 -33.182  1.00  0.00           C  
ATOM   3970  CD  GLU A1150     -67.418  12.640 -34.256  1.00  0.00           C  
ATOM   3971  OE1 GLU A1150     -66.416  13.186 -34.784  1.00  0.00           O  
ATOM   3972  OE2 GLU A1150     -68.600  12.927 -34.559  1.00  0.00           O  
ATOM   3973  N   PRO A1151     -63.151  10.162 -32.736  1.00  0.00           N  
ATOM   3974  CA  PRO A1151     -61.780   9.712 -33.013  1.00  0.00           C  
ATOM   3975  C   PRO A1151     -61.045   9.797 -31.653  1.00  0.00           C  
ATOM   3976  O   PRO A1151     -60.512  10.850 -31.274  1.00  0.00           O  
ATOM   3977  CB  PRO A1151     -61.263  10.773 -34.003  1.00  0.00           C  
ATOM   3978  CG  PRO A1151     -62.492  11.709 -34.270  1.00  0.00           C  
ATOM   3979  CD  PRO A1151     -63.252  11.607 -32.995  1.00  0.00           C  
ATOM   3980  N   PHE A1152     -61.061   8.703 -30.900  1.00  0.00           N  
ATOM   3981  CA  PHE A1152     -60.452   8.701 -29.578  1.00  0.00           C  
ATOM   3982  C   PHE A1152     -58.943   8.752 -29.488  1.00  0.00           C  
ATOM   3983  O   PHE A1152     -58.267   7.763 -29.745  1.00  0.00           O  
ATOM   3984  CB  PHE A1152     -60.960   7.515 -28.761  1.00  0.00           C  
ATOM   3985  CG  PHE A1152     -60.377   7.454 -27.381  1.00  0.00           C  
ATOM   3986  CD1 PHE A1152     -60.607   8.483 -26.471  1.00  0.00           C  
ATOM   3987  CD2 PHE A1152     -59.542   6.409 -27.015  1.00  0.00           C  
ATOM   3988  CE1 PHE A1152     -60.005   8.475 -25.223  1.00  0.00           C  
ATOM   3989  CE2 PHE A1152     -58.937   6.397 -25.763  1.00  0.00           C  
ATOM   3990  CZ  PHE A1152     -59.168   7.434 -24.870  1.00  0.00           C  
ATOM   3991  N   ASP A1153     -58.434   9.870 -29.002  1.00  0.00           N  
ATOM   3992  CA  ASP A1153     -56.999  10.035 -28.832  1.00  0.00           C  
ATOM   3993  C   ASP A1153     -56.707   9.832 -27.349  1.00  0.00           C  
ATOM   3994  O   ASP A1153     -56.994  10.716 -26.551  1.00  0.00           O  
ATOM   3995  CB  ASP A1153     -56.581  11.443 -29.292  1.00  0.00           C  
ATOM   3996  CG  ASP A1153     -55.100  11.744 -29.055  1.00  0.00           C  
ATOM   3997  OD1 ASP A1153     -54.379  10.870 -28.546  1.00  0.00           O  
ATOM   3998  OD2 ASP A1153     -54.647  12.866 -29.375  1.00  0.00           O  
ATOM   3999  N   PRO A1154     -56.126   8.673 -26.961  1.00  0.00           N  
ATOM   4000  CA  PRO A1154     -55.774   8.300 -25.581  1.00  0.00           C  
ATOM   4001  C   PRO A1154     -54.610   9.128 -25.058  1.00  0.00           C  
ATOM   4002  O   PRO A1154     -53.618   8.620 -24.512  1.00  0.00           O  
ATOM   4003  CB  PRO A1154     -55.386   6.833 -25.717  1.00  0.00           C  
ATOM   4004  CG  PRO A1154     -54.737   6.807 -27.034  1.00  0.00           C  
ATOM   4005  CD  PRO A1154     -55.708   7.606 -27.888  1.00  0.00           C  
ATOM   4006  N   HIS A1155     -54.757  10.430 -25.202  1.00  0.00           N  
ATOM   4007  CA  HIS A1155     -53.717  11.311 -24.786  1.00  0.00           C  
ATOM   4008  C   HIS A1155     -54.129  12.279 -23.736  1.00  0.00           C  
ATOM   4009  O   HIS A1155     -55.305  12.655 -23.616  1.00  0.00           O  
ATOM   4010  CB  HIS A1155     -53.134  12.035 -25.968  1.00  0.00           C  
ATOM   4011  CG  HIS A1155     -51.791  11.507 -26.354  1.00  0.00           C  
ATOM   4012  ND1 HIS A1155     -51.608  10.600 -27.372  1.00  0.00           N  
ATOM   4013  CD2 HIS A1155     -50.573  11.710 -25.809  1.00  0.00           C  
ATOM   4014  CE1 HIS A1155     -50.338  10.257 -27.429  1.00  0.00           C  
ATOM   4015  NE2 HIS A1155     -49.691  10.920 -26.492  1.00  0.00           N  
ATOM   4016  N   ARG A1156     -53.100  12.723 -23.030  1.00  0.00           N  
ATOM   4017  CA  ARG A1156     -53.226  13.631 -21.914  1.00  0.00           C  
ATOM   4018  C   ARG A1156     -54.492  14.464 -21.717  1.00  0.00           C  
ATOM   4019  O   ARG A1156     -55.226  14.198 -20.768  1.00  0.00           O  
ATOM   4020  CB  ARG A1156     -51.974  14.492 -21.779  1.00  0.00           C  
ATOM   4021  CG  ARG A1156     -51.926  15.288 -20.488  1.00  0.00           C  
ATOM   4022  CD  ARG A1156     -52.328  14.450 -19.290  1.00  0.00           C  
ATOM   4023  NE  ARG A1156     -52.927  15.326 -18.303  1.00  0.00           N  
ATOM   4024  CZ  ARG A1156     -52.269  15.863 -17.282  1.00  0.00           C  
ATOM   4025  NH1 ARG A1156     -50.979  15.603 -17.100  1.00  0.00           N  
ATOM   4026  NH2 ARG A1156     -52.889  16.720 -16.485  1.00  0.00           N  
ATOM   4027  N   PRO A1157     -54.801  15.430 -22.610  1.00  0.00           N  
ATOM   4028  CA  PRO A1157     -56.025  16.214 -22.362  1.00  0.00           C  
ATOM   4029  C   PRO A1157     -57.363  15.480 -22.448  1.00  0.00           C  
ATOM   4030  O   PRO A1157     -58.152  15.487 -21.512  1.00  0.00           O  
ATOM   4031  CB  PRO A1157     -55.936  17.329 -23.408  1.00  0.00           C  
ATOM   4032  CG  PRO A1157     -54.459  17.427 -23.685  1.00  0.00           C  
ATOM   4033  CD  PRO A1157     -54.059  15.980 -23.754  1.00  0.00           C  
ATOM   4034  N   TYR A1158     -57.570  14.761 -23.537  1.00  0.00           N  
ATOM   4035  CA  TYR A1158     -58.835  14.089 -23.748  1.00  0.00           C  
ATOM   4036  C   TYR A1158     -59.110  12.938 -22.813  1.00  0.00           C  
ATOM   4037  O   TYR A1158     -60.271  12.725 -22.457  1.00  0.00           O  
ATOM   4038  CB  TYR A1158     -58.998  13.683 -25.223  1.00  0.00           C  
ATOM   4039  CG  TYR A1158     -58.335  14.680 -26.162  1.00  0.00           C  
ATOM   4040  CD1 TYR A1158     -58.858  15.963 -26.342  1.00  0.00           C  
ATOM   4041  CD2 TYR A1158     -57.097  14.386 -26.749  1.00  0.00           C  
ATOM   4042  CE1 TYR A1158     -58.150  16.934 -27.071  1.00  0.00           C  
ATOM   4043  CE2 TYR A1158     -56.380  15.341 -27.475  1.00  0.00           C  
ATOM   4044  CZ  TYR A1158     -56.901  16.618 -27.632  1.00  0.00           C  
ATOM   4045  OH  TYR A1158     -56.141  17.577 -28.296  1.00  0.00           O  
ATOM   4046  N   VAL A1159     -58.077  12.227 -22.357  1.00  0.00           N  
ATOM   4047  CA  VAL A1159     -58.333  11.091 -21.455  1.00  0.00           C  
ATOM   4048  C   VAL A1159     -58.716  11.495 -20.050  1.00  0.00           C  
ATOM   4049  O   VAL A1159     -59.355  10.732 -19.329  1.00  0.00           O  
ATOM   4050  CB  VAL A1159     -57.165  10.117 -21.326  1.00  0.00           C  
ATOM   4051  CG1 VAL A1159     -57.056   9.263 -22.575  1.00  0.00           C  
ATOM   4052  CG2 VAL A1159     -55.875  10.863 -21.016  1.00  0.00           C  
ATOM   4053  N   ASP A1160     -58.322  12.700 -19.665  1.00  0.00           N  
ATOM   4054  CA  ASP A1160     -58.616  13.205 -18.348  1.00  0.00           C  
ATOM   4055  C   ASP A1160     -60.046  13.633 -18.145  1.00  0.00           C  
ATOM   4056  O   ASP A1160     -60.465  13.947 -17.031  1.00  0.00           O  
ATOM   4057  CB  ASP A1160     -57.655  14.326 -18.029  1.00  0.00           C  
ATOM   4058  CG  ASP A1160     -56.278  13.806 -17.782  1.00  0.00           C  
ATOM   4059  OD1 ASP A1160     -56.171  12.570 -17.626  1.00  0.00           O  
ATOM   4060  OD2 ASP A1160     -55.313  14.594 -17.741  1.00  0.00           O  
ATOM   4061  N   GLN A1161     -60.817  13.640 -19.213  1.00  0.00           N  
ATOM   4062  CA  GLN A1161     -62.190  14.037 -19.067  1.00  0.00           C  
ATOM   4063  C   GLN A1161     -63.091  12.822 -19.154  1.00  0.00           C  
ATOM   4064  O   GLN A1161     -64.298  12.951 -19.318  1.00  0.00           O  
ATOM   4065  CB  GLN A1161     -62.551  15.130 -20.088  1.00  0.00           C  
ATOM   4066  CG  GLN A1161     -61.780  16.462 -19.879  1.00  0.00           C  
ATOM   4067  CD  GLN A1161     -61.650  16.881 -18.392  1.00  0.00           C  
ATOM   4068  OE1 GLN A1161     -60.566  17.269 -17.943  1.00  0.00           O  
ATOM   4069  NE2 GLN A1161     -62.755  16.808 -17.634  1.00  0.00           N  
ATOM   4070  N   VAL A1162     -62.510  11.638 -18.980  1.00  0.00           N  
ATOM   4071  CA  VAL A1162     -63.283  10.400 -19.042  1.00  0.00           C  
ATOM   4072  C   VAL A1162     -63.551   9.896 -17.626  1.00  0.00           C  
ATOM   4073  O   VAL A1162     -62.611   9.634 -16.872  1.00  0.00           O  
ATOM   4074  CB  VAL A1162     -62.539   9.305 -19.859  1.00  0.00           C  
ATOM   4075  CG1 VAL A1162     -63.360   8.032 -19.933  1.00  0.00           C  
ATOM   4076  CG2 VAL A1162     -62.228   9.815 -21.261  1.00  0.00           C  
ATOM   4077  N   GLU A1163     -64.832   9.783 -17.270  1.00  0.00           N  
ATOM   4078  CA  GLU A1163     -65.234   9.323 -15.947  1.00  0.00           C  
ATOM   4079  C   GLU A1163     -65.932   7.980 -15.955  1.00  0.00           C  
ATOM   4080  O   GLU A1163     -66.803   7.715 -16.778  1.00  0.00           O  
ATOM   4081  CB  GLU A1163     -66.113  10.366 -15.249  1.00  0.00           C  
ATOM   4082  CG  GLU A1163     -65.308  11.490 -14.568  1.00  0.00           C  
ATOM   4083  CD  GLU A1163     -66.157  12.637 -14.008  1.00  0.00           C  
ATOM   4084  OE1 GLU A1163     -67.367  12.439 -13.739  1.00  0.00           O  
ATOM   4085  OE2 GLU A1163     -65.592  13.745 -13.836  1.00  0.00           O  
ATOM   4086  N   LEU A1164     -65.524   7.137 -15.015  1.00  0.00           N  
ATOM   4087  CA  LEU A1164     -66.085   5.806 -14.864  1.00  0.00           C  
ATOM   4088  C   LEU A1164     -66.926   5.776 -13.602  1.00  0.00           C  
ATOM   4089  O   LEU A1164     -66.630   6.475 -12.624  1.00  0.00           O  
ATOM   4090  CB  LEU A1164     -64.969   4.779 -14.725  1.00  0.00           C  
ATOM   4091  CG  LEU A1164     -63.784   4.955 -15.659  1.00  0.00           C  
ATOM   4092  CD1 LEU A1164     -62.764   3.895 -15.363  1.00  0.00           C  
ATOM   4093  CD2 LEU A1164     -64.253   4.874 -17.093  1.00  0.00           C  
ATOM   4094  N   ALA A1165     -67.934   4.917 -13.594  1.00  0.00           N  
ATOM   4095  CA  ALA A1165     -68.798   4.809 -12.436  1.00  0.00           C  
ATOM   4096  C   ALA A1165     -68.198   3.952 -11.327  1.00  0.00           C  
ATOM   4097  O   ALA A1165     -67.976   2.753 -11.524  1.00  0.00           O  
ATOM   4098  CB  ALA A1165     -70.142   4.256 -12.852  1.00  0.00           C  
ATOM   4099  N   CYS A1166     -67.844   4.589 -10.206  1.00  0.00           N  
ATOM   4100  CA  CYS A1166     -67.322   3.880  -9.035  1.00  0.00           C  
ATOM   4101  C   CYS A1166     -68.527   3.013  -8.742  1.00  0.00           C  
ATOM   4102  O   CYS A1166     -69.591   3.542  -8.442  1.00  0.00           O  
ATOM   4103  CB  CYS A1166     -67.057   4.887  -7.877  1.00  0.00           C  
ATOM   4104  SG  CYS A1166     -66.589   4.457  -6.086  1.00  0.00           S  
ATOM   4105  N   ALA A1168     -68.388   1.701  -8.948  1.00  0.00           N  
ATOM   4106  CA  ALA A1168     -69.469   0.736  -8.679  1.00  0.00           C  
ATOM   4107  C   ALA A1168     -70.019   1.064  -7.295  1.00  0.00           C  
ATOM   4108  O   ALA A1168     -71.196   0.870  -6.987  1.00  0.00           O  
ATOM   4109  CB  ALA A1168     -68.914  -0.687  -8.700  1.00  0.00           C  
ATOM   4110  N   CYS A1169     -69.107   1.594  -6.484  1.00  0.00           N  
ATOM   4111  CA  CYS A1169     -69.349   2.041  -5.122  1.00  0.00           C  
ATOM   4112  C   CYS A1169     -70.516   3.015  -5.015  1.00  0.00           C  
ATOM   4113  O   CYS A1169     -70.993   3.281  -3.919  1.00  0.00           O  
ATOM   4114  CB  CYS A1169     -68.053   2.659  -4.522  1.00  0.00           C  
ATOM   4115  SG  CYS A1169     -66.916   3.858  -5.459  1.00  0.00           S  
ATOM   4116  N   GLY A1170     -70.944   3.544  -6.162  1.00  0.00           N  
ATOM   4117  CA  GLY A1170     -72.045   4.484  -6.216  1.00  0.00           C  
ATOM   4118  C   GLY A1170     -71.640   5.806  -6.843  1.00  0.00           C  
ATOM   4119  O   GLY A1170     -72.456   6.482  -7.483  1.00  0.00           O  
ATOM   4120  N   GLY A1171     -70.370   6.166  -6.676  1.00  0.00           N  
ATOM   4121  CA  GLY A1171     -69.879   7.422  -7.214  1.00  0.00           C  
ATOM   4122  C   GLY A1171     -69.184   7.417  -8.566  1.00  0.00           C  
ATOM   4123  O   GLY A1171     -69.263   6.455  -9.336  1.00  0.00           O  
ATOM   4124  N   THR A1177     -68.465   8.507  -8.812  1.00  0.00           N  
ATOM   4125  CA  THR A1177     -67.725   8.727 -10.034  1.00  0.00           C  
ATOM   4126  C   THR A1177     -66.247   8.410  -9.834  1.00  0.00           C  
ATOM   4127  O   THR A1177     -65.750   8.443  -8.711  1.00  0.00           O  
ATOM   4128  CB  THR A1177     -67.918  10.192 -10.481  1.00  0.00           C  
ATOM   4129  OG1 THR A1177     -68.714  10.216 -11.664  1.00  0.00           O  
ATOM   4130  CG2 THR A1177     -66.604  10.901 -10.749  1.00  0.00           C  
ATOM   4131  N   MET A1178     -65.561   8.074 -10.923  1.00  0.00           N  
ATOM   4132  CA  MET A1178     -64.127   7.780 -10.899  1.00  0.00           C  
ATOM   4133  C   MET A1178     -63.413   8.690 -11.892  1.00  0.00           C  
ATOM   4134  O   MET A1178     -63.905   8.882 -13.004  1.00  0.00           O  
ATOM   4135  CB  MET A1178     -63.867   6.332 -11.287  1.00  0.00           C  
ATOM   4136  CG  MET A1178     -64.302   5.350 -10.252  1.00  0.00           C  
ATOM   4137  SD  MET A1178     -63.427   3.798 -10.435  1.00  0.00           S  
ATOM   4138  CE  MET A1178     -64.600   2.961 -11.429  1.00  0.00           C  
ATOM   4139  N   ARG A1179     -62.266   9.243 -11.500  1.00  0.00           N  
ATOM   4140  CA  ARG A1179     -61.495  10.129 -12.375  1.00  0.00           C  
ATOM   4141  C   ARG A1179     -60.064   9.614 -12.485  1.00  0.00           C  
ATOM   4142  O   ARG A1179     -59.416   9.457 -11.463  1.00  0.00           O  
ATOM   4143  CB  ARG A1179     -61.473  11.555 -11.815  1.00  0.00           C  
ATOM   4144  CG  ARG A1179     -62.842  12.236 -11.756  1.00  0.00           C  
ATOM   4145  CD  ARG A1179     -62.855  13.603 -12.469  1.00  0.00           C  
ATOM   4146  NE  ARG A1179     -62.079  14.643 -11.784  1.00  0.00           N  
ATOM   4147  CZ  ARG A1179     -61.318  15.547 -12.405  1.00  0.00           C  
ATOM   4148  NH1 ARG A1179     -61.216  15.546 -13.732  1.00  0.00           N  
ATOM   4149  NH2 ARG A1179     -60.649  16.455 -11.701  1.00  0.00           N  
ATOM   4150  N   ARG A1192     -59.550   9.387 -13.701  1.00  0.00           N  
ATOM   4151  CA  ARG A1192     -58.180   8.865 -13.827  1.00  0.00           C  
ATOM   4152  C   ARG A1192     -57.196   9.741 -13.105  1.00  0.00           C  
ATOM   4153  O   ARG A1192     -57.436  10.921 -12.912  1.00  0.00           O  
ATOM   4154  CB  ARG A1192     -57.713   8.647 -15.286  1.00  0.00           C  
ATOM   4155  CG  ARG A1192     -57.431   9.888 -16.107  1.00  0.00           C  
ATOM   4156  CD  ARG A1192     -56.520   9.564 -17.259  1.00  0.00           C  
ATOM   4157  NE  ARG A1192     -55.220   9.150 -16.768  1.00  0.00           N  
ATOM   4158  CZ  ARG A1192     -54.111   9.890 -16.815  1.00  0.00           C  
ATOM   4159  NH1 ARG A1192     -54.112  11.107 -17.350  1.00  0.00           N  
ATOM   4160  NH2 ARG A1192     -52.982   9.417 -16.287  1.00  0.00           N  
ATOM   4161  N   VAL A1193     -56.091   9.150 -12.683  1.00  0.00           N  
ATOM   4162  CA  VAL A1193     -55.088   9.916 -11.971  1.00  0.00           C  
ATOM   4163  C   VAL A1193     -54.504  10.913 -12.968  1.00  0.00           C  
ATOM   4164  O   VAL A1193     -54.861  10.900 -14.148  1.00  0.00           O  
ATOM   4165  CB  VAL A1193     -53.979   9.001 -11.404  1.00  0.00           C  
ATOM   4166  CG1 VAL A1193     -54.596   7.775 -10.753  1.00  0.00           C  
ATOM   4167  CG2 VAL A1193     -53.014   8.600 -12.487  1.00  0.00           C  
ATOM   4168  N   PRO A1194     -53.661  11.838 -12.497  1.00  0.00           N  
ATOM   4169  CA  PRO A1194     -53.102  12.788 -13.458  1.00  0.00           C  
ATOM   4170  C   PRO A1194     -51.960  12.185 -14.295  1.00  0.00           C  
ATOM   4171  O   PRO A1194     -52.095  12.021 -15.508  1.00  0.00           O  
ATOM   4172  CB  PRO A1194     -52.646  13.947 -12.563  1.00  0.00           C  
ATOM   4173  CG  PRO A1194     -52.329  13.284 -11.251  1.00  0.00           C  
ATOM   4174  CD  PRO A1194     -53.409  12.256 -11.106  1.00  0.00           C  
ATOM   4175  N   TYR A1195     -50.888  11.796 -13.606  1.00  0.00           N  
ATOM   4176  CA  TYR A1195     -49.652  11.211 -14.150  1.00  0.00           C  
ATOM   4177  C   TYR A1195     -49.557  10.637 -15.558  1.00  0.00           C  
ATOM   4178  O   TYR A1195     -50.521  10.113 -16.130  1.00  0.00           O  
ATOM   4179  CB  TYR A1195     -49.124  10.139 -13.195  1.00  0.00           C  
ATOM   4180  CG  TYR A1195     -49.301  10.505 -11.758  1.00  0.00           C  
ATOM   4181  CD1 TYR A1195     -48.368  11.309 -11.111  1.00  0.00           C  
ATOM   4182  CD2 TYR A1195     -50.436  10.105 -11.056  1.00  0.00           C  
ATOM   4183  CE1 TYR A1195     -48.560  11.712  -9.801  1.00  0.00           C  
ATOM   4184  CE2 TYR A1195     -50.644  10.506  -9.744  1.00  0.00           C  
ATOM   4185  CZ  TYR A1195     -49.701  11.313  -9.120  1.00  0.00           C  
ATOM   4186  OH  TYR A1195     -49.901  11.740  -7.821  1.00  0.00           O  
ATOM   4187  N   VAL A1196     -48.320  10.615 -16.031  1.00  0.00           N  
ATOM   4188  CA  VAL A1196     -47.980  10.071 -17.333  1.00  0.00           C  
ATOM   4189  C   VAL A1196     -46.737   9.213 -17.069  1.00  0.00           C  
ATOM   4190  O   VAL A1196     -45.991   9.469 -16.114  1.00  0.00           O  
ATOM   4191  CB  VAL A1196     -47.717  11.202 -18.370  1.00  0.00           C  
ATOM   4192  CG1 VAL A1196     -46.285  11.123 -18.963  1.00  0.00           C  
ATOM   4193  CG2 VAL A1196     -48.766  11.125 -19.473  1.00  0.00           C  
ATOM   4194  N   ILE A1198     -46.507   8.233 -17.931  1.00  0.00           N  
ATOM   4195  CA  ILE A1198     -45.413   7.274 -17.791  1.00  0.00           C  
ATOM   4196  C   ILE A1198     -44.001   7.704 -18.150  1.00  0.00           C  
ATOM   4197  O   ILE A1198     -43.807   8.606 -18.954  1.00  0.00           O  
ATOM   4198  CB  ILE A1198     -45.807   6.011 -18.579  1.00  0.00           C  
ATOM   4199  CG1 ILE A1198     -46.804   5.227 -17.752  1.00  0.00           C  
ATOM   4200  CG2 ILE A1198     -44.640   5.177 -19.000  1.00  0.00           C  
ATOM   4201  CD1 ILE A1198     -48.074   6.012 -17.446  1.00  0.00           C  
ATOM   4202  N   ASP A1199     -43.025   7.026 -17.556  1.00  0.00           N  
ATOM   4203  CA  ASP A1199     -41.609   7.261 -17.824  1.00  0.00           C  
ATOM   4204  C   ASP A1199     -41.427   6.881 -19.319  1.00  0.00           C  
ATOM   4205  O   ASP A1199     -42.047   5.900 -19.781  1.00  0.00           O  
ATOM   4206  CB  ASP A1199     -40.775   6.317 -16.937  1.00  0.00           C  
ATOM   4207  CG  ASP A1199     -39.269   6.337 -17.282  1.00  0.00           C  
ATOM   4208  OD1 ASP A1199     -38.849   7.247 -18.037  1.00  0.00           O  
ATOM   4209  OD2 ASP A1199     -38.488   5.464 -16.774  1.00  0.00           O  
ATOM   4210  N   VAL A1200     -40.647   7.664 -20.084  1.00  0.00           N  
ATOM   4211  CA  VAL A1200     -40.396   7.342 -21.508  1.00  0.00           C  
ATOM   4212  C   VAL A1200     -39.751   5.960 -21.698  1.00  0.00           C  
ATOM   4213  O   VAL A1200     -40.041   5.256 -22.690  1.00  0.00           O  
ATOM   4214  CB  VAL A1200     -39.402   8.304 -22.220  1.00  0.00           C  
ATOM   4215  CG1 VAL A1200     -40.098   9.456 -22.758  1.00  0.00           C  
ATOM   4216  CG2 VAL A1200     -38.305   8.728 -21.297  1.00  0.00           C  
ATOM   4217  N   TRP A1201     -38.874   5.578 -20.767  1.00  0.00           N  
ATOM   4218  CA  TRP A1201     -38.186   4.307 -20.898  1.00  0.00           C  
ATOM   4219  C   TRP A1201     -39.144   3.164 -20.899  1.00  0.00           C  
ATOM   4220  O   TRP A1201     -38.816   2.053 -21.306  1.00  0.00           O  
ATOM   4221  CB  TRP A1201     -37.165   4.159 -19.815  1.00  0.00           C  
ATOM   4222  CG  TRP A1201     -36.206   5.258 -19.927  1.00  0.00           C  
ATOM   4223  CD1 TRP A1201     -36.164   6.396 -19.171  1.00  0.00           C  
ATOM   4224  CD2 TRP A1201     -35.167   5.383 -20.902  1.00  0.00           C  
ATOM   4225  NE1 TRP A1201     -35.167   7.222 -19.618  1.00  0.00           N  
ATOM   4226  CE2 TRP A1201     -34.532   6.625 -20.676  1.00  0.00           C  
ATOM   4227  CE3 TRP A1201     -34.715   4.572 -21.945  1.00  0.00           C  
ATOM   4228  CZ2 TRP A1201     -33.469   7.071 -21.449  1.00  0.00           C  
ATOM   4229  CZ3 TRP A1201     -33.659   5.020 -22.715  1.00  0.00           C  
ATOM   4230  CH2 TRP A1201     -33.048   6.257 -22.463  1.00  0.00           C  
ATOM   4231  N   TYR A1202     -40.351   3.432 -20.447  1.00  0.00           N  
ATOM   4232  CA  TYR A1202     -41.302   2.375 -20.463  1.00  0.00           C  
ATOM   4233  C   TYR A1202     -41.823   2.173 -21.888  1.00  0.00           C  
ATOM   4234  O   TYR A1202     -41.973   1.026 -22.331  1.00  0.00           O  
ATOM   4235  CB  TYR A1202     -42.441   2.674 -19.525  1.00  0.00           C  
ATOM   4236  CG  TYR A1202     -43.293   1.469 -19.389  1.00  0.00           C  
ATOM   4237  CD1 TYR A1202     -44.333   1.238 -20.272  1.00  0.00           C  
ATOM   4238  CD2 TYR A1202     -43.096   0.579 -18.336  1.00  0.00           C  
ATOM   4239  CE1 TYR A1202     -45.180   0.154 -20.100  1.00  0.00           C  
ATOM   4240  CE2 TYR A1202     -43.939  -0.507 -18.151  1.00  0.00           C  
ATOM   4241  CZ  TYR A1202     -44.984  -0.707 -19.030  1.00  0.00           C  
ATOM   4242  OH  TYR A1202     -45.904  -1.705 -18.796  1.00  0.00           O  
ATOM   4243  N   ASP A1203     -42.163   3.281 -22.572  1.00  0.00           N  
ATOM   4244  CA  ASP A1203     -42.658   3.263 -23.967  1.00  0.00           C  
ATOM   4245  C   ASP A1203     -41.670   2.463 -24.832  1.00  0.00           C  
ATOM   4246  O   ASP A1203     -42.038   1.502 -25.501  1.00  0.00           O  
ATOM   4247  CB  ASP A1203     -42.726   4.691 -24.506  1.00  0.00           C  
ATOM   4248  CG  ASP A1203     -43.811   5.522 -23.854  1.00  0.00           C  
ATOM   4249  OD1 ASP A1203     -44.700   4.956 -23.198  1.00  0.00           O  
ATOM   4250  OD2 ASP A1203     -43.801   6.754 -24.030  1.00  0.00           O  
ATOM   4251  N   SER A1204     -40.398   2.829 -24.732  1.00  0.00           N  
ATOM   4252  CA  SER A1204     -39.326   2.164 -25.452  1.00  0.00           C  
ATOM   4253  C   SER A1204     -39.235   0.675 -25.086  1.00  0.00           C  
ATOM   4254  O   SER A1204     -39.068  -0.160 -25.968  1.00  0.00           O  
ATOM   4255  CB  SER A1204     -37.993   2.832 -25.106  1.00  0.00           C  
ATOM   4256  OG  SER A1204     -38.164   4.224 -24.867  1.00  0.00           O  
ATOM   4257  N   GLY A1205     -39.354   0.339 -23.802  1.00  0.00           N  
ATOM   4258  CA  GLY A1205     -39.239  -1.060 -23.398  1.00  0.00           C  
ATOM   4259  C   GLY A1205     -40.420  -1.911 -23.834  1.00  0.00           C  
ATOM   4260  O   GLY A1205     -40.263  -3.098 -24.046  1.00  0.00           O  
ATOM   4261  N   ALA A1206     -41.589  -1.310 -24.008  1.00  0.00           N  
ATOM   4262  CA  ALA A1206     -42.775  -2.066 -24.412  1.00  0.00           C  
ATOM   4263  C   ALA A1206     -42.778  -2.398 -25.894  1.00  0.00           C  
ATOM   4264  O   ALA A1206     -43.619  -3.194 -26.387  1.00  0.00           O  
ATOM   4265  CB  ALA A1206     -44.029  -1.278 -24.089  1.00  0.00           C  
ATOM   4266  N   MET A1207     -41.885  -1.718 -26.601  1.00  0.00           N  
ATOM   4267  CA  MET A1207     -41.741  -1.878 -28.027  1.00  0.00           C  
ATOM   4268  C   MET A1207     -41.995  -3.300 -28.529  1.00  0.00           C  
ATOM   4269  O   MET A1207     -42.939  -3.519 -29.280  1.00  0.00           O  
ATOM   4270  CB  MET A1207     -40.356  -1.399 -28.454  1.00  0.00           C  
ATOM   4271  CG  MET A1207     -40.063  -1.561 -29.928  1.00  0.00           C  
ATOM   4272  SD  MET A1207     -39.302  -3.128 -30.323  1.00  0.00           S  
ATOM   4273  CE  MET A1207     -37.821  -3.001 -29.331  1.00  0.00           C  
ATOM   4274  N   PRO A1208     -41.251  -4.297 -28.026  1.00  0.00           N  
ATOM   4275  CA  PRO A1208     -41.455  -5.671 -28.488  1.00  0.00           C  
ATOM   4276  C   PRO A1208     -42.873  -6.163 -28.721  1.00  0.00           C  
ATOM   4277  O   PRO A1208     -43.125  -6.924 -29.673  1.00  0.00           O  
ATOM   4278  CB  PRO A1208     -40.718  -6.491 -27.449  1.00  0.00           C  
ATOM   4279  CG  PRO A1208     -39.487  -5.621 -27.203  1.00  0.00           C  
ATOM   4280  CD  PRO A1208     -40.158  -4.240 -27.033  1.00  0.00           C  
ATOM   4281  N   PHE A1209     -43.818  -5.742 -27.898  1.00  0.00           N  
ATOM   4282  CA  PHE A1209     -45.173  -6.197 -28.139  1.00  0.00           C  
ATOM   4283  C   PHE A1209     -46.009  -4.963 -28.469  1.00  0.00           C  
ATOM   4284  O   PHE A1209     -47.073  -5.057 -29.098  1.00  0.00           O  
ATOM   4285  CB  PHE A1209     -45.704  -6.903 -26.893  1.00  0.00           C  
ATOM   4286  CG  PHE A1209     -45.568  -6.085 -25.645  1.00  0.00           C  
ATOM   4287  CD1 PHE A1209     -44.373  -6.108 -24.904  1.00  0.00           C  
ATOM   4288  CD2 PHE A1209     -46.581  -5.214 -25.262  1.00  0.00           C  
ATOM   4289  CE1 PHE A1209     -44.180  -5.250 -23.801  1.00  0.00           C  
ATOM   4290  CE2 PHE A1209     -46.401  -4.363 -24.168  1.00  0.00           C  
ATOM   4291  CZ  PHE A1209     -45.190  -4.379 -23.438  1.00  0.00           C  
ATOM   4292  N   ALA A1210     -45.510  -3.807 -28.043  1.00  0.00           N  
ATOM   4293  CA  ALA A1210     -46.193  -2.547 -28.261  1.00  0.00           C  
ATOM   4294  C   ALA A1210     -46.325  -2.205 -29.753  1.00  0.00           C  
ATOM   4295  O   ALA A1210     -47.397  -1.799 -30.207  1.00  0.00           O  
ATOM   4296  CB  ALA A1210     -45.461  -1.422 -27.508  1.00  0.00           C  
ATOM   4297  N   SER A1211     -45.229  -2.356 -30.501  1.00  0.00           N  
ATOM   4298  CA  SER A1211     -45.190  -2.066 -31.935  1.00  0.00           C  
ATOM   4299  C   SER A1211     -46.195  -2.922 -32.664  1.00  0.00           C  
ATOM   4300  O   SER A1211     -46.766  -2.492 -33.678  1.00  0.00           O  
ATOM   4301  CB  SER A1211     -43.806  -2.302 -32.482  1.00  0.00           C  
ATOM   4302  OG  SER A1211     -43.271  -3.492 -31.939  1.00  0.00           O  
ATOM   4303  N   LEU A1212     -46.339  -4.165 -32.218  1.00  0.00           N  
ATOM   4304  CA  LEU A1212     -47.362  -5.050 -32.787  1.00  0.00           C  
ATOM   4305  C   LEU A1212     -48.553  -4.573 -31.942  1.00  0.00           C  
ATOM   4306  O   LEU A1212     -48.358  -3.876 -30.966  1.00  0.00           O  
ATOM   4307  CB  LEU A1212     -47.005  -6.498 -32.513  1.00  0.00           C  
ATOM   4308  CG  LEU A1212     -45.726  -6.974 -33.248  1.00  0.00           C  
ATOM   4309  CD1 LEU A1212     -44.957  -8.110 -32.586  1.00  0.00           C  
ATOM   4310  CD2 LEU A1212     -46.150  -7.424 -34.592  1.00  0.00           C  
ATOM   4311  N   HIS A1213     -49.773  -4.883 -32.270  1.00  0.00           N  
ATOM   4312  CA  HIS A1213     -50.816  -4.415 -31.352  1.00  0.00           C  
ATOM   4313  C   HIS A1213     -50.932  -5.609 -30.433  1.00  0.00           C  
ATOM   4314  O   HIS A1213     -52.023  -5.960 -30.004  1.00  0.00           O  
ATOM   4315  CB  HIS A1213     -52.079  -4.251 -32.147  1.00  0.00           C  
ATOM   4316  CG  HIS A1213     -53.141  -3.461 -31.474  1.00  0.00           C  
ATOM   4317  ND1 HIS A1213     -54.475  -3.589 -31.804  1.00  0.00           N  
ATOM   4318  CD2 HIS A1213     -53.073  -2.507 -30.526  1.00  0.00           C  
ATOM   4319  CE1 HIS A1213     -55.190  -2.754 -31.073  1.00  0.00           C  
ATOM   4320  NE2 HIS A1213     -54.358  -2.087 -30.291  1.00  0.00           N  
ATOM   4321  N   TYR A1278     -49.771  -6.171 -30.092  1.00  0.00           N  
ATOM   4322  CA  TYR A1278     -49.613  -7.429 -29.366  1.00  0.00           C  
ATOM   4323  C   TYR A1278     -50.748  -8.303 -28.893  1.00  0.00           C  
ATOM   4324  O   TYR A1278     -51.097  -9.289 -29.587  1.00  0.00           O  
ATOM   4325  CB  TYR A1278     -48.525  -7.447 -28.302  1.00  0.00           C  
ATOM   4326  CG  TYR A1278     -48.451  -8.830 -27.674  1.00  0.00           C  
ATOM   4327  CD1 TYR A1278     -48.328  -9.970 -28.487  1.00  0.00           C  
ATOM   4328  CD2 TYR A1278     -48.706  -9.025 -26.312  1.00  0.00           C  
ATOM   4329  CE1 TYR A1278     -48.486 -11.261 -27.957  1.00  0.00           C  
ATOM   4330  CE2 TYR A1278     -48.861 -10.317 -25.780  1.00  0.00           C  
ATOM   4331  CZ  TYR A1278     -48.755 -11.419 -26.599  1.00  0.00           C  
ATOM   4332  OH  TYR A1278     -48.919 -12.683 -26.063  1.00  0.00           O  
ATOM   4333  N   PRO A1279     -51.299  -8.045 -27.703  1.00  0.00           N  
ATOM   4334  CA  PRO A1279     -52.373  -8.908 -27.197  1.00  0.00           C  
ATOM   4335  C   PRO A1279     -53.576  -8.955 -28.136  1.00  0.00           C  
ATOM   4336  O   PRO A1279     -54.081 -10.022 -28.471  1.00  0.00           O  
ATOM   4337  CB  PRO A1279     -52.741  -8.259 -25.865  1.00  0.00           C  
ATOM   4338  CG  PRO A1279     -51.621  -7.235 -25.607  1.00  0.00           C  
ATOM   4339  CD  PRO A1279     -51.237  -6.781 -26.961  1.00  0.00           C  
ATOM   4340  N   PHE A1280     -54.006  -7.774 -28.553  1.00  0.00           N  
ATOM   4341  CA  PHE A1280     -55.153  -7.606 -29.409  1.00  0.00           C  
ATOM   4342  C   PHE A1280     -54.893  -8.124 -30.777  1.00  0.00           C  
ATOM   4343  O   PHE A1280     -55.830  -8.503 -31.482  1.00  0.00           O  
ATOM   4344  CB  PHE A1280     -55.508  -6.132 -29.511  1.00  0.00           C  
ATOM   4345  CG  PHE A1280     -55.590  -5.455 -28.197  1.00  0.00           C  
ATOM   4346  CD1 PHE A1280     -54.446  -4.895 -27.621  1.00  0.00           C  
ATOM   4347  CD2 PHE A1280     -56.789  -5.411 -27.500  1.00  0.00           C  
ATOM   4348  CE1 PHE A1280     -54.500  -4.301 -26.363  1.00  0.00           C  
ATOM   4349  CE2 PHE A1280     -56.857  -4.817 -26.237  1.00  0.00           C  
ATOM   4350  CZ  PHE A1280     -55.717  -4.264 -25.671  1.00  0.00           C  
ATOM   4351  N   GLU A1281     -53.631  -8.138 -31.181  1.00  0.00           N  
ATOM   4352  CA  GLU A1281     -53.339  -8.608 -32.502  1.00  0.00           C  
ATOM   4353  C   GLU A1281     -52.335  -9.704 -32.715  1.00  0.00           C  
ATOM   4354  O   GLU A1281     -52.564 -10.835 -32.300  1.00  0.00           O  
ATOM   4355  CB  GLU A1281     -53.113  -7.446 -33.461  1.00  0.00           C  
ATOM   4356  CG  GLU A1281     -54.421  -6.839 -33.974  1.00  0.00           C  
ATOM   4357  CD  GLU A1281     -54.214  -5.506 -34.670  1.00  0.00           C  
ATOM   4358  OE1 GLU A1281     -53.078  -5.244 -35.113  1.00  0.00           O  
ATOM   4359  OE2 GLU A1281     -55.179  -4.709 -34.760  1.00  0.00           O  
ATOM   4360  N   HIS A1282     -51.195  -9.372 -33.297  1.00  0.00           N  
ATOM   4361  CA  HIS A1282     -50.213 -10.369 -33.664  1.00  0.00           C  
ATOM   4362  C   HIS A1282     -49.658 -11.341 -32.627  1.00  0.00           C  
ATOM   4363  O   HIS A1282     -48.455 -11.370 -32.375  1.00  0.00           O  
ATOM   4364  CB  HIS A1282     -49.102  -9.664 -34.418  1.00  0.00           C  
ATOM   4365  CG  HIS A1282     -49.604  -8.589 -35.344  1.00  0.00           C  
ATOM   4366  ND1 HIS A1282     -49.829  -7.295 -34.923  1.00  0.00           N  
ATOM   4367  CD2 HIS A1282     -49.923  -8.616 -36.662  1.00  0.00           C  
ATOM   4368  CE1 HIS A1282     -50.262  -6.573 -35.940  1.00  0.00           C  
ATOM   4369  NE2 HIS A1282     -50.330  -7.351 -37.002  1.00  0.00           N  
ATOM   4370  N   GLU A1283     -50.515 -12.223 -32.122  1.00  0.00           N  
ATOM   4371  CA  GLU A1283     -50.087 -13.188 -31.126  1.00  0.00           C  
ATOM   4372  C   GLU A1283     -48.986 -14.058 -31.739  1.00  0.00           C  
ATOM   4373  O   GLU A1283     -47.853 -14.069 -31.259  1.00  0.00           O  
ATOM   4374  CB  GLU A1283     -51.272 -14.023 -30.656  1.00  0.00           C  
ATOM   4375  CG  GLU A1283     -51.486 -14.011 -29.137  1.00  0.00           C  
ATOM   4376  CD  GLU A1283     -50.967 -15.281 -28.405  1.00  0.00           C  
ATOM   4377  OE1 GLU A1283     -49.728 -15.508 -28.366  1.00  0.00           O  
ATOM   4378  OE2 GLU A1283     -51.802 -16.037 -27.836  1.00  0.00           O  
ATOM   4379  N   GLU A1284     -49.303 -14.707 -32.854  1.00  0.00           N  
ATOM   4380  CA  GLU A1284     -48.347 -15.559 -33.559  1.00  0.00           C  
ATOM   4381  C   GLU A1284     -47.100 -14.812 -34.021  1.00  0.00           C  
ATOM   4382  O   GLU A1284     -45.981 -15.280 -33.797  1.00  0.00           O  
ATOM   4383  CB  GLU A1284     -49.011 -16.255 -34.752  1.00  0.00           C  
ATOM   4384  CG  GLU A1284     -49.343 -15.363 -35.944  1.00  0.00           C  
ATOM   4385  CD  GLU A1284     -50.209 -14.151 -35.585  1.00  0.00           C  
ATOM   4386  OE1 GLU A1284     -51.197 -14.296 -34.824  1.00  0.00           O  
ATOM   4387  OE2 GLU A1284     -49.903 -13.046 -36.078  1.00  0.00           O  
ATOM   4388  N   VAL A1285     -47.283 -13.636 -34.621  1.00  0.00           N  
ATOM   4389  CA  VAL A1285     -46.144 -12.858 -35.100  1.00  0.00           C  
ATOM   4390  C   VAL A1285     -45.221 -12.566 -33.918  1.00  0.00           C  
ATOM   4391  O   VAL A1285     -44.039 -12.894 -33.981  1.00  0.00           O  
ATOM   4392  CB  VAL A1285     -46.566 -11.522 -35.793  1.00  0.00           C  
ATOM   4393  CG1 VAL A1285     -45.328 -10.775 -36.277  1.00  0.00           C  
ATOM   4394  CG2 VAL A1285     -47.507 -11.768 -36.970  1.00  0.00           C  
ATOM   4395  N   PHE A1286     -45.791 -12.056 -32.821  1.00  0.00           N  
ATOM   4396  CA  PHE A1286     -45.039 -11.736 -31.595  1.00  0.00           C  
ATOM   4397  C   PHE A1286     -44.290 -12.951 -31.058  1.00  0.00           C  
ATOM   4398  O   PHE A1286     -43.114 -12.861 -30.682  1.00  0.00           O  
ATOM   4399  CB  PHE A1286     -45.969 -11.208 -30.476  1.00  0.00           C  
ATOM   4400  CG  PHE A1286     -45.246 -10.921 -29.155  1.00  0.00           C  
ATOM   4401  CD1 PHE A1286     -44.466  -9.774 -29.006  1.00  0.00           C  
ATOM   4402  CD2 PHE A1286     -45.280 -11.847 -28.100  1.00  0.00           C  
ATOM   4403  CE1 PHE A1286     -43.726  -9.564 -27.845  1.00  0.00           C  
ATOM   4404  CE2 PHE A1286     -44.547 -11.647 -26.942  1.00  0.00           C  
ATOM   4405  CZ  PHE A1286     -43.766 -10.509 -26.813  1.00  0.00           C  
ATOM   4406  N   ARG A1287     -44.979 -14.087 -30.988  1.00  0.00           N  
ATOM   4407  CA  ARG A1287     -44.345 -15.296 -30.469  1.00  0.00           C  
ATOM   4408  C   ARG A1287     -43.142 -15.701 -31.304  1.00  0.00           C  
ATOM   4409  O   ARG A1287     -42.099 -16.076 -30.764  1.00  0.00           O  
ATOM   4410  CB  ARG A1287     -45.355 -16.441 -30.382  1.00  0.00           C  
ATOM   4411  CG  ARG A1287     -46.382 -16.305 -29.232  1.00  0.00           C  
ATOM   4412  CD  ARG A1287     -47.268 -17.549 -29.091  1.00  0.00           C  
ATOM   4413  NE  ARG A1287     -48.163 -17.784 -30.234  1.00  0.00           N  
ATOM   4414  CZ  ARG A1287     -47.829 -18.415 -31.365  1.00  0.00           C  
ATOM   4415  NH1 ARG A1287     -46.604 -18.899 -31.561  1.00  0.00           N  
ATOM   4416  NH2 ARG A1287     -48.750 -18.596 -32.303  1.00  0.00           N  
ATOM   4417  N   GLU A1288     -43.296 -15.599 -32.625  1.00  0.00           N  
ATOM   4418  CA  GLU A1288     -42.241 -15.939 -33.575  1.00  0.00           C  
ATOM   4419  C   GLU A1288     -41.085 -14.965 -33.484  1.00  0.00           C  
ATOM   4420  O   GLU A1288     -39.915 -15.317 -33.706  1.00  0.00           O  
ATOM   4421  CB  GLU A1288     -42.781 -15.896 -35.003  1.00  0.00           C  
ATOM   4422  CG  GLU A1288     -43.775 -16.976 -35.328  1.00  0.00           C  
ATOM   4423  CD  GLU A1288     -43.944 -17.151 -36.812  1.00  0.00           C  
ATOM   4424  OE1 GLU A1288     -44.810 -16.458 -37.395  1.00  0.00           O  
ATOM   4425  OE2 GLU A1288     -43.200 -17.979 -37.391  1.00  0.00           O  
ATOM   4426  N   SER A1289     -41.425 -13.728 -33.159  1.00  0.00           N  
ATOM   4427  CA  SER A1289     -40.430 -12.690 -33.083  1.00  0.00           C  
ATOM   4428  C   SER A1289     -40.084 -12.120 -31.717  1.00  0.00           C  
ATOM   4429  O   SER A1289     -39.297 -11.173 -31.680  1.00  0.00           O  
ATOM   4430  CB  SER A1289     -40.856 -11.549 -34.005  1.00  0.00           C  
ATOM   4431  OG  SER A1289     -42.239 -11.278 -33.835  1.00  0.00           O  
ATOM   4432  N   PHE A1290     -40.573 -12.692 -30.609  1.00  0.00           N  
ATOM   4433  CA  PHE A1290     -40.237 -12.044 -29.349  1.00  0.00           C  
ATOM   4434  C   PHE A1290     -38.764 -11.868 -28.989  1.00  0.00           C  
ATOM   4435  O   PHE A1290     -38.188 -10.837 -29.338  1.00  0.00           O  
ATOM   4436  CB  PHE A1290     -41.131 -12.373 -28.143  1.00  0.00           C  
ATOM   4437  CG  PHE A1290     -40.708 -11.622 -26.898  1.00  0.00           C  
ATOM   4438  CD1 PHE A1290     -40.325 -10.284 -26.989  1.00  0.00           C  
ATOM   4439  CD2 PHE A1290     -40.459 -12.294 -25.700  1.00  0.00           C  
ATOM   4440  CE1 PHE A1290     -39.673  -9.639 -25.933  1.00  0.00           C  
ATOM   4441  CE2 PHE A1290     -39.810 -11.655 -24.629  1.00  0.00           C  
ATOM   4442  CZ  PHE A1290     -39.413 -10.332 -24.755  1.00  0.00           C  
ATOM   4443  N   PRO A1291     -38.118 -12.801 -28.282  1.00  0.00           N  
ATOM   4444  CA  PRO A1291     -36.714 -12.452 -28.025  1.00  0.00           C  
ATOM   4445  C   PRO A1291     -35.974 -12.080 -29.333  1.00  0.00           C  
ATOM   4446  O   PRO A1291     -35.913 -12.884 -30.258  1.00  0.00           O  
ATOM   4447  CB  PRO A1291     -36.152 -13.737 -27.431  1.00  0.00           C  
ATOM   4448  CG  PRO A1291     -37.330 -14.377 -26.842  1.00  0.00           C  
ATOM   4449  CD  PRO A1291     -38.387 -14.182 -27.883  1.00  0.00           C  
ATOM   4450  N   ALA A1292     -35.542 -10.831 -29.482  1.00  0.00           N  
ATOM   4451  CA  ALA A1292     -34.829 -10.476 -30.703  1.00  0.00           C  
ATOM   4452  C   ALA A1292     -33.562 -11.282 -30.632  1.00  0.00           C  
ATOM   4453  O   ALA A1292     -33.131 -11.697 -29.564  1.00  0.00           O  
ATOM   4454  CB  ALA A1292     -34.484  -8.995 -30.748  1.00  0.00           C  
ATOM   4455  N   ASP A1293     -33.018 -11.611 -31.774  1.00  0.00           N  
ATOM   4456  CA  ASP A1293     -31.783 -12.344 -31.745  1.00  0.00           C  
ATOM   4457  C   ASP A1293     -30.664 -11.349 -31.525  1.00  0.00           C  
ATOM   4458  O   ASP A1293     -29.668 -11.653 -30.852  1.00  0.00           O  
ATOM   4459  CB  ASP A1293     -31.599 -13.109 -33.054  1.00  0.00           C  
ATOM   4460  CG  ASP A1293     -32.664 -14.139 -33.238  1.00  0.00           C  
ATOM   4461  OD1 ASP A1293     -33.745 -13.781 -33.769  1.00  0.00           O  
ATOM   4462  OD2 ASP A1293     -32.457 -15.281 -32.756  1.00  0.00           O  
ATOM   4463  N   PHE A1294     -30.903 -10.109 -31.947  1.00  0.00           N  
ATOM   4464  CA  PHE A1294     -29.859  -9.108 -31.850  1.00  0.00           C  
ATOM   4465  C   PHE A1294     -30.346  -7.675 -31.684  1.00  0.00           C  
ATOM   4466  O   PHE A1294     -31.491  -7.361 -32.034  1.00  0.00           O  
ATOM   4467  CB  PHE A1294     -29.059  -9.214 -33.142  1.00  0.00           C  
ATOM   4468  CG  PHE A1294     -27.947  -8.252 -33.249  1.00  0.00           C  
ATOM   4469  CD1 PHE A1294     -26.756  -8.473 -32.583  1.00  0.00           C  
ATOM   4470  CD2 PHE A1294     -28.051  -7.189 -34.099  1.00  0.00           C  
ATOM   4471  CE1 PHE A1294     -25.666  -7.651 -32.775  1.00  0.00           C  
ATOM   4472  CE2 PHE A1294     -26.970  -6.348 -34.309  1.00  0.00           C  
ATOM   4473  CZ  PHE A1294     -25.765  -6.583 -33.646  1.00  0.00           C  
ATOM   4474  N   ILE A1295     -29.474  -6.835 -31.127  1.00  0.00           N  
ATOM   4475  CA  ILE A1295     -29.698  -5.397 -30.953  1.00  0.00           C  
ATOM   4476  C   ILE A1295     -28.332  -4.761 -30.763  1.00  0.00           C  
ATOM   4477  O   ILE A1295     -27.397  -5.407 -30.273  1.00  0.00           O  
ATOM   4478  CB  ILE A1295     -30.572  -4.995 -29.736  1.00  0.00           C  
ATOM   4479  CG1 ILE A1295     -29.965  -5.510 -28.431  1.00  0.00           C  
ATOM   4480  CG2 ILE A1295     -32.009  -5.439 -29.925  1.00  0.00           C  
ATOM   4481  CD1 ILE A1295     -30.695  -4.973 -27.183  1.00  0.00           C  
ATOM   4482  N   ALA A1296     -28.188  -3.536 -31.243  1.00  0.00           N  
ATOM   4483  CA  ALA A1296     -26.934  -2.822 -31.098  1.00  0.00           C  
ATOM   4484  C   ALA A1296     -27.351  -1.384 -30.877  1.00  0.00           C  
ATOM   4485  O   ALA A1296     -28.203  -0.853 -31.610  1.00  0.00           O  
ATOM   4486  CB  ALA A1296     -26.070  -2.952 -32.361  1.00  0.00           C  
ATOM   4487  N   GLU A1297     -26.845  -0.815 -29.783  1.00  0.00           N  
ATOM   4488  CA  GLU A1297     -27.115   0.566 -29.380  1.00  0.00           C  
ATOM   4489  C   GLU A1297     -25.933   1.010 -28.532  1.00  0.00           C  
ATOM   4490  O   GLU A1297     -25.002   0.238 -28.323  1.00  0.00           O  
ATOM   4491  CB  GLU A1297     -28.407   0.657 -28.569  1.00  0.00           C  
ATOM   4492  CG  GLU A1297     -29.683   0.237 -29.320  1.00  0.00           C  
ATOM   4493  CD  GLU A1297     -29.988   1.111 -30.536  1.00  0.00           C  
ATOM   4494  OE1 GLU A1297     -29.265   2.119 -30.736  1.00  0.00           O  
ATOM   4495  OE2 GLU A1297     -30.951   0.791 -31.279  1.00  0.00           O  
ATOM   4496  N   GLY A1298     -25.956   2.249 -28.055  1.00  0.00           N  
ATOM   4497  CA  GLY A1298     -24.854   2.756 -27.250  1.00  0.00           C  
ATOM   4498  C   GLY A1298     -24.748   2.167 -25.851  1.00  0.00           C  
ATOM   4499  O   GLY A1298     -25.753   1.785 -25.258  1.00  0.00           O  
ATOM   4500  N   ILE A1299     -23.528   2.130 -25.316  1.00  0.00           N  
ATOM   4501  CA  ILE A1299     -23.253   1.592 -23.985  1.00  0.00           C  
ATOM   4502  C   ILE A1299     -24.043   2.264 -22.851  1.00  0.00           C  
ATOM   4503  O   ILE A1299     -24.500   1.608 -21.921  1.00  0.00           O  
ATOM   4504  CB  ILE A1299     -21.734   1.638 -23.690  1.00  0.00           C  
ATOM   4505  CG1 ILE A1299     -21.425   0.783 -22.478  1.00  0.00           C  
ATOM   4506  CG2 ILE A1299     -21.273   3.068 -23.450  1.00  0.00           C  
ATOM   4507  CD1 ILE A1299     -22.246  -0.480 -22.461  1.00  0.00           C  
ATOM   4508  N   ASP A1300     -24.249   3.565 -22.960  1.00  0.00           N  
ATOM   4509  CA  ASP A1300     -25.001   4.306 -21.964  1.00  0.00           C  
ATOM   4510  C   ASP A1300     -26.446   3.788 -21.901  1.00  0.00           C  
ATOM   4511  O   ASP A1300     -27.272   4.317 -21.160  1.00  0.00           O  
ATOM   4512  CB  ASP A1300     -25.031   5.770 -22.372  1.00  0.00           C  
ATOM   4513  CG  ASP A1300     -25.762   5.982 -23.705  1.00  0.00           C  
ATOM   4514  OD1 ASP A1300     -27.012   6.102 -23.688  1.00  0.00           O  
ATOM   4515  OD2 ASP A1300     -25.102   5.998 -24.774  1.00  0.00           O  
ATOM   4516  N   GLN A1301     -26.771   2.809 -22.737  1.00  0.00           N  
ATOM   4517  CA  GLN A1301     -28.111   2.255 -22.766  1.00  0.00           C  
ATOM   4518  C   GLN A1301     -28.310   1.142 -21.742  1.00  0.00           C  
ATOM   4519  O   GLN A1301     -29.410   0.557 -21.637  1.00  0.00           O  
ATOM   4520  CB  GLN A1301     -28.448   1.768 -24.168  1.00  0.00           C  
ATOM   4521  CG  GLN A1301     -28.550   2.883 -25.186  1.00  0.00           C  
ATOM   4522  CD  GLN A1301     -29.794   3.723 -25.015  1.00  0.00           C  
ATOM   4523  OE1 GLN A1301     -30.889   3.204 -24.815  1.00  0.00           O  
ATOM   4524  NE2 GLN A1301     -29.634   5.031 -25.101  1.00  0.00           N  
ATOM   4525  N   THR A1302     -27.241   0.848 -21.002  1.00  0.00           N  
ATOM   4526  CA  THR A1302     -27.291  -0.143 -19.928  1.00  0.00           C  
ATOM   4527  C   THR A1302     -28.207   0.471 -18.849  1.00  0.00           C  
ATOM   4528  O   THR A1302     -28.715  -0.239 -17.969  1.00  0.00           O  
ATOM   4529  CB  THR A1302     -25.888  -0.418 -19.345  1.00  0.00           C  
ATOM   4530  OG1 THR A1302     -25.141   0.803 -19.313  1.00  0.00           O  
ATOM   4531  CG2 THR A1302     -25.148  -1.425 -20.195  1.00  0.00           C  
ATOM   4532  N   ARG A1303     -28.410   1.796 -18.952  1.00  0.00           N  
ATOM   4533  CA  ARG A1303     -29.293   2.569 -18.072  1.00  0.00           C  
ATOM   4534  C   ARG A1303     -30.554   2.966 -18.843  1.00  0.00           C  
ATOM   4535  O   ARG A1303     -31.377   3.710 -18.321  1.00  0.00           O  
ATOM   4536  CB  ARG A1303     -28.633   3.880 -17.612  1.00  0.00           C  
ATOM   4537  CG  ARG A1303     -27.386   3.768 -16.758  1.00  0.00           C  
ATOM   4538  CD  ARG A1303     -27.670   3.083 -15.417  1.00  0.00           C  
ATOM   4539  NE  ARG A1303     -27.028   1.775 -15.316  1.00  0.00           N  
ATOM   4540  CZ  ARG A1303     -25.716   1.573 -15.420  1.00  0.00           C  
ATOM   4541  NH1 ARG A1303     -24.894   2.597 -15.631  1.00  0.00           N  
ATOM   4542  NH2 ARG A1303     -25.229   0.344 -15.294  1.00  0.00           N  
ATOM   4543  N   GLY A1304     -30.685   2.523 -20.091  1.00  0.00           N  
ATOM   4544  CA  GLY A1304     -31.849   2.903 -20.868  1.00  0.00           C  
ATOM   4545  C   GLY A1304     -32.697   1.815 -21.500  1.00  0.00           C  
ATOM   4546  O   GLY A1304     -33.257   0.944 -20.815  1.00  0.00           O  
ATOM   4547  N   TRP A1306     -32.802   1.884 -22.822  1.00  0.00           N  
ATOM   4548  CA  TRP A1306     -33.603   0.953 -23.601  1.00  0.00           C  
ATOM   4549  C   TRP A1306     -33.291  -0.498 -23.247  1.00  0.00           C  
ATOM   4550  O   TRP A1306     -34.228  -1.304 -23.114  1.00  0.00           O  
ATOM   4551  CB  TRP A1306     -33.398   1.200 -25.098  1.00  0.00           C  
ATOM   4552  CG  TRP A1306     -34.326   0.442 -26.000  1.00  0.00           C  
ATOM   4553  CD1 TRP A1306     -35.700   0.414 -25.944  1.00  0.00           C  
ATOM   4554  CD2 TRP A1306     -33.961  -0.344 -27.139  1.00  0.00           C  
ATOM   4555  NE1 TRP A1306     -36.201  -0.331 -26.981  1.00  0.00           N  
ATOM   4556  CE2 TRP A1306     -35.157  -0.808 -27.734  1.00  0.00           C  
ATOM   4557  CE3 TRP A1306     -32.733  -0.698 -27.725  1.00  0.00           C  
ATOM   4558  CZ2 TRP A1306     -35.163  -1.599 -28.881  1.00  0.00           C  
ATOM   4559  CZ3 TRP A1306     -32.744  -1.483 -28.860  1.00  0.00           C  
ATOM   4560  CH2 TRP A1306     -33.949  -1.926 -29.427  1.00  0.00           C  
ATOM   4561  N   PHE A1310     -32.000  -0.834 -23.079  1.00  0.00           N  
ATOM   4562  CA  PHE A1310     -31.616  -2.215 -22.711  1.00  0.00           C  
ATOM   4563  C   PHE A1310     -32.346  -2.630 -21.421  1.00  0.00           C  
ATOM   4564  O   PHE A1310     -33.160  -3.584 -21.379  1.00  0.00           O  
ATOM   4565  CB  PHE A1310     -30.107  -2.327 -22.443  1.00  0.00           C  
ATOM   4566  CG  PHE A1310     -29.252  -2.136 -23.658  1.00  0.00           C  
ATOM   4567  CD1 PHE A1310     -29.791  -2.244 -24.944  1.00  0.00           C  
ATOM   4568  CD2 PHE A1310     -27.897  -1.871 -23.522  1.00  0.00           C  
ATOM   4569  CE1 PHE A1310     -28.989  -2.095 -26.070  1.00  0.00           C  
ATOM   4570  CE2 PHE A1310     -27.084  -1.718 -24.645  1.00  0.00           C  
ATOM   4571  CZ  PHE A1310     -27.635  -1.830 -25.921  1.00  0.00           C  
ATOM   4572  N   ASN A1312     -32.083  -1.833 -20.393  1.00  0.00           N  
ATOM   4573  CA  ASN A1312     -32.638  -2.036 -19.087  1.00  0.00           C  
ATOM   4574  C   ASN A1312     -34.154  -2.177 -19.044  1.00  0.00           C  
ATOM   4575  O   ASN A1312     -34.656  -3.083 -18.382  1.00  0.00           O  
ATOM   4576  CB  ASN A1312     -32.176  -0.928 -18.167  1.00  0.00           C  
ATOM   4577  CG  ASN A1312     -32.672  -1.126 -16.787  1.00  0.00           C  
ATOM   4578  OD1 ASN A1312     -33.548  -0.403 -16.320  1.00  0.00           O  
ATOM   4579  ND2 ASN A1312     -32.212  -2.193 -16.155  1.00  0.00           N  
ATOM   4580  N   SER A1314     -34.877  -1.325 -19.768  1.00  0.00           N  
ATOM   4581  CA  SER A1314     -36.348  -1.403 -19.771  1.00  0.00           C  
ATOM   4582  C   SER A1314     -36.877  -2.530 -20.605  1.00  0.00           C  
ATOM   4583  O   SER A1314     -38.009  -3.003 -20.392  1.00  0.00           O  
ATOM   4584  CB  SER A1314     -36.999  -0.093 -20.207  1.00  0.00           C  
ATOM   4585  OG  SER A1314     -36.335   0.509 -21.297  1.00  0.00           O  
ATOM   4586  N   LEU A1316     -36.077  -2.956 -21.575  1.00  0.00           N  
ATOM   4587  CA  LEU A1316     -36.496  -4.066 -22.418  1.00  0.00           C  
ATOM   4588  C   LEU A1316     -36.458  -5.301 -21.532  1.00  0.00           C  
ATOM   4589  O   LEU A1316     -37.472  -5.986 -21.349  1.00  0.00           O  
ATOM   4590  CB  LEU A1316     -35.561  -4.245 -23.623  1.00  0.00           C  
ATOM   4591  CG  LEU A1316     -35.862  -3.430 -24.902  1.00  0.00           C  
ATOM   4592  CD1 LEU A1316     -34.690  -3.501 -25.812  1.00  0.00           C  
ATOM   4593  CD2 LEU A1316     -37.090  -3.923 -25.655  1.00  0.00           C  
ATOM   4594  N   HIS A1317     -35.304  -5.493 -20.901  1.00  0.00           N  
ATOM   4595  CA  HIS A1317     -35.059  -6.617 -20.009  1.00  0.00           C  
ATOM   4596  C   HIS A1317     -36.138  -6.728 -18.942  1.00  0.00           C  
ATOM   4597  O   HIS A1317     -36.846  -7.745 -18.842  1.00  0.00           O  
ATOM   4598  CB  HIS A1317     -33.725  -6.428 -19.314  1.00  0.00           C  
ATOM   4599  CG  HIS A1317     -33.193  -7.668 -18.683  1.00  0.00           C  
ATOM   4600  ND1 HIS A1317     -33.632  -8.926 -19.030  1.00  0.00           N  
ATOM   4601  CD2 HIS A1317     -32.201  -7.852 -17.778  1.00  0.00           C  
ATOM   4602  CE1 HIS A1317     -32.931  -9.835 -18.376  1.00  0.00           C  
ATOM   4603  NE2 HIS A1317     -32.056  -9.209 -17.607  1.00  0.00           N  
ATOM   4604  N   GLN A1318     -36.256  -5.663 -18.158  1.00  0.00           N  
ATOM   4605  CA  GLN A1318     -37.222  -5.608 -17.085  1.00  0.00           C  
ATOM   4606  C   GLN A1318     -38.606  -5.928 -17.547  1.00  0.00           C  
ATOM   4607  O   GLN A1318     -39.301  -6.738 -16.956  1.00  0.00           O  
ATOM   4608  CB  GLN A1318     -37.174  -4.259 -16.399  1.00  0.00           C  
ATOM   4609  CG  GLN A1318     -36.006  -4.197 -15.454  1.00  0.00           C  
ATOM   4610  CD  GLN A1318     -36.011  -2.966 -14.603  1.00  0.00           C  
ATOM   4611  OE1 GLN A1318     -37.070  -2.461 -14.206  1.00  0.00           O  
ATOM   4612  NE2 GLN A1318     -34.818  -2.453 -14.323  1.00  0.00           N  
ATOM   4613  N   LEU A1319     -39.006  -5.348 -18.652  1.00  0.00           N  
ATOM   4614  CA  LEU A1319     -40.335  -5.643 -19.126  1.00  0.00           C  
ATOM   4615  C   LEU A1319     -40.440  -7.086 -19.607  1.00  0.00           C  
ATOM   4616  O   LEU A1319     -41.469  -7.753 -19.367  1.00  0.00           O  
ATOM   4617  CB  LEU A1319     -40.717  -4.654 -20.209  1.00  0.00           C  
ATOM   4618  CG  LEU A1319     -41.335  -3.406 -19.577  1.00  0.00           C  
ATOM   4619  CD1 LEU A1319     -40.492  -2.859 -18.435  1.00  0.00           C  
ATOM   4620  CD2 LEU A1319     -41.657  -2.336 -20.628  1.00  0.00           C  
ATOM   4621  N   GLY A1321     -39.343  -7.590 -20.187  1.00  0.00           N  
ATOM   4622  CA  GLY A1321     -39.328  -8.941 -20.729  1.00  0.00           C  
ATOM   4623  C   GLY A1321     -39.603  -9.992 -19.675  1.00  0.00           C  
ATOM   4624  O   GLY A1321     -40.447 -10.903 -19.816  1.00  0.00           O  
ATOM   4625  N   VAL A1322     -38.886  -9.833 -18.580  1.00  0.00           N  
ATOM   4626  CA  VAL A1322     -39.005 -10.733 -17.465  1.00  0.00           C  
ATOM   4627  C   VAL A1322     -40.289 -10.620 -16.640  1.00  0.00           C  
ATOM   4628  O   VAL A1322     -40.899 -11.630 -16.314  1.00  0.00           O  
ATOM   4629  CB  VAL A1322     -37.838 -10.539 -16.563  1.00  0.00           C  
ATOM   4630  CG1 VAL A1322     -38.052 -11.320 -15.256  1.00  0.00           C  
ATOM   4631  CG2 VAL A1322     -36.559 -10.922 -17.341  1.00  0.00           C  
ATOM   4632  N   MET A1323     -40.716  -9.408 -16.316  1.00  0.00           N  
ATOM   4633  CA  MET A1323     -41.914  -9.260 -15.497  1.00  0.00           C  
ATOM   4634  C   MET A1323     -43.204  -9.625 -16.219  1.00  0.00           C  
ATOM   4635  O   MET A1323     -44.142 -10.120 -15.590  1.00  0.00           O  
ATOM   4636  CB  MET A1323     -42.017  -7.844 -14.910  1.00  0.00           C  
ATOM   4637  CG  MET A1323     -40.839  -7.440 -14.019  1.00  0.00           C  
ATOM   4638  SD  MET A1323     -41.108  -5.880 -13.138  1.00  0.00           S  
ATOM   4639  CE  MET A1323     -42.925  -6.028 -12.875  1.00  0.00           C  
ATOM   4640  N   LEU A1324     -43.249  -9.417 -17.536  1.00  0.00           N  
ATOM   4641  CA  LEU A1324     -44.472  -9.716 -18.296  1.00  0.00           C  
ATOM   4642  C   LEU A1324     -44.495 -11.042 -19.029  1.00  0.00           C  
ATOM   4643  O   LEU A1324     -45.579 -11.513 -19.381  1.00  0.00           O  
ATOM   4644  CB  LEU A1324     -44.726  -8.639 -19.328  1.00  0.00           C  
ATOM   4645  CG  LEU A1324     -45.197  -7.286 -18.840  1.00  0.00           C  
ATOM   4646  CD1 LEU A1324     -44.704  -6.304 -19.883  1.00  0.00           C  
ATOM   4647  CD2 LEU A1324     -46.739  -7.230 -18.682  1.00  0.00           C  
ATOM   4648  N   PHE A1325     -43.317 -11.580 -19.375  1.00  0.00           N  
ATOM   4649  CA  PHE A1325     -43.269 -12.849 -20.091  1.00  0.00           C  
ATOM   4650  C   PHE A1325     -42.230 -13.760 -19.502  1.00  0.00           C  
ATOM   4651  O   PHE A1325     -42.038 -14.884 -19.956  1.00  0.00           O  
ATOM   4652  CB  PHE A1325     -42.952 -12.608 -21.555  1.00  0.00           C  
ATOM   4653  CG  PHE A1325     -43.827 -11.585 -22.191  1.00  0.00           C  
ATOM   4654  CD1 PHE A1325     -45.148 -11.874 -22.499  1.00  0.00           C  
ATOM   4655  CD2 PHE A1325     -43.328 -10.321 -22.488  1.00  0.00           C  
ATOM   4656  CE1 PHE A1325     -45.952 -10.903 -23.100  1.00  0.00           C  
ATOM   4657  CE2 PHE A1325     -44.128  -9.344 -23.091  1.00  0.00           C  
ATOM   4658  CZ  PHE A1325     -45.425  -9.633 -23.395  1.00  0.00           C  
ATOM   4659  N   GLY A1326     -41.551 -13.275 -18.480  1.00  0.00           N  
ATOM   4660  CA  GLY A1326     -40.542 -14.080 -17.841  1.00  0.00           C  
ATOM   4661  C   GLY A1326     -39.552 -14.509 -18.879  1.00  0.00           C  
ATOM   4662  O   GLY A1326     -39.249 -15.685 -18.998  1.00  0.00           O  
ATOM   4663  N   SER A1341     -39.040 -13.551 -19.640  1.00  0.00           N  
ATOM   4664  CA  SER A1341     -38.091 -13.889 -20.682  1.00  0.00           C  
ATOM   4665  C   SER A1341     -37.176 -12.758 -21.050  1.00  0.00           C  
ATOM   4666  O   SER A1341     -37.477 -11.544 -20.879  1.00  0.00           O  
ATOM   4667  CB  SER A1341     -38.861 -14.328 -21.928  1.00  0.00           C  
ATOM   4668  OG  SER A1341     -38.068 -14.293 -23.101  1.00  0.00           O  
ATOM   4669  N   ILE A1342     -36.028 -13.190 -21.531  1.00  0.00           N  
ATOM   4670  CA  ILE A1342     -35.008 -12.319 -22.057  1.00  0.00           C  
ATOM   4671  C   ILE A1342     -35.746 -11.566 -23.185  1.00  0.00           C  
ATOM   4672  O   ILE A1342     -36.713 -12.079 -23.756  1.00  0.00           O  
ATOM   4673  CB  ILE A1342     -33.906 -13.238 -22.650  1.00  0.00           C  
ATOM   4674  CG1 ILE A1342     -33.214 -13.939 -21.498  1.00  0.00           C  
ATOM   4675  CG2 ILE A1342     -32.892 -12.489 -23.491  1.00  0.00           C  
ATOM   4676  CD1 ILE A1342     -32.816 -12.963 -20.436  1.00  0.00           C  
ATOM   4677  N   ALA A1344     -35.401 -10.307 -23.410  1.00  0.00           N  
ATOM   4678  CA  ALA A1344     -36.028  -9.548 -24.492  1.00  0.00           C  
ATOM   4679  C   ALA A1344     -35.089  -9.519 -25.707  1.00  0.00           C  
ATOM   4680  O   ALA A1344     -35.535  -9.304 -26.820  1.00  0.00           O  
ATOM   4681  CB  ALA A1344     -36.367  -8.113 -24.038  1.00  0.00           C  
ATOM   4682  N   PHE A1345     -33.799  -9.793 -25.489  1.00  0.00           N  
ATOM   4683  CA  PHE A1345     -32.797  -9.798 -26.552  1.00  0.00           C  
ATOM   4684  C   PHE A1345     -31.682 -10.846 -26.330  1.00  0.00           C  
ATOM   4685  O   PHE A1345     -30.966 -10.806 -25.314  1.00  0.00           O  
ATOM   4686  CB  PHE A1345     -32.203  -8.396 -26.727  1.00  0.00           C  
ATOM   4687  CG  PHE A1345     -31.640  -7.780 -25.459  1.00  0.00           C  
ATOM   4688  CD1 PHE A1345     -30.305  -7.986 -25.096  1.00  0.00           C  
ATOM   4689  CD2 PHE A1345     -32.422  -6.900 -24.680  1.00  0.00           C  
ATOM   4690  CE1 PHE A1345     -29.747  -7.321 -23.983  1.00  0.00           C  
ATOM   4691  CE2 PHE A1345     -31.886  -6.230 -23.575  1.00  0.00           C  
ATOM   4692  CZ  PHE A1345     -30.549  -6.431 -23.221  1.00  0.00           C  
ATOM   4693  N   LYS A1347     -31.531 -11.783 -27.270  1.00  0.00           N  
ATOM   4694  CA  LYS A1347     -30.510 -12.837 -27.156  1.00  0.00           C  
ATOM   4695  C   LYS A1347     -29.065 -12.361 -27.360  1.00  0.00           C  
ATOM   4696  O   LYS A1347     -28.155 -12.946 -26.788  1.00  0.00           O  
ATOM   4697  CB  LYS A1347     -30.800 -14.004 -28.113  1.00  0.00           C  
ATOM   4698  CG  LYS A1347     -32.208 -14.638 -28.002  1.00  0.00           C  
ATOM   4699  CD  LYS A1347     -32.422 -15.716 -29.081  1.00  0.00           C  
ATOM   4700  CE  LYS A1347     -33.752 -16.447 -28.947  1.00  0.00           C  
ATOM   4701  NZ  LYS A1347     -33.969 -17.434 -30.051  1.00  0.00           N  
ATOM   4702  N   ASN A1348     -28.854 -11.286 -28.121  1.00  0.00           N  
ATOM   4703  CA  ASN A1348     -27.486 -10.790 -28.381  1.00  0.00           C  
ATOM   4704  C   ASN A1348     -27.453  -9.278 -28.444  1.00  0.00           C  
ATOM   4705  O   ASN A1348     -28.350  -8.673 -29.039  1.00  0.00           O  
ATOM   4706  CB  ASN A1348     -26.972 -11.320 -29.726  1.00  0.00           C  
ATOM   4707  CG  ASN A1348     -26.722 -12.815 -29.710  1.00  0.00           C  
ATOM   4708  OD1 ASN A1348     -25.669 -13.265 -29.270  1.00  0.00           O  
ATOM   4709  ND2 ASN A1348     -27.676 -13.590 -30.210  1.00  0.00           N  
ATOM   4710  N   VAL A1349     -26.392  -8.683 -27.904  1.00  0.00           N  
ATOM   4711  CA  VAL A1349     -26.258  -7.236 -27.877  1.00  0.00           C  
ATOM   4712  C   VAL A1349     -24.854  -6.781 -28.115  1.00  0.00           C  
ATOM   4713  O   VAL A1349     -23.930  -7.302 -27.495  1.00  0.00           O  
ATOM   4714  CB  VAL A1349     -26.466  -6.652 -26.487  1.00  0.00           C  
ATOM   4715  CG1 VAL A1349     -27.014  -5.216 -26.577  1.00  0.00           C  
ATOM   4716  CG2 VAL A1349     -27.244  -7.581 -25.622  1.00  0.00           C  
ATOM   4717  N   ILE A1350     -24.719  -5.695 -28.872  1.00  0.00           N  
ATOM   4718  CA  ILE A1350     -23.415  -5.082 -29.119  1.00  0.00           C  
ATOM   4719  C   ILE A1350     -23.546  -3.701 -28.486  1.00  0.00           C  
ATOM   4720  O   ILE A1350     -24.558  -3.020 -28.701  1.00  0.00           O  
ATOM   4721  CB  ILE A1350     -23.096  -4.916 -30.637  1.00  0.00           C  
ATOM   4722  CG1 ILE A1350     -23.054  -6.286 -31.325  1.00  0.00           C  
ATOM   4723  CG2 ILE A1350     -21.762  -4.203 -30.820  1.00  0.00           C  
ATOM   4724  CD1 ILE A1350     -22.613  -6.260 -32.775  1.00  0.00           C  
ATOM   4725  N   CYS A1351     -22.564  -3.316 -27.676  1.00  0.00           N  
ATOM   4726  CA  CYS A1351     -22.587  -2.009 -27.024  1.00  0.00           C  
ATOM   4727  C   CYS A1351     -21.461  -1.201 -27.584  1.00  0.00           C  
ATOM   4728  O   CYS A1351     -20.301  -1.542 -27.339  1.00  0.00           O  
ATOM   4729  CB  CYS A1351     -22.378  -2.181 -25.536  1.00  0.00           C  
ATOM   4730  SG  CYS A1351     -23.640  -3.216 -24.852  1.00  0.00           S  
ATOM   4731  N   HIS A1352     -21.765  -0.101 -28.264  1.00  0.00           N  
ATOM   4732  CA  HIS A1352     -20.674   0.655 -28.875  1.00  0.00           C  
ATOM   4733  C   HIS A1352     -20.188   1.920 -28.190  1.00  0.00           C  
ATOM   4734  O   HIS A1352     -20.983   2.657 -27.594  1.00  0.00           O  
ATOM   4735  CB  HIS A1352     -20.962   0.941 -30.351  1.00  0.00           C  
ATOM   4736  CG  HIS A1352     -22.061   1.932 -30.565  1.00  0.00           C  
ATOM   4737  ND1 HIS A1352     -23.367   1.559 -30.803  1.00  0.00           N  
ATOM   4738  CD2 HIS A1352     -22.046   3.283 -30.599  1.00  0.00           C  
ATOM   4739  CE1 HIS A1352     -24.110   2.635 -30.980  1.00  0.00           C  
ATOM   4740  NE2 HIS A1352     -23.333   3.694 -30.861  1.00  0.00           N  
ATOM   4741  N   GLY A1359     -18.897   2.192 -28.366  1.00  0.00           N  
ATOM   4742  CA  GLY A1359     -18.268   3.350 -27.773  1.00  0.00           C  
ATOM   4743  C   GLY A1359     -18.726   4.693 -28.286  1.00  0.00           C  
ATOM   4744  O   GLY A1359     -19.865   4.868 -28.756  1.00  0.00           O  
ATOM   4745  N   LEU A1360     -17.803   5.648 -28.209  1.00  0.00           N  
ATOM   4746  CA  LEU A1360     -18.046   7.023 -28.637  1.00  0.00           C  
ATOM   4747  C   LEU A1360     -17.264   7.413 -29.870  1.00  0.00           C  
ATOM   4748  O   LEU A1360     -16.182   6.876 -30.152  1.00  0.00           O  
ATOM   4749  CB  LEU A1360     -17.696   8.023 -27.530  1.00  0.00           C  
ATOM   4750  CG  LEU A1360     -18.790   8.323 -26.511  1.00  0.00           C  
ATOM   4751  CD1 LEU A1360     -20.087   8.702 -27.250  1.00  0.00           C  
ATOM   4752  CD2 LEU A1360     -18.998   7.103 -25.626  1.00  0.00           C  
ATOM   4753  N   ILE A1361     -17.797   8.411 -30.561  1.00  0.00           N  
ATOM   4754  CA  ILE A1361     -17.175   8.938 -31.763  1.00  0.00           C  
ATOM   4755  C   ILE A1361     -16.353  10.169 -31.363  1.00  0.00           C  
ATOM   4756  O   ILE A1361     -16.879  11.284 -31.258  1.00  0.00           O  
ATOM   4757  CB  ILE A1361     -18.259   9.278 -32.850  1.00  0.00           C  
ATOM   4758  CG1 ILE A1361     -18.846   7.988 -33.442  1.00  0.00           C  
ATOM   4759  CG2 ILE A1361     -17.684  10.127 -33.963  1.00  0.00           C  
ATOM   4760  CD1 ILE A1361     -17.799   6.996 -33.966  1.00  0.00           C  
ATOM   4761  N   LEU A1365     -15.086   9.935 -31.035  1.00  0.00           N  
ATOM   4762  CA  LEU A1365     -14.187  11.014 -30.656  1.00  0.00           C  
ATOM   4763  C   LEU A1365     -13.947  11.948 -31.835  1.00  0.00           C  
ATOM   4764  O   LEU A1365     -14.332  11.652 -32.969  1.00  0.00           O  
ATOM   4765  CB  LEU A1365     -12.847  10.457 -30.189  1.00  0.00           C  
ATOM   4766  CG  LEU A1365     -12.853   9.375 -29.111  1.00  0.00           C  
ATOM   4767  CD1 LEU A1365     -11.428   8.893 -28.856  1.00  0.00           C  
ATOM   4768  CD2 LEU A1365     -13.478   9.900 -27.842  1.00  0.00           C  
ATOM   4769  N   ASP A1366     -13.238  13.041 -31.562  1.00  0.00           N  
ATOM   4770  CA  ASP A1366     -12.892  14.067 -32.552  1.00  0.00           C  
ATOM   4771  C   ASP A1366     -11.957  13.488 -33.588  1.00  0.00           C  
ATOM   4772  O   ASP A1366     -11.468  12.362 -33.418  1.00  0.00           O  
ATOM   4773  CB  ASP A1366     -12.148  15.214 -31.856  1.00  0.00           C  
ATOM   4774  CG  ASP A1366     -12.330  16.538 -32.549  1.00  0.00           C  
ATOM   4775  OD1 ASP A1366     -13.175  16.623 -33.460  1.00  0.00           O  
ATOM   4776  OD2 ASP A1366     -11.641  17.504 -32.165  1.00  0.00           O  
ATOM   4777  N   GLU A1368     -11.629  14.302 -34.602  1.00  0.00           N  
ATOM   4778  CA  GLU A1368     -10.693  13.896 -35.659  1.00  0.00           C  
ATOM   4779  C   GLU A1368      -9.471  13.431 -34.876  1.00  0.00           C  
ATOM   4780  O   GLU A1368      -8.617  12.725 -35.398  1.00  0.00           O  
ATOM   4781  CB  GLU A1368     -10.338  15.073 -36.583  1.00  0.00           C  
ATOM   4782  CG  GLU A1368     -10.381  14.768 -38.103  1.00  0.00           C  
ATOM   4783  CD  GLU A1368      -9.360  13.720 -38.567  1.00  0.00           C  
ATOM   4784  OE1 GLU A1368      -8.183  13.785 -38.155  1.00  0.00           O  
ATOM   4785  OE2 GLU A1368      -9.725  12.840 -39.375  1.00  0.00           O  
ATOM   4786  N   LYS A1369      -9.403  13.891 -33.624  1.00  0.00           N  
ATOM   4787  CA  LYS A1369      -8.398  13.492 -32.660  1.00  0.00           C  
ATOM   4788  C   LYS A1369      -8.839  13.782 -31.215  1.00  0.00           C  
ATOM   4789  O   LYS A1369      -8.827  14.931 -30.768  1.00  0.00           O  
ATOM   4790  CB  LYS A1369      -7.014  14.085 -32.961  1.00  0.00           C  
ATOM   4791  CG  LYS A1369      -6.220  13.298 -34.026  1.00  0.00           C  
ATOM   4792  CD  LYS A1369      -6.142  11.787 -33.725  1.00  0.00           C  
ATOM   4793  CE  LYS A1369      -5.913  10.955 -34.999  1.00  0.00           C  
ATOM   4794  NZ  LYS A1369      -5.877   9.477 -34.754  1.00  0.00           N  
ATOM   4795  N   GLY A1370      -9.360  12.738 -30.562  1.00  0.00           N  
ATOM   4796  CA  GLY A1370      -9.773  12.787 -29.162  1.00  0.00           C  
ATOM   4797  C   GLY A1370     -10.975  13.547 -28.633  1.00  0.00           C  
ATOM   4798  O   GLY A1370     -11.888  12.960 -28.060  1.00  0.00           O  
ATOM   4799  N   GLN A1373     -10.959  14.860 -28.790  1.00  0.00           N  
ATOM   4800  CA  GLN A1373     -12.019  15.727 -28.283  1.00  0.00           C  
ATOM   4801  C   GLN A1373     -13.462  15.247 -28.440  1.00  0.00           C  
ATOM   4802  O   GLN A1373     -13.945  15.068 -29.553  1.00  0.00           O  
ATOM   4803  CB  GLN A1373     -11.866  17.131 -28.884  1.00  0.00           C  
ATOM   4804  CG  GLN A1373     -10.518  17.792 -28.598  1.00  0.00           C  
ATOM   4805  CD  GLN A1373     -10.390  19.183 -29.198  1.00  0.00           C  
ATOM   4806  OE1 GLN A1373      -9.432  19.468 -29.910  1.00  0.00           O  
ATOM   4807  NE2 GLN A1373     -11.348  20.056 -28.903  1.00  0.00           N  
ATOM   4808  N   LYS A1433     -14.163  15.104 -27.319  1.00  0.00           N  
ATOM   4809  CA  LYS A1433     -15.563  14.678 -27.326  1.00  0.00           C  
ATOM   4810  C   LYS A1433     -16.415  15.517 -28.276  1.00  0.00           C  
ATOM   4811  O   LYS A1433     -16.923  16.570 -27.904  1.00  0.00           O  
ATOM   4812  CB  LYS A1433     -16.155  14.749 -25.915  1.00  0.00           C  
ATOM   4813  CG  LYS A1433     -15.569  13.763 -24.905  1.00  0.00           C  
ATOM   4814  CD  LYS A1433     -16.179  12.370 -25.032  1.00  0.00           C  
ATOM   4815  CE  LYS A1433     -15.824  11.506 -23.833  1.00  0.00           C  
ATOM   4816  NZ  LYS A1433     -14.355  11.318 -23.673  1.00  0.00           N  
ATOM   4817  N   MET A1434     -16.577  15.014 -29.496  1.00  0.00           N  
ATOM   4818  CA  MET A1434     -17.351  15.658 -30.561  1.00  0.00           C  
ATOM   4819  C   MET A1434     -18.596  16.394 -30.059  1.00  0.00           C  
ATOM   4820  O   MET A1434     -19.543  15.776 -29.569  1.00  0.00           O  
ATOM   4821  CB  MET A1434     -17.746  14.603 -31.604  1.00  0.00           C  
ATOM   4822  CG  MET A1434     -18.220  15.156 -32.946  1.00  0.00           C  
ATOM   4823  SD  MET A1434     -18.431  13.855 -34.192  1.00  0.00           S  
ATOM   4824  CE  MET A1434     -16.757  13.388 -34.430  1.00  0.00           C  
ATOM   4825  N   SER A1435     -18.605  17.713 -30.212  1.00  0.00           N  
ATOM   4826  CA  SER A1435     -19.733  18.503 -29.748  1.00  0.00           C  
ATOM   4827  C   SER A1435     -20.044  19.764 -30.538  1.00  0.00           C  
ATOM   4828  O   SER A1435     -19.162  20.415 -31.115  1.00  0.00           O  
ATOM   4829  CB  SER A1435     -19.561  18.873 -28.275  1.00  0.00           C  
ATOM   4830  OG  SER A1435     -20.574  19.781 -27.867  1.00  0.00           O  
ATOM   4831  N   LYS A1440     -21.318  20.132 -30.454  1.00  0.00           N  
ATOM   4832  CA  LYS A1440     -21.885  21.304 -31.111  1.00  0.00           C  
ATOM   4833  C   LYS A1440     -21.099  22.562 -30.768  1.00  0.00           C  
ATOM   4834  O   LYS A1440     -20.751  23.357 -31.647  1.00  0.00           O  
ATOM   4835  CB  LYS A1440     -23.358  21.458 -30.686  1.00  0.00           C  
ATOM   4836  CG  LYS A1440     -23.596  21.311 -29.175  1.00  0.00           C  
ATOM   4837  CD  LYS A1440     -25.021  20.842 -28.824  1.00  0.00           C  
ATOM   4838  CE  LYS A1440     -26.084  21.948 -28.872  1.00  0.00           C  
ATOM   4839  NZ  LYS A1440     -25.853  23.086 -27.921  1.00  0.00           N  
ATOM   4840  N   SER A1441     -20.808  22.713 -29.480  1.00  0.00           N  
ATOM   4841  CA  SER A1441     -20.066  23.854 -28.969  1.00  0.00           C  
ATOM   4842  C   SER A1441     -18.779  24.024 -29.759  1.00  0.00           C  
ATOM   4843  O   SER A1441     -18.669  24.929 -30.593  1.00  0.00           O  
ATOM   4844  CB  SER A1441     -19.758  23.641 -27.481  1.00  0.00           C  
ATOM   4845  OG  SER A1441     -19.411  22.287 -27.219  1.00  0.00           O  
ATOM   4846  N   LYS A1444     -17.864  23.075 -29.570  1.00  0.00           N  
ATOM   4847  CA  LYS A1444     -16.569  23.087 -30.229  1.00  0.00           C  
ATOM   4848  C   LYS A1444     -16.692  23.177 -31.753  1.00  0.00           C  
ATOM   4849  O   LYS A1444     -15.737  23.553 -32.442  1.00  0.00           O  
ATOM   4850  CB  LYS A1444     -15.782  21.847 -29.810  1.00  0.00           C  
ATOM   4851  CG  LYS A1444     -14.404  22.143 -29.258  1.00  0.00           C  
ATOM   4852  CD  LYS A1444     -13.438  22.550 -30.356  1.00  0.00           C  
ATOM   4853  CE  LYS A1444     -13.323  21.441 -31.393  1.00  0.00           C  
ATOM   4854  NZ  LYS A1444     -12.235  21.642 -32.389  1.00  0.00           N  
ATOM   4855  N   GLY A1450     -17.885  22.873 -32.266  1.00  0.00           N  
ATOM   4856  CA  GLY A1450     -18.123  22.931 -33.698  1.00  0.00           C  
ATOM   4857  C   GLY A1450     -17.486  21.776 -34.449  1.00  0.00           C  
ATOM   4858  O   GLY A1450     -17.640  21.670 -35.673  1.00  0.00           O  
ATOM   4859  N   ASN A1452     -16.824  20.885 -33.702  1.00  0.00           N  
ATOM   4860  CA  ASN A1452     -16.135  19.707 -34.250  1.00  0.00           C  
ATOM   4861  C   ASN A1452     -17.060  18.583 -34.713  1.00  0.00           C  
ATOM   4862  O   ASN A1452     -16.629  17.464 -35.004  1.00  0.00           O  
ATOM   4863  CB  ASN A1452     -15.068  19.166 -33.270  1.00  0.00           C  
ATOM   4864  CG  ASN A1452     -15.613  18.855 -31.871  1.00  0.00           C  
ATOM   4865  OD1 ASN A1452     -16.649  19.372 -31.452  1.00  0.00           O  
ATOM   4866  ND2 ASN A1452     -14.917  17.979 -31.157  1.00  0.00           N  
ATOM   4867  N   VAL A1455     -18.334  18.915 -34.800  1.00  0.00           N  
ATOM   4868  CA  VAL A1455     -19.370  17.997 -35.221  1.00  0.00           C  
ATOM   4869  C   VAL A1455     -19.202  17.528 -36.667  1.00  0.00           C  
ATOM   4870  O   VAL A1455     -19.414  18.294 -37.609  1.00  0.00           O  
ATOM   4871  CB  VAL A1455     -20.734  18.669 -35.034  1.00  0.00           C  
ATOM   4872  CG1 VAL A1455     -21.113  18.641 -33.558  1.00  0.00           C  
ATOM   4873  CG2 VAL A1455     -20.672  20.138 -35.525  1.00  0.00           C  
ATOM   4874  N   VAL A1456     -18.796  16.273 -36.838  1.00  0.00           N  
ATOM   4875  CA  VAL A1456     -18.616  15.707 -38.175  1.00  0.00           C  
ATOM   4876  C   VAL A1456     -19.927  15.149 -38.676  1.00  0.00           C  
ATOM   4877  O   VAL A1456     -20.352  14.078 -38.248  1.00  0.00           O  
ATOM   4878  CB  VAL A1456     -17.611  14.541 -38.183  1.00  0.00           C  
ATOM   4879  CG1 VAL A1456     -17.537  13.917 -39.577  1.00  0.00           C  
ATOM   4880  CG2 VAL A1456     -16.251  15.019 -37.730  1.00  0.00           C  
ATOM   4881  N   ASP A1457     -20.595  15.881 -39.552  1.00  0.00           N  
ATOM   4882  CA  ASP A1457     -21.840  15.388 -40.101  1.00  0.00           C  
ATOM   4883  C   ASP A1457     -21.440  14.230 -41.021  1.00  0.00           C  
ATOM   4884  O   ASP A1457     -20.403  14.295 -41.691  1.00  0.00           O  
ATOM   4885  CB  ASP A1457     -22.537  16.491 -40.898  1.00  0.00           C  
ATOM   4886  CG  ASP A1457     -23.965  16.127 -41.292  1.00  0.00           C  
ATOM   4887  OD1 ASP A1457     -24.183  14.980 -41.728  1.00  0.00           O  
ATOM   4888  OD2 ASP A1457     -24.874  16.986 -41.183  1.00  0.00           O  
ATOM   4889  N   PRO A1458     -22.202  13.118 -40.993  1.00  0.00           N  
ATOM   4890  CA  PRO A1458     -21.883  11.972 -41.849  1.00  0.00           C  
ATOM   4891  C   PRO A1458     -22.114  12.207 -43.353  1.00  0.00           C  
ATOM   4892  O   PRO A1458     -21.578  11.465 -44.175  1.00  0.00           O  
ATOM   4893  CB  PRO A1458     -22.782  10.875 -41.288  1.00  0.00           C  
ATOM   4894  CG  PRO A1458     -23.957  11.651 -40.740  1.00  0.00           C  
ATOM   4895  CD  PRO A1458     -23.267  12.769 -40.037  1.00  0.00           C  
ATOM   4896  N   TRP A1459     -22.919  13.204 -43.722  1.00  0.00           N  
ATOM   4897  CA  TRP A1459     -23.139  13.493 -45.139  1.00  0.00           C  
ATOM   4898  C   TRP A1459     -21.861  13.993 -45.794  1.00  0.00           C  
ATOM   4899  O   TRP A1459     -21.630  13.739 -46.972  1.00  0.00           O  
ATOM   4900  CB  TRP A1459     -24.243  14.512 -45.353  1.00  0.00           C  
ATOM   4901  CG  TRP A1459     -25.596  13.917 -45.435  1.00  0.00           C  
ATOM   4902  CD1 TRP A1459     -26.537  13.893 -44.449  1.00  0.00           C  
ATOM   4903  CD2 TRP A1459     -26.188  13.268 -46.572  1.00  0.00           C  
ATOM   4904  NE1 TRP A1459     -27.681  13.269 -44.894  1.00  0.00           N  
ATOM   4905  CE2 TRP A1459     -27.496  12.870 -46.190  1.00  0.00           C  
ATOM   4906  CE3 TRP A1459     -25.744  12.980 -47.872  1.00  0.00           C  
ATOM   4907  CZ2 TRP A1459     -28.364  12.196 -47.062  1.00  0.00           C  
ATOM   4908  CZ3 TRP A1459     -26.605  12.310 -48.739  1.00  0.00           C  
ATOM   4909  CH2 TRP A1459     -27.902  11.926 -48.327  1.00  0.00           C  
ATOM   4910  N   ASP A1460     -21.041  14.719 -45.037  1.00  0.00           N  
ATOM   4911  CA  ASP A1460     -19.772  15.220 -45.557  1.00  0.00           C  
ATOM   4912  C   ASP A1460     -19.010  14.014 -46.058  1.00  0.00           C  
ATOM   4913  O   ASP A1460     -18.486  14.014 -47.169  1.00  0.00           O  
ATOM   4914  CB  ASP A1460     -18.919  15.854 -44.447  1.00  0.00           C  
ATOM   4915  CG  ASP A1460     -19.257  17.317 -44.177  1.00  0.00           C  
ATOM   4916  OD1 ASP A1460     -19.544  18.084 -45.138  1.00  0.00           O  
ATOM   4917  OD2 ASP A1460     -19.187  17.698 -42.980  1.00  0.00           O  
ATOM   4918  N   ILE A1461     -18.973  12.985 -45.214  1.00  0.00           N  
ATOM   4919  CA  ILE A1461     -18.271  11.733 -45.491  1.00  0.00           C  
ATOM   4920  C   ILE A1461     -18.868  10.910 -46.622  1.00  0.00           C  
ATOM   4921  O   ILE A1461     -18.143  10.449 -47.511  1.00  0.00           O  
ATOM   4922  CB  ILE A1461     -18.237  10.827 -44.248  1.00  0.00           C  
ATOM   4923  CG1 ILE A1461     -17.762  11.612 -43.016  1.00  0.00           C  
ATOM   4924  CG2 ILE A1461     -17.345   9.625 -44.512  1.00  0.00           C  
ATOM   4925  CD1 ILE A1461     -16.317  12.096 -43.066  1.00  0.00           C  
ATOM   4926  N   ILE A1462     -20.180  10.698 -46.570  1.00  0.00           N  
ATOM   4927  CA  ILE A1462     -20.832   9.909 -47.599  1.00  0.00           C  
ATOM   4928  C   ILE A1462     -20.784  10.521 -48.998  1.00  0.00           C  
ATOM   4929  O   ILE A1462     -20.946   9.794 -49.978  1.00  0.00           O  
ATOM   4930  CB  ILE A1462     -22.287   9.477 -47.227  1.00  0.00           C  
ATOM   4931  CG1 ILE A1462     -23.221  10.668 -47.143  1.00  0.00           C  
ATOM   4932  CG2 ILE A1462     -22.309   8.739 -45.897  1.00  0.00           C  
ATOM   4933  CD1 ILE A1462     -24.509  10.315 -46.438  1.00  0.00           C  
ATOM   4934  N   ARG A1463     -20.533  11.829 -49.111  1.00  0.00           N  
ATOM   4935  CA  ARG A1463     -20.462  12.454 -50.433  1.00  0.00           C  
ATOM   4936  C   ARG A1463     -19.034  12.668 -50.904  1.00  0.00           C  
ATOM   4937  O   ARG A1463     -18.814  13.102 -52.024  1.00  0.00           O  
ATOM   4938  CB  ARG A1463     -21.240  13.765 -50.496  1.00  0.00           C
[truncated: 142,569 more chars]
