# Supplementary material for: Backbone Brackets and Arginine Tweezers delineate Class I and Class II aminoacyl tRNA synthetases
Source: PLoS Comput Biol. 2018 Apr 16;14(4):e1006101. doi: 10.1371/journal.pcbi.1006101 (PMC5919687; doi:10.1371/journal.pcbi.1006101)
Supplement: S11 File — All structures of Class I aaRS with residues renumbered according to the MSA. (GZ) [file pcbi.1006101.s023.tar.gz › 1iq0_A_renum.pdb]

ATOM      1  N   MET A 116      22.030  78.135  18.593  1.00  0.00           N  
ATOM      2  CA  MET A 116      22.769  77.901  17.321  1.00  0.00           C  
ATOM      3  C   MET A 116      24.074  78.692  17.319  1.00  0.00           C  
ATOM      4  O   MET A 116      24.597  79.042  18.379  1.00  0.00           O  
ATOM      5  CB  MET A 116      21.910  78.325  16.131  1.00  0.00           C  
ATOM      6  CG  MET A 116      22.444  77.868  14.783  1.00  0.00           C  
ATOM      7  SD  MET A 116      21.573  78.656  13.440  1.00  0.00           S  
ATOM      8  CE  MET A 116      19.935  77.914  13.670  1.00  0.00           C  
ATOM      9  N   LEU A 117      24.596  78.976  16.129  1.00  0.00           N  
ATOM     10  CA  LEU A 117      25.845  79.717  16.005  1.00  0.00           C  
ATOM     11  C   LEU A 117      25.688  80.892  15.040  1.00  0.00           C  
ATOM     12  O   LEU A 117      25.847  82.050  15.430  1.00  0.00           O  
ATOM     13  CB  LEU A 117      26.961  78.780  15.524  1.00  0.00           C  
ATOM     14  CG  LEU A 117      28.432  79.181  15.693  1.00  0.00           C  
ATOM     15  CD1 LEU A 117      28.694  80.507  15.012  1.00  0.00           C  
ATOM     16  CD2 LEU A 117      28.777  79.253  17.170  1.00  0.00           C  
ATOM     17  N   ARG A 118      25.374  80.595  13.782  1.00  0.00           N  
ATOM     18  CA  ARG A 118      25.205  81.642  12.779  1.00  0.00           C  
ATOM     19  C   ARG A 118      24.074  82.604  13.118  1.00  0.00           C  
ATOM     20  O   ARG A 118      24.230  83.813  12.966  1.00  0.00           O  
ATOM     21  CB  ARG A 118      24.958  81.029  11.403  1.00  0.00           C  
ATOM     22  CG  ARG A 118      26.178  80.367  10.809  1.00  0.00           C  
ATOM     23  CD  ARG A 118      25.872  79.758   9.458  1.00  0.00           C  
ATOM     24  NE  ARG A 118      25.442  80.754   8.482  1.00  0.00           N  
ATOM     25  CZ  ARG A 118      25.244  80.491   7.194  1.00  0.00           C  
ATOM     26  NH1 ARG A 118      25.439  79.265   6.727  1.00  0.00           N  
ATOM     27  NH2 ARG A 118      24.857  81.453   6.372  1.00  0.00           N  
ATOM     28  N   ARG A 119      22.944  82.071  13.574  1.00  0.00           N  
ATOM     29  CA  ARG A 119      21.800  82.904  13.929  1.00  0.00           C  
ATOM     30  C   ARG A 119      22.107  83.706  15.184  1.00  0.00           C  
ATOM     31  O   ARG A 119      21.683  84.859  15.314  1.00  0.00           O  
ATOM     32  CB  ARG A 119      20.546  82.045  14.155  1.00  0.00           C  
ATOM     33  CG  ARG A 119      19.862  81.560  12.872  1.00  0.00           C  
ATOM     34  CD  ARG A 119      19.319  82.726  12.054  1.00  0.00           C  
ATOM     35  NE  ARG A 119      18.821  82.323  10.737  1.00  0.00           N  
ATOM     36  CZ  ARG A 119      17.625  81.787  10.503  1.00  0.00           C  
ATOM     37  NH1 ARG A 119      16.774  81.578  11.498  1.00  0.00           N  
ATOM     38  NH2 ARG A 119      17.277  81.467   9.264  1.00  0.00           N  
ATOM     39  N   ALA A 120      22.842  83.094  16.107  1.00  0.00           N  
ATOM     40  CA  ALA A 120      23.213  83.768  17.344  1.00  0.00           C  
ATOM     41  C   ALA A 120      24.078  84.970  16.977  1.00  0.00           C  
ATOM     42  O   ALA A 120      24.014  86.022  17.618  1.00  0.00           O  
ATOM     43  CB  ALA A 120      23.983  82.818  18.248  1.00  0.00           C  
ATOM     44  N   LEU A 121      24.871  84.812  15.924  1.00  0.00           N  
ATOM     45  CA  LEU A 121      25.743  85.882  15.470  1.00  0.00           C  
ATOM     46  C   LEU A 121      24.931  87.000  14.811  1.00  0.00           C  
ATOM     47  O   LEU A 121      25.221  88.179  15.002  1.00  0.00           O  
ATOM     48  CB  LEU A 121      26.782  85.331  14.494  1.00  0.00           C  
ATOM     49  CG  LEU A 121      27.834  86.301  13.953  1.00  0.00           C  
ATOM     50  CD1 LEU A 121      28.462  87.117  15.090  1.00  0.00           C  
ATOM     51  CD2 LEU A 121      28.900  85.494  13.211  1.00  0.00           C  
ATOM     52  N   GLU A 122      23.912  86.630  14.043  1.00  0.00           N  
ATOM     53  CA  GLU A 122      23.072  87.623  13.388  1.00  0.00           C  
ATOM     54  C   GLU A 122      22.263  88.365  14.446  1.00  0.00           C  
ATOM     55  O   GLU A 122      22.018  89.560  14.320  1.00  0.00           O  
ATOM     56  CB  GLU A 122      22.126  86.957  12.384  1.00  0.00           C  
ATOM     57  CG  GLU A 122      22.840  86.084  11.372  1.00  0.00           C  
ATOM     58  CD  GLU A 122      21.918  85.538  10.301  1.00  0.00           C  
ATOM     59  OE1 GLU A 122      20.780  85.144  10.638  1.00  0.00           O  
ATOM     60  OE2 GLU A 122      22.342  85.493   9.125  1.00  0.00           O  
ATOM     61  N   GLU A 123      21.850  87.653  15.488  1.00  0.00           N  
ATOM     62  CA  GLU A 123      21.079  88.272  16.559  1.00  0.00           C  
ATOM     63  C   GLU A 123      21.923  89.328  17.263  1.00  0.00           C  
ATOM     64  O   GLU A 123      21.460  90.440  17.511  1.00  0.00           O  
ATOM     65  CB  GLU A 123      20.624  87.218  17.571  1.00  0.00           C  
ATOM     66  CG  GLU A 123      19.883  87.793  18.772  1.00  0.00           C  
ATOM     67  CD  GLU A 123      18.718  88.686  18.371  1.00  0.00           C  
ATOM     68  OE1 GLU A 123      17.834  88.217  17.623  1.00  0.00           O  
ATOM     69  OE2 GLU A 123      18.685  89.856  18.806  1.00  0.00           O  
ATOM     70  N   ALA A 124      23.166  88.979  17.579  1.00  0.00           N  
ATOM     71  CA  ALA A 124      24.057  89.912  18.251  1.00  0.00           C  
ATOM     72  C   ALA A 124      24.336  91.128  17.372  1.00  0.00           C  
ATOM     73  O   ALA A 124      24.522  92.238  17.875  1.00  0.00           O  
ATOM     74  CB  ALA A 124      25.359  89.218  18.621  1.00  0.00           C  
ATOM     75  N   ILE A 125      24.367  90.917  16.058  1.00  0.00           N  
ATOM     76  CA  ILE A 125      24.618  92.008  15.117  1.00  0.00           C  
ATOM     77  C   ILE A 125      23.402  92.925  15.026  1.00  0.00           C  
ATOM     78  O   ILE A 125      23.537  94.145  15.012  1.00  0.00           O  
ATOM     79  CB  ILE A 125      24.931  91.471  13.702  1.00  0.00           C  
ATOM     80  CG1 ILE A 125      26.282  90.748  13.707  1.00  0.00           C  
ATOM     81  CG2 ILE A 125      24.926  92.615  12.694  1.00  0.00           C  
ATOM     82  CD1 ILE A 125      26.617  90.080  12.389  1.00  0.00           C  
ATOM     83  N   ALA A 126      22.218  92.323  14.954  1.00  0.00           N  
ATOM     84  CA  ALA A 126      20.970  93.076  14.868  1.00  0.00           C  
ATOM     85  C   ALA A 126      20.856  93.997  16.077  1.00  0.00           C  
ATOM     86  O   ALA A 126      20.703  95.215  15.943  1.00  0.00           O  
ATOM     87  CB  ALA A 126      19.785  92.117  14.833  1.00  0.00           C  
ATOM     88  N   GLN A 127      20.941  93.396  17.259  1.00  0.00           N  
ATOM     89  CA  GLN A 127      20.850  94.132  18.508  1.00  0.00           C  
ATOM     90  C   GLN A 127      21.830  95.298  18.501  1.00  0.00           C  
ATOM     91  O   GLN A 127      21.535  96.373  19.021  1.00  0.00           O  
ATOM     92  CB  GLN A 127      21.156  93.198  19.680  1.00  0.00           C  
ATOM     93  CG  GLN A 127      20.318  93.469  20.910  1.00  0.00           C  
ATOM     94  CD  GLN A 127      18.831  93.423  20.612  1.00  0.00           C  
ATOM     95  OE1 GLN A 127      18.316  92.426  20.102  1.00  0.00           O  
ATOM     96  NE2 GLN A 127      18.132  94.506  20.928  1.00  0.00           N  
ATOM     97  N   ALA A 128      22.994  95.080  17.898  1.00  0.00           N  
ATOM     98  CA  ALA A 128      24.026  96.108  17.822  1.00  0.00           C  
ATOM     99  C   ALA A 128      23.671  97.201  16.818  1.00  0.00           C  
ATOM    100  O   ALA A 128      24.069  98.355  16.984  1.00  0.00           O  
ATOM    101  CB  ALA A 128      25.361  95.476  17.452  1.00  0.00           C  
ATOM    102  N   LEU A 129      22.929  96.832  15.778  1.00  0.00           N  
ATOM    103  CA  LEU A 129      22.520  97.783  14.748  1.00  0.00           C  
ATOM    104  C   LEU A 129      21.429  98.719  15.260  1.00  0.00           C  
ATOM    105  O   LEU A 129      21.317  99.859  14.808  1.00  0.00           O  
ATOM    106  CB  LEU A 129      22.027  97.037  13.502  1.00  0.00           C  
ATOM    107  CG  LEU A 129      23.100  96.358  12.640  1.00  0.00           C  
ATOM    108  CD1 LEU A 129      22.453  95.417  11.635  1.00  0.00           C  
ATOM    109  CD2 LEU A 129      23.919  97.419  11.927  1.00  0.00           C  
ATOM    110  N   LYS A 130      20.627  98.234  16.203  1.00  0.00           N  
ATOM    111  CA  LYS A 130      19.559  99.039  16.782  1.00  0.00           C  
ATOM    112  C   LYS A 130      20.149 100.102  17.702  1.00  0.00           C  
ATOM    113  O   LYS A 130      19.653 101.227  17.758  1.00  0.00           O  
ATOM    114  CB  LYS A 130      18.586  98.145  17.557  1.00  0.00           C  
ATOM    115  CG  LYS A 130      17.638  97.357  16.662  1.00  0.00           C  
ATOM    116  CD  LYS A 130      17.224  96.017  17.269  1.00  0.00           C  
ATOM    117  CE  LYS A 130      16.509  96.171  18.600  1.00  0.00           C  
ATOM    118  NZ  LYS A 130      16.089  94.849  19.151  1.00  0.00           N  
ATOM    119  N   GLU A 131      21.218  99.745  18.411  1.00  0.00           N  
ATOM    120  CA  GLU A 131      21.878 100.672  19.326  1.00  0.00           C  
ATOM    121  C   GLU A 131      22.660 101.760  18.595  1.00  0.00           C  
ATOM    122  O   GLU A 131      23.308 102.596  19.226  1.00  0.00           O  
ATOM    123  CB  GLU A 131      22.820  99.919  20.270  1.00  0.00           C  
ATOM    124  CG  GLU A 131      22.113  99.098  21.335  1.00  0.00           C  
ATOM    125  CD  GLU A 131      23.079  98.472  22.322  1.00  0.00           C  
ATOM    126  OE1 GLU A 131      23.858  99.220  22.949  1.00  0.00           O  
ATOM    127  OE2 GLU A 131      23.060  97.233  22.473  1.00  0.00           O  
ATOM    128  N   MET A 132      22.605 101.743  17.267  1.00  0.00           N  
ATOM    129  CA  MET A 132      23.298 102.742  16.460  1.00  0.00           C  
ATOM    130  C   MET A 132      22.276 103.582  15.708  1.00  0.00           C  
ATOM    131  O   MET A 132      22.570 104.693  15.266  1.00  0.00           O  
ATOM    132  CB  MET A 132      24.237 102.073  15.454  1.00  0.00           C  
ATOM    133  CG  MET A 132      25.338 101.232  16.071  1.00  0.00           C  
ATOM    134  SD  MET A 132      26.512 100.669  14.823  1.00  0.00           S  
ATOM    135  CE  MET A 132      25.521  99.475  13.957  1.00  0.00           C  
ATOM    136  N   GLY A 133      21.073 103.038  15.568  1.00  0.00           N  
ATOM    137  CA  GLY A 133      20.017 103.741  14.869  1.00  0.00           C  
ATOM    138  C   GLY A 133      19.226 102.825  13.954  1.00  0.00           C  
ATOM    139  O   GLY A 133      18.067 102.513  14.231  1.00  0.00           O  
ATOM    140  N   VAL A 137      19.864 102.388  12.870  1.00  0.00           N  
ATOM    141  CA  VAL A 137      19.237 101.515  11.879  1.00  0.00           C  
ATOM    142  C   VAL A 137      18.690 100.199  12.434  1.00  0.00           C  
ATOM    143  O   VAL A 137      19.444  99.325  12.860  1.00  0.00           O  
ATOM    144  CB  VAL A 137      20.221 101.191  10.733  1.00  0.00           C  
ATOM    145  CG1 VAL A 137      20.544 102.457   9.956  1.00  0.00           C  
ATOM    146  CG2 VAL A 137      21.497 100.581  11.295  1.00  0.00           C  
ATOM    147  N   PRO A 138      17.356 100.050  12.439  1.00  0.00           N  
ATOM    148  CA  PRO A 138      16.691  98.842  12.937  1.00  0.00           C  
ATOM    149  C   PRO A 138      16.526  97.776  11.853  1.00  0.00           C  
ATOM    150  O   PRO A 138      15.434  97.243  11.659  1.00  0.00           O  
ATOM    151  CB  PRO A 138      15.333  99.364  13.419  1.00  0.00           C  
ATOM    152  CG  PRO A 138      15.540 100.859  13.575  1.00  0.00           C  
ATOM    153  CD  PRO A 138      16.401 101.167  12.392  1.00  0.00           C  
ATOM    154  N   VAL A 139      17.606  97.465  11.145  1.00  0.00           N  
ATOM    155  CA  VAL A 139      17.546  96.464  10.086  1.00  0.00           C  
ATOM    156  C   VAL A 139      18.328  95.211  10.466  1.00  0.00           C  
ATOM    157  O   VAL A 139      19.293  95.281  11.225  1.00  0.00           O  
ATOM    158  CB  VAL A 139      18.109  97.024   8.764  1.00  0.00           C  
ATOM    159  CG1 VAL A 139      19.562  97.424   8.948  1.00  0.00           C  
ATOM    160  CG2 VAL A 139      17.969  95.992   7.654  1.00  0.00           C  
ATOM    161  N   ARG A 140      17.903  94.068   9.938  1.00  0.00           N  
ATOM    162  CA  ARG A 140      18.568  92.800  10.219  1.00  0.00           C  
ATOM    163  C   ARG A 140      19.396  92.341   9.020  1.00  0.00           C  
ATOM    164  O   ARG A 140      18.903  92.296   7.892  1.00  0.00           O  
ATOM    165  CB  ARG A 140      17.533  91.729  10.577  1.00  0.00           C  
ATOM    166  CG  ARG A 140      18.108  90.326  10.719  1.00  0.00           C  
ATOM    167  CD  ARG A 140      17.036  89.330  11.133  1.00  0.00           C  
ATOM    168  NE  ARG A 140      16.572  89.553  12.501  1.00  0.00           N  
ATOM    169  CZ  ARG A 140      17.315  89.349  13.586  1.00  0.00           C  
ATOM    170  NH1 ARG A 140      18.563  88.915  13.466  1.00  0.00           N  
ATOM    171  NH2 ARG A 140      16.811  89.578  14.792  1.00  0.00           N  
ATOM    172  N   LEU A 141      20.657  92.005   9.274  1.00  0.00           N  
ATOM    173  CA  LEU A 141      21.557  91.551   8.222  1.00  0.00           C  
ATOM    174  C   LEU A 141      21.826  90.050   8.300  1.00  0.00           C  
ATOM    175  O   LEU A 141      21.881  89.474   9.388  1.00  0.00           O  
ATOM    176  CB  LEU A 141      22.886  92.307   8.304  1.00  0.00           C  
ATOM    177  CG  LEU A 141      22.874  93.799   7.976  1.00  0.00           C  
ATOM    178  CD1 LEU A 141      24.290  94.343   8.074  1.00  0.00           C  
ATOM    179  CD2 LEU A 141      22.323  94.018   6.578  1.00  0.00           C  
ATOM    180  N   LYS A 142      21.998  89.421   7.141  1.00  0.00           N  
ATOM    181  CA  LYS A 142      22.272  87.991   7.094  1.00  0.00           C  
ATOM    182  C   LYS A 142      23.772  87.729   7.003  1.00  0.00           C  
ATOM    183  O   LYS A 142      24.489  88.393   6.258  1.00  0.00           O  
ATOM    184  CB  LYS A 142      21.577  87.344   5.894  1.00  0.00           C  
ATOM    185  CG  LYS A 142      20.054  87.455   5.888  1.00  0.00           C  
ATOM    186  CD  LYS A 142      19.413  86.920   7.170  1.00  0.00           C  
ATOM    187  CE  LYS A 142      19.903  85.523   7.524  1.00  0.00           C  
ATOM    188  NZ  LYS A 142      19.820  84.584   6.380  1.00  0.00           N  
ATOM    189  N   VAL A 143      24.238  86.761   7.780  1.00  0.00           N  
ATOM    190  CA  VAL A 143      25.642  86.388   7.772  1.00  0.00           C  
ATOM    191  C   VAL A 143      25.762  85.238   6.768  1.00  0.00           C  
ATOM    192  O   VAL A 143      24.801  84.498   6.547  1.00  0.00           O  
ATOM    193  CB  VAL A 143      26.102  85.912   9.178  1.00  0.00           C  
ATOM    194  CG1 VAL A 143      25.562  84.525   9.465  1.00  0.00           C  
ATOM    195  CG2 VAL A 143      27.613  85.927   9.268  1.00  0.00           C  
ATOM    196  N   ALA A 144      26.928  85.102   6.150  1.00  0.00           N  
ATOM    197  CA  ALA A 144      27.153  84.038   5.178  1.00  0.00           C  
ATOM    198  C   ALA A 144      28.607  83.605   5.254  1.00  0.00           C  
ATOM    199  O   ALA A 144      29.442  84.328   5.794  1.00  0.00           O  
ATOM    200  CB  ALA A 144      26.823  84.532   3.767  1.00  0.00           C  
ATOM    201  N   ARG A 145      28.905  82.423   4.721  1.00  0.00           N  
ATOM    202  CA  ARG A 145      30.266  81.906   4.727  1.00  0.00           C  
ATOM    203  C   ARG A 145      31.206  82.878   4.030  1.00  0.00           C  
ATOM    204  O   ARG A 145      30.927  83.342   2.924  1.00  0.00           O  
ATOM    205  CB  ARG A 145      30.315  80.538   4.036  1.00  0.00           C  
ATOM    206  CG  ARG A 145      29.724  79.407   4.875  1.00  0.00           C  
ATOM    207  CD  ARG A 145      30.598  79.138   6.090  1.00  0.00           C  
ATOM    208  NE  ARG A 145      31.884  78.567   5.705  1.00  0.00           N  
ATOM    209  CZ  ARG A 145      32.073  77.288   5.383  1.00  0.00           C  
ATOM    210  NH1 ARG A 145      31.055  76.439   5.404  1.00  0.00           N  
ATOM    211  NH2 ARG A 145      33.283  76.856   5.043  1.00  0.00           N  
ATOM    212  N   ALA A 146      32.319  83.186   4.686  1.00  0.00           N  
ATOM    213  CA  ALA A 146      33.307  84.107   4.135  1.00  0.00           C  
ATOM    214  C   ALA A 146      34.084  83.466   2.987  1.00  0.00           C  
ATOM    215  O   ALA A 146      34.166  82.240   2.891  1.00  0.00           O  
ATOM    216  CB  ALA A 146      34.272  84.553   5.236  1.00  0.00           C  
ATOM    217  N   PRO A 147      34.672  84.295   2.106  1.00  0.00           N  
ATOM    218  CA  PRO A 147      35.451  83.835   0.952  1.00  0.00           C  
ATOM    219  C   PRO A 147      36.368  82.656   1.267  1.00  0.00           C  
ATOM    220  O   PRO A 147      36.785  82.464   2.413  1.00  0.00           O  
ATOM    221  CB  PRO A 147      36.225  85.082   0.550  1.00  0.00           C  
ATOM    222  CG  PRO A 147      35.238  86.164   0.831  1.00  0.00           C  
ATOM    223  CD  PRO A 147      34.692  85.768   2.188  1.00  0.00           C  
ATOM    224  N   LYS A 148      36.674  81.873   0.237  1.00  0.00           N  
ATOM    225  CA  LYS A 148      37.531  80.702   0.375  1.00  0.00           C  
ATOM    226  C   LYS A 148      38.925  81.061   0.878  1.00  0.00           C  
ATOM    227  O   LYS A 148      39.739  81.620   0.142  1.00  0.00           O  
ATOM    228  CB  LYS A 148      37.639  79.971  -0.966  1.00  0.00           C  
ATOM    229  CG  LYS A 148      36.310  79.458  -1.497  1.00  0.00           C  
ATOM    230  CD  LYS A 148      36.490  78.697  -2.800  1.00  0.00           C  
ATOM    231  CE  LYS A 148      35.158  78.194  -3.331  1.00  0.00           C  
ATOM    232  NZ  LYS A 148      34.206  79.312  -3.577  1.00  0.00           N  
ATOM    233  N   ASP A 165      39.188  80.729   2.138  1.00  0.00           N  
ATOM    234  CA  ASP A 165      40.475  81.002   2.765  1.00  0.00           C  
ATOM    235  C   ASP A 165      40.810  82.490   2.787  1.00  0.00           C  
ATOM    236  O   ASP A 165      41.833  82.919   2.255  1.00  0.00           O  
ATOM    237  CB  ASP A 165      41.583  80.224   2.052  1.00  0.00           C  
ATOM    238  CG  ASP A 165      41.430  78.722   2.207  1.00  0.00           C  
ATOM    239  OD1 ASP A 165      41.395  78.245   3.361  1.00  0.00           O  
ATOM    240  OD2 ASP A 165      41.344  78.019   1.178  1.00  0.00           O  
ATOM    241  N   LYS A 166      39.932  83.269   3.409  1.00  0.00           N  
ATOM    242  CA  LYS A 166      40.112  84.710   3.528  1.00  0.00           C  
ATOM    243  C   LYS A 166      39.970  85.112   4.996  1.00  0.00           C  
ATOM    244  O   LYS A 166      39.856  84.250   5.868  1.00  0.00           O  
ATOM    245  CB  LYS A 166      39.081  85.445   2.661  1.00  0.00           C  
ATOM    246  CG  LYS A 166      39.584  85.810   1.266  1.00  0.00           C  
ATOM    247  CD  LYS A 166      40.004  84.579   0.479  1.00  0.00           C  
ATOM    248  CE  LYS A 166      40.539  84.946  -0.895  1.00  0.00           C  
ATOM    249  NZ  LYS A 166      40.933  83.733  -1.667  1.00  0.00           N  
ATOM    250  N   PRO A 167      39.986  86.423   5.292  1.00  0.00           N  
ATOM    251  CA  PRO A 167      39.857  86.869   6.682  1.00  0.00           C  
ATOM    252  C   PRO A 167      38.590  86.425   7.413  1.00  0.00           C  
ATOM    253  O   PRO A 167      37.630  87.187   7.505  1.00  0.00           O  
ATOM    254  CB  PRO A 167      39.937  88.389   6.561  1.00  0.00           C  
ATOM    255  CG  PRO A 167      40.845  88.579   5.399  1.00  0.00           C  
ATOM    256  CD  PRO A 167      40.319  87.562   4.416  1.00  0.00           C  
ATOM    257  N   GLY A 168      38.583  85.197   7.928  1.00  0.00           N  
ATOM    258  CA  GLY A 168      37.427  84.733   8.673  1.00  0.00           C  
ATOM    259  C   GLY A 168      36.599  83.582   8.132  1.00  0.00           C  
ATOM    260  O   GLY A 168      36.840  83.061   7.046  1.00  0.00           O  
ATOM    261  N   ASP A 169      35.593  83.198   8.911  1.00  0.00           N  
ATOM    262  CA  ASP A 169      34.709  82.106   8.553  1.00  0.00           C  
ATOM    263  C   ASP A 169      33.356  82.613   8.084  1.00  0.00           C  
ATOM    264  O   ASP A 169      32.757  82.053   7.160  1.00  0.00           O  
ATOM    265  CB  ASP A 169      34.525  81.191   9.759  1.00  0.00           C  
ATOM    266  CG  ASP A 169      35.849  80.706  10.319  1.00  0.00           C  
ATOM    267  OD1 ASP A 169      36.660  80.172   9.536  1.00  0.00           O  
ATOM    268  OD2 ASP A 169      36.081  80.854  11.534  1.00  0.00           O  
ATOM    269  N   TYR A 170      32.881  83.674   8.732  1.00  0.00           N  
ATOM    270  CA  TYR A 170      31.593  84.274   8.409  1.00  0.00           C  
ATOM    271  C   TYR A 170      31.712  85.776   8.206  1.00  0.00           C  
ATOM    272  O   TYR A 170      32.560  86.434   8.804  1.00  0.00           O  
ATOM    273  CB  TYR A 170      30.583  84.003   9.527  1.00  0.00           C  
ATOM    274  CG  TYR A 170      30.207  82.549   9.675  1.00  0.00           C  
ATOM    275  CD1 TYR A 170      30.603  81.814  10.789  1.00  0.00           C  
ATOM    276  CD2 TYR A 170      29.463  81.905   8.692  1.00  0.00           C  
ATOM    277  CE1 TYR A 170      30.266  80.464  10.918  1.00  0.00           C  
ATOM    278  CE2 TYR A 170      29.123  80.564   8.811  1.00  0.00           C  
ATOM    279  CZ  TYR A 170      29.527  79.849   9.926  1.00  0.00           C  
ATOM    280  OH  TYR A 170      29.187  78.522  10.037  1.00  0.00           O  
ATOM    281  N   GLY A 171      30.847  86.316   7.361  1.00  0.00           N  
ATOM    282  CA  GLY A 171      30.874  87.738   7.100  1.00  0.00           C  
ATOM    283  C   GLY A 171      29.497  88.298   6.819  1.00  0.00           C  
ATOM    284  O   GLY A 171      28.568  87.577   6.447  1.00  0.00           O  
ATOM    285  N   VAL A 172      29.364  89.601   7.008  1.00  0.00           N  
ATOM    286  CA  VAL A 172      28.107  90.273   6.763  1.00  0.00           C  
ATOM    287  C   VAL A 172      28.384  91.446   5.829  1.00  0.00           C  
ATOM    288  O   VAL A 172      29.352  92.188   6.017  1.00  0.00           O  
ATOM    289  CB  VAL A 172      27.487  90.777   8.080  1.00  0.00           C  
ATOM    290  CG1 VAL A 172      28.405  91.803   8.735  1.00  0.00           C  
ATOM    291  CG2 VAL A 172      26.117  91.363   7.811  1.00  0.00           C  
ATOM    292  N   PRO A 173      27.555  91.611   4.788  1.00  0.00           N  
ATOM    293  CA  PRO A 173      27.735  92.707   3.834  1.00  0.00           C  
ATOM    294  C   PRO A 173      27.090  93.996   4.347  1.00  0.00           C  
ATOM    295  O   PRO A 173      26.019  93.955   4.951  1.00  0.00           O  
ATOM    296  CB  PRO A 173      27.038  92.179   2.589  1.00  0.00           C  
ATOM    297  CG  PRO A 173      25.845  91.477   3.186  1.00  0.00           C  
ATOM    298  CD  PRO A 173      26.447  90.729   4.375  1.00  0.00           C  
ATOM    299  N   LEU A 174      27.742  95.130   4.123  1.00  0.00           N  
ATOM    300  CA  LEU A 174      27.186  96.410   4.551  1.00  0.00           C  
ATOM    301  C   LEU A 174      27.055  97.345   3.357  1.00  0.00           C  
ATOM    302  O   LEU A 174      27.380  98.530   3.438  1.00  0.00           O  
ATOM    303  CB  LEU A 174      28.058  97.060   5.630  1.00  0.00           C  
ATOM    304  CG  LEU A 174      28.084  96.318   6.965  1.00  0.00           C  
ATOM    305  CD1 LEU A 174      29.095  95.181   6.892  1.00  0.00           C  
ATOM    306  CD2 LEU A 174      28.465  97.268   8.078  1.00  0.00           C  
ATOM    307  N   PHE A 175      26.573  96.796   2.247  1.00  0.00           N  
ATOM    308  CA  PHE A 175      26.389  97.560   1.021  1.00  0.00           C  
ATOM    309  C   PHE A 175      24.952  98.057   0.911  1.00  0.00           C  
ATOM    310  O   PHE A 175      24.705  99.160   0.424  1.00  0.00           O  
ATOM    311  CB  PHE A 175      26.744  96.689  -0.183  1.00  0.00           C  
ATOM    312  CG  PHE A 175      28.146  96.157  -0.141  1.00  0.00           C  
ATOM    313  CD1 PHE A 175      29.234  97.013  -0.293  1.00  0.00           C  
ATOM    314  CD2 PHE A 175      28.384  94.806   0.083  1.00  0.00           C  
ATOM    315  CE1 PHE A 175      30.541  96.530  -0.221  1.00  0.00           C  
ATOM    316  CE2 PHE A 175      29.684  94.315   0.157  1.00  0.00           C  
ATOM    317  CZ  PHE A 175      30.765  95.179   0.005  1.00  0.00           C  
ATOM    318  N   ALA A 176      24.009  97.239   1.366  1.00  0.00           N  
ATOM    319  CA  ALA A 176      22.600  97.609   1.331  1.00  0.00           C  
ATOM    320  C   ALA A 176      22.391  98.838   2.213  1.00  0.00           C  
ATOM    321  O   ALA A 176      21.536  99.679   1.936  1.00  0.00           O  
ATOM    322  CB  ALA A 176      21.741  96.451   1.824  1.00  0.00           C  
ATOM    323  N   LEU A 177      23.181  98.933   3.278  1.00  0.00           N  
ATOM    324  CA  LEU A 177      23.103 100.063   4.194  1.00  0.00           C  
ATOM    325  C   LEU A 177      24.089 101.137   3.766  1.00  0.00           C  
ATOM    326  O   LEU A 177      23.964 102.297   4.151  1.00  0.00           O  
ATOM    327  CB  LEU A 177      23.431  99.626   5.622  1.00  0.00           C  
ATOM    328  CG  LEU A 177      22.464  98.664   6.309  1.00  0.00           C  
ATOM    329  CD1 LEU A 177      22.904  98.467   7.755  1.00  0.00           C  
ATOM    330  CD2 LEU A 177      21.049  99.222   6.257  1.00  0.00           C  
ATOM    331  N   ALA A 178      25.075 100.737   2.969  1.00  0.00           N  
ATOM    332  CA  ALA A 178      26.094 101.657   2.483  1.00  0.00           C  
ATOM    333  C   ALA A 178      25.469 102.800   1.696  1.00  0.00           C  
ATOM    334  O   ALA A 178      25.924 103.942   1.776  1.00  0.00           O  
ATOM    335  CB  ALA A 178      27.090 100.912   1.610  1.00  0.00           C  
ATOM    336  N   LYS A 179      24.426 102.489   0.934  1.00  0.00           N  
ATOM    337  CA  LYS A 179      23.752 103.499   0.133  1.00  0.00           C  
ATOM    338  C   LYS A 179      22.490 104.006   0.823  1.00  0.00           C  
ATOM    339  O   LYS A 179      22.046 105.126   0.569  1.00  0.00           O  
ATOM    340  CB  LYS A 179      23.403 102.935  -1.248  1.00  0.00           C  
ATOM    341  CG  LYS A 179      22.912 103.982  -2.238  1.00  0.00           C  
ATOM    342  CD  LYS A 179      23.954 105.074  -2.452  1.00  0.00           C  
ATOM    343  CE  LYS A 179      23.446 106.155  -3.392  1.00  0.00           C  
ATOM    344  NZ  LYS A 179      24.439 107.251  -3.562  1.00  0.00           N  
ATOM    345  N   GLU A 180      21.915 103.186   1.698  1.00  0.00           N  
ATOM    346  CA  GLU A 180      20.706 103.580   2.416  1.00  0.00           C  
ATOM    347  C   GLU A 180      21.032 104.616   3.491  1.00  0.00           C  
ATOM    348  O   GLU A 180      20.133 105.201   4.097  1.00  0.00           O  
ATOM    349  CB  GLU A 180      20.050 102.367   3.074  1.00  0.00           C  
ATOM    350  CG  GLU A 180      18.670 102.660   3.640  1.00  0.00           C  
ATOM    351  CD  GLU A 180      18.348 101.823   4.862  1.00  0.00           C  
ATOM    352  OE1 GLU A 180      18.984 102.039   5.915  1.00  0.00           O  
ATOM    353  OE2 GLU A 180      17.462 100.948   4.769  1.00  0.00           O  
ATOM    354  N   LEU A 182      22.322 104.832   3.729  1.00  0.00           N  
ATOM    355  CA  LEU A 182      22.769 105.798   4.725  1.00  0.00           C  
ATOM    356  C   LEU A 182      23.765 106.770   4.102  1.00  0.00           C  
ATOM    357  O   LEU A 182      24.275 107.668   4.773  1.00  0.00           O  
ATOM    358  CB  LEU A 182      23.422 105.080   5.911  1.00  0.00           C  
ATOM    359  CG  LEU A 182      22.542 104.109   6.704  1.00  0.00           C  
ATOM    360  CD1 LEU A 182      23.370 103.444   7.790  1.00  0.00           C  
ATOM    361  CD2 LEU A 182      21.365 104.855   7.310  1.00  0.00           C  
ATOM    362  N   ARG A 183      24.038 106.577   2.815  1.00  0.00           N  
ATOM    363  CA  ARG A 183      24.964 107.434   2.084  1.00  0.00           C  
ATOM    364  C   ARG A 183      26.300 107.559   2.812  1.00  0.00           C  
ATOM    365  O   ARG A 183      26.753 108.664   3.113  1.00  0.00           O  
ATOM    366  CB  ARG A 183      24.340 108.816   1.897  1.00  0.00           C  
ATOM    367  CG  ARG A 183      23.032 108.796   1.125  1.00  0.00           C  
ATOM    368  CD  ARG A 183      22.151 109.958   1.535  1.00  0.00           C  
ATOM    369  NE  ARG A 183      21.827 109.891   2.957  1.00  0.00           N  
ATOM    370  CZ  ARG A 183      21.083 110.784   3.600  1.00  0.00           C  
ATOM    371  NH1 ARG A 183      20.579 111.823   2.948  1.00  0.00           N  
ATOM    372  NH2 ARG A 183      20.842 110.639   4.896  1.00  0.00           N  
ATOM    373  N   LYS A 184      26.924 106.419   3.092  1.00  0.00           N  
ATOM    374  CA  LYS A 184      28.209 106.393   3.781  1.00  0.00           C  
ATOM    375  C   LYS A 184      29.080 105.256   3.262  1.00  0.00           C  
ATOM    376  O   LYS A 184      28.578 104.291   2.685  1.00  0.00           O  
ATOM    377  CB  LYS A 184      27.999 106.224   5.287  1.00  0.00           C  
ATOM    378  CG  LYS A 184      27.298 107.393   5.948  1.00  0.00           C  
ATOM    379  CD  LYS A 184      27.050 107.128   7.422  1.00  0.00           C  
ATOM    380  CE  LYS A 184      26.338 108.304   8.063  1.00  0.00           C  
ATOM    381  NZ  LYS A 184      25.115 108.660   7.293  1.00  0.00           N  
ATOM    382  N   PRO A 185      30.404 105.361   3.458  1.00  0.00           N  
ATOM    383  CA  PRO A 185      31.346 104.332   3.006  1.00  0.00           C  
ATOM    384  C   PRO A 185      31.101 102.994   3.705  1.00  0.00           C  
ATOM    385  O   PRO A 185      31.087 102.923   4.935  1.00  0.00           O  
ATOM    386  CB  PRO A 185      32.706 104.926   3.373  1.00  0.00           C  
ATOM    387  CG  PRO A 185      32.463 106.401   3.300  1.00  0.00           C  
ATOM    388  CD  PRO A 185      31.127 106.533   3.981  1.00  0.00           C  
ATOM    389  N   PRO A 186      30.904 101.917   2.928  1.00  0.00           N  
ATOM    390  CA  PRO A 186      30.662 100.590   3.504  1.00  0.00           C  
ATOM    391  C   PRO A 186      31.702 100.236   4.568  1.00  0.00           C  
ATOM    392  O   PRO A 186      31.358  99.767   5.654  1.00  0.00           O  
ATOM    393  CB  PRO A 186      30.744  99.671   2.289  1.00  0.00           C  
ATOM    394  CG  PRO A 186      30.237 100.535   1.185  1.00  0.00           C  
ATOM    395  CD  PRO A 186      30.925 101.852   1.456  1.00  0.00           C  
ATOM    396  N   GLN A 187      32.971 100.480   4.247  1.00  0.00           N  
ATOM    397  CA  GLN A 187      34.079 100.192   5.152  1.00  0.00           C  
ATOM    398  C   GLN A 187      33.942 100.944   6.477  1.00  0.00           C  
ATOM    399  O   GLN A 187      34.452 100.502   7.509  1.00  0.00           O  
ATOM    400  CB  GLN A 187      35.408 100.562   4.484  1.00  0.00           C  
ATOM    401  CG  GLN A 187      36.643 100.068   5.224  1.00  0.00           C  
ATOM    402  CD  GLN A 187      36.820  98.560   5.139  1.00  0.00           C  
ATOM    403  OE1 GLN A 187      35.924  97.795   5.497  1.00  0.00           O  
ATOM    404  NE2 GLN A 187      37.983  98.128   4.665  1.00  0.00           N  
ATOM    405  N   ALA A 188      33.255 102.082   6.442  1.00  0.00           N  
ATOM    406  CA  ALA A 188      33.049 102.893   7.638  1.00  0.00           C  
ATOM    407  C   ALA A 188      31.960 102.285   8.517  1.00  0.00           C  
ATOM    408  O   ALA A 188      32.053 102.303   9.745  1.00  0.00           O  
ATOM    409  CB  ALA A 188      32.668 104.317   7.246  1.00  0.00           C  
ATOM    410  N   ILE A 189      30.925 101.750   7.880  1.00  0.00           N  
ATOM    411  CA  ILE A 189      29.826 101.131   8.609  1.00  0.00           C  
ATOM    412  C   ILE A 189      30.323  99.846   9.273  1.00  0.00           C  
ATOM    413  O   ILE A 189      29.923  99.514  10.391  1.00  0.00           O  
ATOM    414  CB  ILE A 189      28.656 100.793   7.666  1.00  0.00           C  
ATOM    415  CG1 ILE A 189      28.328 102.005   6.792  1.00  0.00           C  
ATOM    416  CG2 ILE A 189      27.430 100.403   8.480  1.00  0.00           C  
ATOM    417  CD1 ILE A 189      27.230 101.755   5.775  1.00  0.00           C  
ATOM    418  N   ALA A 190      31.203  99.129   8.581  1.00  0.00           N  
ATOM    419  CA  ALA A 190      31.754  97.891   9.114  1.00  0.00           C  
ATOM    420  C   ALA A 190      32.582  98.174  10.369  1.00  0.00           C  
ATOM    421  O   ALA A 190      32.419  97.504  11.394  1.00  0.00           O  
ATOM    422  CB  ALA A 190      32.610  97.202   8.056  1.00  0.00           C  
ATOM    423  N   GLN A 191      33.465  99.167  10.287  1.00  0.00           N  
ATOM    424  CA  GLN A 191      34.304  99.535  11.425  1.00  0.00           C  
ATOM    425  C   GLN A 191      33.416 100.024  12.563  1.00  0.00           C  
ATOM    426  O   GLN A 191      33.685  99.764  13.736  1.00  0.00           O  
ATOM    427  CB  GLN A 191      35.291 100.635  11.025  1.00  0.00           C  
ATOM    428  CG  GLN A 191      36.192 101.107  12.158  1.00  0.00           C  
ATOM    429  CD  GLN A 191      37.058  99.994  12.722  1.00  0.00           C  
ATOM    430  OE1 GLN A 191      37.864  99.396  12.009  1.00  0.00           O  
ATOM    431  NE2 GLN A 191      36.897  99.713  14.011  1.00  0.00           N  
ATOM    432  N   GLU A 193      32.354 100.732  12.196  1.00  0.00           N  
ATOM    433  CA  GLU A 193      31.393 101.263  13.156  1.00  0.00           C  
ATOM    434  C   GLU A 193      30.730 100.110  13.902  1.00  0.00           C  
ATOM    435  O   GLU A 193      30.679 100.095  15.136  1.00  0.00           O  
ATOM    436  CB  GLU A 193      30.328 102.084  12.419  1.00  0.00           C  
ATOM    437  CG  GLU A 193      29.133 102.505  13.266  1.00  0.00           C  
ATOM    438  CD  GLU A 193      29.499 103.497  14.350  1.00  0.00           C  
ATOM    439  OE1 GLU A 193      30.025 104.577  14.011  1.00  0.00           O  
ATOM    440  OE2 GLU A 193      29.256 103.199  15.538  1.00  0.00           O  
ATOM    441  N   LEU A 196      30.222  99.146  13.140  1.00  0.00           N  
ATOM    442  CA  LEU A 196      29.559  97.980  13.710  1.00  0.00           C  
ATOM    443  C   LEU A 196      30.512  97.230  14.633  1.00  0.00           C  
ATOM    444  O   LEU A 196      30.129  96.774  15.711  1.00  0.00           O  
ATOM    445  CB  LEU A 196      29.078  97.053  12.592  1.00  0.00           C  
ATOM    446  CG  LEU A 196      28.370  95.763  13.016  1.00  0.00           C  
ATOM    447  CD1 LEU A 196      27.191  96.094  13.921  1.00  0.00           C  
ATOM    448  CD2 LEU A 196      27.901  95.012  11.777  1.00  0.00           C  
ATOM    449  N   LYS A 197      31.759  97.108  14.201  1.00  0.00           N  
ATOM    450  CA  LYS A 197      32.773  96.420  14.985  1.00  0.00           C  
ATOM    451  C   LYS A 197      32.953  97.105  16.337  1.00  0.00           C  
ATOM    452  O   LYS A 197      33.133  96.446  17.359  1.00  0.00           O  
ATOM    453  CB  LYS A 197      34.105  96.418  14.232  1.00  0.00           C  
ATOM    454  CG  LYS A 197      35.224  95.685  14.947  1.00  0.00           C  
ATOM    455  CD  LYS A 197      36.550  95.876  14.229  1.00  0.00           C  
ATOM    456  CE  LYS A 197      37.645  95.031  14.858  1.00  0.00           C  
ATOM    457  NZ  LYS A 197      37.718  95.247  16.326  1.00  0.00           N  
ATOM    458  N   ASP A 198      32.894  98.432  16.332  1.00  0.00           N  
ATOM    459  CA  ASP A 198      33.071  99.225  17.545  1.00  0.00           C  
ATOM    460  C   ASP A 198      31.979  99.046  18.601  1.00  0.00           C  
ATOM    461  O   ASP A 198      32.257  99.085  19.800  1.00  0.00           O  
ATOM    462  CB  ASP A 198      33.192 100.705  17.173  1.00  0.00           C  
ATOM    463  CG  ASP A 198      34.413 100.991  16.318  1.00  0.00           C  
ATOM    464  OD1 ASP A 198      34.575 102.147  15.879  1.00  0.00           O  
ATOM    465  OD2 ASP A 198      35.214 100.061  16.086  1.00  0.00           O  
ATOM    466  N   ARG A 199      30.741  98.849  18.163  1.00  0.00           N  
ATOM    467  CA  ARG A 199      29.638  98.681  19.099  1.00  0.00           C  
ATOM    468  C   ARG A 199      29.102  97.258  19.156  1.00  0.00           C  
ATOM    469  O   ARG A 199      27.964  97.039  19.577  1.00  0.00           O  
ATOM    470  CB  ARG A 199      28.493  99.631  18.740  1.00  0.00           C  
ATOM    471  CG  ARG A 199      28.878 101.095  18.760  1.00  0.00           C  
ATOM    472  CD  ARG A 199      27.672 101.985  18.537  1.00  0.00           C  
ATOM    473  NE  ARG A 199      28.044 103.396  18.529  1.00  0.00           N  
ATOM    474  CZ  ARG A 199      27.179 104.398  18.418  1.00  0.00           C  
ATOM    475  NH1 ARG A 199      25.882 104.148  18.307  1.00  0.00           N  
ATOM    476  NH2 ARG A 199      27.612 105.651  18.420  1.00  0.00           N  
ATOM    477  N   LEU A 200      29.913  96.288  18.742  1.00  0.00           N  
ATOM    478  CA  LEU A 200      29.470  94.899  18.756  1.00  0.00           C  
ATOM    479  C   LEU A 200      30.132  94.040  19.823  1.00  0.00           C  
ATOM    480  O   LEU A 200      31.317  93.723  19.730  1.00  0.00           O  
ATOM    481  CB  LEU A 200      29.701  94.251  17.391  1.00  0.00           C  
ATOM    482  CG  LEU A 200      29.328  92.765  17.301  1.00  0.00           C  
ATOM    483  CD1 LEU A 200      27.861  92.569  17.647  1.00  0.00           C  
ATOM    484  CD2 LEU A 200      29.611  92.253  15.901  1.00  0.00           C  
ATOM    485  N   PRO A 201      29.373  93.657  20.860  1.00  0.00           N  
ATOM    486  CA  PRO A 201      29.939  92.819  21.918  1.00  0.00           C  
ATOM    487  C   PRO A 201      30.085  91.411  21.338  1.00  0.00           C  
ATOM    488  O   PRO A 201      29.092  90.741  21.044  1.00  0.00           O  
ATOM    489  CB  PRO A 201      28.887  92.903  23.019  1.00  0.00           C  
ATOM    490  CG  PRO A 201      27.613  93.002  22.239  1.00  0.00           C  
ATOM    491  CD  PRO A 201      27.965  93.988  21.145  1.00  0.00           C  
ATOM    492  N   LEU A 202      31.327  90.977  21.163  1.00  0.00           N  
ATOM    493  CA  LEU A 202      31.614  89.669  20.582  1.00  0.00           C  
ATOM    494  C   LEU A 202      31.091  88.463  21.346  1.00  0.00           C  
ATOM    495  O   LEU A 202      31.316  88.332  22.548  1.00  0.00           O  
ATOM    496  CB  LEU A 202      33.125  89.504  20.390  1.00  0.00           C  
ATOM    497  CG  LEU A 202      33.829  90.531  19.495  1.00  0.00           C  
ATOM    498  CD1 LEU A 202      35.329  90.247  19.482  1.00  0.00           C  
ATOM    499  CD2 LEU A 202      33.253  90.478  18.080  1.00  0.00           C  
ATOM    500  N   PRO A 203      30.363  87.567  20.656  1.00  0.00           N  
ATOM    501  CA  PRO A 203      29.855  86.376  21.345  1.00  0.00           C  
ATOM    502  C   PRO A 203      31.124  85.617  21.746  1.00  0.00           C  
ATOM    503  O   PRO A 203      32.157  85.767  21.085  1.00  0.00           O  
ATOM    504  CB  PRO A 203      29.075  85.652  20.253  1.00  0.00           C  
ATOM    505  CG  PRO A 203      28.587  86.780  19.381  1.00  0.00           C  
ATOM    506  CD  PRO A 203      29.805  87.675  19.296  1.00  0.00           C  
ATOM    507  N   GLU A 204      31.064  84.817  22.809  1.00  0.00           N  
ATOM    508  CA  GLU A 204      32.250  84.091  23.266  1.00  0.00           C  
ATOM    509  C   GLU A 204      32.869  83.151  22.234  1.00  0.00           C  
ATOM    510  O   GLU A 204      34.026  82.761  22.372  1.00  0.00           O  
ATOM    511  CB  GLU A 204      31.947  83.314  24.565  1.00  0.00           C  
ATOM    512  CG  GLU A 204      30.928  82.175  24.455  1.00  0.00           C  
ATOM    513  CD  GLU A 204      31.488  80.931  23.777  1.00  0.00           C  
ATOM    514  OE1 GLU A 204      32.625  80.529  24.106  1.00  0.00           O  
ATOM    515  OE2 GLU A 204      30.786  80.345  22.924  1.00  0.00           O  
ATOM    516  N   PHE A 205      32.116  82.795  21.196  1.00  0.00           N  
ATOM    517  CA  PHE A 205      32.642  81.889  20.182  1.00  0.00           C  
ATOM    518  C   PHE A 205      33.368  82.598  19.045  1.00  0.00           C  
ATOM    519  O   PHE A 205      33.927  81.946  18.162  1.00  0.00           O  
ATOM    520  CB  PHE A 205      31.523  80.986  19.631  1.00  0.00           C  
ATOM    521  CG  PHE A 205      30.338  81.733  19.075  1.00  0.00           C  
ATOM    522  CD1 PHE A 205      30.414  82.376  17.844  1.00  0.00           C  
ATOM    523  CD2 PHE A 205      29.138  81.783  19.783  1.00  0.00           C  
ATOM    524  CE1 PHE A 205      29.310  83.060  17.320  1.00  0.00           C  
ATOM    525  CE2 PHE A 205      28.028  82.463  19.271  1.00  0.00           C  
ATOM    526  CZ  PHE A 205      28.117  83.103  18.034  1.00  0.00           C  
ATOM    527  N   VAL A 206      33.375  83.928  19.070  1.00  0.00           N  
ATOM    528  CA  VAL A 206      34.061  84.697  18.031  1.00  0.00           C  
ATOM    529  C   VAL A 206      35.452  85.132  18.492  1.00  0.00           C  
ATOM    530  O   VAL A 206      35.608  85.803  19.515  1.00  0.00           O  
ATOM    531  CB  VAL A 206      33.254  85.947  17.614  1.00  0.00           C  
ATOM    532  CG1 VAL A 206      34.057  86.781  16.614  1.00  0.00           C  
ATOM    533  CG2 VAL A 206      31.933  85.519  16.982  1.00  0.00           C  
ATOM    534  N   GLU A 207      36.458  84.736  17.722  1.00  0.00           N  
ATOM    535  CA  GLU A 207      37.849  85.050  18.022  1.00  0.00           C  
ATOM    536  C   GLU A 207      38.164  86.515  17.742  1.00  0.00           C  
ATOM    537  O   GLU A 207      38.749  87.203  18.578  1.00  0.00           O  
ATOM    538  CB  GLU A 207      38.768  84.163  17.174  1.00  0.00           C  
ATOM    539  CG  GLU A 207      40.265  84.357  17.401  1.00  0.00           C  
ATOM    540  CD  GLU A 207      40.808  83.494  18.524  1.00  0.00           C  
ATOM    541  OE1 GLU A 207      40.573  83.818  19.707  1.00  0.00           O  
ATOM    542  OE2 GLU A 207      41.467  82.478  18.216  1.00  0.00           O  
ATOM    543  N   GLU A 208      37.770  86.983  16.562  1.00  0.00           N  
ATOM    544  CA  GLU A 208      38.036  88.358  16.156  1.00  0.00           C  
ATOM    545  C   GLU A 208      37.136  88.800  15.003  1.00  0.00           C  
ATOM    546  O   GLU A 208      36.764  87.995  14.140  1.00  0.00           O  
ATOM    547  CB  GLU A 208      39.505  88.484  15.741  1.00  0.00           C  
ATOM    548  CG  GLU A 208      39.879  89.800  15.087  1.00  0.00           C  
ATOM    549  CD  GLU A 208      41.314  89.806  14.590  1.00  0.00           C  
ATOM    550  OE1 GLU A 208      42.232  89.658  15.423  1.00  0.00           O  
ATOM    551  OE2 GLU A 208      41.526  89.953  13.368  1.00  0.00           O  
ATOM    552  N   ALA A 209      36.779  90.082  15.008  1.00  0.00           N  
ATOM    553  CA  ALA A 209      35.944  90.665  13.965  1.00  0.00           C  
ATOM    554  C   ALA A 209      36.852  91.565  13.138  1.00  0.00           C  
ATOM    555  O   ALA A 209      37.586  92.384  13.689  1.00  0.00           O  
ATOM    556  CB  ALA A 209      34.811  91.479  14.582  1.00  0.00           C  
ATOM    557  N   VAL A 210      36.801  91.416  11.820  1.00  0.00           N  
ATOM    558  CA  VAL A 210      37.655  92.200  10.942  1.00  0.00           C  
ATOM    559  C   VAL A 210      36.912  92.887   9.808  1.00  0.00           C  
ATOM    560  O   VAL A 210      36.307  92.226   8.963  1.00  0.00           O  
ATOM    561  CB  VAL A 210      38.755  91.310  10.313  1.00  0.00           C  
ATOM    562  CG1 VAL A 210      39.700  92.158   9.470  1.00  0.00           C  
ATOM    563  CG2 VAL A 210      39.516  90.577  11.406  1.00  0.00           C  
ATOM    564  N   PRO A 211      36.938  94.228   9.780  1.00  0.00           N  
ATOM    565  CA  PRO A 211      36.258  94.971   8.713  1.00  0.00           C  
ATOM    566  C   PRO A 211      37.051  94.761   7.423  1.00  0.00           C  
ATOM    567  O   PRO A 211      38.208  95.168   7.334  1.00  0.00           O  
ATOM    568  CB  PRO A 211      36.329  96.416   9.198  1.00  0.00           C  
ATOM    569  CG  PRO A 211      36.377  96.276  10.694  1.00  0.00           C  
ATOM    570  CD  PRO A 211      37.340  95.130  10.872  1.00  0.00           C  
ATOM    571  N   VAL A 212      36.439  94.122   6.431  1.00  0.00           N  
ATOM    572  CA  VAL A 212      37.134  93.861   5.173  1.00  0.00           C  
ATOM    573  C   VAL A 212      36.400  94.409   3.956  1.00  0.00           C  
ATOM    574  O   VAL A 212      35.447  93.799   3.470  1.00  0.00           O  
ATOM    575  CB  VAL A 212      37.359  92.347   4.967  1.00  0.00           C  
ATOM    576  CG1 VAL A 212      38.186  92.109   3.716  1.00  0.00           C  
ATOM    577  CG2 VAL A 212      38.050  91.755   6.182  1.00  0.00           C  
ATOM    578  N   GLY A 214      36.860  95.560   3.472  1.00  0.00           N  
ATOM    579  CA  GLY A 214      36.268  96.196   2.307  1.00  0.00           C  
ATOM    580  C   GLY A 214      34.775  96.012   2.096  1.00  0.00           C  
ATOM    581  O   GLY A 214      34.355  95.299   1.182  1.00  0.00           O  
ATOM    582  N   GLY A 215      33.968  96.655   2.935  1.00  0.00           N  
ATOM    583  CA  GLY A 215      32.526  96.547   2.792  1.00  0.00           C  
ATOM    584  C   GLY A 215      31.869  95.533   3.707  1.00  0.00           C  
ATOM    585  O   GLY A 215      30.753  95.747   4.184  1.00  0.00           O  
ATOM    586  N   TYR A 216      32.554  94.421   3.948  1.00  0.00           N  
ATOM    587  CA  TYR A 216      32.029  93.375   4.816  1.00  0.00           C  
ATOM    588  C   TYR A 216      32.671  93.457   6.190  1.00  0.00           C  
ATOM    589  O   TYR A 216      33.703  94.102   6.376  1.00  0.00           O  
ATOM    590  CB  TYR A 216      32.345  91.977   4.258  1.00  0.00           C  
ATOM    591  CG  TYR A 216      31.690  91.599   2.947  1.00  0.00           C  
ATOM    592  CD1 TYR A 216      32.149  92.111   1.733  1.00  0.00           C  
ATOM    593  CD2 TYR A 216      30.625  90.698   2.920  1.00  0.00           C  
ATOM    594  CE1 TYR A 216      31.563  91.728   0.520  1.00  0.00           C  
ATOM    595  CE2 TYR A 216      30.031  90.311   1.719  1.00  0.00           C  
ATOM    596  CZ  TYR A 216      30.503  90.827   0.525  1.00  0.00           C  
ATOM    597  OH  TYR A 216      29.908  90.441  -0.656  1.00  0.00           O  
ATOM    598  N   LEU A 217      32.037  92.808   7.157  1.00  0.00           N  
ATOM    599  CA  LEU A 217      32.590  92.707   8.499  1.00  0.00           C  
ATOM    600  C   LEU A 217      32.683  91.194   8.675  1.00  0.00           C  
ATOM    601  O   LEU A 217      31.661  90.511   8.794  1.00  0.00           O  
ATOM    602  CB  LEU A 217      31.669  93.309   9.563  1.00  0.00           C  
ATOM    603  CG  LEU A 217      32.203  93.058  10.987  1.00  0.00           C  
ATOM    604  CD1 LEU A 217      33.643  93.563  11.112  1.00  0.00           C  
ATOM    605  CD2 LEU A 217      31.315  93.738  12.012  1.00  0.00           C  
ATOM    606  N   ASN A 218      33.905  90.668   8.645  1.00  0.00           N  
ATOM    607  CA  ASN A 218      34.111  89.231   8.778  1.00  0.00           C  
ATOM    608  C   ASN A 218      34.409  88.795  10.200  1.00  0.00           C  
ATOM    609  O   ASN A 218      34.917  89.569  11.011  1.00  0.00           O  
ATOM    610  CB  ASN A 218      35.241  88.762   7.861  1.00  0.00           C  
ATOM    611  CG  ASN A 218      34.905  88.920   6.396  1.00  0.00           C  
ATOM    612  OD1 ASN A 218      33.746  88.808   5.993  1.00  0.00           O  
ATOM    613  ND2 ASN A 218      35.922  89.163   5.586  1.00  0.00           N  
ATOM    614  N   PHE A 219      34.089  87.540  10.493  1.00  0.00           N  
ATOM    615  CA  PHE A 219      34.318  86.998  11.819  1.00  0.00           C  
ATOM    616  C   PHE A 219      35.104  85.697  11.780  1.00  0.00           C  
ATOM    617  O   PHE A 219      34.750  84.760  11.057  1.00  0.00           O  
ATOM    618  CB  PHE A 219      32.986  86.745  12.534  1.00  0.00           C  
ATOM    619  CG  PHE A 219      32.094  87.945  12.598  1.00  0.00           C  
ATOM    620  CD1 PHE A 219      31.295  88.291  11.513  1.00  0.00           C  
ATOM    621  CD2 PHE A 219      32.065  88.743  13.738  1.00  0.00           C  
ATOM    622  CE1 PHE A 219      30.474  89.421  11.562  1.00  0.00           C  
ATOM    623  CE2 PHE A 219      31.249  89.875  13.800  1.00  0.00           C  
ATOM    624  CZ  PHE A 219      30.451  90.215  12.709  1.00  0.00           C  
ATOM    625  N   ARG A 220      36.176  85.647  12.558  1.00  0.00           N  
ATOM    626  CA  ARG A 220      36.982  84.447  12.648  1.00  0.00           C  
ATOM    627  C   ARG A 220      36.539  83.801  13.956  1.00  0.00           C  
ATOM    628  O   ARG A 220      36.571  84.439  15.007  1.00  0.00           O  
ATOM    629  CB  ARG A 220      38.474  84.796  12.676  1.00  0.00           C  
ATOM    630  CG  ARG A 220      39.407  83.581  12.766  1.00  0.00           C  
ATOM    631  CD  ARG A 220      40.761  83.875  12.124  1.00  0.00           C  
ATOM    632  NE  ARG A 220      41.236  85.220  12.444  1.00  0.00           N  
ATOM    633  CZ  ARG A 220      41.704  85.593  13.630  1.00  0.00           C  
ATOM    634  NH1 ARG A 220      41.775  84.721  14.627  1.00  0.00           N  
ATOM    635  NH2 ARG A 220      42.082  86.851  13.823  1.00  0.00           N  
ATOM    636  N   LEU A 221      36.106  82.545  13.881  1.00  0.00           N  
ATOM    637  CA  LEU A 221      35.628  81.829  15.052  1.00  0.00           C  
ATOM    638  C   LEU A 221      36.744  81.185  15.858  1.00  0.00           C  
ATOM    639  O   LEU A 221      37.814  80.888  15.331  1.00  0.00           O  
ATOM    640  CB  LEU A 221      34.629  80.745  14.625  1.00  0.00           C  
ATOM    641  CG  LEU A 221      33.388  81.210  13.845  1.00  0.00           C  
ATOM    642  CD1 LEU A 221      32.499  80.015  13.532  1.00  0.00           C  
ATOM    643  CD2 LEU A 221      32.614  82.251  14.659  1.00  0.00           C  
ATOM    644  N   ARG A 222      36.502  80.987  17.148  1.00  0.00           N  
ATOM    645  CA  ARG A 222      37.491  80.317  17.975  1.00  0.00           C  
ATOM    646  C   ARG A 222      37.353  78.849  17.582  1.00  0.00           C  
ATOM    647  O   ARG A 222      36.262  78.275  17.642  1.00  0.00           O  
ATOM    648  CB  ARG A 222      37.188  80.490  19.466  1.00  0.00           C  
ATOM    649  CG  ARG A 222      37.315  81.915  19.979  1.00  0.00           C  
ATOM    650  CD  ARG A 222      37.404  81.919  21.494  1.00  0.00           C  
ATOM    651  NE  ARG A 222      36.346  81.112  22.091  1.00  0.00           N  
ATOM    652  CZ  ARG A 222      36.279  80.795  23.380  1.00  0.00           C  
ATOM    653  NH1 ARG A 222      37.216  81.220  24.221  1.00  0.00           N  
ATOM    654  NH2 ARG A 222      35.277  80.045  23.826  1.00  0.00           N  
ATOM    655  N   THR A 223      38.454  78.248  17.161  1.00  0.00           N  
ATOM    656  CA  THR A 223      38.431  76.856  16.735  1.00  0.00           C  
ATOM    657  C   THR A 223      37.732  75.919  17.721  1.00  0.00           C  
ATOM    658  O   THR A 223      36.898  75.111  17.320  1.00  0.00           O  
ATOM    659  CB  THR A 223      39.856  76.383  16.449  1.00  0.00           C  
ATOM    660  OG1 THR A 223      40.393  77.191  15.392  1.00  0.00           O  
ATOM    661  CG2 THR A 223      39.875  74.911  16.022  1.00  0.00           C  
ATOM    662  N   GLU A 224      38.053  76.044  19.005  1.00  0.00           N  
ATOM    663  CA  GLU A 224      37.443  75.199  20.026  1.00  0.00           C  
ATOM    664  C   GLU A 224      35.920  75.336  20.047  1.00  0.00           C  
ATOM    665  O   GLU A 224      35.197  74.333  20.035  1.00  0.00           O  
ATOM    666  CB  GLU A 224      37.995  75.553  21.404  1.00  0.00           C  
ATOM    667  CG  GLU A 224      37.388  74.733  22.528  1.00  0.00           C  
ATOM    668  CD  GLU A 224      37.775  75.245  23.901  1.00  0.00           C  
ATOM    669  OE1 GLU A 224      37.374  74.618  24.903  1.00  0.00           O  
ATOM    670  OE2 GLU A 224      38.477  76.277  23.980  1.00  0.00           O  
ATOM    671  N   ALA A 225      35.438  76.577  20.088  1.00  0.00           N  
ATOM    672  CA  ALA A 225      34.004  76.838  20.118  1.00  0.00           C  
ATOM    673  C   ALA A 225      33.355  76.304  18.848  1.00  0.00           C  
ATOM    674  O   ALA A 225      32.263  75.742  18.885  1.00  0.00           O  
ATOM    675  CB  ALA A 225      33.742  78.341  20.255  1.00  0.00           C  
ATOM    676  N   LEU A 226      34.039  76.490  17.725  1.00  0.00           N  
ATOM    677  CA  LEU A 226      33.554  76.017  16.435  1.00  0.00           C  
ATOM    678  C   LEU A 226      33.348  74.492  16.493  1.00  0.00           C  
ATOM    679  O   LEU A 226      32.278  73.981  16.157  1.00  0.00           O  
ATOM    680  CB  LEU A 226      34.576  76.387  15.363  1.00  0.00           C  
ATOM    681  CG  LEU A 226      34.300  76.168  13.882  1.00  0.00           C  
ATOM    682  CD1 LEU A 226      35.348  76.934  13.094  1.00  0.00           C  
ATOM    683  CD2 LEU A 226      34.326  74.679  13.536  1.00  0.00           C  
ATOM    684  N   LEU A 227      34.374  73.774  16.936  1.00  0.00           N  
ATOM    685  CA  LEU A 227      34.295  72.320  17.043  1.00  0.00           C  
ATOM    686  C   LEU A 227      33.200  71.895  18.010  1.00  0.00           C  
ATOM    687  O   LEU A 227      32.422  70.990  17.719  1.00  0.00           O  
ATOM    688  CB  LEU A 227      35.631  71.751  17.516  1.00  0.00           C  
ATOM    689  CG  LEU A 227      36.802  71.928  16.553  1.00  0.00           C  
ATOM    690  CD1 LEU A 227      38.126  71.651  17.273  1.00  0.00           C  
ATOM    691  CD2 LEU A 227      36.606  70.988  15.374  1.00  0.00           C  
ATOM    692  N   ARG A 228      33.143  72.554  19.161  1.00  0.00           N  
ATOM    693  CA  ARG A 228      32.146  72.239  20.176  1.00  0.00           C  
ATOM    694  C   ARG A 228      30.737  72.343  19.596  1.00  0.00           C  
ATOM    695  O   ARG A 228      29.908  71.444  19.783  1.00  0.00           O  
ATOM    696  CB  ARG A 228      32.311  73.186  21.365  1.00  0.00           C  
ATOM    697  CG  ARG A 228      31.667  72.702  22.648  1.00  0.00           C  
ATOM    698  CD  ARG A 228      32.094  73.567  23.824  1.00  0.00           C  
ATOM    699  NE  ARG A 228      33.542  73.548  24.021  1.00  0.00           N  
ATOM    700  CZ  ARG A 228      34.241  72.471  24.370  1.00  0.00           C  
ATOM    701  NH1 ARG A 228      33.631  71.309  24.566  1.00  0.00           N  
ATOM    702  NH2 ARG A 228      35.556  72.555  24.519  1.00  0.00           N  
ATOM    703  N   GLU A 229      30.472  73.431  18.879  1.00  0.00           N  
ATOM    704  CA  GLU A 229      29.166  73.643  18.262  1.00  0.00           C  
ATOM    705  C   GLU A 229      28.896  72.623  17.151  1.00  0.00           C  
ATOM    706  O   GLU A 229      27.750  72.240  16.924  1.00  0.00           O  
ATOM    707  CB  GLU A 229      29.077  75.068  17.696  1.00  0.00           C  
ATOM    708  CG  GLU A 229      27.901  75.321  16.751  1.00  0.00           C  
ATOM    709  CD  GLU A 229      26.535  75.379  17.443  1.00  0.00           C  
ATOM    710  OE1 GLU A 229      25.520  75.517  16.724  1.00  0.00           O  
ATOM    711  OE2 GLU A 229      26.471  75.295  18.689  1.00  0.00           O  
ATOM    712  N   ALA A 230      29.942  72.187  16.452  1.00  0.00           N  
ATOM    713  CA  ALA A 230      29.761  71.208  15.381  1.00  0.00           C  
ATOM    714  C   ALA A 230      29.409  69.841  15.954  1.00  0.00           C  
ATOM    715  O   ALA A 230      28.661  69.076  15.348  1.00  0.00           O  
ATOM    716  CB  ALA A 230      31.027  71.099  14.533  1.00  0.00           C  
ATOM    717  N   LEU A 232      29.945  69.538  17.129  1.00  0.00           N  
ATOM    718  CA  LEU A 232      29.684  68.252  17.754  1.00  0.00           C  
ATOM    719  C   LEU A 232      28.322  68.160  18.440  1.00  0.00           C  
ATOM    720  O   LEU A 232      27.747  67.075  18.530  1.00  0.00           O  
ATOM    721  CB  LEU A 232      30.801  67.919  18.746  1.00  0.00           C  
ATOM    722  CG  LEU A 232      32.187  67.797  18.104  1.00  0.00           C  
ATOM    723  CD1 LEU A 232      33.194  67.293  19.136  1.00  0.00           C  
ATOM    724  CD2 LEU A 232      32.116  66.842  16.915  1.00  0.00           C  
ATOM    725  N   ARG A 233      27.810  69.294  18.912  1.00  0.00           N  
ATOM    726  CA  ARG A 233      26.513  69.341  19.588  1.00  0.00           C  
ATOM    727  C   ARG A 233      25.419  68.684  18.741  1.00  0.00           C  
ATOM    728  O   ARG A 233      25.333  68.915  17.533  1.00  0.00           O  
ATOM    729  CB  ARG A 233      26.132  70.799  19.882  1.00  0.00           C  
ATOM    730  CG  ARG A 233      24.792  70.974  20.585  1.00  0.00           C  
ATOM    731  CD  ARG A 233      24.497  72.441  20.905  1.00  0.00           C  
ATOM    732  NE  ARG A 233      24.261  73.253  19.712  1.00  0.00           N  
ATOM    733  CZ  ARG A 233      23.256  73.066  18.860  1.00  0.00           C  
ATOM    734  NH1 ARG A 233      22.382  72.089  19.060  1.00  0.00           N  
ATOM    735  NH2 ARG A 233      23.116  73.863  17.807  1.00  0.00           N  
ATOM    736  N   PRO A 234      24.569  67.849  19.364  1.00  0.00           N  
ATOM    737  CA  PRO A 234      23.486  67.173  18.635  1.00  0.00           C  
ATOM    738  C   PRO A 234      22.423  68.149  18.125  1.00  0.00           C  
ATOM    739  O   PRO A 234      21.971  69.029  18.861  1.00  0.00           O  
ATOM    740  CB  PRO A 234      22.930  66.203  19.671  1.00  0.00           C  
ATOM    741  CG  PRO A 234      23.135  66.951  20.962  1.00  0.00           C  
ATOM    742  CD  PRO A 234      24.541  67.491  20.794  1.00  0.00           C  
ATOM    743  N   LYS A 235      22.031  67.987  16.864  1.00  0.00           N  
ATOM    744  CA  LYS A 235      21.025  68.852  16.254  1.00  0.00           C  
ATOM    745  C   LYS A 235      19.647  68.185  16.199  1.00  0.00           C  
ATOM    746  O   LYS A 235      19.489  67.091  15.649  1.00  0.00           O  
ATOM    747  CB  LYS A 235      21.466  69.270  14.841  1.00  0.00           C  
ATOM    748  CG  LYS A 235      22.684  68.518  14.285  1.00  0.00           C  
ATOM    749  CD  LYS A 235      22.440  67.008  14.173  1.00  0.00           C  
ATOM    750  CE  LYS A 235      21.303  66.689  13.216  1.00  0.00           C  
ATOM    751  NZ  LYS A 235      20.828  65.284  13.361  1.00  0.00           N  
ATOM    752  N   ALA A 236      18.652  68.854  16.772  1.00  0.00           N  
ATOM    753  CA  ALA A 236      17.293  68.327  16.802  1.00  0.00           C  
ATOM    754  C   ALA A 236      16.285  69.400  16.390  1.00  0.00           C  
ATOM    755  O   ALA A 236      16.638  70.579  16.260  1.00  0.00           O  
ATOM    756  CB  ALA A 236      16.971  67.815  18.205  1.00  0.00           C  
ATOM    757  N   PRO A 237      15.015  69.002  16.168  1.00  0.00           N  
ATOM    758  CA  PRO A 237      13.976  69.960  15.773  1.00  0.00           C  
ATOM    759  C   PRO A 237      13.939  71.164  16.714  1.00  0.00           C  
ATOM    760  O   PRO A 237      14.182  71.037  17.915  1.00  0.00           O  
ATOM    761  CB  PRO A 237      12.697  69.126  15.842  1.00  0.00           C  
ATOM    762  CG  PRO A 237      13.174  67.761  15.427  1.00  0.00           C  
ATOM    763  CD  PRO A 237      14.476  67.625  16.200  1.00  0.00           C  
ATOM    764  N   PHE A 238      13.637  72.331  16.156  1.00  0.00           N  
ATOM    765  CA  PHE A 238      13.573  73.564  16.923  1.00  0.00           C  
ATOM    766  C   PHE A 238      12.313  73.634  17.786  1.00  0.00           C  
ATOM    767  O   PHE A 238      11.403  72.819  17.636  1.00  0.00           O  
ATOM    768  CB  PHE A 238      13.633  74.756  15.971  1.00  0.00           C  
ATOM    769  CG  PHE A 238      14.884  74.800  15.146  1.00  0.00           C  
ATOM    770  CD1 PHE A 238      15.074  73.908  14.101  1.00  0.00           C  
ATOM    771  CD2 PHE A 238      15.894  75.710  15.442  1.00  0.00           C  
ATOM    772  CE1 PHE A 238      16.252  73.915  13.360  1.00  0.00           C  
ATOM    773  CE2 PHE A 238      17.078  75.727  14.708  1.00  0.00           C  
ATOM    774  CZ  PHE A 238      17.257  74.826  13.664  1.00  0.00           C  
ATOM    775  N   PRO A 240      12.256  74.598  18.722  1.00  0.00           N  
ATOM    776  CA  PRO A 240      11.094  74.757  19.603  1.00  0.00           C  
ATOM    777  C   PRO A 240       9.800  74.888  18.804  1.00  0.00           C  
ATOM    778  O   PRO A 240       9.765  75.560  17.770  1.00  0.00           O  
ATOM    779  CB  PRO A 240      11.417  76.038  20.367  1.00  0.00           C  
ATOM    780  CG  PRO A 240      12.910  75.998  20.456  1.00  0.00           C  
ATOM    781  CD  PRO A 240      13.301  75.581  19.058  1.00  0.00           C  
ATOM    782  N   ARG A 241       8.742  74.247  19.285  1.00  0.00           N  
ATOM    783  CA  ARG A 241       7.459  74.311  18.607  1.00  0.00           C  
ATOM    784  C   ARG A 241       6.807  75.679  18.760  1.00  0.00           C  
ATOM    785  O   ARG A 241       6.769  76.250  19.851  1.00  0.00           O  
ATOM    786  CB  ARG A 241       6.510  73.233  19.147  1.00  0.00           C  
ATOM    787  CG  ARG A 241       5.040  73.443  18.761  1.00  0.00           C  
ATOM    788  CD  ARG A 241       4.832  73.448  17.245  1.00  0.00           C  
ATOM    789  NE  ARG A 241       4.766  72.102  16.682  1.00  0.00           N  
ATOM    790  CZ  ARG A 241       3.772  71.247  16.908  1.00  0.00           C  
ATOM    791  NH1 ARG A 241       2.755  71.597  17.688  1.00  0.00           N  
ATOM    792  NH2 ARG A 241       3.791  70.042  16.352  1.00  0.00           N  
ATOM    793  N   ARG A 243       6.312  76.203  17.647  1.00  0.00           N  
ATOM    794  CA  ARG A 243       5.616  77.482  17.620  1.00  0.00           C  
ATOM    795  C   ARG A 243       4.174  77.168  17.224  1.00  0.00           C  
ATOM    796  O   ARG A 243       3.936  76.497  16.226  1.00  0.00           O  
ATOM    797  CB  ARG A 243       6.254  78.415  16.588  1.00  0.00           C  
ATOM    798  CG  ARG A 243       7.554  79.051  17.049  1.00  0.00           C  
ATOM    799  CD  ARG A 243       8.244  79.769  15.902  1.00  0.00           C  
ATOM    800  NE  ARG A 243       8.831  78.825  14.953  1.00  0.00           N  
ATOM    801  CZ  ARG A 243       9.264  79.152  13.740  1.00  0.00           C  
ATOM    802  NH1 ARG A 243       9.176  80.405  13.313  1.00  0.00           N  
ATOM    803  NH2 ARG A 243       9.791  78.223  12.953  1.00  0.00           N  
ATOM    804  N   PRO A 244       3.194  77.624  18.017  1.00  0.00           N  
ATOM    805  CA  PRO A 244       1.787  77.356  17.693  1.00  0.00           C  
ATOM    806  C   PRO A 244       1.340  78.047  16.405  1.00  0.00           C  
ATOM    807  O   PRO A 244       1.976  79.001  15.948  1.00  0.00           O  
ATOM    808  CB  PRO A 244       1.046  77.883  18.919  1.00  0.00           C  
ATOM    809  CG  PRO A 244       2.038  77.680  20.021  1.00  0.00           C  
ATOM    810  CD  PRO A 244       3.315  78.166  19.381  1.00  0.00           C  
ATOM    811  N   GLY A 245       0.242  77.563  15.829  1.00  0.00           N  
ATOM    812  CA  GLY A 245      -0.264  78.149  14.600  1.00  0.00           C  
ATOM    813  C   GLY A 245      -0.106  77.198  13.431  1.00  0.00           C  
ATOM    814  O   GLY A 245       0.996  76.982  12.941  1.00  0.00           O  
ATOM    815  N   VAL A 265      -1.218  76.632  12.980  1.00  0.00           N  
ATOM    816  CA  VAL A 265      -1.204  75.690  11.879  1.00  0.00           C  
ATOM    817  C   VAL A 265      -0.760  76.259  10.534  1.00  0.00           C  
ATOM    818  O   VAL A 265      -1.169  77.343  10.130  1.00  0.00           O  
ATOM    819  CB  VAL A 265      -2.599  75.045  11.689  1.00  0.00           C  
ATOM    820  CG1 VAL A 265      -2.632  74.221  10.397  1.00  0.00           C  
ATOM    821  CG2 VAL A 265      -2.932  74.154  12.887  1.00  0.00           C  
ATOM    822  N   VAL A 266       0.112  75.510   9.867  1.00  0.00           N  
ATOM    823  CA  VAL A 266       0.579  75.847   8.531  1.00  0.00           C  
ATOM    824  C   VAL A 266       0.000  74.670   7.745  1.00  0.00           C  
ATOM    825  O   VAL A 266       0.409  73.532   7.930  1.00  0.00           O  
ATOM    826  CB  VAL A 266       2.120  75.843   8.423  1.00  0.00           C  
ATOM    827  CG1 VAL A 266       2.526  76.008   6.971  1.00  0.00           C  
ATOM    828  CG2 VAL A 266       2.708  76.990   9.250  1.00  0.00           C  
ATOM    829  N   LEU A 267      -0.983  74.942   6.900  1.00  0.00           N  
ATOM    830  CA  LEU A 267      -1.637  73.886   6.137  1.00  0.00           C  
ATOM    831  C   LEU A 267      -1.036  73.737   4.751  1.00  0.00           C  
ATOM    832  O   LEU A 267      -1.119  74.644   3.919  1.00  0.00           O  
ATOM    833  CB  LEU A 267      -3.130  74.185   6.025  1.00  0.00           C  
ATOM    834  CG  LEU A 267      -4.024  73.092   5.445  1.00  0.00           C  
ATOM    835  CD1 LEU A 267      -3.952  71.840   6.323  1.00  0.00           C  
ATOM    836  CD2 LEU A 267      -5.452  73.607   5.378  1.00  0.00           C  
ATOM    837  N   VAL A 268      -0.425  72.585   4.508  1.00  0.00           N  
ATOM    838  CA  VAL A 268       0.186  72.316   3.219  1.00  0.00           C  
ATOM    839  C   VAL A 268      -0.694  71.404   2.378  1.00  0.00           C  
ATOM    840  O   VAL A 268      -1.045  70.306   2.805  1.00  0.00           O  
ATOM    841  CB  VAL A 268       1.567  71.636   3.387  1.00  0.00           C  
ATOM    842  CG1 VAL A 268       2.198  71.386   2.021  1.00  0.00           C  
ATOM    843  CG2 VAL A 268       2.472  72.514   4.245  1.00  0.00           C  
ATOM    844  N   GLU A 269      -1.069  71.865   1.189  1.00  0.00           N  
ATOM    845  CA  GLU A 269      -1.864  71.028   0.298  1.00  0.00           C  
ATOM    846  C   GLU A 269      -1.006  70.611  -0.886  1.00  0.00           C  
ATOM    847  O   GLU A 269      -0.407  71.447  -1.561  1.00  0.00           O  
ATOM    848  CB  GLU A 269      -3.105  71.758  -0.239  1.00  0.00           C  
ATOM    849  CG  GLU A 269      -3.845  70.897  -1.287  1.00  0.00           C  
ATOM    850  CD  GLU A 269      -4.994  71.618  -1.987  1.00  0.00           C  
ATOM    851  OE1 GLU A 269      -5.143  71.430  -3.209  1.00  0.00           O  
ATOM    852  OE2 GLU A 269      -5.754  72.355  -1.326  1.00  0.00           O  
ATOM    853  N   HIS A 270      -0.935  69.313  -1.127  1.00  0.00           N  
ATOM    854  CA  HIS A 270      -0.171  68.811  -2.255  1.00  0.00           C  
ATOM    855  C   HIS A 270      -0.772  67.499  -2.738  1.00  0.00           C  
ATOM    856  O   HIS A 270      -1.664  66.950  -2.082  1.00  0.00           O  
ATOM    857  CB  HIS A 270       1.319  68.681  -1.892  1.00  0.00           C  
ATOM    858  CG  HIS A 270       1.631  67.630  -0.872  1.00  0.00           C  
ATOM    859  ND1 HIS A 270       1.484  66.283  -1.124  1.00  0.00           N  
ATOM    860  CD2 HIS A 270       2.198  67.723   0.357  1.00  0.00           C  
ATOM    861  CE1 HIS A 270       1.953  65.592  -0.100  1.00  0.00           C  
ATOM    862  NE2 HIS A 270       2.393  66.440   0.811  1.00  0.00           N  
ATOM    863  N   THR A 271      -0.292  67.024  -3.886  1.00  0.00           N  
ATOM    864  CA  THR A 271      -0.781  65.809  -4.534  1.00  0.00           C  
ATOM    865  C   THR A 271      -2.117  66.224  -5.161  1.00  0.00           C  
ATOM    866  O   THR A 271      -2.128  66.825  -6.234  1.00  0.00           O  
ATOM    867  CB  THR A 271      -0.963  64.646  -3.528  1.00  0.00           C  
ATOM    868  OG1 THR A 271       0.253  64.458  -2.792  1.00  0.00           O  
ATOM    869  CG2 THR A 271      -1.281  63.336  -4.272  1.00  0.00           C  
ATOM    870  N   SER A 272      -3.234  65.936  -4.496  1.00  0.00           N  
ATOM    871  CA  SER A 272      -4.545  66.347  -5.004  1.00  0.00           C  
ATOM    872  C   SER A 272      -4.741  66.108  -6.493  1.00  0.00           C  
ATOM    873  O   SER A 272      -5.047  67.038  -7.232  1.00  0.00           O  
ATOM    874  CB  SER A 272      -4.760  67.840  -4.734  1.00  0.00           C  
ATOM    875  OG  SER A 272      -4.669  68.131  -3.355  1.00  0.00           O  
ATOM    876  N   VAL A 273      -4.582  64.874  -6.940  1.00  0.00           N  
ATOM    877  CA  VAL A 273      -4.744  64.581  -8.359  1.00  0.00           C  
ATOM    878  C   VAL A 273      -6.141  64.051  -8.632  1.00  0.00           C  
ATOM    879  O   VAL A 273      -6.812  63.558  -7.722  1.00  0.00           O  
ATOM    880  CB  VAL A 273      -3.726  63.515  -8.832  1.00  0.00           C  
ATOM    881  CG1 VAL A 273      -2.303  63.995  -8.557  1.00  0.00           C  
ATOM    882  CG2 VAL A 273      -3.980  62.201  -8.115  1.00  0.00           C  
ATOM    883  N   ASN A 274      -6.588  64.168  -9.880  1.00  0.00           N  
ATOM    884  CA  ASN A 274      -7.894  63.649 -10.234  1.00  0.00           C  
ATOM    885  C   ASN A 274      -7.881  62.163  -9.899  1.00  0.00           C  
ATOM    886  O   ASN A 274      -6.966  61.438 -10.291  1.00  0.00           O  
ATOM    887  CB  ASN A 274      -8.174  63.866 -11.722  1.00  0.00           C  
ATOM    888  CG  ASN A 274      -8.545  65.303 -12.033  1.00  0.00           C  
ATOM    889  OD1 ASN A 274      -9.326  65.915 -11.313  1.00  0.00           O  
ATOM    890  ND2 ASN A 274      -7.994  65.842 -13.112  1.00  0.00           N  
ATOM    891  N   PRO A 275      -8.882  61.695  -9.138  1.00  0.00           N  
ATOM    892  CA  PRO A 275      -8.936  60.275  -8.771  1.00  0.00           C  
ATOM    893  C   PRO A 275      -9.582  59.440  -9.874  1.00  0.00           C  
ATOM    894  O   PRO A 275     -10.591  58.785  -9.645  1.00  0.00           O  
ATOM    895  CB  PRO A 275      -9.759  60.288  -7.489  1.00  0.00           C  
ATOM    896  CG  PRO A 275     -10.751  61.406  -7.755  1.00  0.00           C  
ATOM    897  CD  PRO A 275      -9.892  62.481  -8.403  1.00  0.00           C  
ATOM    898  N   ASN A 276      -8.980  59.444 -11.059  1.00  0.00           N  
ATOM    899  CA  ASN A 276      -9.555  58.730 -12.192  1.00  0.00           C  
ATOM    900  C   ASN A 276      -8.607  57.787 -12.938  1.00  0.00           C  
ATOM    901  O   ASN A 276      -9.020  57.120 -13.882  1.00  0.00           O  
ATOM    902  CB  ASN A 276     -10.131  59.756 -13.171  1.00  0.00           C  
ATOM    903  CG  ASN A 276      -9.050  60.560 -13.862  1.00  0.00           C  
ATOM    904  OD1 ASN A 276      -8.044  60.925 -13.244  1.00  0.00           O  
ATOM    905  ND2 ASN A 276      -9.249  60.845 -15.149  1.00  0.00           N  
ATOM    906  N   LYS A 277      -7.345  57.733 -12.518  1.00  0.00           N  
ATOM    907  CA  LYS A 277      -6.341  56.865 -13.148  1.00  0.00           C  
ATOM    908  C   LYS A 277      -5.015  56.952 -12.385  1.00  0.00           C  
ATOM    909  O   LYS A 277      -4.880  57.762 -11.469  1.00  0.00           O  
ATOM    910  CB  LYS A 277      -6.136  57.256 -14.620  1.00  0.00           C  
ATOM    911  CG  LYS A 277      -5.570  58.658 -14.857  1.00  0.00           C  
ATOM    912  CD  LYS A 277      -5.684  59.018 -16.337  1.00  0.00           C  
ATOM    913  CE  LYS A 277      -4.621  60.014 -16.788  1.00  0.00           C  
ATOM    914  NZ  LYS A 277      -4.682  61.307 -16.079  1.00  0.00           N  
ATOM    915  N   GLU A 279      -4.041  56.123 -12.762  1.00  0.00           N  
ATOM    916  CA  GLU A 279      -2.743  56.099 -12.078  1.00  0.00           C  
ATOM    917  C   GLU A 279      -1.986  57.416 -12.189  1.00  0.00           C  
ATOM    918  O   GLU A 279      -2.129  58.141 -13.165  1.00  0.00           O  
ATOM    919  CB  GLU A 279      -1.863  54.957 -12.619  1.00  0.00           C  
ATOM    920  CG  GLU A 279      -1.286  55.200 -14.012  1.00  0.00           C  
ATOM    921  CD  GLU A 279      -2.299  54.993 -15.134  1.00  0.00           C  
ATOM    922  OE1 GLU A 279      -1.976  55.342 -16.290  1.00  0.00           O  
ATOM    923  OE2 GLU A 279      -3.409  54.480 -14.868  1.00  0.00           O  
ATOM    924  N   LEU A 280      -1.169  57.719 -11.188  1.00  0.00           N  
ATOM    925  CA  LEU A 280      -0.381  58.952 -11.191  1.00  0.00           C  
ATOM    926  C   LEU A 280       0.691  58.902 -12.277  1.00  0.00           C  
ATOM    927  O   LEU A 280       1.187  57.830 -12.618  1.00  0.00           O  
ATOM    928  CB  LEU A 280       0.305  59.163  -9.840  1.00  0.00           C  
ATOM    929  CG  LEU A 280      -0.434  58.905  -8.523  1.00  0.00           C  
ATOM    930  CD1 LEU A 280       0.261  59.727  -7.447  1.00  0.00           C  
ATOM    931  CD2 LEU A 280      -1.902  59.289  -8.597  1.00  0.00           C  
ATOM    932  N   HIS A 281       1.038  60.065 -12.819  1.00  0.00           N  
ATOM    933  CA  HIS A 281       2.056  60.160 -13.855  1.00  0.00           C  
ATOM    934  C   HIS A 281       3.225  61.028 -13.370  1.00  0.00           C  
ATOM    935  O   HIS A 281       3.123  61.688 -12.337  1.00  0.00           O  
ATOM    936  CB  HIS A 281       1.446  60.717 -15.150  1.00  0.00           C  
ATOM    937  CG  HIS A 281       0.941  62.122 -15.038  1.00  0.00           C  
ATOM    938  ND1 HIS A 281      -0.261  62.523 -15.584  1.00  0.00           N  
ATOM    939  CD2 HIS A 281       1.482  63.227 -14.471  1.00  0.00           C  
ATOM    940  CE1 HIS A 281      -0.439  63.813 -15.355  1.00  0.00           C  
ATOM    941  NE2 HIS A 281       0.605  64.264 -14.681  1.00  0.00           N  
ATOM    942  N   VAL A 282       4.324  61.031 -14.118  1.00  0.00           N  
ATOM    943  CA  VAL A 282       5.521  61.778 -13.731  1.00  0.00           C  
ATOM    944  C   VAL A 282       5.291  63.220 -13.304  1.00  0.00           C  
ATOM    945  O   VAL A 282       5.990  63.721 -12.424  1.00  0.00           O  
ATOM    946  CB  VAL A 282       6.584  61.768 -14.854  1.00  0.00           C  
ATOM    947  CG1 VAL A 282       6.966  60.336 -15.187  1.00  0.00           C  
ATOM    948  CG2 VAL A 282       6.054  62.482 -16.080  1.00  0.00           C  
ATOM    949  N   GLY A 283       4.322  63.890 -13.921  1.00  0.00           N  
ATOM    950  CA  GLY A 283       4.044  65.266 -13.555  1.00  0.00           C  
ATOM    951  C   GLY A 283       3.663  65.396 -12.091  1.00  0.00           C  
ATOM    952  O   GLY A 283       3.932  66.415 -11.451  1.00  0.00           O  
ATOM    953  N   HIS A 284       3.049  64.347 -11.558  1.00  0.00           N  
ATOM    954  CA  HIS A 284       2.606  64.316 -10.170  1.00  0.00           C  
ATOM    955  C   HIS A 284       3.745  64.023  -9.197  1.00  0.00           C  
ATOM    956  O   HIS A 284       3.611  64.251  -7.994  1.00  0.00           O  
ATOM    957  CB  HIS A 284       1.512  63.253 -10.008  1.00  0.00           C  
ATOM    958  CG  HIS A 284       0.300  63.510 -10.845  1.00  0.00           C  
ATOM    959  ND1 HIS A 284      -0.380  62.506 -11.504  1.00  0.00           N  
ATOM    960  CD2 HIS A 284      -0.365  64.658 -11.116  1.00  0.00           C  
ATOM    961  CE1 HIS A 284      -1.413  63.026 -12.142  1.00  0.00           C  
ATOM    962  NE2 HIS A 284      -1.427  64.329 -11.922  1.00  0.00           N  
ATOM    963  N   LEU A 285       4.857  63.511  -9.723  1.00  0.00           N  
ATOM    964  CA  LEU A 285       6.021  63.168  -8.910  1.00  0.00           C  
ATOM    965  C   LEU A 285       6.606  64.360  -8.174  1.00  0.00           C  
ATOM    966  O   LEU A 285       6.771  64.325  -6.958  1.00  0.00           O  
ATOM    967  CB  LEU A 285       7.119  62.559  -9.780  1.00  0.00           C  
ATOM    968  CG  LEU A 285       7.513  61.109  -9.524  1.00  0.00           C  
ATOM    969  CD1 LEU A 285       8.654  60.759 -10.456  1.00  0.00           C  
ATOM    970  CD2 LEU A 285       7.920  60.918  -8.075  1.00  0.00           C  
ATOM    971  N   ARG A 286       6.941  65.405  -8.919  1.00  0.00           N  
ATOM    972  CA  ARG A 286       7.521  66.593  -8.319  1.00  0.00           C  
ATOM    973  C   ARG A 286       6.592  67.217  -7.272  1.00  0.00           C  
ATOM    974  O   ARG A 286       7.048  67.647  -6.208  1.00  0.00           O  
ATOM    975  CB  ARG A 286       7.867  67.633  -9.390  1.00  0.00           C  
ATOM    976  CG  ARG A 286       8.225  68.977  -8.782  1.00  0.00           C  
ATOM    977  CD  ARG A 286       9.609  69.476  -9.128  1.00  0.00           C  
ATOM    978  NE  ARG A 286       9.683  70.054 -10.459  1.00  0.00           N  
ATOM    979  CZ  ARG A 286      10.614  70.922 -10.851  1.00  0.00           C  
ATOM    980  NH1 ARG A 286      11.553  71.330 -10.014  1.00  0.00           N  
ATOM    981  NH2 ARG A 286      10.622  71.363 -12.099  1.00  0.00           N  
ATOM    982  N   ASN A 288       5.297  67.258  -7.581  1.00  0.00           N  
ATOM    983  CA  ASN A 288       4.297  67.829  -6.681  1.00  0.00           C  
ATOM    984  C   ASN A 288       4.405  67.163  -5.319  1.00  0.00           C  
ATOM    985  O   ASN A 288       4.567  67.831  -4.302  1.00  0.00           O  
ATOM    986  CB  ASN A 288       2.887  67.611  -7.256  1.00  0.00           C  
ATOM    987  CG  ASN A 288       1.790  68.233  -6.398  1.00  0.00           C  
ATOM    988  OD1 ASN A 288       0.966  69.012  -6.892  1.00  0.00           O  
ATOM    989  ND2 ASN A 288       1.770  67.890  -5.113  1.00  0.00           N  
ATOM    990  N   ILE A 289       4.311  65.840  -5.317  1.00  0.00           N  
ATOM    991  CA  ILE A 289       4.376  65.055  -4.095  1.00  0.00           C  
ATOM    992  C   ILE A 289       5.711  65.229  -3.366  1.00  0.00           C  
ATOM    993  O   ILE A 289       5.739  65.481  -2.159  1.00  0.00           O  
ATOM    994  CB  ILE A 289       4.152  63.553  -4.408  1.00  0.00           C  
ATOM    995  CG1 ILE A 289       2.800  63.376  -5.106  1.00  0.00           C  
ATOM    996  CG2 ILE A 289       4.210  62.728  -3.123  1.00  0.00           C  
ATOM    997  CD1 ILE A 289       2.431  61.940  -5.408  1.00  0.00           C  
ATOM    998  N   ALA A 290       6.810  65.103  -4.105  1.00  0.00           N  
ATOM    999  CA  ALA A 290       8.143  65.234  -3.522  1.00  0.00           C  
ATOM   1000  C   ALA A 290       8.366  66.605  -2.887  1.00  0.00           C  
ATOM   1001  O   ALA A 290       8.838  66.697  -1.756  1.00  0.00           O  
ATOM   1002  CB  ALA A 290       9.216  64.969  -4.591  1.00  0.00           C  
ATOM   1003  N   LEU A 291       8.022  67.659  -3.621  1.00  0.00           N  
ATOM   1004  CA  LEU A 291       8.181  69.037  -3.158  1.00  0.00           C  
ATOM   1005  C   LEU A 291       7.298  69.336  -1.946  1.00  0.00           C  
ATOM   1006  O   LEU A 291       7.751  69.928  -0.961  1.00  0.00           O  
ATOM   1007  CB  LEU A 291       7.806  70.012  -4.276  1.00  0.00           C  
ATOM   1008  CG  LEU A 291       8.776  71.128  -4.665  1.00  0.00           C  
ATOM   1009  CD1 LEU A 291       8.074  72.032  -5.670  1.00  0.00           C  
ATOM   1010  CD2 LEU A 291       9.230  71.926  -3.441  1.00  0.00           C  
ATOM   1011  N   GLY A 292       6.032  68.935  -2.037  1.00  0.00           N  
ATOM   1012  CA  GLY A 292       5.094  69.176  -0.957  1.00  0.00           C  
ATOM   1013  C   GLY A 292       5.441  68.456   0.331  1.00  0.00           C  
ATOM   1014  O   GLY A 292       5.423  69.054   1.411  1.00  0.00           O  
ATOM   1015  N   ASP A 293       5.751  67.169   0.223  1.00  0.00           N  
ATOM   1016  CA  ASP A 293       6.104  66.376   1.391  1.00  0.00           C  
ATOM   1017  C   ASP A 293       7.377  66.927   2.041  1.00  0.00           C  
ATOM   1018  O   ASP A 293       7.461  67.047   3.262  1.00  0.00           O  
ATOM   1019  CB  ASP A 293       6.322  64.911   0.994  1.00  0.00           C  
ATOM   1020  CG  ASP A 293       6.723  64.054   2.168  1.00  0.00           C  
ATOM   1021  OD1 ASP A 293       5.889  63.880   3.087  1.00  0.00           O  
ATOM   1022  OD2 ASP A 293       7.870  63.567   2.191  1.00  0.00           O  
ATOM   1023  N   ALA A 294       8.359  67.268   1.214  1.00  0.00           N  
ATOM   1024  CA  ALA A 294       9.621  67.798   1.714  1.00  0.00           C  
ATOM   1025  C   ALA A 294       9.436  69.114   2.471  1.00  0.00           C  
ATOM   1026  O   ALA A 294       9.944  69.268   3.581  1.00  0.00           O  
ATOM   1027  CB  ALA A 294      10.613  67.984   0.557  1.00  0.00           C  
ATOM   1028  N   ILE A 295       8.710  70.065   1.892  1.00  0.00           N  
ATOM   1029  CA  ILE A 295       8.524  71.331   2.586  1.00  0.00           C  
ATOM   1030  C   ILE A 295       7.706  71.126   3.857  1.00  0.00           C  
ATOM   1031  O   ILE A 295       7.907  71.834   4.835  1.00  0.00           O  
ATOM   1032  CB  ILE A 295       7.865  72.417   1.680  1.00  0.00           C  
ATOM   1033  CG1 ILE A 295       8.015  73.791   2.335  1.00  0.00           C  
ATOM   1034  CG2 ILE A 295       6.385  72.127   1.471  1.00  0.00           C  
ATOM   1035  CD1 ILE A 295       9.445  74.163   2.673  1.00  0.00           C  
ATOM   1036  N   ALA A 296       6.798  70.151   3.851  1.00  0.00           N  
ATOM   1037  CA  ALA A 296       5.996  69.864   5.038  1.00  0.00           C  
ATOM   1038  C   ALA A 296       6.906  69.352   6.156  1.00  0.00           C  
ATOM   1039  O   ALA A 296       6.786  69.779   7.304  1.00  0.00           O  
ATOM   1040  CB  ALA A 296       4.919  68.809   4.730  1.00  0.00           C  
ATOM   1041  N   ARG A 297       7.799  68.423   5.813  1.00  0.00           N  
ATOM   1042  CA  ARG A 297       8.736  67.850   6.780  1.00  0.00           C  
ATOM   1043  C   ARG A 297       9.700  68.916   7.316  1.00  0.00           C  
ATOM   1044  O   ARG A 297       9.953  68.997   8.518  1.00  0.00           O  
ATOM   1045  CB  ARG A 297       9.561  66.733   6.131  1.00  0.00           C  
ATOM   1046  CG  ARG A 297       8.785  65.469   5.780  1.00  0.00           C  
ATOM   1047  CD  ARG A 297       9.672  64.519   5.007  1.00  0.00           C  
ATOM   1048  NE  ARG A 297       9.004  63.261   4.686  1.00  0.00           N  
ATOM   1049  CZ  ARG A 297       8.922  62.218   5.505  1.00  0.00           C  
ATOM   1050  NH1 ARG A 297       9.469  62.270   6.709  1.00  0.00           N  
ATOM   1051  NH2 ARG A 297       8.298  61.117   5.109  1.00  0.00           N  
ATOM   1052  N   ILE A 298      10.237  69.722   6.408  1.00  0.00           N  
ATOM   1053  CA  ILE A 298      11.175  70.777   6.764  1.00  0.00           C  
ATOM   1054  C   ILE A 298      10.540  71.790   7.715  1.00  0.00           C  
ATOM   1055  O   ILE A 298      11.143  72.152   8.728  1.00  0.00           O  
ATOM   1056  CB  ILE A 298      11.696  71.476   5.483  1.00  0.00           C  
ATOM   1057  CG1 ILE A 298      12.601  70.502   4.713  1.00  0.00           C  
ATOM   1058  CG2 ILE A 298      12.419  72.774   5.832  1.00  0.00           C  
ATOM   1059  CD1 ILE A 298      13.059  71.016   3.347  1.00  0.00           C  
ATOM   1060  N   LEU A 299       9.323  72.236   7.402  1.00  0.00           N  
ATOM   1061  CA  LEU A 299       8.622  73.196   8.262  1.00  0.00           C  
ATOM   1062  C   LEU A 299       8.378  72.654   9.666  1.00  0.00           C  
ATOM   1063  O   LEU A 299       8.532  73.375  10.643  1.00  0.00           O  
ATOM   1064  CB  LEU A 299       7.283  73.599   7.640  1.00  0.00           C  
ATOM   1065  CG  LEU A 299       7.417  74.592   6.489  1.00  0.00           C  
ATOM   1066  CD1 LEU A 299       6.144  74.598   5.660  1.00  0.00           C  
ATOM   1067  CD2 LEU A 299       7.733  75.990   7.057  1.00  0.00           C  
ATOM   1068  N   ALA A 300       7.978  71.388   9.754  1.00  0.00           N  
ATOM   1069  CA  ALA A 300       7.726  70.752  11.040  1.00  0.00           C  
ATOM   1070  C   ALA A 300       9.014  70.738  11.862  1.00  0.00           C  
ATOM   1071  O   ALA A 300       9.006  71.080  13.044  1.00  0.00           O  
ATOM   1072  CB  ALA A 300       7.219  69.307  10.832  1.00  0.00           C  
ATOM   1073  N   TYR A 301      10.114  70.338  11.226  1.00  0.00           N  
ATOM   1074  CA  TYR A 301      11.414  70.281  11.888  1.00  0.00           C  
ATOM   1075  C   TYR A 301      11.808  71.672  12.383  1.00  0.00           C  
ATOM   1076  O   TYR A 301      12.365  71.828  13.470  1.00  0.00           O  
ATOM   1077  CB  TYR A 301      12.483  69.777  10.912  1.00  0.00           C  
ATOM   1078  CG  TYR A 301      13.850  69.559  11.537  1.00  0.00           C  
ATOM   1079  CD1 TYR A 301      14.177  68.346  12.146  1.00  0.00           C  
ATOM   1080  CD2 TYR A 301      14.814  70.568  11.524  1.00  0.00           C  
ATOM   1081  CE1 TYR A 301      15.425  68.146  12.722  1.00  0.00           C  
ATOM   1082  CE2 TYR A 301      16.067  70.378  12.098  1.00  0.00           C  
ATOM   1083  CZ  TYR A 301      16.367  69.166  12.694  1.00  0.00           C  
ATOM   1084  OH  TYR A 301      17.611  68.969  13.253  1.00  0.00           O  
ATOM   1085  N   ALA A 302      11.512  72.678  11.570  1.00  0.00           N  
ATOM   1086  CA  ALA A 302      11.834  74.059  11.893  1.00  0.00           C  
ATOM   1087  C   ALA A 302      10.967  74.649  13.008  1.00  0.00           C  
ATOM   1088  O   ALA A 302      11.107  75.822  13.351  1.00  0.00           O  
ATOM   1089  CB  ALA A 302      11.725  74.906  10.650  1.00  0.00           C  
ATOM   1090  N   GLY A 303      10.058  73.846  13.555  1.00  0.00           N  
ATOM   1091  CA  GLY A 303       9.229  74.323  14.645  1.00  0.00           C  
ATOM   1092  C   GLY A 303       7.768  74.619  14.373  1.00  0.00           C  
ATOM   1093  O   GLY A 303       7.020  74.880  15.314  1.00  0.00           O  
ATOM   1094  N   ARG A 304       7.347  74.581  13.112  1.00  0.00           N  
ATOM   1095  CA  ARG A 304       5.957  74.880  12.783  1.00  0.00           C  
ATOM   1096  C   ARG A 304       5.009  73.709  12.994  1.00  0.00           C  
ATOM   1097  O   ARG A 304       5.396  72.544  12.851  1.00  0.00           O  
ATOM   1098  CB  ARG A 304       5.842  75.358  11.330  1.00  0.00           C  
ATOM   1099  CG  ARG A 304       6.744  76.543  10.983  1.00  0.00           C  
ATOM   1100  CD  ARG A 304       6.601  77.679  11.990  1.00  0.00           C  
ATOM   1101  NE  ARG A 304       5.263  78.268  12.012  1.00  0.00           N  
ATOM   1102  CZ  ARG A 304       4.794  79.100  11.087  1.00  0.00           C  
ATOM   1103  NH1 ARG A 304       5.552  79.445  10.055  1.00  0.00           N  
ATOM   1104  NH2 ARG A 304       3.570  79.602  11.204  1.00  0.00           N  
ATOM   1105  N   GLU A 305       3.767  74.033  13.352  1.00  0.00           N  
ATOM   1106  CA  GLU A 305       2.725  73.030  13.546  1.00  0.00           C  
ATOM   1107  C   GLU A 305       2.179  72.839  12.134  1.00  0.00           C  
ATOM   1108  O   GLU A 305       1.518  73.724  11.586  1.00  0.00           O  
ATOM   1109  CB  GLU A 305       1.631  73.552  14.480  1.00  0.00           C  
ATOM   1110  CG  GLU A 305       0.532  72.534  14.737  1.00  0.00           C  
ATOM   1111  CD  GLU A 305      -0.553  73.051  15.655  1.00  0.00           C  
ATOM   1112  OE1 GLU A 305      -1.479  72.274  15.963  1.00  0.00           O  
ATOM   1113  OE2 GLU A 305      -0.486  74.227  16.069  1.00  0.00           O  
ATOM   1114  N   VAL A 306       2.466  71.679  11.554  1.00  0.00           N  
ATOM   1115  CA  VAL A 306       2.093  71.388  10.175  1.00  0.00           C  
ATOM   1116  C   VAL A 306       1.045  70.307   9.956  1.00  0.00           C  
ATOM   1117  O   VAL A 306       1.033  69.285  10.638  1.00  0.00           O  
ATOM   1118  CB  VAL A 306       3.365  70.995   9.367  1.00  0.00           C  
ATOM   1119  CG1 VAL A 306       3.010  70.650   7.926  1.00  0.00           C  
ATOM   1120  CG2 VAL A 306       4.372  72.134   9.421  1.00  0.00           C  
ATOM   1121  N   LEU A 307       0.172  70.549   8.984  1.00  0.00           N  
ATOM   1122  CA  LEU A 307      -0.862  69.592   8.613  1.00  0.00           C  
ATOM   1123  C   LEU A 307      -0.859  69.496   7.095  1.00  0.00           C  
ATOM   1124  O   LEU A 307      -0.802  70.513   6.400  1.00  0.00           O  
ATOM   1125  CB  LEU A 307      -2.238  70.046   9.104  1.00  0.00           C  
ATOM   1126  CG  LEU A 307      -2.498  69.966  10.609  1.00  0.00           C  
ATOM   1127  CD1 LEU A 307      -3.919  70.461  10.889  1.00  0.00           C  
ATOM   1128  CD2 LEU A 307      -2.323  68.529  11.110  1.00  0.00           C  
ATOM   1129  N   VAL A 308      -0.898  68.271   6.585  1.00  0.00           N  
ATOM   1130  CA  VAL A 308      -0.891  68.033   5.147  1.00  0.00           C  
ATOM   1131  C   VAL A 308      -2.284  67.611   4.673  1.00  0.00           C  
ATOM   1132  O   VAL A 308      -2.867  66.646   5.170  1.00  0.00           O  
ATOM   1133  CB  VAL A 308       0.148  66.942   4.787  1.00  0.00           C  
ATOM   1134  CG1 VAL A 308       0.008  66.527   3.323  1.00  0.00           C  
ATOM   1135  CG2 VAL A 308       1.553  67.474   5.043  1.00  0.00           C  
ATOM   1136  N   LEU A 309      -2.811  68.347   3.706  1.00  0.00           N  
ATOM   1137  CA  LEU A 309      -4.134  68.061   3.174  1.00  0.00           C  
ATOM   1138  C   LEU A 309      -4.055  67.600   1.727  1.00  0.00           C  
ATOM   1139  O   LEU A 309      -3.274  68.137   0.944  1.00  0.00           O  
ATOM   1140  CB  LEU A 309      -5.007  69.319   3.267  1.00  0.00           C  
ATOM   1141  CG  LEU A 309      -6.449  69.286   2.740  1.00  0.00           C  
ATOM   1142  CD1 LEU A 309      -7.225  70.432   3.362  1.00  0.00           C  
ATOM   1143  CD2 LEU A 309      -6.471  69.394   1.209  1.00  0.00           C  
ATOM   1144  N   ASN A 310      -4.859  66.596   1.386  1.00  0.00           N  
ATOM   1145  CA  ASN A 310      -4.922  66.082   0.021  1.00  0.00           C  
ATOM   1146  C   ASN A 310      -6.374  66.278  -0.446  1.00  0.00           C  
ATOM   1147  O   ASN A 310      -7.295  65.681   0.110  1.00  0.00           O  
ATOM   1148  CB  ASN A 310      -4.530  64.600  -0.003  1.00  0.00           C  
ATOM   1149  CG  ASN A 310      -4.412  64.040  -1.418  1.00  0.00           C  
ATOM   1150  OD1 ASN A 310      -3.957  62.908  -1.614  1.00  0.00           O  
ATOM   1151  ND2 ASN A 310      -4.822  64.825  -2.406  1.00  0.00           N  
ATOM   1152  N   TYR A 311      -6.569  67.139  -1.445  1.00  0.00           N  
ATOM   1153  CA  TYR A 311      -7.900  67.448  -1.973  1.00  0.00           C  
ATOM   1154  C   TYR A 311      -8.333  66.423  -3.010  1.00  0.00           C  
ATOM   1155  O   TYR A 311      -7.627  66.192  -3.984  1.00  0.00           O  
ATOM   1156  CB  TYR A 311      -7.905  68.849  -2.598  1.00  0.00           C  
ATOM   1157  CG  TYR A 311      -9.121  69.153  -3.452  1.00  0.00           C  
ATOM   1158  CD1 TYR A 311     -10.395  69.237  -2.884  1.00  0.00           C  
ATOM   1159  CD2 TYR A 311      -8.998  69.332  -4.832  1.00  0.00           C  
ATOM   1160  CE1 TYR A 311     -11.522  69.491  -3.669  1.00  0.00           C  
ATOM   1161  CE2 TYR A 311     -10.115  69.588  -5.629  1.00  0.00           C  
ATOM   1162  CZ  TYR A 311     -11.376  69.666  -5.038  1.00  0.00           C  
ATOM   1163  OH  TYR A 311     -12.479  69.937  -5.810  1.00  0.00           O  
ATOM   1164  N   ILE A 312      -9.501  65.822  -2.798  1.00  0.00           N  
ATOM   1165  CA  ILE A 312     -10.016  64.797  -3.701  1.00  0.00           C  
ATOM   1166  C   ILE A 312     -11.221  65.318  -4.497  1.00  0.00           C  
ATOM   1167  O   ILE A 312     -12.307  65.496  -3.950  1.00  0.00           O  
ATOM   1168  CB  ILE A 312     -10.439  63.528  -2.900  1.00  0.00           C  
ATOM   1169  CG1 ILE A 312      -9.354  63.154  -1.877  1.00  0.00           C  
ATOM   1170  CG2 ILE A 312     -10.679  62.359  -3.853  1.00  0.00           C  
ATOM   1171  CD1 ILE A 312      -7.984  62.797  -2.485  1.00  0.00           C  
ATOM   1172  N   ASP A 313     -11.019  65.569  -5.787  1.00  0.00           N  
ATOM   1173  CA  ASP A 313     -12.089  66.070  -6.651  1.00  0.00           C  
ATOM   1174  C   ASP A 313     -12.923  64.874  -7.128  1.00  0.00           C  
ATOM   1175  O   ASP A 313     -12.805  64.428  -8.266  1.00  0.00           O  
ATOM   1176  CB  ASP A 313     -11.486  66.816  -7.853  1.00  0.00           C  
ATOM   1177  CG  ASP A 313     -12.545  67.554  -8.683  1.00  0.00           C  
ATOM   1178  OD1 ASP A 313     -13.741  67.386  -8.406  1.00  0.00           O  
ATOM   1179  OD2 ASP A 313     -12.183  68.300  -9.620  1.00  0.00           O  
ATOM   1180  N   ASP A 314     -13.768  64.354  -6.250  1.00  0.00           N  
ATOM   1181  CA  ASP A 314     -14.574  63.191  -6.591  1.00  0.00           C  
ATOM   1182  C   ASP A 314     -15.809  63.464  -7.446  1.00  0.00           C  
ATOM   1183  O   ASP A 314     -16.531  62.532  -7.772  1.00  0.00           O  
ATOM   1184  CB  ASP A 314     -15.002  62.456  -5.319  1.00  0.00           C  
ATOM   1185  CG  ASP A 314     -15.893  63.297  -4.438  1.00  0.00           C  
ATOM   1186  OD1 ASP A 314     -16.822  62.731  -3.826  1.00  0.00           O  
ATOM   1187  OD2 ASP A 314     -15.654  64.521  -4.351  1.00  0.00           O  
ATOM   1188  N   THR A 315     -16.053  64.724  -7.807  1.00  0.00           N  
ATOM   1189  CA  THR A 315     -17.208  65.061  -8.634  1.00  0.00           C  
ATOM   1190  C   THR A 315     -16.750  65.634  -9.969  1.00  0.00           C  
ATOM   1191  O   THR A 315     -17.544  66.213 -10.712  1.00  0.00           O  
ATOM   1192  CB  THR A 315     -18.118  66.125  -7.961  1.00  0.00           C  
ATOM   1193  OG1 THR A 315     -17.418  67.372  -7.878  1.00  0.00           O  
ATOM   1194  CG2 THR A 315     -18.517  65.687  -6.568  1.00  0.00           C  
ATOM   1195  N   GLY A 316     -15.471  65.467 -10.278  1.00  0.00           N  
ATOM   1196  CA  GLY A 316     -14.946  66.030 -11.513  1.00  0.00           C  
ATOM   1197  C   GLY A 316     -15.265  65.261 -12.778  1.00  0.00           C  
ATOM   1198  O   GLY A 316     -15.488  64.055 -12.748  1.00  0.00           O  
ATOM   1199  N   ARG A 317     -15.286  65.975 -13.898  1.00  0.00           N  
ATOM   1200  CA  ARG A 317     -15.557  65.358 -15.186  1.00  0.00           C  
ATOM   1201  C   ARG A 317     -14.549  64.248 -15.477  1.00  0.00           C  
ATOM   1202  O   ARG A 317     -14.896  63.240 -16.091  1.00  0.00           O  
ATOM   1203  CB  ARG A 317     -15.505  66.399 -16.307  1.00  0.00           C  
ATOM   1204  CG  ARG A 317     -15.683  65.786 -17.694  1.00  0.00           C  
ATOM   1205  CD  ARG A 317     -15.663  66.820 -18.809  1.00  0.00           C  
ATOM   1206  NE  ARG A 317     -17.007  67.202 -19.234  1.00  0.00           N  
ATOM   1207  CZ  ARG A 317     -17.830  67.961 -18.521  1.00  0.00           C  
ATOM   1208  NH1 ARG A 317     -17.447  68.425 -17.340  1.00  0.00           N  
ATOM   1209  NH2 ARG A 317     -19.035  68.261 -18.988  1.00  0.00           N  
ATOM   1210  N   GLN A 333     -13.303  64.425 -15.041  1.00  0.00           N  
ATOM   1211  CA  GLN A 333     -12.288  63.403 -15.287  1.00  0.00           C  
ATOM   1212  C   GLN A 333     -12.663  62.081 -14.627  1.00  0.00           C  
ATOM   1213  O   GLN A 333     -12.468  61.015 -15.215  1.00  0.00           O  
ATOM   1214  CB  GLN A 333     -10.913  63.876 -14.808  1.00  0.00           C  
ATOM   1215  CG  GLN A 333     -10.378  65.055 -15.610  1.00  0.00           C  
ATOM   1216  CD  GLN A 333     -10.470  64.823 -17.114  1.00  0.00           C  
ATOM   1217  OE1 GLN A 333      -9.838  63.914 -17.658  1.00  0.00           O  
ATOM   1218  NE2 GLN A 333     -11.271  65.645 -17.792  1.00  0.00           N  
ATOM   1219  N   ALA A 334     -13.207  62.147 -13.417  1.00  0.00           N  
ATOM   1220  CA  ALA A 334     -13.627  60.939 -12.713  1.00  0.00           C  
ATOM   1221  C   ALA A 334     -14.878  60.377 -13.394  1.00  0.00           C  
ATOM   1222  O   ALA A 334     -15.077  59.162 -13.461  1.00  0.00           O  
ATOM   1223  CB  ALA A 334     -13.929  61.253 -11.255  1.00  0.00           C  
ATOM   1224  N   ALA A 336     -15.731  61.263 -13.892  1.00  0.00           N  
ATOM   1225  CA  ALA A 336     -16.942  60.813 -14.565  1.00  0.00           C  
ATOM   1226  C   ALA A 336     -16.568  60.054 -15.835  1.00  0.00           C  
ATOM   1227  O   ALA A 336     -17.159  59.027 -16.147  1.00  0.00           O  
ATOM   1228  CB  ALA A 336     -17.839  62.008 -14.914  1.00  0.00           C  
ATOM   1229  N   GLU A 340     -15.576  60.554 -16.563  1.00  0.00           N  
ATOM   1230  CA  GLU A 340     -15.181  59.892 -17.796  1.00  0.00           C  
ATOM   1231  C   GLU A 340     -14.665  58.486 -17.584  1.00  0.00           C  
ATOM   1232  O   GLU A 340     -14.995  57.594 -18.362  1.00  0.00           O  
ATOM   1233  CB  GLU A 340     -14.137  60.709 -18.552  1.00  0.00           C  
ATOM   1234  CG  GLU A 340     -14.647  62.046 -19.018  1.00  0.00           C  
ATOM   1235  CD  GLU A 340     -13.745  62.687 -20.051  1.00  0.00           C  
ATOM   1236  OE1 GLU A 340     -12.508  62.658 -19.878  1.00  0.00           O  
ATOM   1237  OE2 GLU A 340     -14.277  63.231 -21.036  1.00  0.00           O  
ATOM   1238  N   THR A 341     -13.870  58.262 -16.538  1.00  0.00           N  
ATOM   1239  CA  THR A 341     -13.358  56.914 -16.342  1.00  0.00           C  
ATOM   1240  C   THR A 341     -14.458  55.981 -15.863  1.00  0.00           C  
ATOM   1241  O   THR A 341     -14.538  54.844 -16.320  1.00  0.00           O  
ATOM   1242  CB  THR A 341     -12.165  56.855 -15.351  1.00  0.00           C  
ATOM   1243  OG1 THR A 341     -12.629  57.052 -14.014  1.00  0.00           O  
ATOM   1244  CG2 THR A 341     -11.154  57.912 -15.688  1.00  0.00           C  
ATOM   1245  N   LEU A 342     -15.305  56.450 -14.951  1.00  0.00           N  
ATOM   1246  CA  LEU A 342     -16.394  55.607 -14.462  1.00  0.00           C  
ATOM   1247  C   LEU A 342     -17.340  55.260 -15.616  1.00  0.00           C  
ATOM   1248  O   LEU A 342     -17.868  54.155 -15.683  1.00  0.00           O  
ATOM   1249  CB  LEU A 342     -17.159  56.306 -13.335  1.00  0.00           C  
ATOM   1250  CG  LEU A 342     -16.330  56.540 -12.066  1.00  0.00           C  
ATOM   1251  CD1 LEU A 342     -17.204  57.144 -10.960  1.00  0.00           C  
ATOM   1252  CD2 LEU A 342     -15.742  55.215 -11.611  1.00  0.00           C  
ATOM   1253  N   PHE A 343     -17.548  56.208 -16.523  1.00  0.00           N  
ATOM   1254  CA  PHE A 343     -18.401  55.957 -17.675  1.00  0.00           C  
ATOM   1255  C   PHE A 343     -17.741  54.899 -18.568  1.00  0.00           C  
ATOM   1256  O   PHE A 343     -18.388  53.935 -18.987  1.00  0.00           O  
ATOM   1257  CB  PHE A 343     -18.606  57.233 -18.491  1.00  0.00           C  
ATOM   1258  CG  PHE A 343     -19.223  56.986 -19.838  1.00  0.00           C  
ATOM   1259  CD1 PHE A 343     -20.563  56.620 -19.947  1.00  0.00           C  
ATOM   1260  CD2 PHE A 343     -18.449  57.061 -20.993  1.00  0.00           C  
ATOM   1261  CE1 PHE A 343     -21.125  56.325 -21.187  1.00  0.00           C  
ATOM   1262  CE2 PHE A 343     -18.999  56.770 -22.239  1.00  0.00           C  
ATOM   1263  CZ  PHE A 343     -20.343  56.400 -22.336  1.00  0.00           C  
ATOM   1264  N   ALA A 344     -16.451  55.087 -18.851  1.00  0.00           N  
ATOM   1265  CA  ALA A 344     -15.701  54.159 -19.693  1.00  0.00           C  
ATOM   1266  C   ALA A 344     -15.725  52.722 -19.161  1.00  0.00           C  
ATOM   1267  O   ALA A 344     -15.889  51.775 -19.927  1.00  0.00           O  
ATOM   1268  CB  ALA A 344     -14.257  54.635 -19.838  1.00  0.00           C  
ATOM   1269  N   LEU A 345     -15.548  52.562 -17.854  1.00  0.00           N  
ATOM   1270  CA  LEU A 345     -15.557  51.238 -17.246  1.00  0.00           C  
ATOM   1271  C   LEU A 345     -16.867  50.504 -17.522  1.00  0.00           C  
ATOM   1272  O   LEU A 345     -16.873  49.305 -17.784  1.00  0.00           O  
ATOM   1273  CB  LEU A 345     -15.338  51.349 -15.732  1.00  0.00           C  
ATOM   1274  CG  LEU A 345     -13.907  51.713 -15.331  1.00  0.00           C  
ATOM   1275  CD1 LEU A 345     -13.848  52.084 -13.848  1.00  0.00           C  
ATOM   1276  CD2 LEU A 345     -12.990  50.534 -15.633  1.00  0.00           C  
ATOM   1277  N   ARG A 346     -17.976  51.229 -17.468  1.00  0.00           N  
ATOM   1278  CA  ARG A 346     -19.287  50.637 -17.706  1.00  0.00           C  
ATOM   1279  C   ARG A 346     -19.559  50.470 -19.201  1.00  0.00           C  
ATOM   1280  O   ARG A 346     -19.917  49.387 -19.655  1.00  0.00           O  
ATOM   1281  CB  ARG A 346     -20.364  51.523 -17.079  1.00  0.00           C  
ATOM   1282  CG  ARG A 346     -21.692  50.840 -16.836  1.00  0.00           C  
ATOM   1283  CD  ARG A 346     -22.656  51.806 -16.169  1.00  0.00           C  
ATOM   1284  NE  ARG A 346     -23.834  51.140 -15.623  1.00  0.00           N  
ATOM   1285  CZ  ARG A 346     -23.807  50.268 -14.620  1.00  0.00           C  
ATOM   1286  NH1 ARG A 346     -22.655  49.949 -14.045  1.00  0.00           N  
ATOM   1287  NH2 ARG A 346     -24.935  49.719 -14.187  1.00  0.00           N  
ATOM   1288  N   HIS A 347     -19.369  51.551 -19.954  1.00  0.00           N  
ATOM   1289  CA  HIS A 347     -19.607  51.569 -21.393  1.00  0.00           C  
ATOM   1290  C   HIS A 347     -18.900  50.452 -22.146  1.00  0.00           C  
ATOM   1291  O   HIS A 347     -19.478  49.850 -23.050  1.00  0.00           O  
ATOM   1292  CB  HIS A 347     -19.191  52.924 -21.977  1.00  0.00           C  
ATOM   1293  CG  HIS A 347     -19.482  53.068 -23.439  1.00  0.00           C  
ATOM   1294  ND1 HIS A 347     -18.491  53.089 -24.399  1.00  0.00           N  
ATOM   1295  CD2 HIS A 347     -20.654  53.194 -24.107  1.00  0.00           C  
ATOM   1296  CE1 HIS A 347     -19.040  53.224 -25.594  1.00  0.00           C  
ATOM   1297  NE2 HIS A 347     -20.351  53.291 -25.444  1.00  0.00           N  
ATOM   1298  N   TYR A 348     -17.652  50.181 -21.781  1.00  0.00           N  
ATOM   1299  CA  TYR A 348     -16.891  49.132 -22.445  1.00  0.00           C  
ATOM   1300  C   TYR A 348     -17.079  47.781 -21.774  1.00  0.00           C  
ATOM   1301  O   TYR A 348     -16.509  46.784 -22.208  1.00  0.00           O  
ATOM   1302  CB  TYR A 348     -15.407  49.505 -22.491  1.00  0.00           C  
ATOM   1303  CG  TYR A 348     -15.149  50.738 -23.321  1.00  0.00           C  
ATOM   1304  CD1 TYR A 348     -14.733  51.931 -22.724  1.00  0.00           C  
ATOM   1305  CD2 TYR A 348     -15.378  50.731 -24.700  1.00  0.00           C  
ATOM   1306  CE1 TYR A 348     -14.554  53.089 -23.480  1.00  0.00           C  
ATOM   1307  CE2 TYR A 348     -15.205  51.884 -25.469  1.00  0.00           C  
ATOM   1308  CZ  TYR A 348     -14.794  53.062 -24.849  1.00  0.00           C  
ATOM   1309  OH  TYR A 348     -14.644  54.210 -25.591  1.00  0.00           O  
ATOM   1310  N   GLY A 349     -17.891  47.757 -20.722  1.00  0.00           N  
ATOM   1311  CA  GLY A 349     -18.147  46.518 -20.012  1.00  0.00           C  
ATOM   1312  C   GLY A 349     -16.863  45.863 -19.562  1.00  0.00           C  
ATOM   1313  O   GLY A 349     -16.621  44.685 -19.834  1.00  0.00           O  
ATOM   1314  N   LEU A 350     -16.032  46.638 -18.872  1.00  0.00           N  
ATOM   1315  CA  LEU A 350     -14.755  46.144 -18.377  1.00  0.00           C  
ATOM   1316  C   LEU A 350     -14.893  45.655 -16.942  1.00  0.00           C  
ATOM   1317  O   LEU A 350     -15.543  46.293 -16.118  1.00  0.00           O  
ATOM   1318  CB  LEU A 350     -13.708  47.255 -18.454  1.00  0.00           C  
ATOM   1319  CG  LEU A 350     -13.517  47.852 -19.848  1.00  0.00           C  
ATOM   1320  CD1 LEU A 350     -12.532  49.011 -19.779  1.00  0.00           C  
ATOM   1321  CD2 LEU A 350     -13.021  46.773 -20.803  1.00  0.00           C  
ATOM   1322  N   THR A 351     -14.280  44.516 -16.647  1.00  0.00           N  
ATOM   1323  CA  THR A 351     -14.343  43.956 -15.305  1.00  0.00           C  
ATOM   1324  C   THR A 351     -12.933  43.782 -14.764  1.00  0.00           C  
ATOM   1325  O   THR A 351     -12.038  43.314 -15.471  1.00  0.00           O  
ATOM   1326  CB  THR A 351     -15.056  42.591 -15.303  1.00  0.00           C  
ATOM   1327  OG1 THR A 351     -16.321  42.711 -15.966  1.00  0.00           O  
ATOM   1328  CG2 THR A 351     -15.288  42.120 -13.874  1.00  0.00           C  
ATOM   1329  N   TRP A 352     -12.737  44.170 -13.509  1.00  0.00           N  
ATOM   1330  CA  TRP A 352     -11.428  44.071 -12.874  1.00  0.00           C  
ATOM   1331  C   TRP A 352     -11.007  42.613 -12.689  1.00  0.00           C  
ATOM   1332  O   TRP A 352     -11.770  41.805 -12.157  1.00  0.00           O  
ATOM   1333  CB  TRP A 352     -11.465  44.788 -11.525  1.00  0.00           C  
ATOM   1334  CG  TRP A 352     -10.178  44.740 -10.776  1.00  0.00           C  
ATOM   1335  CD1 TRP A 352      -8.938  45.044 -11.257  1.00  0.00           C  
ATOM   1336  CD2 TRP A 352     -10.006  44.417  -9.393  1.00  0.00           C  
ATOM   1337  NE1 TRP A 352      -8.002  44.934 -10.257  1.00  0.00           N  
ATOM   1338  CE2 TRP A 352      -8.631  44.551  -9.101  1.00  0.00           C  
ATOM   1339  CE3 TRP A 352     -10.882  44.029  -8.369  1.00  0.00           C  
ATOM   1340  CZ2 TRP A 352      -8.107  44.312  -7.827  1.00  0.00           C  
ATOM   1341  CZ3 TRP A 352     -10.361  43.790  -7.099  1.00  0.00           C  
ATOM   1342  CH2 TRP A 352      -8.985  43.933  -6.841  1.00  0.00           C  
ATOM   1343  N   ASP A 353      -9.791  42.285 -13.122  1.00  0.00           N  
ATOM   1344  CA  ASP A 353      -9.289  40.919 -13.012  1.00  0.00           C  
ATOM   1345  C   ASP A 353      -8.848  40.547 -11.600  1.00  0.00           C  
ATOM   1346  O   ASP A 353      -8.437  39.416 -11.353  1.00  0.00           O  
ATOM   1347  CB  ASP A 353      -8.135  40.691 -13.999  1.00  0.00           C  
ATOM   1348  CG  ASP A 353      -6.850  41.394 -13.586  1.00  0.00           C  
ATOM   1349  OD1 ASP A 353      -5.906  41.414 -14.405  1.00  0.00           O  
ATOM   1350  OD2 ASP A 353      -6.775  41.919 -12.451  1.00  0.00           O  
ATOM   1351  N   GLY A 354      -8.924  41.500 -10.678  1.00  0.00           N  
ATOM   1352  CA  GLY A 354      -8.544  41.228  -9.303  1.00  0.00           C  
ATOM   1353  C   GLY A 354      -7.054  41.232  -9.010  1.00  0.00           C  
ATOM   1354  O   GLY A 354      -6.656  41.069  -7.857  1.00  0.00           O  
ATOM   1355  N   LYS A 355      -6.229  41.423 -10.035  1.00  0.00           N  
ATOM   1356  CA  LYS A 355      -4.779  41.436  -9.853  1.00  0.00           C  
ATOM   1357  C   LYS A 355      -4.105  42.742 -10.287  1.00  0.00           C  
ATOM   1358  O   LYS A 355      -3.199  43.235  -9.617  1.00  0.00           O  
ATOM   1359  CB  LYS A 355      -4.149  40.253 -10.599  1.00  0.00           C  
ATOM   1360  CG  LYS A 355      -4.528  38.894 -10.017  1.00  0.00           C  
ATOM   1361  CD  LYS A 355      -3.798  37.748 -10.711  1.00  0.00           C  
ATOM   1362  CE  LYS A 355      -4.289  37.541 -12.139  1.00  0.00           C  
ATOM   1363  NZ  LYS A 355      -5.720  37.123 -12.179  1.00  0.00           N  
ATOM   1364  N   GLU A 356      -4.537  43.293 -11.414  1.00  0.00           N  
ATOM   1365  CA  GLU A 356      -3.980  44.544 -11.920  1.00  0.00           C  
ATOM   1366  C   GLU A 356      -4.222  45.684 -10.915  1.00  0.00           C  
ATOM   1367  O   GLU A 356      -5.301  45.776 -10.329  1.00  0.00           O  
ATOM   1368  CB  GLU A 356      -4.634  44.867 -13.268  1.00  0.00           C  
ATOM   1369  CG  GLU A 356      -4.372  46.256 -13.813  1.00  0.00           C  
ATOM   1370  CD  GLU A 356      -4.962  46.444 -15.202  1.00  0.00           C  
ATOM   1371  OE1 GLU A 356      -6.064  45.921 -15.456  1.00  0.00           O  
ATOM   1372  OE2 GLU A 356      -4.334  47.123 -16.039  1.00  0.00           O  
ATOM   1373  N   LYS A 357      -3.217  46.532 -10.698  1.00  0.00           N  
ATOM   1374  CA  LYS A 357      -3.370  47.653  -9.766  1.00  0.00           C  
ATOM   1375  C   LYS A 357      -4.611  48.403 -10.251  1.00  0.00           C  
ATOM   1376  O   LYS A 357      -4.673  48.846 -11.397  1.00  0.00           O  
ATOM   1377  CB  LYS A 357      -2.130  48.545  -9.801  1.00  0.00           C  
ATOM   1378  CG  LYS A 357      -2.096  49.588  -8.693  1.00  0.00           C  
ATOM   1379  CD  LYS A 357      -0.669  50.024  -8.384  1.00  0.00           C  
ATOM   1380  CE  LYS A 357      -0.641  51.205  -7.416  1.00  0.00           C  
ATOM   1381  NZ  LYS A 357      -1.061  52.485  -8.081  1.00  0.00           N  
ATOM   1382  N   TYR A 358      -5.598  48.537  -9.380  1.00  0.00           N  
ATOM   1383  CA  TYR A 358      -6.862  49.142  -9.766  1.00  0.00           C  
ATOM   1384  C   TYR A 358      -6.850  50.453 -10.540  1.00  0.00           C  
ATOM   1385  O   TYR A 358      -7.605  50.590 -11.506  1.00  0.00           O  
ATOM   1386  CB  TYR A 358      -7.783  49.264  -8.551  1.00  0.00           C  
ATOM   1387  CG  TYR A 358      -9.239  49.425  -8.936  1.00  0.00           C  
ATOM   1388  CD1 TYR A 358      -9.811  50.689  -9.074  1.00  0.00           C  
ATOM   1389  CD2 TYR A 358     -10.038  48.307  -9.204  1.00  0.00           C  
ATOM   1390  CE1 TYR A 358     -11.137  50.840  -9.467  1.00  0.00           C  
ATOM   1391  CE2 TYR A 358     -11.363  48.446  -9.598  1.00  0.00           C  
ATOM   1392  CZ  TYR A 358     -11.907  49.715  -9.729  1.00  0.00           C  
ATOM   1393  OH  TYR A 358     -13.214  49.861 -10.123  1.00  0.00           O  
ATOM   1394  N   ASP A 359      -6.009  51.411 -10.156  1.00  0.00           N  
ATOM   1395  CA  ASP A 359      -6.014  52.670 -10.878  1.00  0.00           C  
ATOM   1396  C   ASP A 359      -5.418  52.555 -12.271  1.00  0.00           C  
ATOM   1397  O   ASP A 359      -5.665  53.413 -13.125  1.00  0.00           O  
ATOM   1398  CB  ASP A 359      -5.358  53.797 -10.052  1.00  0.00           C  
ATOM   1399  CG  ASP A 359      -3.930  53.496  -9.638  1.00  0.00           C  
ATOM   1400  OD1 ASP A 359      -3.561  52.307  -9.512  1.00  0.00           O  
ATOM   1401  OD2 ASP A 359      -3.186  54.474  -9.410  1.00  0.00           O  
ATOM   1402  N   HIS A 360      -4.645  51.497 -12.512  1.00  0.00           N  
ATOM   1403  CA  HIS A 360      -4.079  51.271 -13.842  1.00  0.00           C  
ATOM   1404  C   HIS A 360      -5.198  50.707 -14.720  1.00  0.00           C  
ATOM   1405  O   HIS A 360      -5.292  51.012 -15.905  1.00  0.00           O  
ATOM   1406  CB  HIS A 360      -2.908  50.283 -13.794  1.00  0.00           C  
ATOM   1407  CG  HIS A 360      -1.605  50.922 -13.431  1.00  0.00           C  
ATOM   1408  ND1 HIS A 360      -1.259  51.225 -12.131  1.00  0.00           N  
ATOM   1409  CD2 HIS A 360      -0.583  51.358 -14.204  1.00  0.00           C  
ATOM   1410  CE1 HIS A 360      -0.081  51.821 -12.120  1.00  0.00           C  
ATOM   1411  NE2 HIS A 360       0.351  51.915 -13.365  1.00  0.00           N  
ATOM   1412  N   PHE A 361      -6.036  49.877 -14.112  1.00  0.00           N  
ATOM   1413  CA  PHE A 361      -7.189  49.283 -14.780  1.00  0.00           C  
ATOM   1414  C   PHE A 361      -8.125  50.431 -15.199  1.00  0.00           C  
ATOM   1415  O   PHE A 361      -8.607  50.473 -16.334  1.00  0.00           O  
ATOM   1416  CB  PHE A 361      -7.892  48.334 -13.799  1.00  0.00           C  
ATOM   1417  CG  PHE A 361      -9.271  47.920 -14.218  1.00  0.00           C  
ATOM   1418  CD1 PHE A 361      -9.479  47.222 -15.405  1.00  0.00           C  
ATOM   1419  CD2 PHE A 361     -10.364  48.197 -13.403  1.00  0.00           C  
ATOM   1420  CE1 PHE A 361     -10.753  46.805 -15.772  1.00  0.00           C  
ATOM   1421  CE2 PHE A 361     -11.646  47.785 -13.759  1.00  0.00           C  
ATOM   1422  CZ  PHE A 361     -11.842  47.085 -14.950  1.00  0.00           C  
ATOM   1423  N   ALA A 362      -8.352  51.376 -14.285  1.00  0.00           N  
ATOM   1424  CA  ALA A 362      -9.212  52.527 -14.571  1.00  0.00           C  
ATOM   1425  C   ALA A 362      -8.590  53.387 -15.662  1.00  0.00           C  
ATOM   1426  O   ALA A 362      -9.285  53.867 -16.560  1.00  0.00           O  
ATOM   1427  CB  ALA A 362      -9.419  53.363 -13.307  1.00  0.00           C  
ATOM   1428  N   GLY A 363      -7.275  53.580 -15.585  1.00  0.00           N  
ATOM   1429  CA  GLY A 363      -6.592  54.392 -16.578  1.00  0.00           C  
ATOM   1430  C   GLY A 363      -6.704  53.815 -17.981  1.00  0.00           C  
ATOM   1431  O   GLY A 363      -6.802  54.552 -18.964  1.00  0.00           O  
ATOM   1432  N   ARG A 364      -6.680  52.492 -18.082  1.00  0.00           N  
ATOM   1433  CA  ARG A 364      -6.790  51.836 -19.381  1.00  0.00           C  
ATOM   1434  C   ARG A 364      -8.161  52.178 -19.991  1.00  0.00           C  
ATOM   1435  O   ARG A 364      -8.264  52.527 -21.171  1.00  0.00           O  
ATOM   1436  CB  ARG A 364      -6.615  50.320 -19.210  1.00  0.00           C  
ATOM   1437  CG  ARG A 364      -5.532  49.727 -20.106  1.00  0.00           C  
ATOM   1438  CD  ARG A 364      -4.715  48.614 -19.429  1.00  0.00           C  
ATOM   1439  NE  ARG A 364      -5.527  47.666 -18.670  1.00  0.00           N  
ATOM   1440  CZ  ARG A 364      -6.574  47.004 -19.154  1.00  0.00           C  
ATOM   1441  NH1 ARG A 364      -6.960  47.179 -20.415  1.00  0.00           N  
ATOM   1442  NH2 ARG A 364      -7.237  46.160 -18.372  1.00  0.00           N  
ATOM   1443  N   ALA A 379      -9.203  52.101 -19.172  1.00  0.00           N  
ATOM   1444  CA  ALA A 379     -10.551  52.424 -19.618  1.00  0.00           C  
ATOM   1445  C   ALA A 379     -10.592  53.888 -20.055  1.00  0.00           C  
ATOM   1446  O   ALA A 379     -11.144  54.217 -21.103  1.00  0.00           O  
ATOM   1447  CB  ALA A 379     -11.549  52.184 -18.490  1.00  0.00           C  
ATOM   1448  N   TYR A 380      -9.995  54.769 -19.257  1.00  0.00           N  
ATOM   1449  CA  TYR A 380      -9.982  56.183 -19.602  1.00  0.00           C  
ATOM   1450  C   TYR A 380      -9.306  56.361 -20.957  1.00  0.00           C  
ATOM   1451  O   TYR A 380      -9.800  57.091 -21.814  1.00  0.00           O  
ATOM   1452  CB  TYR A 380      -9.223  56.991 -18.544  1.00  0.00           C  
ATOM   1453  CG  TYR A 380      -9.130  58.476 -18.842  1.00  0.00           C  
ATOM   1454  CD1 TYR A 380     -10.149  59.348 -18.465  1.00  0.00           C  
ATOM   1455  CD2 TYR A 380      -8.019  59.008 -19.501  1.00  0.00           C  
ATOM   1456  CE1 TYR A 380     -10.064  60.715 -18.729  1.00  0.00           C  
ATOM   1457  CE2 TYR A 380      -7.927  60.378 -19.773  1.00  0.00           C  
ATOM   1458  CZ  TYR A 380      -8.957  61.220 -19.380  1.00  0.00           C  
ATOM   1459  OH  TYR A 380      -8.886  62.567 -19.641  1.00  0.00           O  
ATOM   1460  N   VAL A 381      -8.172  55.695 -21.148  1.00  0.00           N  
ATOM   1461  CA  VAL A 381      -7.445  55.800 -22.410  1.00  0.00           C  
ATOM   1462  C   VAL A 381      -8.249  55.264 -23.594  1.00  0.00           C  
ATOM   1463  O   VAL A 381      -8.202  55.839 -24.679  1.00  0.00           O  
ATOM   1464  CB  VAL A 381      -6.079  55.056 -22.355  1.00  0.00           C  
ATOM   1465  CG1 VAL A 381      -5.468  54.966 -23.764  1.00  0.00           C  
ATOM   1466  CG2 VAL A 381      -5.120  55.799 -21.425  1.00  0.00           C  
ATOM   1467  N   ARG A 382      -8.980  54.167 -23.405  1.00  0.00           N  
ATOM   1468  CA  ARG A 382      -9.762  53.643 -24.516  1.00  0.00           C  
ATOM   1469  C   ARG A 382     -10.830  54.661 -24.913  1.00  0.00           C  
ATOM   1470  O   ARG A 382     -11.025  54.935 -26.098  1.00  0.00           O  
ATOM   1471  CB  ARG A 382     -10.437  52.311 -24.177  1.00  0.00           C  
ATOM   1472  CG  ARG A 382     -10.676  51.499 -25.444  1.00  0.00           C  
ATOM   1473  CD  ARG A 382     -11.987  50.744 -25.484  1.00  0.00           C  
ATOM   1474  NE  ARG A 382     -11.948  49.502 -24.728  1.00  0.00           N  
ATOM   1475  CZ  ARG A 382     -12.743  48.465 -24.973  1.00  0.00           C  
ATOM   1476  NH1 ARG A 382     -13.627  48.527 -25.959  1.00  0.00           N  
ATOM   1477  NH2 ARG A 382     -12.663  47.371 -24.227  1.00  0.00           N  
ATOM   1478  N   LEU A 385     -11.505  55.231 -23.917  1.00  0.00           N  
ATOM   1479  CA  LEU A 385     -12.542  56.226 -24.175  1.00  0.00           C  
ATOM   1480  C   LEU A 385     -12.032  57.365 -25.054  1.00  0.00           C  
ATOM   1481  O   LEU A 385     -12.686  57.743 -26.029  1.00  0.00           O  
ATOM   1482  CB  LEU A 385     -13.078  56.810 -22.860  1.00  0.00           C  
ATOM   1483  CG  LEU A 385     -14.116  57.934 -23.023  1.00  0.00           C  
ATOM   1484  CD1 LEU A 385     -15.364  57.380 -23.697  1.00  0.00           C  
ATOM   1485  CD2 LEU A 385     -14.471  58.535 -21.662  1.00  0.00           C  
ATOM   1486  N   HIS A 386     -10.868  57.915 -24.714  1.00  0.00           N  
ATOM   1487  CA  HIS A 386     -10.309  59.024 -25.487  1.00  0.00           C  
ATOM   1488  C   HIS A 386      -9.704  58.653 -26.836  1.00  0.00           C  
ATOM   1489  O   HIS A 386      -9.301  59.531 -27.597  1.00  0.00           O  
ATOM   1490  CB  HIS A 386      -9.274  59.791 -24.662  1.00  0.00           C  
ATOM   1491  CG  HIS A 386      -9.877  60.844 -23.789  1.00  0.00           C  
ATOM   1492  ND1 HIS A 386     -10.477  60.558 -22.581  1.00  0.00           N  
ATOM   1493  CD2 HIS A 386     -10.041  62.173 -23.984  1.00  0.00           C  
ATOM   1494  CE1 HIS A 386     -10.984  61.665 -22.072  1.00  0.00           C  
ATOM   1495  NE2 HIS A 386     -10.733  62.659 -22.904  1.00  0.00           N  
ATOM   1496  N   GLN A 387      -9.628  57.361 -27.130  1.00  0.00           N  
ATOM   1497  CA  GLN A 387      -9.097  56.921 -28.415  1.00  0.00           C  
ATOM   1498  C   GLN A 387     -10.286  56.472 -29.252  1.00  0.00           C  
ATOM   1499  O   GLN A 387     -10.152  56.173 -30.438  1.00  0.00           O  
ATOM   1500  CB  GLN A 387      -8.125  55.747 -28.241  1.00  0.00           C  
ATOM   1501  CG  GLN A 387      -6.862  56.081 -27.470  1.00  0.00           C  
ATOM   1502  CD  GLN A 387      -5.880  54.923 -27.432  1.00  0.00           C  
ATOM   1503  OE1 GLN A 387      -6.257  53.781 -27.170  1.00  0.00           O  
ATOM   1504  NE2 GLN A 387      -4.611  55.216 -27.684  1.00  0.00           N  
ATOM   1505  N   ASP A 388     -11.455  56.432 -28.617  1.00  0.00           N  
ATOM   1506  CA  ASP A 388     -12.670  56.003 -29.292  1.00  0.00           C  
ATOM   1507  C   ASP A 388     -13.074  57.000 -30.376  1.00  0.00           C  
ATOM   1508  O   ASP A 388     -13.212  58.198 -30.115  1.00  0.00           O  
ATOM   1509  CB  ASP A 388     -13.804  55.843 -28.283  1.00  0.00           C  
ATOM   1510  CG  ASP A 388     -14.979  55.076 -28.852  1.00  0.00           C  
ATOM   1511  OD1 ASP A 388     -15.328  55.321 -30.027  1.00  0.00           O  
ATOM   1512  OD2 ASP A 388     -15.557  54.236 -28.125  1.00  0.00           O  
ATOM   1513  N   PRO A 389     -13.267  56.512 -31.614  1.00  0.00           N  
ATOM   1514  CA  PRO A 389     -13.656  57.337 -32.765  1.00  0.00           C  
ATOM   1515  C   PRO A 389     -14.918  58.163 -32.510  1.00  0.00           C  
ATOM   1516  O   PRO A 389     -15.061  59.272 -33.031  1.00  0.00           O  
ATOM   1517  CB  PRO A 389     -13.865  56.304 -33.872  1.00  0.00           C  
ATOM   1518  CG  PRO A 389     -12.897  55.227 -33.512  1.00  0.00           C  
ATOM   1519  CD  PRO A 389     -13.092  55.106 -32.019  1.00  0.00           C  
ATOM   1520  N   GLU A 390     -15.827  57.627 -31.702  1.00  0.00           N  
ATOM   1521  CA  GLU A 390     -17.069  58.334 -31.410  1.00  0.00           C  
ATOM   1522  C   GLU A 390     -17.115  58.954 -30.014  1.00  0.00           C  
ATOM   1523  O   GLU A 390     -18.165  58.997 -29.373  1.00  0.00           O  
ATOM   1524  CB  GLU A 390     -18.266  57.403 -31.620  1.00  0.00           C  
ATOM   1525  CG  GLU A 390     -18.340  56.224 -30.678  1.00  0.00           C  
ATOM   1526  CD  GLU A 390     -19.430  55.242 -31.078  1.00  0.00           C  
ATOM   1527  OE1 GLU A 390     -19.816  54.406 -30.231  1.00  0.00           O  
ATOM   1528  OE2 GLU A 390     -19.892  55.305 -32.242  1.00  0.00           O  
ATOM   1529  N   TYR A 391     -15.965  59.447 -29.563  1.00  0.00           N  
ATOM   1530  CA  TYR A 391     -15.842  60.091 -28.263  1.00  0.00           C  
ATOM   1531  C   TYR A 391     -16.801  61.280 -28.136  1.00  0.00           C  
ATOM   1532  O   TYR A 391     -17.461  61.446 -27.110  1.00  0.00           O  
ATOM   1533  CB  TYR A 391     -14.396  60.560 -28.054  1.00  0.00           C  
ATOM   1534  CG  TYR A 391     -14.197  61.430 -26.832  1.00  0.00           C  
ATOM   1535  CD1 TYR A 391     -14.342  60.912 -25.545  1.00  0.00           C  
ATOM   1536  CD2 TYR A 391     -13.884  62.782 -26.968  1.00  0.00           C  
ATOM   1537  CE1 TYR A 391     -14.178  61.724 -24.418  1.00  0.00           C  
ATOM   1538  CE2 TYR A 391     -13.720  63.600 -25.858  1.00  0.00           C  
ATOM   1539  CZ  TYR A 391     -13.868  63.068 -24.582  1.00  0.00           C  
ATOM   1540  OH  TYR A 391     -13.712  63.894 -23.485  1.00  0.00           O  
ATOM   1541  N   GLU A 392     -16.881  62.106 -29.177  1.00  0.00           N  
ATOM   1542  CA  GLU A 392     -17.774  63.268 -29.147  1.00  0.00           C  
ATOM   1543  C   GLU A 392     -19.233  62.842 -29.010  1.00  0.00           C  
ATOM   1544  O   GLU A 392     -19.987  63.397 -28.213  1.00  0.00           O  
ATOM   1545  CB  GLU A 392     -17.600  64.107 -30.415  1.00  0.00           C  
ATOM   1546  CG  GLU A 392     -16.200  64.679 -30.581  1.00  0.00           C  
ATOM   1547  CD  GLU A 392     -15.818  65.631 -29.458  1.00  0.00           C  
ATOM   1548  OE1 GLU A 392     -14.622  65.975 -29.348  1.00  0.00           O  
ATOM   1549  OE2 GLU A 392     -16.713  66.043 -28.688  1.00  0.00           O  
ATOM   1550  N   ARG A 393     -19.624  61.839 -29.782  1.00  0.00           N  
ATOM   1551  CA  ARG A 393     -20.993  61.347 -29.746  1.00  0.00           C  
ATOM   1552  C   ARG A 393     -21.372  60.807 -28.366  1.00  0.00           C  
ATOM   1553  O   ARG A 393     -22.549  60.705 -28.032  1.00  0.00           O  
ATOM   1554  CB  ARG A 393     -21.178  60.258 -30.808  1.00  0.00           C  
ATOM   1555  CG  ARG A 393     -22.581  59.680 -30.877  1.00  0.00           C  
ATOM   1556  CD  ARG A 393     -22.761  58.792 -32.103  1.00  0.00           C  
ATOM   1557  NE  ARG A 393     -24.104  58.223 -32.163  1.00  0.00           N  
ATOM   1558  CZ  ARG A 393     -24.584  57.535 -33.195  1.00  0.00           C  
ATOM   1559  NH1 ARG A 393     -23.832  57.329 -34.267  1.00  0.00           N  
ATOM   1560  NH2 ARG A 393     -25.816  57.048 -33.150  1.00  0.00           N  
ATOM   1561  N   LEU A 394     -20.371  60.478 -27.558  1.00  0.00           N  
ATOM   1562  CA  LEU A 394     -20.620  59.929 -26.228  1.00  0.00           C  
ATOM   1563  C   LEU A 394     -20.794  60.965 -25.111  1.00  0.00           C  
ATOM   1564  O   LEU A 394     -21.148  60.608 -23.987  1.00  0.00           O  
ATOM   1565  CB  LEU A 394     -19.490  58.954 -25.864  1.00  0.00           C  
ATOM   1566  CG  LEU A 394     -19.409  57.705 -26.757  1.00  0.00           C  
ATOM   1567  CD1 LEU A 394     -18.069  57.007 -26.577  1.00  0.00           C  
ATOM   1568  CD2 LEU A 394     -20.564  56.761 -26.423  1.00  0.00           C  
ATOM   1569  N   GLN A 395     -20.566  62.241 -25.411  1.00  0.00           N  
ATOM   1570  CA  GLN A 395     -20.689  63.277 -24.387  1.00  0.00           C  
ATOM   1571  C   GLN A 395     -22.006  63.261 -23.607  1.00  0.00           C  
ATOM   1572  O   GLN A 395     -22.003  63.392 -22.381  1.00  0.00           O  
ATOM   1573  CB  GLN A 395     -20.459  64.668 -24.994  1.00  0.00           C  
ATOM   1574  CG  GLN A 395     -19.054  64.851 -25.574  1.00  0.00           C  
ATOM   1575  CD  GLN A 395     -17.949  64.458 -24.595  1.00  0.00           C  
ATOM   1576  OE1 GLN A 395     -17.803  65.062 -23.535  1.00  0.00           O  
ATOM   1577  NE2 GLN A 395     -17.173  63.439 -24.950  1.00  0.00           N  
ATOM   1578  N   PRO A 396     -23.152  63.108 -24.298  1.00  0.00           N  
ATOM   1579  CA  PRO A 396     -24.412  63.089 -23.547  1.00  0.00           C  
ATOM   1580  C   PRO A 396     -24.435  61.984 -22.491  1.00  0.00           C  
ATOM   1581  O   PRO A 396     -24.861  62.203 -21.358  1.00  0.00           O  
ATOM   1582  CB  PRO A 396     -25.463  62.884 -24.639  1.00  0.00           C  
ATOM   1583  CG  PRO A 396     -24.851  63.611 -25.814  1.00  0.00           C  
ATOM   1584  CD  PRO A 396     -23.404  63.146 -25.751  1.00  0.00           C  
ATOM   1585  N   ALA A 397     -23.969  60.798 -22.862  1.00  0.00           N  
ATOM   1586  CA  ALA A 397     -23.938  59.678 -21.927  1.00  0.00           C  
ATOM   1587  C   ALA A 397     -22.980  59.982 -20.766  1.00  0.00           C  
ATOM   1588  O   ALA A 397     -23.243  59.628 -19.613  1.00  0.00           O  
ATOM   1589  CB  ALA A 397     -23.509  58.398 -22.653  1.00  0.00           C  
ATOM   1590  N   ILE A 398     -21.866  60.636 -21.070  1.00  0.00           N  
ATOM   1591  CA  ILE A 398     -20.906  60.997 -20.029  1.00  0.00           C  
ATOM   1592  C   ILE A 398     -21.528  62.014 -19.061  1.00  0.00           C  
ATOM   1593  O   ILE A 398     -21.308  61.936 -17.852  1.00  0.00           O  
ATOM   1594  CB  ILE A 398     -19.606  61.578 -20.647  1.00  0.00           C  
ATOM   1595  CG1 ILE A 398     -18.794  60.447 -21.290  1.00  0.00           C  
ATOM   1596  CG2 ILE A 398     -18.797  62.302 -19.589  1.00  0.00           C  
ATOM   1597  CD1 ILE A 398     -17.581  60.927 -22.070  1.00  0.00           C  
ATOM   1598  N   GLU A 399     -22.310  62.953 -19.594  1.00  0.00           N  
ATOM   1599  CA  GLU A 399     -22.965  63.964 -18.761  1.00  0.00           C  
ATOM   1600  C   GLU A 399     -23.901  63.306 -17.745  1.00  0.00           C  
ATOM   1601  O   GLU A 399     -24.050  63.798 -16.623  1.00  0.00           O  
ATOM   1602  CB  GLU A 399     -23.774  64.949 -19.618  1.00  0.00           C  
ATOM   1603  CG  GLU A 399     -22.973  65.703 -20.670  1.00  0.00           C  
ATOM   1604  CD  GLU A 399     -21.969  66.688 -20.083  1.00  0.00           C  
ATOM   1605  OE1 GLU A 399     -21.175  67.252 -20.867  1.00  0.00           O  
ATOM   1606  OE2 GLU A 399     -21.974  66.907 -18.851  1.00  0.00           O  
ATOM   1607  N   GLU A 400     -24.532  62.202 -18.143  1.00  0.00           N  
ATOM   1608  CA  GLU A 400     -25.446  61.486 -17.257  1.00  0.00           C  
ATOM   1609  C   GLU A 400     -24.708  60.923 -16.050  1.00  0.00           C  
ATOM   1610  O   GLU A 400     -25.234  60.931 -14.939  1.00  0.00           O  
ATOM   1611  CB  GLU A 400     -26.156  60.347 -18.005  1.00  0.00           C  
ATOM   1612  CG  GLU A 400     -27.313  60.804 -18.876  1.00  0.00           C  
ATOM   1613  CD  GLU A 400     -28.022  59.651 -19.562  1.00  0.00           C  
ATOM   1614  OE1 GLU A 400     -28.411  58.687 -18.865  1.00  0.00           O  
ATOM   1615  OE2 GLU A 400     -28.196  59.710 -20.799  1.00  0.00           O  
ATOM   1616  N   VAL A 401     -23.500  60.409 -16.266  1.00  0.00           N  
ATOM   1617  CA  VAL A 401     -22.723  59.879 -15.153  1.00  0.00           C  
ATOM   1618  C   VAL A 401     -22.216  61.047 -14.311  1.00  0.00           C  
ATOM   1619  O   VAL A 401     -22.164  60.962 -13.085  1.00  0.00           O  
ATOM   1620  CB  VAL A 401     -21.520  59.041 -15.639  1.00  0.00           C  
ATOM   1621  CG1 VAL A 401     -20.625  58.684 -14.457  1.00  0.00           C  
ATOM   1622  CG2 VAL A 401     -22.021  57.758 -16.324  1.00  0.00           C  
ATOM   1623  N   LEU A 402     -21.871  62.148 -14.975  1.00  0.00           N  
ATOM   1624  CA  LEU A 402     -21.367  63.326 -14.279  1.00  0.00           C  
ATOM   1625  C   LEU A 402     -22.427  63.828 -13.298  1.00  0.00           C  
ATOM   1626  O   LEU A 402     -22.111  64.227 -12.179  1.00  0.00           O  
ATOM   1627  CB  LEU A 402     -21.036  64.443 -15.276  1.00  0.00           C  
ATOM   1628  CG  LEU A 402     -19.819  65.345 -15.014  1.00  0.00           C  
ATOM   1629  CD1 LEU A 402     -20.041  66.692 -15.715  1.00  0.00           C  
ATOM   1630  CD2 LEU A 402     -19.584  65.547 -13.520  1.00  0.00           C  
ATOM   1631  N   HIS A 403     -23.684  63.818 -13.737  1.00  0.00           N  
ATOM   1632  CA  HIS A 403     -24.797  64.261 -12.901  1.00  0.00           C  
ATOM   1633  C   HIS A 403     -24.904  63.368 -11.657  1.00  0.00           C  
ATOM   1634  O   HIS A 403     -25.053  63.860 -10.540  1.00  0.00           O  
ATOM   1635  CB  HIS A 403     -26.107  64.210 -13.700  1.00  0.00           C  
ATOM   1636  CG  HIS A 403     -27.308  64.665 -12.929  1.00  0.00           C  
ATOM   1637  ND1 HIS A 403     -28.332  63.811 -12.571  1.00  0.00           N  
ATOM   1638  CD2 HIS A 403     -27.655  65.886 -12.458  1.00  0.00           C  
ATOM   1639  CE1 HIS A 403     -29.258  64.490 -11.915  1.00  0.00           C  
ATOM   1640  NE2 HIS A 403     -28.871  65.751 -11.833  1.00  0.00           N  
ATOM   1641  N   ALA A 404     -24.827  62.055 -11.851  1.00  0.00           N  
ATOM   1642  CA  ALA A 404     -24.906  61.135 -10.724  1.00  0.00           C  
ATOM   1643  C   ALA A 404     -23.678  61.309  -9.830  1.00  0.00           C  
ATOM   1644  O   ALA A 404     -23.768  61.225  -8.604  1.00  0.00           O  
ATOM   1645  CB  ALA A 404     -25.002  59.686 -11.222  1.00  0.00           C  
ATOM   1646  N   LEU A 405     -22.529  61.554 -10.449  1.00  0.00           N  
ATOM   1647  CA  LEU A 405     -21.301  61.746  -9.698  1.00  0.00           C  
ATOM   1648  C   LEU A 405     -21.457  62.998  -8.835  1.00  0.00           C  
ATOM   1649  O   LEU A 405     -21.155  62.979  -7.638  1.00  0.00           O  
ATOM   1650  CB  LEU A 405     -20.115  61.914 -10.652  1.00  0.00           C  
ATOM   1651  CG  LEU A 405     -18.734  61.936  -9.993  1.00  0.00           C  
ATOM   1652  CD1 LEU A 405     -18.390  60.539  -9.474  1.00  0.00           C  
ATOM   1653  CD2 LEU A 405     -17.690  62.387 -11.017  1.00  0.00           C  
ATOM   1654  N   GLU A 406     -21.942  64.076  -9.447  1.00  0.00           N  
ATOM   1655  CA  GLU A 406     -22.138  65.339  -8.737  1.00  0.00           C  
ATOM   1656  C   GLU A 406     -23.131  65.215  -7.577  1.00  0.00           C  
ATOM   1657  O   GLU A 406     -23.047  65.964  -6.609  1.00  0.00           O  
ATOM   1658  CB  GLU A 406     -22.579  66.440  -9.721  1.00  0.00           C  
ATOM   1659  CG  GLU A 406     -21.432  66.923 -10.637  1.00  0.00           C  
ATOM   1660  CD  GLU A 406     -21.837  67.989 -11.647  1.00  0.00           C  
ATOM   1661  OE1 GLU A 406     -23.010  68.408 -11.675  1.00  0.00           O  
ATOM   1662  OE2 GLU A 406     -20.967  68.416 -12.430  1.00  0.00           O  
ATOM   1663  N   ARG A 407     -24.050  64.258  -7.662  1.00  0.00           N  
ATOM   1664  CA  ARG A 407     -25.038  64.046  -6.599  1.00  0.00           C  
ATOM   1665  C   ARG A 407     -24.433  63.231  -5.455  1.00  0.00           C  
ATOM   1666  O   ARG A 407     -25.111  62.931  -4.472  1.00  0.00           O  
ATOM   1667  CB  ARG A 407     -26.254  63.294  -7.139  1.00  0.00           C  
ATOM   1668  CG  ARG A 407     -26.933  63.955  -8.322  1.00  0.00           C  
ATOM   1669  CD  ARG A 407     -28.072  63.088  -8.842  1.00  0.00           C  
ATOM   1670  NE  ARG A 407     -29.346  63.717  -8.547  1.00  0.00           N  
ATOM   1671  CZ  ARG A 407     -30.207  63.307  -7.628  1.00  0.00           C  
ATOM   1672  NH1 ARG A 407     -29.965  62.235  -6.890  1.00  0.00           N  
ATOM   1673  NH2 ARG A 407     -31.296  64.014  -7.424  1.00  0.00           N  
ATOM   1674  N   GLY A 408     -23.163  62.861  -5.604  1.00  0.00           N  
ATOM   1675  CA  GLY A 408     -22.480  62.088  -4.584  1.00  0.00           C  
ATOM   1676  C   GLY A 408     -22.873  60.622  -4.552  1.00  0.00           C  
ATOM   1677  O   GLY A 408     -22.690  59.954  -3.536  1.00  0.00           O  
ATOM   1678  N   GLU A 418     -23.393  60.109  -5.663  1.00  0.00           N  
ATOM   1679  CA  GLU A 418     -23.836  58.723  -5.722  1.00  0.00           C  
ATOM   1680  C   GLU A 418     -22.809  57.699  -6.217  1.00  0.00           C  
ATOM   1681  O   GLU A 418     -23.109  56.504  -6.282  1.00  0.00           O  
ATOM   1682  CB  GLU A 418     -25.128  58.644  -6.552  1.00  0.00           C  
ATOM   1683  CG  GLU A 418     -26.353  59.161  -5.790  1.00  0.00           C  
ATOM   1684  CD  GLU A 418     -27.536  59.489  -6.687  1.00  0.00           C  
ATOM   1685  OE1 GLU A 418     -27.692  58.848  -7.747  1.00  0.00           O  
ATOM   1686  OE2 GLU A 418     -28.326  60.386  -6.322  1.00  0.00           O  
ATOM   1687  N   LEU A 419     -21.604  58.156  -6.552  1.00  0.00           N  
ATOM   1688  CA  LEU A 419     -20.551  57.255  -7.014  1.00  0.00           C  
ATOM   1689  C   LEU A 419     -19.275  57.398  -6.189  1.00  0.00           C  
ATOM   1690  O   LEU A 419     -18.183  57.113  -6.683  1.00  0.00           O  
ATOM   1691  CB  LEU A 419     -20.200  57.520  -8.490  1.00  0.00           C  
ATOM   1692  CG  LEU A 419     -21.145  57.140  -9.638  1.00  0.00           C  
ATOM   1693  CD1 LEU A 419     -21.631  55.700  -9.467  1.00  0.00           C  
ATOM   1694  CD2 LEU A 419     -22.307  58.085  -9.671  1.00  0.00           C  
ATOM   1695  N   ARG A 420     -19.388  57.837  -4.942  1.00  0.00           N  
ATOM   1696  CA  ARG A 420     -18.184  58.010  -4.150  1.00  0.00           C  
ATOM   1697  C   ARG A 420     -17.380  56.722  -3.952  1.00  0.00           C  
ATOM   1698  O   ARG A 420     -16.150  56.733  -4.071  1.00  0.00           O  
ATOM   1699  CB  ARG A 420     -18.479  58.622  -2.777  1.00  0.00           C  
ATOM   1700  CG  ARG A 420     -17.162  58.997  -2.091  1.00  0.00           C  
ATOM   1701  CD  ARG A 420     -17.221  59.131  -0.584  1.00  0.00           C  
ATOM   1702  NE  ARG A 420     -17.595  60.468  -0.162  1.00  0.00           N  
ATOM   1703  CZ  ARG A 420     -17.002  61.137   0.823  1.00  0.00           C  
ATOM   1704  NH1 ARG A 420     -15.993  60.602   1.496  1.00  0.00           N  
ATOM   1705  NH2 ARG A 420     -17.430  62.347   1.137  1.00  0.00           N  
ATOM   1706  N   GLU A 421     -18.058  55.620  -3.646  1.00  0.00           N  
ATOM   1707  CA  GLU A 421     -17.354  54.356  -3.432  1.00  0.00           C  
ATOM   1708  C   GLU A 421     -16.560  53.959  -4.663  1.00  0.00           C  
ATOM   1709  O   GLU A 421     -15.418  53.508  -4.552  1.00  0.00           O  
ATOM   1710  CB  GLU A 421     -18.334  53.241  -3.058  1.00  0.00           C  
ATOM   1711  CG  GLU A 421     -19.137  53.547  -1.807  1.00  0.00           C  
ATOM   1712  CD  GLU A 421     -18.269  54.101  -0.695  1.00  0.00           C  
ATOM   1713  OE1 GLU A 421     -17.339  53.389  -0.257  1.00  0.00           O  
ATOM   1714  OE2 GLU A 421     -18.510  55.252  -0.265  1.00  0.00           O  
ATOM   1715  N   GLU A 422     -17.159  54.131  -5.838  1.00  0.00           N  
ATOM   1716  CA  GLU A 422     -16.467  53.801  -7.076  1.00  0.00           C  
ATOM   1717  C   GLU A 422     -15.193  54.641  -7.221  1.00  0.00           C  
ATOM   1718  O   GLU A 422     -14.168  54.145  -7.682  1.00  0.00           O  
ATOM   1719  CB  GLU A 422     -17.384  54.029  -8.285  1.00  0.00           C  
ATOM   1720  CG  GLU A 422     -18.444  52.940  -8.475  1.00  0.00           C  
ATOM   1721  CD  GLU A 422     -19.678  53.124  -7.600  1.00  0.00           C  
ATOM   1722  OE1 GLU A 422     -19.655  53.954  -6.664  1.00  0.00           O  
ATOM   1723  OE2 GLU A 422     -20.682  52.425  -7.848  1.00  0.00           O  
ATOM   1724  N   VAL A 423     -15.265  55.913  -6.831  1.00  0.00           N  
ATOM   1725  CA  VAL A 423     -14.113  56.802  -6.911  1.00  0.00           C  
ATOM   1726  C   VAL A 423     -13.080  56.386  -5.868  1.00  0.00           C  
ATOM   1727  O   VAL A 423     -11.879  56.344  -6.144  1.00  0.00           O  
ATOM   1728  CB  VAL A 423     -14.518  58.277  -6.643  1.00  0.00           C  
ATOM   1729  CG1 VAL A 423     -13.265  59.141  -6.458  1.00  0.00           C  
ATOM   1730  CG2 VAL A 423     -15.360  58.812  -7.802  1.00  0.00           C  
ATOM   1731  N   ASN A 424     -13.559  56.074  -4.667  1.00  0.00           N  
ATOM   1732  CA  ASN A 424     -12.682  55.674  -3.576  1.00  0.00           C  
ATOM   1733  C   ASN A 424     -11.801  54.481  -3.950  1.00  0.00           C  
ATOM   1734  O   ASN A 424     -10.654  54.407  -3.513  1.00  0.00           O  
ATOM   1735  CB  ASN A 424     -13.507  55.338  -2.334  1.00  0.00           C  
ATOM   1736  CG  ASN A 424     -12.660  55.253  -1.079  1.00  0.00           C  
ATOM   1737  OD1 ASN A 424     -12.699  54.260  -0.354  1.00  0.00           O  
ATOM   1738  ND2 ASN A 424     -11.895  56.300  -0.812  1.00  0.00           N  
ATOM   1739  N   ARG A 425     -12.327  53.558  -4.758  1.00  0.00           N  
ATOM   1740  CA  ARG A 425     -11.551  52.384  -5.171  1.00  0.00           C  
ATOM   1741  C   ARG A 425     -10.309  52.813  -5.931  1.00  0.00           C  
ATOM   1742  O   ARG A 425      -9.230  52.255  -5.741  1.00  0.00           O  
ATOM   1743  CB  ARG A 425     -12.368  51.448  -6.071  1.00  0.00           C  
ATOM   1744  CG  ARG A 425     -13.521  50.748  -5.382  1.00  0.00           C  
ATOM   1745  CD  ARG A 425     -14.142  49.689  -6.293  1.00  0.00           C  
ATOM   1746  NE  ARG A 425     -13.217  48.589  -6.578  1.00  0.00           N  
ATOM   1747  CZ  ARG A 425     -13.537  47.500  -7.274  1.00  0.00           C  
ATOM   1748  NH1 ARG A 425     -14.763  47.356  -7.765  1.00  0.00           N  
ATOM   1749  NH2 ARG A 425     -12.635  46.548  -7.473  1.00  0.00           N  
ATOM   1750  N   ILE A 426     -10.470  53.804  -6.800  1.00  0.00           N  
ATOM   1751  CA  ILE A 426      -9.352  54.305  -7.578  1.00  0.00           C  
ATOM   1752  C   ILE A 426      -8.377  55.032  -6.657  1.00  0.00           C  
ATOM   1753  O   ILE A 426      -7.167  54.823  -6.748  1.00  0.00           O  
ATOM   1754  CB  ILE A 426      -9.840  55.260  -8.689  1.00  0.00           C  
ATOM   1755  CG1 ILE A 426     -10.810  54.512  -9.615  1.00  0.00           C  
ATOM   1756  CG2 ILE A 426      -8.653  55.805  -9.476  1.00  0.00           C  
ATOM   1757  CD1 ILE A 426     -11.301  55.338 -10.800  1.00  0.00           C  
ATOM   1758  N   LEU A 427      -8.906  55.864  -5.756  1.00  0.00           N  
ATOM   1759  CA  LEU A 427      -8.073  56.619  -4.820  1.00  0.00           C  
ATOM   1760  C   LEU A 427      -7.210  55.713  -3.930  1.00  0.00           C  
ATOM   1761  O   LEU A 427      -6.048  56.017  -3.678  1.00  0.00           O  
ATOM   1762  CB  LEU A 427      -8.933  57.536  -3.934  1.00  0.00           C  
ATOM   1763  CG  LEU A 427      -8.164  58.222  -2.788  1.00  0.00           C  
ATOM   1764  CD1 LEU A 427      -7.055  59.103  -3.356  1.00  0.00           C  
ATOM   1765  CD2 LEU A 427      -9.118  59.042  -1.935  1.00  0.00           C  
ATOM   1766  N   LEU A 429      -7.770  54.607  -3.454  1.00  0.00           N  
ATOM   1767  CA  LEU A 429      -7.003  53.697  -2.613  1.00  0.00           C  
ATOM   1768  C   LEU A 429      -5.760  53.176  -3.342  1.00  0.00           C  
ATOM   1769  O   LEU A 429      -4.689  53.072  -2.744  1.00  0.00           O  
ATOM   1770  CB  LEU A 429      -7.882  52.536  -2.142  1.00  0.00           C  
ATOM   1771  CG  LEU A 429      -8.868  52.927  -1.024  1.00  0.00           C  
ATOM   1772  CD1 LEU A 429      -9.811  51.757  -0.707  1.00  0.00           C  
ATOM   1773  CD2 LEU A 429      -8.085  53.318   0.225  1.00  0.00           C  
ATOM   1774  N   ALA A 431      -5.900  52.873  -4.633  1.00  0.00           N  
ATOM   1775  CA  ALA A 431      -4.777  52.382  -5.432  1.00  0.00           C  
ATOM   1776  C   ALA A 431      -3.772  53.505  -5.704  1.00  0.00           C  
ATOM   1777  O   ALA A 431      -2.565  53.271  -5.746  1.00  0.00           O  
ATOM   1778  CB  ALA A 431      -5.282  51.785  -6.758  1.00  0.00           C  
ATOM   1779  N   GLN A 432      -4.264  54.727  -5.891  1.00  0.00           N  
ATOM   1780  CA  GLN A 432      -3.360  55.849  -6.120  1.00  0.00           C  
ATOM   1781  C   GLN A 432      -2.566  56.065  -4.841  1.00  0.00           C  
ATOM   1782  O   GLN A 432      -1.391  56.425  -4.877  1.00  0.00           O  
ATOM   1783  CB  GLN A 432      -4.128  57.138  -6.408  1.00  0.00           C  
ATOM   1784  CG  GLN A 432      -4.922  57.171  -7.687  1.00  0.00           C  
ATOM   1785  CD  GLN A 432      -5.644  58.491  -7.825  1.00  0.00           C  
ATOM   1786  OE1 GLN A 432      -6.315  58.926  -6.895  1.00  0.00           O  
ATOM   1787  NE2 GLN A 432      -5.505  59.141  -8.976  1.00  0.00           N  
ATOM   1788  N   MET A 433      -3.229  55.847  -3.709  1.00  0.00           N  
ATOM   1789  CA  MET A 433      -2.604  56.044  -2.408  1.00  0.00           C  
ATOM   1790  C   MET A 433      -1.446  55.085  -2.161  1.00  0.00           C  
ATOM   1791  O   MET A 433      -0.555  55.388  -1.369  1.00  0.00           O  
ATOM   1792  CB  MET A 433      -3.647  55.915  -1.293  1.00  0.00           C  
ATOM   1793  CG  MET A 433      -3.174  56.444   0.054  1.00  0.00           C  
ATOM   1794  SD  MET A 433      -4.561  56.814   1.165  1.00  0.00           S  
ATOM   1795  CE  MET A 433      -5.462  57.994   0.171  1.00  0.00           C  
ATOM   1796  N   ALA A 434      -1.453  53.934  -2.830  1.00  0.00           N  
ATOM   1797  CA  ALA A 434      -0.361  52.977  -2.664  1.00  0.00           C  
ATOM   1798  C   ALA A 434       0.906  53.609  -3.248  1.00  0.00           C  
ATOM   1799  O   ALA A 434       2.009  53.418  -2.731  1.00  0.00           O  
ATOM   1800  CB  ALA A 434      -0.685  51.669  -3.378  1.00  0.00           C  
ATOM   1801  N   THR A 435       0.733  54.372  -4.324  1.00  0.00           N  
ATOM   1802  CA  THR A 435       1.843  55.055  -4.978  1.00  0.00           C  
ATOM   1803  C   THR A 435       2.348  56.199  -4.082  1.00  0.00           C  
ATOM   1804  O   THR A 435       3.557  56.398  -3.929  1.00  0.00           O  
ATOM   1805  CB  THR A 435       1.403  55.632  -6.339  1.00  0.00           C  
ATOM   1806  OG1 THR A 435       0.814  54.591  -7.126  1.00  0.00           O  
ATOM   1807  CG2 THR A 435       2.593  56.218  -7.090  1.00  0.00           C  
ATOM   1808  N   MET A 436       1.416  56.944  -3.493  1.00  0.00           N  
ATOM   1809  CA  MET A 436       1.765  58.052  -2.605  1.00  0.00           C  
ATOM   1810  C   MET A 436       2.595  57.508  -1.447  1.00  0.00           C  
ATOM   1811  O   MET A 436       3.601  58.096  -1.056  1.00  0.00           O  
ATOM   1812  CB  MET A 436       0.497  58.707  -2.054  1.00  0.00           C  
ATOM   1813  CG  MET A 436      -0.352  59.420  -3.099  1.00  0.00           C  
ATOM   1814  SD  MET A 436      -1.980  59.892  -2.449  1.00  0.00           S  
ATOM   1815  CE  MET A 436      -2.970  59.908  -3.992  1.00  0.00           C  
ATOM   1816  N   HIS A 437       2.151  56.377  -0.907  1.00  0.00           N  
ATOM   1817  CA  HIS A 437       2.825  55.715   0.200  1.00  0.00           C  
ATOM   1818  C   HIS A 437       4.234  55.264  -0.200  1.00  0.00           C  
ATOM   1819  O   HIS A 437       5.184  55.440   0.559  1.00  0.00           O  
ATOM   1820  CB  HIS A 437       2.011  54.501   0.656  1.00  0.00           C  
ATOM   1821  CG  HIS A 437       2.625  53.766   1.806  1.00  0.00           C  
ATOM   1822  ND1 HIS A 437       2.649  54.275   3.089  1.00  0.00           N  
ATOM   1823  CD2 HIS A 437       3.278  52.580   1.859  1.00  0.00           C  
ATOM   1824  CE1 HIS A 437       3.292  53.435   3.880  1.00  0.00           C  
ATOM   1825  NE2 HIS A 437       3.684  52.399   3.159  1.00  0.00           N  
ATOM   1826  N   ALA A 438       4.368  54.692  -1.393  1.00  0.00           N  
ATOM   1827  CA  ALA A 438       5.670  54.221  -1.863  1.00  0.00           C  
ATOM   1828  C   ALA A 438       6.621  55.385  -2.097  1.00  0.00           C  
ATOM   1829  O   ALA A 438       7.833  55.198  -2.131  1.00  0.00           O  
ATOM   1830  CB  ALA A 438       5.512  53.414  -3.149  1.00  0.00           C  
ATOM   1831  N   LEU A 439       6.074  56.586  -2.273  1.00  0.00           N  
ATOM   1832  CA  LEU A 439       6.911  57.761  -2.484  1.00  0.00           C  
ATOM   1833  C   LEU A 439       7.306  58.369  -1.146  1.00  0.00           C  
ATOM   1834  O   LEU A 439       7.969  59.395  -1.095  1.00  0.00           O  
ATOM   1835  CB  LEU A 439       6.173  58.797  -3.332  1.00  0.00           C  
ATOM   1836  CG  LEU A 439       6.021  58.446  -4.813  1.00  0.00           C  
ATOM   1837  CD1 LEU A 439       5.142  59.486  -5.497  1.00  0.00           C  
ATOM   1838  CD2 LEU A 439       7.399  58.387  -5.472  1.00  0.00           C  
ATOM   1839  N   ASN A 444       6.887  57.714  -0.070  1.00  0.00           N  
ATOM   1840  CA  ASN A 444       7.171  58.139   1.299  1.00  0.00           C  
ATOM   1841  C   ASN A 444       6.601  59.523   1.633  1.00  0.00           C  
ATOM   1842  O   ASN A 444       7.226  60.319   2.330  1.00  0.00           O  
ATOM   1843  CB  ASN A 444       8.684  58.087   1.567  1.00  0.00           C  
ATOM   1844  CG  ASN A 444       9.022  58.222   3.053  1.00  0.00           C  
ATOM   1845  OD1 ASN A 444       8.289  57.737   3.922  1.00  0.00           O  
ATOM   1846  ND2 ASN A 444      10.143  58.873   3.346  1.00  0.00           N  
ATOM   1847  N   ALA A 445       5.402  59.790   1.123  1.00  0.00           N  
ATOM   1848  CA  ALA A 445       4.694  61.050   1.368  1.00  0.00           C  
ATOM   1849  C   ALA A 445       3.766  60.837   2.567  1.00  0.00           C  
ATOM   1850  O   ALA A 445       3.280  59.727   2.783  1.00  0.00           O  
ATOM   1851  CB  ALA A 445       3.877  61.433   0.139  1.00  0.00           C  
ATOM   1852  N   ARG A 460       3.517  61.888   3.343  1.00  0.00           N  
ATOM   1853  CA  ARG A 460       2.644  61.767   4.515  1.00  0.00           C  
ATOM   1854  C   ARG A 460       1.400  62.651   4.381  1.00  0.00           C  
ATOM   1855  O   ARG A 460       1.467  63.733   3.811  1.00  0.00           O  
ATOM   1856  CB  ARG A 460       3.400  62.163   5.791  1.00  0.00           C  
ATOM   1857  CG  ARG A 460       4.880  61.791   5.802  1.00  0.00           C  
ATOM   1858  CD  ARG A 460       5.557  62.107   7.143  1.00  0.00           C  
ATOM   1859  NE  ARG A 460       5.176  63.406   7.701  1.00  0.00           N  
ATOM   1860  CZ  ARG A 460       5.231  64.563   7.045  1.00  0.00           C  
ATOM   1861  NH1 ARG A 460       5.655  64.600   5.790  1.00  0.00           N  
ATOM   1862  NH2 ARG A 460       4.854  65.688   7.643  1.00  0.00           N  
ATOM   1863  N   TYR A 461       0.266  62.190   4.907  1.00  0.00           N  
ATOM   1864  CA  TYR A 461      -0.968  62.970   4.839  1.00  0.00           C  
ATOM   1865  C   TYR A 461      -1.740  62.934   6.144  1.00  0.00           C  
ATOM   1866  O   TYR A 461      -1.810  61.898   6.807  1.00  0.00           O  
ATOM   1867  CB  TYR A 461      -1.896  62.457   3.728  1.00  0.00           C  
ATOM   1868  CG  TYR A 461      -1.263  62.392   2.362  1.00  0.00           C  
ATOM   1869  CD1 TYR A 461      -0.548  61.265   1.961  1.00  0.00           C  
ATOM   1870  CD2 TYR A 461      -1.355  63.468   1.475  1.00  0.00           C  
ATOM   1871  CE1 TYR A 461       0.058  61.204   0.712  1.00  0.00           C  
ATOM   1872  CE2 TYR A 461      -0.745  63.422   0.223  1.00  0.00           C  
ATOM   1873  CZ  TYR A 461      -0.041  62.284  -0.149  1.00  0.00           C  
ATOM   1874  OH  TYR A 461       0.582  62.233  -1.368  1.00  0.00           O  
ATOM   1875  N   ASP A 463      -2.332  64.067   6.507  1.00  0.00           N  
ATOM   1876  CA  ASP A 463      -3.135  64.138   7.720  1.00  0.00           C  
ATOM   1877  C   ASP A 463      -4.626  64.170   7.379  1.00  0.00           C  
ATOM   1878  O   ASP A 463      -5.439  63.500   8.018  1.00  0.00           O  
ATOM   1879  CB  ASP A 463      -2.794  65.392   8.522  1.00  0.00           C  
ATOM   1880  CG  ASP A 463      -1.367  65.396   9.013  1.00  0.00           C  
ATOM   1881  OD1 ASP A 463      -0.554  66.173   8.469  1.00  0.00           O  
ATOM   1882  OD2 ASP A 463      -1.062  64.613   9.941  1.00  0.00           O  
ATOM   1883  N   LEU A 473      -4.979  64.948   6.361  1.00  0.00           N  
ATOM   1884  CA  LEU A 473      -6.377  65.100   5.988  1.00  0.00           C  
ATOM   1885  C   LEU A 473      -6.691  64.875   4.518  1.00  0.00           C  
ATOM   1886  O   LEU A 473      -5.875  65.123   3.634  1.00  0.00           O  
ATOM   1887  CB  LEU A 473      -6.851  66.508   6.343  1.00  0.00           C  
ATOM   1888  CG  LEU A 473      -6.649  67.032   7.763  1.00  0.00           C  
ATOM   1889  CD1 LEU A 473      -6.647  68.558   7.740  1.00  0.00           C  
ATOM   1890  CD2 LEU A 473      -7.745  66.489   8.675  1.00  0.00           C  
ATOM   1891  N   LEU A 474      -7.909  64.422   4.281  1.00  0.00           N  
ATOM   1892  CA  LEU A 474      -8.428  64.216   2.942  1.00  0.00           C  
ATOM   1893  C   LEU A 474      -9.688  65.067   2.938  1.00  0.00           C  
ATOM   1894  O   LEU A 474     -10.451  65.030   3.891  1.00  0.00           O  
ATOM   1895  CB  LEU A 474      -8.818  62.754   2.731  1.00  0.00           C  
ATOM   1896  CG  LEU A 474      -8.007  61.852   1.798  1.00  0.00           C  
ATOM   1897  CD1 LEU A 474      -6.527  61.961   2.060  1.00  0.00           C  
ATOM   1898  CD2 LEU A 474      -8.498  60.422   1.981  1.00  0.00           C  
ATOM   1899  N   VAL A 475      -9.882  65.865   1.898  1.00  0.00           N  
ATOM   1900  CA  VAL A 475     -11.091  66.657   1.783  1.00  0.00           C  
ATOM   1901  C   VAL A 475     -11.691  66.365   0.416  1.00  0.00           C  
ATOM   1902  O   VAL A 475     -11.046  66.571  -0.614  1.00  0.00           O  
ATOM   1903  CB  VAL A 475     -10.826  68.174   1.917  1.00  0.00           C  
ATOM   1904  CG1 VAL A 475     -12.079  68.940   1.546  1.00  0.00           C  
ATOM   1905  CG2 VAL A 475     -10.448  68.510   3.359  1.00  0.00           C  
ATOM   1906  N   TRP A 476     -12.927  65.876   0.422  1.00  0.00           N  
ATOM   1907  CA  TRP A 476     -13.641  65.528  -0.800  1.00  0.00           C  
ATOM   1908  C   TRP A 476     -14.547  66.656  -1.299  1.00  0.00           C  
ATOM   1909  O   TRP A 476     -15.261  67.296  -0.523  1.00  0.00           O  
ATOM   1910  CB  TRP A 476     -14.479  64.251  -0.569  1.00  0.00           C  
ATOM   1911  CG  TRP A 476     -13.655  63.031  -0.192  1.00  0.00           C  
ATOM   1912  CD1 TRP A 476     -12.842  62.897   0.898  1.00  0.00           C  
ATOM   1913  CD2 TRP A 476     -13.536  61.803  -0.928  1.00  0.00           C  
ATOM   1914  NE1 TRP A 476     -12.225  61.672   0.886  1.00  0.00           N  
ATOM   1915  CE2 TRP A 476     -12.629  60.979  -0.223  1.00  0.00           C  
ATOM   1916  CE3 TRP A 476     -14.105  61.321  -2.116  1.00  0.00           C  
ATOM   1917  CZ2 TRP A 476     -12.273  59.694  -0.666  1.00  0.00           C  
ATOM   1918  CZ3 TRP A 476     -13.753  60.041  -2.559  1.00  0.00           C  
ATOM   1919  CH2 TRP A 476     -12.844  59.245  -1.834  1.00  0.00           C  
ATOM   1920  N   GLU A 477     -14.519  66.891  -2.608  1.00  0.00           N  
ATOM   1921  CA  GLU A 477     -15.351  67.916  -3.216  1.00  0.00           C  
ATOM   1922  C   GLU A 477     -16.829  67.731  -2.838  1.00  0.00           C  
ATOM   1923  O   GLU A 477     -17.517  68.705  -2.518  1.00  0.00           O  
ATOM   1924  CB  GLU A 477     -15.184  67.881  -4.741  1.00  0.00           C  
ATOM   1925  CG  GLU A 477     -16.050  68.888  -5.500  1.00  0.00           C  
ATOM   1926  CD  GLU A 477     -15.769  70.330  -5.102  1.00  0.00           C  
ATOM   1927  OE1 GLU A 477     -14.601  70.667  -4.823  1.00  0.00           O  
ATOM   1928  OE2 GLU A 477     -16.713  71.135  -5.084  1.00  0.00           O  
ATOM   1929  N   SER A 478     -17.327  66.494  -2.875  1.00  0.00           N  
ATOM   1930  CA  SER A 478     -18.730  66.255  -2.517  1.00  0.00           C  
ATOM   1931  C   SER A 478     -19.038  66.674  -1.078  1.00  0.00           C  
ATOM   1932  O   SER A 478     -20.158  67.092  -0.780  1.00  0.00           O  
ATOM   1933  CB  SER A 478     -19.123  64.785  -2.741  1.00  0.00           C  
ATOM   1934  OG  SER A 478     -18.300  63.894  -2.019  1.00  0.00           O  
ATOM   1935  N   ASP A 479     -18.061  66.559  -0.181  1.00  0.00           N  
ATOM   1936  CA  ASP A 479     -18.272  66.993   1.206  1.00  0.00           C  
ATOM   1937  C   ASP A 479     -18.228  68.523   1.259  1.00  0.00           C  
ATOM   1938  O   ASP A 479     -18.922  69.144   2.063  1.00  0.00           O  
ATOM   1939  CB  ASP A 479     -17.205  66.406   2.133  1.00  0.00           C  
ATOM   1940  CG  ASP A 479     -17.386  64.913   2.347  1.00  0.00           C  
ATOM   1941  OD1 ASP A 479     -16.372  64.181   2.405  1.00  0.00           O  
ATOM   1942  OD2 ASP A 479     -18.546  64.476   2.461  1.00  0.00           O  
ATOM   1943  N   ILE A 482     -17.410  69.129   0.401  1.00  0.00           N  
ATOM   1944  CA  ILE A 482     -17.320  70.587   0.350  1.00  0.00           C  
ATOM   1945  C   ILE A 482     -18.680  71.147  -0.096  1.00  0.00           C  
ATOM   1946  O   ILE A 482     -19.121  72.192   0.380  1.00  0.00           O  
ATOM   1947  CB  ILE A 482     -16.205  71.051  -0.632  1.00  0.00           C  
ATOM   1948  CG1 ILE A 482     -14.832  70.883   0.028  1.00  0.00           C  
ATOM   1949  CG2 ILE A 482     -16.440  72.499  -1.059  1.00  0.00           C  
ATOM   1950  CD1 ILE A 482     -13.641  71.336  -0.846  1.00  0.00           C  
ATOM   1951  N   VAL A 483     -19.341  70.438  -1.007  1.00  0.00           N  
ATOM   1952  CA  VAL A 483     -20.654  70.854  -1.496  1.00  0.00           C  
ATOM   1953  C   VAL A 483     -21.696  70.732  -0.375  1.00  0.00           C  
ATOM   1954  O   VAL A 483     -22.472  71.660  -0.138  1.00  0.00           O  
ATOM   1955  CB  VAL A 483     -21.094  69.994  -2.722  1.00  0.00           C  
ATOM   1956  CG1 VAL A 483     -22.577  70.261  -3.070  1.00  0.00           C  
ATOM   1957  CG2 VAL A 483     -20.211  70.328  -3.930  1.00  0.00           C  
ATOM   1958  N   ARG A 485     -21.700  69.598   0.321  1.00  0.00           N  
ATOM   1959  CA  ARG A 485     -22.644  69.379   1.414  1.00  0.00           C  
ATOM   1960  C   ARG A 485     -22.457  70.410   2.527  1.00  0.00           C  
ATOM   1961  O   ARG A 485     -23.428  70.844   3.151  1.00  0.00           O  
ATOM   1962  CB  ARG A 485     -22.481  67.966   2.005  1.00  0.00           C  
ATOM   1963  CG  ARG A 485     -23.612  67.562   2.971  1.00  0.00           C  
ATOM   1964  CD  ARG A 485     -23.439  66.158   3.566  1.00  0.00           C  
ATOM   1965  NE  ARG A 485     -22.935  65.201   2.580  1.00  0.00           N  
ATOM   1966  CZ  ARG A 485     -21.640  64.985   2.338  1.00  0.00           C  
ATOM   1967  NH1 ARG A 485     -20.712  65.656   3.021  1.00  0.00           N  
ATOM   1968  NH2 ARG A 485     -21.269  64.116   1.402  1.00  0.00           N  
ATOM   1969  N   ALA A 489     -21.208  70.795   2.770  1.00  0.00           N  
ATOM   1970  CA  ALA A 489     -20.877  71.772   3.807  1.00  0.00           C  
ATOM   1971  C   ALA A 489     -21.350  73.169   3.429  1.00  0.00           C  
ATOM   1972  O   ALA A 489     -21.321  74.078   4.251  1.00  0.00           O  
ATOM   1973  CB  ALA A 489     -19.371  71.786   4.047  1.00  0.00           C  
ATOM   1974  N   GLY A 490     -21.785  73.335   2.183  1.00  0.00           N  
ATOM   1975  CA  GLY A 490     -22.254  74.632   1.716  1.00  0.00           C  
ATOM   1976  C   GLY A 490     -21.213  75.745   1.781  1.00  0.00           C  
ATOM   1977  O   GLY A 490     -21.574  76.911   1.937  1.00  0.00           O  
ATOM   1978  N   LEU A 494     -19.928  75.408   1.647  1.00  0.00           N  
ATOM   1979  CA  LEU A 494     -18.882  76.426   1.721  1.00  0.00           C  
ATOM   1980  C   LEU A 494     -19.031  77.492   0.640  1.00  0.00           C  
ATOM   1981  O   LEU A 494     -18.791  78.673   0.888  1.00  0.00           O  
ATOM   1982  CB  LEU A 494     -17.484  75.788   1.630  1.00  0.00           C  
ATOM   1983  CG  LEU A 494     -17.078  74.802   2.733  1.00  0.00           C  
ATOM   1984  CD1 LEU A 494     -15.612  74.375   2.555  1.00  0.00           C  
ATOM   1985  CD2 LEU A 494     -17.269  75.459   4.088  1.00  0.00           C  
ATOM   1986  N   LEU A 495     -19.437  77.078  -0.556  1.00  0.00           N  
ATOM   1987  CA  LEU A 495     -19.606  78.012  -1.661  1.00  0.00           C  
ATOM   1988  C   LEU A 495     -20.585  79.137  -1.339  1.00  0.00           C  
ATOM   1989  O   LEU A 495     -20.229  80.314  -1.398  1.00  0.00           O  
ATOM   1990  CB  LEU A 495     -20.080  77.271  -2.909  1.00  0.00           C  
ATOM   1991  CG  LEU A 495     -20.314  78.128  -4.156  1.00  0.00           C  
ATOM   1992  CD1 LEU A 495     -19.085  79.001  -4.467  1.00  0.00           C  
ATOM   1993  CD2 LEU A 495     -20.614  77.199  -5.308  1.00  0.00           C  
ATOM   1994  N   GLN A 496     -21.821  78.772  -1.009  1.00  0.00           N  
ATOM   1995  CA  GLN A 496     -22.849  79.759  -0.677  1.00  0.00           C  
ATOM   1996  C   GLN A 496     -22.441  80.649   0.489  1.00  0.00           C  
ATOM   1997  O   GLN A 496     -22.697  81.849   0.468  1.00  0.00           O  
ATOM   1998  CB  GLN A 496     -24.178  79.069  -0.351  1.00  0.00           C  
ATOM   1999  CG  GLN A 496     -24.836  78.400  -1.549  1.00  0.00           C  
ATOM   2000  CD  GLN A 496     -25.062  79.362  -2.714  1.00  0.00           C  
ATOM   2001  OE1 GLN A 496     -25.722  80.394  -2.566  1.00  0.00           O  
ATOM   2002  NE2 GLN A 496     -24.517  79.021  -3.880  1.00  0.00           N  
ATOM   2003  N   LYS A 498     -21.821  80.059   1.506  1.00  0.00           N  
ATOM   2004  CA  LYS A 498     -21.375  80.814   2.669  1.00  0.00           C  
ATOM   2005  C   LYS A 498     -20.318  81.835   2.273  1.00  0.00           C  
ATOM   2006  O   LYS A 498     -20.341  82.972   2.749  1.00  0.00           O  
ATOM   2007  CB  LYS A 498     -20.809  79.873   3.741  1.00  0.00           C  
ATOM   2008  CG  LYS A 498     -21.854  78.945   4.356  1.00  0.00           C  
ATOM   2009  CD  LYS A 498     -21.237  77.911   5.308  1.00  0.00           C  
ATOM   2010  CE  LYS A 498     -22.300  76.891   5.754  1.00  0.00           C  
ATOM   2011  NZ  LYS A 498     -21.753  75.826   6.651  1.00  0.00           N  
ATOM   2012  N   ALA A 499     -19.393  81.432   1.401  1.00  0.00           N  
ATOM   2013  CA  ALA A 499     -18.335  82.334   0.957  1.00  0.00           C  
ATOM   2014  C   ALA A 499     -18.962  83.450   0.143  1.00  0.00           C  
ATOM   2015  O   ALA A 499     -18.638  84.622   0.331  1.00  0.00           O  
ATOM   2016  CB  ALA A 499     -17.295  81.579   0.106  1.00  0.00           C  
ATOM   2017  N   LEU A 500     -19.860  83.075  -0.763  1.00  0.00           N  
ATOM   2018  CA  LEU A 500     -20.549  84.036  -1.616  1.00  0.00           C  
ATOM   2019  C   LEU A 500     -21.320  85.061  -0.777  1.00  0.00           C  
ATOM   2020  O   LEU A 500     -21.259  86.263  -1.041  1.00  0.00           O  
ATOM   2021  CB  LEU A 500     -21.502  83.297  -2.561  1.00  0.00           C  
ATOM   2022  CG  LEU A 500     -21.135  83.147  -4.047  1.00  0.00           C  
ATOM   2023  CD1 LEU A 500     -19.654  83.273  -4.263  1.00  0.00           C  
ATOM   2024  CD2 LEU A 500     -21.652  81.809  -4.555  1.00  0.00           C  
ATOM   2025  N   ALA A 501     -22.028  84.588   0.244  1.00  0.00           N  
ATOM   2026  CA  ALA A 501     -22.800  85.481   1.104  1.00  0.00           C  
ATOM   2027  C   ALA A 501     -21.880  86.421   1.868  1.00  0.00           C  
ATOM   2028  O   ALA A 501     -22.198  87.589   2.056  1.00  0.00           O  
ATOM   2029  CB  ALA A 501     -23.654  84.673   2.083  1.00  0.00           C  
ATOM   2030  N   LEU A 502     -20.736  85.914   2.310  1.00  0.00           N  
ATOM   2031  CA  LEU A 502     -19.796  86.746   3.048  1.00  0.00           C  
ATOM   2032  C   LEU A 502     -19.195  87.808   2.121  1.00  0.00           C  
ATOM   2033  O   LEU A 502     -19.086  88.975   2.494  1.00  0.00           O  
ATOM   2034  CB  LEU A 502     -18.697  85.873   3.662  1.00  0.00           C  
ATOM   2035  CG  LEU A 502     -17.577  86.572   4.438  1.00  0.00           C  
ATOM   2036  CD1 LEU A 502     -18.155  87.434   5.556  1.00  0.00           C  
ATOM   2037  CD2 LEU A 502     -16.636  85.516   5.004  1.00  0.00           C  
ATOM   2038  N   LEU A 503     -18.841  87.416   0.901  1.00  0.00           N  
ATOM   2039  CA  LEU A 503     -18.258  88.355  -0.059  1.00  0.00           C  
ATOM   2040  C   LEU A 503     -19.223  89.452  -0.530  1.00  0.00           C  
ATOM   2041  O   LEU A 503     -18.820  90.609  -0.699  1.00  0.00           O  
ATOM   2042  CB  LEU A 503     -17.717  87.592  -1.270  1.00  0.00           C  
ATOM   2043  CG  LEU A 503     -16.472  86.756  -0.978  1.00  0.00           C  
ATOM   2044  CD1 LEU A 503     -16.126  85.861  -2.162  1.00  0.00           C  
ATOM   2045  CD2 LEU A 503     -15.329  87.706  -0.660  1.00  0.00           C  
ATOM   2046  N   GLU A 504     -20.491  89.101  -0.739  1.00  0.00           N  
ATOM   2047  CA  GLU A 504     -21.469  90.089  -1.193  1.00  0.00           C  
ATOM   2048  C   GLU A 504     -21.698  91.203  -0.176  1.00  0.00           C  
ATOM   2049  O   GLU A 504     -22.373  92.185  -0.473  1.00  0.00           O  
ATOM   2050  CB  GLU A 504     -22.804  89.418  -1.538  1.00  0.00           C  
ATOM   2051  CG  GLU A 504     -22.706  88.421  -2.678  1.00  0.00           C  
ATOM   2052  CD  GLU A 504     -24.060  87.894  -3.122  1.00  0.00           C  
ATOM   2053  OE1 GLU A 504     -24.836  88.677  -3.713  1.00  0.00           O  
ATOM   2054  OE2 GLU A 504     -24.350  86.699  -2.879  1.00  0.00           O  
ATOM   2055  N   GLN A 505     -21.147  91.044   1.023  1.00  0.00           N  
ATOM   2056  CA  GLN A 505     -21.270  92.066   2.060  1.00  0.00           C  
ATOM   2057  C   GLN A 505     -20.334  93.218   1.724  1.00  0.00           C  
ATOM   2058  O   GLN A 505     -20.499  94.335   2.217  1.00  0.00           O  
ATOM   2059  CB  GLN A 505     -20.878  91.506   3.427  1.00  0.00           C  
ATOM   2060  CG  GLN A 505     -21.947  90.680   4.110  1.00  0.00           C  
ATOM   2061  CD  GLN A 505     -21.435  90.012   5.373  1.00  0.00           C  
ATOM   2062  OE1 GLN A 505     -20.719  90.626   6.177  1.00  0.00           O  
ATOM   2063  NE2 GLN A 505     -21.802  88.754   5.560  1.00  0.00           N  
ATOM   2064  N   SER A 506     -19.340  92.931   0.891  1.00  0.00           N  
ATOM   2065  CA  SER A 506     -18.363  93.930   0.485  1.00  0.00           C  
ATOM   2066  C   SER A 506     -18.894  94.850  -0.600  1.00  0.00           C  
ATOM   2067  O   SER A 506     -19.577  94.410  -1.524  1.00  0.00           O  
ATOM   2068  CB  SER A 506     -17.091  93.253  -0.028  1.00  0.00           C  
ATOM   2069  OG  SER A 506     -16.218  94.204  -0.610  1.00  0.00           O  
ATOM   2070  N   PRO A 507     -18.588  96.149  -0.498  1.00  0.00           N  
ATOM   2071  CA  PRO A 507     -19.053  97.104  -1.504  1.00  0.00           C  
ATOM   2072  C   PRO A 507     -18.365  96.847  -2.848  1.00  0.00           C  
ATOM   2073  O   PRO A 507     -18.845  97.284  -3.894  1.00  0.00           O  
ATOM   2074  CB  PRO A 507     -18.676  98.451  -0.894  1.00  0.00           C  
ATOM   2075  CG  PRO A 507     -17.437  98.125  -0.106  1.00  0.00           C  
ATOM   2076  CD  PRO A 507     -17.827  96.830   0.564  1.00  0.00           C  
ATOM   2077  N   HIS A 508     -17.248  96.123  -2.815  1.00  0.00           N  
ATOM   2078  CA  HIS A 508     -16.509  95.807  -4.034  1.00  0.00           C  
ATOM   2079  C   HIS A 508     -16.921  94.480  -4.673  1.00  0.00           C  
ATOM   2080  O   HIS A 508     -16.275  94.000  -5.601  1.00  0.00           O  
ATOM   2081  CB  HIS A 508     -15.011  95.820  -3.747  1.00  0.00           C  
ATOM   2082  CG  HIS A 508     -14.530  97.126  -3.202  1.00  0.00           C  
ATOM   2083  ND1 HIS A 508     -14.109  97.281  -1.899  1.00  0.00           N  
ATOM   2084  CD2 HIS A 508     -14.478  98.357  -3.764  1.00  0.00           C  
ATOM   2085  CE1 HIS A 508     -13.821  98.551  -1.680  1.00  0.00           C  
ATOM   2086  NE2 HIS A 508     -14.038  99.225  -2.795  1.00  0.00           N  
ATOM   2087  N   VAL A 509     -17.994  93.888  -4.160  1.00  0.00           N  
ATOM   2088  CA  VAL A 509     -18.534  92.638  -4.700  1.00  0.00           C  
ATOM   2089  C   VAL A 509     -19.966  92.984  -5.082  1.00  0.00           C  
ATOM   2090  O   VAL A 509     -20.810  93.208  -4.216  1.00  0.00           O  
ATOM   2091  CB  VAL A 509     -18.532  91.508  -3.646  1.00  0.00           C  
ATOM   2092  CG1 VAL A 509     -19.391  90.346  -4.123  1.00  0.00           C  
ATOM   2093  CG2 VAL A 509     -17.105  91.028  -3.411  1.00  0.00           C  
ATOM   2094  N   PHE A 510     -20.239  93.032  -6.380  1.00  0.00           N  
ATOM   2095  CA  PHE A 510     -21.564  93.419  -6.843  1.00  0.00           C  
ATOM   2096  C   PHE A 510     -21.905  92.880  -8.227  1.00  0.00           C  
ATOM   2097  O   PHE A 510     -21.050  92.323  -8.920  1.00  0.00           O  
ATOM   2098  CB  PHE A 510     -21.636  94.944  -6.866  1.00  0.00           C  
ATOM   2099  CG  PHE A 510     -20.541  95.578  -7.678  1.00  0.00           C  
ATOM   2100  CD1 PHE A 510     -20.673  95.727  -9.055  1.00  0.00           C  
ATOM   2101  CD2 PHE A 510     -19.350  95.969  -7.074  1.00  0.00           C  
ATOM   2102  CE1 PHE A 510     -19.633  96.255  -9.821  1.00  0.00           C  
ATOM   2103  CE2 PHE A 510     -18.302  96.497  -7.829  1.00  0.00           C  
ATOM   2104  CZ  PHE A 510     -18.443  96.639  -9.205  1.00  0.00           C  
ATOM   2105  N   ARG A 511     -23.161  93.070  -8.624  1.00  0.00           N  
ATOM   2106  CA  ARG A 511     -23.639  92.618  -9.926  1.00  0.00           C  
ATOM   2107  C   ARG A 511     -23.860  93.794 -10.866  1.00  0.00           C  
ATOM   2108  O   ARG A 511     -24.793  94.575 -10.683  1.00  0.00           O  
ATOM   2109  CB  ARG A 511     -24.965  91.860  -9.793  1.00  0.00           C  
ATOM   2110  CG  ARG A 511     -24.887  90.522  -9.090  1.00  0.00           C  
ATOM   2111  CD  ARG A 511     -26.169  89.722  -9.313  1.00  0.00           C  
ATOM   2112  NE  ARG A 511     -26.087  88.384  -8.736  1.00  0.00           N  
ATOM   2113  CZ  ARG A 511     -26.038  88.133  -7.432  1.00  0.00           C  
ATOM   2114  NH1 ARG A 511     -26.067  89.130  -6.557  1.00  0.00           N  
ATOM   2115  NH2 ARG A 511     -25.950  86.881  -7.000  1.00  0.00           N  
ATOM   2116  N   PRO A 512     -23.002  93.943 -11.883  1.00  0.00           N  
ATOM   2117  CA  PRO A 512     -23.193  95.060 -12.811  1.00  0.00           C  
ATOM   2118  C   PRO A 512     -24.559  94.921 -13.493  1.00  0.00           C  
ATOM   2119  O   PRO A 512     -24.883  93.862 -14.034  1.00  0.00           O  
ATOM   2120  CB  PRO A 512     -22.032  94.891 -13.791  1.00  0.00           C  
ATOM   2121  CG  PRO A 512     -20.964  94.263 -12.945  1.00  0.00           C  
ATOM   2122  CD  PRO A 512     -21.744  93.232 -12.162  1.00  0.00           C  
ATOM   2123  N   ARG A 513     -25.364  95.979 -13.450  1.00  0.00           N  
ATOM   2124  CA  ARG A 513     -26.687  95.950 -14.069  1.00  0.00           C  
ATOM   2125  C   ARG A 513     -26.590  96.052 -15.587  1.00  0.00           C  
ATOM   2126  O   ARG A 513     -27.553  95.770 -16.299  1.00  0.00           O  
ATOM   2127  CB  ARG A 513     -27.562  97.088 -13.525  1.00  0.00           C  
ATOM   2128  CG  ARG A 513     -26.935  98.473 -13.608  1.00  0.00           C  
ATOM   2129  CD  ARG A 513     -26.593  99.009 -12.223  1.00  0.00           C  
ATOM   2130  NE  ARG A 513     -25.629  98.161 -11.523  1.00  0.00           N  
ATOM   2131  CZ  ARG A 513     -25.201  98.379 -10.283  1.00  0.00           C  
ATOM   2132  NH1 ARG A 513     -25.652  99.420  -9.596  1.00  0.00           N  
ATOM   2133  NH2 ARG A 513     -24.321  97.556  -9.728  1.00  0.00           N  
ATOM   2134  N   GLU A 514     -25.419  96.453 -16.073  1.00  0.00           N  
ATOM   2135  CA  GLU A 514     -25.170  96.593 -17.505  1.00  0.00           C  
ATOM   2136  C   GLU A 514     -23.692  96.376 -17.802  1.00  0.00           C  
ATOM   2137  O   GLU A 514     -22.872  96.317 -16.887  1.00  0.00           O  
ATOM   2138  CB  GLU A 514     -25.587  97.984 -17.987  1.00  0.00           C  
ATOM   2139  CG  GLU A 514     -27.080  98.244 -17.922  1.00  0.00           C  
ATOM   2140  CD  GLU A 514     -27.452  99.626 -18.414  1.00  0.00           C  
ATOM   2141  OE1 GLU A 514     -27.076 100.618 -17.754  1.00  0.00           O  
ATOM   2142  OE2 GLU A 514     -28.117  99.720 -19.465  1.00  0.00           O  
ATOM   2143  N   GLY A 515     -23.355  96.263 -19.083  1.00  0.00           N  
ATOM   2144  CA  GLY A 515     -21.970  96.048 -19.462  1.00  0.00           C  
ATOM   2145  C   GLY A 515     -21.723  94.589 -19.790  1.00  0.00           C  
ATOM   2146  O   GLY A 515     -22.663  93.794 -19.825  1.00  0.00           O  
ATOM   2147  N   LYS A 830     -20.465  94.225 -20.017  1.00  0.00           N  
ATOM   2148  CA  LYS A 830     -20.136  92.845 -20.351  1.00  0.00           C  
ATOM   2149  C   LYS A 830     -20.111  91.914 -19.133  1.00  0.00           C  
ATOM   2150  O   LYS A 830     -19.621  90.786 -19.213  1.00  0.00           O  
ATOM   2151  CB  LYS A 830     -18.800  92.795 -21.104  1.00  0.00           C  
ATOM   2152  CG  LYS A 830     -17.576  93.147 -20.283  1.00  0.00           C  
ATOM   2153  CD  LYS A 830     -17.041  91.930 -19.545  1.00  0.00           C  
ATOM   2154  CE  LYS A 830     -16.592  90.838 -20.510  1.00  0.00           C  
ATOM   2155  NZ  LYS A 830     -15.440  91.274 -21.349  1.00  0.00           N  
ATOM   2156  N   TYR A 831     -20.648  92.393 -18.013  1.00  0.00           N  
ATOM   2157  CA  TYR A 831     -20.715  91.616 -16.778  1.00  0.00           C  
ATOM   2158  C   TYR A 831     -22.131  91.639 -16.219  1.00  0.00           C  
ATOM   2159  O   TYR A 831     -22.395  91.075 -15.158  1.00  0.00           O  
ATOM   2160  CB  TYR A 831     -19.760  92.178 -15.718  1.00  0.00           C  
ATOM   2161  CG  TYR A 831     -18.298  91.943 -16.004  1.00  0.00           C  
ATOM   2162  CD1 TYR A 831     -17.416  93.014 -16.155  1.00  0.00           C  
ATOM   2163  CD2 TYR A 831     -17.794  90.649 -16.132  1.00  0.00           C  
ATOM   2164  CE1 TYR A 831     -16.061  92.799 -16.430  1.00  0.00           C  
ATOM   2165  CE2 TYR A 831     -16.447  90.421 -16.405  1.00  0.00           C  
ATOM   2166  CZ  TYR A 831     -15.586  91.500 -16.555  1.00  0.00           C  
ATOM   2167  OH  TYR A 831     -14.259  91.275 -16.842  1.00  0.00           O  
ATOM   2168  N   ALA A 832     -23.037  92.299 -16.934  1.00  0.00           N  
ATOM   2169  CA  ALA A 832     -24.427  92.406 -16.504  1.00  0.00           C  
ATOM   2170  C   ALA A 832     -24.986  91.054 -16.068  1.00  0.00           C  
ATOM   2171  O   ALA A 832     -24.874  90.066 -16.794  1.00  0.00           O  
ATOM   2172  CB  ALA A 832     -25.279  92.985 -17.632  1.00  0.00           C  
ATOM   2173  N   GLY A 833     -25.581  91.020 -14.878  1.00  0.00           N  
ATOM   2174  CA  GLY A 833     -26.153  89.787 -14.365  1.00  0.00           C  
ATOM   2175  C   GLY A 833     -25.170  88.896 -13.622  1.00  0.00           C  
ATOM   2176  O   GLY A 833     -25.577  88.033 -12.843  1.00  0.00           O  
ATOM   2177  N   ALA A 834     -23.878  89.102 -13.859  1.00  0.00           N  
ATOM   2178  CA  ALA A 834     -22.840  88.306 -13.208  1.00  0.00           C  
ATOM   2179  C   ALA A 834     -22.422  88.917 -11.877  1.00  0.00           C  
ATOM   2180  O   ALA A 834     -22.514  90.129 -11.693  1.00  0.00           O  
ATOM   2181  CB  ALA A 834     -21.623  88.185 -14.125  1.00  0.00           C  
ATOM   2182  N   LEU A 835     -21.988  88.075 -10.940  1.00  0.00           N  
ATOM   2183  CA  LEU A 835     -21.526  88.571  -9.644  1.00  0.00           C  
ATOM   2184  C   LEU A 835     -20.020  88.686  -9.779  1.00  0.00           C  
ATOM   2185  O   LEU A 835     -19.337  87.708 -10.080  1.00  0.00           O  
ATOM   2186  CB  LEU A 835     -21.869  87.606  -8.506  1.00  0.00           C  
ATOM   2187  CG  LEU A 835     -21.362  88.068  -7.134  1.00  0.00           C  
ATOM   2188  CD1 LEU A 835     -22.067  89.363  -6.754  1.00  0.00           C  
ATOM   2189  CD2 LEU A 835     -21.603  87.000  -6.079  1.00  0.00           C  
ATOM   2190  N   VAL A 836     -19.501  89.883  -9.559  1.00  0.00           N  
ATOM   2191  CA  VAL A 836     -18.077  90.103  -9.705  1.00  0.00           C  
ATOM   2192  C   VAL A 836     -17.429  90.706  -8.467  1.00  0.00           C  
ATOM   2193  O   VAL A 836     -18.088  91.352  -7.648  1.00  0.00           O  
ATOM   2194  CB  VAL A 836     -17.813  91.016 -10.924  1.00  0.00           C  
ATOM   2195  CG1 VAL A 836     -18.466  92.368 -10.708  1.00  0.00           C  
ATOM   2196  CG2 VAL A 836     -16.330  91.169 -11.152  1.00  0.00           C  
ATOM   2197  N   MET A 837     -16.127  90.476  -8.341  1.00  0.00           N  
ATOM   2198  CA  MET A 837     -15.338  90.995  -7.232  1.00  0.00           C  
ATOM   2199  C   MET A 837     -14.323  91.987  -7.800  1.00  0.00           C  
ATOM   2200  O   MET A 837     -13.507  91.629  -8.654  1.00  0.00           O  
ATOM   2201  CB  MET A 837     -14.583  89.862  -6.530  1.00  0.00           C  
ATOM   2202  CG  MET A 837     -13.789  90.318  -5.314  1.00  0.00           C  
ATOM   2203  SD  MET A 837     -12.707  89.042  -4.646  1.00  0.00           S  
ATOM   2204  CE  MET A 837     -13.901  87.957  -3.895  1.00  0.00           C  
ATOM   2205  N   ASP A 838     -14.380  93.230  -7.336  1.00  0.00           N  
ATOM   2206  CA  ASP A 838     -13.445  94.256  -7.796  1.00  0.00           C  
ATOM   2207  C   ASP A 838     -12.214  94.197  -6.904  1.00  0.00           C  
ATOM   2208  O   ASP A 838     -12.250  94.629  -5.750  1.00  0.00           O  
ATOM   2209  CB  ASP A 838     -14.097  95.643  -7.709  1.00  0.00           C  
ATOM   2210  CG  ASP A 838     -13.160  96.768  -8.145  1.00  0.00           C  
ATOM   2211  OD1 ASP A 838     -13.520  97.945  -7.939  1.00  0.00           O  
ATOM   2212  OD2 ASP A 838     -12.073  96.479  -8.690  1.00  0.00           O  
ATOM   2213  N   ALA A 839     -11.126  93.656  -7.440  1.00  0.00           N  
ATOM   2214  CA  ALA A 839      -9.883  93.522  -6.687  1.00  0.00           C  
ATOM   2215  C   ALA A 839      -8.971  94.753  -6.742  1.00  0.00           C  
ATOM   2216  O   ALA A 839      -7.912  94.760  -6.112  1.00  0.00           O  
ATOM   2217  CB  ALA A 839      -9.111  92.295  -7.187  1.00  0.00           C  
ATOM   2218  N   SER A 851      -9.370  95.789  -7.476  1.00  0.00           N  
ATOM   2219  CA  SER A 851      -8.524  96.980  -7.596  1.00  0.00           C  
ATOM   2220  C   SER A 851      -8.184  97.698  -6.288  1.00  0.00           C  
ATOM   2221  O   SER A 851      -7.075  98.205  -6.129  1.00  0.00           O  
ATOM   2222  CB  SER A 851      -9.133  97.982  -8.590  1.00  0.00           C  
ATOM   2223  OG  SER A 851     -10.348  98.536  -8.115  1.00  0.00           O  
ATOM   2224  N   PRO A1082      -9.123  97.748  -5.330  1.00  0.00           N  
ATOM   2225  CA  PRO A1082      -8.820  98.432  -4.068  1.00  0.00           C  
ATOM   2226  C   PRO A1082      -7.763  97.761  -3.191  1.00  0.00           C  
ATOM   2227  O   PRO A1082      -7.308  98.345  -2.207  1.00  0.00           O  
ATOM   2228  CB  PRO A1082     -10.184  98.512  -3.382  1.00  0.00           C  
ATOM   2229  CG  PRO A1082     -10.892  97.311  -3.898  1.00  0.00           C  
ATOM   2230  CD  PRO A1082     -10.525  97.299  -5.359  1.00  0.00           C  
ATOM   2231  N   VAL A1091      -7.371  96.541  -3.539  1.00  0.00           N  
ATOM   2232  CA  VAL A1091      -6.361  95.830  -2.761  1.00  0.00           C  
ATOM   2233  C   VAL A1091      -5.189  95.422  -3.638  1.00  0.00           C  
ATOM   2234  O   VAL A1091      -4.094  95.171  -3.142  1.00  0.00           O  
ATOM   2235  CB  VAL A1091      -6.939  94.560  -2.087  1.00  0.00           C  
ATOM   2236  CG1 VAL A1091      -8.034  94.943  -1.110  1.00  0.00           C  
ATOM   2237  CG2 VAL A1091      -7.470  93.604  -3.139  1.00  0.00           C  
ATOM   2238  N   ILE A1093      -5.426  95.361  -4.943  1.00  0.00           N  
ATOM   2239  CA  ILE A1093      -4.392  94.987  -5.901  1.00  0.00           C  
ATOM   2240  C   ILE A1093      -4.271  96.053  -6.989  1.00  0.00           C  
ATOM   2241  O   ILE A1093      -5.051  96.075  -7.945  1.00  0.00           O  
ATOM   2242  CB  ILE A1093      -4.710  93.625  -6.559  1.00  0.00           C  
ATOM   2243  CG1 ILE A1093      -4.670  92.520  -5.500  1.00  0.00           C  
ATOM   2244  CG2 ILE A1093      -3.717  93.335  -7.677  1.00  0.00           C  
ATOM   2245  CD1 ILE A1093      -4.984  91.143  -6.036  1.00  0.00           C  
ATOM   2246  N   PRO A1098      -3.279  96.950  -6.855  1.00  0.00           N  
ATOM   2247  CA  PRO A1098      -3.037  98.033  -7.813  1.00  0.00           C  
ATOM   2248  C   PRO A1098      -2.529  97.547  -9.166  1.00  0.00           C  
ATOM   2249  O   PRO A1098      -1.955  96.464  -9.275  1.00  0.00           O  
ATOM   2250  CB  PRO A1098      -2.009  98.894  -7.090  1.00  0.00           C  
ATOM   2251  CG  PRO A1098      -1.199  97.870  -6.361  1.00  0.00           C  
ATOM   2252  CD  PRO A1098      -2.273  96.977  -5.777  1.00  0.00           C  
ATOM   2253  N   GLY A1099      -2.752  98.361 -10.194  1.00  0.00           N  
ATOM   2254  CA  GLY A1099      -2.304  98.019 -11.532  1.00  0.00           C  
ATOM   2255  C   GLY A1099      -2.888  96.745 -12.110  1.00  0.00           C  
ATOM   2256  O   GLY A1099      -2.286  95.676 -12.009  1.00  0.00           O  
ATOM   2257  N   LEU A1100      -4.064  96.863 -12.721  1.00  0.00           N  
ATOM   2258  CA  LEU A1100      -4.744  95.729 -13.342  1.00  0.00           C  
ATOM   2259  C   LEU A1100      -5.641  96.239 -14.465  1.00  0.00           C  
ATOM   2260  O   LEU A1100      -6.484  97.109 -14.244  1.00  0.00           O  
ATOM   2261  CB  LEU A1100      -5.591  94.973 -12.312  1.00  0.00           C  
ATOM   2262  CG  LEU A1100      -4.871  94.224 -11.184  1.00  0.00           C  
ATOM   2263  CD1 LEU A1100      -5.899  93.612 -10.241  1.00  0.00           C  
ATOM   2264  CD2 LEU A1100      -3.974  93.142 -11.768  1.00  0.00           C  
ATOM   2265  N   GLU A1101      -5.451  95.703 -15.668  1.00  0.00           N  
ATOM   2266  CA  GLU A1101      -6.251  96.113 -16.821  1.00  0.00           C  
ATOM   2267  C   GLU A1101      -7.725  95.950 -16.458  1.00  0.00           C  
ATOM   2268  O   GLU A1101      -8.521  96.880 -16.597  1.00  0.00           O  
ATOM   2269  CB  GLU A1101      -5.911  95.246 -18.038  1.00  0.00           C  
ATOM   2270  CG  GLU A1101      -6.246  95.884 -19.383  1.00  0.00           C  
ATOM   2271  CD  GLU A1101      -7.705  96.281 -19.506  1.00  0.00           C  
ATOM   2272  OE1 GLU A1101      -8.578  95.394 -19.393  1.00  0.00           O  
ATOM   2273  OE2 GLU A1101      -7.980  97.481 -19.719  1.00  0.00           O  
ATOM   2274  N   ASP A1102      -8.074  94.755 -15.991  1.00  0.00           N  
ATOM   2275  CA  ASP A1102      -9.435  94.447 -15.573  1.00  0.00           C  
ATOM   2276  C   ASP A1102      -9.321  93.780 -14.204  1.00  0.00           C  
ATOM   2277  O   ASP A1102      -8.926  92.619 -14.100  1.00  0.00           O  
ATOM   2278  CB  ASP A1102     -10.103  93.500 -16.571  1.00  0.00           C  
ATOM   2279  CG  ASP A1102     -11.607  93.432 -16.390  1.00  0.00           C  
ATOM   2280  OD1 ASP A1102     -12.061  93.048 -15.292  1.00  0.00           O  
ATOM   2281  OD2 ASP A1102     -12.337  93.768 -17.346  1.00  0.00           O  
ATOM   2282  N   PRO A1103      -9.653  94.520 -13.132  1.00  0.00           N  
ATOM   2283  CA  PRO A1103      -9.592  94.034 -11.749  1.00  0.00           C  
ATOM   2284  C   PRO A1103     -10.834  93.268 -11.313  1.00  0.00           C  
ATOM   2285  O   PRO A1103     -11.076  93.095 -10.119  1.00  0.00           O  
ATOM   2286  CB  PRO A1103      -9.424  95.321 -10.959  1.00  0.00           C  
ATOM   2287  CG  PRO A1103     -10.355  96.240 -11.697  1.00  0.00           C  
ATOM   2288  CD  PRO A1103     -10.044  95.943 -13.162  1.00  0.00           C  
ATOM   2289  N   PHE A1104     -11.617  92.806 -12.280  1.00  0.00           N  
ATOM   2290  CA  PHE A1104     -12.838  92.084 -11.969  1.00  0.00           C  
ATOM   2291  C   PHE A1104     -12.760  90.569 -12.117  1.00  0.00           C  
ATOM   2292  O   PHE A1104     -12.641  90.045 -13.224  1.00  0.00           O  
ATOM   2293  CB  PHE A1104     -13.986  92.620 -12.827  1.00  0.00           C  
ATOM   2294  CG  PHE A1104     -14.390  94.025 -12.485  1.00  0.00           C  
ATOM   2295  CD1 PHE A1104     -13.515  95.083 -12.687  1.00  0.00           C  
ATOM   2296  CD2 PHE A1104     -15.645  94.289 -11.948  1.00  0.00           C  
ATOM   2297  CE1 PHE A1104     -13.885  96.386 -12.357  1.00  0.00           C  
ATOM   2298  CE2 PHE A1104     -16.024  95.586 -11.614  1.00  0.00           C  
ATOM   2299  CZ  PHE A1104     -15.144  96.636 -11.819  1.00  0.00           C  
ATOM   2300  N   PHE A1105     -12.813  89.875 -10.983  1.00  0.00           N  
ATOM   2301  CA  PHE A1105     -12.808  88.416 -10.960  1.00  0.00           C  
ATOM   2302  C   PHE A1105     -14.288  88.033 -10.930  1.00  0.00           C  
ATOM   2303  O   PHE A1105     -15.053  88.561 -10.116  1.00  0.00           O  
ATOM   2304  CB  PHE A1105     -12.142  87.882  -9.686  1.00  0.00           C  
ATOM   2305  CG  PHE A1105     -10.642  87.982  -9.680  1.00  0.00           C  
ATOM   2306  CD1 PHE A1105      -9.868  87.120 -10.456  1.00  0.00           C  
ATOM   2307  CD2 PHE A1105      -9.998  88.926  -8.881  1.00  0.00           C  
ATOM   2308  CE1 PHE A1105      -8.473  87.194 -10.435  1.00  0.00           C  
ATOM   2309  CE2 PHE A1105      -8.608  89.009  -8.852  1.00  0.00           C  
ATOM   2310  CZ  PHE A1105      -7.842  88.139  -9.631  1.00  0.00           C  
ATOM   2311  N   VAL A1106     -14.703  87.134 -11.813  1.00  0.00           N  
ATOM   2312  CA  VAL A1106     -16.099  86.721 -11.826  1.00  0.00           C  
ATOM   2313  C   VAL A1106     -16.305  85.603 -10.810  1.00  0.00           C  
ATOM   2314  O   VAL A1106     -15.552  84.635 -10.797  1.00  0.00           O  
ATOM   2315  CB  VAL A1106     -16.526  86.215 -13.218  1.00  0.00           C  
ATOM   2316  CG1 VAL A1106     -17.992  85.795 -13.191  1.00  0.00           C  
ATOM   2317  CG2 VAL A1106     -16.301  87.304 -14.256  1.00  0.00           C  
ATOM   2318  N   LEU A1107     -17.309  85.755  -9.946  1.00  0.00           N  
ATOM   2319  CA  LEU A1107     -17.618  84.742  -8.941  1.00  0.00           C  
ATOM   2320  C   LEU A1107     -18.769  83.894  -9.485  1.00  0.00           C  
ATOM   2321  O   LEU A1107     -18.691  82.665  -9.500  1.00  0.00           O  
ATOM   2322  CB  LEU A1107     -18.014  85.402  -7.610  1.00  0.00           C  
ATOM   2323  CG  LEU A1107     -16.946  86.267  -6.918  1.00  0.00           C  
ATOM   2324  CD1 LEU A1107     -17.517  86.918  -5.667  1.00  0.00           C  
ATOM   2325  CD2 LEU A1107     -15.750  85.405  -6.551  1.00  0.00           C  
ATOM   2326  N   LEU A1179     -19.831  84.563  -9.934  1.00  0.00           N  
ATOM   2327  CA  LEU A1179     -20.993  83.894 -10.518  1.00  0.00           C  
ATOM   2328  C   LEU A1179     -21.237  84.442 -11.921  1.00  0.00           C  
ATOM   2329  O   LEU A1179     -21.346  85.653 -12.104  1.00  0.00           O  
ATOM   2330  CB  LEU A1179     -22.253  84.132  -9.675  1.00  0.00           C  
ATOM   2331  CG  LEU A1179     -22.372  83.461  -8.303  1.00  0.00           C  
ATOM   2332  CD1 LEU A1179     -23.696  83.847  -7.654  1.00  0.00           C  
ATOM   2333  CD2 LEU A1179     -22.286  81.956  -8.461  1.00  0.00           C  
ATOM   2334  N   ARG A1192     -21.310  83.561 -12.914  1.00  0.00           N  
ATOM   2335  CA  ARG A1192     -21.575  84.010 -14.278  1.00  0.00           C  
ATOM   2336  C   ARG A1192     -23.044  84.416 -14.314  1.00  0.00           C  
ATOM   2337  O   ARG A1192     -23.808  84.049 -13.421  1.00  0.00           O  
ATOM   2338  CB  ARG A1192     -21.303  82.888 -15.286  1.00  0.00           C  
ATOM   2339  CG  ARG A1192     -19.881  82.334 -15.221  1.00  0.00           C  
ATOM   2340  CD  ARG A1192     -19.563  81.450 -16.417  1.00  0.00           C  
ATOM   2341  NE  ARG A1192     -18.267  80.779 -16.291  1.00  0.00           N  
ATOM   2342  CZ  ARG A1192     -18.019  79.778 -15.447  1.00  0.00           C  
ATOM   2343  NH1 ARG A1192     -18.981  79.328 -14.651  1.00  0.00           N  
ATOM   2344  NH2 ARG A1192     -16.809  79.222 -15.396  1.00  0.00           N  
ATOM   2345  N   SER A1193     -23.436  85.182 -15.329  1.00  0.00           N  
ATOM   2346  CA  SER A1193     -24.817  85.645 -15.452  1.00  0.00           C  
ATOM   2347  C   SER A1193     -25.845  84.519 -15.402  1.00  0.00           C  
ATOM   2348  O   SER A1193     -26.948  84.710 -14.887  1.00  0.00           O  
ATOM   2349  CB  SER A1193     -24.997  86.447 -16.746  1.00  0.00           C  
ATOM   2350  OG  SER A1193     -24.553  85.713 -17.875  1.00  0.00           O  
ATOM   2351  N   ASN A1194     -25.485  83.348 -15.922  1.00  0.00           N  
ATOM   2352  CA  ASN A1194     -26.399  82.209 -15.921  1.00  0.00           C  
ATOM   2353  C   ASN A1194     -26.560  81.588 -14.532  1.00  0.00           C  
ATOM   2354  O   ASN A1194     -27.355  80.665 -14.347  1.00  0.00           O  
ATOM   2355  CB  ASN A1194     -25.930  81.145 -16.923  1.00  0.00           C  
ATOM   2356  CG  ASN A1194     -24.586  80.549 -16.558  1.00  0.00           C  
ATOM   2357  OD1 ASN A1194     -24.048  79.712 -17.286  1.00  0.00           O  
ATOM   2358  ND2 ASN A1194     -24.036  80.974 -15.429  1.00  0.00           N  
ATOM   2359  N   GLY A1195     -25.803  82.092 -13.560  1.00  0.00           N  
ATOM   2360  CA  GLY A1195     -25.902  81.580 -12.199  1.00  0.00           C  
ATOM   2361  C   GLY A1195     -24.863  80.548 -11.791  1.00  0.00           C  
ATOM   2362  O   GLY A1195     -24.777  80.181 -10.616  1.00  0.00           O  
ATOM   2363  N   THR A1196     -24.067  80.082 -12.748  1.00  0.00           N  
ATOM   2364  CA  THR A1196     -23.040  79.080 -12.478  1.00  0.00           C  
ATOM   2365  C   THR A1196     -21.823  79.635 -11.733  1.00  0.00           C  
ATOM   2366  O   THR A1196     -21.264  80.664 -12.114  1.00  0.00           O  
ATOM   2367  CB  THR A1196     -22.560  78.430 -13.785  1.00  0.00           C  
ATOM   2368  OG1 THR A1196     -23.668  77.785 -14.430  1.00  0.00           O  
ATOM   2369  CG2 THR A1196     -21.482  77.398 -13.501  1.00  0.00           C  
ATOM   2370  N   ALA A1198     -21.415  78.941 -10.674  1.00  0.00           N  
ATOM   2371  CA  ALA A1198     -20.272  79.363  -9.878  1.00  0.00           C  
ATOM   2372  C   ALA A1198     -18.978  79.131 -10.639  1.00  0.00           C  
ATOM   2373  O   ALA A1198     -18.847  78.172 -11.400  1.00  0.00           O  
ATOM   2374  CB  ALA A1198     -20.239  78.612  -8.563  1.00  0.00           C  
ATOM   2375  N   THR A1199     -18.017  80.016 -10.418  1.00  0.00           N  
ATOM   2376  CA  THR A1199     -16.728  79.928 -11.086  1.00  0.00           C  
ATOM   2377  C   THR A1199     -15.731  79.159 -10.223  1.00  0.00           C  
ATOM   2378  O   THR A1199     -15.960  78.966  -9.026  1.00  0.00           O  
ATOM   2379  CB  THR A1199     -16.177  81.342 -11.349  1.00  0.00           C  
ATOM   2380  OG1 THR A1199     -15.082  81.269 -12.261  1.00  0.00           O  
ATOM   2381  CG2 THR A1199     -15.690  81.968 -10.056  1.00  0.00           C  
ATOM   2382  N   TYR A1200     -14.628  78.718 -10.829  1.00  0.00           N  
ATOM   2383  CA  TYR A1200     -13.587  78.004 -10.086  1.00  0.00           C  
ATOM   2384  C   TYR A1200     -12.943  78.950  -9.071  1.00  0.00           C  
ATOM   2385  O   TYR A1200     -12.475  78.527  -8.011  1.00  0.00           O  
ATOM   2386  CB  TYR A1200     -12.518  77.460 -11.038  1.00  0.00           C  
ATOM   2387  CG  TYR A1200     -12.952  76.222 -11.784  1.00  0.00           C  
ATOM   2388  CD1 TYR A1200     -13.974  76.275 -12.730  1.00  0.00           C  
ATOM   2389  CD2 TYR A1200     -12.363  74.987 -11.519  1.00  0.00           C  
ATOM   2390  CE1 TYR A1200     -14.398  75.127 -13.393  1.00  0.00           C  
ATOM   2391  CE2 TYR A1200     -12.780  73.835 -12.176  1.00  0.00           C  
ATOM   2392  CZ  TYR A1200     -13.797  73.911 -13.109  1.00  0.00           C  
ATOM   2393  OH  TYR A1200     -14.217  72.772 -13.754  1.00  0.00           O  
ATOM   2394  N   TYR A1201     -12.925  80.235  -9.407  1.00  0.00           N  
ATOM   2395  CA  TYR A1201     -12.363  81.251  -8.525  1.00  0.00           C  
ATOM   2396  C   TYR A1201     -13.186  81.364  -7.241  1.00  0.00           C  
ATOM   2397  O   TYR A1201     -12.632  81.451  -6.153  1.00  0.00           O  
ATOM   2398  CB  TYR A1201     -12.314  82.602  -9.246  1.00  0.00           C  
ATOM   2399  CG  TYR A1201     -11.249  82.677 -10.327  1.00  0.00           C  
ATOM   2400  CD1 TYR A1201     -11.136  83.801 -11.151  1.00  0.00           C  
ATOM   2401  CD2 TYR A1201     -10.332  81.636 -10.503  1.00  0.00           C  
ATOM   2402  CE1 TYR A1201     -10.133  83.886 -12.119  1.00  0.00           C  
ATOM   2403  CE2 TYR A1201      -9.330  81.711 -11.464  1.00  0.00           C  
ATOM   2404  CZ  TYR A1201      -9.234  82.836 -12.266  1.00  0.00           C  
ATOM   2405  OH  TYR A1201      -8.227  82.905 -13.201  1.00  0.00           O  
ATOM   2406  N   ALA A1202     -14.509  81.355  -7.370  1.00  0.00           N  
ATOM   2407  CA  ALA A1202     -15.377  81.444  -6.205  1.00  0.00           C  
ATOM   2408  C   ALA A1202     -15.166  80.205  -5.329  1.00  0.00           C  
ATOM   2409  O   ALA A1202     -15.081  80.307  -4.105  1.00  0.00           O  
ATOM   2410  CB  ALA A1202     -16.843  81.548  -6.640  1.00  0.00           C  
ATOM   2411  N   LYS A1203     -15.071  79.037  -5.958  1.00  0.00           N  
ATOM   2412  CA  LYS A1203     -14.863  77.801  -5.210  1.00  0.00           C  
ATOM   2413  C   LYS A1203     -13.497  77.771  -4.523  1.00  0.00           C  
ATOM   2414  O   LYS A1203     -13.380  77.250  -3.411  1.00  0.00           O  
ATOM   2415  CB  LYS A1203     -15.032  76.575  -6.121  1.00  0.00           C  
ATOM   2416  CG  LYS A1203     -16.461  76.401  -6.644  1.00  0.00           C  
ATOM   2417  CD  LYS A1203     -16.721  74.998  -7.197  1.00  0.00           C  
ATOM   2418  CE  LYS A1203     -16.559  73.926  -6.119  1.00  0.00           C  
ATOM   2419  NZ  LYS A1203     -17.433  74.140  -4.911  1.00  0.00           N  
ATOM   2420  N   ASP A1204     -12.467  78.322  -5.172  1.00  0.00           N  
ATOM   2421  CA  ASP A1204     -11.137  78.353  -4.557  1.00  0.00           C  
ATOM   2422  C   ASP A1204     -11.182  79.255  -3.329  1.00  0.00           C  
ATOM   2423  O   ASP A1204     -10.579  78.952  -2.299  1.00  0.00           O  
ATOM   2424  CB  ASP A1204     -10.074  78.874  -5.533  1.00  0.00           C  
ATOM   2425  CG  ASP A1204      -9.750  77.876  -6.638  1.00  0.00           C  
ATOM   2426  OD1 ASP A1204      -9.928  76.659  -6.415  1.00  0.00           O  
ATOM   2427  OD2 ASP A1204      -9.304  78.305  -7.723  1.00  0.00           O  
ATOM   2428  N   ILE A1205     -11.903  80.367  -3.441  1.00  0.00           N  
ATOM   2429  CA  ILE A1205     -12.034  81.290  -2.320  1.00  0.00           C  
ATOM   2430  C   ILE A1205     -12.738  80.621  -1.134  1.00  0.00           C  
ATOM   2431  O   ILE A1205     -12.273  80.715   0.001  1.00  0.00           O  
ATOM   2432  CB  ILE A1205     -12.812  82.563  -2.735  1.00  0.00           C  
ATOM   2433  CG1 ILE A1205     -11.964  83.381  -3.709  1.00  0.00           C  
ATOM   2434  CG2 ILE A1205     -13.145  83.414  -1.501  1.00  0.00           C  
ATOM   2435  CD1 ILE A1205     -12.736  84.500  -4.402  1.00  0.00           C  
ATOM   2436  N   ALA A1206     -13.849  79.940  -1.406  1.00  0.00           N  
ATOM   2437  CA  ALA A1206     -14.615  79.250  -0.368  1.00  0.00           C  
ATOM   2438  C   ALA A1206     -13.730  78.289   0.429  1.00  0.00           C  
ATOM   2439  O   ALA A1206     -13.706  78.322   1.659  1.00  0.00           O  
ATOM   2440  CB  ALA A1206     -15.779  78.471  -1.001  1.00  0.00           C  
ATOM   2441  N   PHE A1207     -13.008  77.437  -0.293  1.00  0.00           N  
ATOM   2442  CA  PHE A1207     -12.117  76.449   0.301  1.00  0.00           C  
ATOM   2443  C   PHE A1207     -11.004  77.129   1.110  1.00  0.00           C  
ATOM   2444  O   PHE A1207     -10.675  76.694   2.210  1.00  0.00           O  
ATOM   2445  CB  PHE A1207     -11.531  75.568  -0.813  1.00  0.00           C  
ATOM   2446  CG  PHE A1207     -10.822  74.331  -0.318  1.00  0.00           C  
ATOM   2447  CD1 PHE A1207     -11.262  73.662   0.818  1.00  0.00           C  
ATOM   2448  CD2 PHE A1207      -9.751  73.797  -1.037  1.00  0.00           C  
ATOM   2449  CE1 PHE A1207     -10.645  72.474   1.230  1.00  0.00           C  
ATOM   2450  CE2 PHE A1207      -9.133  72.614  -0.634  1.00  0.00           C  
ATOM   2451  CZ  PHE A1207      -9.581  71.952   0.499  1.00  0.00           C  
ATOM   2452  N   GLN A1208     -10.424  78.191   0.561  1.00  0.00           N  
ATOM   2453  CA  GLN A1208      -9.376  78.932   1.263  1.00  0.00           C  
ATOM   2454  C   GLN A1208      -9.935  79.472   2.582  1.00  0.00           C  
ATOM   2455  O   GLN A1208      -9.255  79.455   3.602  1.00  0.00           O  
ATOM   2456  CB  GLN A1208      -8.892  80.109   0.413  1.00  0.00           C  
ATOM   2457  CG  GLN A1208      -7.767  80.932   1.036  1.00  0.00           C  
ATOM   2458  CD  GLN A1208      -6.459  80.158   1.130  1.00  0.00           C  
ATOM   2459  OE1 GLN A1208      -6.111  79.400   0.225  1.00  0.00           O  
ATOM   2460  NE2 GLN A1208      -5.723  80.360   2.220  1.00  0.00           N  
ATOM   2461  N   PHE A1209     -11.171  79.962   2.549  1.00  0.00           N  
ATOM   2462  CA  PHE A1209     -11.811  80.498   3.745  1.00  0.00           C  
ATOM   2463  C   PHE A1209     -11.934  79.441   4.842  1.00  0.00           C  
ATOM   2464  O   PHE A1209     -11.720  79.732   6.020  1.00  0.00           O  
ATOM   2465  CB  PHE A1209     -13.199  81.061   3.402  1.00  0.00           C  
ATOM   2466  CG  PHE A1209     -13.174  82.464   2.837  1.00  0.00           C  
ATOM   2467  CD1 PHE A1209     -14.364  83.160   2.625  1.00  0.00           C  
ATOM   2468  CD2 PHE A1209     -11.971  83.094   2.526  1.00  0.00           C  
ATOM   2469  CE1 PHE A1209     -14.362  84.458   2.115  1.00  0.00           C  
ATOM   2470  CE2 PHE A1209     -11.959  84.397   2.013  1.00  0.00           C  
ATOM   2471  CZ  PHE A1209     -13.159  85.081   1.808  1.00  0.00           C  
ATOM   2472  N   TRP A1210     -12.273  78.215   4.452  1.00  0.00           N  
ATOM   2473  CA  TRP A1210     -12.411  77.127   5.411  1.00  0.00           C  
ATOM   2474  C   TRP A1210     -11.049  76.775   5.996  1.00  0.00           C  
ATOM   2475  O   TRP A1210     -10.919  76.568   7.196  1.00  0.00           O  
ATOM   2476  CB  TRP A1210     -13.008  75.888   4.741  1.00  0.00           C  
ATOM   2477  CG  TRP A1210     -12.958  74.666   5.625  1.00  0.00           C  
ATOM   2478  CD1 TRP A1210     -13.821  74.340   6.638  1.00  0.00           C  
ATOM   2479  CD2 TRP A1210     -11.950  73.644   5.615  1.00  0.00           C  
ATOM   2480  NE1 TRP A1210     -13.407  73.176   7.260  1.00  0.00           N  
ATOM   2481  CE2 TRP A1210     -12.263  72.733   6.651  1.00  0.00           C  
ATOM   2482  CE3 TRP A1210     -10.810  73.415   4.833  1.00  0.00           C  
ATOM   2483  CZ2 TRP A1210     -11.476  71.610   6.924  1.00  0.00           C  
ATOM   2484  CZ3 TRP A1210     -10.025  72.297   5.103  1.00  0.00           C  
ATOM   2485  CH2 TRP A1210     -10.361  71.410   6.139  1.00  0.00           C  
ATOM   2486  N   LYS A1211     -10.036  76.708   5.139  1.00  0.00           N  
ATOM   2487  CA  LYS A1211      -8.681  76.378   5.579  1.00  0.00           C  
ATOM   2488  C   LYS A1211      -8.205  77.309   6.686  1.00  0.00           C  
ATOM   2489  O   LYS A1211      -7.533  76.873   7.623  1.00  0.00           O  
ATOM   2490  CB  LYS A1211      -7.698  76.465   4.407  1.00  0.00           C  
ATOM   2491  CG  LYS A1211      -7.835  75.363   3.359  1.00  0.00           C  
ATOM   2492  CD  LYS A1211      -6.735  75.492   2.305  1.00  0.00           C  
ATOM   2493  CE  LYS A1211      -6.735  74.327   1.318  1.00  0.00           C  
ATOM   2494  NZ  LYS A1211      -5.692  74.558   0.267  1.00  0.00           N  
ATOM   2495  N   MET A1212      -8.555  78.590   6.577  1.00  0.00           N  
ATOM   2496  CA  MET A1212      -8.136  79.568   7.573  1.00  0.00           C  
ATOM   2497  C   MET A1212      -9.167  79.830   8.676  1.00  0.00           C  
ATOM   2498  O   MET A1212      -9.039  80.788   9.431  1.00  0.00           O  
ATOM   2499  CB  MET A1212      -7.725  80.879   6.878  1.00  0.00           C  
ATOM   2500  CG  MET A1212      -6.484  80.702   5.974  1.00  0.00           C  
ATOM   2501  SD  MET A1212      -6.007  82.151   5.009  1.00  0.00           S  
ATOM   2502  CE  MET A1212      -4.167  82.151   5.252  1.00  0.00           C  
ATOM   2503  N   GLY A1213     -10.184  78.977   8.763  1.00  0.00           N  
ATOM   2504  CA  GLY A1213     -11.182  79.117   9.813  1.00  0.00           C  
ATOM   2505  C   GLY A1213     -12.238  80.189   9.652  1.00  0.00           C  
ATOM   2506  O   GLY A1213     -13.025  80.436  10.566  1.00  0.00           O  
ATOM   2507  N   ILE A1216     -12.266  80.831   8.495  1.00  0.00           N  
ATOM   2508  CA  ILE A1216     -13.244  81.870   8.236  1.00  0.00           C  
ATOM   2509  C   ILE A1216     -14.618  81.236   8.053  1.00  0.00           C  
ATOM   2510  O   ILE A1216     -15.634  81.812   8.447  1.00  0.00           O  
ATOM   2511  CB  ILE A1216     -12.848  82.667   6.985  1.00  0.00           C  
ATOM   2512  CG1 ILE A1216     -11.493  83.341   7.232  1.00  0.00           C  
ATOM   2513  CG2 ILE A1216     -13.925  83.672   6.634  1.00  0.00           C  
ATOM   2514  CD1 ILE A1216     -10.913  84.048   6.006  1.00  0.00           C  
ATOM   2515  N   LEU A1217     -14.644  80.040   7.470  1.00  0.00           N  
ATOM   2516  CA  LEU A1217     -15.897  79.319   7.246  1.00  0.00           C  
ATOM   2517  C   LEU A1217     -15.845  77.920   7.851  1.00  0.00           C  
ATOM   2518  O   LEU A1217     -14.770  77.351   8.012  1.00  0.00           O  
ATOM   2519  CB  LEU A1217     -16.190  79.199   5.749  1.00  0.00           C  
ATOM   2520  CG  LEU A1217     -16.545  80.466   4.969  1.00  0.00           C  
ATOM   2521  CD1 LEU A1217     -16.819  80.093   3.513  1.00  0.00           C  
ATOM   2522  CD2 LEU A1217     -17.775  81.142   5.593  1.00  0.00           C  
ATOM   2523  N   GLU A1218     -17.011  77.373   8.180  1.00  0.00           N  
ATOM   2524  CA  GLU A1218     -17.110  76.031   8.755  1.00  0.00           C  
ATOM   2525  C   GLU A1218     -18.144  75.191   8.004  1.00  0.00           C  
ATOM   2526  O   GLU A1218     -18.904  75.713   7.186  1.00  0.00           O  
ATOM   2527  CB  GLU A1218     -17.496  76.118  10.236  1.00  0.00           C  
ATOM   2528  CG  GLU A1218     -16.430  76.767  11.114  1.00  0.00           C  
ATOM   2529  CD  GLU A1218     -16.863  76.916  12.563  1.00  0.00           C  
ATOM   2530  OE1 GLU A1218     -17.230  75.905  13.193  1.00  0.00           O  
ATOM   2531  OE2 GLU A1218     -16.828  78.050  13.075  1.00  0.00           O  
ATOM   2532  N   GLY A1219     -18.174  73.891   8.286  1.00  0.00           N  
ATOM   2533  CA  GLY A1219     -19.132  73.019   7.630  1.00  0.00           C  
ATOM   2534  C   GLY A1219     -18.634  71.605   7.387  1.00  0.00           C  
ATOM   2535  O   GLY A1219     -19.421  70.654   7.379  1.00  0.00           O  
ATOM   2536  N   LEU A1220     -17.326  71.461   7.191  1.00  0.00           N  
ATOM   2537  CA  LEU A1220     -16.712  70.159   6.943  1.00  0.00           C  
ATOM   2538  C   LEU A1220     -16.622  69.318   8.224  1.00  0.00           C  
ATOM   2539  O   LEU A1220     -16.297  69.833   9.302  1.00  0.00           O  
ATOM   2540  CB  LEU A1220     -15.315  70.371   6.338  1.00  0.00           C  
ATOM   2541  CG  LEU A1220     -15.027  70.064   4.857  1.00  0.00           C  
ATOM   2542  CD1 LEU A1220     -16.295  70.036   4.031  1.00  0.00           C  
ATOM   2543  CD2 LEU A1220     -14.038  71.097   4.309  1.00  0.00           C  
ATOM   2544  N   ARG A1221     -16.919  68.026   8.093  1.00  0.00           N  
ATOM   2545  CA  ARG A1221     -16.880  67.073   9.201  1.00  0.00           C  
ATOM   2546  C   ARG A1221     -15.911  65.954   8.854  1.00  0.00           C  
ATOM   2547  O   ARG A1221     -15.830  65.536   7.696  1.00  0.00           O  
ATOM   2548  CB  ARG A1221     -18.271  66.487   9.453  1.00  0.00           C  
ATOM   2549  CG  ARG A1221     -19.252  67.485  10.016  1.00  0.00           C  
ATOM   2550  CD  ARG A1221     -20.652  66.905  10.150  1.00  0.00           C  
ATOM   2551  NE  ARG A1221     -21.549  67.872  10.770  1.00  0.00           N  
ATOM   2552  CZ  ARG A1221     -21.503  68.217  12.055  1.00  0.00           C  
ATOM   2553  NH1 ARG A1221     -20.607  67.662  12.864  1.00  0.00           N  
ATOM   2554  NH2 ARG A1221     -22.336  69.136  12.527  1.00  0.00           N  
ATOM   2555  N   PHE A1222     -15.202  65.452   9.861  1.00  0.00           N  
ATOM   2556  CA  PHE A1222     -14.201  64.414   9.654  1.00  0.00           C  
ATOM   2557  C   PHE A1222     -14.336  63.144  10.496  1.00  0.00           C  
ATOM   2558  O   PHE A1222     -14.949  63.147  11.562  1.00  0.00           O  
ATOM   2559  CB  PHE A1222     -12.808  65.004   9.889  1.00  0.00           C  
ATOM   2560  CG  PHE A1222     -12.441  66.078   8.921  1.00  0.00           C  
ATOM   2561  CD1 PHE A1222     -12.985  67.346   9.036  1.00  0.00           C  
ATOM   2562  CD2 PHE A1222     -11.596  65.802   7.851  1.00  0.00           C  
ATOM   2563  CE1 PHE A1222     -12.701  68.325   8.096  1.00  0.00           C  
ATOM   2564  CE2 PHE A1222     -11.306  66.775   6.903  1.00  0.00           C  
ATOM   2565  CZ  PHE A1222     -11.856  68.035   7.022  1.00  0.00           C  
ATOM   2566  N   ARG A1223     -13.728  62.068   9.999  1.00  0.00           N  
ATOM   2567  CA  ARG A1223     -13.723  60.766  10.660  1.00  0.00           C  
ATOM   2568  C   ARG A1223     -12.494  60.012  10.147  1.00  0.00           C  
ATOM   2569  O   ARG A1223     -11.822  60.473   9.222  1.00  0.00           O  
ATOM   2570  CB  ARG A1223     -15.001  59.983  10.317  1.00  0.00           C  
ATOM   2571  CG  ARG A1223     -15.119  59.625   8.846  1.00  0.00           C  
ATOM   2572  CD  ARG A1223     -16.482  59.021   8.492  1.00  0.00           C  
ATOM   2573  NE  ARG A1223     -16.703  57.725   9.123  1.00  0.00           N  
ATOM   2574  CZ  ARG A1223     -17.445  57.536  10.208  1.00  0.00           C  
ATOM   2575  NH1 ARG A1223     -18.049  58.564  10.791  1.00  0.00           N  
ATOM   2576  NH2 ARG A1223     -17.579  56.317  10.716  1.00  0.00           N  
ATOM   2577  N   PRO A1224     -12.176  58.851  10.744  1.00  0.00           N  
ATOM   2578  CA  PRO A1224     -11.009  58.086  10.289  1.00  0.00           C  
ATOM   2579  C   PRO A1224     -11.201  57.569   8.865  1.00  0.00           C  
ATOM   2580  O   PRO A1224     -12.293  57.147   8.494  1.00  0.00           O  
ATOM   2581  CB  PRO A1224     -10.921  56.941  11.305  1.00  0.00           C  
ATOM   2582  CG  PRO A1224     -11.528  57.535  12.549  1.00  0.00           C  
ATOM   2583  CD  PRO A1224     -12.727  58.276  11.985  1.00  0.00           C  
ATOM   2584  N   TYR A1225     -10.139  57.607   8.069  1.00  0.00           N  
ATOM   2585  CA  TYR A1225     -10.212  57.123   6.699  1.00  0.00           C  
ATOM   2586  C   TYR A1225      -9.663  55.709   6.653  1.00  0.00           C  
ATOM   2587  O   TYR A1225      -8.493  55.481   6.965  1.00  0.00           O  
ATOM   2588  CB  TYR A1225      -9.395  58.010   5.761  1.00  0.00           C  
ATOM   2589  CG  TYR A1225      -9.413  57.540   4.321  1.00  0.00           C  
ATOM   2590  CD1 TYR A1225     -10.605  57.505   3.593  1.00  0.00           C  
ATOM   2591  CD2 TYR A1225      -8.238  57.127   3.685  1.00  0.00           C  
ATOM   2592  CE1 TYR A1225     -10.627  57.076   2.269  1.00  0.00           C  
ATOM   2593  CE2 TYR A1225      -8.247  56.694   2.367  1.00  0.00           C  
ATOM   2594  CZ  TYR A1225      -9.445  56.672   1.662  1.00  0.00           C  
ATOM   2595  OH  TYR A1225      -9.458  56.254   0.349  1.00  0.00           O  
ATOM   2596  N   GLU A1226     -10.514  54.764   6.264  1.00  0.00           N  
ATOM   2597  CA  GLU A1226     -10.116  53.372   6.177  1.00  0.00           C  
ATOM   2598  C   GLU A1226      -9.144  53.185   5.013  1.00  0.00           C  
ATOM   2599  O   GLU A1226      -9.493  53.412   3.856  1.00  0.00           O  
ATOM   2600  CB  GLU A1226     -11.348  52.482   5.984  1.00  0.00           C  
ATOM   2601  CG  GLU A1226     -11.029  50.995   5.958  1.00  0.00           C  
ATOM   2602  CD  GLU A1226     -12.265  50.127   5.797  1.00  0.00           C  
ATOM   2603  OE1 GLU A1226     -12.964  50.259   4.770  1.00  0.00           O  
ATOM   2604  OE2 GLU A1226     -12.537  49.308   6.700  1.00  0.00           O  
ATOM   2605  N   ASN A1227      -7.920  52.783   5.334  1.00  0.00           N  
ATOM   2606  CA  ASN A1227      -6.890  52.563   4.325  1.00  0.00           C  
ATOM   2607  C   ASN A1227      -5.755  51.787   4.982  1.00  0.00           C  
ATOM   2608  O   ASN A1227      -5.573  51.855   6.195  1.00  0.00           O  
ATOM   2609  CB  ASN A1227      -6.365  53.897   3.802  1.00  0.00           C  
ATOM   2610  CG  ASN A1227      -5.381  54.547   4.752  1.00  0.00           C  
ATOM   2611  OD1 ASN A1227      -4.174  54.440   4.571  1.00  0.00           O  
ATOM   2612  ND2 ASN A1227      -5.896  55.215   5.778  1.00  0.00           N  
ATOM   2613  N   PRO A1228      -4.975  51.044   4.190  1.00  0.00           N  
ATOM   2614  CA  PRO A1228      -3.874  50.268   4.766  1.00  0.00           C  
ATOM   2615  C   PRO A1228      -2.526  50.970   4.863  1.00  0.00           C  
ATOM   2616  O   PRO A1228      -1.545  50.353   5.276  1.00  0.00           O  
ATOM   2617  CB  PRO A1228      -3.806  49.057   3.846  1.00  0.00           C  
ATOM   2618  CG  PRO A1228      -4.079  49.682   2.505  1.00  0.00           C  
ATOM   2619  CD  PRO A1228      -5.248  50.618   2.804  1.00  0.00           C  
ATOM   2620  N   TYR A1269      -2.468  52.251   4.515  1.00  0.00           N  
ATOM   2621  CA  TYR A1269      -1.187  52.950   4.539  1.00  0.00           C  
ATOM   2622  C   TYR A1269      -0.977  53.949   5.669  1.00  0.00           C  
ATOM   2623  O   TYR A1269       0.109  54.015   6.251  1.00  0.00           O  
ATOM   2624  CB  TYR A1269      -0.958  53.652   3.199  1.00  0.00           C  
ATOM   2625  CG  TYR A1269      -1.363  52.813   2.008  1.00  0.00           C  
ATOM   2626  CD1 TYR A1269      -2.611  52.978   1.409  1.00  0.00           C  
ATOM   2627  CD2 TYR A1269      -0.518  51.818   1.509  1.00  0.00           C  
ATOM   2628  CE1 TYR A1269      -3.010  52.174   0.343  1.00  0.00           C  
ATOM   2629  CE2 TYR A1269      -0.910  51.006   0.442  1.00  0.00           C  
ATOM   2630  CZ  TYR A1269      -2.155  51.190  -0.132  1.00  0.00           C  
ATOM   2631  OH  TYR A1269      -2.556  50.386  -1.176  1.00  0.00           O  
ATOM   2632  N   TYR A1270      -2.005  54.730   5.981  1.00  0.00           N  
ATOM   2633  CA  TYR A1270      -1.879  55.730   7.033  1.00  0.00           C  
ATOM   2634  C   TYR A1270      -2.902  55.553   8.142  1.00  0.00           C  
ATOM   2635  O   TYR A1270      -4.069  55.899   7.982  1.00  0.00           O  
ATOM   2636  CB  TYR A1270      -2.021  57.125   6.439  1.00  0.00           C  
ATOM   2637  CG  TYR A1270      -1.162  57.347   5.223  1.00  0.00           C  
ATOM   2638  CD1 TYR A1270      -1.663  57.113   3.943  1.00  0.00           C  
ATOM   2639  CD2 TYR A1270       0.154  57.803   5.350  1.00  0.00           C  
ATOM   2640  CE1 TYR A1270      -0.876  57.337   2.809  1.00  0.00           C  
ATOM   2641  CE2 TYR A1270       0.948  58.027   4.228  1.00  0.00           C  
ATOM   2642  CZ  TYR A1270       0.423  57.796   2.960  1.00  0.00           C  
ATOM   2643  OH  TYR A1270       1.186  58.058   1.852  1.00  0.00           O  
ATOM   2644  N   PRO A1271      -2.463  55.027   9.293  1.00  0.00           N  
ATOM   2645  CA  PRO A1271      -3.325  54.792  10.454  1.00  0.00           C  
ATOM   2646  C   PRO A1271      -4.026  56.048  10.970  1.00  0.00           C  
ATOM   2647  O   PRO A1271      -5.190  55.996  11.365  1.00  0.00           O  
ATOM   2648  CB  PRO A1271      -2.358  54.214  11.487  1.00  0.00           C  
ATOM   2649  CG  PRO A1271      -1.322  53.520  10.627  1.00  0.00           C  
ATOM   2650  CD  PRO A1271      -1.094  54.543   9.548  1.00  0.00           C  
ATOM   2651  N   GLY A1272      -3.323  57.177  10.958  1.00  0.00           N  
ATOM   2652  CA  GLY A1272      -3.909  58.406  11.466  1.00  0.00           C  
ATOM   2653  C   GLY A1272      -4.571  59.336  10.466  1.00  0.00           C  
ATOM   2654  O   GLY A1272      -4.972  60.437  10.828  1.00  0.00           O  
ATOM   2655  N   LEU A1275      -4.701  58.911   9.216  1.00  0.00           N  
ATOM   2656  CA  LEU A1275      -5.318  59.763   8.204  1.00  0.00           C  
ATOM   2657  C   LEU A1275      -6.821  59.962   8.443  1.00  0.00           C  
ATOM   2658  O   LEU A1275      -7.545  59.006   8.716  1.00  0.00           O  
ATOM   2659  CB  LEU A1275      -5.073  59.169   6.814  1.00  0.00           C  
ATOM   2660  CG  LEU A1275      -5.634  59.905   5.594  1.00  0.00           C  
ATOM   2661  CD1 LEU A1275      -5.144  61.349   5.573  1.00  0.00           C  
ATOM   2662  CD2 LEU A1275      -5.197  59.168   4.326  1.00  0.00           C  
ATOM   2663  N   ARG A1276      -7.278  61.210   8.353  1.00  0.00           N  
ATOM   2664  CA  ARG A1276      -8.693  61.529   8.544  1.00  0.00           C  
ATOM   2665  C   ARG A1276      -9.277  62.122   7.258  1.00  0.00           C  
ATOM   2666  O   ARG A1276      -8.610  62.871   6.539  1.00  0.00           O  
ATOM   2667  CB  ARG A1276      -8.885  62.515   9.707  1.00  0.00           C  
ATOM   2668  CG  ARG A1276      -8.762  61.909  11.114  1.00  0.00           C  
ATOM   2669  CD  ARG A1276      -8.837  62.993  12.209  1.00  0.00           C  
ATOM   2670  NE  ARG A1276     -10.175  63.555  12.432  1.00  0.00           N  
ATOM   2671  CZ  ARG A1276     -10.475  64.860  12.387  1.00  0.00           C  
ATOM   2672  NH1 ARG A1276      -9.543  65.774  12.113  1.00  0.00           N  
ATOM   2673  NH2 ARG A1276     -11.714  65.268  12.651  1.00  0.00           N  
ATOM   2674  N   THR A1278     -10.532  61.793   6.977  1.00  0.00           N  
ATOM   2675  CA  THR A1278     -11.188  62.270   5.768  1.00  0.00           C  
ATOM   2676  C   THR A1278     -12.471  63.028   6.067  1.00  0.00           C  
ATOM   2677  O   THR A1278     -13.124  62.786   7.081  1.00  0.00           O  
ATOM   2678  CB  THR A1278     -11.571  61.081   4.845  1.00  0.00           C  
ATOM   2679  OG1 THR A1278     -12.200  61.570   3.652  1.00  0.00           O  
ATOM   2680  CG2 THR A1278     -12.557  60.149   5.556  1.00  0.00           C  
ATOM   2681  N   SER A1279     -12.825  63.960   5.189  1.00  0.00           N  
ATOM   2682  CA  SER A1279     -14.091  64.661   5.348  1.00  0.00           C  
ATOM   2683  C   SER A1279     -15.106  63.567   5.013  1.00  0.00           C  
ATOM   2684  O   SER A1279     -14.787  62.623   4.280  1.00  0.00           O  
ATOM   2685  CB  SER A1279     -14.216  65.803   4.340  1.00  0.00           C  
ATOM   2686  OG  SER A1279     -14.075  65.322   3.014  1.00  0.00           O  
ATOM   2687  N   ALA A1280     -16.313  63.687   5.549  1.00  0.00           N  
ATOM   2688  CA  ALA A1280     -17.358  62.702   5.303  1.00  0.00           C  
ATOM   2689  C   ALA A1280     -18.730  63.259   5.688  1.00  0.00           C  
ATOM   2690  O   ALA A1280     -18.833  64.305   6.323  1.00  0.00           O  
ATOM   2691  CB  ALA A1280     -17.061  61.425   6.101  1.00  0.00           C  
ATOM   2692  N   PRO A1281     -19.807  62.563   5.305  1.00  0.00           N  
ATOM   2693  CA  PRO A1281     -21.145  63.052   5.653  1.00  0.00           C  
ATOM   2694  C   PRO A1281     -21.283  63.175   7.166  1.00  0.00           C  
ATOM   2695  O   PRO A1281     -21.864  64.130   7.682  1.00  0.00           O  
ATOM   2696  CB  PRO A1281     -22.063  61.971   5.088  1.00  0.00           C  
ATOM   2697  CG  PRO A1281     -21.289  61.444   3.910  1.00  0.00           C  
ATOM   2698  CD  PRO A1281     -19.887  61.349   4.475  1.00  0.00           C  
ATOM   2699  N   GLU A1282     -20.724  62.201   7.873  1.00  0.00           N  
ATOM   2700  CA  GLU A1282     -20.798  62.166   9.327  1.00  0.00           C  
ATOM   2701  C   GLU A1282     -19.409  62.229   9.943  1.00  0.00           C  
ATOM   2702  O   GLU A1282     -18.463  61.642   9.422  1.00  0.00           O  
ATOM   2703  CB  GLU A1282     -21.493  60.877   9.775  1.00  0.00           C  
ATOM   2704  CG  GLU A1282     -22.671  61.082  10.710  1.00  0.00           C  
ATOM   2705  CD  GLU A1282     -23.834  61.785  10.040  1.00  0.00           C  
ATOM   2706  OE1 GLU A1282     -24.320  61.277   9.007  1.00  0.00           O  
ATOM   2707  OE2 GLU A1282     -24.266  62.843  10.546  1.00  0.00           O  
ATOM   2708  N   GLY A1283     -19.299  62.936  11.061  1.00  0.00           N  
ATOM   2709  CA  GLY A1283     -18.024  63.054  11.734  1.00  0.00           C  
ATOM   2710  C   GLY A1283     -17.984  64.299  12.589  1.00  0.00           C  
ATOM   2711  O   GLY A1283     -18.994  64.984  12.749  1.00  0.00           O  
ATOM   2712  N   GLU A1284     -16.812  64.593  13.134  1.00  0.00           N  
ATOM   2713  CA  GLU A1284     -16.626  65.764  13.980  1.00  0.00           C  
ATOM   2714  C   GLU A1284     -16.325  66.994  13.134  1.00  0.00           C  
ATOM   2715  O   GLU A1284     -15.444  66.962  12.272  1.00  0.00           O  
ATOM   2716  CB  GLU A1284     -15.480  65.508  14.961  1.00  0.00           C  
ATOM   2717  CG  GLU A1284     -15.114  66.699  15.821  1.00  0.00           C  
ATOM   2718  CD  GLU A1284     -14.009  66.374  16.806  1.00  0.00           C  
ATOM   2719  OE1 GLU A1284     -12.925  65.938  16.361  1.00  0.00           O  
ATOM   2720  OE2 GLU A1284     -14.226  66.552  18.025  1.00  0.00           O  
ATOM   2721  N   ALA A1285     -17.070  68.068  13.378  1.00  0.00           N  
ATOM   2722  CA  ALA A1285     -16.899  69.320  12.656  1.00  0.00           C  
ATOM   2723  C   ALA A1285     -15.505  69.866  12.948  1.00  0.00           C  
ATOM   2724  O   ALA A1285     -15.083  69.921  14.102  1.00  0.00           O  
ATOM   2725  CB  ALA A1285     -17.966  70.322  13.091  1.00  0.00           C  
ATOM   2726  N   TYR A1286     -14.797  70.292  11.908  1.00  0.00           N  
ATOM   2727  CA  TYR A1286     -13.438  70.780  12.100  1.00  0.00           C  
ATOM   2728  C   TYR A1286     -12.905  71.700  11.011  1.00  0.00           C  
ATOM   2729  O   TYR A1286     -13.181  71.515   9.829  1.00  0.00           O  
ATOM   2730  CB  TYR A1286     -12.497  69.578  12.227  1.00  0.00           C  
ATOM   2731  CG  TYR A1286     -11.020  69.913  12.190  1.00  0.00           C  
ATOM   2732  CD1 TYR A1286     -10.328  70.230  13.356  1.00  0.00           C  
ATOM   2733  CD2 TYR A1286     -10.311  69.899  10.986  1.00  0.00           C  
ATOM   2734  CE1 TYR A1286      -8.962  70.524  13.330  1.00  0.00           C  
ATOM   2735  CE2 TYR A1286      -8.944  70.194  10.946  1.00  0.00           C  
ATOM   2736  CZ  TYR A1286      -8.276  70.504  12.123  1.00  0.00           C  
ATOM   2737  OH  TYR A1286      -6.925  70.782  12.100  1.00  0.00           O  
ATOM   2738  N   THR A1287     -12.128  72.685  11.447  1.00  0.00           N  
ATOM   2739  CA  THR A1287     -11.452  73.642  10.584  1.00  0.00           C  
ATOM   2740  C   THR A1287     -10.028  73.711  11.131  1.00  0.00           C  
ATOM   2741  O   THR A1287      -9.835  73.798  12.345  1.00  0.00           O  
ATOM   2742  CB  THR A1287     -12.043  75.047  10.692  1.00  0.00           C  
ATOM   2743  OG1 THR A1287     -13.380  75.057  10.184  1.00  0.00           O  
ATOM   2744  CG2 THR A1287     -11.211  76.003   9.908  1.00  0.00           C  
ATOM   2745  N   PRO A1288      -9.014  73.690  10.248  1.00  0.00           N  
ATOM   2746  CA  PRO A1288      -7.613  73.749  10.684  1.00  0.00           C  
ATOM   2747  C   PRO A1288      -7.229  75.100  11.284  1.00  0.00           C  
ATOM   2748  O   PRO A1288      -6.245  75.200  12.020  1.00  0.00           O  
ATOM   2749  CB  PRO A1288      -6.824  73.480   9.397  1.00  0.00           C  
ATOM   2750  CG  PRO A1288      -7.827  72.906   8.442  1.00  0.00           C  
ATOM   2751  CD  PRO A1288      -9.101  73.607   8.781  1.00  0.00           C  
ATOM   2752  N   LYS A1289      -7.998  76.138  10.966  1.00  0.00           N  
ATOM   2753  CA  LYS A1289      -7.696  77.486  11.458  1.00  0.00           C  
ATOM   2754  C   LYS A1289      -6.248  77.832  11.101  1.00  0.00           C  
ATOM   2755  O   LYS A1289      -5.496  78.343  11.929  1.00  0.00           O  
ATOM   2756  CB  LYS A1289      -7.874  77.565  12.980  1.00  0.00           C  
ATOM   2757  CG  LYS A1289      -9.289  77.322  13.483  1.00  0.00           C  
ATOM   2758  CD  LYS A1289      -9.359  77.541  14.992  1.00  0.00           C  
ATOM   2759  CE  LYS A1289     -10.763  77.341  15.542  1.00  0.00           C  
ATOM   2760  NZ  LYS A1289     -11.229  75.934  15.417  1.00  0.00           N  
ATOM   2761  N   ALA A1290      -5.862  77.556   9.862  1.00  0.00           N  
ATOM   2762  CA  ALA A1290      -4.497  77.805   9.417  1.00  0.00           C  
ATOM   2763  C   ALA A1290      -4.082  79.265   9.445  1.00  0.00           C  
ATOM   2764  O   ALA A1290      -4.820  80.139   8.996  1.00  0.00           O  
ATOM   2765  CB  ALA A1290      -4.298  77.246   8.014  1.00  0.00           C  
ATOM   2766  N   GLU A1291      -2.885  79.511   9.970  1.00  0.00           N  
ATOM   2767  CA  GLU A1291      -2.308  80.856  10.037  1.00  0.00           C  
ATOM   2768  C   GLU A1291      -1.673  81.108   8.680  1.00  0.00           C  
ATOM   2769  O   GLU A1291      -1.522  82.248   8.250  1.00  0.00           O  
ATOM   2770  CB  GLU A1291      -1.209  80.921  11.100  1.00  0.00           C  
ATOM   2771  CG  GLU A1291      -1.637  80.475  12.479  1.00  0.00           C  
ATOM   2772  CD  GLU A1291      -2.273  81.585  13.283  1.00  0.00           C  
ATOM   2773  OE1 GLU A1291      -3.250  82.192  12.797  1.00  0.00           O  
ATOM   2774  OE2 GLU A1291      -1.793  81.846  14.406  1.00  0.00           O  
ATOM   2775  N   GLU A1292      -1.282  80.019   8.024  1.00  0.00           N  
ATOM   2776  CA  GLU A1292      -0.646  80.073   6.711  1.00  0.00           C  
ATOM   2777  C   GLU A1292      -1.016  78.843   5.902  1.00  0.00           C  
ATOM   2778  O   GLU A1292      -1.164  77.757   6.448  1.00  0.00           O  
ATOM   2779  CB  GLU A1292       0.886  80.089   6.840  1.00  0.00           C  
ATOM   2780  CG  GLU A1292       1.467  81.288   7.556  1.00  0.00           C  
ATOM   2781  CD  GLU A1292       2.990  81.280   7.565  1.00  0.00           C  
ATOM   2782  OE1 GLU A1292       3.599  81.201   6.475  1.00  0.00           O  
ATOM   2783  OE2 GLU A1292       3.574  81.358   8.666  1.00  0.00           O  
ATOM   2784  N   THR A1293      -1.143  79.009   4.595  1.00  0.00           N  
ATOM   2785  CA  THR A1293      -1.443  77.883   3.738  1.00  0.00           C  
ATOM   2786  C   THR A1293      -0.431  77.858   2.621  1.00  0.00           C  
ATOM   2787  O   THR A1293       0.086  78.904   2.208  1.00  0.00           O  
ATOM   2788  CB  THR A1293      -2.849  77.974   3.109  1.00  0.00           C  
ATOM   2789  OG1 THR A1293      -2.969  79.198   2.380  1.00  0.00           O  
ATOM   2790  CG2 THR A1293      -3.922  77.907   4.187  1.00  0.00           C  
ATOM   2791  N   ILE A1294      -0.139  76.656   2.142  1.00  0.00           N  
ATOM   2792  CA  ILE A1294       0.791  76.481   1.050  1.00  0.00           C  
ATOM   2793  C   ILE A1294       0.191  75.493   0.058  1.00  0.00           C  
ATOM   2794  O   ILE A1294      -0.089  74.344   0.396  1.00  0.00           O  
ATOM   2795  CB  ILE A1294       2.146  75.944   1.548  1.00  0.00           C  
ATOM   2796  CG1 ILE A1294       2.806  76.974   2.474  1.00  0.00           C  
ATOM   2797  CG2 ILE A1294       3.050  75.634   0.356  1.00  0.00           C  
ATOM   2798  CD1 ILE A1294       4.060  76.455   3.183  1.00  0.00           C  
ATOM   2799  N   ASN A1295      -0.028  75.957  -1.164  1.00  0.00           N  
ATOM   2800  CA  ASN A1295      -0.576  75.101  -2.203  1.00  0.00           C  
ATOM   2801  C   ASN A1295       0.540  74.768  -3.186  1.00  0.00           C  
ATOM   2802  O   ASN A1295       1.123  75.665  -3.799  1.00  0.00           O  
ATOM   2803  CB  ASN A1295      -1.715  75.812  -2.947  1.00  0.00           C  
ATOM   2804  CG  ASN A1295      -2.994  75.908  -2.125  1.00  0.00           C  
ATOM   2805  OD1 ASN A1295      -3.977  76.517  -2.558  1.00  0.00           O  
ATOM   2806  ND2 ASN A1295      -2.991  75.307  -0.941  1.00  0.00           N  
ATOM   2807  N   VAL A1296       0.843  73.481  -3.322  1.00  0.00           N  
ATOM   2808  CA  VAL A1296       1.873  73.046  -4.253  1.00  0.00           C  
ATOM   2809  C   VAL A1296       1.159  72.832  -5.582  1.00  0.00           C  
ATOM   2810  O   VAL A1296       0.315  71.946  -5.708  1.00  0.00           O  
ATOM   2811  CB  VAL A1296       2.536  71.733  -3.784  1.00  0.00           C  
ATOM   2812  CG1 VAL A1296       3.671  71.347  -4.742  1.00  0.00           C  
ATOM   2813  CG2 VAL A1296       3.074  71.910  -2.366  1.00  0.00           C  
ATOM   2814  N   VAL A1297       1.497  73.641  -6.577  1.00  0.00           N  
ATOM   2815  CA  VAL A1297       0.813  73.540  -7.860  1.00  0.00           C  
ATOM   2816  C   VAL A1297       1.651  73.657  -9.122  1.00  0.00           C  
ATOM   2817  O   VAL A1297       2.667  74.351  -9.160  1.00  0.00           O  
ATOM   2818  CB  VAL A1297      -0.292  74.610  -7.966  1.00  0.00           C  
ATOM   2819  CG1 VAL A1297      -1.380  74.347  -6.938  1.00  0.00           C  
ATOM   2820  CG2 VAL A1297       0.309  75.986  -7.746  1.00  0.00           C  
ATOM   2821  N   ASP A1298       1.188  72.966 -10.157  1.00  0.00           N  
ATOM   2822  CA  ASP A1298       1.810  72.984 -11.472  1.00  0.00           C  
ATOM   2823  C   ASP A1298       1.728  74.436 -11.939  1.00  0.00           C  
ATOM   2824  O   ASP A1298       0.689  75.076 -11.783  1.00  0.00           O  
ATOM   2825  CB  ASP A1298       1.008  72.064 -12.405  1.00  0.00           C  
ATOM   2826  CG  ASP A1298       1.395  72.209 -13.863  1.00  0.00           C  
ATOM   2827  OD1 ASP A1298       0.791  71.503 -14.699  1.00  0.00           O  
ATOM   2828  OD2 ASP A1298       2.290  73.019 -14.181  1.00  0.00           O  
ATOM   2829  N   VAL A1299       2.817  74.963 -12.490  1.00  0.00           N  
ATOM   2830  CA  VAL A1299       2.826  76.348 -12.961  1.00  0.00           C  
ATOM   2831  C   VAL A1299       1.728  76.648 -13.985  1.00  0.00           C  
ATOM   2832  O   VAL A1299       1.173  77.749 -14.002  1.00  0.00           O  
ATOM   2833  CB  VAL A1299       4.188  76.729 -13.586  1.00  0.00           C  
ATOM   2834  CG1 VAL A1299       5.189  77.053 -12.499  1.00  0.00           C  
ATOM   2835  CG2 VAL A1299       4.696  75.591 -14.445  1.00  0.00           C  
ATOM   2836  N   ARG A1300       1.421  75.677 -14.840  1.00  0.00           N  
ATOM   2837  CA  ARG A1300       0.383  75.857 -15.852  1.00  0.00           C  
ATOM   2838  C   ARG A1300      -1.009  75.840 -15.230  1.00  0.00           C  
ATOM   2839  O   ARG A1300      -1.677  76.872 -15.158  1.00  0.00           O  
ATOM   2840  CB  ARG A1300       0.484  74.769 -16.926  1.00  0.00           C  
ATOM   2841  CG  ARG A1300       1.395  75.129 -18.093  1.00  0.00           C  
ATOM   2842  CD  ARG A1300       2.845  75.268 -17.664  1.00  0.00           C  
ATOM   2843  NE  ARG A1300       3.650  75.927 -18.690  1.00  0.00           N  
ATOM   2844  CZ  ARG A1300       4.965  76.105 -18.610  1.00  0.00           C  
ATOM   2845  NH1 ARG A1300       5.632  75.669 -17.552  1.00  0.00           N  
ATOM   2846  NH2 ARG A1300       5.611  76.729 -19.585  1.00  0.00           N  
ATOM   2847  N   GLN A1301      -1.443  74.663 -14.787  1.00  0.00           N  
ATOM   2848  CA  GLN A1301      -2.753  74.507 -14.164  1.00  0.00           C  
ATOM   2849  C   GLN A1301      -2.774  75.205 -12.807  1.00  0.00           C  
ATOM   2850  O   GLN A1301      -2.888  74.553 -11.769  1.00  0.00           O  
ATOM   2851  CB  GLN A1301      -3.076  73.020 -13.979  1.00  0.00           C  
ATOM   2852  CG  GLN A1301      -3.194  72.229 -15.274  1.00  0.00           C  
ATOM   2853  CD  GLN A1301      -4.418  72.611 -16.087  1.00  0.00           C  
ATOM   2854  OE1 GLN A1301      -4.567  73.758 -16.509  1.00  0.00           O  
ATOM   2855  NE2 GLN A1301      -5.303  71.646 -16.309  1.00  0.00           N  
ATOM   2856  N   SER A1302      -2.669  76.530 -12.820  1.00  0.00           N  
ATOM   2857  CA  SER A1302      -2.662  77.307 -11.585  1.00  0.00           C  
ATOM   2858  C   SER A1302      -3.507  78.573 -11.676  1.00  0.00           C  
ATOM   2859  O   SER A1302      -3.708  79.125 -12.758  1.00  0.00           O  
ATOM   2860  CB  SER A1302      -1.224  77.684 -11.218  1.00  0.00           C  
ATOM   2861  OG  SER A1302      -1.185  78.490 -10.053  1.00  0.00           O  
ATOM   2862  N   HIS A1303      -3.997  79.024 -10.524  1.00  0.00           N  
ATOM   2863  CA  HIS A1303      -4.811  80.232 -10.442  1.00  0.00           C  
ATOM   2864  C   HIS A1303      -3.975  81.328  -9.782  1.00  0.00           C  
ATOM   2865  O   HIS A1303      -3.138  81.049  -8.922  1.00  0.00           O  
ATOM   2866  CB  HIS A1303      -6.071  79.974  -9.610  1.00  0.00           C  
ATOM   2867  CG  HIS A1303      -6.897  78.823 -10.097  1.00  0.00           C  
ATOM   2868  ND1 HIS A1303      -6.439  77.524 -10.094  1.00  0.00           N  
ATOM   2869  CD2 HIS A1303      -8.158  78.775 -10.588  1.00  0.00           C  
ATOM   2870  CE1 HIS A1303      -7.382  76.725 -10.562  1.00  0.00           C  
ATOM   2871  NE2 HIS A1303      -8.435  77.459 -10.868  1.00  0.00           N  
ATOM   2872  N   PRO A1304      -4.194  82.594 -10.172  1.00  0.00           N  
ATOM   2873  CA  PRO A1304      -3.447  83.725  -9.610  1.00  0.00           C  
ATOM   2874  C   PRO A1304      -3.652  83.936  -8.107  1.00  0.00           C  
ATOM   2875  O   PRO A1304      -4.786  84.033  -7.635  1.00  0.00           O  
ATOM   2876  CB  PRO A1304      -3.947  84.906 -10.437  1.00  0.00           C  
ATOM   2877  CG  PRO A1304      -5.364  84.522 -10.734  1.00  0.00           C  
ATOM   2878  CD  PRO A1304      -5.224  83.066 -11.115  1.00  0.00           C  
ATOM   2879  N   GLN A1306      -2.548  84.008  -7.366  1.00  0.00           N  
ATOM   2880  CA  GLN A1306      -2.600  84.219  -5.921  1.00  0.00           C  
ATOM   2881  C   GLN A1306      -3.375  85.492  -5.622  1.00  0.00           C  
ATOM   2882  O   GLN A1306      -3.955  85.646  -4.544  1.00  0.00           O  
ATOM   2883  CB  GLN A1306      -1.189  84.338  -5.340  1.00  0.00           C  
ATOM   2884  CG  GLN A1306      -0.382  83.053  -5.381  1.00  0.00           C  
ATOM   2885  CD  GLN A1306       0.986  83.205  -4.743  1.00  0.00           C  
ATOM   2886  OE1 GLN A1306       1.100  83.589  -3.578  1.00  0.00           O  
ATOM   2887  NE2 GLN A1306       2.033  82.902  -5.503  1.00  0.00           N  
ATOM   2888  N   ALA A1310      -3.376  86.404  -6.588  1.00  0.00           N  
ATOM   2889  CA  ALA A1310      -4.077  87.671  -6.455  1.00  0.00           C  
ATOM   2890  C   ALA A1310      -5.542  87.450  -6.072  1.00  0.00           C  
ATOM   2891  O   ALA A1310      -6.116  88.236  -5.315  1.00  0.00           O  
ATOM   2892  CB  ALA A1310      -3.991  88.450  -7.767  1.00  0.00           C  
ATOM   2893  N   LEU A1312      -6.133  86.380  -6.603  1.00  0.00           N  
ATOM   2894  CA  LEU A1312      -7.531  86.037  -6.335  1.00  0.00           C  
ATOM   2895  C   LEU A1312      -7.849  85.858  -4.852  1.00  0.00           C  
ATOM   2896  O   LEU A1312      -8.626  86.626  -4.286  1.00  0.00           O  
ATOM   2897  CB  LEU A1312      -7.925  84.753  -7.081  1.00  0.00           C  
ATOM   2898  CG  LEU A1312      -9.303  84.152  -6.746  1.00  0.00           C  
ATOM   2899  CD1 LEU A1312     -10.428  84.995  -7.343  1.00  0.00           C  
ATOM   2900  CD2 LEU A1312      -9.369  82.736  -7.282  1.00  0.00           C  
ATOM   2901  N   VAL A1314      -7.263  84.844  -4.221  1.00  0.00           N  
ATOM   2902  CA  VAL A1314      -7.547  84.603  -2.808  1.00  0.00           C  
ATOM   2903  C   VAL A1314      -7.009  85.727  -1.946  1.00  0.00           C  
ATOM   2904  O   VAL A1314      -7.613  86.090  -0.932  1.00  0.00           O  
ATOM   2905  CB  VAL A1314      -6.958  83.255  -2.316  1.00  0.00           C  
ATOM   2906  CG1 VAL A1314      -7.386  82.136  -3.243  1.00  0.00           C  
ATOM   2907  CG2 VAL A1314      -5.456  83.344  -2.219  1.00  0.00           C  
ATOM   2908  N   ARG A1316      -5.874  86.281  -2.358  1.00  0.00           N  
ATOM   2909  CA  ARG A1316      -5.256  87.384  -1.632  1.00  0.00           C  
ATOM   2910  C   ARG A1316      -6.270  88.512  -1.504  1.00  0.00           C  
ATOM   2911  O   ARG A1316      -6.577  88.968  -0.401  1.00  0.00           O  
ATOM   2912  CB  ARG A1316      -4.023  87.896  -2.384  1.00  0.00           C  
ATOM   2913  CG  ARG A1316      -2.691  87.599  -1.709  1.00  0.00           C  
ATOM   2914  CD  ARG A1316      -2.383  86.108  -1.675  1.00  0.00           C  
ATOM   2915  NE  ARG A1316      -1.135  85.821  -0.968  1.00  0.00           N  
ATOM   2916  CZ  ARG A1316       0.067  86.237  -1.359  1.00  0.00           C  
ATOM   2917  NH1 ARG A1316       0.198  86.963  -2.461  1.00  0.00           N  
ATOM   2918  NH2 ARG A1316       1.142  85.927  -0.644  1.00  0.00           N  
ATOM   2919  N   ALA A1317      -6.793  88.948  -2.647  1.00  0.00           N  
ATOM   2920  CA  ALA A1317      -7.769  90.030  -2.688  1.00  0.00           C  
ATOM   2921  C   ALA A1317      -9.047  89.647  -1.961  1.00  0.00           C  
ATOM   2922  O   ALA A1317      -9.644  90.477  -1.273  1.00  0.00           O  
ATOM   2923  CB  ALA A1317      -8.086  90.391  -4.138  1.00  0.00           C  
ATOM   2924  N   ALA A1318      -9.464  88.390  -2.117  1.00  0.00           N  
ATOM   2925  CA  ALA A1318     -10.678  87.914  -1.473  1.00  0.00           C  
ATOM   2926  C   ALA A1318     -10.522  87.963   0.042  1.00  0.00           C  
ATOM   2927  O   ALA A1318     -11.427  88.410   0.757  1.00  0.00           O  
ATOM   2928  CB  ALA A1318     -11.000  86.495  -1.934  1.00  0.00           C  
ATOM   2929  N   LEU A1319      -9.378  87.503   0.536  1.00  0.00           N  
ATOM   2930  CA  LEU A1319      -9.137  87.531   1.972  1.00  0.00           C  
ATOM   2931  C   LEU A1319      -9.121  88.977   2.488  1.00  0.00           C  
ATOM   2932  O   LEU A1319      -9.652  89.258   3.556  1.00  0.00           O  
ATOM   2933  CB  LEU A1319      -7.816  86.828   2.310  1.00  0.00           C  
ATOM   2934  CG  LEU A1319      -7.839  85.297   2.304  1.00  0.00           C  
ATOM   2935  CD1 LEU A1319      -6.417  84.766   2.260  1.00  0.00           C  
ATOM   2936  CD2 LEU A1319      -8.570  84.782   3.542  1.00  0.00           C  
ATOM   2937  N   ALA A1321      -8.525  89.894   1.732  1.00  0.00           N  
ATOM   2938  CA  ALA A1321      -8.478  91.297   2.160  1.00  0.00           C  
ATOM   2939  C   ALA A1321      -9.872  91.939   2.149  1.00  0.00           C  
ATOM   2940  O   ALA A1321     -10.295  92.545   3.137  1.00  0.00           O  
ATOM   2941  CB  ALA A1321      -7.521  92.098   1.264  1.00  0.00           C  
ATOM   2942  N   LEU A1322     -10.589  91.792   1.039  1.00  0.00           N  
ATOM   2943  CA  LEU A1322     -11.929  92.362   0.917  1.00  0.00           C  
ATOM   2944  C   LEU A1322     -12.891  91.823   1.971  1.00  0.00           C  
ATOM   2945  O   LEU A1322     -13.820  92.516   2.393  1.00  0.00           O  
ATOM   2946  CB  LEU A1322     -12.490  92.090  -0.478  1.00  0.00           C  
ATOM   2947  CG  LEU A1322     -11.748  92.831  -1.591  1.00  0.00           C  
ATOM   2948  CD1 LEU A1322     -12.229  92.356  -2.952  1.00  0.00           C  
ATOM   2949  CD2 LEU A1322     -11.972  94.331  -1.425  1.00  0.00           C  
ATOM   2950  N   ALA A1323     -12.668  90.586   2.394  1.00  0.00           N  
ATOM   2951  CA  ALA A1323     -13.521  89.975   3.400  1.00  0.00           C  
ATOM   2952  C   ALA A1323     -13.117  90.499   4.771  1.00  0.00           C  
ATOM   2953  O   ALA A1323     -13.730  90.158   5.776  1.00  0.00           O  
ATOM   2954  CB  ALA A1323     -13.382  88.453   3.353  1.00  0.00           C  
ATOM   2955  N   GLY A1324     -12.068  91.317   4.807  1.00  0.00           N  
ATOM   2956  CA  GLY A1324     -11.617  91.877   6.067  1.00  0.00           C  
ATOM   2957  C   GLY A1324     -10.532  91.090   6.780  1.00  0.00           C  
ATOM   2958  O   GLY A1324     -10.461  91.099   8.008  1.00  0.00           O  
ATOM   2959  N   TYR A1325      -9.688  90.404   6.016  1.00  0.00           N  
ATOM   2960  CA  TYR A1325      -8.593  89.626   6.591  1.00  0.00           C  
ATOM   2961  C   TYR A1325      -7.301  89.933   5.857  1.00  0.00           C  
ATOM   2962  O   TYR A1325      -6.691  89.052   5.255  1.00  0.00           O  
ATOM   2963  CB  TYR A1325      -8.891  88.129   6.507  1.00  0.00           C  
ATOM   2964  CG  TYR A1325     -10.130  87.723   7.260  1.00  0.00           C  
ATOM   2965  CD1 TYR A1325     -11.375  87.720   6.639  1.00  0.00           C  
ATOM   2966  CD2 TYR A1325     -10.061  87.369   8.609  1.00  0.00           C  
ATOM   2967  CE1 TYR A1325     -12.535  87.371   7.343  1.00  0.00           C  
ATOM   2968  CE2 TYR A1325     -11.209  87.022   9.323  1.00  0.00           C  
ATOM   2969  CZ  TYR A1325     -12.441  87.024   8.683  1.00  0.00           C  
ATOM   2970  OH  TYR A1325     -13.572  86.670   9.383  1.00  0.00           O  
ATOM   2971  N   PRO A1326      -6.861  91.198   5.907  1.00  0.00           N  
ATOM   2972  CA  PRO A1326      -5.632  91.640   5.244  1.00  0.00           C  
ATOM   2973  C   PRO A1326      -4.382  90.901   5.712  1.00  0.00           C  
ATOM   2974  O   PRO A1326      -3.476  90.645   4.926  1.00  0.00           O  
ATOM   2975  CB  PRO A1326      -5.589  93.132   5.569  1.00  0.00           C  
ATOM   2976  CG  PRO A1326      -6.230  93.188   6.924  1.00  0.00           C  
ATOM   2977  CD  PRO A1326      -7.420  92.276   6.743  1.00  0.00           C  
ATOM   2978  N   ALA A1327      -4.331  90.552   6.990  1.00  0.00           N  
ATOM   2979  CA  ALA A1327      -3.167  89.843   7.508  1.00  0.00           C  
ATOM   2980  C   ALA A1327      -3.057  88.447   6.890  1.00  0.00           C  
ATOM   2981  O   ALA A1327      -1.991  88.054   6.415  1.00  0.00           O  
ATOM   2982  CB  ALA A1327      -3.242  89.746   9.035  1.00  0.00           C  
ATOM   2983  N   LEU A1341      -4.158  87.699   6.887  1.00  0.00           N  
ATOM   2984  CA  LEU A1341      -4.148  86.350   6.321  1.00  0.00           C  
ATOM   2985  C   LEU A1341      -3.890  86.361   4.817  1.00  0.00           C  
ATOM   2986  O   LEU A1341      -3.374  85.393   4.267  1.00  0.00           O  
ATOM   2987  CB  LEU A1341      -5.471  85.642   6.614  1.00  0.00           C  
ATOM   2988  CG  LEU A1341      -5.689  85.247   8.079  1.00  0.00           C  
ATOM   2989  CD1 LEU A1341      -7.088  84.690   8.263  1.00  0.00           C  
ATOM   2990  CD2 LEU A1341      -4.650  84.217   8.486  1.00  0.00           C  
ATOM   2991  N   ALA A1342      -4.235  87.464   4.159  1.00  0.00           N  
ATOM   2992  CA  ALA A1342      -4.032  87.583   2.719  1.00  0.00           C  
ATOM   2993  C   ALA A1342      -2.562  87.417   2.345  1.00  0.00           C  
ATOM   2994  O   ALA A1342      -2.237  86.961   1.251  1.00  0.00           O  
ATOM   2995  CB  ALA A1342      -4.540  88.935   2.234  1.00  0.00           C  
ATOM   2996  N   GLU A1344      -1.672  87.789   3.257  1.00  0.00           N  
ATOM   2997  CA  GLU A1344      -0.240  87.686   3.001  1.00  0.00           C  
ATOM   2998  C   GLU A1344       0.295  86.308   3.391  1.00  0.00           C  
ATOM   2999  O   GLU A1344       1.479  86.023   3.215  1.00  0.00           O  
ATOM   3000  CB  GLU A1344       0.508  88.756   3.799  1.00  0.00           C  
ATOM   3001  CG  GLU A1344      -0.004  90.169   3.580  1.00  0.00           C  
ATOM   3002  CD  GLU A1344       0.194  90.640   2.159  1.00  0.00           C  
ATOM   3003  OE1 GLU A1344       1.357  90.690   1.707  1.00  0.00           O  
ATOM   3004  OE2 GLU A1344      -0.812  90.960   1.492  1.00  0.00           O  
ATOM   3005  N   LYS A1345      -0.579  85.453   3.912  1.00  0.00           N  
ATOM   3006  CA  LYS A1345      -0.152  84.131   4.345  1.00  0.00           C  
ATOM   3007  C   LYS A1345      -0.664  82.984   3.488  1.00  0.00           C  
ATOM   3008  O   LYS A1345      -0.577  81.823   3.884  1.00  0.00           O  
ATOM   3009  CB  LYS A1345      -0.550  83.916   5.807  1.00  0.00           C  
ATOM   3010  CG  LYS A1345       0.114  84.897   6.768  1.00  0.00           C  
ATOM   3011  CD  LYS A1345       1.632  84.828   6.660  1.00  0.00           C  
ATOM   3012  CE  LYS A1345       2.316  85.802   7.608  1.00  0.00           C  
ATOM   3013  NZ  LYS A1345       3.803  85.735   7.477  1.00  0.00           N  
ATOM   3014  N   ALA A1347      -1.200  83.305   2.316  1.00  0.00           N  
ATOM   3015  CA  ALA A1347      -1.700  82.275   1.413  1.00  0.00           C  
ATOM   3016  C   ALA A1347      -0.636  82.089   0.339  1.00  0.00           C  
ATOM   3017  O   ALA A1347      -0.601  82.824  -0.646  1.00  0.00           O  
ATOM   3018  CB  ALA A1347      -3.017  82.716   0.791  1.00  0.00           C  
ATOM   3019  N   HIS A1348       0.233  81.103   0.528  1.00  0.00           N  
ATOM   3020  CA  HIS A1348       1.314  80.882  -0.421  1.00  0.00           C  
ATOM   3021  C   HIS A1348       1.081  79.817  -1.477  1.00  0.00           C  
ATOM   3022  O   HIS A1348       0.270  78.908  -1.319  1.00  0.00           O  
ATOM   3023  CB  HIS A1348       2.603  80.539   0.331  1.00  0.00           C  
ATOM   3024  CG  HIS A1348       2.904  81.468   1.462  1.00  0.00           C  
ATOM   3025  ND1 HIS A1348       2.779  81.094   2.782  1.00  0.00           N  
ATOM   3026  CD2 HIS A1348       3.325  82.756   1.472  1.00  0.00           C  
ATOM   3027  CE1 HIS A1348       3.113  82.111   3.558  1.00  0.00           C  
ATOM   3028  NE2 HIS A1348       3.449  83.131   2.787  1.00  0.00           N  
ATOM   3029  N   HIS A1349       1.835  79.951  -2.555  1.00  0.00           N  
ATOM   3030  CA  HIS A1349       1.802  79.024  -3.673  1.00  0.00           C  
ATOM   3031  C   HIS A1349       3.231  78.554  -3.925  1.00  0.00           C  
ATOM   3032  O   HIS A1349       4.181  79.337  -3.862  1.00  0.00           O  
ATOM   3033  CB  HIS A1349       1.280  79.709  -4.944  1.00  0.00           C  
ATOM   3034  CG  HIS A1349      -0.193  79.549  -5.167  1.00  0.00           C  
ATOM   3035  ND1 HIS A1349      -0.820  79.974  -6.319  1.00  0.00           N  
ATOM   3036  CD2 HIS A1349      -1.162  79.005  -4.392  1.00  0.00           C  
ATOM   3037  CE1 HIS A1349      -2.110  79.698  -6.245  1.00  0.00           C  
ATOM   3038  NE2 HIS A1349      -2.344  79.110  -5.086  1.00  0.00           N  
ATOM   3039  N   LEU A1350       3.380  77.269  -4.195  1.00  0.00           N  
ATOM   3040  CA  LEU A1350       4.679  76.716  -4.504  1.00  0.00           C  
ATOM   3041  C   LEU A1350       4.464  76.118  -5.891  1.00  0.00           C  
ATOM   3042  O   LEU A1350       3.983  74.990  -6.031  1.00  0.00           O  
ATOM   3043  CB  LEU A1350       5.067  75.642  -3.478  1.00  0.00           C  
ATOM   3044  CG  LEU A1350       6.502  75.103  -3.530  1.00  0.00           C  
ATOM   3045  CD1 LEU A1350       7.478  76.263  -3.635  1.00  0.00           C  
ATOM   3046  CD2 LEU A1350       6.792  74.266  -2.286  1.00  0.00           C  
ATOM   3047  N   ALA A1351       4.776  76.906  -6.915  1.00  0.00           N  
ATOM   3048  CA  ALA A1351       4.602  76.476  -8.298  1.00  0.00           C  
ATOM   3049  C   ALA A1351       5.858  75.787  -8.814  1.00  0.00           C  
ATOM   3050  O   ALA A1351       6.974  76.214  -8.527  1.00  0.00           O  
ATOM   3051  CB  ALA A1351       4.261  77.678  -9.178  1.00  0.00           C  
ATOM   3052  N   TYR A1352       5.671  74.723  -9.585  1.00  0.00           N  
ATOM   3053  CA  TYR A1352       6.808  73.985 -10.111  1.00  0.00           C  
ATOM   3054  C   TYR A1352       6.714  73.744 -11.611  1.00  0.00           C  
ATOM   3055  O   TYR A1352       5.624  73.698 -12.179  1.00  0.00           O  
ATOM   3056  CB  TYR A1352       6.923  72.651  -9.378  1.00  0.00           C  
ATOM   3057  CG  TYR A1352       5.680  71.810  -9.498  1.00  0.00           C  
ATOM   3058  CD1 TYR A1352       5.485  70.969 -10.595  1.00  0.00           C  
ATOM   3059  CD2 TYR A1352       4.679  71.867  -8.518  1.00  0.00           C  
ATOM   3060  CE1 TYR A1352       4.326  70.203 -10.711  1.00  0.00           C  
ATOM   3061  CE2 TYR A1352       3.521  71.106  -8.627  1.00  0.00           C  
ATOM   3062  CZ  TYR A1352       3.352  70.276  -9.722  1.00  0.00           C  
ATOM   3063  OH  TYR A1352       2.223  69.497  -9.815  1.00  0.00           O  
ATOM   3064  N   GLU A1356       7.873  73.597 -12.244  1.00  0.00           N  
ATOM   3065  CA  GLU A1356       7.942  73.347 -13.677  1.00  0.00           C  
ATOM   3066  C   GLU A1356       7.755  71.873 -14.023  1.00  0.00           C  
ATOM   3067  O   GLU A1356       7.692  71.007 -13.148  1.00  0.00           O  
ATOM   3068  CB  GLU A1356       9.281  73.826 -14.238  1.00  0.00           C  
ATOM   3069  CG  GLU A1356       9.241  75.203 -14.872  1.00  0.00           C  
ATOM   3070  CD  GLU A1356       8.187  75.315 -15.965  1.00  0.00           C  
ATOM   3071  OE1 GLU A1356       7.770  74.273 -16.517  1.00  0.00           O  
ATOM   3072  OE2 GLU A1356       7.786  76.456 -16.279  1.00  0.00           O  
ATOM   3073  N   THR A1360       7.686  71.611 -15.322  1.00  0.00           N  
ATOM   3074  CA  THR A1360       7.488  70.275 -15.872  1.00  0.00           C  
ATOM   3075  C   THR A1360       8.660  69.338 -15.598  1.00  0.00           C  
ATOM   3076  O   THR A1360       9.795  69.775 -15.406  1.00  0.00           O  
ATOM   3077  CB  THR A1360       7.306  70.346 -17.404  1.00  0.00           C  
ATOM   3078  OG1 THR A1360       6.358  71.369 -17.727  1.00  0.00           O  
ATOM   3079  CG2 THR A1360       6.811  69.018 -17.951  1.00  0.00           C  
ATOM   3080  N   VAL A1361       8.362  68.044 -15.597  1.00  0.00           N  
ATOM   3081  CA  VAL A1361       9.362  67.016 -15.393  1.00  0.00           C  
ATOM   3082  C   VAL A1361       9.362  66.105 -16.615  1.00  0.00           C  
ATOM   3083  O   VAL A1361       8.326  65.550 -16.987  1.00  0.00           O  
ATOM   3084  CB  VAL A1361       9.065  66.152 -14.148  1.00  0.00           C  
ATOM   3085  CG1 VAL A1361      10.067  64.998 -14.075  1.00  0.00           C  
ATOM   3086  CG2 VAL A1361       9.155  66.999 -12.893  1.00  0.00           C  
ATOM   3087  N   LEU A1365      10.525  65.969 -17.243  1.00  0.00           N  
ATOM   3088  CA  LEU A1365      10.670  65.113 -18.415  1.00  0.00           C  
ATOM   3089  C   LEU A1365      11.228  63.765 -17.969  1.00  0.00           C  
ATOM   3090  O   LEU A1365      11.894  63.674 -16.935  1.00  0.00           O  
ATOM   3091  CB  LEU A1365      11.636  65.749 -19.424  1.00  0.00           C  
ATOM   3092  CG  LEU A1365      11.328  67.167 -19.906  1.00  0.00           C  
ATOM   3093  CD1 LEU A1365      12.438  67.661 -20.822  1.00  0.00           C  
ATOM   3094  CD2 LEU A1365       9.999  67.170 -20.635  1.00  0.00           C  
ATOM   3095  N   LEU A1366      10.946  62.722 -18.741  1.00  0.00           N  
ATOM   3096  CA  LEU A1366      11.460  61.388 -18.442  1.00  0.00           C  
ATOM   3097  C   LEU A1366      12.356  60.999 -19.619  1.00  0.00           C  
ATOM   3098  O   LEU A1366      11.874  60.769 -20.731  1.00  0.00           O  
ATOM   3099  CB  LEU A1366      10.322  60.375 -18.290  1.00  0.00           C  
ATOM   3100  CG  LEU A1366      10.787  58.938 -17.993  1.00  0.00           C  
ATOM   3101  CD1 LEU A1366      11.581  58.908 -16.689  1.00  0.00           C  
ATOM   3102  CD2 LEU A1366       9.583  58.013 -17.894  1.00  0.00           C  
ATOM   3103  N   GLU A1368      13.662  60.947 -19.371  1.00  0.00           N  
ATOM   3104  CA  GLU A1368      14.630  60.618 -20.409  1.00  0.00           C  
ATOM   3105  C   GLU A1368      14.517  61.618 -21.560  1.00  0.00           C  
ATOM   3106  O   GLU A1368      14.524  61.236 -22.728  1.00  0.00           O  
ATOM   3107  CB  GLU A1368      14.399  59.195 -20.927  1.00  0.00           C  
ATOM   3108  CG  GLU A1368      14.788  58.078 -19.949  1.00  0.00           C  
ATOM   3109  CD  GLU A1368      16.287  58.031 -19.649  1.00  0.00           C  
ATOM   3110  OE1 GLU A1368      17.087  58.424 -20.525  1.00  0.00           O  
ATOM   3111  OE2 GLU A1368      16.666  57.586 -18.544  1.00  0.00           O  
ATOM   3112  N   GLY A1369      14.408  62.900 -21.211  1.00  0.00           N  
ATOM   3113  CA  GLY A1369      14.296  63.959 -22.203  1.00  0.00           C  
ATOM   3114  C   GLY A1369      12.976  63.983 -22.954  1.00  0.00           C  
ATOM   3115  O   GLY A1369      12.828  64.702 -23.941  1.00  0.00           O  
ATOM   3116  N   ARG A1370      12.008  63.206 -22.481  1.00  0.00           N  
ATOM   3117  CA  ARG A1370      10.707  63.121 -23.129  1.00  0.00           C  
ATOM   3118  C   ARG A1370       9.590  63.768 -22.312  1.00  0.00           C  
ATOM   3119  O   ARG A1370       9.490  63.568 -21.100  1.00  0.00           O  
ATOM   3120  CB  ARG A1370      10.361  61.651 -23.387  1.00  0.00           C  
ATOM   3121  CG  ARG A1370       9.082  61.427 -24.172  1.00  0.00           C  
ATOM   3122  CD  ARG A1370       9.201  61.983 -25.581  1.00  0.00           C  
ATOM   3123  NE  ARG A1370      10.390  61.483 -26.268  1.00  0.00           N  
ATOM   3124  CZ  ARG A1370      10.651  60.196 -26.479  1.00  0.00           C  
ATOM   3125  NH1 ARG A1370       9.806  59.265 -26.057  1.00  0.00           N  
ATOM   3126  NH2 ARG A1370      11.759  59.840 -27.114  1.00  0.00           N  
ATOM   3127  N   GLN A1372       8.751  64.548 -22.986  1.00  0.00           N  
ATOM   3128  CA  GLN A1372       7.625  65.203 -22.335  1.00  0.00           C  
ATOM   3129  C   GLN A1372       6.525  64.159 -22.175  1.00  0.00           C  
ATOM   3130  O   GLN A1372       6.242  63.415 -23.110  1.00  0.00           O  
ATOM   3131  CB  GLN A1372       7.127  66.367 -23.197  1.00  0.00           C  
ATOM   3132  CG  GLN A1372       5.829  67.007 -22.726  1.00  0.00           C  
ATOM   3133  CD  GLN A1372       5.900  67.499 -21.293  1.00  0.00           C  
ATOM   3134  OE1 GLN A1372       5.926  66.705 -20.351  1.00  0.00           O  
ATOM   3135  NE2 GLN A1372       5.937  68.816 -21.122  1.00  0.00           N  
ATOM   3136  N   MET A1414       5.917  64.095 -20.993  1.00  0.00           N  
ATOM   3137  CA  MET A1414       4.850  63.130 -20.742  1.00  0.00           C  
ATOM   3138  C   MET A1414       3.470  63.743 -20.952  1.00  0.00           C  
ATOM   3139  O   MET A1414       2.656  63.805 -20.029  1.00  0.00           O  
ATOM   3140  CB  MET A1414       4.955  62.572 -19.321  1.00  0.00           C  
ATOM   3141  CG  MET A1414       5.312  61.092 -19.262  1.00  0.00           C  
ATOM   3142  SD  MET A1414       6.948  60.709 -19.927  1.00  0.00           S  
ATOM   3143  CE  MET A1414       6.576  60.427 -21.662  1.00  0.00           C  
ATOM   3144  N   SER A1416       3.217  64.190 -22.177  1.00  0.00           N  
ATOM   3145  CA  SER A1416       1.943  64.800 -22.533  1.00  0.00           C  
ATOM   3146  C   SER A1416       1.540  64.359 -23.937  1.00  0.00           C  
ATOM   3147  O   SER A1416       0.956  65.128 -24.701  1.00  0.00           O  
ATOM   3148  CB  SER A1416       2.060  66.326 -22.477  1.00  0.00           C  
ATOM   3149  OG  SER A1416       0.826  66.947 -22.787  1.00  0.00           O  
ATOM   3150  N   GLY A1452       1.861  63.112 -24.269  1.00  0.00           N  
ATOM   3151  CA  GLY A1452       1.529  62.580 -25.578  1.00  0.00           C  
ATOM   3152  C   GLY A1452       1.964  61.136 -25.737  1.00  0.00           C  
ATOM   3153  O   GLY A1452       2.500  60.531 -24.807  1.00  0.00           O  
ATOM   3154  N   ALA A1455       2.675  58.288 -22.333  1.00  0.00           N  
ATOM   3155  CA  ALA A1455       3.110  58.697 -21.003  1.00  0.00           C  
ATOM   3156  C   ALA A1455       3.531  57.491 -20.171  1.00  0.00           C  
ATOM   3157  O   ALA A1455       3.235  56.347 -20.522  1.00  0.00           O  
ATOM   3158  CB  ALA A1455       1.990  59.452 -20.295  1.00  0.00           C  
ATOM   3159  N   VAL A1456       4.225  57.756 -19.069  1.00  0.00           N  
ATOM   3160  CA  VAL A1456       4.685  56.697 -18.180  1.00  0.00           C  
ATOM   3161  C   VAL A1456       4.204  56.990 -16.762  1.00  0.00           C  
ATOM   3162  O   VAL A1456       4.354  58.105 -16.262  1.00  0.00           O  
ATOM   3163  CB  VAL A1456       6.224  56.589 -18.194  1.00  0.00           C  
ATOM   3164  CG1 VAL A1456       6.683  55.443 -17.296  1.00  0.00           C  
ATOM   3165  CG2 VAL A1456       6.710  56.373 -19.619  1.00  0.00           C  
ATOM   3166  N   SER A1457       3.610  55.982 -16.129  1.00  0.00           N  
ATOM   3167  CA  SER A1457       3.091  56.115 -14.777  1.00  0.00           C  
ATOM   3168  C   SER A1457       4.207  56.156 -13.747  1.00  0.00           C  
ATOM   3169  O   SER A1457       5.316  55.671 -13.988  1.00  0.00           O  
ATOM   3170  CB  SER A1457       2.180  54.941 -14.442  1.00  0.00           C  
ATOM   3171  OG  SER A1457       2.945  53.758 -14.312  1.00  0.00           O  
ATOM   3172  N   VAL A1458       3.896  56.728 -12.592  1.00  0.00           N  
ATOM   3173  CA  VAL A1458       4.856  56.826 -11.509  1.00  0.00           C  
ATOM   3174  C   VAL A1458       5.215  55.428 -11.034  1.00  0.00           C  
ATOM   3175  O   VAL A1458       6.361  55.161 -10.681  1.00  0.00           O  
ATOM   3176  CB  VAL A1458       4.273  57.635 -10.331  1.00  0.00           C  
ATOM   3177  CG1 VAL A1458       5.194  57.532  -9.109  1.00  0.00           C  
ATOM   3178  CG2 VAL A1458       4.106  59.090 -10.743  1.00  0.00           C  
ATOM   3179  N   ASP A1459       4.235  54.531 -11.027  1.00  0.00           N  
ATOM   3180  CA  ASP A1459       4.488  53.168 -10.590  1.00  0.00           C  
ATOM   3181  C   ASP A1459       5.535  52.482 -11.466  1.00  0.00           C  
ATOM   3182  O   ASP A1459       6.314  51.662 -10.978  1.00  0.00           O  
ATOM   3183  CB  ASP A1459       3.197  52.354 -10.587  1.00  0.00           C  
ATOM   3184  CG  ASP A1459       2.245  52.785  -9.491  1.00  0.00           C  
ATOM   3185  OD1 ASP A1459       2.721  53.282  -8.445  1.00  0.00           O  
ATOM   3186  OD2 ASP A1459       1.024  52.610  -9.672  1.00  0.00           O  
ATOM   3187  N   GLU A1460       5.556  52.823 -12.752  1.00  0.00           N  
ATOM   3188  CA  GLU A1460       6.531  52.235 -13.659  1.00  0.00           C  
ATOM   3189  C   GLU A1460       7.904  52.844 -13.411  1.00  0.00           C  
ATOM   3190  O   GLU A1460       8.902  52.133 -13.422  1.00  0.00           O  
ATOM   3191  CB  GLU A1460       6.122  52.452 -15.115  1.00  0.00           C  
ATOM   3192  CG  GLU A1460       4.863  51.698 -15.504  1.00  0.00           C  
ATOM   3193  CD  GLU A1460       4.422  52.001 -16.922  1.00  0.00           C  
ATOM   3194  OE1 GLU A1460       5.172  51.666 -17.866  1.00  0.00           O  
ATOM   3195  OE2 GLU A1460       3.326  52.581 -17.087  1.00  0.00           O  
ATOM   3196  N   VAL A1461       7.960  54.156 -13.195  1.00  0.00           N  
ATOM   3197  CA  VAL A1461       9.239  54.795 -12.935  1.00  0.00           C  
ATOM   3198  C   VAL A1461       9.811  54.192 -11.658  1.00  0.00           C  
ATOM   3199  O   VAL A1461      11.007  53.931 -11.573  1.00  0.00           O  
ATOM   3200  CB  VAL A1461       9.104  56.325 -12.777  1.00  0.00           C  
ATOM   3201  CG1 VAL A1461      10.446  56.925 -12.363  1.00  0.00           C  
ATOM   3202  CG2 VAL A1461       8.661  56.951 -14.099  1.00  0.00           C  
ATOM   3203  N   LEU A1462       8.949  53.945 -10.674  1.00  0.00           N  
ATOM   3204  CA  LEU A1462       9.392  53.352  -9.423  1.00  0.00           C  
ATOM   3205  C   LEU A1462       9.966  51.956  -9.649  1.00  0.00           C  
ATOM   3206  O   LEU A1462      11.060  51.645  -9.169  1.00  0.00           O  
ATOM   3207  CB  LEU A1462       8.238  53.269  -8.421  1.00  0.00           C  
ATOM   3208  CG  LEU A1462       7.799  54.576  -7.753  1.00  0.00           C  
ATOM   3209  CD1 LEU A1462       6.597  54.326  -6.851  1.00  0.00           C  
ATOM   3210  CD2 LEU A1462       8.957  55.143  -6.947  1.00  0.00           C  
ATOM   3211  N   GLU A1463       9.240  51.117 -10.386  1.00  0.00           N  
ATOM   3212  CA  GLU A1463       9.701  49.756 -10.635  1.00  0.00           C  
ATOM   3213  C   GLU A1463      10.992  49.707 -11.439  1.00  0.00           C  
ATOM   3214  O   GLU A1463      11.887  48.934 -11.124  1.00  0.00           O  
ATOM   3215  CB  GLU A1463       8.624  48.935 -11.351  1.00  0.00           C  
ATOM   3216  CG  GLU A1463       8.353  49.349 -12.787  1.00  0.00           C  
ATOM   3217  CD  GLU A1463       7.564  48.299 -13.555  1.00  0.00           C  
ATOM   3218  OE1 GLU A1463       7.216  48.554 -14.727  1.00  0.00           O  
ATOM   3219  OE2 GLU A1463       7.297  47.216 -12.987  1.00  0.00           O  
ATOM   3220  N   GLU A1465      11.085  50.528 -12.478  1.00  0.00           N  
ATOM   3221  CA  GLU A1465      12.272  50.560 -13.317  1.00  0.00           C  
ATOM   3222  C   GLU A1465      13.483  51.090 -12.545  1.00  0.00           C  
ATOM   3223  O   GLU A1465      14.600  50.615 -12.742  1.00  0.00           O  
ATOM   3224  CB  GLU A1465      12.009  51.419 -14.556  1.00  0.00           C  
ATOM   3225  CG  GLU A1465      13.206  51.590 -15.503  1.00  0.00           C  
ATOM   3226  CD  GLU A1465      13.791  50.266 -15.987  1.00  0.00           C  
ATOM   3227  OE1 GLU A1465      13.086  49.238 -15.923  1.00  0.00           O  
ATOM   3228  OE2 GLU A1465      14.956  50.257 -16.444  1.00  0.00           O  
ATOM   3229  N   ALA A1467      13.266  52.070 -11.669  1.00  0.00           N  
ATOM   3230  CA  ALA A1467      14.357  52.622 -10.871  1.00  0.00           C  
ATOM   3231  C   ALA A1467      14.789  51.598  -9.827  1.00  0.00           C  
ATOM   3232  O   ALA A1467      15.975  51.480  -9.510  1.00  0.00           O  
ATOM   3233  CB  ALA A1467      13.918  53.908 -10.187  1.00  0.00           C  
ATOM   3234  N   THR A1468      13.821  50.856  -9.298  1.00  0.00           N  
ATOM   3235  CA  THR A1468      14.097  49.834  -8.296  1.00  0.00           C  
ATOM   3236  C   THR A1468      14.835  48.672  -8.961  1.00  0.00           C  
ATOM   3237  O   THR A1468      15.653  48.002  -8.336  1.00  0.00           O  
ATOM   3238  CB  THR A1468      12.792  49.305  -7.672  1.00  0.00           C  
ATOM   3239  OG1 THR A1468      12.116  50.378  -7.004  1.00  0.00           O  
ATOM   3240  CG2 THR A1468      13.084  48.185  -6.671  1.00  0.00           C  
ATOM   3241  N   ARG A1469      14.531  48.447 -10.234  1.00  0.00           N  
ATOM   3242  CA  ARG A1469      15.151  47.386 -11.018  1.00  0.00           C  
ATOM   3243  C   ARG A1469      16.640  47.676 -11.128  1.00  0.00           C  
ATOM   3244  O   ARG A1469      17.480  46.836 -10.802  1.00  0.00           O  
ATOM   3245  CB  ARG A1469      14.550  47.367 -12.424  1.00  0.00           C  
ATOM   3246  CG  ARG A1469      14.990  46.213 -13.304  1.00  0.00           C  
ATOM   3247  CD  ARG A1469      14.059  45.031 -13.123  1.00  0.00           C  
ATOM   3248  NE  ARG A1469      12.653  45.436 -13.183  1.00  0.00           N  
ATOM   3249  CZ  ARG A1469      12.112  46.141 -14.174  1.00  0.00           C  
ATOM   3250  NH1 ARG A1469      12.854  46.530 -15.204  1.00  0.00           N  
ATOM   3251  NH2 ARG A1469      10.825  46.463 -14.135  1.00  0.00           N  
ATOM   3252  N   ARG A1470      16.956  48.878 -11.599  1.00  0.00           N  
ATOM   3253  CA  ARG A1470      18.340  49.287 -11.775  1.00  0.00           C  
ATOM   3254  C   ARG A1470      19.094  49.372 -10.450  1.00  0.00           C  
ATOM   3255  O   ARG A1470      20.270  49.015 -10.381  1.00  0.00           O  
ATOM   3256  CB  ARG A1470      18.400  50.626 -12.507  1.00  0.00           C  
ATOM   3257  CG  ARG A1470      17.635  50.632 -13.820  1.00  0.00           C  
ATOM   3258  CD  ARG A1470      18.074  51.783 -14.703  1.00  0.00           C  
ATOM   3259  NE  ARG A1470      17.291  51.866 -15.933  1.00  0.00           N  
ATOM   3260  CZ  ARG A1470      17.723  52.441 -17.052  1.00  0.00           C  
ATOM   3261  NH1 ARG A1470      18.935  52.976 -17.097  1.00  0.00           N  
ATOM   3262  NH2 ARG A1470      16.943  52.491 -18.127  1.00  0.00           N  
ATOM   3263  N   ALA A1471      18.420  49.837  -9.401  1.00  0.00           N  
ATOM   3264  CA  ALA A1471      19.052  49.942  -8.091  1.00  0.00           C  
ATOM   3265  C   ALA A1471      19.442  48.555  -7.608  1.00  0.00           C  
ATOM   3266  O   ALA A1471      20.508  48.370  -7.023  1.00  0.00           O  
ATOM   3267  CB  ALA A1471      18.106  50.577  -7.095  1.00  0.00           C  
ATOM   3268  N   ARG A1472      18.563  47.590  -7.859  1.00  0.00           N  
ATOM   3269  CA  ARG A1472      18.778  46.203  -7.461  1.00  0.00           C  
ATOM   3270  C   ARG A1472      20.084  45.675  -8.056  1.00  0.00           C  
ATOM   3271  O   ARG A1472      20.878  45.033  -7.370  1.00  0.00           O  
ATOM   3272  CB  ARG A1472      17.603  45.342  -7.939  1.00  0.00           C  
ATOM   3273  CG  ARG A1472      17.452  43.999  -7.231  1.00  0.00           C  
ATOM   3274  CD  ARG A1472      17.169  44.193  -5.748  1.00  0.00           C  
ATOM   3275  NE  ARG A1472      16.594  43.007  -5.114  1.00  0.00           N  
ATOM   3276  CZ  ARG A1472      17.207  41.833  -5.001  1.00  0.00           C  
ATOM   3277  NH1 ARG A1472      18.432  41.666  -5.482  1.00  0.00           N  
ATOM   3278  NH2 ARG A1472      16.592  40.824  -4.398  1.00  0.00           N  
ATOM   3279  N   ALA A1473      20.306  45.955  -9.336  1.00  0.00           N  
ATOM   3280  CA  ALA A1473      21.516  45.502 -10.007  1.00  0.00           C  
ATOM   3281  C   ALA A1473      22.750  46.158  -9.396  1.00  0.00           C  
ATOM   3282  O   ALA A1473      23.800  45.528  -9.271  1.00  0.00           O  
ATOM   3283  CB  ALA A1473      21.438  45.816 -11.499  1.00  0.00           C  
ATOM   3284  N   ILE A1474      22.617  47.424  -9.014  1.00  0.00           N  
ATOM   3285  CA  ILE A1474      23.722  48.163  -8.415  1.00  0.00           C  
ATOM   3286  C   ILE A1474      24.109  47.584  -7.055  1.00  0.00           C  
ATOM   3287  O   ILE A1474      25.288  47.534  -6.708  1.00  0.00           O  
ATOM   3288  CB  ILE A1474      23.362  49.654  -8.236  1.00  0.00           C  
ATOM   3289  CG1 ILE A1474      23.046  50.281  -9.596  1.00  0.00           C  
ATOM   3290  CG2 ILE A1474      24.524  50.403  -7.592  1.00  0.00           C  
ATOM   3291  CD1 ILE A1474      22.572  51.721  -9.510  1.00  0.00           C  
ATOM   3292  N   VAL A1475      23.115  47.149  -6.288  1.00  0.00           N  
ATOM   3293  CA  VAL A1475      23.362  46.582  -4.968  1.00  0.00           C  
ATOM   3294  C   VAL A1475      23.965  45.179  -5.057  1.00  0.00           C  
ATOM   3295  O   VAL A1475      24.652  44.731  -4.140  1.00  0.00           O  
ATOM   3296  CB  VAL A1475      22.056  46.526  -4.134  1.00  0.00           C  
ATOM   3297  CG1 VAL A1475      22.317  45.869  -2.789  1.00  0.00           C  
ATOM   3298  CG2 VAL A1475      21.513  47.934  -3.929  1.00  0.00           C  
ATOM   3299  N   GLU A1476      23.712  44.491  -6.166  1.00  0.00           N  
ATOM   3300  CA  GLU A1476      24.238  43.145  -6.364  1.00  0.00           C  
ATOM   3301  C   GLU A1476      25.744  43.127  -6.600  1.00  0.00           C  
ATOM   3302  O   GLU A1476      26.419  42.158  -6.247  1.00  0.00           O  
ATOM   3303  CB  GLU A1476      23.535  42.468  -7.544  1.00  0.00           C  
ATOM   3304  CG  GLU A1476      22.166  41.899  -7.213  1.00  0.00           C  
ATOM   3305  CD  GLU A1476      22.241  40.716  -6.265  1.00  0.00           C  
ATOM   3306  OE1 GLU A1476      21.172  40.201  -5.872  1.00  0.00           O  
ATOM   3307  OE2 GLU A1476      23.366  40.298  -5.916  1.00  0.00           O  
ATOM   3308  N   GLU A1477      26.271  44.196  -7.188  1.00  0.00           N  
ATOM   3309  CA  GLU A1477      27.697  44.266  -7.476  1.00  0.00           C  
ATOM   3310  C   GLU A1477      28.512  44.981  -6.406  1.00  0.00           C  
ATOM   3311  O   GLU A1477      29.567  44.493  -5.999  1.00  0.00           O  
ATOM   3312  CB  GLU A1477      27.935  44.946  -8.826  1.00  0.00           C  
ATOM   3313  CG  GLU A1477      27.578  46.420  -8.859  1.00  0.00           C  
ATOM   3314  CD  GLU A1477      28.009  47.093 -10.147  1.00  0.00           C  
ATOM   3315  OE1 GLU A1477      27.790  48.316 -10.282  1.00  0.00           O  
ATOM   3316  OE2 GLU A1477      28.568  46.400 -11.024  1.00  0.00           O  
ATOM   3317  N   LYS A1478      28.032  46.135  -5.954  1.00  0.00           N  
ATOM   3318  CA  LYS A1478      28.748  46.903  -4.941  1.00  0.00           C  
ATOM   3319  C   LYS A1478      28.750  46.244  -3.568  1.00  0.00           C  
ATOM   3320  O   LYS A1478      29.590  46.563  -2.725  1.00  0.00           O  
ATOM   3321  CB  LYS A1478      28.165  48.313  -4.824  1.00  0.00           C  
ATOM   3322  CG  LYS A1478      28.506  49.227  -5.991  1.00  0.00           C  
ATOM   3323  CD  LYS A1478      28.001  50.635  -5.736  1.00  0.00           C  
ATOM   3324  CE  LYS A1478      28.330  51.567  -6.891  1.00  0.00           C  
ATOM   3325  NZ  LYS A1478      29.793  51.799  -7.039  1.00  0.00           N  
ATOM   3326  N   ASN A1479      27.817  45.324  -3.346  1.00  0.00           N  
ATOM   3327  CA  ASN A1479      27.723  44.635  -2.064  1.00  0.00           C  
ATOM   3328  C   ASN A1479      26.923  43.346  -2.217  1.00  0.00           C  
ATOM   3329  O   ASN A1479      25.812  43.227  -1.699  1.00  0.00           O  
ATOM   3330  CB  ASN A1479      27.055  45.548  -1.030  1.00  0.00           C  
ATOM   3331  CG  ASN A1479      27.210  45.036   0.390  1.00  0.00           C  
ATOM   3332  OD1 ASN A1479      26.697  45.636   1.334  1.00  0.00           O  
ATOM   3333  ND2 ASN A1479      27.923  43.928   0.549  1.00  0.00           N  
ATOM   3334  N   PRO A1480      27.494  42.355  -2.921  1.00  0.00           N  
ATOM   3335  CA  PRO A1480      26.864  41.055  -3.171  1.00  0.00           C  
ATOM   3336  C   PRO A1480      26.538  40.235  -1.926  1.00  0.00           C  
ATOM   3337  O   PRO A1480      25.842  39.222  -2.013  1.00  0.00           O  
ATOM   3338  CB  PRO A1480      27.875  40.356  -4.074  1.00  0.00           C  
ATOM   3339  CG  PRO A1480      29.178  40.905  -3.594  1.00  0.00           C  
ATOM   3340  CD  PRO A1480      28.870  42.375  -3.449  1.00  0.00           C  
ATOM   3341  N   ASP A1481      27.034  40.670  -0.772  1.00  0.00           N  
ATOM   3342  CA  ASP A1481      26.786  39.954   0.476  1.00  0.00           C  
ATOM   3343  C   ASP A1481      25.841  40.710   1.403  1.00  0.00           C  
ATOM   3344  O   ASP A1481      25.749  40.404   2.593  1.00  0.00           O  
ATOM   3345  CB  ASP A1481      28.108  39.684   1.201  1.00  0.00           C  
ATOM   3346  CG  ASP A1481      28.854  40.958   1.549  1.00  0.00           C  
ATOM   3347  OD1 ASP A1481      29.222  41.706   0.619  1.00  0.00           O  
ATOM   3348  OD2 ASP A1481      29.071  41.211   2.753  1.00  0.00           O  
ATOM   3349  N   HIS A1482      25.139  41.698   0.856  1.00  0.00           N  
ATOM   3350  CA  HIS A1482      24.199  42.491   1.639  1.00  0.00           C  
ATOM   3351  C   HIS A1482      23.052  41.597   2.102  1.00  0.00           C  
ATOM   3352  O   HIS A1482      22.476  40.860   1.307  1.00  0.00           O  
ATOM   3353  CB  HIS A1482      23.656  43.643   0.789  1.00  0.00           C  
ATOM   3354  CG  HIS A1482      22.793  44.603   1.548  1.00  0.00           C  
ATOM   3355  ND1 HIS A1482      23.079  45.949   1.633  1.00  0.00           N  
ATOM   3356  CD2 HIS A1482      21.656  44.414   2.259  1.00  0.00           C  
ATOM   3357  CE1 HIS A1482      22.156  46.546   2.365  1.00  0.00           C  
ATOM   3358  NE2 HIS A1482      21.281  45.637   2.758  1.00  0.00           N  
ATOM   3359  N   PRO A1483      22.706  41.648   3.399  1.00  0.00           N  
ATOM   3360  CA  PRO A1483      21.611  40.815   3.913  1.00  0.00           C  
ATOM   3361  C   PRO A1483      20.321  40.939   3.100  1.00  0.00           C  
ATOM   3362  O   PRO A1483      19.992  40.046   2.319  1.00  0.00           O  
ATOM   3363  CB  PRO A1483      21.455  41.293   5.359  1.00  0.00           C  
ATOM   3364  CG  PRO A1483      22.008  42.701   5.331  1.00  0.00           C  
ATOM   3365  CD  PRO A1483      23.215  42.553   4.444  1.00  0.00           C  
ATOM   3366  N   ASP A1487      19.595  42.041   3.279  1.00  0.00           N  
ATOM   3367  CA  ASP A1487      18.354  42.261   2.536  1.00  0.00           C  
ATOM   3368  C   ASP A1487      18.617  43.207   1.366  1.00  0.00           C  
ATOM   3369  O   ASP A1487      18.650  44.426   1.533  1.00  0.00           O  
ATOM   3370  CB  ASP A1487      17.277  42.851   3.450  1.00  0.00           C  
ATOM   3371  CG  ASP A1487      15.920  42.945   2.768  1.00  0.00           C  
ATOM   3372  OD1 ASP A1487      14.945  43.354   3.433  1.00  0.00           O  
ATOM   3373  OD2 ASP A1487      15.827  42.609   1.568  1.00  0.00           O  
ATOM   3374  N   LYS A1488      18.798  42.632   0.182  1.00  0.00           N  
ATOM   3375  CA  LYS A1488      19.082  43.402  -1.025  1.00  0.00           C  
ATOM   3376  C   LYS A1488      17.880  44.174  -1.555  1.00  0.00           C  
ATOM   3377  O   LYS A1488      18.035  45.269  -2.092  1.00  0.00           O  
ATOM   3378  CB  LYS A1488      19.609  42.477  -2.127  1.00  0.00           C  
ATOM   3379  CG  LYS A1488      20.854  41.691  -1.745  1.00  0.00           C  
ATOM   3380  CD  LYS A1488      21.316  40.796  -2.886  1.00  0.00           C  
ATOM   3381  CE  LYS A1488      22.500  39.932  -2.472  1.00  0.00           C  
ATOM   3382  NZ  LYS A1488      23.657  40.751  -2.014  1.00  0.00           N  
ATOM   3383  N   GLU A1489      16.687  43.606  -1.413  1.00  0.00           N  
ATOM   3384  CA  GLU A1489      15.481  44.265  -1.901  1.00  0.00           C  
ATOM   3385  C   GLU A1489      15.207  45.568  -1.151  1.00  0.00           C  
ATOM   3386  O   GLU A1489      14.922  46.598  -1.766  1.00  0.00           O  
ATOM   3387  CB  GLU A1489      14.273  43.335  -1.790  1.00  0.00           C  
ATOM   3388  CG  GLU A1489      13.018  43.903  -2.436  1.00  0.00           C  
ATOM   3389  CD  GLU A1489      13.263  44.390  -3.859  1.00  0.00           C  
ATOM   3390  OE1 GLU A1489      13.668  43.571  -4.713  1.00  0.00           O  
ATOM   3391  OE2 GLU A1489      13.053  45.595  -4.121  1.00  0.00           O  
ATOM   3392  N   GLU A1490      15.291  45.523   0.175  1.00  0.00           N  
ATOM   3393  CA  GLU A1490      15.069  46.714   0.977  1.00  0.00           C  
ATOM   3394  C   GLU A1490      16.120  47.764   0.608  1.00  0.00           C  
ATOM   3395  O   GLU A1490      15.823  48.959   0.535  1.00  0.00           O  
ATOM   3396  CB  GLU A1490      15.167  46.385   2.468  1.00  0.00           C  
ATOM   3397  CG  GLU A1490      15.040  47.605   3.364  1.00  0.00           C  
ATOM   3398  CD  GLU A1490      13.655  48.233   3.317  1.00  0.00           C  
ATOM   3399  OE1 GLU A1490      13.063  48.324   2.222  1.00  0.00           O  
ATOM   3400  OE2 GLU A1490      13.163  48.648   4.385  1.00  0.00           O  
ATOM   3401  N   ALA A1491      17.347  47.310   0.365  1.00  0.00           N  
ATOM   3402  CA  ALA A1491      18.436  48.209  -0.008  1.00  0.00           C  
ATOM   3403  C   ALA A1491      18.141  48.873  -1.349  1.00  0.00           C  
ATOM   3404  O   ALA A1491      18.364  50.073  -1.520  1.00  0.00           O  
ATOM   3405  CB  ALA A1491      19.749  47.441  -0.092  1.00  0.00           C  
ATOM   3406  N   ALA A1492      17.643  48.085  -2.299  1.00  0.00           N  
ATOM   3407  CA  ALA A1492      17.322  48.608  -3.624  1.00  0.00           C  
ATOM   3408  C   ALA A1492      16.174  49.619  -3.542  1.00  0.00           C  
ATOM   3409  O   ALA A1492      16.199  50.647  -4.216  1.00  0.00           O  
ATOM   3410  CB  ALA A1492      16.952  47.468  -4.568  1.00  0.00           C  
ATOM   3411  N   ARG A1493      15.178  49.325  -2.713  1.00  0.00           N  
ATOM   3412  CA  ARG A1493      14.030  50.220  -2.553  1.00  0.00           C  
ATOM   3413  C   ARG A1493      14.480  51.589  -2.047  1.00  0.00           C  
ATOM   3414  O   ARG A1493      14.051  52.628  -2.555  1.00  0.00           O  
ATOM   3415  CB  ARG A1493      13.019  49.631  -1.564  1.00  0.00           C  
ATOM   3416  CG  ARG A1493      11.730  50.453  -1.434  1.00  0.00           C  
ATOM   3417  CD  ARG A1493      10.860  49.965  -0.280  1.00  0.00           C  
ATOM   3418  NE  ARG A1493      11.442  50.289   1.021  1.00  0.00           N  
ATOM   3419  CZ  ARG A1493      11.512  51.519   1.524  1.00  0.00           C  
ATOM   3420  NH1 ARG A1493      11.029  52.549   0.839  1.00  0.00           N  
ATOM   3421  NH2 ARG A1493      12.078  51.723   2.708  1.00  0.00           N  
ATOM   3422  N   MET A1494      15.350  51.583  -1.042  1.00  0.00           N  
ATOM   3423  CA  MET A1494      15.847  52.819  -0.457  1.00  0.00           C  
ATOM   3424  C   MET A1494      16.622  53.652  -1.456  1.00  0.00           C  
ATOM   3425  O   MET A1494      16.463  54.873  -1.509  1.00  0.00           O  
ATOM   3426  CB  MET A1494      16.731  52.519   0.754  1.00  0.00           C  
ATOM   3427  CG  MET A1494      15.968  51.945   1.926  1.00  0.00           C  
ATOM   3428  SD  MET A1494      16.925  51.932   3.450  1.00  0.00           S  
ATOM   3429  CE  MET A1494      15.740  51.155   4.563  1.00  0.00           C  
ATOM   3430  N   VAL A1496      17.466  52.994  -2.246  1.00  0.00           N  
ATOM   3431  CA  VAL A1496      18.265  53.693  -3.243  1.00  0.00           C  
ATOM   3432  C   VAL A1496      17.395  54.289  -4.351  1.00  0.00           C  
ATOM   3433  O   VAL A1496      17.604  55.432  -4.762  1.00  0.00           O  
ATOM   3434  CB  VAL A1496      19.320  52.749  -3.858  1.00  0.00           C  
ATOM   3435  CG1 VAL A1496      20.097  53.461  -4.946  1.00  0.00           C  
ATOM   3436  CG2 VAL A1496      20.265  52.266  -2.766  1.00  0.00           C  
ATOM   3437  N   ALA A1506      16.420  53.520  -4.831  1.00  0.00           N  
ATOM   3438  CA  ALA A1506      15.526  53.996  -5.883  1.00  0.00           C  
ATOM   3439  C   ALA A1506      14.700  55.178  -5.369  1.00  0.00           C  
ATOM   3440  O   ALA A1506      14.540  56.180  -6.065  1.00  0.00           O  
ATOM   3441  CB  ALA A1506      14.602  52.870  -6.340  1.00  0.00           C  
ATOM   3442  N   LEU A1507      14.187  55.050  -4.146  1.00  0.00           N  
ATOM   3443  CA  LEU A1507      13.385  56.103  -3.525  1.00  0.00           C  
ATOM   3444  C   LEU A1507      14.220  57.363  -3.321  1.00  0.00           C  
ATOM   3445  O   LEU A1507      13.742  58.483  -3.534  1.00  0.00           O  
ATOM   3446  CB  LEU A1507      12.840  55.631  -2.168  1.00  0.00           C  
ATOM   3447  CG  LEU A1507      12.011  56.652  -1.379  1.00  0.00           C  
ATOM   3448  CD1 LEU A1507      10.774  57.039  -2.181  1.00  0.00           C  
ATOM   3449  CD2 LEU A1507      11.612  56.065  -0.036  1.00  0.00           C  
ATOM   3450  N   GLY A1508      15.470  57.167  -2.902  1.00  0.00           N  
ATOM   3451  CA  GLY A1508      16.371  58.284  -2.672  1.00  0.00           C  
ATOM   3452  C   GLY A1508      16.717  59.004  -3.960  1.00  0.00           C  
ATOM   3453  O   GLY A1508      16.824  60.233  -3.994  1.00  0.00           O  
ATOM   3454  N   ALA A1509      16.902  58.237  -5.030  1.00  0.00           N  
ATOM   3455  CA  ALA A1509      17.229  58.815  -6.323  1.00  0.00           C  
ATOM   3456  C   ALA A1509      16.066  59.685  -6.797  1.00  0.00           C  
ATOM   3457  O   ALA A1509      16.257  60.815  -7.244  1.00  0.00           O  
ATOM   3458  CB  ALA A1509      17.493  57.709  -7.327  1.00  0.00           C  
ATOM   3459  N   ILE A1510      14.860  59.145  -6.684  1.00  0.00           N  
ATOM   3460  CA  ILE A1510      13.652  59.846  -7.102  1.00  0.00           C  
ATOM   3461  C   ILE A1510      13.323  61.071  -6.240  1.00  0.00           C  
ATOM   3462  O   ILE A1510      13.172  62.181  -6.766  1.00  0.00           O  
ATOM   3463  CB  ILE A1510      12.453  58.858  -7.126  1.00  0.00           C  
ATOM   3464  CG1 ILE A1510      12.702  57.810  -8.215  1.00  0.00           C  
ATOM   3465  CG2 ILE A1510      11.139  59.614  -7.375  1.00  0.00           C  
ATOM   3466  CD1 ILE A1510      11.709  56.670  -8.226  1.00  0.00           C  
ATOM   3467  N   ARG A1511      13.228  60.887  -4.926  1.00  0.00           N  
ATOM   3468  CA  ARG A1511      12.920  62.009  -4.035  1.00  0.00           C  
ATOM   3469  C   ARG A1511      13.951  63.125  -4.110  1.00  0.00           C  
ATOM   3470  O   ARG A1511      13.597  64.309  -4.060  1.00  0.00           O  
ATOM   3471  CB  ARG A1511      12.790  61.538  -2.583  1.00  0.00           C  
ATOM   3472  CG  ARG A1511      11.558  60.699  -2.315  1.00  0.00           C  
ATOM   3473  CD  ARG A1511      10.275  61.441  -2.670  1.00  0.00           C  
ATOM   3474  NE  ARG A1511       9.650  62.124  -1.537  1.00  0.00           N  
ATOM   3475  CZ  ARG A1511      10.037  63.292  -1.046  1.00  0.00           C  
ATOM   3476  NH1 ARG A1511      11.075  63.946  -1.582  1.00  0.00           N  
ATOM   3477  NH2 ARG A1511       9.376  63.818  -0.026  1.00  0.00           N  
ATOM   3478  N   PHE A1516      15.226  62.770  -4.244  1.00  0.00           N  
ATOM   3479  CA  PHE A1516      16.264  63.800  -4.319  1.00  0.00           C  
ATOM   3480  C   PHE A1516      16.222  64.540  -5.648  1.00  0.00           C  
ATOM   3481  O   PHE A1516      16.366  65.758  -5.695  1.00  0.00           O  
ATOM   3482  CB  PHE A1516      17.666  63.205  -4.125  1.00  0.00           C  
ATOM   3483  CG  PHE A1516      18.711  64.245  -3.828  1.00  0.00           C  
ATOM   3484  CD1 PHE A1516      18.877  64.729  -2.537  1.00  0.00           C  
ATOM   3485  CD2 PHE A1516      19.477  64.796  -4.851  1.00  0.00           C  
ATOM   3486  CE1 PHE A1516      19.789  65.751  -2.264  1.00  0.00           C  
ATOM   3487  CE2 PHE A1516      20.388  65.816  -4.593  1.00  0.00           C  
ATOM   3488  CZ  PHE A1516      20.543  66.295  -3.297  1.00  0.00           C  
ATOM   3489  N   SER A1517      16.042  63.802  -6.737  1.00  0.00           N  
ATOM   3490  CA  SER A1517      15.968  64.420  -8.060  1.00  0.00           C  
ATOM   3491  C   SER A1517      14.811  65.431  -8.139  1.00  0.00           C  
ATOM   3492  O   SER A1517      14.966  66.543  -8.637  1.00  0.00           O  
ATOM   3493  CB  SER A1517      15.769  63.341  -9.126  1.00  0.00           C  
ATOM   3494  OG  SER A1517      15.492  63.922 -10.391  1.00  0.00           O  
ATOM   3495  N   MET A1518      13.648  65.033  -7.646  1.00  0.00           N  
ATOM   3496  CA  MET A1518      12.466  65.894  -7.677  1.00  0.00           C  
ATOM   3497  C   MET A1518      12.580  67.186  -6.876  1.00  0.00           C  
ATOM   3498  O   MET A1518      11.836  68.139  -7.118  1.00  0.00           O  
ATOM   3499  CB  MET A1518      11.247  65.108  -7.191  1.00  0.00           C  
ATOM   3500  CG  MET A1518      10.784  64.019  -8.157  1.00  0.00           C  
ATOM   3501  SD  MET A1518      10.404  64.746  -9.777  1.00  0.00           S  
ATOM   3502  CE  MET A1518      11.952  64.388 -10.664  1.00  0.00           C  
ATOM   3503  N   VAL A1527      13.526  67.249  -5.945  1.00  0.00           N  
ATOM   3504  CA  VAL A1527      13.631  68.446  -5.127  1.00  0.00           C  
ATOM   3505  C   VAL A1527      14.957  69.225  -5.142  1.00  0.00           C  
ATOM   3506  O   VAL A1527      15.034  70.327  -4.599  1.00  0.00           O  
ATOM   3507  CB  VAL A1527      13.238  68.089  -3.660  1.00  0.00           C  
ATOM   3508  CG1 VAL A1527      14.411  67.426  -2.929  1.00  0.00           C  
ATOM   3509  CG2 VAL A1527      12.764  69.315  -2.948  1.00  0.00           C  
ATOM   3510  N   LYS A1528      16.001  68.690  -5.768  1.00  0.00           N  
ATOM   3511  CA  LYS A1528      17.274  69.413  -5.788  1.00  0.00           C  
ATOM   3512  C   LYS A1528      17.279  70.633  -6.720  1.00  0.00           C  
ATOM   3513  O   LYS A1528      18.067  71.565  -6.535  1.00  0.00           O  
ATOM   3514  CB  LYS A1528      18.413  68.480  -6.191  1.00  0.00           C  
ATOM   3515  CG  LYS A1528      18.498  68.208  -7.674  1.00  0.00           C  
ATOM   3516  CD  LYS A1528      19.808  67.511  -8.029  1.00  0.00           C  
ATOM   3517  CE  LYS A1528      19.910  67.258  -9.525  1.00  0.00           C  
ATOM   3518  NZ  LYS A1528      21.141  66.504  -9.892  1.00  0.00           N  
ATOM   3519  N   THR A1549      16.394  70.626  -7.713  1.00  0.00           N  
ATOM   3520  CA  THR A1549      16.311  71.709  -8.694  1.00  0.00           C  
ATOM   3521  C   THR A1549      15.229  72.735  -8.359  1.00  0.00           C  
ATOM   3522  O   THR A1549      14.090  72.367  -8.080  1.00  0.00           O  
ATOM   3523  CB  THR A1549      16.017  71.133 -10.093  1.00  0.00           C  
ATOM   3524  OG1 THR A1549      17.060  70.221 -10.462  1.00  0.00           O  
ATOM   3525  CG2 THR A1549      15.912  72.243 -11.127  1.00  0.00           C  
ATOM   3526  N   GLU A1551      15.591  74.015  -8.391  1.00  0.00           N  
ATOM   3527  CA  GLU A1551      14.647  75.100  -8.114  1.00  0.00           C  
ATOM   3528  C   GLU A1551      13.351  74.802  -8.846  1.00  0.00           C  
ATOM   3529  O   GLU A1551      13.371  74.446 -10.022  1.00  0.00           O  
ATOM   3530  CB  GLU A1551      15.190  76.433  -8.627  1.00  0.00           C  
ATOM   3531  CG  GLU A1551      16.595  76.767  -8.185  1.00  0.00           C  
ATOM   3532  CD  GLU A1551      17.070  78.089  -8.756  1.00  0.00           C  
ATOM   3533  OE1 GLU A1551      18.282  78.373  -8.666  1.00  0.00           O  
ATOM   3534  OE2 GLU A1551      16.225  78.843  -9.290  1.00  0.00           O  
ATOM   3535  N   PRO A1594      12.206  74.961  -8.166  1.00  0.00           N  
ATOM   3536  CA  PRO A1594      10.865  74.712  -8.714  1.00  0.00           C  
ATOM   3537  C   PRO A1594      10.590  75.394 -10.061  1.00  0.00           C  
ATOM   3538  O   PRO A1594       9.918  74.834 -10.925  1.00  0.00           O  
ATOM   3539  CB  PRO A1594       9.939  75.235  -7.611  1.00  0.00           C  
ATOM   3540  CG  PRO A1594      10.758  75.071  -6.366  1.00  0.00           C  
ATOM   3541  CD  PRO A1594      12.112  75.544  -6.815  1.00  0.00           C  
ATOM   3542  N   LYS A1596      11.109  76.603 -10.226  1.00  0.00           N  
ATOM   3543  CA  LYS A1596      10.918  77.370 -11.456  1.00  0.00           C  
ATOM   3544  C   LYS A1596      11.649  76.766 -12.654  1.00  0.00           C  
ATOM   3545  O   LYS A1596      11.359  77.101 -13.804  1.00  0.00           O  
ATOM   3546  CB  LYS A1596      11.390  78.810 -11.234  1.00  0.00           C  
ATOM   3547  CG  LYS A1596      10.561  79.568 -10.202  1.00  0.00           C  
ATOM   3548  CD  LYS A1596      11.423  80.304  -9.175  1.00  0.00           C  
ATOM   3549  CE  LYS A1596      12.032  79.357  -8.141  1.00  0.00           C  
ATOM   3550  NZ  LYS A1596      13.011  78.408  -8.730  1.00  0.00           N  
ATOM   3551  N   LYS A1601      12.601  75.880 -12.382  1.00  0.00           N  
ATOM   3552  CA  LYS A1601      13.361  75.236 -13.445  1.00  0.00           C  
ATOM   3553  C   LYS A1601      12.793  73.865 -13.773  1.00  0.00           C  
ATOM   3554  O   LYS A1601      12.298  73.157 -12.899  1.00  0.00           O  
ATOM   3555  CB  LYS A1601      14.836  75.100 -13.053  1.00  0.00           C  
ATOM   3556  CG  LYS A1601      15.636  76.393 -13.151  1.00  0.00           C  
ATOM   3557  CD  LYS A1601      17.074  76.185 -12.678  1.00  0.00           C  
ATOM   3558  CE  LYS A1601      18.010  77.271 -13.195  1.00  0.00           C  
ATOM   3559  NZ  LYS A1601      17.587  78.648 -12.829  1.00  0.00           N  
ATOM   3560  N   GLN A1602      12.872  73.508 -15.048  1.00  0.00           N  
ATOM   3561  CA  GLN A1602      12.387  72.230 -15.554  1.00  0.00           C  
ATOM   3562  C   GLN A1602      13.363  71.105 -15.165  1.00  0.00           C  
ATOM   3563  O   GLN A1602      14.567  71.334 -15.048  1.00  0.00           O  
ATOM   3564  CB  GLN A1602      12.276  72.328 -17.075  1.00  0.00           C  
ATOM   3565  CG  GLN A1602      11.277  71.405 -17.729  1.00  0.00           C  
ATOM   3566  CD  GLN A1602      11.115  71.709 -19.209  1.00  0.00           C  
ATOM   3567  OE1 GLN A1602      12.041  71.521 -20.001  1.00  0.00           O  
ATOM   3568  NE2 GLN A1602       9.937  72.193 -19.587  1.00  0.00           N  
ATOM   3569  N   ILE A1603      12.842  69.898 -14.960  1.00  0.00           N  
ATOM   3570  CA  ILE A1603      13.682  68.754 -14.604  1.00  0.00           C  
ATOM   3571  C   ILE A1603      13.608  67.659 -15.671  1.00  0.00           C  
ATOM   3572  O   ILE A1603      12.553  67.417 -16.249  1.00  0.00           O  
ATOM   3573  CB  ILE A1603      13.233  68.102 -13.271  1.00  0.00           C  
ATOM   3574  CG1 ILE A1603      13.386  69.080 -12.111  1.00  0.00           C  
ATOM   3575  CG2 ILE A1603      14.056  66.855 -12.998  1.00  0.00           C  
ATOM   3576  CD1 ILE A1603      12.824  68.544 -10.811  1.00  0.00           C  
ATOM   3577  N   ASP A1604      14.731  67.003 -15.930  1.00  0.00           N  
ATOM   3578  CA  ASP A1604      14.763  65.892 -16.882  1.00  0.00           C  
ATOM   3579  C   ASP A1604      15.254  64.695 -16.074  1.00  0.00           C  
ATOM   3580  O   ASP A1604      16.445  64.584 -15.790  1.00  0.00           O  
ATOM   3581  CB  ASP A1604      15.740  66.164 -18.034  1.00  0.00           C  
ATOM   3582  CG  ASP A1604      15.683  65.087 -19.119  1.00  0.00           C  
ATOM   3583  OD1 ASP A1604      15.119  64.007 -18.862  1.00  0.00           O  
ATOM   3584  OD2 ASP A1604      16.207  65.318 -20.233  1.00  0.00           O  
ATOM   3585  N   PHE A1613      14.339  63.810 -15.689  1.00  0.00           N  
ATOM   3586  CA  PHE A1613      14.712  62.639 -14.904  1.00  0.00           C  
ATOM   3587  C   PHE A1613      15.249  61.502 -15.767  1.00  0.00           C  
ATOM   3588  O   PHE A1613      14.507  60.907 -16.553  1.00  0.00           O  
ATOM   3589  CB  PHE A1613      13.518  62.123 -14.099  1.00  0.00           C  
ATOM   3590  CG  PHE A1613      13.863  60.981 -13.177  1.00  0.00           C  
ATOM   3591  CD1 PHE A1613      14.434  61.226 -11.927  1.00  0.00           C  
ATOM   3592  CD2 PHE A1613      13.670  59.663 -13.577  1.00  0.00           C  
ATOM   3593  CE1 PHE A1613      14.812  60.172 -11.087  1.00  0.00           C  
ATOM   3594  CE2 PHE A1613      14.044  58.600 -12.748  1.00  0.00           C  
ATOM   3595  CZ  PHE A1613      14.621  58.859 -11.495  1.00  0.00           C  
ATOM   3596  N   ARG A1614      16.537  61.199 -15.618  1.00  0.00           N  
ATOM   3597  CA  ARG A1614      17.155  60.110 -16.378  1.00  0.00           C  
ATOM   3598  C   ARG A1614      17.643  59.086 -15.358  1.00  0.00           C  
ATOM   3599  O   ARG A1614      18.434  59.408 -14.478  1.00  0.00           O  
ATOM   3600  CB  ARG A1614      18.312  60.650 -17.224  1.00  0.00           C  
ATOM   3601  CG  ARG A1614      17.935  61.903 -18.015  1.00  0.00           C  
ATOM   3602  CD  ARG A1614      19.104  62.447 -18.825  1.00  0.00           C  
ATOM   3603  NE  ARG A1614      19.217  61.803 -20.129  1.00  0.00           N  
ATOM   3604  CZ  ARG A1614      18.457  62.102 -21.180  1.00  0.00           C  
ATOM   3605  NH1 ARG A1614      17.526  63.042 -21.085  1.00  0.00           N  
ATOM   3606  NH2 ARG A1614      18.623  61.453 -22.325  1.00  0.00           N  
ATOM   3607  N   TYR A1615      17.148  57.858 -15.469  1.00  0.00           N  
ATOM   3608  CA  TYR A1615      17.492  56.796 -14.531  1.00  0.00           C  
ATOM   3609  C   TYR A1615      18.950  56.666 -14.102  1.00  0.00           C  
ATOM   3610  O   TYR A1615      19.268  56.849 -12.927  1.00  0.00           O  
ATOM   3611  CB  TYR A1615      17.017  55.442 -15.064  1.00  0.00           C  
ATOM   3612  CG  TYR A1615      15.515  55.310 -15.173  1.00  0.00           C  
ATOM   3613  CD1 TYR A1615      14.863  55.494 -16.394  1.00  0.00           C  
ATOM   3614  CD2 TYR A1615      14.744  55.001 -14.055  1.00  0.00           C  
ATOM   3615  CE1 TYR A1615      13.475  55.367 -16.496  1.00  0.00           C  
ATOM   3616  CE2 TYR A1615      13.364  54.873 -14.143  1.00  0.00           C  
ATOM   3617  CZ  TYR A1615      12.735  55.054 -15.363  1.00  0.00           C  
ATOM   3618  OH  TYR A1615      11.376  54.902 -15.451  1.00  0.00           O  
ATOM   3619  N   GLN A1616      19.832  56.343 -15.042  1.00  0.00           N  
ATOM   3620  CA  GLN A1616      21.248  56.151 -14.723  1.00  0.00           C  
ATOM   3621  C   GLN A1616      21.872  57.349 -14.020  1.00  0.00           C  
ATOM   3622  O   GLN A1616      22.552  57.207 -13.008  1.00  0.00           O  
ATOM   3623  CB  GLN A1616      22.041  55.819 -15.993  1.00  0.00           C  
ATOM   3624  CG  GLN A1616      23.495  55.442 -15.723  1.00  0.00           C  
ATOM   3625  CD  GLN A1616      24.190  54.836 -16.934  1.00  0.00           C  
ATOM   3626  OE1 GLN A1616      23.775  53.794 -17.447  1.00  0.00           O  
ATOM   3627  NE2 GLN A1616      25.256  55.484 -17.391  1.00  0.00           N  
ATOM   3628  N   GLU A1617      21.631  58.529 -14.568  1.00  0.00           N  
ATOM   3629  CA  GLU A1617      22.148  59.767 -14.008  1.00  0.00           C  
ATOM   3630  C   GLU A1617      21.661  59.984 -12.564  1.00  0.00           C  
ATOM   3631  O   GLU A1617      22.452  60.307 -11.677  1.00  0.00           O  
ATOM   3632  CB  GLU A1617      21.704  60.923 -14.904  1.00  0.00           C  
ATOM   3633  CG  GLU A1617      22.122  62.303 -14.458  1.00  0.00           C  
ATOM   3634  CD  GLU A1617      21.602  63.374 -15.396  1.00  0.00           C  
ATOM   3635  OE1 GLU A1617      20.370  63.462 -15.568  1.00  0.00           O  
ATOM   3636  OE2 GLU A1617      22.421  64.122 -15.966  1.00  0.00           O  
ATOM   3637  N   ALA A1619      20.363  59.783 -12.334  1.00  0.00           N  
ATOM   3638  CA  ALA A1619      19.763  59.980 -11.009  1.00  0.00           C  
ATOM   3639  C   ALA A1619      20.179  58.925  -9.997  1.00  0.00           C  
ATOM   3640  O   ALA A1619      20.261  59.202  -8.798  1.00  0.00           O  
ATOM   3641  CB  ALA A1619      18.236  59.998 -11.125  1.00  0.00           C  
ATOM   3642  N   LEU A1620      20.435  57.715 -10.486  1.00  0.00           N  
ATOM   3643  CA  LEU A1620      20.827  56.610  -9.624  1.00  0.00           C  
ATOM   3644  C   LEU A1620      22.308  56.561  -9.247  1.00  0.00           C  
ATOM   3645  O   LEU A1620      22.663  55.956  -8.239  1.00  0.00           O  
ATOM   3646  CB  LEU A1620      20.455  55.287 -10.283  1.00  0.00           C  
ATOM   3647  CG  LEU A1620      18.996  54.854 -10.253  1.00  0.00           C  
ATOM   3648  CD1 LEU A1620      18.808  53.729 -11.247  1.00  0.00           C  
ATOM   3649  CD2 LEU A1620      18.610  54.415  -8.843  1.00  0.00           C  
ATOM   3650  N   SER A1621      23.159  57.198 -10.047  1.00  0.00           N  
ATOM   3651  CA  SER A1621      24.608  57.178  -9.828  1.00  0.00           C  
ATOM   3652  C   SER A1621      25.131  57.578  -8.450  1.00  0.00           C  
ATOM   3653  O   SER A1621      24.830  58.659  -7.943  1.00  0.00           O  
ATOM   3654  CB  SER A1621      25.310  58.042 -10.875  1.00  0.00           C  
ATOM   3655  OG  SER A1621      26.711  58.027 -10.665  1.00  0.00           O  
ATOM   3656  N   PHE A1622      25.947  56.704  -7.865  1.00  0.00           N  
ATOM   3657  CA  PHE A1622      26.538  56.962  -6.555  1.00  0.00           C  
ATOM   3658  C   PHE A1622      27.639  58.008  -6.650  1.00  0.00           C  
ATOM   3659  O   PHE A1622      28.160  58.460  -5.633  1.00  0.00           O  
ATOM   3660  CB  PHE A1622      27.114  55.672  -5.964  1.00  0.00           C  
ATOM   3661  CG  PHE A1622      26.074  54.720  -5.454  1.00  0.00           C  
ATOM   3662  CD1 PHE A1622      25.084  54.230  -6.298  1.00  0.00           C  
ATOM   3663  CD2 PHE A1622      26.080  54.313  -4.127  1.00  0.00           C  
ATOM   3664  CE1 PHE A1622      24.115  53.349  -5.824  1.00  0.00           C  
ATOM   3665  CE2 PHE A1622      25.116  53.433  -3.644  1.00  0.00           C  
ATOM   3666  CZ  PHE A1622      24.132  52.951  -4.494  1.00  0.00           C  
ATOM   3667  N   GLU A1632      27.982  58.403  -7.873  1.00  0.00           N  
ATOM   3668  CA  GLU A1632      29.035  59.390  -8.084  1.00  0.00           C  
ATOM   3669  C   GLU A1632      28.589  60.815  -8.427  1.00  0.00           C  
ATOM   3670  O   GLU A1632      29.368  61.752  -8.259  1.00  0.00           O  
ATOM   3671  CB  GLU A1632      30.005  58.899  -9.167  1.00  0.00           C  
ATOM   3672  CG  GLU A1632      30.945  57.779  -8.722  1.00  0.00           C  
ATOM   3673  CD  GLU A1632      30.234  56.456  -8.471  1.00  0.00           C  
ATOM   3674  OE1 GLU A1632      29.585  55.939  -9.406  1.00  0.00           O  
ATOM   3675  OE2 GLU A1632      30.333  55.927  -7.341  1.00  0.00           O  
ATOM   3676  N   GLY A1635      27.358  60.993  -8.904  1.00  0.00           N  
ATOM   3677  CA  GLY A1635      26.902  62.335  -9.254  1.00  0.00           C  
ATOM   3678  C   GLY A1635      26.204  63.079  -8.122  1.00  0.00           C  
ATOM   3679  O   GLY A1635      26.229  62.621  -6.977  1.00  0.00           O  
ATOM   3680  N   ASP A1636      25.603  64.232  -8.436  1.00  0.00           N  
ATOM   3681  CA  ASP A1636      24.868  65.033  -7.450  1.00  0.00           C  
ATOM   3682  C   ASP A1636      23.474  64.419  -7.378  1.00  0.00           C  
ATOM   3683  O   ASP A1636      22.501  64.943  -7.944  1.00  0.00           O  
ATOM   3684  CB  ASP A1636      24.772  66.493  -7.895  1.00  0.00           C  
ATOM   3685  CG  ASP A1636      26.131  67.132  -8.094  1.00  0.00           C  
ATOM   3686  OD1 ASP A1636      26.990  67.024  -7.191  1.00  0.00           O  
ATOM   3687  OD2 ASP A1636      26.342  67.749  -9.156  1.00  0.00           O  
ATOM   3688  N   THR A1637      23.393  63.310  -6.654  1.00  0.00           N  
ATOM   3689  CA  THR A1637      22.170  62.540  -6.537  1.00  0.00           C  
ATOM   3690  C   THR A1637      21.862  62.135  -5.098  1.00  0.00           C  
ATOM   3691  O   THR A1637      22.684  62.322  -4.197  1.00  0.00           O  
ATOM   3692  CB  THR A1637      22.334  61.255  -7.328  1.00  0.00           C  
ATOM   3693  OG1 THR A1637      23.348  60.469  -6.695  1.00  0.00           O  
ATOM   3694  CG2 THR A1637      22.785  61.550  -8.761  1.00  0.00           C  
ATOM   3695  N   GLY A1638      20.680  61.553  -4.898  1.00  0.00           N  
ATOM   3696  CA  GLY A1638      20.302  61.078  -3.578  1.00  0.00           C  
ATOM   3697  C   GLY A1638      21.208  59.933  -3.151  1.00  0.00           C  
ATOM   3698  O   GLY A1638      21.677  59.899  -2.013  1.00  0.00           O  
ATOM   3699  N   PRO A1639      21.461  58.957  -4.036  1.00  0.00           N  
ATOM   3700  CA  PRO A1639      22.336  57.834  -3.671  1.00  0.00           C  
ATOM   3701  C   PRO A1639      23.735  58.310  -3.246  1.00  0.00           C  
ATOM   3702  O   PRO A1639      24.357  57.709  -2.375  1.00  0.00           O  
ATOM   3703  CB  PRO A1639      22.356  56.994  -4.943  1.00  0.00           C  
ATOM   3704  CG  PRO A1639      20.954  57.197  -5.476  1.00  0.00           C  
ATOM   3705  CD  PRO A1639      20.782  58.700  -5.320  1.00  0.00           C  
ATOM   3706  N   TYR A1640      24.216  59.390  -3.862  1.00  0.00           N  
ATOM   3707  CA  TYR A1640      25.520  59.967  -3.520  1.00  0.00           C  
ATOM   3708  C   TYR A1640      25.518  60.350  -2.042  1.00  0.00           C  
ATOM   3709  O   TYR A1640      26.414  59.961  -1.292  1.00  0.00           O  
ATOM   3710  CB  TYR A1640      25.793  61.217  -4.364  1.00  0.00           C  
ATOM   3711  CG  TYR A1640      27.076  61.962  -4.025  1.00  0.00           C  
ATOM   3712  CD1 TYR A1640      28.330  61.453  -4.387  1.00  0.00           C  
ATOM   3713  CD2 TYR A1640      27.033  63.188  -3.364  1.00  0.00           C  
ATOM   3714  CE1 TYR A1640      29.498  62.152  -4.100  1.00  0.00           C  
ATOM   3715  CE2 TYR A1640      28.188  63.893  -3.073  1.00  0.00           C  
ATOM   3716  CZ  TYR A1640      29.418  63.376  -3.441  1.00  0.00           C  
ATOM   3717  OH  TYR A1640      30.560  64.095  -3.156  1.00  0.00           O  
ATOM   3718  N   VAL A1641      24.504  61.105  -1.625  1.00  0.00           N  
ATOM   3719  CA  VAL A1641      24.402  61.524  -0.231  1.00  0.00           C  
ATOM   3720  C   VAL A1641      24.184  60.311   0.674  1.00  0.00           C  
ATOM   3721  O   VAL A1641      24.746  60.235   1.774  1.00  0.00           O  
ATOM   3722  CB  VAL A1641      23.243  62.529  -0.022  1.00  0.00           C  
ATOM   3723  CG1 VAL A1641      23.214  63.002   1.430  1.00  0.00           C  
ATOM   3724  CG2 VAL A1641      23.402  63.714  -0.977  1.00  0.00           C  
ATOM   3725  N   GLN A1642      23.374  59.356   0.218  1.00  0.00           N  
ATOM   3726  CA  GLN A1642      23.124  58.160   1.018  1.00  0.00           C  
ATOM   3727  C   GLN A1642      24.430  57.391   1.244  1.00  0.00           C  
ATOM   3728  O   GLN A1642      24.690  56.902   2.343  1.00  0.00           O  
ATOM   3729  CB  GLN A1642      22.103  57.247   0.330  1.00  0.00           C  
ATOM   3730  CG  GLN A1642      20.668  57.788   0.266  1.00  0.00           C  
ATOM   3731  CD  GLN A1642      19.723  56.821  -0.439  1.00  0.00           C  
ATOM   3732  OE1 GLN A1642      20.003  56.363  -1.548  1.00  0.00           O  
ATOM   3733  NE2 GLN A1642      18.602  56.507   0.201  1.00  0.00           N  
ATOM   3734  N   TYR A1662      25.254  57.299   0.204  1.00  0.00           N  
ATOM   3735  CA  TYR A1662      26.522  56.580   0.299  1.00  0.00           C  
ATOM   3736  C   TYR A1662      27.471  57.239   1.306  1.00  0.00           C  
ATOM   3737  O   TYR A1662      28.172  56.556   2.050  1.00  0.00           O  
ATOM   3738  CB  TYR A1662      27.198  56.506  -1.073  1.00  0.00           C  
ATOM   3739  CG  TYR A1662      28.398  55.590  -1.082  1.00  0.00           C  
ATOM   3740  CD1 TYR A1662      28.243  54.208  -0.955  1.00  0.00           C  
ATOM   3741  CD2 TYR A1662      29.692  56.104  -1.169  1.00  0.00           C  
ATOM   3742  CE1 TYR A1662      29.346  53.360  -0.914  1.00  0.00           C  
ATOM   3743  CE2 TYR A1662      30.804  55.264  -1.126  1.00  0.00           C  
ATOM   3744  CZ  TYR A1662      30.624  53.894  -0.998  1.00  0.00           C  
ATOM   3745  OH  TYR A1662      31.718  53.060  -0.947  1.00  0.00           O  
ATOM   3746  N   ALA A1663      27.493  58.566   1.324  1.00  0.00           N  
ATOM   3747  CA  ALA A1663      28.338  59.293   2.262  1.00  0.00           C  
ATOM   3748  C   ALA A1663      27.877  58.967   3.683  1.00  0.00           C  
ATOM   3749  O   ALA A1663      28.694  58.828   4.594  1.00  0.00           O  
ATOM   3750  CB  ALA A1663      28.245  60.802   1.999  1.00  0.00           C  
ATOM   3751  N   HIS A1664      26.563  58.840   3.869  1.00  0.00           N  
ATOM   3752  CA  HIS A1664      26.026  58.503   5.181  1.00  0.00           C  
ATOM   3753  C   HIS A1664      26.427  57.088   5.585  1.00  0.00           C  
ATOM   3754  O   HIS A1664      26.830  56.854   6.726  1.00  0.00           O  
ATOM   3755  CB  HIS A1664      24.496  58.601   5.202  1.00  0.00           C  
ATOM   3756  CG  HIS A1664      23.883  58.058   6.457  1.00  0.00           C  
ATOM   3757  ND1 HIS A1664      23.594  56.721   6.626  1.00  0.00           N  
ATOM   3758  CD2 HIS A1664      23.568  58.661   7.630  1.00  0.00           C  
ATOM   3759  CE1 HIS A1664      23.128  56.522   7.846  1.00  0.00           C  
ATOM   3760  NE2 HIS A1664      23.102  57.684   8.476  1.00  0.00           N  
ATOM   3761  N   ALA A1665      26.301  56.147   4.652  1.00  0.00           N  
ATOM   3762  CA  ALA A1665      26.645  54.755   4.929  1.00  0.00           C  
ATOM   3763  C   ALA A1665      28.143  54.594   5.211  1.00  0.00           C  
ATOM   3764  O   ALA A1665      28.537  53.806   6.061  1.00  0.00           O  
ATOM   3765  CB  ALA A1665      26.221  53.856   3.750  1.00  0.00           C  
ATOM   3766  N   ARG A1666      28.972  55.348   4.499  1.00  0.00           N  
ATOM   3767  CA  ARG A1666      30.416  55.287   4.699  1.00  0.00           C  
ATOM   3768  C   ARG A1666      30.759  55.769   6.114  1.00  0.00           C  
ATOM   3769  O   ARG A1666      31.516  55.123   6.830  1.00  0.00           O  
ATOM   3770  CB  ARG A1666      31.130  56.169   3.672  1.00  0.00           C  
ATOM   3771  CG  ARG A1666      32.653  56.049   3.680  1.00  0.00           C  
ATOM   3772  CD  ARG A1666      33.149  55.158   2.544  1.00  0.00           C  
ATOM   3773  NE  ARG A1666      33.947  55.895   1.562  1.00  0.00           N  
ATOM   3774  CZ  ARG A1666      33.520  56.960   0.890  1.00  0.00           C  
ATOM   3775  NH1 ARG A1666      32.291  57.427   1.086  1.00  0.00           N  
ATOM   3776  NH2 ARG A1666      34.320  57.561   0.016  1.00  0.00           N  
ATOM   3777  N   ALA A1667      30.200  56.909   6.509  1.00  0.00           N  
ATOM   3778  CA  ALA A1667      30.457  57.462   7.836  1.00  0.00           C  
ATOM   3779  C   ALA A1667      29.968  56.496   8.910  1.00  0.00           C  
ATOM   3780  O   ALA A1667      30.658  56.245   9.898  1.00  0.00           O  
ATOM   3781  CB  ALA A1667      29.753  58.811   7.989  1.00  0.00           C  
ATOM   3782  N   HIS A1668      28.777  55.949   8.705  1.00  0.00           N  
ATOM   3783  CA  HIS A1668      28.193  55.014   9.658  1.00  0.00           C  
ATOM   3784  C   HIS A1668      29.009  53.724   9.801  1.00  0.00           C  
ATOM   3785  O   HIS A1668      29.115  53.179  10.902  1.00  0.00           O  
ATOM   3786  CB  HIS A1668      26.753  54.674   9.247  1.00  0.00           C  
ATOM   3787  CG  HIS A1668      25.989  53.920  10.291  1.00  0.00           C  
ATOM   3788  ND1 HIS A1668      26.117  52.559  10.476  1.00  0.00           N  
ATOM   3789  CD2 HIS A1668      25.100  54.343  11.223  1.00  0.00           C  
ATOM   3790  CE1 HIS A1668      25.340  52.176  11.474  1.00  0.00           C  
ATOM   3791  NE2 HIS A1668      24.713  53.239  11.945  1.00  0.00           N  
ATOM   3792  N   SER A1669      29.584  53.237   8.701  1.00  0.00           N  
ATOM   3793  CA  SER A1669      30.372  52.005   8.762  1.00  0.00           C  
ATOM   3794  C   SER A1669      31.587  52.179   9.681  1.00  0.00           C  
ATOM   3795  O   SER A1669      31.991  51.245  10.367  1.00  0.00           O  
ATOM   3796  CB  SER A1669      30.834  51.581   7.361  1.00  0.00           C  
ATOM   3797  OG  SER A1669      31.850  52.444   6.881  1.00  0.00           O  
ATOM   3798  N   ILE A1670      32.160  53.378   9.691  1.00  0.00           N  
ATOM   3799  CA  ILE A1670      33.313  53.682  10.541  1.00  0.00           C  
ATOM   3800  C   ILE A1670      32.914  53.583  12.022  1.00  0.00           C  
ATOM   3801  O   ILE A1670      33.631  52.995  12.834  1.00  0.00           O  
ATOM   3802  CB  ILE A1670      33.852  55.111  10.258  1.00  0.00           C  
ATOM   3803  CG1 ILE A1670      34.330  55.209   8.808  1.00  0.00           C  
ATOM   3804  CG2 ILE A1670      34.985  55.453  11.234  1.00  0.00           C  
ATOM   3805  CD1 ILE A1670      34.721  56.630   8.370  1.00  0.00           C  
ATOM   3806  N   LEU A1671      31.767  54.160  12.363  1.00  0.00           N  
ATOM   3807  CA  LEU A1671      31.262  54.131  13.734  1.00  0.00           C  
ATOM   3808  C   LEU A1671      30.961  52.692  14.153  1.00  0.00           C  
ATOM   3809  O   LEU A1671      31.118  52.312  15.312  1.00  0.00           O  
ATOM   3810  CB  LEU A1671      29.980  54.960  13.837  1.00  0.00           C  
ATOM   3811  CG  LEU A1671      30.009  56.421  13.369  1.00  0.00           C  
ATOM   3812  CD1 LEU A1671      28.617  57.022  13.533  1.00  0.00           C  
ATOM   3813  CD2 LEU A1671      31.024  57.215  14.173  1.00  0.00           C  
ATOM   3814  N   ARG A1672      30.521  51.895  13.194  1.00  0.00           N  
ATOM   3815  CA  ARG A1672      30.185  50.502  13.445  1.00  0.00           C  
ATOM   3816  C   ARG A1672      31.446  49.747  13.882  1.00  0.00           C  
ATOM   3817  O   ARG A1672      31.434  48.996  14.862  1.00  0.00           O  
ATOM   3818  CB  ARG A1672      29.617  49.904  12.160  1.00  0.00           C  
ATOM   3819  CG  ARG A1672      28.835  48.616  12.296  1.00  0.00           C  
ATOM   3820  CD  ARG A1672      28.316  48.208  10.913  1.00  0.00           C  
ATOM   3821  NE  ARG A1672      27.584  49.304  10.272  1.00  0.00           N  
ATOM   3822  CZ  ARG A1672      27.713  49.659   8.994  1.00  0.00           C  
ATOM   3823  NH1 ARG A1672      28.549  49.008   8.194  1.00  0.00           N  
ATOM   3824  NH2 ARG A1672      27.008  50.675   8.511  1.00  0.00           N  
ATOM   3825  N   LYS A1673      32.535  49.971  13.153  1.00  0.00           N  
ATOM   3826  CA  LYS A1673      33.813  49.322  13.431  1.00  0.00           C  
ATOM   3827  C   LYS A1673      34.514  49.836  14.685  1.00  0.00           C  
ATOM   3828  O   LYS A1673      35.264  49.098  15.328  1.00  0.00           O  
ATOM   3829  CB  LYS A1673      34.743  49.487  12.222  1.00  0.00           C  
ATOM   3830  CG  LYS A1673      34.275  48.714  11.000  1.00  0.00           C  
ATOM   3831  CD  LYS A1673      34.883  49.235   9.709  1.00  0.00           C  
ATOM   3832  CE  LYS A1673      34.288  48.490   8.518  1.00  0.00           C  
ATOM   3833  NZ  LYS A1673      34.706  49.040   7.201  1.00  0.00           N  
ATOM   3834  N   ALA A1684      34.262  51.092  15.037  1.00  0.00           N  
ATOM   3835  CA  ALA A1684      34.899  51.709  16.196  1.00  0.00           C  
ATOM   3836  C   ALA A1684      34.344  51.279  17.542  1.00  0.00           C  
ATOM   3837  O   ALA A1684      35.091  51.164  18.514  1.00  0.00           O  
ATOM   3838  CB  ALA A1684      34.822  53.234  16.082  1.00  0.00           C  
ATOM   3839  N   GLY A1701      33.038  51.044  17.604  1.00  0.00           N  
ATOM   3840  CA  GLY A1701      32.433  50.672  18.867  1.00  0.00           C  
ATOM   3841  C   GLY A1701      32.334  51.932  19.704  1.00  0.00           C  
ATOM   3842  O   GLY A1701      32.197  53.025  19.159  1.00  0.00           O  
ATOM   3843  N   GLU A1702      32.411  51.798  21.021  1.00  0.00           N  
ATOM   3844  CA  GLU A1702      32.326  52.959  21.901  1.00  0.00           C  
ATOM   3845  C   GLU A1702      33.661  53.697  21.970  1.00  0.00           C  
ATOM   3846  O   GLU A1702      34.721  53.106  21.756  1.00  0.00           O  
ATOM   3847  CB  GLU A1702      31.914  52.525  23.310  1.00  0.00           C  
ATOM   3848  CG  GLU A1702      30.528  51.903  23.402  1.00  0.00           C  
ATOM   3849  CD  GLU A1702      29.425  52.873  23.022  1.00  0.00           C  
ATOM   3850  OE1 GLU A1702      29.371  53.974  23.612  1.00  0.00           O  
ATOM   3851  OE2 GLU A1702      28.609  52.535  22.137  1.00  0.00           O  
ATOM   3852  N   TRP A1703      33.605  54.994  22.255  1.00  0.00           N  
ATOM   3853  CA  TRP A1703      34.812  55.795  22.375  1.00  0.00           C  
ATOM   3854  C   TRP A1703      34.599  56.858  23.444  1.00  0.00           C  
ATOM   3855  O   TRP A1703      33.461  57.148  23.820  1.00  0.00           O  
ATOM   3856  CB  TRP A1703      35.184  56.432  21.028  1.00  0.00           C  
ATOM   3857  CG  TRP A1703      34.256  57.504  20.539  1.00  0.00           C  
ATOM   3858  CD1 TRP A1703      34.346  58.843  20.786  1.00  0.00           C  
ATOM   3859  CD2 TRP A1703      33.119  57.328  19.684  1.00  0.00           C  
ATOM   3860  NE1 TRP A1703      33.339  59.517  20.131  1.00  0.00           N  
ATOM   3861  CE2 TRP A1703      32.570  58.608  19.449  1.00  0.00           C  
ATOM   3862  CE3 TRP A1703      32.513  56.210  19.091  1.00  0.00           C  
ATOM   3863  CZ2 TRP A1703      31.442  58.804  18.647  1.00  0.00           C  
ATOM   3864  CZ3 TRP A1703      31.387  56.403  18.290  1.00  0.00           C  
ATOM   3865  CH2 TRP A1703      30.865  57.693  18.077  1.00  0.00           C  
ATOM   3866  N   GLY A1704      35.693  57.431  23.936  1.00  0.00           N  
ATOM   3867  CA  GLY A1704      35.592  58.433  24.979  1.00  0.00           C  
ATOM   3868  C   GLY A1704      35.608  59.882  24.537  1.00  0.00           C  
ATOM   3869  O   GLY A1704      35.302  60.211  23.387  1.00  0.00           O  
ATOM   3870  N   ALA A1705      35.975  60.748  25.477  1.00  0.00           N  
ATOM   3871  CA  ALA A1705      36.035  62.184  25.261  1.00  0.00           C  
ATOM   3872  C   ALA A1705      37.002  62.611  24.167  1.00  0.00           C  
ATOM   3873  O   ALA A1705      38.163  62.192  24.134  1.00  0.00           O  
ATOM   3874  CB  ALA A1705      36.393  62.889  26.569  1.00  0.00           C  
ATOM   3875  N   PRO A1706      36.524  63.465  23.254  1.00  0.00           N  
ATOM   3876  CA  PRO A1706      37.314  63.984  22.137  1.00  0.00           C  
ATOM   3877  C   PRO A1706      38.341  64.971  22.666  1.00  0.00           C  
ATOM   3878  O   PRO A1706      38.066  65.696  23.619  1.00  0.00           O  
ATOM   3879  CB  PRO A1706      36.273  64.697  21.272  1.00  0.00           C  
ATOM   3880  CG  PRO A1706      34.976  64.019  21.641  1.00  0.00           C  
ATOM   3881  CD  PRO A1706      35.110  63.851  23.121  1.00  0.00           C  
ATOM   3882  N   ASP A1707      39.523  64.999  22.061  1.00  0.00           N  
ATOM   3883  CA  ASP A1707      40.534  65.960  22.481  1.00  0.00           C  
ATOM   3884  C   ASP A1707      40.564  67.034  21.405  1.00  0.00           C  
ATOM   3885  O   ASP A1707      41.290  66.920  20.415  1.00  0.00           O  
ATOM   3886  CB  ASP A1707      41.913  65.308  22.611  1.00  0.00           C  
ATOM   3887  CG  ASP A1707      42.978  66.296  23.072  1.00  0.00           C  
ATOM   3888  OD1 ASP A1707      42.642  67.493  23.254  1.00  0.00           O  
ATOM   3889  OD2 ASP A1707      44.146  65.881  23.247  1.00  0.00           O  
ATOM   3890  N   LEU A1709      39.763  68.076  21.603  1.00  0.00           N  
ATOM   3891  CA  LEU A1709      39.662  69.162  20.638  1.00  0.00           C  
ATOM   3892  C   LEU A1709      40.985  69.824  20.276  1.00  0.00           C  
ATOM   3893  O   LEU A1709      41.147  70.312  19.157  1.00  0.00           O  
ATOM   3894  CB  LEU A1709      38.679  70.221  21.145  1.00  0.00           C  
ATOM   3895  CG  LEU A1709      37.292  69.719  21.563  1.00  0.00           C  
ATOM   3896  CD1 LEU A1709      36.408  70.911  21.876  1.00  0.00           C  
ATOM   3897  CD2 LEU A1709      36.667  68.881  20.459  1.00  0.00           C  
ATOM   3898  N   SER A1710      41.936  69.833  21.206  1.00  0.00           N  
ATOM   3899  CA  SER A1710      43.232  70.470  20.951  1.00  0.00           C  
ATOM   3900  C   SER A1710      44.062  69.796  19.852  1.00  0.00           C  
ATOM   3901  O   SER A1710      44.964  70.417  19.288  1.00  0.00           O  
ATOM   3902  CB  SER A1710      44.060  70.525  22.241  1.00  0.00           C  
ATOM   3903  OG  SER A1710      44.495  69.232  22.631  1.00  0.00           O  
ATOM   3904  N   GLN A1711      43.765  68.534  19.550  1.00  0.00           N  
ATOM   3905  CA  GLN A1711      44.508  67.814  18.515  1.00  0.00           C  
ATOM   3906  C   GLN A1711      43.931  67.992  17.101  1.00  0.00           C  
ATOM   3907  O   GLN A1711      44.428  67.404  16.141  1.00  0.00           O  
ATOM   3908  CB  GLN A1711      44.584  66.319  18.859  1.00  0.00           C  
ATOM   3909  CG  GLN A1711      45.402  65.998  20.118  1.00  0.00           C  
ATOM   3910  CD  GLN A1711      45.644  64.509  20.287  1.00  0.00           C  
ATOM   3911  OE1 GLN A1711      46.247  63.868  19.426  1.00  0.00           O  
ATOM   3912  NE2 GLN A1711      45.172  63.948  21.400  1.00  0.00           N  
ATOM   3913  N   ALA A1712      42.897  68.816  16.975  1.00  0.00           N  
ATOM   3914  CA  ALA A1712      42.261  69.056  15.681  1.00  0.00           C  
ATOM   3915  C   ALA A1712      43.202  69.649  14.635  1.00  0.00           C  
ATOM   3916  O   ALA A1712      44.011  70.522  14.938  1.00  0.00           O  
ATOM   3917  CB  ALA A1712      41.049  69.972  15.862  1.00  0.00           C  
ATOM   3918  N   THR A1713      43.088  69.167  13.400  1.00  0.00           N  
ATOM   3919  CA  THR A1713      43.904  69.675  12.297  1.00  0.00           C  
ATOM   3920  C   THR A1713      42.977  70.512  11.402  1.00  0.00           C  
ATOM   3921  O   THR A1713      41.769  70.540  11.618  1.00  0.00           O  
ATOM   3922  CB  THR A1713      44.503  68.517  11.440  1.00  0.00           C  
ATOM   3923  OG1 THR A1713      43.459  67.888  10.678  1.00  0.00           O  
ATOM   3924  CG2 THR A1713      45.166  67.458  12.343  1.00  0.00           C  
ATOM   3925  N   PRO A1714      43.532  71.213  10.399  1.00  0.00           N  
ATOM   3926  CA  PRO A1714      42.700  72.020   9.503  1.00  0.00           C  
ATOM   3927  C   PRO A1714      41.603  71.184   8.825  1.00  0.00           C  
ATOM   3928  O   PRO A1714      40.591  71.731   8.379  1.00  0.00           O  
ATOM   3929  CB  PRO A1714      43.712  72.574   8.501  1.00  0.00           C  
ATOM   3930  CG  PRO A1714      44.939  72.763   9.353  1.00  0.00           C  
ATOM   3931  CD  PRO A1714      44.965  71.464  10.151  1.00  0.00           C  
ATOM   3932  N   TYR A1715      41.803  69.865   8.747  1.00  0.00           N  
ATOM   3933  CA  TYR A1715      40.805  68.981   8.134  1.00  0.00           C  
ATOM   3934  C   TYR A1715      39.568  68.886   9.019  1.00  0.00           C  
ATOM   3935  O   TYR A1715      38.442  68.908   8.521  1.00  0.00           O  
ATOM   3936  CB  TYR A1715      41.354  67.566   7.930  1.00  0.00           C  
ATOM   3937  CG  TYR A1715      42.382  67.429   6.828  1.00  0.00           C  
ATOM   3938  CD1 TYR A1715      43.741  67.338   7.124  1.00  0.00           C  
ATOM   3939  CD2 TYR A1715      41.992  67.367   5.489  1.00  0.00           C  
ATOM   3940  CE1 TYR A1715      44.693  67.184   6.110  1.00  0.00           C  
ATOM   3941  CE2 TYR A1715      42.934  67.212   4.469  1.00  0.00           C  
ATOM   3942  CZ  TYR A1715      44.283  67.119   4.791  1.00  0.00           C  
ATOM   3943  OH  TYR A1715      45.211  66.952   3.790  1.00  0.00           O  
ATOM   3944  N   GLU A1716      39.775  68.748  10.328  1.00  0.00           N  
ATOM   3945  CA  GLU A1716      38.656  68.667  11.260  1.00  0.00           C  
ATOM   3946  C   GLU A1716      37.914  70.005  11.275  1.00  0.00           C  
ATOM   3947  O   GLU A1716      36.686  70.042  11.252  1.00  0.00           O  
ATOM   3948  CB  GLU A1716      39.140  68.358  12.684  1.00  0.00           C  
ATOM   3949  CG  GLU A1716      39.454  66.896  12.956  1.00  0.00           C  
ATOM   3950  CD  GLU A1716      40.606  66.387  12.122  1.00  0.00           C  
ATOM   3951  OE1 GLU A1716      40.384  65.437  11.343  1.00  0.00           O  
ATOM   3952  OE2 GLU A1716      41.730  66.939  12.243  1.00  0.00           O  
ATOM   3953  N   ARG A1717      38.674  71.095  11.307  1.00  0.00           N  
ATOM   3954  CA  ARG A1717      38.093  72.432  11.349  1.00  0.00           C  
ATOM   3955  C   ARG A1717      37.226  72.726  10.133  1.00  0.00           C  
ATOM   3956  O   ARG A1717      36.084  73.156  10.268  1.00  0.00           O  
ATOM   3957  CB  ARG A1717      39.200  73.485  11.460  1.00  0.00           C  
ATOM   3958  CG  ARG A1717      38.674  74.910  11.592  1.00  0.00           C  
ATOM   3959  CD  ARG A1717      39.794  75.941  11.576  1.00  0.00           C  
ATOM   3960  NE  ARG A1717      39.277  77.292  11.363  1.00  0.00           N  
ATOM   3961  CZ  ARG A1717      38.608  77.993  12.271  1.00  0.00           C  
ATOM   3962  NH1 ARG A1717      38.377  77.475  13.469  1.00  0.00           N  
ATOM   3963  NH2 ARG A1717      38.162  79.206  11.981  1.00  0.00           N  
ATOM   3964  N   ALA A1718      37.774  72.493   8.944  1.00  0.00           N  
ATOM   3965  CA  ALA A1718      37.049  72.736   7.702  1.00  0.00           C  
ATOM   3966  C   ALA A1718      35.747  71.936   7.641  1.00  0.00           C  
ATOM   3967  O   ALA A1718      34.713  72.462   7.244  1.00  0.00           O  
ATOM   3968  CB  ALA A1718      37.937  72.391   6.499  1.00  0.00           C  
ATOM   3969  N   LEU A1719      35.795  70.666   8.027  1.00  0.00           N  
ATOM   3970  CA  LEU A1719      34.598  69.833   8.003  1.00  0.00           C  
ATOM   3971  C   LEU A1719      33.581  70.286   9.051  1.00  0.00           C  
ATOM   3972  O   LEU A1719      32.388  70.361   8.777  1.00  0.00           O  
ATOM   3973  CB  LEU A1719      34.955  68.366   8.245  1.00  0.00           C  
ATOM   3974  CG  LEU A1719      33.766  67.398   8.319  1.00  0.00           C  
ATOM   3975  CD1 LEU A1719      32.925  67.498   7.041  1.00  0.00           C  
ATOM   3976  CD2 LEU A1719      34.280  65.983   8.501  1.00  0.00           C  
ATOM   3977  N   ALA A1720      34.059  70.576  10.256  1.00  0.00           N  
ATOM   3978  CA  ALA A1720      33.183  71.028  11.327  1.00  0.00           C  
ATOM   3979  C   ALA A1720      32.429  72.289  10.889  1.00  0.00           C  
ATOM   3980  O   ALA A1720      31.236  72.434  11.155  1.00  0.00           O  
ATOM   3981  CB  ALA A1720      34.005  71.310  12.575  1.00  0.00           C  
ATOM   3982  N   LEU A1721      33.132  73.191  10.204  1.00  0.00           N  
ATOM   3983  CA  LEU A1721      32.534  74.433   9.730  1.00  0.00           C  
ATOM   3984  C   LEU A1721      31.383  74.174   8.753  1.00  0.00           C  
ATOM   3985  O   LEU A1721      30.352  74.854   8.810  1.00  0.00           O  
ATOM   3986  CB  LEU A1721      33.601  75.309   9.082  1.00  0.00           C  
ATOM   3987  CG  LEU A1721      33.267  76.754   8.707  1.00  0.00           C  
ATOM   3988  CD1 LEU A1721      32.625  77.498   9.879  1.00  0.00           C  
ATOM   3989  CD2 LEU A1721      34.569  77.439   8.280  1.00  0.00           C  
ATOM   3990  N   ASP A1722      31.537  73.199   7.858  1.00  0.00           N  
ATOM   3991  CA  ASP A1722      30.444  72.903   6.932  1.00  0.00           C  
ATOM   3992  C   ASP A1722      29.247  72.383   7.717  1.00  0.00           C  
ATOM   3993  O   ASP A1722      28.099  72.614   7.341  1.00  0.00           O  
ATOM   3994  CB  ASP A1722      30.870  71.884   5.883  1.00  0.00           C  
ATOM   3995  CG  ASP A1722      31.834  72.472   4.882  1.00  0.00           C  
ATOM   3996  OD1 ASP A1722      31.709  73.682   4.598  1.00  0.00           O  
ATOM   3997  OD2 ASP A1722      32.704  71.733   4.382  1.00  0.00           O  
ATOM   3998  N   LEU A1723      29.521  71.694   8.821  1.00  0.00           N  
ATOM   3999  CA  LEU A1723      28.459  71.171   9.666  1.00  0.00           C  
ATOM   4000  C   LEU A1723      27.678  72.297  10.359  1.00  0.00           C  
ATOM   4001  O   LEU A1723      26.499  72.133  10.679  1.00  0.00           O  
ATOM   4002  CB  LEU A1723      29.044  70.223  10.711  1.00  0.00           C  
ATOM   4003  CG  LEU A1723      29.351  68.813  10.199  1.00  0.00           C  
ATOM   4004  CD1 LEU A1723      30.210  68.061  11.210  1.00  0.00           C  
ATOM   4005  CD2 LEU A1723      28.039  68.078   9.949  1.00  0.00           C  
ATOM   4006  N   LEU A1724      28.331  73.434  10.580  1.00  0.00           N  
ATOM   4007  CA  LEU A1724      27.685  74.561  11.243  1.00  0.00           C  
ATOM   4008  C   LEU A1724      26.666  75.264  10.348  1.00  0.00           C  
ATOM   4009  O   LEU A1724      25.913  76.109  10.824  1.00  0.00           O  
ATOM   4010  CB  LEU A1724      28.717  75.593  11.720  1.00  0.00           C  
ATOM   4011  CG  LEU A1724      29.773  75.199  12.763  1.00  0.00           C  
ATOM   4012  CD1 LEU A1724      30.353  76.466  13.368  1.00  0.00           C  
ATOM   4013  CD2 LEU A1724      29.168  74.358  13.856  1.00  0.00           C  
ATOM   4014  N   ASP A1725      26.641  74.909   9.067  1.00  0.00           N  
ATOM   4015  CA  ASP A1725      25.711  75.522   8.124  1.00  0.00           C  
ATOM   4016  C   ASP A1725      24.411  74.752   7.941  1.00  0.00           C  
ATOM   4017  O   ASP A1725      23.513  75.209   7.238  1.00  0.00           O  
ATOM   4018  CB  ASP A1725      26.374  75.693   6.757  1.00  0.00           C  
ATOM   4019  CG  ASP A1725      27.541  76.640   6.798  1.00  0.00           C  
ATOM   4020  OD1 ASP A1725      27.481  77.617   7.570  1.00  0.00           O  
ATOM   4021  OD2 ASP A1725      28.513  76.424   6.051  1.00  0.00           O  
ATOM   4022  N   PHE A1726      24.307  73.590   8.573  1.00  0.00           N  
ATOM   4023  CA  PHE A1726      23.117  72.759   8.448  1.00  0.00           C  
ATOM   4024  C   PHE A1726      21.802  73.407   8.894  1.00  0.00           C  
ATOM   4025  O   PHE A1726      20.810  73.388   8.163  1.00  0.00           O  
ATOM   4026  CB  PHE A1726      23.306  71.463   9.225  1.00  0.00           C  
ATOM   4027  CG  PHE A1726      22.064  70.621   9.300  1.00  0.00           C  
ATOM   4028  CD1 PHE A1726      21.514  70.069   8.148  1.00  0.00           C  
ATOM   4029  CD2 PHE A1726      21.434  70.396  10.521  1.00  0.00           C  
ATOM   4030  CE1 PHE A1726      20.356  69.303   8.210  1.00  0.00           C  
ATOM   4031  CE2 PHE A1726      20.272  69.632  10.594  1.00  0.00           C  
ATOM   4032  CZ  PHE A1726      19.733  69.085   9.436  1.00  0.00           C  
ATOM   4033  N   GLU A1727      21.789  73.961  10.101  1.00  0.00           N  
ATOM   4034  CA  GLU A1727      20.581  74.574  10.622  1.00  0.00           C  
ATOM   4035  C   GLU A1727      20.123  75.763   9.779  1.00  0.00           C  
ATOM   4036  O   GLU A1727      18.924  75.973   9.597  1.00  0.00           O  
ATOM   4037  CB  GLU A1727      20.784  74.965  12.096  1.00  0.00           C  
ATOM   4038  CG  GLU A1727      21.076  73.751  12.993  1.00  0.00           C  
ATOM   4039  CD  GLU A1727      20.932  74.040  14.485  1.00  0.00           C  
ATOM   4040  OE1 GLU A1727      21.510  75.038  14.969  1.00  0.00           O  
ATOM   4041  OE2 GLU A1727      20.243  73.259  15.177  1.00  0.00           O  
ATOM   4042  N   GLU A1728      21.067  76.524   9.242  1.00  0.00           N  
ATOM   4043  CA  GLU A1728      20.705  77.665   8.414  1.00  0.00           C  
ATOM   4044  C   GLU A1728      20.069  77.193   7.109  1.00  0.00           C  
ATOM   4045  O   GLU A1728      19.137  77.823   6.598  1.00  0.00           O  
ATOM   4046  CB  GLU A1728      21.934  78.520   8.105  1.00  0.00           C  
ATOM   4047  CG  GLU A1728      21.619  79.811   7.352  1.00  0.00           C  
ATOM   4048  CD  GLU A1728      20.620  80.698   8.088  1.00  0.00           C  
ATOM   4049  OE1 GLU A1728      20.777  80.888   9.313  1.00  0.00           O  
ATOM   4050  OE2 GLU A1728      19.682  81.212   7.439  1.00  0.00           O  
ATOM   4051  N   ALA A1729      20.581  76.094   6.563  1.00  0.00           N  
ATOM   4052  CA  ALA A1729      20.033  75.554   5.326  1.00  0.00           C  
ATOM   4053  C   ALA A1729      18.595  75.106   5.584  1.00  0.00           C  
ATOM   4054  O   ALA A1729      17.713  75.305   4.749  1.00  0.00           O  
ATOM   4055  CB  ALA A1729      20.874  74.369   4.837  1.00  0.00           C  
ATOM   4056  N   VAL A1730      18.361  74.504   6.746  1.00  0.00           N  
ATOM   4057  CA  VAL A1730      17.021  74.051   7.091  1.00  0.00           C  
ATOM   4058  C   VAL A1730      16.039  75.212   7.304  1.00  0.00           C  
ATOM   4059  O   VAL A1730      14.917  75.191   6.788  1.00  0.00           O  
ATOM   4060  CB  VAL A1730      17.030  73.186   8.356  1.00  0.00           C  
ATOM   4061  CG1 VAL A1730      15.601  72.849   8.759  1.00  0.00           C  
ATOM   4062  CG2 VAL A1730      17.815  71.910   8.103  1.00  0.00           C  
ATOM   4063  N   LEU A1731      16.466  76.223   8.056  1.00  0.00           N  
ATOM   4064  CA  LEU A1731      15.610  77.370   8.334  1.00  0.00           C  
ATOM   4065  C   LEU A1731      15.353  78.234   7.108  1.00  0.00           C  
ATOM   4066  O   LEU A1731      14.251  78.747   6.932  1.00  0.00           O  
ATOM   4067  CB  LEU A1731      16.205  78.215   9.464  1.00  0.00           C  
ATOM   4068  CG  LEU A1731      16.240  77.486  10.813  1.00  0.00           C  
ATOM   4069  CD1 LEU A1731      16.844  78.392  11.883  1.00  0.00           C  
ATOM   4070  CD2 LEU A1731      14.823  77.072  11.200  1.00  0.00           C  
ATOM   4071  N   GLU A1732      16.359  78.406   6.260  1.00  0.00           N  
ATOM   4072  CA  GLU A1732      16.155  79.203   5.062  1.00  0.00           C  
ATOM   4073  C   GLU A1732      15.168  78.472   4.167  1.00  0.00           C  
ATOM   4074  O   GLU A1732      14.261  79.082   3.607  1.00  0.00           O  
ATOM   4075  CB  GLU A1732      17.463  79.424   4.298  1.00  0.00           C  
ATOM   4076  CG  GLU A1732      17.230  80.015   2.911  1.00  0.00           C  
ATOM   4077  CD  GLU A1732      18.505  80.324   2.161  1.00  0.00           C  
ATOM   4078  OE1 GLU A1732      18.436  80.448   0.920  1.00  0.00           O  
ATOM   4079  OE2 GLU A1732      19.569  80.459   2.802  1.00  0.00           O  
ATOM   4080  N   ALA A1733      15.345  77.161   4.041  1.00  0.00           N  
ATOM   4081  CA  ALA A1733      14.457  76.356   3.210  1.00  0.00           C  
ATOM   4082  C   ALA A1733      13.027  76.453   3.726  1.00  0.00           C  
ATOM   4083  O   ALA A1733      12.080  76.527   2.947  1.00  0.00           O  
ATOM   4084  CB  ALA A1733      14.912  74.907   3.209  1.00  0.00           C  
ATOM   4085  N   ALA A1734      12.877  76.446   5.046  1.00  0.00           N  
ATOM   4086  CA  ALA A1734      11.561  76.536   5.664  1.00  0.00           C  
ATOM   4087  C   ALA A1734      10.938  77.923   5.458  1.00  0.00           C  
ATOM   4088  O   ALA A1734       9.781  78.037   5.042  1.00  0.00           O  
ATOM   4089  CB  ALA A1734      11.661  76.219   7.164  1.00  0.00           C  
ATOM   4090  N   GLU A1735      11.714  78.968   5.739  1.00  0.00           N  
ATOM   4091  CA  GLU A1735      11.243  80.349   5.610  1.00  0.00           C  
ATOM   4092  C   GLU A1735      10.952  80.762   4.173  1.00  0.00           C  
ATOM   4093  O   GLU A1735      10.013  81.513   3.921  1.00  0.00           O  
ATOM   4094  CB  GLU A1735      12.271  81.318   6.214  1.00  0.00           C  
ATOM   4095  CG  GLU A1735      12.616  81.026   7.671  1.00  0.00           C  
ATOM   4096  CD  GLU A1735      13.807  81.838   8.184  1.00  0.00           C  
ATOM   4097  OE1 GLU A1735      14.660  82.260   7.372  1.00  0.00           O  
ATOM   4098  OE2 GLU A1735      13.896  82.038   9.412  1.00  0.00           O  
ATOM   4099  N   GLU A1736      11.760  80.279   3.234  1.00  0.00           N  
ATOM   4100  CA  GLU A1736      11.583  80.618   1.823  1.00  0.00           C  
ATOM   4101  C   GLU A1736      10.774  79.570   1.065  1.00  0.00           C  
ATOM   4102  O   GLU A1736      10.440  79.764  -0.102  1.00  0.00           O  
ATOM   4103  CB  GLU A1736      12.949  80.786   1.149  1.00  0.00           C  
ATOM   4104  CG  GLU A1736      13.845  81.793   1.846  1.00  0.00           C  
ATOM   4105  CD  GLU A1736      13.198  83.160   1.937  1.00  0.00           C  
ATOM   4106  OE1 GLU A1736      13.512  83.909   2.885  1.00  0.00           O  
ATOM   4107  OE2 GLU A1736      12.378  83.488   1.056  1.00  0.00           O  
ATOM   4108  N   ARG A1739      10.466  78.461   1.733  1.00  0.00           N  
ATOM   4109  CA  ARG A1739       9.701  77.386   1.118  1.00  0.00           C  
ATOM   4110  C   ARG A1739      10.447  76.885  -0.112  1.00  0.00           C  
ATOM   4111  O   ARG A1739       9.887  76.758  -1.207  1.00  0.00           O  
ATOM   4112  CB  ARG A1739       8.293  77.891   0.760  1.00  0.00           C  
ATOM   4113  CG  ARG A1739       7.399  78.061   1.994  1.00  0.00           C  
ATOM   4114  CD  ARG A1739       6.033  78.674   1.701  1.00  0.00           C  
ATOM   4115  NE  ARG A1739       6.123  80.123   1.577  1.00  0.00           N  
ATOM   4116  CZ  ARG A1739       6.337  80.756   0.434  1.00  0.00           C  
ATOM   4117  NH1 ARG A1739       6.466  80.062  -0.696  1.00  0.00           N  
ATOM   4118  NH2 ARG A1739       6.458  82.076   0.424  1.00  0.00           N  
ATOM   4119  N   THR A1740      11.731  76.604   0.086  1.00  0.00           N  
ATOM   4120  CA  THR A1740      12.588  76.123  -0.984  1.00  0.00           C  
ATOM   4121  C   THR A1740      13.431  74.941  -0.528  1.00  0.00           C  
ATOM   4122  O   THR A1740      14.558  75.106  -0.057  1.00  0.00           O  
ATOM   4123  CB  THR A1740      13.528  77.236  -1.488  1.00  0.00           C  
ATOM   4124  OG1 THR A1740      14.215  77.820  -0.376  1.00  0.00           O  
ATOM   4125  CG2 THR A1740      12.738  78.317  -2.236  1.00  0.00           C  
ATOM   4126  N   PRO A1741      12.884  73.725  -0.645  1.00  0.00           N  
ATOM   4127  CA  PRO A1741      13.614  72.525  -0.238  1.00  0.00           C  
ATOM   4128  C   PRO A1741      14.944  72.349  -0.959  1.00  0.00           C  
ATOM   4129  O   PRO A1741      15.877  71.746  -0.406  1.00  0.00           O  
ATOM   4130  CB  PRO A1741      12.633  71.405  -0.562  1.00  0.00           C  
ATOM   4131  CG  PRO A1741      11.300  72.060  -0.267  1.00  0.00           C  
ATOM   4132  CD  PRO A1741      11.475  73.409  -0.941  1.00  0.00           C  
ATOM   4133  N   HIS A1742      15.044  72.866  -2.184  1.00  0.00           N  
ATOM   4134  CA  HIS A1742      16.282  72.714  -2.942  1.00  0.00           C  
ATOM   4135  C   HIS A1742      17.499  73.286  -2.208  1.00  0.00           C  
ATOM   4136  O   HIS A1742      18.630  72.872  -2.466  1.00  0.00           O  
ATOM   4137  CB  HIS A1742      16.171  73.346  -4.336  1.00  0.00           C  
ATOM   4138  CG  HIS A1742      16.168  74.841  -4.331  1.00  0.00           C  
ATOM   4139  ND1 HIS A1742      15.008  75.584  -4.303  1.00  0.00           N  
ATOM   4140  CD2 HIS A1742      17.187  75.733  -4.352  1.00  0.00           C  
ATOM   4141  CE1 HIS A1742      15.311  76.870  -4.308  1.00  0.00           C  
ATOM   4142  NE2 HIS A1742      16.626  76.988  -4.337  1.00  0.00           N  
ATOM   4143  N   VAL A1743      17.272  74.228  -1.296  1.00  0.00           N  
ATOM   4144  CA  VAL A1743      18.376  74.812  -0.540  1.00  0.00           C  
ATOM   4145  C   VAL A1743      18.940  73.758   0.420  1.00  0.00           C  
ATOM   4146  O   VAL A1743      20.143  73.695   0.647  1.00  0.00           O  
ATOM   4147  CB  VAL A1743      17.922  76.065   0.250  1.00  0.00           C  
ATOM   4148  CG1 VAL A1743      19.028  76.523   1.197  1.00  0.00           C  
ATOM   4149  CG2 VAL A1743      17.585  77.194  -0.729  1.00  0.00           C  
ATOM   4150  N   LEU A1744      18.071  72.915   0.963  1.00  0.00           N  
ATOM   4151  CA  LEU A1744      18.523  71.872   1.874  1.00  0.00           C  
ATOM   4152  C   LEU A1744      19.204  70.791   1.045  1.00  0.00           C  
ATOM   4153  O   LEU A1744      20.246  70.264   1.424  1.00  0.00           O  
ATOM   4154  CB  LEU A1744      17.345  71.250   2.622  1.00  0.00           C  
ATOM   4155  CG  LEU A1744      17.604  70.605   3.992  1.00  0.00           C  
ATOM   4156  CD1 LEU A1744      16.702  69.396   4.130  1.00  0.00           C  
ATOM   4157  CD2 LEU A1744      19.058  70.202   4.165  1.00  0.00           C  
ATOM   4158  N   ALA A1745      18.593  70.465  -0.090  1.00  0.00           N  
ATOM   4159  CA  ALA A1745      19.127  69.452  -0.980  1.00  0.00           C  
ATOM   4160  C   ALA A1745      20.541  69.830  -1.387  1.00  0.00           C  
ATOM   4161  O   ALA A1745      21.446  69.005  -1.334  1.00  0.00           O  
ATOM   4162  CB  ALA A1745      18.238  69.320  -2.218  1.00  0.00           C  
ATOM   4163  N   GLN A1746      20.726  71.085  -1.783  1.00  0.00           N  
ATOM   4164  CA  GLN A1746      22.035  71.561  -2.202  1.00  0.00           C  
ATOM   4165  C   GLN A1746      23.025  71.512  -1.033  1.00  0.00           C  
ATOM   4166  O   GLN A1746      24.184  71.155  -1.215  1.00  0.00           O  
ATOM   4167  CB  GLN A1746      21.929  72.983  -2.756  1.00  0.00           C  
ATOM   4168  CG  GLN A1746      23.234  73.546  -3.305  1.00  0.00           C  
ATOM   4169  CD  GLN A1746      23.860  72.648  -4.362  1.00  0.00           C  
ATOM   4170  OE1 GLN A1746      23.218  72.294  -5.357  1.00  0.00           O  
ATOM   4171  NE2 GLN A1746      25.119  72.271  -4.147  1.00  0.00           N  
ATOM   4172  N   TYR A1747      22.574  71.867   0.166  1.00  0.00           N  
ATOM   4173  CA  TYR A1747      23.460  71.812   1.323  1.00  0.00           C  
ATOM   4174  C   TYR A1747      23.958  70.382   1.546  1.00  0.00           C  
ATOM   4175  O   TYR A1747      25.122  70.166   1.891  1.00  0.00           O  
ATOM   4176  CB  TYR A1747      22.750  72.265   2.604  1.00  0.00           C  
ATOM   4177  CG  TYR A1747      23.568  71.954   3.841  1.00  0.00           C  
ATOM   4178  CD1 TYR A1747      24.714  72.695   4.149  1.00  0.00           C  
ATOM   4179  CD2 TYR A1747      23.246  70.873   4.666  1.00  0.00           C  
ATOM   4180  CE1 TYR A1747      25.522  72.364   5.249  1.00  0.00           C  
ATOM   4181  CE2 TYR A1747      24.050  70.532   5.769  1.00  0.00           C  
ATOM   4182  CZ  TYR A1747      25.187  71.285   6.049  1.00  0.00           C  
ATOM   4183  OH  TYR A1747      25.992  70.961   7.124  1.00  0.00           O  
ATOM   4184  N   LEU A1748      23.069  69.411   1.365  1.00  0.00           N  
ATOM   4185  CA  LEU A1748      23.434  68.015   1.571  1.00  0.00           C  
ATOM   4186  C   LEU A1748      24.469  67.543   0.556  1.00  0.00           C  
ATOM   4187  O   LEU A1748      25.335  66.738   0.884  1.00  0.00           O  
ATOM   4188  CB  LEU A1748      22.190  67.126   1.527  1.00  0.00           C  
ATOM   4189  CG  LEU A1748      21.200  67.344   2.681  1.00  0.00           C  
ATOM   4190  CD1 LEU A1748      20.040  66.362   2.543  1.00  0.00           C  
ATOM   4191  CD2 LEU A1748      21.901  67.147   4.024  1.00  0.00           C  
ATOM   4192  N   LEU A1749      24.377  68.040  -0.674  1.00  0.00           N  
ATOM   4193  CA  LEU A1749      25.346  67.683  -1.702  1.00  0.00           C  
ATOM   4194  C   LEU A1749      26.701  68.238  -1.273  1.00  0.00           C  
ATOM   4195  O   LEU A1749      27.713  67.537  -1.327  1.00  0.00           O  
ATOM   4196  CB  LEU A1749      24.954  68.283  -3.057  1.00  0.00           C  
ATOM   4197  CG  LEU A1749      23.871  67.535  -3.841  1.00  0.00           C  
ATOM   4198  CD1 LEU A1749      23.549  68.275  -5.135  1.00  0.00           C  
ATOM   4199  CD2 LEU A1749      24.365  66.129  -4.154  1.00  0.00           C  
ATOM   4200  N   ASP A1750      26.710  69.499  -0.841  1.00  0.00           N  
ATOM   4201  CA  ASP A1750      27.940  70.140  -0.398  1.00  0.00           C  
ATOM   4202  C   ASP A1750      28.557  69.439   0.815  1.00  0.00           C  
ATOM   4203  O   ASP A1750      29.771  69.265   0.884  1.00  0.00           O  
ATOM   4204  CB  ASP A1750      27.688  71.612  -0.056  1.00  0.00           C  
ATOM   4205  CG  ASP A1750      27.254  72.433  -1.264  1.00  0.00           C  
ATOM   4206  OD1 ASP A1750      27.590  72.052  -2.404  1.00  0.00           O  
ATOM   4207  OD2 ASP A1750      26.595  73.474  -1.076  1.00  0.00           O  
ATOM   4208  N   LEU A1751      27.724  69.041   1.772  1.00  0.00           N  
ATOM   4209  CA  LEU A1751      28.233  68.381   2.963  1.00  0.00           C  
ATOM   4210  C   LEU A1751      28.792  67.005   2.611  1.00  0.00           C  
ATOM   4211  O   LEU A1751      29.836  66.600   3.126  1.00  0.00           O  
ATOM   4212  CB  LEU A1751      27.139  68.244   4.021  1.00  0.00           C  
ATOM   4213  CG  LEU A1751      27.635  67.661   5.354  1.00  0.00           C  
ATOM   4214  CD1 LEU A1751      28.736  68.568   5.953  1.00  0.00           C  
ATOM   4215  CD2 LEU A1751      26.469  67.532   6.315  1.00  0.00           C  
ATOM   4216  N   ALA A1752      28.099  66.292   1.730  1.00  0.00           N  
ATOM   4217  CA  ALA A1752      28.551  64.975   1.320  1.00  0.00           C  
ATOM   4218  C   ALA A1752      29.874  65.111   0.569  1.00  0.00           C  
ATOM   4219  O   ALA A1752      30.757  64.258   0.695  1.00  0.00           O  
ATOM   4220  CB  ALA A1752      27.502  64.306   0.444  1.00  0.00           C  
ATOM   4221  N   ALA A1753      30.015  66.188  -0.199  1.00  0.00           N  
ATOM   4222  CA  ALA A1753      31.245  66.435  -0.951  1.00  0.00           C  
ATOM   4223  C   ALA A1753      32.384  66.736   0.023  1.00  0.00           C  
ATOM   4224  O   ALA A1753      33.523  66.306  -0.179  1.00  0.00           O  
ATOM   4225  CB  ALA A1753      31.061  67.618  -1.915  1.00  0.00           C  
ATOM   4226  N   SER A1754      32.066  67.496   1.069  1.00  0.00           N  
ATOM   4227  CA  SER A1754      33.042  67.863   2.092  1.00  0.00           C  
ATOM   4228  C   SER A1754      33.479  66.610   2.855  1.00  0.00           C  
ATOM   4229  O   SER A1754      34.656  66.436   3.165  1.00  0.00           O  
ATOM   4230  CB  SER A1754      32.421  68.876   3.057  1.00  0.00           C  
ATOM   4231  OG  SER A1754      33.321  69.223   4.093  1.00  0.00           O  
ATOM   4232  N   TRP A1755      32.523  65.743   3.164  1.00  0.00           N  
ATOM   4233  CA  TRP A1755      32.832  64.504   3.864  1.00  0.00           C  
ATOM   4234  C   TRP A1755      33.736  63.613   3.004  1.00  0.00           C  
ATOM   4235  O   TRP A1755      34.705  63.048   3.496  1.00  0.00           O  
ATOM   4236  CB  TRP A1755      31.544  63.757   4.213  1.00  0.00           C  
ATOM   4237  CG  TRP A1755      31.750  62.304   4.485  1.00  0.00           C  
ATOM   4238  CD1 TRP A1755      31.342  61.260   3.703  1.00  0.00           C  
ATOM   4239  CD2 TRP A1755      32.449  61.726   5.593  1.00  0.00           C  
ATOM   4240  NE1 TRP A1755      31.743  60.066   4.254  1.00  0.00           N  
ATOM   4241  CE2 TRP A1755      32.426  60.322   5.415  1.00  0.00           C  
ATOM   4242  CE3 TRP A1755      33.093  62.255   6.716  1.00  0.00           C  
ATOM   4243  CZ2 TRP A1755      33.026  59.439   6.323  1.00  0.00           C  
ATOM   4244  CZ3 TRP A1755      33.692  61.373   7.623  1.00  0.00           C  
ATOM   4245  CH2 TRP A1755      33.652  59.982   7.416  1.00  0.00           C  
ATOM   4246  N   ASN A1756      33.423  63.495   1.721  1.00  0.00           N  
ATOM   4247  CA  ASN A1756      34.232  62.677   0.830  1.00  0.00           C  
ATOM   4248  C   ASN A1756      35.669  63.183   0.663  1.00  0.00           C  
ATOM   4249  O   ASN A1756      36.610  62.389   0.690  1.00  0.00           O  
ATOM   4250  CB  ASN A1756      33.550  62.549  -0.538  1.00  0.00           C  
ATOM   4251  CG  ASN A1756      32.408  61.549  -0.517  1.00  0.00           C  
ATOM   4252  OD1 ASN A1756      32.505  60.499   0.114  1.00  0.00           O  
ATOM   4253  ND2 ASN A1756      31.330  61.864  -1.211  1.00  0.00           N  
ATOM   4254  N   ALA A1757      35.838  64.491   0.491  1.00  0.00           N  
ATOM   4255  CA  ALA A1757      37.170  65.069   0.343  1.00  0.00           C  
ATOM   4256  C   ALA A1757      37.939  64.830   1.645  1.00  0.00           C  
ATOM   4257  O   ALA A1757      39.131  64.534   1.638  1.00  0.00           O  
ATOM   4258  CB  ALA A1757      37.069  66.571   0.061  1.00  0.00           C  
ATOM   4259  N   TYR A1758      37.236  64.967   2.762  1.00  0.00           N  
ATOM   4260  CA  TYR A1758      37.822  64.759   4.076  1.00  0.00           C  
ATOM   4261  C   TYR A1758      38.275  63.299   4.207  1.00  0.00           C  
ATOM   4262  O   TYR A1758      39.413  63.024   4.577  1.00  0.00           O  
ATOM   4263  CB  TYR A1758      36.783  65.086   5.151  1.00  0.00           C  
ATOM   4264  CG  TYR A1758      37.215  64.815   6.574  1.00  0.00           C  
ATOM   4265  CD1 TYR A1758      38.108  65.670   7.232  1.00  0.00           C  
ATOM   4266  CD2 TYR A1758      36.702  63.723   7.280  1.00  0.00           C  
ATOM   4267  CE1 TYR A1758      38.470  65.450   8.554  1.00  0.00           C  
ATOM   4268  CE2 TYR A1758      37.059  63.492   8.602  1.00  0.00           C  
ATOM   4269  CZ  TYR A1758      37.944  64.363   9.235  1.00  0.00           C  
ATOM   4270  OH  TYR A1758      38.282  64.152  10.553  1.00  0.00           O  
ATOM   4271  N   TYR A1760      37.381  62.367   3.885  1.00  0.00           N  
ATOM   4272  CA  TYR A1760      37.694  60.939   3.978  1.00  0.00           C  
ATOM   4273  C   TYR A1760      38.829  60.503   3.041  1.00  0.00           C  
ATOM   4274  O   TYR A1760      39.694  59.720   3.427  1.00  0.00           O  
ATOM   4275  CB  TYR A1760      36.453  60.110   3.657  1.00  0.00           C  
ATOM   4276  CG  TYR A1760      36.680  58.609   3.719  1.00  0.00           C  
ATOM   4277  CD1 TYR A1760      36.533  57.911   4.918  1.00  0.00           C  
ATOM   4278  CD2 TYR A1760      37.025  57.889   2.573  1.00  0.00           C  
ATOM   4279  CE1 TYR A1760      36.717  56.538   4.976  1.00  0.00           C  
ATOM   4280  CE2 TYR A1760      37.215  56.505   2.622  1.00  0.00           C  
ATOM   4281  CZ  TYR A1760      37.058  55.841   3.828  1.00  0.00           C  
ATOM   4282  OH  TYR A1760      37.253  54.484   3.892  1.00  0.00           O  
ATOM   4283  N   ASN A1761      38.809  61.014   1.814  1.00  0.00           N  
ATOM   4284  CA  ASN A1761      39.806  60.667   0.812  1.00  0.00           C  
ATOM   4285  C   ASN A1761      41.169  61.349   0.922  1.00  0.00           C  
ATOM   4286  O   ASN A1761      42.112  60.924   0.262  1.00  0.00           O  
ATOM   4287  CB  ASN A1761      39.253  60.933  -0.598  1.00  0.00           C  
ATOM   4288  CG  ASN A1761      38.052  60.071  -0.924  1.00  0.00           C  
ATOM   4289  OD1 ASN A1761      38.000  58.896  -0.561  1.00  0.00           O  
ATOM   4290  ND2 ASN A1761      37.080  60.648  -1.623  1.00  0.00           N  
ATOM   4291  N   ALA A1762      41.278  62.396   1.734  1.00  0.00           N  
ATOM   4292  CA  ALA A1762      42.541  63.125   1.858  1.00  0.00           C  
ATOM   4293  C   ALA A1762      43.741  62.227   2.148  1.00  0.00           C  
ATOM   4294  O   ALA A1762      43.661  61.310   2.970  1.00  0.00           O  
ATOM   4295  CB  ALA A1762      42.425  64.194   2.941  1.00  0.00           C  
ATOM   4296  N   ARG A1765      44.847  62.509   1.461  1.00  0.00           N  
ATOM   4297  CA  ARG A1765      46.100  61.777   1.619  1.00  0.00           C  
ATOM   4298  C   ARG A1765      47.269  62.762   1.551  1.00  0.00           C  
ATOM   4299  O   ARG A1765      47.172  63.808   0.905  1.00  0.00           O  
ATOM   4300  CB  ARG A1765      46.268  60.724   0.511  1.00  0.00           C  
ATOM   4301  CG  ARG A1765      45.281  59.550   0.585  1.00  0.00           C  
ATOM   4302  CD  ARG A1765      45.497  58.571  -0.570  1.00  0.00           C  
ATOM   4303  NE  ARG A1765      46.774  57.860  -0.467  1.00  0.00           N  
ATOM   4304  CZ  ARG A1765      47.020  56.870   0.390  1.00  0.00           C  
ATOM   4305  NH1 ARG A1765      46.077  56.451   1.229  1.00  0.00           N  
ATOM   4306  NH2 ARG A1765      48.220  56.304   0.420  1.00  0.00           N  
ATOM   4307  N   GLU A1795      48.363  62.420   2.228  1.00  0.00           N  
ATOM   4308  CA  GLU A1795      49.574  63.232   2.249  1.00  0.00           C  
ATOM   4309  C   GLU A1795      50.760  62.346   2.613  1.00  0.00           C  
ATOM   4310  O   GLU A1795      50.649  61.465   3.472  1.00  0.00           O  
ATOM   4311  CB  GLU A1795      49.476  64.362   3.281  1.00  0.00           C  
ATOM   4312  CG  GLU A1795      48.516  65.484   2.923  1.00  0.00           C  
ATOM   4313  CD  GLU A1795      48.650  66.672   3.861  1.00  0.00           C  
ATOM   4314  OE1 GLU A1795      49.775  67.211   3.970  1.00  0.00           O  
ATOM   4315  OE2 GLU A1795      47.640  67.067   4.488  1.00  0.00           O  
ATOM   4316  N   ASN A1796      51.888  62.585   1.952  1.00  0.00           N  
ATOM   4317  CA  ASN A1796      53.109  61.835   2.206  1.00  0.00           C  
ATOM   4318  C   ASN A1796      52.902  60.328   2.114  1.00  0.00           C  
ATOM   4319  O   ASN A1796      53.393  59.580   2.949  1.00  0.00           O  
ATOM   4320  CB  ASN A1796      53.659  62.216   3.582  1.00  0.00           C  
ATOM   4321  CG  ASN A1796      54.042  63.685   3.662  1.00  0.00           C  
ATOM   4322  OD1 ASN A1796      54.015  64.292   4.731  1.00  0.00           O  
ATOM   4323  ND2 ASN A1796      54.410  64.260   2.524  1.00  0.00           N  
ATOM   4324  N   GLY A1797      52.163  59.905   1.095  1.00  0.00           N  
ATOM   4325  CA  GLY A1797      51.907  58.494   0.879  1.00  0.00           C  
ATOM   4326  C   GLY A1797      51.017  57.790   1.888  1.00  0.00           C  
ATOM   4327  O   GLY A1797      51.068  56.569   1.996  1.00  0.00           O  
ATOM   4328  N   GLN A1798      50.201  58.532   2.628  1.00  0.00           N  
ATOM   4329  CA  GLN A1798      49.320  57.896   3.603  1.00  0.00           C  
ATOM   4330  C   GLN A1798      48.040  58.694   3.837  1.00  0.00           C  
ATOM   4331  O   GLN A1798      47.952  59.873   3.488  1.00  0.00           O  
ATOM   4332  CB  GLN A1798      50.056  57.703   4.929  1.00  0.00           C  
ATOM   4333  CG  GLN A1798      50.424  58.995   5.620  1.00  0.00           C  
ATOM   4334  CD  GLN A1798      51.275  58.779   6.859  1.00  0.00           C  
ATOM   4335  OE1 GLN A1798      51.648  59.733   7.543  1.00  0.00           O  
ATOM   4336  NE2 GLN A1798      51.590  57.522   7.152  1.00  0.00           N  
ATOM   4337  N   PRO A1799      47.021  58.052   4.426  1.00  0.00           N  
ATOM   4338  CA  PRO A1799      45.765  58.766   4.682  1.00  0.00           C  
ATOM   4339  C   PRO A1799      46.087  59.949   5.578  1.00  0.00           C  
ATOM   4340  O   PRO A1799      46.859  59.805   6.518  1.00  0.00           O  
ATOM   4341  CB  PRO A1799      44.914  57.725   5.405  1.00  0.00           C  
ATOM   4342  CG  PRO A1799      45.447  56.402   4.871  1.00  0.00           C  
ATOM   4343  CD  PRO A1799      46.939  56.649   4.876  1.00  0.00           C  
ATOM   4344  N   ALA A1800      45.515  61.115   5.300  1.00  0.00           N  
ATOM   4345  CA  ALA A1800      45.806  62.277   6.135  1.00  0.00           C  
ATOM   4346  C   ALA A1800      44.755  62.462   7.220  1.00  0.00           C  
ATOM   4347  O   ALA A1800      44.946  63.238   8.155  1.00  0.00           O  
ATOM   4348  CB  ALA A1800      45.904  63.547   5.273  1.00  0.00           C  
ATOM   4349  N   THR A1801      43.654  61.725   7.123  1.00  0.00           N  
ATOM   4350  CA  THR A1801      42.600  61.890   8.114  1.00  0.00           C  
ATOM   4351  C   THR A1801      42.070  60.576   8.705  1.00  0.00           C  
ATOM   4352  O   THR A1801      40.885  60.472   9.035  1.00  0.00           O  
ATOM   4353  CB  THR A1801      41.446  62.692   7.479  1.00  0.00           C  
ATOM   4354  OG1 THR A1801      40.582  63.197   8.501  1.00  0.00           O  
ATOM   4355  CG2 THR A1801      40.663  61.818   6.537  1.00  0.00           C  
ATOM   4356  N   PRO A1802      42.951  59.574   8.891  1.00  0.00           N  
ATOM   4357  CA  PRO A1802      42.493  58.294   9.445  1.00  0.00           C  
ATOM   4358  C   PRO A1802      41.858  58.415  10.829  1.00  0.00           C  
ATOM   4359  O   PRO A1802      42.280  59.230  11.648  1.00  0.00           O  
ATOM   4360  CB  PRO A1802      43.766  57.444   9.447  1.00  0.00           C  
ATOM   4361  CG  PRO A1802      44.846  58.469   9.768  1.00  0.00           C  
ATOM   4362  CD  PRO A1802      44.429  59.646   8.870  1.00  0.00           C  
ATOM   4363  N   VAL A1803      40.839  57.596  11.075  1.00  0.00           N  
ATOM   4364  CA  VAL A1803      40.125  57.600  12.347  1.00  0.00           C  
ATOM   4365  C   VAL A1803      40.588  56.482  13.285  1.00  0.00           C  
ATOM   4366  O   VAL A1803      41.081  56.738  14.381  1.00  0.00           O  
ATOM   4367  CB  VAL A1803      38.593  57.423  12.135  1.00  0.00           C  
ATOM   4368  CG1 VAL A1803      37.861  57.535  13.470  1.00  0.00           C  
ATOM   4369  CG2 VAL A1803      38.074  58.450  11.163  1.00  0.00           C  
ATOM   4370  N   LEU A1808      40.425  55.241  12.840  1.00  0.00           N  
ATOM   4371  CA  LEU A1808      40.772  54.079  13.650  1.00  0.00           C  
ATOM   4372  C   LEU A1808      42.256  53.936  13.982  1.00  0.00           C  
ATOM   4373  O   LEU A1808      42.612  53.311  14.979  1.00  0.00           O  
ATOM   4374  CB  LEU A1808      40.246  52.804  12.978  1.00  0.00           C  
ATOM   4375  CG  LEU A1808      38.726  52.773  12.724  1.00  0.00           C  
ATOM   4376  CD1 LEU A1808      38.327  51.423  12.127  1.00  0.00           C  
ATOM   4377  CD2 LEU A1808      37.965  53.007  14.027  1.00  0.00           C  
ATOM   4378  N   THR A1809      43.117  54.521  13.161  1.00  0.00           N  
ATOM   4379  CA  THR A1809      44.552  54.450  13.397  1.00  0.00           C  
ATOM   4380  C   THR A1809      45.100  55.745  13.988  1.00  0.00           C  
ATOM   4381  O   THR A1809      46.310  55.896  14.146  1.00  0.00           O  
ATOM   4382  CB  THR A1809      45.319  54.147  12.100  1.00  0.00           C  
ATOM   4383  OG1 THR A1809      44.937  55.089  11.090  1.00  0.00           O  
ATOM   4384  CG2 THR A1809      45.026  52.732  11.625  1.00  0.00           C  
ATOM   4385  N   ALA A1810      44.212  56.679  14.315  1.00  0.00           N  
ATOM   4386  CA  ALA A1810      44.640  57.942  14.899  1.00  0.00           C  
ATOM   4387  C   ALA A1810      44.967  57.706  16.366  1.00  0.00           C  
ATOM   4388  O   ALA A1810      44.383  56.826  17.004  1.00  0.00           O  
ATOM   4389  CB  ALA A1810      43.534  58.999  14.767  1.00  0.00           C  
ATOM   4390  N   PRO A1812      45.920  58.478  16.915  1.00  0.00           N  
ATOM   4391  CA  PRO A1812      46.319  58.343  18.321  1.00  0.00           C  
ATOM   4392  C   PRO A1812      45.230  58.800  19.284  1.00  0.00           C  
ATOM   4393  O   PRO A1812      44.299  59.501  18.891  1.00  0.00           O  
ATOM   4394  CB  PRO A1812      47.577  59.210  18.412  1.00  0.00           C  
ATOM   4395  CG  PRO A1812      47.338  60.276  17.358  1.00  0.00           C  
ATOM   4396  CD  PRO A1812      46.789  59.440  16.210  1.00  0.00           C  
ATOM   4397  N   GLU A1813      45.361  58.394  20.544  1.00  0.00           N  
ATOM   4398  CA  GLU A1813      44.404  58.741  21.584  1.00  0.00           C  
ATOM   4399  C   GLU A1813      44.100  60.230  21.564  1.00  0.00           C  
ATOM   4400  O   GLU A1813      44.999  61.046  21.402  1.00  0.00           O  
ATOM   4401  CB  GLU A1813      44.955  58.348  22.955  1.00  0.00           C  
ATOM   4402  CG  GLU A1813      44.008  58.642  24.104  1.00  0.00           C  
ATOM   4403  CD  GLU A1813      44.521  58.097  25.419  1.00  0.00           C  
ATOM   4404  OE1 GLU A1813      44.720  56.868  25.510  1.00  0.00           O  
ATOM   4405  OE2 GLU A1813      44.727  58.894  26.360  1.00  0.00           O  
ATOM   4406  N   GLY A1814      42.827  60.574  21.727  1.00  0.00           N  
ATOM   4407  CA  GLY A1814      42.426  61.970  21.711  1.00  0.00           C  
ATOM   4408  C   GLY A1814      41.970  62.390  20.330  1.00  0.00           C  
ATOM   4409  O   GLY A1814      40.884  62.951  20.167  1.00  0.00           O  
ATOM   4410  N   LEU A1815      42.795  62.116  19.325  1.00  0.00           N  
ATOM   4411  CA  LEU A1815      42.455  62.466  17.950  1.00  0.00           C  
ATOM   4412  C   LEU A1815      41.414  61.483  17.421  1.00  0.00           C  
ATOM   4413  O   LEU A1815      40.496  61.870  16.697  1.00  0.00           O  
ATOM   4414  CB  LEU A1815      43.691  62.401  17.055  1.00  0.00           C  
ATOM   4415  CG  LEU A1815      43.859  63.478  15.979  1.00  0.00           C  
ATOM   4416  CD1 LEU A1815      44.836  62.964  14.902  1.00  0.00           C  
ATOM   4417  CD2 LEU A1815      42.517  63.851  15.370  1.00  0.00           C  
ATOM   4418  N   ARG A1816      41.570  60.210  17.776  1.00  0.00           N  
ATOM   4419  CA  ARG A1816      40.640  59.173  17.336  1.00  0.00           C  
ATOM   4420  C   ARG A1816      39.237  59.518  17.823  1.00  0.00           C  
ATOM   4421  O   ARG A1816      38.281  59.484  17.051  1.00  0.00           O  
ATOM   4422  CB  ARG A1816      41.075  57.794  17.864  1.00  0.00           C  
ATOM   4423  CG  ARG A1816      39.988  56.718  17.783  1.00  0.00           C  
ATOM   4424  CD  ARG A1816      40.538  55.288  17.924  1.00  0.00           C  
ATOM   4425  NE  ARG A1816      39.456  54.301  18.026  1.00  0.00           N  
ATOM   4426  CZ  ARG A1816      39.521  53.047  17.578  1.00  0.00           C  
ATOM   4427  NH1 ARG A1816      40.621  52.589  16.978  1.00  0.00           N  
ATOM   4428  NH2 ARG A1816      38.481  52.238  17.735  1.00  0.00           N  
ATOM   4429  N   GLU A1817      39.123  59.864  19.101  1.00  0.00           N  
ATOM   4430  CA  GLU A1817      37.839  60.227  19.686  1.00  0.00           C  
ATOM   4431  C   GLU A1817      37.276  61.471  18.986  1.00  0.00           C  
ATOM   4432  O   GLU A1817      36.093  61.526  18.661  1.00  0.00           O  
ATOM   4433  CB  GLU A1817      37.996  60.501  21.187  1.00  0.00           C  
ATOM   4434  CG  GLU A1817      38.279  59.281  22.067  1.00  0.00           C  
ATOM   4435  CD  GLU A1817      39.574  58.551  21.714  1.00  0.00           C  
ATOM   4436  OE1 GLU A1817      40.541  59.199  21.262  1.00  0.00           O  
ATOM   4437  OE2 GLU A1817      39.628  57.321  21.907  1.00  0.00           O  
ATOM   4438  N   LEU A1818      38.122  62.468  18.753  1.00  0.00           N  
ATOM   4439  CA  LEU A1818      37.679  63.684  18.078  1.00  0.00           C  
ATOM   4440  C   LEU A1818      37.099  63.365  16.701  1.00  0.00           C  
ATOM   4441  O   LEU A1818      36.018  63.847  16.350  1.00  0.00           O  
ATOM   4442  CB  LEU A1818      38.842  64.666  17.914  1.00  0.00           C  
ATOM   4443  CG  LEU A1818      38.606  65.832  16.947  1.00  0.00           C  
ATOM   4444  CD1 LEU A1818      37.441  66.697  17.424  1.00  0.00           C  
ATOM   4445  CD2 LEU A1818      39.867  66.660  16.842  1.00  0.00           C  
ATOM   4446  N   ARG A1819      37.817  62.557  15.921  1.00  0.00           N  
ATOM   4447  CA  ARG A1819      37.351  62.206  14.586  1.00  0.00           C  
ATOM   4448  C   ARG A1819      36.091  61.358  14.605  1.00  0.00           C  
ATOM   4449  O   ARG A1819      35.236  61.498  13.728  1.00  0.00           O  
ATOM   4450  CB  ARG A1819      38.465  61.523  13.786  1.00  0.00           C  
ATOM   4451  CG  ARG A1819      39.498  62.543  13.317  1.00  0.00           C  
ATOM   4452  CD  ARG A1819      40.643  61.959  12.520  1.00  0.00           C  
ATOM   4453  NE  ARG A1819      41.524  63.044  12.091  1.00  0.00           N  
ATOM   4454  CZ  ARG A1819      42.815  62.905  11.815  1.00  0.00           C  
ATOM   4455  NH1 ARG A1819      43.402  61.713  11.916  1.00  0.00           N  
ATOM   4456  NH2 ARG A1819      43.518  63.965  11.452  1.00  0.00           N  
ATOM   4457  N   LEU A1820      35.957  60.493  15.606  1.00  0.00           N  
ATOM   4458  CA  LEU A1820      34.765  59.661  15.710  1.00  0.00           C  
ATOM   4459  C   LEU A1820      33.536  60.535  16.000  1.00  0.00           C  
ATOM   4460  O   LEU A1820      32.469  60.315  15.427  1.00  0.00           O  
ATOM   4461  CB  LEU A1820      34.939  58.598  16.801  1.00  0.00           C  
ATOM   4462  CG  LEU A1820      35.804  57.386  16.428  1.00  0.00           C  
ATOM   4463  CD1 LEU A1820      36.074  56.537  17.658  1.00  0.00           C  
ATOM   4464  CD2 LEU A1820      35.096  56.562  15.359  1.00  0.00           C  
ATOM   4465  N   SER A1821      33.685  61.526  16.879  1.00  0.00           N  
ATOM   4466  CA  SER A1821      32.568  62.417  17.206  1.00  0.00           C  
ATOM   4467  C   SER A1821      32.206  63.285  16.002  1.00  0.00           C  
ATOM   4468  O   SER A1821      31.035  63.581  15.767  1.00  0.00           O  
ATOM   4469  CB  SER A1821      32.913  63.310  18.400  1.00  0.00           C  
ATOM   4470  OG  SER A1821      33.013  62.548  19.590  1.00  0.00           O  
ATOM   4471  N   LEU A1822      33.214  63.686  15.235  1.00  0.00           N  
ATOM   4472  CA  LEU A1822      32.972  64.497  14.050  1.00  0.00           C  
ATOM   4473  C   LEU A1822      32.274  63.639  12.996  1.00  0.00           C  
ATOM   4474  O   LEU A1822      31.364  64.101  12.304  1.00  0.00           O  
ATOM   4475  CB  LEU A1822      34.291  65.028  13.499  1.00  0.00           C  
ATOM   4476  CG  LEU A1822      34.222  66.007  12.330  1.00  0.00           C  
ATOM   4477  CD1 LEU A1822      33.365  67.213  12.715  1.00  0.00           C  
ATOM   4478  CD2 LEU A1822      35.638  66.447  11.961  1.00  0.00           C  
ATOM   4479  N   VAL A1823      32.711  62.386  12.877  1.00  0.00           N  
ATOM   4480  CA  VAL A1823      32.120  61.456  11.925  1.00  0.00           C  
ATOM   4481  C   VAL A1823      30.667  61.193  12.325  1.00  0.00           C  
ATOM   4482  O   VAL A1823      29.782  61.115  11.477  1.00  0.00           O  
ATOM   4483  CB  VAL A1823      32.907  60.117  11.895  1.00  0.00           C  
ATOM   4484  CG1 VAL A1823      32.098  59.043  11.173  1.00  0.00           C  
ATOM   4485  CG2 VAL A1823      34.254  60.324  11.181  1.00  0.00           C  
ATOM   4486  N   GLN A1824      30.430  61.078  13.628  1.00  0.00           N  
ATOM   4487  CA  GLN A1824      29.095  60.834  14.142  1.00  0.00           C  
ATOM   4488  C   GLN A1824      28.192  62.030  13.853  1.00  0.00           C  
ATOM   4489  O   GLN A1824      27.048  61.868  13.424  1.00  0.00           O  
ATOM   4490  CB  GLN A1824      29.138  60.574  15.651  1.00  0.00           C  
ATOM   4491  CG  GLN A1824      27.756  60.340  16.251  1.00  0.00           C  
ATOM   4492  CD  GLN A1824      27.808  60.000  17.723  1.00  0.00           C  
ATOM   4493  OE1 GLN A1824      28.299  60.784  18.535  1.00  0.00           O  
ATOM   4494  NE2 GLN A1824      27.303  58.825  18.077  1.00  0.00           N  
ATOM   4495  N   SER A1825      28.705  63.230  14.096  1.00  0.00           N  
ATOM   4496  CA  SER A1825      27.924  64.433  13.834  1.00  0.00           C  
ATOM   4497  C   SER A1825      27.564  64.511  12.343  1.00  0.00           C  
ATOM   4498  O   SER A1825      26.453  64.907  11.980  1.00  0.00           O  
ATOM   4499  CB  SER A1825      28.708  65.679  14.254  1.00  0.00           C  
ATOM   4500  OG  SER A1825      28.063  66.862  13.818  1.00  0.00           O  
ATOM   4501  N   LEU A1826      28.504  64.136  11.481  1.00  0.00           N  
ATOM   4502  CA  LEU A1826      28.245  64.158  10.045  1.00  0.00           C  
ATOM   4503  C   LEU A1826      27.195  63.126   9.628  1.00  0.00           C  
ATOM   4504  O   LEU A1826      26.326  63.426   8.813  1.00  0.00           O  
ATOM   4505  CB  LEU A1826      29.521  63.896   9.237  1.00  0.00           C  
ATOM   4506  CG  LEU A1826      29.067  63.741   7.778  1.00  0.00           C  
ATOM   4507  CD1 LEU A1826      29.400  64.984   6.991  1.00  0.00           C  
ATOM   4508  CD2 LEU A1826      29.657  62.496   7.174  1.00  0.00           C  
ATOM   4509  N   GLN A1827      27.288  61.909  10.165  1.00  0.00           N  
ATOM   4510  CA  GLN A1827      26.329  60.866   9.816  1.00  0.00           C  
ATOM   4511  C   GLN A1827      24.933  61.248  10.307  1.00  0.00           C  
ATOM   4512  O   GLN A1827      23.946  61.033   9.612  1.00  0.00           O  
ATOM   4513  CB  GLN A1827      26.744  59.519  10.414  1.00  0.00           C  
ATOM   4514  CG  GLN A1827      26.436  59.364  11.883  1.00  0.00           C  
ATOM   4515  CD  GLN A1827      25.235  58.480  12.145  1.00  0.00           C  
ATOM   4516  OE1 GLN A1827      24.344  58.346  11.306  1.00  0.00           O  
ATOM   4517  NE2 GLN A1827      25.196  57.885  13.330  1.00  0.00           N  
ATOM   4518  N   ARG A1991      24.855  61.804  11.511  1.00  0.00           N  
ATOM   4519  CA  ARG A1991      23.576  62.225  12.061  1.00  0.00           C  
ATOM   4520  C   ARG A1991      22.986  63.373  11.235  1.00  0.00           C  
ATOM   4521  O   ARG A1991      21.787  63.408  10.984  1.00  0.00           O  
ATOM   4522  CB  ARG A1991      23.740  62.671  13.514  1.00  0.00           C  
ATOM   4523  CG  ARG A1991      23.896  61.532  14.507  1.00  0.00           C  
ATOM   4524  CD  ARG A1991      24.152  62.089  15.896  1.00  0.00           C  
ATOM   4525  NE  ARG A1991      24.193  61.047  16.918  1.00  0.00           N  
ATOM   4526  CZ  ARG A1991      24.423  61.282  18.206  1.00  0.00           C  
ATOM   4527  NH1 ARG A1991      24.636  62.524  18.627  1.00  0.00           N  
ATOM   4528  NH2 ARG A1991      24.431  60.280  19.075  1.00  0.00           N  
ATOM   4529  N   THR A1992      23.834  64.300  10.804  1.00  0.00           N  
ATOM   4530  CA  THR A1992      23.366  65.434  10.011  1.00  0.00           C  
ATOM   4531  C   THR A1992      22.857  64.985   8.640  1.00  0.00           C  
ATOM   4532  O   THR A1992      21.844  65.490   8.151  1.00  0.00           O  
ATOM   4533  CB  THR A1992      24.485  66.482   9.835  1.00  0.00           C  
ATOM   4534  OG1 THR A1992      24.855  66.987  11.124  1.00  0.00           O  
ATOM   4535  CG2 THR A1992      24.014  67.638   8.960  1.00  0.00           C  
ATOM   4536  N   LEU A1993      23.555  64.040   8.017  1.00  0.00           N  
ATOM   4537  CA  LEU A1993      23.110  63.548   6.723  1.00  0.00           C  
ATOM   4538  C   LEU A1993      21.822  62.731   6.873  1.00  0.00           C  
ATOM   4539  O   LEU A1993      20.925  62.827   6.034  1.00  0.00           O  
ATOM   4540  CB  LEU A1993      24.195  62.700   6.067  1.00  0.00           C  
ATOM   4541  CG  LEU A1993      25.434  63.461   5.601  1.00  0.00           C  
ATOM   4542  CD1 LEU A1993      26.373  62.493   4.905  1.00  0.00           C  
ATOM   4543  CD2 LEU A1993      25.024  64.601   4.644  1.00  0.00           C  
ATOM   4544  N   ALA A1994      21.727  61.940   7.944  1.00  0.00           N  
ATOM   4545  CA  ALA A1994      20.536  61.119   8.187  1.00  0.00           C  
ATOM   4546  C   ALA A1994      19.314  62.006   8.410  1.00  0.00           C  
ATOM   4547  O   ALA A1994      18.253  61.767   7.843  1.00  0.00           O  
ATOM   4548  CB  ALA A1994      20.747  60.204   9.412  1.00  0.00           C  
ATOM   4549  N   THR A1995      19.476  63.029   9.244  1.00  0.00           N  
ATOM   4550  CA  THR A1995      18.397  63.964   9.541  1.00  0.00           C  
ATOM   4551  C   THR A1995      18.011  64.754   8.290  1.00  0.00           C  
ATOM   4552  O   THR A1995      16.833  64.855   7.953  1.00  0.00           O  
ATOM   4553  CB  THR A1995      18.815  64.928  10.671  1.00  0.00           C  
ATOM   4554  OG1 THR A1995      18.978  64.176  11.880  1.00  0.00           O  
ATOM   4555  CG2 THR A1995      17.754  66.017  10.893  1.00  0.00           C  
ATOM   4556  N   GLY A2012      19.009  65.303   7.599  1.00  0.00           N  
ATOM   4557  CA  GLY A2012      18.743  66.057   6.384  1.00  0.00           C  
ATOM   4558  C   GLY A2012      18.012  65.216   5.346  1.00  0.00           C  
ATOM   4559  O   GLY A2012      17.009  65.642   4.780  1.00  0.00           O  
ATOM   4560  N   LEU A2013      18.512  64.013   5.098  1.00  0.00           N  
ATOM   4561  CA  LEU A2013      17.901  63.107   4.129  1.00  0.00           C  
ATOM   4562  C   LEU A2013      16.433  62.846   4.467  1.00  0.00           C  
ATOM   4563  O   LEU A2013      15.566  62.854   3.594  1.00  0.00           O  
ATOM   4564  CB  LEU A2013      18.676  61.788   4.109  1.00  0.00           C  
ATOM   4565  CG  LEU A2013      19.502  61.413   2.868  1.00  0.00           C  
ATOM   4566  CD1 LEU A2013      19.754  62.605   1.964  1.00  0.00           C  
ATOM   4567  CD2 LEU A2013      20.799  60.786   3.335  1.00  0.00           C  
ATOM   4568  N   ASP A2014      16.168  62.624   5.748  1.00  0.00           N  
ATOM   4569  CA  ASP A2014      14.825  62.357   6.226  1.00  0.00           C  
ATOM   4570  C   ASP A2014      13.854  63.503   5.931  1.00  0.00           C  
ATOM   4571  O   ASP A2014      12.684  63.270   5.633  1.00  0.00           O  
ATOM   4572  CB  ASP A2014      14.852  62.090   7.731  1.00  0.00           C  
ATOM   4573  CG  ASP A2014      13.475  61.777   8.285  1.00  0.00           C  
ATOM   4574  OD1 ASP A2014      12.953  60.685   7.976  1.00  0.00           O  
ATOM   4575  OD2 ASP A2014      12.916  62.625   9.021  1.00  0.00           O  
ATOM   4576  N   LEU A2015      14.340  64.737   6.012  1.00  0.00           N  
ATOM   4577  CA  LEU A2015      13.487  65.893   5.759  1.00  0.00           C  
ATOM   4578  C   LEU A2015      13.089  65.996   4.284  1.00  0.00           C  
ATOM   4579  O   LEU A2015      12.186  66.745   3.931  1.00  0.00           O  
ATOM   4580  CB  LEU A2015      14.188  67.176   6.213  1.00  0.00           C  
ATOM   4581  CG  LEU A2015      14.514  67.258   7.707  1.00  0.00           C  
ATOM   4582  CD1 LEU A2015      15.176  68.606   8.020  1.00  0.00           C  
ATOM   4583  CD2 LEU A2015      13.231  67.083   8.522  1.00  0.00           C  
ATOM   4584  N   LEU A2016      13.770  65.240   3.431  1.00  0.00           N  
ATOM   4585  CA  LEU A2016      13.472  65.221   2.003  1.00  0.00           C  
ATOM   4586  C   LEU A2016      12.809  63.877   1.689  1.00  0.00           C  
ATOM   4587  O   LEU A2016      12.699  63.473   0.533  1.00  0.00           O  
ATOM   4588  CB  LEU A2016      14.759  65.374   1.183  1.00  0.00           C  
ATOM   4589  CG  LEU A2016      15.658  66.590   1.475  1.00  0.00           C  
ATOM   4590  CD1 LEU A2016      16.825  66.566   0.493  1.00  0.00           C  
ATOM   4591  CD2 LEU A2016      14.884  67.908   1.343  1.00  0.00           C  
ATOM   4592  N   GLY A2017      12.381  63.187   2.741  1.00  0.00           N  
ATOM   4593  CA  GLY A2017      11.718  61.902   2.578  1.00  0.00           C  
ATOM   4594  C   GLY A2017      12.619  60.780   2.091  1.00  0.00           C  
ATOM   4595  O   GLY A2017      12.141  59.773   1.573  1.00  0.00           O  
ATOM   4596  N   ILE A2018      13.925  60.940   2.274  1.00  0.00           N  
ATOM   4597  CA  ILE A2018      14.879  59.941   1.818  1.00  0.00           C  
ATOM   4598  C   ILE A2018      15.460  59.099   2.959  1.00  0.00           C  
ATOM   4599  O   ILE A2018      15.953  59.632   3.948  1.00  0.00           O  
ATOM   4600  CB  ILE A2018      16.029  60.632   1.049  1.00  0.00           C  
ATOM   4601  CG1 ILE A2018      15.449  61.387  -0.153  1.00  0.00           C  
ATOM   4602  CG2 ILE A2018      17.067  59.603   0.607  1.00  0.00           C  
ATOM   4603  CD1 ILE A2018      16.406  62.351  -0.800  1.00  0.00           C  
ATOM   4604  N   PRO A2019      15.383  57.764   2.844  1.00  0.00           N  
ATOM   4605  CA  PRO A2019      15.929  56.907   3.899  1.00  0.00           C  
ATOM   4606  C   PRO A2019      17.466  56.910   3.867  1.00  0.00           C  
ATOM   4607  O   PRO A2019      18.073  57.222   2.841  1.00  0.00           O  
ATOM   4608  CB  PRO A2019      15.321  55.544   3.580  1.00  0.00           C  
ATOM   4609  CG  PRO A2019      15.172  55.586   2.088  1.00  0.00           C  
ATOM   4610  CD  PRO A2019      14.638  56.971   1.852  1.00  0.00           C  
ATOM   4611  N   ALA A2020      18.087  56.576   4.995  1.00  0.00           N  
ATOM   4612  CA  ALA A2020      19.544  56.575   5.097  1.00  0.00           C  
ATOM   4613  C   ALA A2020      20.114  55.190   5.372  1.00  0.00           C  
ATOM   4614  O   ALA A2020      20.300  54.810   6.522  1.00  0.00           O  
ATOM   4615  CB  ALA A2020      19.980  57.535   6.191  1.00  0.00           C  
ATOM   4616  N   PRO A2021      20.409  54.424   4.310  1.00  0.00           N  
ATOM   4617  CA  PRO A2021      20.964  53.069   4.414  1.00  0.00           C  
ATOM   4618  C   PRO A2021      22.266  53.054   5.213  1.00  0.00           C  
ATOM   4619  O   PRO A2021      23.151  53.876   4.976  1.00  0.00           O  
ATOM   4620  CB  PRO A2021      21.195  52.676   2.955  1.00  0.00           C  
ATOM   4621  CG  PRO A2021      20.192  53.491   2.208  1.00  0.00           C  
ATOM   4622  CD  PRO A2021      20.271  54.821   2.898  1.00  0.00           C  
ATOM   4623  N   GLU A2022      22.377  52.128   6.160  1.00  0.00           N  
ATOM   4624  CA  GLU A2022      23.587  52.019   6.972  1.00  0.00           C  
ATOM   4625  C   GLU A2022      24.640  51.221   6.214  1.00  0.00           C  
ATOM   4626  O   GLU A2022      25.837  51.495   6.317  1.00  0.00           O  
ATOM   4627  CB  GLU A2022      23.293  51.316   8.299  1.00  0.00           C  
ATOM   4628  CG  GLU A2022      22.211  51.968   9.140  1.00  0.00           C  
ATOM   4629  CD  GLU A2022      22.093  51.340  10.518  1.00  0.00           C  
ATOM   4630  OE1 GLU A2022      22.263  50.109  10.626  1.00  0.00           O  
ATOM   4631  OE2 GLU A2022      21.821  52.075  11.491  1.00  0.00           O  
ATOM   4632  N   VAL A2023      24.181  50.234   5.449  1.00  0.00           N  
ATOM   4633  CA  VAL A2023      25.076  49.381   4.679  1.00  0.00           C  
ATOM   4634  C   VAL A2023      24.856  49.524   3.173  1.00  0.00           C  
ATOM   4635  O   VAL A2023      23.745  49.333   2.677  1.00  0.00           O  
ATOM   4636  CB  VAL A2023      24.884  47.898   5.065  1.00  0.00           C  
ATOM   4637  CG1 VAL A2023      25.911  47.030   4.341  1.00  0.00           C  
ATOM   4638  CG2 VAL A2023      25.002  47.736   6.573  1.00  0.00           C  
ATOM   4639  N   MET A2024      25.924  49.847   2.448  1.00  0.00           N  
ATOM   4640  CA  MET A2024      25.847  50.011   0.998  1.00  0.00           C  
ATOM   4641  C   MET A2024      27.135  49.553   0.325  1.00  0.00           C  
ATOM   4642  O   MET A2024      28.229  49.926   0.746  1.00  0.00           O  
ATOM   4643  CB  MET A2024      25.577  51.478   0.644  1.00  0.00           C  
ATOM   4644  CG  MET A2024      24.236  51.999   1.154  1.00  0.00           C  
ATOM   4645  SD  MET A2024      23.944  53.728   0.746  1.00  0.00           S  
ATOM   4646  CE  MET A2024      23.285  53.571  -0.909  1.00  0.00           C  
TER
END
